# Supplementary material for: Density-equalized RANDT scan matching with integrated outlier removal and point density uniformity
Source: PLoS One. 2026 Apr 28;21(4):e0345709. doi: 10.1371/journal.pone.0345709 (PMC13124066; doi:10.1371/journal.pone.0345709)
Supplement: S1 Dataset — LiDAR point cloud data in .ply format collected using a Velodyne sensor, used in the experiments described in this study. (ZIP) [file pone.0345709.s001.zip]

Archive with 29 entries (28 files):
- Velodyne_ply/
- Velodyne_ply/000038.ply
- Velodyne_ply/000043.ply
- Velodyne_ply/000051.ply
- Velodyne_ply/000054.ply
- Velodyne_ply/000079.ply
- Velodyne_ply/000120.ply
- Velodyne_ply/000129.ply
- Velodyne_ply/000156.ply
- Velodyne_ply/001658.ply
- Velodyne_ply/001700.ply
- Velodyne_ply/001712.ply
- Velodyne_ply/001729.ply
- Velodyne_ply/001752.ply
- Velodyne_ply/001759.ply
- Velodyne_ply/001870.ply
- Velodyne_ply/001874.ply
- Velodyne_ply/001878.ply
- Velodyne_ply/001889.ply
- Velodyne_ply/001930.ply
- Velodyne_ply/001952.ply
- Velodyne_ply/001955.ply
- Velodyne_ply/001964.ply
- Velodyne_ply/001970.ply
- Velodyne_ply/001984.ply
- Velodyne_ply/001997.ply
- Velodyne_ply/002037.ply
- Velodyne_ply/002040.ply
- Velodyne_ply/002077.ply
