# Supplementary material for: Density-equalized RANDT scan matching with integrated outlier removal and point density uniformity
Source: PLoS One. 2026 Apr 28;21(4):e0345709. doi: 10.1371/journal.pone.0345709 (PMC13124066; doi:10.1371/journal.pone.0345709)
Supplement: S2 Dataset — Processed LiDAR data converted into CSV format, including spatial coordinates and associated attributes such as intensity values, used for analysis in this study. (ZIP) [file pone.0345709.s002.zip]

Archive with 56 entries (55 files):
- Velodyne_CSV/
- Velodyne_CSV/000038.csv
- Velodyne_CSV/000043.csv
- Velodyne_CSV/000051.csv
- Velodyne_CSV/000054.csv
- Velodyne_CSV/000079.csv
- Velodyne_CSV/000120.csv
- Velodyne_CSV/000129.csv
- Velodyne_CSV/000156.csv
- Velodyne_CSV/000172.csv
- Velodyne_CSV/000202.csv
- Velodyne_CSV/000238.csv
- Velodyne_CSV/000252.csv
- Velodyne_CSV/000260.csv
- Velodyne_CSV/000276.csv
- Velodyne_CSV/000313.csv
- Velodyne_CSV/000379.csv
- Velodyne_CSV/000404.csv
- Velodyne_CSV/000465.csv
- Velodyne_CSV/000492.csv
- Velodyne_CSV/000493.csv
- Velodyne_CSV/000496.csv
- Velodyne_CSV/000508.csv
- Velodyne_CSV/000512.csv
- Velodyne_CSV/000528.csv
- Velodyne_CSV/000539.csv
- Velodyne_CSV/000558.csv
- Velodyne_CSV/000609.csv
- Velodyne_CSV/000636.csv
- Velodyne_CSV/000643.csv
- Velodyne_CSV/000751.csv
- Velodyne_CSV/000760.csv
- Velodyne_CSV/000784.csv
- Velodyne_CSV/000800.csv
- Velodyne_CSV/000803.csv
- Velodyne_CSV/000812.csv
- Velodyne_CSV/000844.csv
- Velodyne_CSV/000848.csv
- Velodyne_CSV/000862.csv
- Velodyne_CSV/000887.csv
- Velodyne_CSV/000924.csv
- Velodyne_CSV/000975.csv
- Velodyne_CSV/000990.csv
- Velodyne_CSV/000991.csv
- Velodyne_CSV/001010.csv
- Velodyne_CSV/001038.csv
- Velodyne_CSV/001039.csv
- Velodyne_CSV/001048.csv
- Velodyne_CSV/001055.csv
- Velodyne_CSV/001069.csv
- Velodyne_CSV/001080.csv
- Velodyne_CSV/001082.csv
- Velodyne_CSV/001112.csv
- Velodyne_CSV/001123.csv
- Velodyne_CSV/001134.csv
- Velodyne_CSV/001149.csv
