# Supplementary material for: Density-equalized RANDT scan matching with integrated outlier removal and point density uniformity
Source: PLoS One. 2026 Apr 28;21(4):e0345709. doi: 10.1371/journal.pone.0345709 (PMC13124066; doi:10.1371/journal.pone.0345709)
Supplement: S2 Dataset — Processed LiDAR data converted into CSV format, including spatial coordinates and associated attributes such as intensity values, used for analysis in this study. (ZIP) [file pone.0345709.s002.zip › Velodyne_CSV/000038.csv]

X	Y	Z	Intensity
78.83083	6.5012903	2.8796484	0.0
79.04537	6.768221	2.8874738	0.0
68.56188	6.084379	2.5329306	0.0
70.72942	6.5022736	2.606656	0.0
68.59896	6.523263	2.535645	0.0
68.912735	6.6622267	2.5465546	0.0
68.86327	6.8761697	2.5454159	0.0
68.73581	7.0811157	2.5412838	0.0
67.83035	7.203081	2.5112066	0.0
67.53088	7.3860316	2.5020893	0.0
70.897446	7.980884	2.616701	0.0
70.986755	8.329793	2.6214774	0.0
68.03384	8.415762	2.5224297	0.0
67.83037	8.60771	2.516308	0.0
71.42993	9.293541	2.639863	0.0
71.28348	9.502486	2.6357315	0.0
70.70979	9.765415	2.6175675	0.0
77.1239	12.263788	2.8429823	0.0
75.499435	12.247787	2.788	0.0
73.894966	12.225787	2.7350218	0.0
72.777504	12.27577	2.6979973	0.0
71.42004	12.276765	2.6520042	0.0
70.12657	12.281759	2.609009	0.0
68.902336	12.1787815	2.5680792	0.0
63.952473	12.132772	2.4031403	0.0
62.31655	12.228741	2.3500948	0.3
62.280323	12.322717	2.3490388	0.19
62.26587	12.523664	2.3499184	0.34
62.24942	12.724611	2.3507984	0.18
62.26097	12.930558	2.3516757	0.35
62.253517	13.133506	2.3535552	0.2
62.270065	13.341453	2.355432	0.0
47.43963	10.237184	1.8444114	0.11
62.26639	13.648374	2.3572512	0.18
62.257946	13.85132	2.3581321	0.34
62.244495	14.054268	2.3590133	0.2
62.244045	14.260215	2.360893	0.34
62.239594	14.465162	2.361774	0.17
62.22815	14.66911	2.3626556	0.14
45.78464	10.864004	1.7940618	0.16
45.261177	10.889994	1.7770531	0.18
44.671715	10.895988	1.7580571	0.34
44.091244	10.901981	1.7390614	0.18
43.52278	10.905977	1.7210667	0.36
43.013317	10.921968	1.7040646	0.18
30.94864	7.95766	1.2859281	0.29
30.91841	8.001647	1.2849034	0.24
30.936949	8.110617	1.286841	0.51
31.073494	8.25058	1.2927594	0.16
30.695024	8.253573	1.2797635	0.3
31.208574	8.497512	1.2986177	0.28
30.771107	8.482511	1.2846332	0.34
30.851648	8.609476	1.2885607	0.39
30.705418	8.620471	1.283557	0.25
30.627958	8.702447	1.2815126	0.3
40.886726	11.762727	1.6416276	0.19
37.34519	10.869931	1.5191879	0.16
30.75158	9.053351	1.289316	0.4
36.51926	10.878921	1.4921994	0.25
36.199024	10.844926	1.4812247	0.27
35.940563	10.890911	1.4732051	0.17
35.583096	10.904903	1.4622052	0.13
35.223637	10.915896	1.4512072	0.17
34.86417	10.924891	1.4392105	0.21
34.5047	10.931885	1.4282151	0.18
34.211235	10.957875	1.4182084	0.27
34.040005	10.961872	1.4132104	0.27
33.86255	11.021853	1.408183	0.25
33.772087	11.110829	1.4061382	0.25
33.612625	11.175809	1.4011081	0.19
33.54317	11.269783	1.4000607	0.17
33.444714	11.353761	1.3980194	0.19
33.353252	11.440736	1.3959768	0.16
33.305023	11.482724	1.3949562	0.45
33.22657	11.5727	1.392912	0.25
33.07811	11.63768	1.389883	0.17
23.252338	8.260456	1.0399197	0.28
23.22588	8.333435	1.039883	0.38
23.187418	8.402414	1.0398488	0.43
32.77251	11.937597	1.3827395	0.19
23.144724	8.511383	1.0397944	0.25
22.881254	8.496382	1.0308108	0.46
23.069805	8.648342	1.0387276	0.14
22.847338	8.647338	1.0317357	0.5
31.37619	11.991567	1.3397614	0.25
23.011423	8.876277	1.0396155	0.21
30.811483	11.943571	1.3208063	0.34
30.541025	11.948566	1.3128144	0.33
30.257559	11.947564	1.303826	0.34
29.987093	11.95056	1.2948354	0.34
29.72663	11.955554	1.2868437	0.29
29.470163	11.960549	1.278852	0.35
29.211699	11.962545	1.2708621	0.32
28.994461	11.927552	1.2638884	0.37
28.736996	11.927548	1.2558997	0.31
28.481533	11.926545	1.2479117	0.32
28.253069	11.93554	1.2409179	0.33
28.018604	11.940536	1.2339267	0.33
27.795137	11.94953	1.226933	0.35
27.584904	11.910536	1.2199614	0.36
27.358437	11.915531	1.2129703	0.36
27.134974	11.919528	1.2059796	0.34
26.912508	11.923523	1.198989	0.36
26.687042	11.9245205	1.1920004	0.36
26.488583	11.9355135	1.1870059	0.36
26.303343	11.90252	1.1800308	0.36
26.08888	11.904516	1.1740416	0.35
25.889414	11.912511	1.1680491	0.34
25.67395	11.911508	1.1610618	0.34
25.476486	11.917502	1.1550704	0.34
25.28702	11.926497	1.1500776	0.36
25.093555	11.932493	1.1440866	0.36
24.895317	11.886502	1.1371188	0.36
24.700851	11.889498	1.1311294	0.32
24.517387	11.896493	1.1261377	0.38
24.326925	11.89849	1.120149	0.37
24.14546	11.904485	1.1151582	0.34
23.958998	11.906481	1.1091696	0.36
23.776533	11.909477	1.1031805	0.38
23.614294	11.8754835	1.0982059	0.39
23.44583	11.883479	1.0932142	0.37
23.269367	11.886476	1.0882252	0.38
23.110903	11.8974695	1.0832319	0.33
22.929434	11.896466	1.0782455	0.4
22.771969	11.906461	1.0732529	0.29
22.67751	11.948449	1.0712427	0.45
22.694288	12.002436	1.0722195	0.37
22.694834	12.094412	1.0741822	0.45
22.65938	12.167393	1.0741556	0.35
22.58592	12.220379	1.0731403	0.39
22.674469	12.361344	1.0780771	0.46
22.676022	12.454322	1.0790402	0.38
22.678791	12.503309	1.0800207	0.45
22.69434	12.605285	1.0819795	0.37
22.69789	12.701261	1.0839419	0.45
22.683437	12.78724	1.08491	0.36
22.679987	12.879217	1.0858752	0.45
22.678535	12.973194	1.0878395	0.37
22.672081	13.065171	1.0888052	0.45
22.697855	13.128156	1.0907792	0.36
22.687407	13.2171335	1.0917468	0.45
22.689955	13.31511	1.0937101	0.37
22.681501	13.407088	1.0946771	0.44
22.675049	13.500066	1.0966436	0.36
22.6666	13.592043	1.0976111	0.45
22.691378	13.655029	1.0995858	0.36
22.676928	13.744007	1.1005552	0.43
22.692478	13.851982	1.1035149	0.36
22.664026	13.932962	1.1034892	0.43
22.677578	14.039937	1.1054503	0.35
22.658127	14.126916	1.1064218	0.44
22.672676	14.235891	1.1093825	0.35
22.685453	14.293879	1.1103612	0.43
22.677006	14.388855	1.1123296	0.35
22.669556	14.484834	1.1132978	0.43
22.674107	14.58881	1.1152622	0.35
22.657658	14.679789	1.1172336	0.43
22.64621	14.7737665	1.1182039	0.41
22.65476	14.881742	1.1201673	0.42
22.67454	14.945727	1.1221439	0.35
22.674095	15.047705	1.1241107	0.42
22.660643	15.142683	1.1250818	0.34
22.659197	15.24566	1.127049	0.42
22.651749	15.344638	1.1290184	0.41
22.656305	15.451614	1.1309843	0.41
22.656858	15.5575905	1.1329511	0.41
22.676638	15.623576	1.1349281	0.41
22.664186	15.721554	1.1358997	0.4
22.664743	15.827531	1.1378672	0.41
22.654299	15.926509	1.1398386	0.39
22.658852	16.037485	1.1418047	0.4
22.652407	16.140463	1.143775	0.39
22.670183	16.207447	1.1457528	0.38
22.652737	16.303429	1.1467271	0.47
22.52528	16.319422	1.143741	0.34
22.37782	16.320423	1.1397625	0.34
22.245358	16.332418	1.1367788	0.36
22.099897	16.333418	1.1328007	0.35
21.961437	16.338417	1.1288204	0.33
21.8512	16.310423	1.1258452	0.35
21.777744	16.36341	1.1248422	0.36
21.777304	16.470388	1.1268129	0.32
21.788862	16.587362	1.1297795	0.36
21.774416	16.685345	1.1307557	0.34
21.790976	16.807318	1.1337205	0.36
21.92377	16.965284	1.140657	0.23
22.645426	17.636148	1.1733613	0.25
22.659985	17.76312	1.1763259	0.27
22.667543	17.885096	1.1792935	0.54
10.731538	8.546004	0.67172444	0.16
10.702069	8.578994	0.6717207	0.27
10.654603	8.596988	0.67072403	0.5
10.644378	8.615983	0.6707209	0.55
22.674566	18.41899	1.1911601	0.31
10.339958	8.53599	0.6607938	0.55
10.297495	8.555984	0.66079634	0.33
10.273035	8.590973	0.6607922	0.52
10.539841	8.840921	0.67268324	0.27
10.5573845	8.912905	0.67466277	0.59
22.66171	19.193838	1.206982	0.25
22.656277	19.311817	1.2099569	0.33
10.339985	8.8998995	0.6687064	0.31
10.314519	8.935889	0.6687031	0.33
10.28106	8.9638815	0.6687032	0.5
10.264827	8.978877	0.66870296	0.41
10.241365	9.015867	0.6686993	0.59
22.661877	20.005686	1.2248073	0.38
22.651438	20.124664	1.2277851	0.39
22.655	20.25664	1.2307577	0.38
22.656569	20.386618	1.2337314	0.38
22.639132	20.500597	1.2357128	0.38
22.679926	20.601578	1.238684	0.32
22.58447	20.646572	1.2376966	0.45
22.638046	20.827538	1.2426502	0.45
24.436937	22.61919	1.3279046	0.3
24.427505	22.754168	1.3308818	0.34
24.414074	22.886145	1.333861	0.31
24.415646	23.03212	1.3368345	0.45
24.440435	23.129103	1.3398116	0.34
12.272322	11.797296	0.7827043	0.46
12.06283	11.67132	0.77477616	0.62
12.0643835	11.746304	0.7757627	0.16
12.042926	11.800292	0.7767585	0.5
11.993688	11.790294	0.77577215	0.51
11.91322	11.786293	0.77379245	0.52
11.8387575	11.7872925	0.7718107	0.52
11.762296	11.785291	0.76983005	0.47
11.643824	11.741299	0.76586705	0.41
11.574357	11.746297	0.7648839	0.41
11.504893	11.750295	0.76290107	0.5
11.451652	11.734298	0.7609173	0.4
11.4132	11.7682905	0.76092213	0.59
11.308723	11.736296	0.7579544	0.56
11.289825	11.86527	0.7609407	0.36
11.229356	11.878266	0.7599552	0.37
11.147891	11.867268	0.75797904	0.33
11.101661	11.855269	0.75599337	0.36
11.039196	11.864267	0.75500953	0.34
10.966723	11.863266	0.75302994	0.36
10.903259	11.870264	0.752047	0.32
10.837805	11.873263	0.75106525	0.3
10.7613325	11.866264	0.74908817	0.3
10.708871	11.88426	0.74810123	0.32
10.66764	11.876262	0.7471142	0.31
10.585166	11.861263	0.7451403	0.3
10.530709	11.87526	0.7441549	0.3
10.467242	11.880259	0.7421733	0.29
10.39278	11.87126	0.7411969	0.3
10.328314	11.874259	0.73921627	0.3
10.293072	11.873259	0.7382272	0.3
10.221612	11.86626	0.7372501	0.3
10.155148	11.86526	0.735271	0.3
10.093681	11.870258	0.7342898	0.3
10.021217	11.861259	0.73231375	0.27
9.971756	11.879256	0.7313279	0.33
9.906283	11.879256	0.7303491	0.29
9.853051	11.853261	0.72836876	0.3
9.806589	11.874256	0.7283821	0.3
9.734124	11.863257	0.72640705	0.3
9.670657	11.863257	0.7254283	0.31
9.613197	11.869256	0.7244471	0.3
9.553726	11.874255	0.7224669	0.31
9.483258	11.864257	0.72149175	0.29
9.444023	11.854259	0.720506	0.29
9.381563	11.852259	0.7185278	0.29
9.325096	11.859258	0.71754706	0.29
9.262632	11.857258	0.71656924	0.29
9.196165	11.850259	0.7145933	0.29
9.142702	11.859258	0.7136119	0.29
9.092238	11.872255	0.71362936	0.29
9.047998	11.854259	0.7116465	0.29
8.988537	11.854259	0.7106682	0.3
8.930075	11.855258	0.70968974	0.3
8.870607	11.855258	0.70871186	0.3
8.817141	11.863256	0.70773154	0.29
8.769678	11.878255	0.7067488	0.32
8.708213	11.874256	0.70577234	0.3
8.666982	11.857259	0.70478886	0.29
8.595505	11.840261	0.70281714	0.24
8.552047	11.859259	0.7018333	0.3
8.481579	11.841262	0.7008616	0.16
8.432114	11.852261	0.6998807	0.17
8.390652	11.874257	0.6998966	0.16
8.40244	11.929248	0.7008902	0.16
8.361976	11.953244	0.70090586	0.19
8.311513	11.962243	0.7009261	0.21
8.249043	11.954246	0.6989519	0.18
8.197586	11.960244	0.697973	0.29
8.1441145	11.965244	0.6969951	0.18
8.089656	11.966245	0.6960179	0.17
8.052417	11.953247	0.6950338	0.16
7.990951	11.944249	0.69405997	0.1
7.9374895	11.946249	0.6930828	0.0
7.906033	11.981244	0.69309604	0.0
7.83055	11.9522505	0.6911289	0.0
7.7720904	11.945251	0.69015443	0.0
7.7336264	11.970248	0.69017136	0.0
10.1333	15.681661	0.8381126	0.0
10.071838	15.696661	0.8381404	0.13
9.998376	15.691665	0.8361738	0.11
7.3294783	11.714293	0.67535144	0.45
7.2830095	11.724291	0.6753728	0.45
7.2275443	11.718293	0.67339826	0.46
7.1943107	11.706295	0.67341346	0.46
7.1548467	11.726293	0.6724322	0.46
7.099377	11.720294	0.6714581	0.5
7.067927	11.75129	0.67247367	0.62
7.016459	11.751291	0.6714982	0.65
6.967995	11.755291	0.6705215	0.64
6.924535	11.76729	0.67054284	0.66
6.8933	11.757293	0.6695577	0.66
6.8418365	11.755294	0.66858274	0.66
6.7903705	11.753295	0.667608	0.66
6.742904	11.758296	0.6666317	0.66
6.6914406	11.755297	0.6656572	0.67
6.6409736	11.754299	0.66468245	0.66
6.5945077	11.760299	0.66470623	0.66
6.5672717	11.7563	0.6637199	0.67
6.5158114	11.751302	0.66274595	0.64
6.4673424	11.753303	0.661771	0.65
6.418873	11.755303	0.66179615	0.65
6.3714147	11.756305	0.6608209	0.66
6.322946	11.757305	0.6598464	0.66
6.2937107	11.748308	0.65886134	0.66
6.2442503	11.745309	0.6588874	0.66
6.196777	11.74831	0.6579129	0.64
6.1493173	11.748312	0.65693843	0.66
6.1028557	11.750313	0.6559636	0.67
6.0573835	11.756314	0.65598875	0.67
6.0109196	11.758315	0.65501434	0.66
5.982682	11.750317	0.65502936	0.67
5.9342155	11.748319	0.6540561	0.66
5.8857517	11.74532	0.65308285	0.64
5.839292	11.745321	0.65210885	0.66
5.7948227	11.751323	0.65213436	0.66
5.7483554	11.752324	0.65116084	0.68
5.7018957	11.751327	0.6501874	0.67
5.6736555	11.742329	0.6502028	0.67
5.6271987	11.740331	0.64922947	0.66
5.581732	11.7423315	0.64825606	0.64
5.541272	11.753332	0.6482807	0.64
5.4948015	11.753334	0.64730793	0.65
5.446337	11.747336	0.6463361	0.65
5.4048743	11.756337	0.6463616	0.65
5.3736324	11.73934	0.6453787	0.66
5.3261642	11.735343	0.6444069	0.65
5.2887034	11.752342	0.6444312	0.67
5.244242	11.753345	0.64445835	0.65
5.1937704	11.742348	0.64348817	0.65
5.1523056	11.750348	0.64251447	0.66
5.1078444	11.75035	0.642542	0.67
5.081615	11.740354	0.64155734	0.67
5.041146	11.751354	0.6415838	0.66
4.9946775	11.747356	0.6406126	0.68
4.949218	11.743359	0.639641	0.68
4.9067507	11.748361	0.6396686	0.67
4.8612885	11.744364	0.6386972	0.66
3.910241	9.59863	0.56006217	0.99
3.8399732	9.474645	0.55509305	0.99
3.803499	9.473646	0.55511636	0.99
3.7590258	9.45165	0.55314255	0.99
3.7285705	9.461649	0.5531635	0.99
3.6890984	9.451651	0.5531881	0.99
3.651619	9.447653	0.55221224	0.99
3.619155	9.453652	0.5522345	0.99
3.634952	9.535643	0.55423415	0.99
3.6014829	9.540643	0.5542571	0.99
3.5319958	9.451654	0.55129236	0.99
3.492528	9.438658	0.5503173	0.99
3.4960809	9.539647	0.5533281	0.99
4.299233	11.751394	0.6320733	0.64
4.276003	11.745396	0.63208854	0.68
4.230532	11.7383995	0.6311193	0.7
4.1880717	11.737403	0.63114893	0.68
4.1466007	11.7414055	0.6301787	0.68
4.1051407	11.742408	0.63020825	0.67
4.0646725	11.748409	0.63023794	0.67
4.022203	11.748413	0.6292683	0.67
4.0029798	11.751414	0.6292826	0.67
3.9595048	11.749417	0.6283137	0.67
3.9170442	11.74642	0.6283441	0.68
3.8735814	11.740424	0.62737495	0.69
3.8351204	11.749426	0.6274046	0.68
3.7976568	11.762427	0.62743425	0.68
3.7501872	11.744432	0.6264667	0.7
3.7279482	11.741434	0.6264828	0.69
3.6874857	11.743438	0.6255133	0.68
3.6460223	11.742441	0.62554437	0.68
3.6055524	11.746444	0.6255756	0.68
3.5660892	11.751447	0.6246065	0.67
3.5216186	11.74145	0.6246388	0.66
3.482157	11.745453	0.6236698	0.66
3.4609187	11.744455	0.623686	0.68
3.4194598	11.740459	0.6237175	0.67
3.380998	11.747462	0.6227486	0.68
3.3415349	11.751465	0.6227802	0.68
3.295058	11.733471	0.62181365	0.69
3.2565954	11.740474	0.6218453	0.68
3.2191315	11.751475	0.62187696	0.7
3.1928954	11.729479	0.620894	0.69
3.1544309	11.736482	0.6209261	0.68
3.1169689	11.746485	0.620958	0.69
3.0744975	11.73949	0.6199911	0.68
3.0340376	11.736493	0.6200235	0.66
2.9955683	11.744496	0.62005633	0.66
2.9541054	11.737501	0.6190891	0.68
2.9328668	11.734503	0.6191061	0.49
2.9284513	11.867496	0.62313426	0.59
2.8869753	11.866499	0.6231686	0.55
2.8505244	11.8775015	0.62320113	0.51
2.810051	11.879506	0.6232355	0.52
2.7675838	11.869511	0.6222695	0.53
2.7493596	11.874513	0.6222859	0.52
2.7108896	11.883516	0.62232035	0.53
2.6684275	11.870521	0.6213541	0.5
2.6299644	11.876525	0.62138826	0.54
2.5894947	11.875529	0.621423	0.5
2.5490277	11.872535	0.62045753	0.51
2.5115705	11.880538	0.62049174	0.5
2.4913359	11.87954	0.62050927	0.5
2.4508705	11.875545	0.62054396	0.53
2.4093938	11.870549	0.61957955	0.53
2.373941	11.886553	0.6196142	0.52
2.3314676	11.874558	0.6196495	0.53
2.2940042	11.884562	0.61968505	0.56
2.2555418	11.888567	0.61972046	0.54
2.2333121	11.87257	0.6187372	0.55
2.1938367	11.8765745	0.61877376	0.55
2.1553771	11.878579	0.61880916	0.56
2.1149104	11.871584	0.6178446	0.54
2.0774517	11.878589	0.6178804	0.53
2.0379827	11.878593	0.61791676	0.53
1.9985186	11.875598	0.61795264	0.53
1.97928	11.8806	0.6179716	0.53
1.9398216	11.873606	0.6170069	0.52
1.900356	11.87061	0.6170432	0.52
1.8618872	11.875615	0.61708045	0.5
1.822422	11.871621	0.61711687	0.5
1.7849581	11.880626	0.61715436	0.49
1.7454908	11.876631	0.6161911	0.48
1.7242572	11.863634	0.6162086	0.45
1.6857853	11.869639	0.6162468	0.43
1.6493315	11.879644	0.6162841	0.46
1.6098651	11.87365	0.615321	0.45
1.5713958	11.877654	0.61535925	0.45
1.5319303	11.87066	0.61539626	0.46
1.4934661	11.870666	0.61543393	0.45
1.473229	11.864669	0.61445254	0.43
1.4347585	11.868674	0.6144914	0.45
1.3973016	11.871679	0.6145292	0.46
1.3588347	11.872685	0.6145677	0.44
1.3183628	11.857692	0.6146048	0.44
1.2809023	11.862697	0.61464345	0.42
1.243438	11.870702	0.61468303	0.46
1.2242057	11.869705	0.6147022	0.43
1.185744	11.863711	0.61373985	0.43
1.1462669	11.860718	0.61377937	0.43
1.107808	11.850723	0.61281645	0.44
1.0713485	11.866729	0.6138575	0.43
1.031876	11.856735	0.61289597	0.41
0.9944152	11.860742	0.61293566	0.41
0.9751786	11.862744	0.6129561	0.43
0.9377187	11.86575	0.6129958	0.44
0.8982462	11.853757	0.6130343	0.42
0.86078495	11.857762	0.61307454	0.42
0.8223135	11.858769	0.6131154	0.43
0.78384626	11.851775	0.6121545	0.53
0.76562166	11.853779	0.6121743	0.39
0.72614735	11.838785	0.61221284	0.52
0.68868077	11.849791	0.61225545	0.39
0.65122324	11.845798	0.61229473	0.41
0.61074	11.816805	0.6113316	0.65
0.57428175	11.835811	0.6113755	0.34
0.40406018	9.715881	0.5390627	0.25
0.38681653	9.688886	0.538075	0.62
0.35735926	9.715888	0.53911316	0.21
0.43460733	11.689837	0.60649353	0.66
0.3971374	11.6978445	0.6065367	0.68
0.3606812	11.703851	0.60657835	0.66
0.32321358	11.705857	0.6066204	0.66
0.28574815	11.696864	0.60665995	0.67
0.26650676	11.703868	0.6066831	0.68
0.22904062	11.693874	0.60672265	0.69
0.1925848	11.698881	0.6067648	0.67
0.15511717	11.713888	0.6078106	0.68
0.11764885	11.705895	0.60685116	0.68
0.08018097	11.702903	0.606893	0.67
0.042712674	11.697909	0.60693455	0.66
0.024484698	11.695913	0.60695493	0.68
-0.012984076	11.692921	0.6069972	0.68
-0.049438264	11.702928	0.60704154	0.68
-0.08690624	11.703934	0.60708505	0.68
-0.12437592	11.697942	0.6071271	0.67
-0.16184554	11.693949	0.6071697	0.67
-0.19931689	11.688957	0.6062122	0.68
-0.2175432	11.690961	0.6072341	0.68
-0.25500646	11.7049675	0.60728145	0.67
-0.29146373	11.700975	0.60732347	0.67
-0.32893348	11.697983	0.60736704	0.68
-0.36640602	11.68999	0.6074096	0.69
-0.4048514	11.750998	0.60947007	0.75
-0.36234155	8.338009	0.4925965	0.2
-0.38783145	8.279013	0.4906123	0.51
-0.41430825	8.267017	0.4906407	0.31
-0.43977675	8.24602	0.48966584	0.41
-0.46526772	8.2020235	0.4886855	0.52
-0.49072912	8.195028	0.4877142	0.29
-0.51619804	8.180031	0.48774108	0.53
-0.54267216	8.179036	0.48777267	0.48
-0.55589783	8.189038	0.48779103	0.32
-0.5823611	8.196042	0.4888247	0.39
-0.6078469	8.170046	0.4878493	0.5
-0.6343038	8.183049	0.4878846	0.32
-0.66077733	8.182054	0.4879167	0.59
-0.691235	8.244059	0.48996902	0.27
-0.7186849	8.269063	0.49100882	0.51
-0.7349021	8.316066	0.4930402	0.27
-0.9810904	11.685124	0.6081605	0.52
-1.0175472	11.683132	0.608206	0.66
-1.055013	11.684141	0.6082536	0.68
-1.0944829	11.7001505	0.60930747	0.69
-1.1299448	11.685159	0.608349	0.68
-1.149179	11.688163	0.6093743	0.68
-1.1866492	11.685172	0.60942143	0.68
-1.2241136	11.686181	0.6094698	0.68
-1.260577	11.67919	0.609515	0.68
-1.3000404	11.6972	0.60957026	0.7
-1.3365065	11.688209	0.6096153	0.7
-1.3739743	11.686217	0.60966355	0.69
-1.3922019	11.685222	0.60968703	0.69
-1.4296697	11.683231	0.6097355	0.69
-1.4681419	11.685241	0.6107863	0.68
-1.5055951	11.691251	0.610837	0.69
-1.5430655	11.687259	0.6108854	0.68
-1.5805395	11.681269	0.6109335	0.68
-1.6179951	11.685278	0.6109841	0.69
-1.6362314	11.679283	0.6110069	0.7
-1.6727027	11.668292	0.6110529	0.69
-1.7131584	11.690303	0.61211216	0.69
-1.7496265	11.681313	0.6111589	0.69
-1.7870888	11.680322	0.612209	0.68
-1.8235738	11.663332	0.6112542	0.74
-1.8600417	11.654341	0.6113014	0.38
-1.2889143	7.484149	0.46754923	0.44
-1.3143935	7.4871535	0.46758386	0.38
-1.3358629	7.469157	0.46660823	0.33
-1.3613406	7.472162	0.46764305	0.33
-1.387788	7.490167	0.46768284	0.32
-1.4142724	7.496172	0.46871993	0.45
-1.4115266	7.406169	0.46569496	0.22
-1.4300088	7.3701715	0.46471146	0.39
-1.4484998	7.333174	0.46272781	0.27
-1.4679683	7.308177	0.46274838	0.43
-1.4884646	7.28218	0.4617702	0.4
-1.5089291	7.265184	0.4607942	0.32
-1.5304104	7.249187	0.4608199	0.34
-1.5436463	7.25519	0.46083948	0.36
-1.5621171	7.2271924	0.46085837	0.43
-1.5845907	7.219197	0.4598875	0.36
-1.6110471	7.234202	0.46092764	0.25
-1.6315296	7.2142053	0.46095142	0.51
-1.6519982	7.198209	0.4599762	0.4
-1.6794584	7.2162147	0.4610187	0.39
-1.7016935	7.2622204	0.46306044	0.48
-2.6941946	12.002582	0.6285455	0.35
-2.7306693	11.985592	0.62859416	0.23
-2.7811055	12.038609	0.63067865	0.39
-2.817582	12.020618	0.6307274	0.28
-2.856053	12.01263	0.63078135	0.35
-2.8975084	12.021644	0.6308436	0.32
-2.9197357	12.031651	0.63187814	0.33
-2.9542084	12.007661	0.63092315	0.37
-2.9946735	12.008673	0.63198256	0.29
-3.044134	12.044689	0.63306296	0.14
-3.0456617	11.882688	0.62802994	0.54
-3.0871296	11.887701	0.62809217	0.64
-3.1086304	11.810706	0.6261073	0.42
-3.0979166	11.6857	0.6220644	0.51
-3.1383817	11.689714	0.62212527	0.68
-3.1738472	11.675725	0.62217504	0.66
-3.215308	11.683738	0.6232385	0.68
-3.2557704	11.687751	0.6232998	0.67
-3.292251	11.672763	0.6233513	0.68
-3.3317144	11.672775	0.6234105	0.68
-3.353935	11.683783	0.6244463	0.69
-3.3914092	11.673794	0.62450063	0.69
-3.432876	11.678808	0.62456435	0.7
-3.4743369	11.684822	0.6256285	0.66
-3.5098011	11.670834	0.62567943	0.68
-3.5502758	11.669847	0.6257408	0.67
-3.59173	11.676861	0.62680554	0.67
-3.611961	11.677868	0.62683666	0.66
-3.6514294	11.674881	0.6268965	0.66
-3.6958964	11.686896	0.62796724	0.66
-3.7293668	11.6649065	0.62801427	0.66
-3.7718332	11.670922	0.628081	0.66
-3.8102949	11.6659355	0.6281395	0.67
-3.8487632	11.658948	0.6291977	0.67
-3.873985	11.675958	0.6292403	0.68
-3.9164538	11.679972	0.6303072	0.67
-3.9519274	11.662984	0.6303591	0.68
-3.9933963	11.663999	0.63042414	0.68
-4.034851	11.668013	0.6314899	0.68
-4.07432	11.663027	0.63155085	0.68
-4.0985436	11.675035	0.6325913	0.68
-4.140009	11.676051	0.6326568	0.66
-4.179484	11.669064	0.63271785	0.66
-4.219952	11.666079	0.6337813	0.67
-4.2584105	11.660092	0.6338412	0.68
-4.2978845	11.653107	0.6339026	0.68
-4.34335	11.663123	0.634977	0.68
-4.3665752	11.671132	0.63501555	0.68
-4.4060454	11.664146	0.6360774	0.69
-4.4505053	11.672163	0.6361501	0.69
-4.48798	11.659177	0.63620794	0.69
-4.528446	11.65519	0.63727236	0.68
-4.5739	11.666209	0.63734764	0.68
-4.6163726	11.665224	0.6384161	0.67
-4.6356077	11.660232	0.6384464	0.67
-4.6780653	11.662247	0.6395156	0.67
-4.718542	11.655262	0.63958013	0.68
-4.761003	11.656279	0.6396495	0.68
-4.808455	11.670297	0.6407295	0.66
-4.84992	11.667313	0.64179677	0.68
-4.889392	11.658328	0.6418599	0.68
-4.9146175	11.668338	0.64290303	0.69
-4.958089	11.668355	0.64297456	0.69
-4.998555	11.66237	0.6430402	0.67
-5.046017	11.672389	0.6441203	0.67
-5.0854793	11.664404	0.6451842	0.66
-5.1269536	11.65842	0.645252	0.66
-5.171414	11.661438	0.64632636	0.66
-5.190649	11.655445	0.6463574	0.67
-5.233112	11.653461	0.64642787	0.66
-5.283578	11.667482	0.6475144	0.65
-5.32304	11.658498	0.64857894	0.67
-5.368506	11.661516	0.64865565	0.67
-5.409978	11.654533	0.6497242	0.67
-5.45044	11.64755	0.64979124	0.66
-5.4786735	11.659561	0.65084064	0.66
-5.5251346	11.66458	0.65091985	0.66
-5.568603	11.661597	0.651993	0.66
-5.6120663	11.6596155	0.65206635	0.67
-5.6645303	11.674637	0.65415764	0.59
-5.7669253	11.799681	0.6593505	0.51
-5.797144	11.816694	0.66040456	0.4
-5.8416123	11.813712	0.66048	0.49
-5.8910813	11.819734	0.6615655	0.39
-5.9295554	11.80375	0.6616291	0.52
-5.9810157	11.814772	0.662719	0.4
-6.024478	11.80979	0.663793	0.41
-6.063955	11.794806	0.6638589	0.53
-6.1244006	11.823832	0.6659672	0.4
-6.1456337	11.819841	0.66600335	0.42
-6.1921	11.818861	0.6670837	0.43
-6.238567	11.817882	0.66716415	0.44
-6.283038	11.8119	0.66824055	0.45
-6.3265	11.80592	0.66831535	0.46
-6.3769617	11.811941	0.6694041	0.46
-6.424425	11.811961	0.670487	0.47
-6.4476585	11.810972	0.67052746	0.46
-6.497128	11.812994	0.67161435	0.45
-6.541587	11.808013	0.6726917	0.45
-6.591059	11.809035	0.6737787	0.45
-6.6385183	11.809056	0.6738622	0.45
-6.685991	11.806077	0.67494553	0.43
-6.711216	11.809089	0.6749904	0.42
-6.75369	11.797108	0.6760641	0.5
-6.807142	11.807131	0.6771599	0.37
-6.847619	11.791149	0.6772298	0.47
-6.8611207	11.727155	0.6752464	0.46
-6.8686213	11.654158	0.67325145	0.61
-6.914089	11.648179	0.6743318	0.66
-6.946312	11.662193	0.6753908	0.64
-6.989777	11.6532135	0.67546743	0.65
-7.036251	11.647234	0.6765499	0.65
-7.0897117	11.654259	0.6776465	0.63
-7.1361704	11.65028	0.6787294	0.63
-7.1826415	11.644302	0.6788123	0.64
-7.2341084	11.646326	0.67990524	0.64
-7.2693377	11.662342	0.6809703	0.65
-7.3098025	11.64736	0.6820419	0.64
-7.3632708	11.651385	0.68313897	0.65
-7.4217215	11.665413	0.6842461	0.62
-7.463199	11.649432	0.6843198	0.63
-7.511665	11.645455	0.6854074	0.65
-7.562123	11.645479	0.6864992	0.64
-7.5893574	11.647491	0.68654895	0.64
-7.6488185	11.65952	0.6886585	0.64
-7.700286	11.658545	0.68975234	0.62
-7.741758	11.642564	0.6898268	0.63
-7.7952156	11.64559	0.69092494	0.64
-7.8476815	11.645616	0.69202113	0.66
-7.890152	11.630635	0.6920979	0.65
-7.9273787	11.646654	0.6941677	0.64
-7.9828343	11.651681	0.6952701	0.63
-8.035299	11.650706	0.6963667	0.63
-8.079783	11.635728	0.69644773	0.64
-8.139242	11.644757	0.69755834	0.64
-8.184706	11.633779	0.6986417	0.64
-8.238166	11.633805	0.69974077	0.64
-8.276398	11.648825	0.7008128	0.62
-8.325866	11.641849	0.7019042	0.62
-8.380329	11.641876	0.70300555	0.64
-8.438787	11.647904	0.70411485	0.63
-8.485263	11.634928	0.7052007	0.63
-8.543723	11.639957	0.7063102	0.62
-8.600183	11.641986	0.70741594	0.66
-8.627422	11.639999	0.7084669	0.7
-8.73684	11.715054	0.7126764	0.0
-44.232216	60.613663	2.825132	0.0
-44.694492	60.848923	2.8420227	0.0
-44.769085	60.548985	2.8351555	0.0
-44.82069	60.221043	2.827244	0.0
-45.025177	60.102173	2.8286326	0.0
-47.018597	62.166214	2.928515	0.0
-47.08719	61.85228	2.921639	0.0
-11.535923	14.0474825	0.83809215	0.36
-11.678336	14.133557	0.8433681	0.15
-11.775042	14.115611	0.8455537	0.58
-11.94043	14.228699	0.85187495	0.0
-11.782572	13.855623	0.8385627	0.12
-12.0786495	13.986782	0.8491378	0.61
-12.137121	13.966816	0.84925085	0.19
-12.173614	13.919838	0.8493211	0.53
-14.617439	16.6811	0.97909784	0.29
-12.240587	13.8218775	0.8484503	0.18
-12.272087	13.768898	0.8475113	0.39
-12.346541	13.767939	0.8496564	0.23
-14.544312	16.230082	0.9649538	0.31
-14.793659	16.410215	0.9764414	0.4
-14.501382	15.9760685	0.95787	0.41
-14.583847	15.967116	0.9600317	0.3
-14.606352	15.891133	0.95807624	0.36
-14.6588335	15.849166	0.95817953	0.38
-14.814252	15.919252	0.96448445	0.3
-14.8894615	15.951294	0.9666321	0.33
-14.707102	15.652204	0.9542764	0.31
-14.728608	15.57622	0.95331967	0.33
-14.775095	15.528249	0.953412	0.57
-15.436182	16.136602	0.9847076	0.19
-15.17887	15.761473	0.9692057	0.3
-15.206366	15.6924925	0.96826136	0.55
-15.361533	15.804577	0.9745662	0.32
-14.77642	15.095272	0.94242245	0.24
-14.756953	14.979267	0.9393864	0.31
-14.83442	14.965313	0.94054043	0.54
-15.33962	15.388587	0.9645327	0.24
-14.979362	14.9254	0.94382936	0.3
-15.067827	14.920452	0.9460054	0.56
-15.100068	14.905473	0.9460701	0.25
-12.978889	12.686343	0.8379143	0.32
-15.204036	14.822538	0.9472799	0.38
-15.690253	15.210804	0.9692366	0.27
-15.836685	15.258889	0.9735274	0.29
-15.948135	15.271955	0.9767497	0.27
-15.921664	15.150947	0.97370154	0.46
-15.645088	14.835799	0.9591607	0.33
-15.73156	14.824852	0.9603343	0.38
-15.683108	14.684832	0.9562432	0.46
-16.051401	14.943037	0.97197056	0.25
-16.03793	14.836035	0.96894854	0.5
-16.342266	15.028206	0.9815509	0.21
-16.440723	15.026266	0.98374903	0.3
-15.53152	14.132773	0.9389647	0.22
-15.451079	13.969735	0.9338111	0.33
-15.50457	13.9297695	0.9339209	0.34
-16.512497	14.762326	0.9799078	0.48
-16.57598	14.726367	0.981038	0.29
-15.302228	13.485676	0.9185373	0.22
-19.570303	17.220022	1.1189418	0.34
-15.404941	13.449739	0.9207469	0.24
-15.511391	13.459804	0.92296153	0.52
-19.551626	16.933033	1.1119229	0.28
-14.835803	12.697442	0.8876416	0.33
-14.926266	12.6954975	0.8898249	0.21
-14.940769	12.627509	0.88885874	0.45
-19.556723	16.51207	1.1019629	0.29
-19.536993	16.443064	1.0999278	0.4
-15.239882	12.682688	0.89846206	0.38
-19.550035	16.245089	1.0959694	0.36
-19.546564	16.138094	1.0939707	0.24
-19.542088	16.032099	1.0909699	0.38
-19.558601	15.943117	1.0900108	0.37
-19.564121	15.846128	1.0880301	0.17
-19.540398	15.77512	1.0859876	0.54
-15.228225	12.154715	0.88647753	0.23
-19.546436	15.57914	1.0820165	0.38
-15.3771715	12.118808	0.88978446	0.28
-16.41813	12.875399	0.93584883	0.26
-15.386187	11.970823	0.8878152	0.45
-15.300746	11.82578	0.8816527	0.38
-15.359966	11.834817	0.88377315	0.31
-15.813243	12.113078	0.90267694	0.2
-15.876722	12.084119	0.9038096	0.4
-15.928211	12.045155	0.90391874	0.41
-16.213581	12.185321	0.9154913	0.27
-16.139126	12.050284	0.9103511	0.5
-16.29331	12.127376	0.9166604	0.32
-19.519196	14.484216	1.0580633	0.38
-19.5357	14.403234	1.0571055	0.15
-16.062965	11.719261	0.9012265	0.56
-19.528748	14.209246	1.0531114	0.28
-16.473783	11.868508	0.9160573	0.42
-19.520792	14.017258	1.0491153	0.19
-16.7904	11.981698	0.92769825	0.39
-16.778915	11.894698	0.9256837	0.34
-15.140224	10.637762	0.85243577	0.44
-15.185711	10.599793	0.85353357	0.16
-19.51414	13.599292	1.0401479	0.55
-19.512655	13.508299	1.0381553	0.22
-19.516174	13.420308	1.0371727	0.42
-13.646221	9.279922	0.7824964	0.32
-13.645723	9.217925	0.78050196	0.3
-13.650228	9.158932	0.77951765	0.45
-13.659725	9.10394	0.7795433	0.47
-13.684222	9.058959	0.7785989	0.45
-13.716717	9.018981	0.7796706	0.29
-13.723212	8.962989	0.7786904	0.45
-13.757453	8.95501	0.77876216	0.45
-13.800936	8.92304	0.7798559	0.32
-19.486856	12.607366	1.0202106	0.42
-19.491371	12.524376	1.0192306	0.4
-19.504887	12.446392	1.0182688	0.36
-19.49541	12.354394	1.016261	0.45
-19.507923	12.2774105	1.0152972	0.41
-19.48819	12.222403	1.0132633	0.41
-19.47771	12.131405	1.0112536	0.5
-19.493225	12.056422	1.010296	0.17
-14.16407	8.640287	0.78564376	0.34
-14.162574	8.57929	0.78464836	0.56
-14.234047	8.563337	0.7867991	0.43
-13.813737	8.245091	0.767965	0.26
-13.795996	8.205083	0.7669332	0.4
-13.834488	8.17011	0.7670179	0.31
-13.892969	8.147149	0.7681427	0.58
-19.636036	11.520568	1.0056685	0.27
-19.855467	11.567706	1.0131208	0.24
-20.134865	11.649881	1.0226934	0.51
-20.285318	11.65398	1.0280077	0.28
-20.385538	11.670044	1.0312152	0.52
-20.516003	11.661131	1.0354898	0.42
-14.86585	8.332757	0.80214787	0.17
-14.838365	8.256745	0.8001011	0.53
-14.846865	8.201755	0.7991267	0.42
-14.885358	8.162783	0.80021274	0.33
-14.910602	8.146799	0.8002678	0.58
-21.371506	11.675694	1.0622817	0.23
-21.492975	11.656777	1.0655398	0.36
-21.644434	11.652878	1.0708585	0.38
-21.803896	11.651984	1.0751936	0.39
-21.943361	11.640079	1.0794886	0.38
-22.097818	11.635181	1.0848143	0.43
-22.23103	11.662268	1.08909	0.36
-22.38449	11.655371	1.0944139	0.37
-22.559938	11.659487	1.0997825	0.37
-22.706406	11.646586	1.1040928	0.41
-22.874863	11.644699	1.109448	0.35
-23.036324	11.637808	1.1147891	0.41
-23.199785	11.6309185	1.1201347	0.34
-23.340988	11.6580105	1.1244277	0.41
-23.51745	11.655129	1.1308001	0.34
-23.688906	11.650245	1.1361625	0.4
-23.858368	11.642361	1.1415213	0.39
-24.036825	11.638481	1.1468984	0.38
-24.201294	11.625594	1.1522478	0.38
-24.381748	11.620716	1.1576295	0.37
-24.547947	11.654825	1.1639745	0.36
-24.73341	11.648951	1.1693672	0.36
-24.908869	11.6390705	1.1747395	0.36
-25.090332	11.629195	1.1811246	0.39
-25.284788	11.625327	1.1875362	0.34
-25.472252	11.616456	1.1929342	0.39
-25.674706	11.613593	1.2003627	0.38
-25.851906	11.646709	1.2057315	0.38
-26.050364	11.639846	1.2121526	0.37
-26.247826	11.630981	1.218572	0.35
-26.458279	11.627126	1.2260181	0.34
-26.670732	11.623272	1.2324684	0.34
-26.881191	11.616415	1.2399154	0.35
-20.81279	8.882635	1.0025748	0.45
-27.315838	11.655707	1.2548285	0.23
-27.505302	11.63684	1.2602333	0.34
-27.71376	11.624984	1.2676773	0.26
-20.767624	8.596639	0.99653125	0.52
-20.79513	8.532664	0.99660116	0.26
-28.398132	11.604457	1.2901318	0.22
-21.02309	8.475826	1.0040942	0.52
-21.144306	8.487906	1.0083487	0.14
-21.166817	8.42093	1.0074089	0.5
-29.042786	11.503916	1.3095185	0.12
-20.910938	8.166787	0.99591416	0.47
-29.573689	11.503281	1.3276452	0.13
-21.438803	8.224138	1.015022	0.34
-21.088428	8.012926	1.0003192	0.29
-21.179663	8.009988	1.0035132	0.37
-21.414103	8.0251465	1.0110073	0.33
-21.973455	8.159512	1.0321679	0.0
-41.279987	15.302826	1.7677516	0.0
-38.860294	14.260306	1.6738205	0.12
-40.184444	14.608174	1.7225647	0.13
-38.74716	14.0132675	1.6666305	0.0
-38.797253	13.758343	1.6657895	0.25
-39.048733	13.711527	1.673334	0.21
-39.37519	13.688758	1.6840332	0.0
-39.583687	13.623915	1.6904901	0.0
-44.015934	15.00979	1.8566325	0.09
-40.60022	13.764604	1.7266238	0.09
-39.239174	13.162749	1.6738532	0.17
-39.261723	13.034786	1.6729279	0.17
-39.24528	12.893797	1.6709223	0.4
-39.3718	12.799902	1.6742113	0.2
-39.570293	12.729053	1.6806487	0.14
-39.732807	12.645181	1.6850123	0.11
-39.533142	12.5130625	1.6776152	0.14
-39.639668	12.411154	1.6798633	0.16
-39.658222	12.281189	1.6789303	0.22
-39.82073	12.196317	1.6842943	0.18
-39.7583	12.042299	1.680194	0.14
-39.92481	11.957431	1.6855667	0.14
-40.894825	12.181075	1.7205851	0.22
-41.79915	12.310689	1.7534838	0.0
-51.210213	14.932871	2.102972	0.0
-41.572884	11.822613	1.741106	0.2
-41.63743	11.70068	1.7422698	0.12
-41.693974	11.576741	1.7424167	0.15
-50.63896	13.9966345	2.0749576	0.1
-50.636543	13.826663	2.0729895	0.17
-50.549145	13.632636	2.0678453	0.12
-50.835648	13.540855	2.077476	0.16
-50.50731	13.283669	2.063832	0.0
-51.864555	13.470598	2.112685	0.15
-50.28552	12.890584	2.052445	0.27
-50.216827	12.788553	2.0493207	0.13
-50.2314	12.626594	2.048387	0.39
-50.210983	12.45461	2.0463812	0.11
-50.918392	12.463111	2.0718877	0.0
-51.137917	12.348287	2.0783808	0.0
-57.28207	13.65241	2.3031979	0.0
-57.81554	13.589801	2.3213494	0.0
-56.61311	13.2130165	2.2768676	0.0
-56.510723	13.002982	2.2716954	0.0
-56.97821	12.924331	2.28671	0.0
-62.122654	13.893808	2.4744692	0.03
-28.773672	6.113533	1.2470478	0.93
-28.780935	6.068545	1.2470726	0.93
-28.745481	5.967536	1.2450181	0.99
-28.749012	5.8755527	1.2450448	0.99
-28.744547	5.781564	1.2440549	0.99
-28.732082	5.6865697	1.2430481	0.99
-28.738615	5.5955887	1.2420809	0.99
-28.744146	5.504607	1.2421117	0.99
-28.727419	5.454603	1.2410864	0.99
-28.73395	5.3636217	1.2411191	0.99
-28.725489	5.2696304	1.2401208	0.99
-28.92498	5.2147803	1.2465571	0.74
-28.866526	5.111755	1.244454	0.0
-56.3828	9.859485	2.2461126	0.0
-50.57079	8.593577	2.0329907	0.14
-50.58437	8.433617	2.0320542	0.19
-50.748917	8.29876	2.0374343	0.2
-50.816483	8.147837	2.0396109	0.17
-50.641098	7.957746	2.0322778	0.17
-50.67867	7.801802	2.0323915	0.0
-60.454525	9.123535	2.3869586	0.04
-50.754528	7.5709	2.0336032	0.0
-51.111046	7.462175	2.0463867	0.09
-50.782684	7.25198	2.0337315	0.17
-50.550304	7.0578504	2.0242774	0.15
-50.354916	6.8707457	2.0169005	0.14
-50.3385	6.7087646	2.0149002	0.0
-50.501762	6.6508927	2.0202606	0.12
-50.352364	6.471819	2.01498	0.12
-50.606907	6.344025	2.02355	0.0
-50.68348	6.193108	2.0257454	0.07
-51.208973	6.0965023	2.0438864	0.19
-51.097576	5.9214563	2.0386858	0.27
-51.86304	5.847018	2.066334	0.0
-52.28386	5.6473575	2.0802734	0.14
-52.488415	5.504531	2.0867398	0.08
-52.523994	5.342587	2.0878494	0.16
-52.501583	5.175603	2.0868366	0.26
-52.52217	5.0116487	2.0869145	0.24
-52.585747	4.852725	2.088083	0.0
-52.59504	4.7707467	2.08912	0.12
-54.717342	4.792265	2.1646419	0.23
-54.757927	4.6243258	2.165763	0.27
-54.721523	4.4493337	2.1637213	0.11
-55.23205	4.317725	2.181837	0.0
-55.11166	4.1356745	2.1766176	0.0
-55.14925	3.9657338	2.1777325	0.0
-55.223534	3.8848023	2.1809072	0.0
-56.53397	3.8007593	2.227719	0.0
-48.910465	3.133415	1.9525956	0.0
-58.488937	3.5662088	2.296936	0.0
-58.252563	3.3690774	2.288472	0.0
-58.237167	3.186102	2.2874756	0.0
-75.734856	3.9085338	2.9166489	0.0
-75.785164	3.7925937	2.9177797	0.0
-75.8278	3.557672	2.918918	0.0
-76.612	3.114326	2.9466796	0.0
-76.70963	2.8784442	2.949935	0.0
-77.170235	2.6548212	2.9659615	0.0
-77.25287	2.415929	2.969185	0.0
-77.39982	2.0581074	2.974569	0.0
-77.42246	1.8171729	2.9746647	0.0
-77.5721	1.5783292	2.9800303	0.0
-77.36976	1.3322335	2.9726465	0.0
-77.38141	1.0902913	2.9727182	0.0
-76.26005	-0.57734513	2.642097	0.0
-76.535355	-0.8214933	2.6507921	0.0
-73.14181	-2.0557923	2.545453	0.0
-72.8524	-2.5084903	2.5375905	0.0
-72.84871	-2.7394404	2.5378633	0.0
-72.92601	-2.972448	2.5409653	0.0
-73.06632	-3.2095003	2.545937	0.0
-72.63846	-3.3061721	2.5329604	0.0
-72.56177	-3.5320709	2.530382	0.0
-72.312065	-3.7488463	2.5231621	0.0
-72.29037	-3.9777834	2.5234694	0.0
-72.858696	-4.240138	2.5425563	0.0
-72.084984	-4.4235435	2.518415	0.0
-73.79633	-4.7627063	2.573151	0.0
-77.27171	-5.2321105	2.6852736	0.0
-73.6634	-5.5724435	2.572353	0.0
-73.55871	-5.7983212	2.5698316	0.0
-73.49101	-6.027226	2.5682344	0.0
-73.69232	-6.2783194	2.5750887	0.0
-78.18551	-6.7844467	2.7190812	0.0
-76.8908	-6.9174876	2.678991	0.0
-76.9481	-7.167477	2.6821501	0.04
-28.962156	-2.9848425	1.1507257	0.93
-28.905561	-3.0717874	1.1489437	0.99
-28.926767	-3.1207943	1.1499532	0.99
-28.953178	-3.2167964	1.1520044	0.99
-28.948586	-3.3097777	1.1521178	0.99
-28.944996	-3.4027596	1.1522292	0.99
-28.960407	-3.498754	1.1533031	0.99
-28.945814	-3.5897284	1.1534353	0.99
-28.962225	-3.6857238	1.1545069	0.99
-28.97443	-3.7347245	1.1545353	0.99
-28.964842	-3.827702	1.1546588	0.99
-29.181244	-3.9498355	1.1623331	0.74
-29.238655	-4.0528593	1.1643246	0.0
-72.784775	-10.277847	2.5664854	0.0
-72.7501	-10.506776	2.5668116	0.0
-72.63642	-10.72565	2.5642943	0.0
-72.73657	-10.857696	2.5682263	0.0
-72.3759	-11.0374	2.5581915	0.0
-72.21522	-11.246243	2.5537624	0.0
-73.55248	-11.692112	2.5984056	0.0
-72.45184	-11.75231	2.564813	0.0
-73.243126	-12.117803	2.5915287	0.0
-72.58647	-12.245307	2.5720646	0.0
-72.299965	-12.550039	2.5650055	0.0
-71.33733	-12.615335	2.5361233	0.14
-17.212025	-3.1934602	0.7829723	0.23
-17.172466	-3.243426	0.78211033	0.47
-17.20991	-3.308444	0.7841009	0.49
-17.22512	-3.3394508	0.78410196	0.21
-17.681534	-3.4857528	0.7992899	0.2
-17.625975	-3.5337071	0.7984594	0.61
-17.7724	-3.6217988	0.803243	0.18
-18.042824	-3.7369733	0.8127921	0.56
-18.059252	-3.7999763	0.8138246	0.28
-17.646502	-3.744694	0.8006417	0.16
-17.522947	-3.7776034	0.7969391	0.61
-17.355394	-3.800483	0.792319	0.0
-17.626682	-4.036643	0.80199414	0.25
-17.448135	-4.0555153	0.79639274	0.53
-17.633339	-4.1276355	0.8030763	0.0
-34.07419	-9.408378	1.3567791	0.27
-33.67364	-9.414095	1.3446317	0.27
-33.26309	-9.413806	1.3314989	0.24
-32.891537	-9.422542	1.3202927	0.28
-32.746964	-9.494428	1.3166717	0.18
-32.5364	-9.54627	1.3111693	0.09
-32.17485	-9.552016	1.2999383	0.09
-31.842094	-9.508788	1.2895964	0.09
-31.506544	-9.518551	1.2793144	0.15
-30.908035	-9.447143	1.2605042	0.12
-30.399511	-9.398792	1.2445276	0.29
-30.081968	-9.406569	1.2352048	0.34
-29.760424	-9.411343	1.2248873	0.3
-29.439878	-9.413117	1.2155643	0.21
-29.215122	-9.393963	1.2090185	0.37
-29.197536	-9.490935	1.2091528	0.43
-29.180954	-9.587909	1.2102848	0.48
-29.548313	-9.81113	1.223735	0.12
-27.96796	-9.391091	1.1706403	0.28
-27.722416	-9.407918	1.1641735	0.38
-26.717772	-9.117261	1.1299968	0.2
-26.384241	-9.099031	1.1196796	0.28
-26.337671	-9.176987	1.1198547	0.42
-26.33309	-9.26897	1.1209552	0.3
-26.33851	-9.364959	1.1220384	0.54
-26.179953	-9.402843	1.1174084	0.34
-25.92042	-9.404662	1.1099546	0.37
-25.678669	-9.363501	1.1024214	0.21
-9.451641	-3.5570943	0.5477675	0.26
-9.446096	-3.5900893	0.54781127	0.31
-9.412562	-3.6130662	0.5469039	0.51
-9.404009	-3.6440585	0.5479519	0.47
-9.680433	-3.7842333	0.55750895	0.25
-9.678882	-3.8192308	0.557546	0.53
-9.325165	-3.7020044	0.5461728	0.34
-9.269621	-3.7149675	0.54430145	0.31
-9.27708	-3.7529707	0.5453223	0.4
-9.258529	-3.7799575	0.5443869	0.56
-9.244992	-3.8099475	0.54444385	0.42
-22.945028	-9.343614	1.0211223	0.27
-22.778488	-9.361497	1.0164869	0.41
-22.591736	-9.3273735	1.0108441	0.36
-22.4092	-9.337247	1.0052341	0.38
-22.324642	-9.385182	1.0034558	0.31
-22.285078	-9.452146	1.0036013	0.48
-22.238522	-9.517106	1.0027595	0.52
-22.13197	-9.555027	1.0000168	0.32
-21.821457	-9.504822	0.9906158	0.23
-21.64371	-9.469706	0.9849527	0.13
-21.11725	-9.323364	0.9679106	0.4
-20.941713	-9.326244	0.962278	0.41
-20.764185	-9.328123	0.95764846	0.39
-20.60565	-9.337014	0.95298576	0.41
-20.440115	-9.340901	0.9483328	0.35
-20.289362	-9.311802	0.94361866	0.43
-20.132828	-9.318695	0.93894947	0.37
-19.9513	-9.313573	0.93332094	0.45
-19.80077	-9.32147	0.9296399	0.38
-19.77921	-9.388447	0.9297457	0.38
-19.732645	-9.4424095	0.9288911	0.45
-19.690096	-9.500373	0.9290317	0.56
-19.802282	-9.591437	0.93388236	0.28
-20.29261	-9.905731	0.9521537	0.32
-20.293036	-9.984722	0.95322406	0.39
-20.119513	-9.980604	0.9485784	0.28
-19.760029	-9.883374	0.9372325	0.15
-18.622168	-9.472657	0.89821	0.43
-18.479416	-9.437566	0.8934727	0.54
-19.109705	-9.830943	0.9175251	0.24
-19.035152	-9.868889	0.915712	0.3
-18.85464	-9.853769	0.91106963	0.2
-18.679111	-9.838654	0.9054169	0.13
-17.518839	-9.309938	0.8643343	0.21
-17.396305	-9.316855	0.8605917	0.51
-17.289549	-9.295787	0.8577922	0.32
-17.166018	-9.300705	0.8540496	0.44
-17.047491	-9.308625	0.8512993	0.35
-16.92696	-9.313544	0.8475503	0.54
-16.806433	-9.318464	0.844801	0.34
-16.670904	-9.3133745	0.84107363	0.46
-16.559378	-9.322301	0.8383091	0.36
-16.452623	-9.297233	0.83450556	0.47
-16.343092	-9.30516	0.8317358	0.37
-16.225565	-9.308083	0.82797796	0.46
-16.132034	-9.324019	0.82618207	0.39
-16.120472	-9.385005	0.82725734	0.42
-16.110914	-9.447992	0.82733	0.54
-16.111353	-9.516987	0.82838726	0.39
-10.369119	-6.2165456	0.61428094	0.47
-10.310588	-6.227508	0.612409	0.49
-10.236061	-6.2284617	0.610561	0.49
-10.162533	-6.2294154	0.6087109	0.51
-10.093003	-6.2323713	0.6068542	0.5
-10.017475	-6.2313247	0.60400623	0.49
-9.949955	-6.235282	0.6031461	0.5
-9.903188	-6.2282534	0.60123485	0.5
-9.829661	-6.227207	0.5993826	0.52
-9.747148	-6.2211566	0.5965442	0.7
-9.628621	-6.190085	0.5927579	0.36
-9.472125	-6.13599	0.5880293	0.34
-9.517564	-6.2070146	0.59099543	0.19
-9.51979	-6.2300158	0.59100956	0.52
-9.448266	-6.2279716	0.58915174	0.52
-9.376748	-6.2259274	0.58729386	0.5
-9.317213	-6.2298913	0.58541656	0.5
-9.244691	-6.225847	0.58355886	0.53
-9.193171	-6.235815	0.5826701	0.51
-9.129636	-6.2357764	0.58079726	0.51
-9.082882	-6.226748	0.57888377	0.53
-9.014349	-6.222707	0.5770176	0.5
-8.951829	-6.2236686	0.5761433	0.51
-8.884308	-6.2206273	0.5742758	0.52
-8.827772	-6.2235937	0.57239085	0.5
-8.773249	-6.2285604	0.5715034	0.51
-8.754708	-6.2575483	0.5715628	0.61
-8.757932	-6.28055	0.5715742	0.61
-8.756398	-6.3225474	0.5726097	0.6
-8.74685	-6.3575406	0.5726556	0.59
-8.757305	-6.4075456	0.57467324	0.61
-8.755754	-6.4485435	0.5747077	0.66
-8.740219	-6.480533	0.5757628	0.55
-8.723457	-6.490523	0.5748036	0.61
-8.692913	-6.5105042	0.57487917	0.51
-8.648386	-6.5214767	0.57397544	0.7
-8.631848	-6.5524664	0.5740314	0.4
-9.9848585	-7.5912404	0.63014185	0.29
-9.970324	-7.63123	0.6302004	0.26
-9.975773	-7.6852307	0.6312299	0.25
-9.998987	-7.7272425	0.6332154	0.28
-9.985441	-7.767233	0.6332717	0.27
-9.9799	-7.8142276	0.6343173	0.29
-9.976353	-7.862223	0.6353595	0.27
-9.975808	-7.913221	0.63639796	0.29
-9.887291	-7.896168	0.6335588	0.21
-9.933724	-7.9831924	0.6365313	0.29
-9.9749365	-8.041215	0.6384929	0.29
-9.981386	-8.098216	0.6405215	0.27
-9.988842	-8.157218	0.64154947	0.27
-9.975293	-8.198208	0.64260536	0.23
-9.968741	-8.245203	0.64265174	0.16
-7.7419987	-6.503948	0.5507385	0.27
-7.6804786	-6.4959126	0.54885226	0.47
-7.6327252	-6.477886	0.54693204	0.55
-7.613184	-6.5028744	0.5469876	0.5
-7.5656548	-6.5048475	0.54608095	0.68
-7.5521135	-6.5348396	0.54612815	0.66
-9.951686	-8.580179	0.64992106	0.16
-9.984135	-8.663194	0.6529162	0.5
-9.971585	-8.707186	0.65297085	0.21
-9.988804	-8.749193	0.6549667	0.24
-6.9048796	-6.2114778	0.52415115	0.51
-6.8613577	-6.2134542	0.523236	0.52
-6.8228216	-6.2184324	0.52231324	0.52
-6.7753005	-6.216407	0.5204027	0.5
-6.746538	-6.2103906	0.5204537	0.51
-6.7110124	-6.2183714	0.5195269	0.52
-6.65149	-6.204339	0.5176311	0.52
-6.6169715	-6.2133207	0.51670283	0.52
-6.5724473	-6.212296	0.5157869	0.51
-6.526915	-6.2092714	0.5148714	0.53
-6.4903913	-6.215252	0.5139447	0.52
-6.4616294	-6.208236	0.51299465	0.53
-6.416106	-6.2052116	0.5120788	0.5
-6.376577	-6.207191	0.51115495	0.52
-6.3340616	-6.207168	0.51023525	0.52
-6.2945385	-6.209147	0.50931114	0.53
-6.260008	-6.215129	0.50838	0.52
-6.2244806	-6.22011	0.50845003	0.53
-6.1917195	-6.2080927	0.506504	0.52
-6.154197	-6.2110724	0.50657636	0.52
-6.113676	-6.2110515	0.50565237	0.52
-6.065158	-6.203026	0.5037381	0.51
-6.0406303	-6.2180133	0.5037934	0.52
-6.0031056	-6.219994	0.5028648	0.52
-5.959586	-6.2159715	0.5019434	0.5
-5.9308176	-6.205956	0.5009908	0.5
-5.901298	-6.2159414	0.5000519	0.53
-5.8567758	-6.209918	0.4991309	0.53
-5.82424	-6.2149014	0.49919435	0.5
-5.7897177	-6.2188835	0.49826077	0.51
-5.747193	-6.2138624	0.49733642	0.51
-5.70667	-6.210841	0.49640945	0.5
-5.6829233	-6.2068295	0.4954508	0.52
-5.643393	-6.2038093	0.49452186	0.52
-5.6148677	-6.2127953	0.49457976	0.5
-5.583334	-6.217779	0.49364072	0.52
-5.5358076	-6.205755	0.49172077	0.5
-5.4983006	-6.205736	0.4917895	0.5
-5.4755282	-6.199725	0.49082762	0.52
-5.4370136	-6.1977057	0.48989683	0.52
-5.4114847	-6.2086935	0.48994988	0.52
-5.377956	-6.210677	0.48901218	0.52
-5.3374295	-6.204657	0.4880824	0.49
-5.3029203	-6.2066402	0.48714626	0.49
-5.2703977	-6.209625	0.48620698	0.5
-5.23964	-6.194609	0.48525405	0.5
-5.2131004	-6.202596	0.48530665	0.49
-5.1805844	-6.2055807	0.48436713	0.5
-5.1390667	-6.1975603	0.48343745	0.48
-5.1085286	-6.2005463	0.48249412	0.5
-5.099992	-6.2295427	0.48352578	0.45
-5.0964646	-6.2655425	0.4845523	0.46
-5.1066833	-6.2965484	0.48555127	0.45
-5.1131377	-6.343553	0.4865659	0.45
-5.1036167	-6.3735495	0.48759952	0.47
-5.1020727	-6.4115505	0.4886232	0.57
-5.091538	-6.439546	0.48865736	0.47
-5.073012	-6.458538	0.4887007	0.46
-5.069246	-6.4745364	0.48971608	0.55
-5.041722	-6.4825244	0.48876923	0.45
-5.012184	-6.4865103	0.4888237	0.62
-5.0736294	-6.604543	0.49277854	0.62
-9.065996	-11.579583	0.70439565	0.27
-9.012475	-11.587554	0.70349437	0.21
-8.969943	-11.608531	0.7025804	0.38
-8.916198	-11.578503	0.700659	0.21
-8.841685	-11.558463	0.6987793	0.17
-8.801156	-11.581441	0.6988624	0.46
-8.740636	-11.578409	0.6979667	0.25
-8.6751175	-11.568374	0.6960759	0.2
-8.63559	-11.592353	0.6961572	0.39
-8.573069	-11.58532	0.69426244	0.22
-8.529323	-11.566298	0.6933287	0.19
-8.483794	-11.581273	0.69241536	0.39
-8.425272	-11.578242	0.6915152	0.19
-4.562864	-6.4953055	0.4796135	0.32
-4.5213423	-6.481286	0.47867805	0.23
-4.492823	-6.485274	0.47872907	0.24
-4.462302	-6.4862604	0.47778195	0.29
-4.4385376	-6.4742494	0.47681674	0.29
-4.405024	-6.471235	0.4758726	0.27
-4.367511	-6.4622183	0.47493225	0.32
-4.3389697	-6.463206	0.4749814	0.29
-4.3084497	-6.463193	0.47403333	0.36
-4.27393	-6.4571776	0.47308904	0.38
-4.2484016	-6.4631667	0.4731352	0.36
-4.2296586	-6.4591584	0.47316498	0.32
-4.2001195	-6.458146	0.47221443	0.43
-4.176605	-6.4681363	0.47225887	0.37
-4.144087	-6.464123	0.47131166	0.4
-4.115549	-6.464111	0.4703596	0.41
-4.1030307	-6.4901066	0.47139278	0.4
-4.0802627	-6.4770966	0.47042483	0.43
-4.037757	-6.458078	0.46948695	0.45
-4.0132356	-6.465068	0.4695311	0.47
-3.9857113	-6.4670568	0.46857783	0.5
-3.9661725	-6.480049	0.46861625	0.47
-3.9366522	-6.4790373	0.4676647	0.44
-3.9051378	-6.4750247	0.46771497	0.43
-3.888366	-6.4700174	0.4667404	0.42
-3.8678472	-6.48301	0.4667801	0.45
-3.836328	-6.477997	0.46682966	0.43
-3.806807	-6.475985	0.46587723	0.41
-3.778282	-6.4749737	0.46492347	0.42
-3.756753	-6.4849653	0.46496308	0.43
-3.7172458	-6.4669485	0.46401957	0.44
-3.714458	-6.482949	0.46403113	0.44
-3.6829414	-6.476936	0.4640797	0.43
-3.652429	-6.4729238	0.46312743	0.43
-3.624909	-6.472913	0.46317196	0.44
-3.5943813	-6.466901	0.46221864	0.43
-3.5698628	-6.471892	0.46226028	0.43
-3.5483315	-6.480884	0.4612987	0.44
-3.5285804	-6.470876	0.46132612	0.43
-3.503052	-6.4728665	0.46036786	0.43
-3.4745305	-6.469856	0.46041214	0.42
-3.4360194	-6.44984	0.45946518	0.43
-3.2545843	-6.178757	0.44864058	0.44
-3.2340531	-6.1867504	0.44767645	0.46
-3.2193012	-6.1837444	0.44769856	0.45
-3.1947863	-6.185736	0.44773814	0.44
-3.1652646	-6.177725	0.4467814	0.43
-3.14573	-6.1867185	0.4468158	0.45
-3.117214	-6.1807084	0.44585812	0.43
-3.0986915	-6.1927023	0.44589195	0.44
-3.0711718	-6.187692	0.44593292	0.43
-3.050411	-6.171684	0.44495887	0.43
-3.0288897	-6.1776767	0.44499475	0.44
-3.007359	-6.1826696	0.44503012	0.43
-2.9788454	-6.1756597	0.44407153	0.44
-2.9633183	-6.1926556	0.44410217	0.45
-2.9368	-6.188646	0.44414148	0.44
-2.9152718	-6.1936393	0.44317648	0.44
-2.8955157	-6.178632	0.44320098	0.43
-2.8729906	-6.1816244	0.44223663	0.42
-2.8404815	-6.1656127	0.4412801	0.41
-2.8269475	-6.1856093	0.44230837	0.43
-2.8054261	-6.1906023	0.44234297	0.42
-2.774904	-6.1765914	0.4413839	0.43
-2.7553742	-6.1845856	0.4414164	0.44
-2.7386167	-6.1745796	0.44043797	0.43
-2.7141044	-6.1735716	0.44047448	0.43
-2.694577	-6.1815658	0.4405068	0.43
-2.6770372	-6.192561	0.4405371	0.43
-2.6435344	-6.1725492	0.4395798	0.43
-2.6230104	-6.1785436	0.43861255	0.43
-2.60149	-6.1825366	0.438646	0.43
-2.5867212	-6.1745315	0.43866497	0.42
-2.5662096	-6.1815257	0.43869784	0.43
-2.5436754	-6.181519	0.43773112	0.42
-2.5161664	-6.17251	0.43776837	0.42
-2.496637	-6.1795044	0.43779954	0.41
-2.4721131	-6.1754966	0.43683398	0.41
-2.45736	-6.168492	0.43685308	0.41
-2.4398355	-6.1804876	0.43688282	0.41
-2.41731	-6.1804805	0.43691558	0.41
-2.388789	-6.1664715	0.43595204	0.41
-2.3682683	-6.1714654	0.43598345	0.43
-2.3467505	-6.17446	0.43501547	0.42
-2.3232265	-6.1714525	0.43504825	0.42
-2.3054676	-6.1554465	0.43406826	0.53
-2.3159132	-6.2334547	0.43707988	0.3
-2.3113713	-6.276456	0.43810093	0.46
-2.2938576	-6.290452	0.4381306	0.41
-2.2643342	-6.2724423	0.43716642	0.48
-2.2468228	-6.286438	0.4381959	0.38
-2.2202976	-6.2754297	0.43722963	0.47
-2.2125285	-6.283428	0.43724322	0.38
-2.1820202	-6.263418	0.43627948	0.49
-2.1664898	-6.2804155	0.43630683	0.38
-2.137968	-6.2634063	0.43534106	0.5
-2.1194484	-6.2734017	0.43637013	0.39
-2.0949314	-6.267395	0.43540218	0.49
-2.0881712	-6.279394	0.43541542	0.39
-2.059643	-6.2603855	0.43444875	0.5
-2.04211	-6.2713814	0.4344764	0.4
-2.016606	-6.263374	0.4345089	0.48
-1.9980654	-6.2703695	0.4345365	0.39
-1.9785534	-6.278365	0.43456563	0.5
-1.9600272	-6.2873607	0.43459368	0.38
-1.9372826	-6.254353	0.4336142	0.48
-1.9247509	-6.2803516	0.4336393	0.38
-1.8962414	-6.261343	0.43267187	0.5
-1.8796968	-6.2733397	0.43369785	0.38
-1.8561889	-6.2693334	0.43272817	0.5
-1.8356535	-6.2703285	0.43275595	0.36
-1.8111511	-6.263322	0.43278646	0.47
-1.803388	-6.2723207	0.43279955	0.37
-1.7798648	-6.265315	0.43182862	0.48
-1.7613426	-6.2743106	0.43185583	0.37
-1.7378103	-6.2653046	0.43188417	0.49
-1.7212906	-6.2813015	0.43191066	0.38
-1.6927655	-6.2562933	0.43094054	0.49
-1.6772515	-6.276291	0.43196675	0.38
-1.6594809	-6.250285	0.43098217	0.48
-1.6439652	-6.2702827	0.43100822	0.38
-1.623432	-6.270278	0.4310348	0.49
-1.6049179	-6.280275	0.43106163	0.38
-1.5764081	-6.2552667	0.43009102	0.46
-1.5608712	-6.2722645	0.43011588	0.37
-1.5373541	-6.2632585	0.4301433	0.5
-1.5295821	-6.2712574	0.43015552	0.38
-1.504075	-6.256251	0.4291836	0.64
-1.4795558	-6.2422447	0.42921066	0.39
-1.458041	-6.2402406	0.42823726	0.37
-1.4375174	-6.2402363	0.42826307	0.36
-1.4489673	-6.3612447	0.43228292	0.16
-1.450176	-6.402247	0.43329296	0.89
-1.4276758	-6.400242	0.43332046	0.88
-1.4091476	-6.409239	0.433346	0.88
-1.3856285	-6.399233	0.43337235	0.63
-1.3651029	-6.4002285	0.43339795	0.33
-1.3405875	-6.386223	0.43242425	0.35
-1.3200642	-6.387219	0.43244967	0.35
-1.3123058	-6.399218	0.43246245	0.36
-1.2907746	-6.394213	0.43248734	0.35
-1.268251	-6.3862085	0.43151248	0.32
-1.2487272	-6.3912053	0.43153748	0.35
-1.2272094	-6.3882003	0.4315626	0.36
-1.2056978	-6.386196	0.43158793	0.36
-1.1871713	-6.395193	0.43161252	0.38
-1.1774075	-6.3971915	0.4316247	0.37
-1.1538811	-6.3821864	0.4306487	0.33
-1.1343592	-6.3871827	0.4306732	0.36
-1.1138468	-6.389179	0.43069798	0.35
-1.0923351	-6.386175	0.4307225	0.36
-1.0757937	-6.402173	0.43074614	0.38
-1.0532756	-6.392168	0.43076983	0.38
-1.0425272	-6.392166	0.43078235	0.4
-1.0219998	-6.3901625	0.43080568	0.38
-1.0014762	-6.389159	0.42982915	0.38
-0.9789718	-6.3811545	0.429853	0.39
-0.96044135	-6.389152	0.42987636	0.34
-0.9419065	-6.396149	0.4298994	0.38
-0.93114406	-6.392147	0.42991063	0.38
-0.91162056	-6.396144	0.42993388	0.39
-0.89012045	-6.39414	0.42995772	0.39
-0.8705788	-6.393137	0.42997953	0.38
-0.85107046	-6.401134	0.43000352	0.4
-0.8285586	-6.38913	0.42902568	0.39
-0.81003195	-6.398127	0.4300486	0.34
-0.80026376	-6.3981256	0.43005946	0.43
-0.7797464	-6.397123	0.42908198	0.41
-0.7602209	-6.40012	0.4291043	0.35
-0.7397024	-6.3981166	0.42912635	0.42
-0.72217625	-6.4151144	0.43014982	0.36
-0.6996507	-6.3961105	0.42916965	0.45
-0.68013227	-6.4011073	0.42919213	0.38
-0.6703804	-6.406106	0.42920393	0.39
-0.64886135	-6.3951025	0.4292244	0.42
-0.6303368	-6.4061003	0.42924708	0.41
-0.6108013	-6.4050975	0.42926776	0.41
-0.59129596	-6.4150953	0.42929104	0.35
-0.568777	-6.3940916	0.42830974	0.46
-0.55123895	-6.4090896	0.42933202	0.37
-0.5394911	-6.3980875	0.4283417	0.48
-0.5219688	-6.4200854	0.42936555	0.39
-0.50045186	-6.4070826	0.42838484	0.48
-0.48091677	-6.40508	0.4284047	0.4
-0.4613935	-6.4080772	0.4284257	0.42
-0.44089147	-6.410075	0.42844737	0.45
-0.43013096	-6.401073	0.42845625	0.46
-0.412592	-6.4190717	0.42847866	0.46
-0.39208168	-6.417069	0.42849913	0.46
-0.3725446	-6.4130664	0.42851806	0.46
-0.35203564	-6.411064	0.42853835	0.5
-0.33350128	-6.4210615	0.42855948	0.52
-0.31199583	-6.4070587	0.4285777	0.53
-0.3032332	-6.4220586	0.4285901	0.56
-0.2837031	-6.421056	0.42860934	0.58
-0.26220092	-6.407053	0.4286273	0.6
-0.24267966	-6.4110513	0.42864758	0.61
-0.22414394	-6.4220495	0.4286685	0.63
-0.2036322	-6.416047	0.42868716	0.68
-0.19387369	-6.420046	0.42869765	0.67
-0.17435119	-6.424044	0.4287176	0.7
-0.15383211	-6.4110417	0.42773438	0.73
-0.134307	-6.4120398	0.42775345	0.75
-0.11478495	-6.4150376	0.4287729	0.77
-0.09427261	-6.4050355	0.4277901	0.78
-0.07573264	-6.416034	0.4278104	0.78
-0.06597387	-6.4200325	0.42882058	0.79
-0.04546269	-6.409031	0.42783734	0.8
-0.025941966	-6.4160295	0.42785737	0.8
-0.006423601	-6.427027	0.42887828	0.81
0.013107065	-6.4200253	0.4278948	0.82
0.032623474	-6.4400234	0.42891768	0.84
0.052149437	-6.4430223	0.42893642	0.85
0.061912995	-6.4430213	0.4289454	0.86
0.08242427	-6.4120193	0.42795676	0.88
0.101952754	-6.3940177	0.42697027	0.89
0.122453064	-6.383016	0.42698622	0.9
0.14197549	-6.3910146	0.42700577	0.91
0.16149776	-6.381013	0.4270209	0.91
0.17125756	-6.3590126	0.42602435	0.91
0.19077794	-6.3580112	0.4260415	0.93
0.21029685	-6.35201	0.4260574	0.97
0.22981262	-6.3360085	0.4250708	0.99
0.24932979	-6.332007	0.42508698	0.99
0.268853	-6.3440056	0.42610693	0.99
0.2883702	-6.340004	0.42612293	0.99
0.29813626	-6.3510036	0.42613405	0.97
0.31764823	-6.339002	0.426148	0.99
0.33415794	-6.2230024	0.42213422	0.82
0.3536863	-6.245002	0.4221562	0.35
0.37318486	-6.2300005	0.42216915	0.4
0.3927095	-6.2439995	0.42218903	0.2
0.41124287	-6.2409983	0.4222039	0.46
0.4209945	-6.2369976	0.4222111	0.44
0.43952942	-6.2359967	0.4222263	0.43
0.46004796	-6.2619953	0.42324966	0.36
0.47855958	-6.240995	0.42225987	0.46
0.49808618	-6.251994	0.42327857	0.35
0.5166107	-6.242993	0.42329153	0.45
0.53613114	-6.247992	0.4233086	0.36
0.5448974	-6.2379923	0.42231327	0.46
0.56541276	-6.2549906	0.42333397	0.35
0.5839193	-6.2359905	0.42234418	0.46
0.60345095	-6.2469893	0.42336246	0.35
0.6229648	-6.246989	0.42337793	0.47
0.64248073	-6.2479877	0.4233936	0.43
0.6512542	-6.243988	0.4233995	0.36
0.6707766	-6.247987	0.42341578	0.45
0.69128627	-6.2569866	0.42343396	0.35
0.7088192	-6.2429857	0.4234441	0.45
0.72834533	-6.2479854	0.42346036	0.36
0.74685174	-6.233985	0.42347106	0.44
0.7683657	-6.2539835	0.42449242	0.35
0.7781288	-6.2559834	0.42450032	0.45
0.7966644	-6.253983	0.42451382	0.34
0.8131758	-6.2239842	0.42351875	0.55
0.83570355	-6.255982	0.42454356	0.34
0.8542072	-6.2419825	0.4235538	0.46
0.87374574	-6.2499814	0.42457023	0.35
0.89225924	-6.2399817	0.42358133	0.45
0.9030134	-6.246981	0.42459095	0.36
0.920544	-6.2349815	0.42360067	0.54
0.9410705	-6.2459807	0.4246183	0.34
0.95958114	-6.2359805	0.4246291	0.45
0.98011434	-6.2479796	0.42464682	0.36
0.9986277	-6.2389803	0.4246577	0.46
1.0103897	-6.253979	0.42466986	0.36
1.0279099	-6.2399797	0.42467865	0.46
1.0494334	-6.2549787	0.4256976	0.35
1.0659449	-6.23198	0.42470318	0.55
1.0644265	-6.082988	0.4196637	0.57
1.0949646	-6.1619835	0.4227051	0.17
1.1074702	-6.1149864	0.4207015	0.13
1.1182518	-6.1279855	0.42171222	0.53
1.1367545	-6.118986	0.42072242	0.3
1.1532716	-6.101987	0.4207291	0.11
1.1938236	-6.235979	0.42579135	0.19
1.2153487	-6.2479787	0.42580885	0.45
1.234869	-6.2469788	0.4258215	0.42
1.244623	-6.244979	0.4258274	0.43
1.2621479	-6.2339797	0.425836	0.43
1.2826709	-6.2389793	0.4258507	0.43
1.3021785	-6.2349796	0.42586225	0.43
1.3267075	-6.261978	0.42688525	0.35
1.3422198	-6.23798	0.42688873	0.45
1.3657554	-6.259979	0.42690963	0.35
1.3725107	-6.2429795	0.4269093	0.45
1.3950256	-6.254979	0.42692673	0.35
1.409547	-6.228981	0.42692876	0.45
1.4340848	-6.2549796	0.42795113	0.37
1.4536057	-6.25298	0.42796263	0.56
1.4741136	-6.25298	0.4279752	0.34
1.4906336	-6.2369814	0.4279809	0.44
1.5043986	-6.2549806	0.42799422	0.36
1.5209074	-6.2369823	0.4279992	0.46
1.5444366	-6.2539816	0.42801803	0.36
1.5649573	-6.2559814	0.4290308	0.46
1.5854797	-6.2579823	0.42904353	0.37
1.6029903	-6.2449837	0.42905018	0.46
1.6157659	-6.2589827	0.4290616	0.35
1.6312833	-6.2389846	0.42906502	0.44
1.6548004	-6.251984	0.42908227	0.35
1.6753312	-6.2549844	0.43009493	0.46
1.6958292	-6.251985	0.43010578	0.36
1.7123559	-6.237987	0.42911115	0.46
1.7378864	-6.2599854	0.43013182	0.35
1.745631	-6.247987	0.43013272	0.46
1.7671559	-6.2529874	0.43014616	0.37
1.7856774	-6.2459884	0.43015438	0.45
1.808193	-6.2529883	0.43116882	0.35
1.8257139	-6.24199	0.43017516	0.46
1.8452505	-6.2409906	0.43018547	0.43
1.868766	-6.250991	0.43120107	0.36
1.8795348	-6.2539907	0.43120772	0.46
1.9020504	-6.2599907	0.4322215	0.35
1.9155642	-6.233994	0.43122095	0.45
1.9410725	-6.2489934	0.4322388	0.36
1.9585928	-6.2379956	0.43124464	0.45
1.9791305	-6.239996	0.43225586	0.36
2.0006478	-6.2419963	0.43226755	0.47
2.0154116	-6.2569957	0.43327963	0.35
2.0299172	-6.2339983	0.43228003	0.46
2.0554366	-6.2489977	0.43329751	0.36
2.0729501	-6.237	0.4323026	0.46
2.0984738	-6.252	0.43331993	0.36
2.115002	-6.2390018	0.43332407	0.46
2.1337574	-6.264	0.434341	0.35
2.1472955	-6.243003	0.43334112	0.47
2.1748118	-6.262002	0.43436038	0.37
2.1883109	-6.2360053	0.43435875	0.47
2.2108536	-6.2430058	0.4343717	0.37
2.2343602	-6.2480063	0.43538445	0.48
2.2568917	-6.253007	0.43539664	0.37
2.2636392	-6.240009	0.43539566	0.47
2.290161	-6.255008	0.43541276	0.38
2.3056874	-6.2390113	0.43541482	0.47
2.33222	-6.25501	0.43643212	0.36
2.3477316	-6.2370133	0.4354334	0.48
2.378252	-6.262012	0.4374552	0.36
2.391759	-6.238016	0.43645346	0.47
2.4065292	-6.2500153	0.43646395	0.38
2.4260402	-6.243017	0.4364703	0.48
2.4485748	-6.247018	0.4374815	0.39
2.473085	-6.2530184	0.43749416	0.48
2.496618	-6.259019	0.43850634	0.38
2.5121193	-6.2400227	0.43750665	0.48
2.5376449	-6.2500224	0.43852085	0.4
2.5474148	-6.2480235	0.4385243	0.48
2.5709286	-6.2510247	0.4385352	0.38
2.5864527	-6.235028	0.43853626	0.49
2.6189642	-6.2600265	0.43955818	0.38
2.6304877	-6.2340307	0.43955404	0.5
2.6610043	-6.2540298	0.44057333	0.38
2.6667662	-6.241032	0.43957117	0.52
2.6902864	-6.2440333	0.44058168	0.39
2.7138002	-6.246034	0.44059172	0.51
2.7393258	-6.2540345	0.44160458	0.38
2.754842	-6.237038	0.44060475	0.5
2.7803617	-6.244039	0.4416171	0.39
2.7988768	-6.2340417	0.4416207	0.48
2.8186507	-6.2550397	0.44263572	0.37
2.838165	-6.247042	0.4426403	0.5
2.8696957	-6.268041	0.44365966	0.39
2.8791983	-6.236047	0.4426518	0.48
2.907722	-6.249047	0.44366702	0.38
2.9262404	-6.23905	0.44367024	0.52
2.9430046	-6.251049	0.4436807	0.38
2.9645185	-6.247051	0.44468707	0.52
2.9940503	-6.2620506	0.44470316	0.39
3.0055528	-6.235056	0.44469738	0.5
3.0360866	-6.2520556	0.44571438	0.38
3.055598	-6.243058	0.4457179	0.41
3.0731306	-6.2320614	0.44571993	0.52
3.0978782	-6.258059	0.44673812	0.39
3.1184013	-6.2520614	0.4467429	0.51
3.141923	-6.2520633	0.44675088	0.4
3.156449	-6.2340674	0.446749	0.48
3.1859708	-6.2460675	0.4477634	0.37
3.2014675	-6.227072	0.44676128	0.5
3.2330136	-6.2450714	0.4477785	0.4
3.2527688	-6.2600703	0.44879064	0.41
3.2672858	-6.2410746	0.44878805	0.41
3.2938077	-6.2460756	0.44879845	0.41
3.315328	-6.241078	0.44980335	0.41
3.338831	-6.238081	0.44980958	0.53
3.3703625	-6.2530804	0.4508252	0.4
3.3781164	-6.244083	0.45082408	0.51
3.3996515	-6.240085	0.45082912	0.4
3.4251516	-6.240087	0.45083687	0.52
3.4536676	-6.247088	0.45184824	0.38
3.468205	-6.230092	0.4518458	0.51
3.4997299	-6.243092	0.45286027	0.4
3.522231	-6.2370954	0.45286444	0.49
3.5390034	-6.246095	0.45287293	0.39
3.557519	-6.234099	0.45287344	0.52
3.585044	-6.2391005	0.4538833	0.4
3.6115694	-6.2421017	0.453892	0.43
3.6410725	-6.248103	0.4549027	0.43
3.6626098	-6.243106	0.45490664	0.42
3.6871135	-6.2401085	0.45591208	0.42
3.7028713	-6.245109	0.45591846	0.43
3.7344096	-6.257109	0.45693195	0.43
3.7509146	-6.2401137	0.4569293	0.42
3.777431	-6.241116	0.45693672	0.43
3.8049626	-6.2451177	0.4579456	0.41
3.8264756	-6.2371206	0.4579478	0.41
3.8559968	-6.2431216	0.45895794	0.44
3.8647473	-6.2351246	0.45795673	0.44
3.8912818	-6.237126	0.45896432	0.44
3.9157999	-6.234129	0.45896915	0.44
3.9443135	-6.2371306	0.45997748	0.44
3.9698389	-6.236133	0.4599833	0.44
3.9983568	-6.2391353	0.46099147	0.42
4.0121202	-6.240136	0.46099523	0.43
4.035629	-6.2341394	0.46199822	0.42
4.0651574	-6.239141	0.46200737	0.43
4.0926776	-6.2401433	0.46301422	0.43
4.1141925	-6.231147	0.4630152	0.43
4.146709	-6.239148	0.46402618	0.43
4.1692204	-6.231152	0.4640277	0.43
4.1889997	-6.242151	0.46503702	0.45
4.216507	-6.2411537	0.46504268	0.43
4.2420278	-6.238157	0.46504694	0.43
4.2705555	-6.2401586	0.46605405	0.43
4.2970624	-6.2371616	0.46605837	0.42
4.3225875	-6.2341647	0.4670624	0.42
4.349109	-6.2321677	0.46706706	0.41
4.3728676	-6.2461667	0.4680784	0.43
4.4003873	-6.245169	0.46908364	0.43
4.426903	-6.242172	0.46908766	0.45
4.4584184	-6.246174	0.47009584	0.43
4.480946	-6.238178	0.47009662	0.45
4.5054646	-6.2321815	0.47009864	0.44
4.538977	-6.238183	0.471108	0.43
4.5547504	-6.2411838	0.47211242	0.42
4.584275	-6.242186	0.47211853	0.47
4.5967813	-6.218193	0.4721096	0.62
4.58929	-6.167204	0.47008404	0.31
4.60881	-6.1542087	0.47008145	0.39
4.6453424	-6.16521	0.47109336	0.35
4.604844	-6.070228	0.4680406	0.38
5.0916867	-6.707123	0.49543303	0.21
5.1462007	-6.73612	0.4974567	0.0
5.179727	-6.7381225	0.49846357	0.12
5.1922393	-6.7111297	0.49745274	0.16
5.2387476	-6.728129	0.499469	0.0
5.273278	-6.731131	0.49947634	0.0
5.2940326	-6.736131	0.50048226	0.1
5.31955	-6.7261357	0.50048167	0.09
5.369075	-6.7471347	0.5025001	0.46
5.3945966	-6.7371387	0.50249934	0.25
5.419111	-6.725144	0.5024974	0.0
5.451626	-6.7231464	0.5035016	0.11
5.4773974	-6.7351456	0.5045116	0.23
5.5219193	-6.748146	0.505525	0.14
5.546428	-6.735151	0.50552225	0.1
5.597939	-6.75515	0.50754017	0.56
5.610469	-6.729157	0.5075289	0.17
5.6639943	-6.752156	0.50854844	0.29
5.6994967	-6.7511587	0.50955313	0.15
5.695268	-6.7261643	0.5085398	0.49
5.734787	-6.7311664	0.509548	0.64
5.765293	-6.72417	0.5105487	0.66
5.790822	-6.713175	0.51054657	0.73
5.7803264	-6.658187	0.5085168	0.38
5.7768474	-6.6131983	0.5074931	0.39
5.7833595	-6.579207	0.5064762	0.34
5.785123	-6.5612116	0.50646704	0.38
5.785641	-6.5212216	0.50544626	0.4
5.798149	-6.4942293	0.5054337	0.34
5.801669	-6.4582386	0.5044152	0.4
5.801192	-6.4182487	0.503394	0.34
5.8096886	-6.3862576	0.5023781	0.4
5.8132124	-6.3512673	0.50135994	0.34
5.8019705	-6.3192744	0.5003415	0.41
5.812482	-6.2912827	0.50032777	0.36
5.813002	-6.2532926	0.49930745	0.41
5.815518	-6.2173023	0.49828833	0.4
5.8250365	-6.1893106	0.49827427	0.34
5.8375516	-6.164318	0.49726212	0.42
5.8750725	-6.1663213	0.49826723	0.23
5.9208274	-6.1953173	0.50028795	0.56
5.999367	-6.241312	0.5033214	0.43
3.558776	-3.640797	0.38064197	0.25
3.5493004	-3.6088073	0.37962303	0.25
3.5368216	-3.573818	0.37860203	0.27
3.508348	-3.522832	0.3765706	0.27
3.498115	-3.5018377	0.37655777	0.27
3.5046299	-3.4868453	0.37554958	0.27
3.4831316	-3.442858	0.37452257	0.21
3.530674	-3.470857	0.37654227	0.41
3.5131898	-3.4318688	0.37451833	0.25
3.5137203	-3.411877	0.37450668	0.16
3.4942226	-3.3708892	0.37248135	0.54
3.5649896	-3.4308803	0.3765213	0.21
3.584528	-3.4298847	0.37652197	0.28
3.6010225	-3.4238906	0.3765195	0.26
3.622544	-3.4238951	0.37752083	0.32
3.6310806	-3.4119017	0.37751424	0.3
3.6375926	-3.396909	0.37750572	0.3
3.646106	-3.3839161	0.37749845	0.3
3.6478827	-3.3759198	0.37649378	0.32
3.636392	-3.3439307	0.37547392	0.28
3.656918	-3.3429353	0.37647447	0.35
3.64146	-3.3089464	0.3754531	0.28
3.674963	-3.3189492	0.3764609	0.3
3.676483	-3.2999575	0.37544942	0.34
3.6882513	-3.3009593	0.37645063	0.36
3.7047536	-3.2949653	0.3764478	0.31
3.735288	-3.3029683	0.3774541	0.33
3.741819	-3.2889755	0.37744585	0.27
3.768328	-3.2919796	0.37844884	0.29
3.776842	-3.278987	0.37744123	0.23
3.789366	-3.2699933	0.37843618	0.14
7.1781783	-6.232413	0.5324133	0.38
7.219693	-6.229417	0.53341407	0.46
7.263214	-6.2284207	0.5344161	0.44
7.3197374	-6.2384224	0.53642553	0.47
7.3652453	-6.237426	0.53742754	0.45
7.397769	-6.2264323	0.5374228	0.47
7.4442844	-6.2264357	0.53942543	0.46
7.4780464	-6.2354355	0.54043275	0.47
7.5225644	-6.23344	0.54143393	0.47
7.570092	-6.234443	0.5424371	0.5
7.6206055	-6.2364464	0.54344094	0.46
7.658118	-6.227452	0.5444374	0.48
7.701647	-6.2244563	0.5454377	0.48
7.7374024	-6.233456	0.546445	0.48
7.781914	-6.2294602	0.5484447	0.47
7.8414426	-6.2384624	0.5494531	0.47
7.8849597	-6.233467	0.550452	0.49
7.927477	-6.2274723	0.5514502	0.48
7.9799995	-6.2294755	0.55345374	0.48
8.025519	-6.22548	0.55445325	0.48
8.054273	-6.2274814	0.5554557	0.49
8.117787	-6.236483	0.55746394	0.47
8.16531	-6.233488	0.55846405	0.48
8.209827	-6.227493	0.559462	0.46
8.262348	-6.2274966	0.560464	0.46
8.306872	-6.221502	0.5614619	0.47
8.3563795	-6.217506	0.56346124	0.48
8.40215	-6.2325053	0.5644724	0.46
8.456667	-6.232509	0.5664743	0.48
8.50518	-6.227514	0.5674729	0.46
8.554701	-6.2235184	0.56847197	0.48
8.604225	-6.2195234	0.570471	0.47
8.663738	-6.2215266	0.5714742	0.48
8.725263	-6.22553	0.5734787	0.48
8.76102	-6.2305307	0.574483	0.49
8.815538	-6.2285347	0.5764833	0.46
8.875056	-6.2295384	0.5774857	0.47
8.922571	-6.2215443	0.57848185	0.48
8.977101	-6.2195487	0.580482	0.48
9.042618	-6.2235518	0.5824864	0.46
9.088367	-6.233552	0.58349407	0.48
9.139898	-6.2285566	0.5854921	0.47
9.195413	-6.2245617	0.58649087	0.47
9.255927	-6.2235656	0.5884917	0.46
9.316445	-6.22257	0.5894924	0.47
9.381976	-6.2255735	0.5914959	0.49
9.4324875	-6.216579	0.593491	0.47
9.454242	-6.209583	0.59348685	0.57
9.35276	-6.1016097	0.5884137	0.18
9.366282	-6.0696206	0.58839285	0.68
9.641798	-6.205596	0.598488	0.17
9.73832	-6.225596	0.602503	0.45
9.802843	-6.2246003	0.60350347	0.46
9.8526	-6.2346	0.605511	0.44
9.915122	-6.2316046	0.60751003	0.46
9.978641	-6.2286096	0.60850906	0.46
10.043158	-6.2256145	0.6105081	0.46
10.109675	-6.2236185	0.61250776	0.49
10.155197	-6.2086263	0.6134984	0.55
10.615724	-6.445579	0.6316636	0.43
10.651482	-6.4445815	0.6326635	0.34
11.082018	-6.659539	0.64881366	0.39
10.975526	-6.5485673	0.6437377	0.3
10.954041	-6.4895844	0.6416977	0.43
11.013567	-6.4795904	0.6436916	0.32
11.152086	-6.514587	0.6487168	0.38
11.490607	-6.6645584	0.66082203	0.3
11.556365	-6.678558	0.6628322	0.45
11.659887	-6.690559	0.6658414	0.23
11.254399	-6.411624	0.649648	0.45
11.294909	-6.3876333	0.6506321	0.72
11.499433	-6.4566226	0.6576808	0.3
11.970966	-6.673579	0.6748327	0.26
12.059483	-6.6735835	0.6778334	0.49
12.099247	-6.671586	0.67883235	0.38
12.1197605	-6.633599	0.6788065	0.4
12.145278	-6.5986104	0.6787827	0.36
12.06379	-6.5056353	0.6747183	0.34
11.925301	-6.382667	0.66863286	0.5
12.000823	-6.3756723	0.6706285	0.77
12.013342	-6.334686	0.67060024	0.77
11.993094	-6.299696	0.669576	0.3
11.989615	-6.2507105	0.668542	0.52
12.017134	-6.2177224	0.66851926	0.23
12.118643	-6.221726	0.6725223	0.43
12.205167	-6.2187314	0.6745205	0.41
12.27869	-6.208738	0.6765137	0.55
12.369443	-6.2297354	0.6795285	0.39
12.45596	-6.224741	0.6825251	0.55
12.548483	-6.222746	0.68552387	0.39
12.6189995	-6.2087536	0.6875142	0.51
12.731516	-6.2147565	0.6905184	0.39
12.81504	-6.206763	0.69351286	0.5
12.922554	-6.208767	0.69651425	0.39
13.026315	-6.2337637	0.6995318	0.43
13.11684	-6.2277694	0.7025275	0.46
13.208357	-6.2207756	0.70552254	0.45
13.308868	-6.2167807	0.70851964	0.48
13.409395	-6.213786	0.71151745	0.45
13.51391	-6.210791	0.7145151	0.45
13.629431	-6.2127957	0.71851635	0.46
13.710191	-6.223795	0.720524	0.61
13.768709	-6.198806	0.72250617	0.6
14.42523	-6.439756	0.7456752	0.22
17.141802	-7.589501	0.8464831	0.18
17.163315	-7.534518	0.8464443	0.0
14.963582	-6.3747954	0.7616277	0.62
14.972102	-6.323812	0.7615914	0.14
17.144646	-7.1776223	0.84119165	0.32
17.168163	-7.124639	0.8411539	0.54
15.623421	-6.3988113	0.7826423	0.36
15.638934	-6.3478274	0.7826058	0.39
15.654455	-6.2978435	0.78257	0.38
15.653972	-6.2408614	0.78152925	0.62
15.689485	-6.1978755	0.7824983	0.34
15.798004	-6.1838837	0.7854878	0.53
15.9415245	-6.1828885	0.7904863	0.39
16.079288	-6.2078853	0.7945035	0.41
16.189802	-6.1918936	0.7984915	0.49
16.349325	-6.1948977	0.8034928	0.37
16.483843	-6.1869044	0.80748624	0.5
16.630362	-6.18291	0.81148255	0.38
16.763878	-6.1729174	0.8164746	0.46
16.917635	-6.198914	0.82149243	0.36
17.051157	-6.187921	0.82548374	0.47
17.20967	-6.1839266	0.8304799	0.38
17.392195	-6.1889305	0.8364825	0.62
19.873734	-7.000748	0.9250534	0.24
19.86425	-6.9277697	0.924001	0.32
19.81076	-6.838795	0.9209371	0.14
18.538515	-6.368906	0.87460554	0.35
18.59203	-6.321922	0.87657124	0.49
19.805555	-6.6648474	0.9188117	0.16
19.217064	-6.3999133	0.89662385	0.21
19.297585	-6.3599277	0.8995944	0.52
19.284101	-6.288949	0.8975432	0.42
19.30162	-6.227968	0.8974989	0.33
19.290379	-6.190979	0.8974722	0.48
19.470898	-6.1819863	0.9024645	0.3
19.634413	-6.165995	0.9084519	0.48
19.838932	-6.1620007	0.9144477	0.37
20.033455	-6.154008	0.9204407	0.47
20.202974	-6.1370163	0.92642725	0.31
20.156488	-6.054041	0.9233674	0.63
20.670244	-6.1720157	0.94144964	0.42
26.766802	-7.897619	1.1566631	0.38
26.77232	-7.8086443	1.1565988	0.41
26.774836	-7.7186704	1.1555338	0.41
26.775349	-7.627696	1.154468	0.41
26.777864	-7.537722	1.1534029	0.4
26.775621	-7.491735	1.1533697	0.4
26.766138	-7.3987617	1.1523024	0.41
26.763659	-7.308788	1.1512374	0.41
26.764175	-7.218814	1.1501721	0.41
26.776688	-7.1318393	1.1501092	0.42
26.779205	-7.0428653	1.1490448	0.4
26.781723	-6.953891	1.1489803	0.41
26.763483	-6.904905	1.1469448	0.4
26.766996	-6.815931	1.1468803	0.39
26.762516	-6.7259574	1.1458151	0.41
26.759033	-6.6359835	1.1447499	0.41
26.771551	-6.550009	1.1446874	0.39
26.778069	-6.4630346	1.1436244	0.39
26.759588	-6.3700614	1.142557	0.46
26.774345	-6.3290734	1.1425272	0.29
26.752865	-6.2361007	1.1414598	0.54
26.97038	-6.197115	1.1484305	0.21
27.117903	-6.142133	1.1523898	0.57
27.332418	-6.1001487	1.1593581	0.28
28.023937	-6.162139	1.1823994	0.35
28.394693	-6.1961336	1.1954222	0.37
28.711216	-6.1711445	1.2054025	0.39
29.57673	-6.2591295	1.2344619	0.18
31.549252	-6.5720606	1.302679	0.11
31.24377	-6.4071045	1.291561	0.14
31.149288	-6.2861385	1.2874739	0.38
31.217808	-6.1981645	1.28841	0.41
31.219564	-6.1471796	1.2883731	0.23
19.023111	-3.6917658	0.8656523	0.26
19.008636	-3.6277864	0.86560565	0.45
19.044159	-3.572805	0.8655653	0.51
19.332676	-3.5638127	0.8755572	0.29
33.94216	-6.13121	1.3793497	0.26
19.774715	-3.516835	0.88952047	0.3
19.807478	-3.490844	0.8905014	0.39
19.455	-3.3658793	0.8784121	0.15
19.422522	-3.2979012	0.87636274	0.36
19.430046	-3.236921	0.8763183	0.48
19.903563	-3.2509236	0.8923261	0.39
[truncated: 119,739 more rows]
