# Supplementary material for: Density-equalized RANDT scan matching with integrated outlier removal and point density uniformity
Source: PLoS One. 2026 Apr 28;21(4):e0345709. doi: 10.1371/journal.pone.0345709 (PMC13124066; doi:10.1371/journal.pone.0345709)
Supplement: S2 Dataset — Processed LiDAR data converted into CSV format, including spatial coordinates and associated attributes such as intensity values, used for analysis in this study. (ZIP) [file pone.0345709.s002.zip › Velodyne_CSV/000043.csv]

X	Y	Z	Intensity
75.05821	7.4976177	2.7623236	0.0
74.33973	7.661586	2.7393727	0.0
65.209984	7.0276775	2.4301257	0.0
64.18049	7.1206574	2.3951488	0.0
63.051	7.1956396	2.3581653	0.0
65.96551	7.7395477	2.4583535	0.0
65.88701	7.94051	2.4564161	0.0
75.19151	9.305288	2.7749052	0.0
65.01903	8.250449	2.4285085	0.0
63.334774	8.137465	2.3714616	0.0
65.98779	8.901332	2.4637208	0.0
65.48981	9.253265	2.4488294	0.0
78.41759	11.713861	2.894709	0.0
76.787094	11.716856	2.8407001	0.0
75.3096	11.732847	2.7906961	0.0
73.890114	11.74984	2.7436926	0.0
72.51662	11.764832	2.6976883	0.0
71.16413	11.773825	2.6526816	0.0
69.922874	11.681837	2.6106427	0.0
68.701385	11.698829	2.570639	0.0
67.49989	11.712821	2.530634	0.0
66.36941	11.730812	2.4926307	0.0
65.227905	11.740806	2.4546242	0.0
64.13042	11.750799	2.4186177	0.0
61.495926	11.466838	2.3285024	0.0
60.726677	11.422842	2.3034806	0.06
59.98919	11.478828	2.2784915	0.08
59.436695	11.566809	2.2615137	0.18
59.052204	11.684785	2.2495472	0.0
58.483715	11.762768	2.230566	0.16
57.445225	11.741766	2.196548	0.27
57.300976	11.806752	2.1925669	0.25
57.29249	11.992718	2.193626	0.2
57.29	12.179684	2.1946852	0.14
57.29151	12.368649	2.1957452	0.15
57.275017	12.554614	2.1968045	0.18
57.30353	12.749578	2.1988668	0.41
57.288044	12.935544	2.1999261	0.23
57.292797	13.030526	2.2009563	0.18
57.30531	13.223491	2.203018	0.39
42.431763	9.927002	1.6867753	0.26
57.276333	13.596422	2.205137	0.18
36.615765	8.807166	1.4863344	0.27
36.589268	8.923143	1.4863666	0.16
36.59178	9.045118	1.4874012	0.18
57.309628	14.273299	2.2123547	0.34
57.29514	14.461265	2.213415	0.23
57.274654	14.647231	2.2134745	0.18
57.301167	14.846195	2.2165387	0.39
57.276684	15.032162	2.2175984	0.23
57.273193	15.224127	2.21866	0.18
57.30295	15.329107	2.2206945	0.39
57.287464	15.518074	2.2217553	0.23
57.27598	15.70804	2.2238166	0.16
41.89439	11.627669	1.6842711	0.43
41.7839	11.7386465	1.681302	0.19
41.33141	11.751639	1.6672959	0.37
40.87892	11.761633	1.6522887	0.18
40.450672	11.707639	1.6382627	0.36
40.00718	11.715633	1.6232548	0.18
39.595688	11.730625	1.6102493	0.37
39.161198	11.73562	1.5962402	0.19
38.750706	11.745613	1.5832328	0.38
38.337208	11.752607	1.5702242	0.23
37.956966	11.700613	1.557199	0.15
26.080393	8.126161	1.1358384	0.38
25.9949	8.189145	1.1338505	0.28
25.82941	8.226134	1.1288528	0.36
25.857918	8.325113	1.1308784	0.47
25.93843	8.441091	1.1349106	0.26
35.71501	11.752576	1.4851509	0.21
35.380764	11.70458	1.474127	0.19
35.288277	11.796561	1.4721506	0.47
35.256786	11.909539	1.4721819	0.39
34.985294	11.941529	1.4641825	0.25
34.626804	11.940524	1.4521707	0.15
34.284313	11.94352	1.4411603	0.47
33.966824	11.952514	1.4311523	0.22
33.128567	11.716547	1.4020572	0.3
32.829075	11.726541	1.3930494	0.3
32.520584	11.732534	1.38304	0.29
32.23209	11.742529	1.3740323	0.29
31.931599	11.747523	1.3640224	0.31
31.635107	11.751517	1.3550122	0.29
31.376862	11.711521	1.3459913	0.31
31.094366	11.718515	1.3379822	0.3
30.815874	11.72451	1.3289726	0.31
30.543385	11.730505	1.3199632	0.31
30.270893	11.735499	1.3119532	0.3
30.0054	11.741494	1.3039436	0.3
29.74291	11.746488	1.2949338	0.29
29.508661	11.708492	1.2879132	0.3
29.254168	11.714486	1.2799035	0.33
29.001677	11.719481	1.2718936	0.29
28.762184	11.728475	1.263885	0.3
28.517693	11.73347	1.2568749	0.31
28.293201	11.745463	1.2498674	0.32
28.06271	11.753457	1.2428585	0.32
27.839464	11.711461	1.2348365	0.29
27.610968	11.718455	1.227827	0.29
27.159475	11.627465	1.2127802	0.39
27.120985	11.712448	1.2128005	0.33
26.958496	11.743439	1.2078	0.34
26.744003	11.750433	1.2017905	0.34
26.51975	11.702438	1.193766	0.33
26.309261	11.708433	1.187756	0.39
26.100769	11.714427	1.1817461	0.29
25.882278	11.714423	1.1747338	0.45
18.077164	8.320922	0.8854165	0.59
18.048674	8.376908	0.8854254	0.35
25.273556	11.777398	1.1567143	0.18
18.058937	8.485885	0.887448	0.56
25.10958	11.894372	1.153734	0.27
24.933086	11.907365	1.1487265	0.29
24.725592	11.904361	1.1417128	0.21
24.553104	11.916355	1.1367047	0.45
24.363607	11.920351	1.1316936	0.23
24.192364	11.883353	1.1256733	0.14
23.616863	11.6933775	1.1045883	0.26
23.458372	11.707372	1.1005809	0.35
23.280876	11.711367	1.0955696	0.37
23.115385	11.719361	1.0905601	0.38
22.949898	11.726356	1.0855498	0.38
22.788645	11.690359	1.0795298	0.39
22.629156	11.698354	1.0755199	0.4
22.481663	11.712347	1.0715125	0.34
22.317173	11.716342	1.0665011	0.41
22.15068	11.718338	1.0614891	0.36
21.991188	11.723333	1.056478	0.4
21.833694	11.728328	1.0524669	0.36
21.697447	11.69933	1.0474494	0.41
21.550955	11.708325	1.0434399	0.38
21.417467	11.723318	1.0394325	0.3
21.376976	11.789305	1.0394446	0.48
21.251482	11.808298	1.0364387	0.37
21.340998	11.946274	1.0414782	0.15
21.384514	12.059254	1.0445081	0.22
21.468271	12.151238	1.0485364	0.32
21.545788	12.285214	1.0525742	0.29
21.668306	12.445187	1.059622	0.37
21.65782	12.53017	1.060641	0.35
21.67633	12.633152	1.0626668	0.52
20.316797	11.92825	1.0103852	0.17
19.870544	11.708281	0.9932948	0.2
19.715048	11.701278	0.9892787	0.42
19.581562	11.705273	0.9852669	0.39
19.455065	11.714267	0.9822568	0.41
19.326574	11.720262	0.9782457	0.39
19.185078	11.718258	0.9742313	0.41
19.067587	11.729254	0.971222	0.34
18.952343	11.699255	0.9672039	0.43
18.834852	11.70925	0.9641942	0.35
18.694359	11.7042465	0.9601787	0.45
18.575867	11.712242	0.95616806	0.36
18.448372	11.714238	0.95315504	0.44
18.33888	11.726233	0.95014596	0.38
18.229631	11.697234	0.9461281	0.46
18.113142	11.70323	0.94311666	0.38
17.996649	11.709225	0.9401052	0.41
17.869156	11.707222	0.9360906	0.48
17.761667	11.7172165	0.93308055	0.32
17.739176	11.783203	0.9340917	0.48
17.72869	11.857188	0.9351059	0.38
17.73445	11.901181	0.93611574	0.56
17.73796	11.985166	0.9381336	0.33
17.638468	12.00016	0.9351252	0.55
17.718988	12.136137	0.94016284	0.34
17.7365	12.23112	0.9421846	0.47
17.74301	12.319103	0.94420373	0.37
17.733528	12.395089	0.9452185	0.46
17.746283	12.446081	0.94723064	0.37
17.740797	12.526067	0.9482467	0.48
17.74331	12.61205	0.950265	0.37
17.741823	12.696035	0.95228237	0.46
17.740335	12.780021	0.95329976	0.36
17.727852	12.856007	0.9543142	0.47
17.735369	12.94699	0.9563341	0.36
17.743116	12.996982	0.95834553	0.46
17.753641	13.089966	0.96036637	0.37
17.744152	13.169951	0.961382	0.46
17.746662	13.259935	0.9634012	0.36
17.737179	13.339922	0.9644168	0.46
17.740692	13.430906	0.9664363	0.36
17.744452	13.477898	0.9674466	0.45
17.753967	13.573881	0.97046804	0.35
17.742483	13.653868	0.9714834	0.45
17.737	13.7388525	0.9735006	0.44
17.734514	13.8268385	0.9745188	0.35
17.69703	13.887827	0.97552675	0.59
17.850796	14.0538025	0.9825817	0.37
17.89831	14.183783	0.98661536	0.36
17.893826	14.272767	0.9886336	0.36
17.89534	14.366752	0.9906537	0.37
17.886858	14.452738	0.99267083	0.33
17.889374	14.548721	0.9946915	0.39
17.884893	14.638707	0.99671	0.38
17.893648	14.693698	0.9977228	0.37
17.901169	14.7946825	0.9997452	0.38
17.889683	14.880668	1.0017619	0.38
17.879202	14.967653	1.002779	0.32
17.814714	15.009645	1.0027791	0.31
17.718224	15.024641	1.000769	0.43
17.70574	15.110627	1.0017854	0.36
17.7515	15.198614	1.0048103	0.41
17.75002	15.2946	1.0068303	0.41
17.739534	15.383585	1.0088478	0.41
17.742056	15.48357	1.0108693	0.41
17.740574	15.581554	1.0128897	0.41
17.731087	15.67354	1.0149078	0.39
17.724602	15.768526	1.016927	0.4
17.750364	15.841515	1.0199461	0.4
17.743887	15.9355	1.0219651	0.41
17.740402	16.034485	1.0239855	0.39
17.73392	16.131472	1.026005	0.4
17.719437	16.220457	1.0270218	0.45
17.723959	16.32744	1.0300449	0.33
17.708475	16.417427	1.0320618	0.51
17.712238	16.47242	1.0330739	0.47
17.906769	16.75938	1.0441635	0.3
17.894285	16.854366	1.0461818	0.34
17.893812	16.95935	1.049204	0.4
17.848326	17.024342	1.049211	0.21
17.835842	17.121326	1.0512297	0.4
17.831602	17.17132	1.0522397	0.21
17.790117	17.240309	1.0532479	0.32
17.76764	17.327297	1.054263	0.16
11.889624	11.696013	0.7771679	0.36
11.822132	11.704009	0.77615494	0.21
11.745644	11.702007	0.7741385	0.26
11.664152	11.695004	0.77212006	0.29
11.598904	11.667007	0.76910174	0.29
11.537409	11.680002	0.7680904	0.31
11.450912	11.667002	0.76606953	0.3
11.394426	11.682997	0.76505953	0.36
11.3239355	11.684993	0.76304424	0.3
11.25044	11.6839905	0.7620276	0.36
11.19419	11.6629925	0.76001185	0.32
11.1317005	11.6719885	0.758999	0.32
11.054201	11.665985	0.7569804	0.33
10.993714	11.6759815	0.7549679	0.34
10.936225	11.688978	0.7539565	0.34
10.852734	11.673977	0.75193477	0.32
10.781239	11.671974	0.7499176	0.36
10.744992	11.669973	0.74990875	0.34
10.668497	11.661971	0.7478893	0.33
10.610009	11.6719675	0.74687666	0.33
10.548517	11.678965	0.74486274	0.34
10.469016	11.666963	0.7428416	0.32
10.410528	11.675959	0.74182844	0.34
10.368039	11.702953	0.7418217	0.39
10.3778	11.750946	0.7428308	0.32
10.377313	11.825935	0.7448413	0.35
10.387827	11.913921	0.74785626	0.41
10.3683405	11.967912	0.74885905	0.2
17.710754	20.493887	1.1319214	0.19
17.62127	20.520884	1.1309114	0.56
19.531052	22.877604	1.2337414	0.43
19.538813	22.960594	1.2367609	0.28
23.76492	28.079985	1.4625837	0.0
23.44641	27.883013	1.4504901	0.0
26.94244	32.227505	1.6410291	0.0
26.85797	32.333492	1.6420428	0.06
26.40845	31.997534	1.6228979	0.12
32.621124	39.623646	1.9586201	0.23
22.789766	28.079004	1.441434	0.0
31.998684	39.626663	1.9445387	0.0
26.120342	32.580486	1.6319947	0.07
26.07988	32.74047	1.6360267	0.15
25.897392	32.72448	1.6309955	0.1
22.389624	28.40098	1.4414432	0.0
23.176283	29.585846	1.4898407	0.0
23.125816	29.713835	1.4918618	0.0
22.255213	28.787945	1.4495085	0.08
22.173738	28.87094	1.4495136	0.21
22.3183	29.2479	1.4626228	0.11
25.228323	33.25845	1.6320169	0.0
25.198088	33.32844	1.6330284	0.12
22.834234	30.414778	1.5049729	0.11
12.905135	17.36825	0.94634694	0.24
12.982672	17.587225	0.953404	0.19
24.836206	33.726418	1.6360618	0.09
24.806747	33.909405	1.6410991	0.14
13.402317	18.51412	0.98766863	0.21
12.894992	17.87919	0.9604355	0.2
13.132561	18.326141	0.9775717	0.22
12.8470335	18.052172	0.9634549	0.3
12.974584	18.35114	0.97453874	0.44
12.904093	18.376137	0.9735264	0.19
12.686583	18.190159	0.9644407	0.36
12.789362	18.398136	0.97250265	0.3
12.601855	18.25315	0.96443117	0.35
5.7557664	8.545204	0.55902475	0.35
5.721274	8.553199	0.5590108	0.26
5.6837764	8.557197	0.5579953	0.52
5.6632895	8.58519	0.55898833	0.28
5.6370378	8.57619	0.5579767	0.57
5.570537	8.53619	0.555946	0.27
5.517045	8.514191	0.55392176	0.41
5.4855547	8.525186	0.55390877	0.3
5.452055	8.534182	0.5538947	0.41
5.41657	8.538178	0.55287945	0.57
5.420069	8.605168	0.55488485	0.34
5.49284	8.748153	0.55992526	0.3
5.4753504	8.7821455	0.56091976	0.36
5.437856	8.785143	0.55990356	0.43
5.411373	8.804138	0.55989313	0.41
5.373868	8.808134	0.55987686	0.61
7.1196976	11.683836	0.67483467	0.24
7.089448	11.676836	0.6738228	0.64
7.0469575	11.690833	0.6738088	0.64
6.994468	11.687831	0.67278904	0.62
6.939968	11.68283	0.6717682	0.64
6.8914733	11.686828	0.6707505	0.64
6.8409853	11.685827	0.66973144	0.64
6.789492	11.6838255	0.6687117	0.64
6.7352366	11.634829	0.66668564	0.49
6.6817408	11.628828	0.6656645	0.5
6.6382575	11.637826	0.6646487	0.5
6.586761	11.634825	0.6636284	0.48
6.5362725	11.631824	0.6626084	0.49
6.48577	11.630822	0.6615885	0.5
6.445289	11.64382	0.66157395	0.59
6.5630713	11.896794	0.67064816	0.39
6.426557	11.741808	0.66457725	0.18
6.3830643	11.751805	0.663561	0.12
6.371578	11.8197975	0.66556394	0.13
6.3470883	11.864792	0.6665591	0.14
6.340617	11.9407835	0.668565	0.15
7.0062876	13.269656	0.7189814	0.27
7.023056	13.350648	0.7219979	0.26
7.0205708	13.449638	0.7250095	0.26
7.0150914	13.542628	0.7280192	0.27
7.012622	13.640619	0.7310307	0.26
7.019143	13.759607	0.7340484	0.25
7.003663	13.8366	0.73605245	0.18
7.0141835	13.966588	0.74007326	0.43
7.0229516	14.037581	0.7430858	0.25
7.0174727	14.137571	0.7460968	0.2
7.025998	14.266561	0.750117	0.4
7.0195184	14.367551	0.7531279	0.23
7.0110393	14.465542	0.75513756	0.18
7.0165677	14.59253	0.75915664	0.39
7.0100884	14.697521	0.7621682	0.22
7.0338597	14.805511	0.7661918	0.2
7.0343833	14.927501	0.7702085	0.37
7.0309067	15.042491	0.7732228	0.22
7.0254354	15.1534815	0.7772358	0.18
7.02696	15.282472	0.7812541	0.39
7.0164843	15.386463	0.7842643	0.23
7.0070086	15.494454	0.7872756	0.16
7.0227814	15.592445	0.7902953	0.36
6.96429	15.595447	0.789273	0.29
6.9107957	15.610446	0.7892543	0.36
6.847304	15.601447	0.7882282	0.29
6.7898135	15.605449	0.7872062	0.35
6.7273197	15.59845	0.78618056	0.3
6.7941074	15.817432	0.7942373	0.0
6.709608	15.760438	0.7911959	0.0
12.8863945	30.20024	1.3266691	0.0
12.77391	30.202248	1.3256358	0.0
12.659423	30.198256	1.3236006	0.0
12.548939	30.202265	1.3225679	0.0
12.434455	30.196272	1.320532	0.0
12.379213	30.197275	1.3195153	0.0
12.267726	30.199284	1.3184813	0.0
12.155242	30.196291	1.3164461	0.0
12.044757	30.1973	1.3154117	0.0
7.014279	17.913279	0.8626256	0.11
5.7353153	14.855522	0.74966884	0.25
5.6758227	14.842524	0.74864125	0.12
5.9266844	15.553469	0.7738449	0.31
5.8821974	15.585467	0.7748302	0.3
5.8237104	15.57947	0.7738043	0.32
5.7692122	15.58747	0.77378184	0.32
5.720725	15.60847	0.77376366	0.36
5.664237	15.607471	0.77273893	0.31
5.6007414	15.588474	0.77170855	0.41
5.511472	15.421488	0.7646464	0.36
5.22488	14.787537	0.7414331	0.19
6.760094	19.189213	0.8997158	0.22
6.689603	19.184216	0.8986866	0.24
6.6231146	19.18922	0.8986603	0.1
6.5286136	19.114227	0.89461035	0.14
5.1917615	15.375499	0.7594965	0.12
6.4188766	19.090235	0.89256155	0.15
6.353388	19.096237	0.8925353	0.23
6.2838974	19.090242	0.8915054	0.25
6.218405	19.097244	0.890479	0.24
6.1539187	19.104248	0.890453	0.24
6.083428	19.093252	0.88942146	0.25
4.861114	15.612495	0.7633757	0.45
4.805622	15.609497	0.7633492	0.26
3.5395179	11.768759	0.6252237	0.12
3.500023	11.774757	0.6252027	0.17
3.4595373	11.774758	0.6241803	0.21
3.4350529	11.828754	0.62617296	0.14
3.4358113	11.90075	0.62818164	0.37
3.3873181	11.8757515	0.62715185	0.22
3.3618364	11.927748	0.62814367	0.12
5.418531	19.08529	0.882131	0.14
5.3470345	19.066296	0.88109607	0.09
5.2855506	19.0783	0.88107026	0.15
5.2200556	19.080303	0.880041	0.09
5.180809	19.055307	0.87901944	0.14
3.1176367	12.012745	0.62901574	0.19
4.992341	19.080318	0.877937	0.15
4.9288516	19.085323	0.87790847	0.1
4.8643656	19.084326	0.8768784	0.15
4.796872	19.074331	0.87584543	0.09
4.7676287	19.086332	0.8758336	0.15
3.7580404	15.597542	0.7518304	0.35
3.7035463	15.590545	0.7518012	0.29
3.6550584	15.606546	0.75177824	0.35
3.599562	15.59555	0.75074774	0.33
3.5733156	15.5955515	0.750734	0.34
3.5208309	15.591555	0.74970585	0.3
3.4683325	15.593557	0.74967843	0.36
3.4218469	15.6175585	0.7496572	0.41
2.5187147	11.88076	0.6186467	0.15
2.3896878	11.657773	0.6105398	0.46
2.3694415	11.653773	0.61052674	0.5
2.3289485	11.645775	0.60950065	0.5
2.2904615	11.644775	0.6094765	0.51
2.2529664	11.651775	0.60945386	0.53
2.2134728	11.647777	0.6094285	0.52
2.1759799	11.653776	0.60940564	0.52
2.1394923	11.662778	0.6093837	0.53
2.123247	11.678777	0.6093754	0.67
2.0857472	11.6877775	0.60935277	0.7
2.046263	11.678779	0.60932636	0.7
2.0077615	11.682779	0.60830224	0.7
1.9732798	11.70078	0.60928243	0.69
1.9327765	11.69378	0.6082554	0.7
1.8932886	11.684782	0.6082286	0.7
1.8740369	11.686782	0.6082164	0.7
1.8355424	11.686783	0.6071913	0.69
1.7970527	11.6837845	0.60716575	0.7
1.7615677	11.697785	0.60714436	0.7
1.7210648	11.687786	0.60711634	0.7
1.6835768	11.689788	0.60709184	0.71
1.6450754	11.691789	0.60706663	0.71
1.6248287	11.68379	0.6060521	0.71
1.5873413	11.684791	0.60602725	0.72
1.5498412	11.692792	0.6060032	0.72
1.5123585	11.690793	0.6059778	0.72
1.473857	11.691793	0.605952	0.71
1.4353657	11.686795	0.6049252	0.71
1.4151134	11.679796	0.60491055	0.71
1.3786305	11.684797	0.6048864	0.71
1.3421353	11.697799	0.6048634	0.71
1.3036444	11.690801	0.6048361	0.71
1.2651436	11.689801	0.6048095	0.72
1.2276543	11.689803	0.6047837	0.72
1.1881537	11.678805	0.6037548	0.71
1.1506617	11.679806	0.60372895	0.71
1.1334231	11.689807	0.6037184	0.72
1.0959274	11.693808	0.6036929	0.71
1.0574305	11.68781	0.60366505	0.7
1.019944	11.683812	0.6036382	0.7
0.98244745	11.687813	0.60361236	0.7
0.9449508	11.691814	0.6035865	0.69
0.92670375	11.698815	0.60357463	0.7
0.88821566	11.682817	0.6025449	0.7
0.8507205	11.684819	0.6025185	0.68
0.81322825	11.683822	0.60249156	0.69
0.77573365	11.684823	0.60246485	0.69
0.73823726	11.687824	0.60243833	0.7
0.7017525	11.692826	0.6024128	0.7
0.6824989	11.692827	0.60239893	0.68
0.6450071	11.689829	0.6023713	0.69
0.6075126	11.689831	0.60234404	0.69
0.5700205	11.686833	0.6013162	0.69
0.5325268	11.684835	0.60128844	0.69
0.49502844	11.689837	0.60126173	0.68
0.45854425	11.693839	0.60123557	0.68
0.43929154	11.690841	0.60122085	0.67
0.401797	11.688843	0.60119283	0.68
0.36430213	11.686845	0.6011647	0.69
0.3268061	11.686847	0.6011368	0.69
0.29032183	11.690849	0.6011102	0.68
0.2528247	11.6938505	0.6010827	0.69
0.21532968	11.689854	0.60105383	0.69
0.19708711	11.693854	0.6010408	0.69
0.1595921	11.687858	0.6010115	0.7
0.1220972	11.68086	0.5999819	0.69
0.08561013	11.701861	0.6009579	0.69
0.048114877	11.690865	0.6009275	0.7
0.010618094	11.689867	0.6008987	0.7
-0.02687886	11.688869	0.60086983	0.69
-0.045120127	11.686871	0.5998554	0.7
-0.08261756	11.681873	0.59982574	0.7
-0.120114155	11.695876	0.6007994	0.69
-0.15659757	11.695879	0.6007712	0.7
-0.19409627	11.682881	0.59973973	0.71
-0.23159327	11.684884	0.59971094	0.71
-0.2498362	11.680885	0.599696	0.7
-0.28733024	11.694888	0.6006693	0.7
-0.3248275	11.693891	0.60063976	0.68
-0.36232594	11.689894	0.6006096	0.7
-0.3988107	11.685897	0.5995801	0.69
-0.43630746	11.686899	0.59955066	0.69
-0.4738056	11.684902	0.5995206	0.66
-0.49204797	11.683904	0.59950596	0.71
-0.52953947	11.694906	0.6004783	0.69
-0.5670379	11.69191	0.60044783	0.7
-0.60352904	11.678913	0.59941614	0.7
-0.64102405	11.681916	0.5993867	0.7
-0.6785208	11.682919	0.60035676	0.71
-0.7150049	11.681922	0.6003272	0.7
-0.73424953	11.694923	0.6003142	0.7
-0.7717506	11.688928	0.60028267	0.7
-0.8092423	11.69393	0.6002533	0.69
-0.84673625	11.695934	0.6002232	0.69
-0.88323396	11.679936	0.6001903	0.69
-0.92071986	11.68994	0.6001616	0.68
-0.9582111	11.693943	0.60013175	0.69
-0.97746754	11.691945	0.60011554	0.69
-1.013956	11.685949	0.6000843	0.69
-1.0514487	11.687952	0.6000538	0.67
-1.0889472	11.684956	0.60002214	0.68
-1.1264406	11.68596	0.59999126	0.68
-1.1649362	11.695964	0.6009614	0.69
-1.0318351	9.636938	0.53064024	0.81
-1.037118	9.5079365	0.5266076	0.99
-1.0675945	9.517939	0.526582	0.99
-1.0970961	9.50294	0.5265518	0.99
-1.1275924	9.500942	0.5265234	0.99
-1.1580833	9.501945	0.52649564	0.99
-1.189579	9.508946	0.5264682	0.99
-1.2038274	9.498947	0.52645284	0.99
-1.2353338	9.499949	0.52642405	0.99
-1.2648191	9.494951	0.5263956	0.99
-1.2953128	9.493953	0.5263671	0.99
-1.327806	9.508956	0.5273404	0.99
-1.3573135	9.492958	0.52630925	0.99
-1.3868033	9.48596	0.5262801	0.99
-1.4163	9.475962	0.5262502	0.99
-1.4425226	9.565966	0.52924687	0.91
-1.7475919	11.689025	0.6024659	0.7
-1.7860805	11.69603	0.6024343	0.7
-1.8235648	11.698033	0.60240227	0.69
-1.8620639	11.699038	0.60236907	0.7
-1.8995605	11.695042	0.60333556	0.68
-1.9178097	11.689045	0.6023182	0.68
-1.9563086	11.690048	0.6032849	0.69
-1.9957995	11.700054	0.6032527	0.7
-2.0452743	11.776061	0.6062274	0.65
-2.0937488	11.843068	0.60820097	0.73
-2.1322415	11.843072	0.60916716	0.73
-2.169734	11.837077	0.60913277	0.73
-2.1909797	11.84808	0.60911673	0.67
-2.2304735	11.852085	0.60908294	0.61
-2.26797	11.84409	0.60904783	0.71
-2.3074658	11.8470955	0.6100136	0.72
-2.3479605	11.855101	0.6099796	0.72
-2.3854487	11.850105	0.60994506	0.71
-2.4239495	11.84511	0.60990953	0.71
-2.4441884	11.852113	0.6108932	0.7
-2.4856873	11.862119	0.6108586	0.7
-2.52218	11.850123	0.6108229	0.68
-2.5606713	11.848129	0.61078787	0.7
-2.6011634	11.855135	0.6117532	0.69
-2.6396704	11.84714	0.61171645	0.69
-2.6791532	11.852145	0.6116821	0.66
-2.7013993	11.864149	0.6126651	0.67
-2.7379024	11.848154	0.6116279	0.66
-2.7783933	11.85416	0.6125927	0.66
-2.8188884	11.858166	0.61255693	0.65
-2.8543797	11.842171	0.61252034	0.63
-2.896878	11.853177	0.61348444	0.59
-2.9373643	11.859184	0.61344904	0.58
-2.9556103	11.853186	0.61343074	0.58
-2.9941046	11.848191	0.613394	0.58
-3.0346057	11.849197	0.61435705	0.55
-3.0730994	11.844204	0.6143202	0.55
-3.1145847	11.85321	0.6142844	0.53
-3.1550832	11.854217	0.6152472	0.52
-3.1743374	11.849219	0.615228	0.49
-3.2128224	11.846225	0.61519146	0.46
-3.2553196	11.854232	0.6151542	0.46
-3.291813	11.841237	0.61511654	0.44
-3.3353002	11.855245	0.61608	0.43
-3.3747985	11.851251	0.61604196	0.41
-3.4102962	11.833257	0.6160036	0.53
-3.4355428	11.85126	0.6169851	0.39
-3.4730327	11.842267	0.6169473	0.48
-3.5135307	11.841273	0.6169089	0.37
-3.5530267	11.837279	0.61687046	0.46
-3.5985222	11.853288	0.61783224	0.34
-3.6300118	11.824291	0.6177939	0.44
-3.670515	11.8213	0.6177546	0.43
-3.6987486	11.850304	0.61873645	0.35
-3.7312548	11.820309	0.6176966	0.45
-3.7817395	11.853318	0.6196584	0.36
-3.8162398	11.831324	0.6196189	0.45
-3.8577394	11.83133	0.61957926	0.34
-3.8972337	11.826339	0.6195399	0.44
-3.941716	11.839346	0.62050134	0.35
-3.9569745	11.820348	0.62048084	0.45
-4.0054545	11.845357	0.62144196	0.34
-4.0419626	11.827363	0.62140125	0.54
-4.085452	11.834372	0.6213615	0.34
-4.121948	11.819377	0.62132156	0.52
-4.167447	11.829386	0.62228066	0.32
-4.199937	11.804392	0.62224126	0.49
-4.232184	11.836398	0.6232201	0.3
-4.27168	11.829406	0.6231795	0.48
-4.315167	11.835414	0.6241392	0.31
-4.3476777	11.805419	0.6230978	0.48
-4.3981543	11.832429	0.6250573	0.31
-4.4336567	11.812435	0.6240161	0.53
-4.47015	11.797442	0.62397546	0.47
-4.4554343	11.694436	0.62095606	0.5
-4.4919314	11.679442	0.6209152	0.68
-4.532417	11.677451	0.6208745	0.66
-4.5769124	11.683459	0.62183255	0.66
-4.617405	11.679467	0.6217911	0.67
-4.6629047	11.686476	0.6227484	0.66
-4.70139	11.678483	0.6227075	0.67
-4.7246428	11.682488	0.6236858	0.68
-4.769136	11.687496	0.6236432	0.68
-4.8076334	11.676504	0.62360114	0.68
-4.8501306	11.675513	0.6245584	0.67
-4.8966193	11.685522	0.62551534	0.67
-4.938116	11.681531	0.6254724	0.68
-4.979616	11.676539	0.6254291	0.67
-5.0048623	11.685544	0.6264069	0.66
-5.046351	11.682553	0.62636423	0.66
-5.086843	11.676561	0.62732136	0.66
-5.13434	11.685571	0.62827677	0.67
-5.1778326	11.68558	0.6282329	0.67
-5.2183266	11.678589	0.62918955	0.67
-5.2435765	11.685595	0.6291665	0.68
-5.2840734	11.677603	0.6291227	0.69
-5.3565464	11.74462	0.63207346	0.74
-4.5255404	9.734379	0.5591857	0.19
-4.539047	9.681378	0.55715054	0.55
-4.5755506	9.679385	0.5581105	0.3
-5.505547	11.67865	0.631898	0.49
-5.5277896	11.679655	0.63287574	0.64
-5.574289	11.682666	0.63282937	0.68
-5.619781	11.684676	0.63378364	0.68
-5.665277	11.685686	0.63473743	0.68
-5.7067704	11.678695	0.6346923	0.68
-5.7482677	11.670705	0.6346467	0.66
-5.7937603	11.671714	0.6356003	0.66
-5.820009	11.67872	0.63657606	0.66
-5.868504	11.684732	0.6375284	0.67
-5.9119916	11.681742	0.63748246	0.67
-5.95449	11.674751	0.63843596	0.67
-6.000986	11.675762	0.6383883	0.67
-6.0444875	11.669772	0.639341	0.66
-6.0889754	11.667783	0.63929415	0.67
-6.125213	11.694791	0.6412672	0.65
-6.1667166	11.683801	0.6412198	0.66
-6.2092133	11.675812	0.6411725	0.66
-6.2547073	11.673821	0.6421245	0.66
-6.299207	11.668832	0.6430761	0.65
-6.347695	11.672844	0.6430272	0.66
-6.3961873	11.675856	0.6439778	0.66
-6.4204364	11.676861	0.6449529	0.66
-6.4659348	11.672873	0.6449037	0.64
-6.5174246	11.680885	0.64585316	0.64
-6.5589204	11.669895	0.6468052	0.64
-6.603416	11.663906	0.6467561	0.65
-6.6569095	11.673919	0.64770406	0.65
-6.7024016	11.66993	0.6486546	0.66
-6.731649	11.678938	0.64962757	0.65
-6.7741485	11.667949	0.64957833	0.64
-6.823642	11.669961	0.650527	0.71
-7.059045	12.00203	0.66341746	0.41
-7.1165357	12.015046	0.66536254	0.26
-7.1710286	12.02206	0.6663083	0.34
-7.2025366	11.988067	0.6652609	0.29
-7.2397823	12.008078	0.6672301	0.39
-7.2742777	11.981086	0.66618246	0.29
-7.350758	12.025107	0.6691205	0.36
-7.3952584	12.013119	0.66906846	0.28
-7.462752	12.039138	0.6710083	0.18
-5.314201	8.365467	0.5277082	0.25
-5.303722	8.287459	0.5256821	0.46
-5.3149714	8.276462	0.52566355	0.43
-5.3444815	8.264467	0.5256232	0.4
-5.366973	8.243471	0.52558655	0.46
-5.403473	8.243479	0.5255439	0.4
-5.4209757	8.21348	0.5255084	0.48
-5.443486	8.190484	0.52547044	0.41
-5.4699717	8.176489	0.5254323	0.49
-5.5072217	8.2055	0.52640337	0.28
-5.5287175	8.182503	0.5263664	0.57
-5.5662255	8.182511	0.5273224	0.34
-5.5797215	8.1475115	0.52628857	0.58
-5.6312165	8.169525	0.5272394	0.27
-8.061731	11.821295	0.6752747	0.53
-8.048005	11.758289	0.673261	0.49
-8.063514	11.701292	0.6712184	0.51
-8.109006	11.690305	0.6721643	0.64
-8.151502	11.674315	0.67211115	0.62
-8.201003	11.66733	0.6730544	0.61
-8.261499	11.676348	0.6739932	0.61
-8.3069935	11.66436	0.6749384	0.59
-8.349234	11.686373	0.6759029	0.63
-8.403734	11.685389	0.6768434	0.62
-8.45223	11.676402	0.6777866	0.61
-8.506727	11.675418	0.678727	0.59
-8.565225	11.679435	0.6796653	0.61
-8.609721	11.664448	0.68060994	0.62
-8.669216	11.669464	0.6815476	0.62
-8.709453	11.687477	0.68251234	0.6
-8.75796	11.675491	0.68345386	0.59
-8.813447	11.675508	0.6843934	0.58
-8.869947	11.674523	0.68533134	0.6
-8.919438	11.665538	0.686273	0.61
-8.98393	11.675558	0.6872074	0.6
-9.038433	11.670574	0.6881454	0.59
-9.07268	11.677585	0.6891114	0.6
-9.127173	11.673601	0.6900498	0.61
-9.183668	11.671618	0.690987	0.62
-9.226171	11.650631	0.6909301	0.71
-6.40571	7.9066954	0.534178	0.39
-6.4112124	7.862694	0.5331464	0.38
-6.4247074	7.829695	0.53211135	0.38
-6.4409595	7.8247	0.53208894	0.35
-6.4684606	7.8087053	0.5330467	0.35
-6.497975	7.793712	0.5330026	0.44
-6.5274687	7.7807193	0.53295964	0.34
-6.56996	7.78373	0.53391033	0.42
-6.6054745	7.7757387	0.53486294	0.41
-6.6849437	7.824763	0.5377962	0.16
-9.845117	11.675822	0.70426214	0.59
-9.901618	11.66884	0.70519626	0.59
-9.965105	11.671861	0.70612776	0.6
-10.033609	11.677882	0.7080552	0.6
-10.115094	11.700908	0.7099769	0.69
-10.123604	11.6369095	0.7089346	0.26
-6.499065	7.306682	0.519711	0.32
-6.493583	7.2526774	0.5176845	0.43
-6.525076	7.243685	0.51864046	0.34
-6.5555873	7.2316923	0.51859564	0.43
-6.5690856	7.201694	0.51856047	0.49
-6.6055818	7.1977034	0.5185132	0.22
-6.622085	7.170706	0.51847607	0.47
-6.644337	7.1727123	0.51944995	0.34
-6.6648445	7.149716	0.5184103	0.53
-6.707331	7.152728	0.51936007	0.29
-6.723846	7.12473	0.51932204	0.55
-6.79233	7.155751	0.5212576	0.23
-11.056505	11.805217	0.7329884	0.52
-11.135999	11.817244	0.7349065	0.33
-11.177241	11.825258	0.73586494	0.44
-11.243739	11.82228	0.7367894	0.42
-11.316229	11.826304	0.73871094	0.42
-11.38273	11.822327	0.7406348	0.42
-11.441233	11.809347	0.7415627	0.46
-11.51572	11.814372	0.7424824	0.36
-11.58222	11.809396	0.7444056	0.44
-11.643459	11.836416	0.7463521	0.36
-11.70096	11.821435	0.74727976	0.45
-11.789451	11.838466	0.7491904	0.29
-11.821958	11.797478	0.7491316	0.52
-11.820477	11.721477	0.7470915	0.51
-11.848988	11.676486	0.7470347	0.54
-11.912482	11.667508	0.74795866	0.54
-11.959732	11.677525	0.7489113	0.54
-12.033227	11.67755	0.75082904	0.5
-12.100727	11.670573	0.7527495	0.52
-12.1732235	11.668598	0.7536671	0.53
-12.249716	11.670626	0.7555825	0.51
-12.323214	11.668652	0.7574989	0.53
-12.387712	11.657675	0.75842035	0.53
-12.447955	11.678696	0.76036465	0.51
-12.51345	11.668718	0.7622854	0.52
-12.590947	11.668746	0.7631984	0.53
-12.66645	11.665773	0.7651119	0.5
-12.742943	11.664801	0.76702535	0.52
-12.816442	11.659827	0.7689399	0.52
-12.892942	11.656854	0.77085215	0.5
-12.949179	11.672875	0.7717981	0.5
-13.02668	11.669903	0.7737092	0.51
-13.108174	11.670932	0.775618	0.48
-13.183679	11.66496	0.7775296	0.5
-13.265174	11.664989	0.77943784	0.48
-13.3426695	11.661017	0.7813483	0.49
-13.405916	11.680041	0.78328806	0.48
-13.481408	11.674068	0.78519946	0.48
-13.569903	11.678102	0.78710216	0.5
-13.650406	11.67413	0.78900903	0.67
-33.57728	28.982382	1.6687162	0.45
-33.661808	28.871424	1.6685737	0.15
-20.768	17.583729	1.0964694	0.27
-19.841522	16.732391	1.0550145	0.43
-19.835054	16.620394	1.0519607	0.21
-19.694622	16.395346	1.0439907	0.14
-19.725145	16.316359	1.0429143	0.5
-19.753666	16.236374	1.0418391	0.33
-19.729195	16.113369	1.0377978	0.24
-20.105627	16.32051	1.0525016	0.23
-19.905941	16.104439	1.0425999	0.33
-20.40734	16.411629	1.0622226	0.3
-20.007973	15.981484	1.0424198	0.39
-20.06849	15.92751	1.0423234	0.26
-19.927055	15.711461	1.034357	0.36
-19.873596	15.567445	1.0293342	0.27
-19.899118	15.487457	1.0282608	0.39
-19.941374	15.470476	1.0292047	0.32
-19.980892	15.401494	1.0291219	0.46
-20.379318	15.612645	1.0438039	0.29
-19.801992	15.064434	1.0171257	0.22
-19.811522	14.973441	1.0150627	0.5
-19.99	15.013511	1.0208887	0.25
-29.199217	21.912966	1.4037163	0.21
-20.597645	15.326745	1.0433991	0.27
-20.649157	15.265767	1.043307	0.5
-20.823645	15.295837	1.0481317	0.29
-20.726196	15.123805	1.042139	0.27
-21.09064	15.292946	1.054835	0.35
-17.845942	12.814725	0.9189715	0.26
-21.281654	15.231026	1.0585874	0.31
-21.319906	15.209043	1.0595323	0.18
-21.138481	14.976978	1.0495963	0.34
-21.191996	14.917002	1.0505016	0.39
-21.055561	14.7199545	1.0425358	0.24
-21.061083	14.626961	1.0404742	0.51
-21.16359	14.601004	1.0423447	0.21
-24.49608	16.884275	1.1770093	0.5
-21.465311	14.665125	1.0520477	0.35
-21.58482	14.648175	1.0549046	0.26
-24.492683	16.544292	1.1698139	0.21
-24.509218	16.443302	1.168736	0.36
-24.49975	16.326307	1.1656771	0.31
-24.49628	16.21431	1.1636144	0.34
-24.485556	16.151308	1.1625888	0.27
-24.480087	16.038313	1.1595273	0.32
-24.487623	15.933321	1.1584561	0.47
-24.493153	15.828329	1.1563869	0.36
-24.484688	15.714332	1.1533275	0.28
-24.485218	15.607337	1.1512622	0.38
-24.497746	15.5083475	1.1501881	0.46
-24.464025	15.432338	1.1481793	0.33
-24.495546	15.346355	1.1470917	0.41
-24.500082	15.242363	1.1450231	0.29
-24.485617	15.127363	1.1429685	0.32
-24.486149	15.022368	1.1409034	0.23
-24.50968	14.931384	1.1398208	0.33
-24.486216	14.81238	1.1367732	0.22
-20.564278	12.359851	0.9836233	0.21
-24.500011	14.664394	1.1346657	0.5
-19.928461	11.801609	0.95498055	0.29
-20.59685	12.1188755	0.97943044	0.19
-20.797344	12.150957	0.9862245	0.29
-24.483147	14.24141	1.126419	0.48
-21.279305	12.260155	1.0017507	0.27
-21.457535	12.320228	1.0075885	0.27
-24.47448	13.981421	1.1212639	0.51
-20.960682	11.857039	0.984847	0.26
-21.0102	11.799062	0.9857526	0.37
-24.488071	13.687443	1.1170605	0.39
-21.51016	11.909268	1.001259	0.21
-24.456879	13.51944	1.1129874	0.19
-24.465408	13.424448	1.1109164	0.55
-21.847422	11.877413	1.0108558	0.35
-21.793957	11.760396	1.0068386	0.26
-21.889471	11.724438	1.0087062	0.2
-24.472532	13.034473	1.1046543	0.38
-24.477068	12.93848	1.1035863	0.38
-24.451334	12.876473	1.1015745	0.52
-21.559376	11.244321	0.99175805	0.21
-24.455399	12.684486	1.0984433	0.34
-24.461933	12.590495	1.0973736	0.44
-24.459461	12.493499	1.0953119	0.36
-24.46999	12.403509	1.09424	0.42
-24.466524	12.305512	1.0921785	0.18
-18.628765	9.287163	0.8747522	0.28
-18.654284	9.228176	0.8746808	0.44
-24.454857	12.0615225	1.0880277	0.29
-24.462383	11.971531	1.0869584	0.53
-24.464918	11.877538	1.0858921	0.2
-18.642382	8.935182	0.8694844	0.36
-18.650639	8.904187	0.86945254	0.44
-24.465246	11.643551	1.0817324	0.43
-24.644749	11.636629	1.0875244	0.25
-25.136202	11.776835	1.1040637	0.34
-25.31671	11.765915	1.1088519	0.43
-19.207176	8.811427	0.88474417	0.24
-19.137709	8.707401	0.8807484	0.38
-19.158966	8.681412	0.88070494	0.47
-19.239481	8.646447	0.8825866	0.36
-20.460829	9.129951	0.9265338	0.32
-18.697134	8.189234	0.8598754	0.54
-18.743647	8.141255	0.8607861	0.32
-27.119976	11.753709	1.1618037	0.35
-27.321215	11.791795	1.1686025	0.37
-27.556713	11.793899	1.1753377	0.36
-27.76122	11.77999	1.1810969	0.32
-27.998722	11.780095	1.1888286	0.26
-28.228228	11.774198	1.1955652	0.48
-20.016882	8.229801	0.8993837	0.16
-19.988409	8.145792	0.8973539	0.29
-19.997675	8.112798	0.8973186	0.44
-20.05519	8.064825	0.8982165	0.43
-29.403486	11.78972	1.2312484	0.33
-29.618994	11.770818	1.2369919	0.31
-29.875496	11.7669325	1.2446996	0.36
-30.135004	11.76205	1.2524033	0.29
-30.397507	11.757167	1.2601036	0.35
-30.638748	11.796272	1.2678585	0.34
-30.897253	11.787389	1.2765607	0.34
-31.173761	11.782514	1.2842454	0.34
-31.458267	11.779642	1.2929224	0.39
-31.702778	11.759753	1.3006326	0.21
-32.02928	11.7689	1.3102708	0.39
-25.758572	9.346266	1.0886391	0.24
-32.59302	11.807151	1.327662	0.23
-32.929527	11.814302	1.3382878	0.45
-33.255028	11.815451	1.3479217	0.18
-34.14002	11.894844	1.3759806	0.58
-26.019737	8.898413	1.091013	0.21
-25.60032	8.663241	1.0753162	0.58
-25.602852	8.576248	1.0742487	0.2
-25.922352	8.59539	1.0838991	0.34
-26.220852	8.605524	1.0935669	0.21
-25.929417	8.419405	1.0827597	0.29
-25.716972	8.26132	1.0738833	0.0
-25.709238	8.215321	1.0728576	0.11
-25.875757	8.180398	1.0776417	0.2
-26.207258	8.197547	1.0882772	0.14
-25.904821	8.013423	1.0774828	0.58
-25.81636	7.898391	1.0724967	0.11
-26.998781	8.173905	1.112359	0.39
-26.80734	8.0238285	1.1054637	0.14
-25.897688	7.7044406	1.073257	0.52
-26.088737	7.586535	1.0779496	0.46
-26.458239	7.606701	1.0895444	0.2
-27.114717	7.7069917	1.1118742	0.0
-44.359737	12.528468	1.7009444	0.0
-44.55528	12.434567	1.7066585	0.0
-60.539154	16.831512	2.2518544	0.0
-63.2625	17.380716	2.3431952	0.0
-63.18309	17.146708	2.3381226	0.0
-64.49357	17.288301	2.3807588	0.0
-58.38366	15.445663	2.1703007	0.04
-55.977432	14.618635	2.0864115	0.0
-45.573833	11.732112	1.7310151	0.07
-45.40113	11.611043	1.725122	0.09
-45.44569	11.472078	1.7249722	0.0
-57.43334	14.333344	2.1305842	0.0
-56.063015	13.802766	2.081742	0.0
-55.723618	13.5346365	2.068932	0.11
-55.339222	13.258488	2.0541663	0.12
-55.422504	13.186536	2.056022	0.14
-55.649067	13.057654	2.0626771	0.17
-55.974613	12.950819	2.072237	0.09
-55.838203	12.73578	2.0652363	0.15
-55.70879	12.522742	2.060229	0.21
-55.640366	12.325733	2.0561645	0.11
-55.730938	12.162793	2.0579464	0.0
-54.98227	11.9094715	2.0316021	0.12
-54.978848	11.728491	2.0304759	0.23
-54.99642	11.553518	2.0293303	0.25
-55.335976	11.445689	2.0388725	0.24
-55.342556	11.266712	2.0377355	0.0
-55.465122	11.111788	2.0404863	0.06
-54.607746	10.762425	2.0111923	0.15
-54.452038	10.643366	2.00528	0.0
-54.580612	10.491443	2.0080256	0.0
-54.77417	10.352549	2.0127077	0.14
-55.00574	10.218673	2.0193508	0.11
-55.048317	10.048711	2.0201788	0.0
-54.678905	9.805566	2.0064144	0.12
-55.11846	9.707783	2.0198507	0.0
-54.834766	9.5686655	2.010066	0.0
-54.536354	9.341552	1.998233	0.0
-61.142654	10.284544	2.217534	0.06
-54.654495	9.011644	1.9998575	0.0
-54.84507	8.86775	2.005538	0.13
-54.602654	8.653661	1.9966508	0.12
-54.68723	8.492718	1.998437	0.12
-54.856506	8.431805	2.0032022	0.13
-54.960083	8.271872	2.0059676	0.0
-58.300137	8.406426	2.1143312	0.0
-68.63642	9.687143	2.455724	0.0
-57.529324	7.929119	2.086839	0.12
-55.992943	7.5384407	2.035266	0.23
-55.797237	7.423362	2.0273986	0.1
-55.880814	7.2574205	2.029181	0.15
-55.776394	7.067393	2.0251555	0.17
-55.20399	6.819152	2.0056088	0.17
-55.267567	6.6522007	2.0064125	0.17
-55.43914	6.4982996	2.0111046	0.23
-55.882423	6.4625125	2.025582	0.0
-56.62999	6.3708754	2.0496771	0.06
-56.11958	6.135662	2.0320704	0.0
-56.17916	5.9647098	2.0328746	0.07
-57.697723	5.945429	2.0821633	0.08
-56.80931	5.6750407	2.0519512	0.0
-56.884895	5.503096	2.0537364	0.0
-56.804188	5.4060693	2.050753	0.06
-57.231766	5.2672877	2.0641701	0.0
-57.610348	5.121483	2.0766366	0.0
-60.380924	5.178786	2.1665869	0.0
-60.58551	5.0059032	2.1722271	0.0
-60.880096	4.8400617	2.1817727	0.0
-61.417686	4.690334	2.1990592	0.0
-61.283985	4.583283	2.1941268	0.07
-60.48657	4.3349357	2.166828	0.15
-60.365154	4.136901	2.1628125	0.0
-60.84875	3.9791489	2.1781526	0.0
-53.905285	3.3549345	1.9494196	0.0
-60.749924	3.593148	2.172968	0.12
-60.927517	3.4132533	2.1786323	0.1
-60.936813	3.318269	2.178549	0.0
-60.819405	3.1212363	2.174529	0.0
-78.05424	3.763331	2.738813	0.0
-79.74071	0.8544983	2.788731	0.0
-79.477325	0.60340476	2.7798326	0.0
-79.94096	0.35765645	2.7941294	0.0
-79.82058	0.10763067	2.7900724	0.0
-78.65138	-0.20350596	2.9868038	0.0
-78.24397	-0.57326525	2.9723334	0.0
-77.98536	-0.8181113	2.9630342	0.0
-76.34782	-1.0423048	2.9062018	0.0
-76.53819	-1.2863644	2.912401	0.0
-76.338585	-1.5242391	2.906167	0.0
-76.211975	-1.7631487	2.9020133	0.0
-77.02814	-1.9045182	2.9299145	0.0
-77.503296	-2.0387263	2.9474363	0.0
-77.57068	-2.2857273	2.9494982	0.0
-77.590065	-2.531705	2.950507	0.0
-78.530396	-2.8111155	2.9835389	0.0
-77.7056	-3.5196338	2.9555814	0.0
-77.73178	-3.6436303	2.9566038	0.0
-77.74217	-3.8906035	2.9576013	0.0
-77.39435	-4.6093473	2.946172	0.0
-76.82378	-4.81905	2.9275234	0.0
-76.67117	-5.0529475	2.922339	0.0
-76.70136	-5.176946	2.923365	0.0
-77.3447	-5.466214	2.9470656	0.0
-78.19103	-5.773576	2.9769914	0.0
-78.64016	-6.557688	2.9944446	0.0
-78.77953	-6.819721	2.999584	0.0
-78.87661	-8.841509	3.0095625	0.0
-78.245056	-9.021188	2.988844	0.0
-21.891153	-2.861359	1.0091635	0.32
-22.131598	-2.9644637	1.0174161	0.0
-22.741476	-3.1937306	1.0400643	0.13
-22.636955	-3.253678	1.0359335	0.46
-22.63242	-3.3266706	1.0369139	0.27
-22.783636	-3.3857367	1.0420744	0.43
-23.398045	-3.5530097	1.0637419	0.19
-23.450506	-3.6380272	1.0667853	0.55
-23.197462	-3.750902	1.0584748	0.45
-22.348015	-3.6885138	1.028517	0.17
-22.533463	-3.792592	1.0357081	0.0
-77.97589	-13.391508	2.9992354	0.0
-22.262127	-4.004452	1.0273547	0.15
-22.232601	-4.0734334	1.0263069	0.38
-22.867996	-4.2637134	1.0489972	0.0
-21.810686	-4.4672127	1.0147413	0.13
-21.810158	-4.540208	1.0147256	0.39
-22.087358	-4.634329	1.0250254	0.0
-14.471372	-3.3769357	0.7554838	0.24
-14.421858	-3.4149125	0.75441426	0.62
-14.384337	-3.4548945	0.7533582	0.52
-38.466526	-9.241482	1.6170374	0.23
-37.97404	-9.251253	1.6004748	0.23
-37.469563	-9.25602	1.5828989	0.17
-37.014072	-9.268807	1.5683774	0.43
-14.170001	-3.6717937	0.7470399	0.21
-14.128484	-3.7097745	0.7459793	0.5
-14.13397	-3.7607756	0.7469705	0.57
-14.126442	-3.806771	0.74694765	0.22
-34.391937	-9.259598	1.4793805	0.29
-34.068436	-9.289446	1.4680055	0.38
-33.70272	-9.2482815	1.4555922	0.23
-33.240242	-9.23607	1.4400635	0.22
-32.81876	-9.231876	1.4255803	0.26
-31.509418	-8.975299	1.3791139	0.27
-31.403896	-9.054243	1.3759805	0.38
-31.399351	-9.161232	1.3769591	0.36
-31.395807	-9.268221	1.3779387	0.46
-31.109081	-9.238092	1.3676132	0.29
-30.760593	-9.241933	1.3562111	0.26
-30.421106	-9.246778	1.344819	0.3
-29.134775	-8.961215	1.299379	0.2
-28.877281	-8.984096	1.2900778	0.33
-28.85374	-9.077077	1.2910355	0.38
-28.865969	-9.131078	1.2920411	0.41
-28.784443	-9.207034	1.2899345	0.38
-28.513947	-9.22091	1.280619	0.34
-28.218458	-9.225776	1.271276	0.36
-27.923973	-9.229642	1.260934	0.33
-27.665476	-9.242524	1.252632	0.35
-27.401983	-9.252404	1.2443244	0.3
-27.369223	-9.290386	1.24328	0.5
-27.351686	-9.3813715	1.2432445	0.43
-27.099194	-9.392256	1.2349492	0.3
-26.701725	-9.35108	1.2214937	0.18
-26.082298	-9.22981	1.1997931	0.38
-25.836807	-9.236699	1.1915058	0.34
-25.591318	-9.242589	1.1832184	0.39
-25.375591	-9.211494	1.1759719	0.34
-25.138096	-9.216387	1.1686935	0.37
-24.903603	-9.221281	1.1604186	0.33
-24.84308	-9.289249	1.1593359	0.35
-24.804552	-9.365226	1.1592773	0.52
-24.777023	-9.445208	1.1592311	0.49
-25.196405	-9.694378	1.1756785	0.22
-25.392601	-9.815457	1.1838872	0.3
-25.308079	-9.875415	1.181778	0.14
-23.747854	-9.362755	1.1240389	0.24
-15.416935	-6.183266	0.8138249	0.3
-15.290442	-6.191211	0.8096701	0.51
-15.181934	-6.204164	0.8065356	0.38
-15.061197	-6.184113	0.80239487	0.42
-14.968694	-6.2030725	0.7992779	0.66
-14.592249	-6.1059146	0.7858475	0.31
-14.543211	-6.194891	0.7847639	0.41
-14.422717	-6.1998396	0.781616	0.41
-14.301217	-6.2027884	0.7774672	0.52
-14.197476	-6.1857443	0.7733454	0.4
-14.065984	-6.183689	0.76918554	0.41
-13.953484	-6.188641	0.76604676	0.46
-13.835994	-6.1915917	0.7619023	0.46
-13.814481	-6.235582	0.76186377	0.59
-13.8139515	-6.2875805	0.76284873	0.58
-13.803436	-6.336575	0.76282233	0.61
-13.819673	-6.3705807	0.76383287	0.6
-13.809156	-6.4195757	0.7638066	0.55
-13.774642	-6.45756	0.76375383	0.59
-13.711141	-6.482533	0.76166904	0.67
-13.73461	-6.5465417	0.7636804	0.57
-13.774086	-6.619557	0.7657091	0.21
-13.797312	-6.656566	0.7667276	0.18
-13.7867985	-6.70656	0.76770127	0.32
-13.801271	-6.7675653	0.7687027	0.2
-14.908509	-7.3560143	0.8119079	0.16
-15.0569515	-7.4870725	0.8190568	0.16
-12.732429	-6.460128	0.730467	0.29
-12.68668	-6.4631085	0.7294094	0.57
-12.617172	-6.47908	0.7273185	0.48
-11.927804	-6.1828017	0.700545	0.47
-11.853307	-6.193771	0.69844854	0.49
-11.753816	-6.191731	0.6953245	0.48
-11.667313	-6.194696	0.6932151	0.49
-11.580815	-6.197661	0.6901055	0.48
-11.501072	-6.1796293	0.68701065	0.5
-11.430576	-6.190601	0.68491864	0.49
-11.346072	-6.192567	0.6828115	0.5
-11.263573	-6.195534	0.6797065	0.5
-11.174077	-6.1944985	0.6775937	0.5
-11.09159	-6.197466	0.6744885	0.49
-11.009086	-6.198433	0.67238367	0.51
-10.949336	-6.1884093	0.67031103	0.52
-10.873841	-6.1933794	0.66821367	0.51
-10.78835	-6.1923456	0.66510534	0.52
-10.715848	-6.1973176	0.66301155	0.51
-10.633348	-6.1962852	0.6609068	0.52
-10.555856	-6.198255	0.6578073	0.5
-10.49135	-6.2062297	0.6567225	0.52
-10.422618	-6.190203	0.65363955	0.5
-10.345118	-6.1901727	0.6515404	0.52
-10.2746105	-6.1931453	0.6494491	0.51
-10.195112	-6.191115	0.64734775	0.52
-10.151609	-6.2100983	0.64628595	0.62
-10.157095	-6.258101	0.64727795	0.62
-10.156575	-6.302102	0.6472635	0.62
-10.165814	-6.330106	0.64826673	0.62
-10.163305	-6.3741055	0.6492499	0.64
-10.150787	-6.4111013	0.6492224	0.61
-10.132277	-6.4450946	0.64918816	0.64
-10.112774	-6.479088	0.64915264	0.61
-10.059258	-6.4900675	0.64808035	0.63
-10.059503	-6.5130677	0.6480737	0.64
-10.373912	-6.7571907	0.66240525	0.38
-11.6060705	-7.5856695	0.7137458	0.17
-11.612552	-7.6426725	0.7147391	0.4
-11.612039	-7.695672	0.7157246	0.25
-11.62251	-7.7546763	0.7167226	0.25
-11.585002	-7.7836614	0.71666765	0.21
-11.616234	-7.830673	0.7176951	0.45
-11.607716	-7.87867	0.7186721	0.25
-11.596208	-7.9256654	0.71964556	0.2
-11.611683	-7.989671	0.72064906	0.39
-11.605166	-8.039669	0.7216283	0.24
-11.593654	-8.086664	0.72160196	0.2
-9.076069	-6.4467	0.61781543	0.45
-9.031569	-6.4596844	0.616753	0.64
-8.974065	-6.462664	0.6146765	0.69
-9.069526	-6.5727015	0.6197679	0.19
-8.944047	-6.528655	0.6156166	0.14
-15.027758	-10.87397	0.875289	0.17
-8.301444	-6.1794143	0.58987707	0.49
-8.253934	-6.185397	0.5888118	0.54
-8.205436	-6.1913805	0.5877452	0.52
-8.143938	-6.187359	0.58566433	0.54
-8.093442	-6.191341	0.5845955	0.55
-8.044944	-6.196325	0.582529	0.55
-7.9941926	-6.178306	0.58146685	0.54
-7.958701	-6.193295	0.58041435	0.55
-7.900197	-6.189275	0.5783371	0.53
-7.8446937	-6.1872554	0.5772631	0.53
-7.798205	-6.1932397	0.5761986	0.54
-7.7377095	-6.187219	0.57411903	0.52
-7.6922083	-6.1922035	0.573056	0.53
-7.663462	-6.1901937	0.5720178	0.53
-7.604959	-6.1841736	0.5699406	0.54
-7.559455	-6.188159	0.56887776	0.52
-7.5139537	-6.1921434	0.5678148	0.52
-7.454462	-6.1851234	0.56573635	0.54
-7.4089565	-6.188109	0.56467354	0.52
-7.372462	-6.1990976	0.5636203	0.54
-7.3617063	-6.210094	0.56360215	0.56
-7.365197	-6.2530975	0.56459296	0.59
-7.3636756	-6.291099	0.56557864	0.69
-7.321184	-6.297085	0.56451887	0.46
-7.273686	-6.29807	0.56345385	0.46
-7.231189	-6.303056	0.5623943	0.5
-7.1954412	-6.293044	0.56034863	0.49
-7.151936	-6.29603	0.55928826	0.48
-7.1054406	-6.297015	0.5582243	0.48
-7.0579476	-6.297	0.55715925	0.47
-7.0134387	-6.297986	0.5560979	0.49
-6.979949	-6.3099756	0.55504817	0.5
-6.938438	-6.312963	0.5539902	0.48
-6.896699	-6.2969484	0.55293787	0.47
-6.8442054	-6.290932	0.5508675	0.47
-6.808698	-6.298921	0.550816	0.48
-6.7562127	-6.2929044	0.5487455	0.48
-6.7277064	-6.306896	0.5487017	0.5
-6.6892047	-6.311885	0.5476469	0.47
-6.6347046	-6.301867	0.54557467	0.49
-6.602958	-6.292857	0.5445335	0.5
-6.5504665	-6.2848406	0.54346323	0.68
-6.4959793	-6.274823	0.54139066	0.37
-6.4694643	-6.288816	0.5413494	0.38
-6.4709544	-6.3298187	0.54233867	0.43
-6.4814453	-6.379825	0.5433378	0.24
-6.495921	-6.4328327	0.5453417	0.47
-6.4961734	-6.453834	0.54533565	0.8
-6.42968	-6.430813	0.54325026	0.75
-6.411179	-6.4538083	0.5432176	0.32
-6.4066563	-6.4888096	0.5442008	0.63
-6.415144	-6.537815	0.54519796	0.34
-7.3383236	-7.4791455	0.59120375	0.39
-7.322809	-7.5101423	0.59117496	0.32
-6.3563848	-6.5828004	0.5451031	0.34
-7.3575263	-7.6151576	0.59419554	0.24
-7.3720064	-7.6771646	0.59619987	0.34
-6.204907	-6.555754	0.53989995	0.37
-6.1604095	-6.551741	0.538839	0.27
-6.116903	-6.5477285	0.53777933	0.24
-6.126146	-6.5777326	0.53878355	0.45
-6.1246276	-6.616735	0.53977025	0.19
-7.3706717	-7.943175	0.602135	0.62
-6.0396357	-6.61171	0.5376528	0.36
-6.022129	-6.634707	0.5376218	0.11
-7.3651357	-8.088179	0.6060948	0.5
-7.356627	-8.1301775	0.607074	0.37
-7.3868537	-8.187189	0.609102	0.37
-7.421334	-8.276203	0.6121288	0.62
-5.794415	-6.5796394	0.5303175	0.21
-5.76491	-6.588632	0.5302734	0.37
-5.742398	-6.604627	0.5292372	0.34
-5.736895	-6.640628	0.53021944	0.16
-7.362776	-8.474193	0.61500925	0.6
-5.6416583	-6.597599	0.5270969	0.2
-7.3635035	-8.555196	0.6169938	0.54
-5.4087257	-6.4205246	0.5168159	0.2
-5.396216	-6.4465227	0.51779073	0.29
-5.337735	-6.421506	0.51571435	0.61
-5.3392224	-6.4635096	0.51670474	0.23
-7.3886724	-8.829213	0.624974	0.33
-7.3731637	-8.86721	0.62494636	0.55
-7.3796487	-8.931213	0.6269432	0.33
-7.371123	-8.9762125	0.62792367	0.47
-7.3666124	-9.028213	0.62890834	0.59
-7.3540974	-9.07021	0.6298843	0.19
-5.2674217	-6.6475043	0.5195527	0.5
-5.232673	-6.6264944	0.5175087	0.25
-5.2171736	-6.6504917	0.51848036	0.13
-7.372783	-9.296224	0.63587004	0.43
-7.373267	-9.356225	0.6378608	0.57
-5.0496964	-6.5724444	0.5122614	0.23
-5.038193	-6.600444	0.51323766	0.18
-5.0056973	-6.602436	0.5121906	0.58
-7.38396	-9.581236	0.6438387	0.35
-4.9434614	-6.58842	0.5101049	0.15
-4.6550493	-6.266326	0.49577263	0.28
-4.6455545	-6.295326	0.49575096	0.37
-4.6090484	-6.288317	0.49469963	0.44
-4.5765553	-6.28731	0.49365252	0.45
-4.5510488	-6.294305	0.49361345	0.46
-4.53031	-6.2882996	0.49258474	0.45
-4.4998145	-6.289293	0.4925399	0.45
-4.4702945	-6.289286	0.49149677	0.45
-4.443798	-6.295281	0.49145645	0.43
-4.4083076	-6.289273	0.49040607	0.46
-4.3768144	-6.2882657	0.48936015	0.45
-4.356061	-6.2802606	0.48933178	0.45
-4.3285546	-6.2832546	0.48829067	0.44
-4.3090596	-6.298252	0.48825824	0.44
-4.274553	-6.2912445	0.48720932	0.44
-4.241069	-6.2872367	0.48616114	0.43
-4.2125626	-6.288231	0.48611897	0.43
-4.1810737	-6.2862244	0.4850731	0.43
-4.1613154	-6.2782197	0.485046	0.44
-4.1408205	-6.2912164	0.4850126	0.45
-4.1113153	-6.2902102	0.48396936	0.43
-4.075822	-6.2812023	0.48291922	0.44
-4.045328	-6.2791963	0.48187464	0.58
-4.011841	-6.2731886	0.48182663	0.6
-3.8843756	-6.1281514	0.47467276	0.19
-3.8696291	-6.127148	0.47465104	0.19
-3.8621128	-6.1561494	0.47463274	0.51
-3.8276167	-6.1461425	0.47358376	0.14
-3.8890796	-6.2791657	0.47864354	0.28
-3.861593	-6.2811604	0.47860235	0.42
-3.8270965	-6.271153	0.47755346	0.54
-3.8183467	-6.2791524	0.47753865	0.39
-3.7878513	-6.275146	0.4764943	0.41
-3.7653515	-6.2831426	0.4764591	0.43
-3.7388444	-6.2841377	0.4764195	0.43
-3.7053537	-6.2751307	0.47537175	0.43
-3.6788523	-6.2761264	0.4743321	0.45
-3.657351	-6.2851233	0.47429812	0.42
-3.6415963	-6.28112	0.47427556	0.41
-3.612098	-6.277115	0.47323254	0.45
-3.586595	-6.2791104	0.47319412	0.45
-3.556109	-6.2741046	0.47214973	0.43
-3.5316136	-6.278101	0.47211236	0.43
-3.5091162	-6.2850976	0.47107735	0.43
-3.4816132	-6.2830925	0.47103673	0.43
-3.4618654	-6.2720885	0.4700095	0.44
-3.4373653	-6.2750845	0.4699723	0.43
-3.411853	-6.27508	0.4689342	0.44
-3.3863635	-6.2770767	0.4688957	0.43
-3.3628595	-6.281073	0.46885976	0.42
-3.337374	-6.283069	0.46782127	0.43
-3.321624	-6.278066	0.4677987	0.44
-3.3001068	-6.2840633	0.46776533	0.45
-3.2696252	-6.277058	0.46672106	0.42
-3.2451258	-6.279054	0.46668398	0.43
-3.2256162	-6.289052	0.46665287	0.43
-3.2061176	-6.3000503	0.4666216	0.43
-3.1726289	-6.286044	0.4655741	0.43
-3.1578684	-6.281041	0.46455288	0.42
-3.1353788	-6.2870383	0.46451807	0.41
-3.10388	-6.275033	0.46347302	0.42
-3.0843863	-6.2860312	0.4634418	0.42
-3.063892	-6.2950287	0.46340945	0.43
-3.0303783	-6.277023	0.46236232	0.43
-3.0058944	-6.2790194	0.46232522	0.43
-2.9841487	-6.261015	0.46129566	0.68
-2.8836756	-6.1139884	0.4551697	0.38
-1.5576274	-3.5905893	0.35660645	0.17
-1.5131274	-3.5305803	0.35454413	0.17
-1.4756494	-3.484574	0.35248944	0.23
-1.460137	-3.4795744	0.35146108	0.15
-1.4616263	-3.5085797	0.3524526	0.24
-1.4318826	-3.462573	0.3514124	0.18
-1.4323717	-3.4895782	0.3514028	0.23
-1.3858706	-3.4215689	0.3493378	0.14
-1.3373928	-3.3495593	0.3462699	0.14
-1.3218757	-3.3425596	0.34524158	0.14
-1.3133873	-3.3515623	0.34522092	0.16
-1.2838641	-3.3145583	0.34417614	0.11
-1.2811286	-3.32256	0.3441674	0.15
-1.2736415	-3.3335629	0.34414795	0.16
-1.2531147	-3.3145618	0.34311387	0.31
-1.2406433	-3.3155632	0.34308818	0.16
-1.229152	-3.3175652	0.3430641	0.36
-1.2216471	-3.327568	0.34304506	0.19
-1.1758724	-3.2385564	0.3399858	0.11
-1.2223904	-3.3695755	0.34503087	0.5
-1.1788946	-3.2995677	0.34196857	0.16
-1.1873876	-3.3455756	0.34296885	0.41
-1.1798949	-3.356578	0.34394968	0.21
-1.1673591	-3.3535798	0.34292537	0.25
-1.158854	-3.361582	0.34290528	0.14
-1.1731305	-3.4105892	0.3449171	0.38
-1.1446365	-3.3725858	0.34387264	0.16
-1.1531054	-3.4195933	0.34487376	0.26
-1.1296405	-3.3945918	0.34383482	0.16
-1.1221232	-3.4045947	0.3438163	0.23
-1.1126187	-3.410597	0.34379515	0.14
-1.1141119	-3.4436026	0.34478757	0.26
-1.1033707	-3.4326022	0.34476945	0.2
-1.0658948	-3.3705966	0.3417134	0.14
-1.0953591	-3.47261	0.34574094	0.45
-1.0468663	-3.3806012	0.34167153	0.12
-1.0783472	-3.4906151	0.34570152	0.42
-1.0508734	-3.4526126	0.34465766	0.18
-1.0621243	-3.4976187	0.34566703	0.38
-1.0436344	-3.4816184	0.34563467	0.2
-1.0360878	-3.490621	0.34561697	0.15
-1.0266045	-3.4986238	0.34559575	0.31
-1.0261291	-3.531629	0.34658575	0.26
-1.0206122	-3.5486326	0.34657025	0.25
-1.0320916	-3.6126406	0.34957632	0.2
-1.0203619	-3.5986402	0.34855676	0.16
-1.0118383	-3.607643	0.34853768	0.14
-1.0113593	-3.642648	0.34952816	0.13
-1.006864	-3.665652	0.35051388	0.25
-0.9993727	-3.6806552	0.35049576	0.13
-1.8637238	-6.268903	0.44460773	0.36
-1.839219	-6.2589006	0.4435716	0.47
-1.8187218	-6.2618995	0.44354063	0.44
-1.8042134	-6.2819004	0.44351766	0.36
-1.7787281	-6.2708983	0.4434801	0.48
-1.7602298	-6.2798977	0.44345188	0.37
-1.7357264	-6.2688956	0.44241577	0.46
-1.7259785	-6.2718954	0.44240102	0.37
-1.6984838	-6.2518926	0.4413608	0.46
-1.6829815	-6.2698927	0.44233674	0.39
-1.6614922	-6.2698917	0.44130456	0.49
-1.6439925	-6.2818913	0.44227788	0.38
-1.616487	-6.2588887	0.4412377	0.48
-1.5989753	-6.2688885	0.4412111	0.38
-1.586246	-6.2638884	0.44019228	0.48
-1.5687336	-6.2738876	0.44116575	0.37
-1.5442472	-6.262886	0.44012958	0.47
-1.5247434	-6.2668858	0.4401003	0.38
-1.504244	-6.2678847	0.4400697	0.47
-1.4847538	-6.2738843	0.4400405	0.37
-1.4602557	-6.259883	0.4390043	0.45
-1.4565011	-6.283884	0.4399982	0.36
-1.4309977	-6.264882	0.4389606	0.47
-1.4105145	-6.2678814	0.43893006	0.36
-1.3890013	-6.2618804	0.43789816	0.48
-1.3694955	-6.26488	0.4378691	0.37
-1.3470204	-6.260879	0.43783572	0.46
-1.3402586	-6.27288	0.4378256	0.36
-1.3147742	-6.254878	0.43778786	0.45
-1.2952603	-6.2558775	0.43675885	0.43
-1.2807572	-6.2798786	0.43773732	0.34
-1.2532712	-6.251877	0.43669656	0.57
-1.2377735	-6.272877	0.43767366	0.34
-1.2162651	-6.265877	0.43664178	0.47
-1.207526	-6.273877	0.4366289	0.36
-1.1830263	-6.254875	0.43659252	0.47
-1.1665128	-6.2688756	0.43656826	0.36
-1.1430366	-6.2578754	0.43553346	0.48
-1.12553	-6.268875	0.4365078	0.36
-1.1030381	-6.258875	0.43547443	0.46
-1.0855317	-6.269875	0.43544886	0.36
-1.0747893	-6.2678747	0.435433	0.47
-1.0562718	-6.271875	0.43540585	0.37
-1.0327847	-6.256874	0.4343709	0.45
-1.0152916	-6.2708745	0.4353456	0.38
-0.99578047	-6.2708745	0.43531695	0.47
-0.97429174	-6.2648745	0.43428522	0.36
-0.9518011	-6.2528734	0.43425182	0.44
-0.9470506	-6.2808747	0.4352459	0.36
-0.92354184	-6.258874	0.43421063	0.49
-0.9060509	-6.2738743	0.43418565	0.37
-0.8835485	-6.257874	0.43315205	0.46
-0.86704385	-6.2758746	0.4341288	0.36
-0.8435614	-6.2578745	0.43309364	0.45
-0.8378041	-6.280875	0.43408644	0.38
-0.81330043	-6.250874	0.4330491	0.45
-0.79581475	-6.2678747	0.4330246	0.36
-0.77730876	-6.273875	0.43299803	0.45
-0.759819	-6.2908764	0.4339737	0.38
-0.7363052	-6.261875	0.43293774	0.46
-0.714831	-6.255875	0.4319062	0.44
-0.7090564	-6.2768764	0.4328992	0.36
-0.68656826	-6.2598763	0.43186548	0.44
-0.67007875	-6.2848773	0.43284342	0.36
-0.6485818	-6.2718773	0.4328114	0.46
-0.62908405	-6.2728777	0.43278337	0.37
-0.6095677	-6.2678776	0.43175483	0.46
-0.5920711	-6.2848787	0.432731	0.36
-0.5783241	-6.253878	0.43170866	0.44
-0.5598407	-6.266879	0.43168315	0.34
-0.5413288	-6.2708797	0.43165693	0.45
-0.521833	-6.27188	0.43162903	0.35
-0.50032884	-6.25188	0.43059635	0.54
-0.48285043	-6.2768817	0.43157366	0.34
-0.46133375	-6.250881	0.43054038	0.46
-0.45259976	-6.265882	0.43152937	0.35
-0.43310124	-6.2648826	0.4305014	0.62
-0.40560415	-6.182881	0.42845374	0.33
-0.38611066	-6.180882	0.42742556	0.36
-0.36860338	-6.194883	0.42840198	0.34
-0.35111293	-6.216884	0.4283794	0.51
-0.345347	-6.2538853	0.43037525	0.29
-0.33384317	-6.3448877	0.43336928	0.29
-0.320329	-6.4128895	0.43535814	0.26
-0.30682492	-6.4918914	0.43834874	0.19
-0.29728866	-6.613894	0.44235042	0.21
-0.28677008	-6.742896	0.4463522	0.89
-0.26328823	-6.7128963	0.44531643	0.96
-0.2545335	-6.7338967	0.44630724	0.89
-0.23302805	-6.716897	0.44527578	0.9
-0.21154888	-6.7168975	0.44524664	0.9
-0.194027	-6.7558985	0.44622818	0.88
-0.17354631	-6.7758994	0.4472033	0.55
-0.151046	-6.7408996	0.44616807	0.79
-0.14329202	-6.7909007	0.44716474	0.34
-0.120789364	-6.7509007	0.44612876	0.66
-0.10029616	-6.7619014	0.44610283	0.45
-0.08078663	-6.782902	0.4470798	0.23
-0.059293356	-6.7699027	0.4460491	0.66
-0.038803983	-6.7909036	0.44702497	0.32
-0.020281026	-6.8359046	0.44900727	0.84
-0.006555307	-6.7539043	0.44597626	0.59
0.013937009	-6.7729053	0.44595194	0.26
0.033455085	-6.793906	0.4469294	0.7
0.05593042	-6.756907	0.44589362	0.76
0.07643024	-6.7669077	0.4458681	0.39
0.096931115	-6.779908	0.44684315	0.36
0.11743305	-6.793909	0.44681847	0.59
0.12817584	-6.7859097	0.44680297	0.48
0.14868157	-6.7789106	0.4457748	0.62
0.1701635	-6.7649117	0.44574416	0.78
0.19066855	-6.7869124	0.4467211	0.45
0.21117395	-6.786913	0.44669428	0.51
0.23167636	-6.7729144	0.44566497	0.39
0.24241899	-6.7809143	0.4466524	0.8
0.26292852	-6.7969155	0.4466286	0.78
0.28440532	-6.7809167	0.44659775	0.74
0.30491462	-6.790918	0.44657296	0.46
0.32542035	-6.790919	0.4465464	0.65
0.3459163	-6.77492	0.44551682	0.46
0.36638567	-6.7219214	0.4444802	0.82
0.37814882	-6.7899213	0.44647813	0.34
0.3986516	-6.7859225	0.44645095	0.5
0.41915804	-6.7869234	0.44642478	0.68
0.4406366	-6.7829247	0.44639644	0.35
0.4611372	-6.777926	0.44636917	0.46
0.48263273	-6.790927	0.44634432	0.52
0.5031345	-6.786928	0.44631737	0.75
0.5128912	-6.7799287	0.4463035	0.51
0.53238887	-6.7549305	0.4452735	0.7
0.5548897	-6.787931	0.44625178	0.23
0.5763797	-6.7929325	0.4462256	0.47
0.5978735	-6.799934	0.44619992	0.56
0.6183644	-6.788935	0.44617173	0.77
0.63013196	-6.8199353	0.44716358	0.86
0.6486073	-6.7709374	0.44612977	0.78
0.6671101	-6.741939	0.44510013	0.92
0.6856088	-6.7129416	0.44407046	0.9
0.7071099	-6.7249427	0.4440461	0.9
0.72458816	-6.6759453	0.44301313	0.99
0.7380762	-6.5889487	0.43997642	0.89
0.7508282	-6.619949	0.4409674	0.54
0.764307	-6.5349526	0.43793088	0.3
0.7758061	-6.4429564	0.43489492	0.27
0.78526694	-6.319961	0.4308539	0.25
0.79375887	-6.206966	0.42681605	0.19
0.8092616	-6.172969	0.42578784	0.34
0.8307571	-6.19497	0.4267654	0.38
0.8395021	-6.1859717	0.42575198	0.33
0.859008	-6.191973	0.42672837	0.27
0.8874994	-6.271973	0.4287117	0.31
0.90399504	-6.2459755	0.42868423	0.54
0.9255178	-6.2719765	0.42966345	0.34
0.94400233	-6.2599792	0.428637	0.54
0.9557443	-6.2739797	0.42962572	0.34
0.9732468	-6.259982	0.42860007	0.53
0.9937518	-6.2699833	0.4295768	0.34
1.0122447	-6.260986	0.42955127	0.51
1.0327448	-6.2689877	0.42952767	0.34
1.0512439	-6.26199	0.4295027	0.44
1.0727247	-6.2709923	0.4294783	0.36
1.0814742	-6.2639933	0.42946553	0.45
1.1009921	-6.268995	0.4294426	0.35
1.1204847	-6.2669973	0.4294179	0.45
1.1389832	-6.2599998	0.4293931	0.44
1.1614683	-6.275001	0.43036944	0.36
1.1779764	-6.258004	0.42934448	0.45
1.1974816	-6.2590065	0.42932078	0.44
1.2082245	-6.2630067	0.4303087	0.35
1.2277226	-6.262009	0.43028456	0.45
1.247204	-6.257012	0.43025935	0.44
1.2687007	-6.2670135	0.43023598	0.36
1.2871987	-6.2600164	0.43021154	0.53
1.3067163	-6.263018	0.43018875	0.33
1.3154663	-6.25702	0.43017644	0.44
1.3389555	-6.275021	0.43115327	0.36
1.3554468	-6.2560244	0.43012792	0.46
1.3789494	-6.276026	0.43110552	0.36
1.3944442	-6.2530293	0.43008024	0.46
1.4169463	-6.2670307	0.43105745	0.35
1.4354295	-6.257034	0.4310325	0.52
1.4481801	-6.2710347	0.43102148	0.33
1.4646919	-6.2570376	0.43099773	0.45
1.4881861	-6.273039	0.43197468	0.37
1.505693	-6.2630415	0.43095103	0.45
1.5281894	-6.2740436	0.43192786	0.36
1.5446721	-6.255047	0.43090278	0.45
1.5681684	-6.2700486	0.43187982	0.34
1.5749322	-6.258051	0.43186826	0.46
1.6004163	-6.2790523	0.43284497	0.35
1.6159265	-6.2610555	0.43182144	0.47
1.6384199	-6.270057	0.43279812	0.36
1.6559025	-6.2560606	0.43177357	0.46
1.6804086	-6.275062	0.43275124	0.36
1.6841469	-6.247065	0.4317382	0.47
1.7086556	-6.2660666	0.43271598	0.35
1.7301433	-6.2690687	0.43269235	0.44
1.7496438	-6.266072	0.43266916	0.34
1.7681564	-6.2610745	0.4326465	0.46
1.7926378	-6.2740765	0.4336229	0.35
1.8081477	-6.25708	0.43359992	0.47
1.8268964	-6.289079	0.43458903	0.36
1.8413851	-6.265084	0.43356502	0.47
1.8628795	-6.268086	0.43354186	0.36
1.8793763	-6.2530894	0.43351853	0.47
1.9068888	-6.280091	0.4344966	0.36
1.9213799	-6.257095	0.43447298	0.48
1.9468848	-6.275096	0.43445063	0.36
1.956628	-6.272098	0.43443885	0.49
1.9761351	-6.2691007	0.43441635	0.37
1.9966264	-6.2671037	0.43539315	0.49
2.0221262	-6.283105	0.43537053	0.36
2.0346167	-6.25411	0.4353472	0.47
2.0621085	-6.275111	0.43532425	0.36
2.0728588	-6.2761126	0.4363129	0.46
2.0933537	-6.2741156	0.43629003	0.36
2.1108608	-6.264119	0.43626773	0.47
2.1373565	-6.281121	0.43624493	0.36
2.151845	-6.259125	0.43622193	0.46
2.1803591	-6.2841263	0.43719995	0.34
2.1978374	-6.2701297	0.43717653	0.47
2.2096052	-6.2761307	0.43716606	0.37
2.2280905	-6.2661347	0.43714303	0.47
2.2535918	-6.2791367	0.4381205	0.36
2.270092	-6.2651405	0.4370983	0.46
2.2965825	-6.2791424	0.4380753	0.36
2.3170786	-6.2761455	0.43805283	0.48
2.3308227	-6.2841463	0.43904126	0.36
2.3443272	-6.262151	0.43801954	0.48
2.3708253	-6.2761526	0.4389969	0.37
2.388335	-6.266156	0.4389753	0.47
2.416817	-6.283158	0.43995193	0.39
2.4353132	-6.274162	0.43892977	0.48
2.4588053	-6.278165	0.43990716	0.38
2.4635587	-6.262167	0.43889666	0.49
2.4940548	-6.2851686	0.43987375	0.39
2.5075464	-6.262173	0.43985194	0.49
2.536042	-6.2791753	0.44082916	0.38
2.5575511	-6.279178	0.44080752	0.48
2.580039	-6.2791815	0.44078496	0.39
2.5995514	-6.2741847	0.44076368	0.5
2.6162882	-6.287185	0.4417517	0.37
2.6267986	-6.2591906	0.4407312	0.47
2.6582859	-6.281192	0.4417079	0.38
2.6797755	-6.2781954	0.44268563	0.48
2.70428	-6.284198	0.44266373	0.38
2.7197673	-6.2662024	0.4426421	0.48
2.7405252	-6.290202	0.44363052	0.4
2.7530322	-6.267207	0.44261	0.5
2.7815287	-6.281209	0.44358748	0.39
2.8100104	-6.2932115	0.44456434	0.41
2.8225162	-6.270216	0.44354397	0.52
2.847004	-6.273219	0.44452158	0.4
2.8665164	-6.267223	0.44450074	0.53
2.8812497	-6.2732244	0.4444889	0.4
2.9017608	-6.2692275	0.44446796	0.52
2.933247	-6.2872295	0.44544482	0.4
2.949751	-6.273234	0.44542417	0.41
2.9702554	-6.2682376	0.4454031	0.52
2.9977574	-6.27824	0.44638106	0.39
3.0162482	-6.267244	0.4463598	0.53
3.0340044	-6.2812448	0.44634852	0.39
3.0574796	-6.279248	0.44732606	0.49
3.0819938	-6.283251	0.447305	0.39
3.101476	-6.2732553	0.44728345	0.5
3.130979	-6.2862577	0.44826135	0.39
3.146476	-6.2692623	0.44824097	0.51
3.1662207	-6.2852626	0.448229	0.38
3.1847262	-6.2752666	0.4482086	0.52
3.213218	-6.28427	0.4491863	0.4
3.2327247	-6.2762733	0.44916585	0.5
3.2602112	-6.282276	0.4501436	0.38
3.2777088	-6.269281	0.45012322	0.51
3.3051984	-6.275284	0.45010114	0.39
3.318955	-6.279285	0.4510905	0.5
3.3454583	-6.2842884	0.4510691	0.4
3.3669398	-6.2772927	0.45104772	0.51
3.3954387	-6.285295	0.4520259	0.4
3.4169436	-6.2802987	0.45200542	0.41
3.4394293	-6.275303	0.45198414	0.41
3.4612012	-6.2953024	0.4529729	0.41
3.4796953	-6.283307	0.45295256	0.42
3.5031755	-6.279311	0.45393103	0.41
3.5246854	-6.274315	0.45391092	0.52
3.5551698	-6.2833176	0.45488852	0.4
3.578676	-6.2813215	0.454868	0.41
3.6051786	-6.284325	0.45484692	0.41
3.6129239	-6.275327	0.4548371	0.43
3.637414	-6.273331	0.45581597	0.52
3.665904	-6.2783346	0.45579425	0.4
3.689417	-6.2763376	0.45677412	0.43
3.7159057	-6.277342	0.45675278	0.41
3.745417	-6.285344	0.45773163	0.43
3.7669063	-6.277349	0.45771122	0.42
3.7836478	-6.2833495	0.4576999	0.43
3.8061423	-6.2773542	0.45867953	0.42
3.8266304	-6.267359	0.45865935	0.52
3.8621285	-6.2833605	0.45963693	0.39
3.8856418	-6.2803645	0.45961714	0.41
3.9091449	-6.2763686	0.45959705	0.42
3.937636	-6.279372	0.46057573	0.41
3.9513857	-6.280374	0.46056533	0.42
3.9798803	-6.283377	0.4615442	0.42
4.011368	-6.2903805	0.4625223	0.41
4.0338626	-6.2833843	0.46250233	0.42
4.0603657	-6.283388	0.46248195	0.43
4.0848618	-6.2793927	0.46346173	0.42
4.1006155	-6.283394	0.4634512	0.41
4.125113	-6.279398	0.46343112	0.42
4.1576076	-6.287401	0.4644095	0.45
4.1841087	-6.286405	0.46538922	0.65
4.2046013	-6.2754097	0.46536985	0.35
4.2508416	-6.2824144	0.46633804	0.29
4.282342	-6.288418	0.466317	0.41
4.311834	-6.290422	0.46729606	0.43
4.329338	-6.275427	0.4672778	0.59
4.462843	-6.431414	0.47423804	0.58
4.3158236	-6.132454	0.46323484	0.16
4.3015566	-6.09046	0.46122956	0.68
4.3330464	-6.0954638	0.4622085	0.14
4.499575	-6.2964454	0.4711633	0.23
4.523079	-6.28945	0.4711442	0.43
4.5555634	-6.2934537	0.4721229	0.43
4.5800653	-6.2874584	0.4721037	0.44
4.6075664	-6.2854624	0.47308388	0.43
4.6363077	-6.3044624	0.47407088	0.45
4.6598067	-6.296467	0.47405186	0.44
4.6883097	-6.2954707	0.47503206	0.45
4.7187924	-6.295475	0.47501135	0.43
4.7472873	-6.2934794	0.4759914	0.43
4.7757955	-6.2924833	0.47597188	0.43
4.810294	-6.2984867	0.476951	0.45
4.8250365	-6.297489	0.47694087	0.42
4.8605227	-6.3034925	0.4779195	0.44
4.888019	-6.2994967	0.47890002	0.46
4.9195147	-6.3005004	0.47887978	0.45
4.9420214	-6.2905054	0.47986162	0.45
4.9775186	-6.2965083	0.48084077	0.45
4.999267	-6.30451	0.4808296	0.43
5.0277696	-6.301514	0.4818103	0.45
5.0562606	-6.2975187	0.48179078	0.48
5.07075	-6.275525	0.4817739	0.69
5.0972505	-6.26953	0.4817551	0.46
5.063747	-6.1885433	0.47974786	0.19
5.2755213	-6.433517	0.4897008	0.16
5.32	-6.44652	0.49167806	0.12
5.3415093	-6.433525	0.49166062	0.16
5.380011	-6.4405284	0.49263978	0.12
5.406498	-6.431534	0.4926209	0.16
5.4429865	-6.4345374	0.49360013	0.12
5.472494	-6.430542	0.49458137	0.17
5.4952426	-6.437543	0.49457029	0.12
5.5227337	-6.4295483	0.4955515	0.17
5.5622253	-6.4355516	0.49653047	0.12
5.5957327	-6.435556	0.4975111	0.17
5.6342206	-6.4395595	0.4974903	0.12
5.6627183	-6.4325643	0.4984717	0.17
5.6982174	-6.433568	0.49945188	0.12
5.720966	-6.4395695	0.499441	0.16
5.7644687	-6.4495726	0.5014198	0.12
5.7819543	-6.4285793	0.5004032	0.16
5.8314676	-6.445581	0.50238127	0.12
5.8679414	-6.444586	0.50336087	0.16
5.9004483	-6.44159	0.50434214	0.12
5.9239564	-6.428596	0.5043252	0.16
5.956704	-6.444596	0.5053126	0.12
5.991203	-6.4426003	0.5062934	0.17
6.0326967	-6.4476037	0.50727284	0.12
6.0651774	-6.441609	0.5072537	0.17
6.100683	-6.4406133	0.5082347	0.12
6.1291723	-6.430619	0.5092167	0.16
6.1719275	-6.456618	0.5102025	0.29
6.2054176	-6.4516225	0.5111836	0.2
6.228915	-6.436629	0.511167	0.18
6.280413	-6.450631	0.5131449	0.12
6.3029146	-6.434637	0.51312864	0.18
6.3524084	-6.44564	0.5141071	0.3
6.395896	-6.4496446	0.5150866	0.21
6.405643	-6.4396477	0.5150788	0.17
6.449148	-6.444651	0.51605874	0.13
6.489644	-6.4456553	0.5170392	0.18
6.5311313	-6.4466596	0.51801926	0.21
6.558645	-6.4356656	0.5190028	0.19
6.613127	-6.4486685	0.51998043	0.21
6.630881	-6.4466705	0.52097136	0.18
6.6763806	-6.451674	0.5219512	0.32
6.7218843	-6.456678	0.5229313	0.19
6.762364	-6.4546824	0.52391183	0.34
6.8078628	-6.4586864	0.52589184	0.21
6.836367	-6.446692	0.52587533	0.16
6.893855	-6.460695	0.5278531	0.16
6.95161	-6.4956927	0.5298367	0.86
6.9511	-6.454702	0.5288255	0.65
6.9325953	-6.397714	0.52681786	0.59
6.9330916	-6.3587236	0.5258067	0.36
6.9315953	-6.318733	0.5247961	0.43
6.957088	-6.302739	0.5257803	0.24
6.9948378	-6.31774	0.52676785	0.41
7.052335	-6.330743	0.52874625	0.5
7.0808244	-6.3167486	0.52873003	0.46
7.1273155	-6.3187532	0.5297105	0.47
7.1668253	-6.3157578	0.53069276	0.47
7.204322	-6.309763	0.53167516	0.47
7.254817	-6.314767	0.53265524	0.46
7.2935624	-6.3287673	0.53464276	0.5
7.3220525	-6.313774	0.5346269	0.47
7.3695526	-6.3157783	0.5356078	0.46
7.4180455	-6.317783	0.53758854	0.48
7.4585524	-6.3137875	0.538571	0.47
7.5010414	-6.3097925	0.53955287	0.48
7.5505347	-6.311797	0.5405336	0.46
7.578289	-6.3157988	0.54152364	0.48
7.626786	-6.316803	0.5425048	0.48
7.6752877	-6.3178077	0.54348606	0.48
7.716777	-6.3118134	0.54446846	0.47
7.762266	-6.308818	0.54645026	0.46
7.8117685	-6.3098226	0.5474316	0.46
7.8525276	-6.323823	0.5484196	0.46
7.8990164	-6.320828	0.5494014	0.48
7.9535165	-6.3248324	0.5513821	0.46
7.9980083	-6.3198376	0.55236447	0.57
8.044496	-6.3158426	0.5533465	0.54
8.10401	-6.3238463	0.5553268	0.55
8.144488	-6.3138523	0.55630994	0.55
8.190243	-6.329852	0.5572973	0.55
8.240744	-6.328857	0.5592792	0.56
8.279238	-6.3178635	0.56026316	0.55
8.338735	-6.3228674	0.5612436	0.55
8.39223	-6.3228717	0.56322515	0.57
8.43773	-6.3168774	0.56420827	0.57
8.489215	-6.313883	0.5651902	0.55
8.533963	-6.3268833	0.56717795	0.55
8.586472	-6.325888	0.56816024	0.54
8.636964	-6.321893	0.5691427	0.55
8.706461	-6.331897	0.57112205	0.54
8.742952	-6.3169036	0.5721071	0.68
8.804458	-6.3209076	0.57408816	0.64
9.109217	-6.5198827	0.58603203	0.33
9.156709	-6.5108886	0.5870156	0.33
9.213199	-6.507894	0.58899766	0.33
9.273695	-6.507899	0.5909793	0.27
9.344196	-6.5149026	0.5929594	0.32
9.740205	-6.7038856	0.6068774	0.0
9.482928	-6.5029163	0.5959162	0.1
9.64643	-6.571911	0.6018812	0.31
9.774931	-6.6159096	0.60685223	0.2
9.787422	-6.5799193	0.6058426	0.18
9.866926	-6.589923	0.608822	0.2
11.467481	-7.612784	0.6725525	0.55
9.850658	-6.468952	0.6058061	0.45
9.902153	-6.458958	0.60679036	0.43
9.93365	-6.4359665	0.607778	0.23
10.970184	-7.0628824	0.6486038	0.23
11.043679	-7.0618873	0.6505854	0.42
11.072174	-7.031896	0.6505744	0.35
11.177924	-7.074893	0.6545543	0.41
11.260415	-7.077897	0.65653485	0.3
11.415916	-7.126895	0.662504	0.58
10.508872	-6.467998	0.6246345	0.31
10.569376	-6.461004	0.6256186	0.29
10.598124	-6.4560075	0.6266108	0.68
10.59761	-6.410019	0.6256044	0.42
10.593111	-6.3630304	0.62459886	0.45
10.600596	-6.322041	0.62459123	0.44
10.669102	-6.319047	0.6265745	0.52
10.74259	-6.317052	0.62855697	0.54
10.806092	-6.3100576	0.63054127	0.53
10.872836	-6.3260584	0.63252807	0.52
10.940332	-6.320064	0.6345118	0.55
11.020828	-6.321069	0.6364938	0.5
11.092319	-6.3160744	0.63847727	0.54
11.16482	-6.3120804	0.6404607	0.53
11.242317	-6.3100853	0.64344364	0.55
11.318815	-6.3070908	0.6454268	0.54
11.386556	-6.3210917	0.647414	0.54
11.467059	-6.3200965	0.6493969	0.55
11.536559	-6.312103	0.65138155	0.52
11.630051	-6.3161073	0.6543627	0.52
11.712549	-6.3141127	0.6573457	0.51
11.793041	-6.310118	0.65932906	0.54
11.874535	-6.306124	0.6613125	0.5
11.94629	-6.321124	0.6642999	0.53
12.028787	-6.3171296	0.6662835	0.5
12.12428	-6.3191347	0.6692654	0.53
12.217781	-6.32014	0.6722477	0.49
12.301279	-6.3151455	0.67423165	0.52
12.370772	-6.3021526	0.6762177	0.7
14.76057	-7.49198	0.7668824	0.33
14.766062	-7.436993	0.7658792	0.39
14.772558	-7.383006	0.76487595	0.38
14.774049	-7.3260193	0.76487345	0.37
14.785547	-7.2750316	0.76386964	0.37
14.78804	-7.219045	0.76286715	0.39
14.78853	-7.162059	0.76286495	0.41
13.482243	-6.502159	0.7130397	0.28
13.514738	-6.4661694	0.71403235	0.53
13.592242	-6.4521766	0.71601915	0.13
14.777759	-6.9591064	0.7588593	0.32
14.782253	-6.9051194	0.7588568	0.46
14.7807455	-6.848133	0.7578551	0.3
14.135479	-6.5221844	0.7329384	0.18
14.205976	-6.5011926	0.734927	0.38
14.237471	-6.462204	0.7359207	0.49
14.236961	-6.408217	0.7349187	0.43
14.223459	-6.349231	0.73391837	0.57
14.264952	-6.3142414	0.7349111	0.38
14.373451	-6.309247	0.7378954	0.46
14.479196	-6.328247	0.74088126	0.46
14.595693	-6.325253	0.744865	0.41
14.699183	-6.3152595	0.74785066	0.56
14.837682	-6.3202643	0.75183207	0.4
14.9531765	-6.3142705	0.75581664	0.43
15.075678	-6.311276	0.7598006	0.45
15.107419	-6.296281	0.76079625	0.47
15.087916	-6.233296	0.75879765	0.71
15.439416	-6.3222876	0.77075475	0.38
15.5789175	-6.3232923	0.7757376	0.62
15.713409	-6.3202987	0.7797212	0.32
21.705008	-8.65095	0.99601954	0.41
21.7065	-8.572968	0.995024	0.42
21.703241	-8.531977	0.99502677	0.41
21.692734	-8.449994	0.9930327	0.61
21.69923	-8.3750105	0.9930367	0.33
21.708717	-8.300027	0.99204046	0.43
21.695206	-8.217045	0.9910469	0.53
21.706701	-8.144061	0.9900506	0.39
21.7052	-8.067079	0.9890558	0.52
21.706938	-8.028087	0.9890582	0.38
21.705435	-7.951103	0.9880635	0.41
21.70692	-7.87412	0.98706853	0.41
21.706419	-7.798137	0.9860738	0.41
21.70991	-7.722154	0.9860788	0.41
21.714407	-7.6481705	0.9850837	0.41
21.70215	-7.60518	0.98408777	0.42
21.700638	-7.528197	0.98309344	0.41
21.701138	-7.4532137	0.9820988	0.41
21.706629	-7.37923	0.9821039	0.44
21.70412	-7.302247	0.98110986	0.43
21.71561	-7.2302637	0.98011446	0.42
21.724108	-7.15828	0.98011935	0.41
21.696857	-7.1122894	0.979125	0.43
21.702347	-7.0383067	0.97813034	0.43
21.70584	-6.9643235	0.97713596	0.43
21.689331	-6.8843412	0.9761436	0.53
21.708828	-6.8163567	0.9761478	0.4
21.704323	-6.740374	0.97515434	0.51
21.711815	-6.6683908	0.9751598	0.38
21.693562	-6.6254	0.97416466	0.5
21.706059	-6.5554166	0.9731697	0.39
21.687548	-6.4754343	0.9721778	0.49
21.707043	-6.40745	0.9721824	0.43
21.886534	-6.3854594	0.97817254	0.46
22.086037	-6.369467	0.98416126	0.31
22.030777	-6.3154783	0.9821697	0.62
22.59628	-6.40147	1.0011263	0.41
22.851776	-6.3964767	1.0091114	0.34
23.11027	-6.3904834	1.0180968	0.49
14.079744	-3.851882	0.7008824	0.27
14.0272455	-3.7908974	0.6988868	0.41
14.042742	-3.7479098	0.6988854	0.35
14.038486	-3.7229166	0.6988857	0.57
14.128985	-3.699926	0.70187813	0.49
14.426476	-3.7289274	0.71185374	0.29
14.605976	-3.7269332	0.71783954	0.23
14.547477	-3.663949	0.71484476	0.36
14.377966	-3.572969	0.70885885	0.34
14.33872	-3.5399768	0.70686215	0.32
14.330213	-3.4899907	0.7068633	0.61
14.363714	-3.4510026	0.70686114	0.46
26.99422	-6.380552	1.1449031	0.21
19.496687	-4.5488434	0.8844769	0.54
19.510187	-4.4878583	0.8844813	0.24
28.779713	-6.5165477	1.2048103	0.3
28.832464	-6.4815555	1.2058135	0.48
28.845957	-6.3895755	1.205827	0.31
29.230452	-6.3785834	1.2188144	0.34
29.351946	-6.3086	1.2218208	0.42
29.45744	-6.234617	1.2248286	0.33
29.933937	-6.2376223	1.2408117	0.32
30.372429	-6.2286296	1.2547984	0.28
30.804178	-6.2666264	1.2697779	0.32
31.229677	-6.251634	1.2837667	0.31
31.717175	-6.245641	1.2997527	0.26
32.203667	-6.235648	1.3157399	0.27
32.68717	-6.2236557	1.3317279	0.21
33.170654	-6.2066646	1.3477173	0.14
35.07016	-6.4476323	1.412622	0.53
35.105907	-6.397643	1.4136305	0.32
35.582405	-6.3686533	1.429624	0.29
36.195896	-6.36066	1.4496105	0.35
37.621403	-6.489646	1.4975518	0.2
37.826893	-6.402665	1.5045648	0.35
38.155388	-6.3346815	1.5145712	0.17
38.868134	-6.3896756	1.5385449	0.48
40.396633	-6.5106626	1.5904888	0.23
[truncated: 116,400 more rows]
