# Supplementary material for: Density-equalized RANDT scan matching with integrated outlier removal and point density uniformity
Source: PLoS One. 2026 Apr 28;21(4):e0345709. doi: 10.1371/journal.pone.0345709 (PMC13124066; doi:10.1371/journal.pone.0345709)
Supplement: S2 Dataset — Processed LiDAR data converted into CSV format, including spatial coordinates and associated attributes such as intensity values, used for analysis in this study. (ZIP) [file pone.0345709.s002.zip › Velodyne_CSV/000051.csv]

X	Y	Z	Intensity
76.81777	7.917587	2.8219142	0.0
76.23926	8.099552	2.8029327	0.0
76.46699	8.245527	2.8109508	0.0
47.559464	5.2709613	1.8284489	0.0
47.553944	5.4209323	1.828462	0.0
47.605415	5.5789013	1.8314764	0.0
76.491905	9.222355	2.8160663	0.0
67.58537	8.361475	2.5139124	0.0
57.100845	7.242634	2.156716	0.0
55.871582	7.17564	2.1156993	0.0
57.22006	7.5325804	2.1617467	0.0
57.359535	7.7345433	2.1677685	0.0
55.656963	8.039477	2.1117842	0.0
75.64647	11.178007	2.797292	0.0
57.56018	8.592385	2.1788583	0.0
57.37266	8.748355	2.1728723	0.0
57.249138	8.914324	2.1698883	0.0
71.88564	11.429946	2.6722937	0.0
70.55412	11.445936	2.6282847	0.0
69.29659	11.464927	2.5862763	0.0
68.028076	11.474919	2.5442665	0.0
66.96181	11.4029255	2.5082486	0.0
65.78629	11.414917	2.469239	0.0
64.65977	11.428908	2.4312298	0.0
63.621246	11.450899	2.3972218	0.0
62.577724	11.46589	2.362213	0.0
61.5592	11.479881	2.3292036	0.0
60.602936	11.39989	2.2961845	0.08
59.675415	11.4188795	2.266176	0.09
58.775894	11.43787	2.2361674	0.09
57.84837	11.446863	2.2051573	0.08
56.957848	11.455855	2.1761472	0.08
55.994324	11.445849	2.1441336	0.15
55.3428	11.493836	2.12313	0.0
53.409534	11.178879	2.056072	0.12
52.55101	11.171873	2.028059	0.18
52.01249	11.227859	2.0110567	0.16
51.517967	11.290843	1.9950553	0.25
51.187447	11.386822	1.9850595	0.18
50.943928	11.500799	1.9770666	0.0
50.315666	11.441805	1.9560511	0.0
46.983128	10.838885	1.841939	0.13
49.28962	11.534778	1.923043	0.11
49.334103	11.709745	1.9260601	0.15
49.30258	11.865717	1.9260743	0.16
49.301064	12.029686	1.9270898	0.0
47.891537	11.844707	1.8800472	0.07
47.744274	11.888697	1.8750485	0.11
45.583744	11.501747	1.8009723	0.21
45.171227	11.548734	1.7879683	0.31
44.8267	11.611718	1.7769668	0.39
49.335213	12.946518	1.936177	0.23
49.32569	13.110487	1.9371924	0.29
49.319176	13.274458	1.9392078	0.28
49.308918	13.355442	1.9392153	0.33
27.905264	7.646266	1.1892539	0.2
27.882742	7.7342467	1.1892565	0.39
27.896223	7.832226	1.190261	0.35
27.959702	7.945203	1.1942677	0.28
27.932175	8.033183	1.1932703	0.16
27.892653	8.117165	1.1932722	0.5
27.851395	8.152157	1.1922722	0.19
28.675877	8.492101	1.2223167	0.23
28.659351	8.586081	1.2223202	0.36
49.320007	14.954152	1.9543673	0.23
49.339493	15.129122	1.9573843	0.0
37.376858	11.587627	1.5347831	0.16
49.367718	15.394074	1.9604102	0.2
49.333202	15.554046	1.9614247	0.3
49.34169	15.727015	1.9634413	0.29
49.337173	15.896984	1.9654573	0.27
49.32166	16.062954	1.9664729	0.28
49.320145	16.234924	1.9684892	0.3
49.317627	16.405895	1.9695054	0.29
49.316372	16.49188	1.9705135	0.16
33.925674	11.460596	1.422665	0.4
33.804153	11.538579	1.4196657	0.28
33.495632	11.550571	1.4096556	0.32
33.17911	11.558563	1.3996447	0.25
32.874588	11.568556	1.3896341	0.33
32.807064	11.661536	1.3886372	0.38
32.547802	11.627539	1.3806254	0.21
32.24728	11.634531	1.3706143	0.18
31.974758	11.650523	1.3626046	0.31
31.692236	11.660516	1.3535941	0.2
31.399714	11.665509	1.3445826	0.18
31.125193	11.674501	1.3355719	0.21
30.849928	11.627505	1.3265578	0.18
30.385403	11.561508	1.3105345	0.21
30.07888	11.553503	1.3015208	0.32
29.826359	11.564496	1.2935103	0.32
29.563833	11.570489	1.2854989	0.29
29.305313	11.575482	1.2774874	0.19
29.140795	11.616471	1.2724818	0.52
29.06053	11.638465	1.2704792	0.41
28.799011	11.638458	1.2624668	0.23
28.543484	11.640452	1.2544546	0.18
28.114958	11.569456	1.2394304	0.28
27.878439	11.57445	1.2324189	0.35
27.637913	11.577444	1.2244068	0.3
27.433392	11.593435	1.2183971	0.22
27.33213	11.601432	1.2153921	0.38
27.337614	11.705411	1.2173969	0.41
27.219093	11.756398	1.2143928	0.49
27.04857	11.784389	1.2093848	0.34
26.873045	11.80938	1.2043763	0.19
26.614527	11.795376	1.1963615	0.17
26.420263	11.7593775	1.1893493	0.62
26.158737	11.742374	1.1813338	0.39
26.040215	11.7883625	1.1783288	0.3
18.018559	8.225855	0.8807293	0.43
17.986038	8.27984	0.8807258	0.28
18.00851	8.359824	0.88272643	0.57
17.94199	8.397812	0.88072026	0.27
24.603857	11.561368	1.1312346	0.29
24.450336	11.58336	1.1262257	0.36
24.414816	11.661343	1.1262258	0.53
24.298292	11.700332	1.1232195	0.32
24.12377	11.710325	1.1182084	0.29
23.88925	11.689322	1.1111922	0.25
23.59098	11.590333	1.1001695	0.23
23.361456	11.569329	1.0931534	0.34
23.186934	11.574324	1.0881414	0.35
23.018412	11.581317	1.0831298	0.37
22.841887	11.583312	1.0781173	0.36
22.680367	11.591305	1.0731058	0.37
22.516846	11.597299	1.068094	0.33
22.382582	11.573298	1.0640837	0.25
22.358063	11.650282	1.0640836	0.61
22.218538	11.667274	1.0600734	0.29
22.05602	11.670269	1.0550611	0.3
21.902496	11.678262	1.0510496	0.31
21.74497	11.683256	1.0460374	0.3
21.59645	11.69125	1.0420259	0.31
21.45519	11.658252	1.037014	0.31
21.317665	11.671244	1.0330032	0.31
21.156141	11.6702385	1.0289901	0.33
21.017616	11.6812315	1.0249789	0.32
20.872099	11.686226	1.0209669	0.33
20.726576	11.691219	1.0159547	0.34
20.59131	11.658221	1.0119427	0.32
20.465792	11.6722145	1.0079322	0.34
20.31627	11.672209	1.0039191	0.35
20.176748	11.677203	0.9999069	0.3
20.03722	11.682197	0.99589455	0.2
19.758698	11.603202	0.9868688	0.35
19.613174	11.601197	0.98185545	0.44
19.458908	11.552201	0.97684085	0.27
19.19338	11.477205	0.96781564	0.46
19.154858	11.537191	0.9678122	0.41
19.126339	11.602178	0.9678097	0.39
18.99582	11.605172	0.964797	0.38
18.863298	11.606167	0.9607842	0.39
18.763033	11.586166	0.9577742	0.32
18.62951	11.585162	0.953761	0.46
18.505987	11.590157	0.9497486	0.32
18.373465	11.58815	0.9457351	0.47
18.255943	11.595144	0.94272304	0.36
18.126417	11.59414	0.93870956	0.45
18.013899	11.602133	0.93569773	0.37
17.902632	11.5711355	0.9326861	0.45
17.793106	11.581128	0.9296743	0.37
17.681587	11.588121	0.92666227	0.39
17.574066	11.597116	0.9236505	0.38
17.438538	11.588112	0.91963565	0.43
17.320019	11.588106	0.91662246	0.42
17.298502	11.653093	0.91661954	0.32
17.284237	11.684087	0.9166177	0.5
17.284721	11.764071	0.91861725	0.54
17.216202	11.797062	0.91760916	0.2
17.292686	11.930038	0.92161703	0.25
17.353178	12.052019	0.92562324	0.47
18.079689	12.640937	0.95770365	0.21
18.129177	12.760916	0.96170926	0.33
18.162916	12.827906	0.9637131	0.46
18.153404	12.90689	0.96471214	0.27
18.154886	12.994874	0.96671253	0.31
18.15637	13.082858	0.96871287	0.48
16.253756	11.79502	0.89049447	0.21
16.214237	11.845008	0.89048886	0.41
15.681438	11.571036	0.8704253	0.43
15.610915	11.596028	0.86941564	0.31
15.493394	11.585025	0.86540043	0.5
15.412868	11.602017	0.86338943	0.32
15.307344	11.599013	0.8613754	0.53
15.233821	11.620006	0.85936505	0.34
15.135559	11.583008	0.85635245	0.57
15.056038	11.598001	0.85434127	0.34
14.952517	11.593997	0.85132706	0.46
14.864995	11.601991	0.8493147	0.35
14.764467	11.599986	0.8463006	0.45
14.688948	11.61598	0.84428954	0.36
14.610684	11.59198	0.8422789	0.46
14.522163	11.596975	0.84026605	0.35
14.423639	11.59397	0.83725184	0.46
14.343114	11.604964	0.83523977	0.38
14.23659	11.593961	0.8322243	0.62
14.181076	11.622952	0.83121526	0.15
10.091327	8.342359	0.6536899	0.67
14.011285	11.596949	0.8261904	0.26
13.92176	11.597943	0.8241767	0.46
13.846238	11.609938	0.8221648	0.35
13.755721	11.607933	0.8201508	0.45
13.680192	11.619927	0.81813866	0.35
13.586672	11.6149235	0.8161241	0.54
13.493146	11.609919	0.8131094	0.31
13.451883	11.611917	0.8121028	0.48
13.442368	11.677903	0.81309915	0.38
13.401846	11.717894	0.8130914	0.62
13.403332	11.79388	0.8150892	0.42
13.353812	11.825872	0.8140802	0.21
13.434301	11.97285	0.82008886	0.27
13.470788	12.081832	0.8230916	0.41
13.603535	12.23981	0.83010876	0.26
13.715031	12.417784	0.83712214	0.43
13.722516	12.50377	0.83912116	0.37
13.7059965	12.568757	0.840117	0.55
13.705479	12.648744	0.8421149	0.29
13.679961	12.705732	0.8431094	0.16
13.686445	12.792717	0.84510845	0.4
13.697192	12.84271	0.84610903	0.39
13.709675	12.936694	0.849109	0.5
12.427055	11.8088255	0.79092276	0.25
12.357533	11.817821	0.78891003	0.3
13.709136	13.183653	0.85410357	0.18
13.695618	13.254641	0.85609984	0.51
13.703359	13.304632	0.85710007	0.23
11.850685	11.590832	0.771826	0.43
11.801167	11.615825	0.7708157	0.4
11.717634	11.608822	0.76880014	0.5
11.653118	11.617816	0.76778746	0.38
11.580601	11.618812	0.76577353	0.5
11.510065	11.623806	0.7637597	0.39
11.456812	11.605806	0.7627501	0.52
11.394287	11.616801	0.7617374	0.39
11.319763	11.614797	0.75972277	0.42
11.251239	11.618793	0.757709	0.43
11.1857195	11.624787	0.7566957	0.42
11.106192	11.616784	0.75468004	0.43
11.07194	11.616782	0.7536731	0.43
11.011415	11.627776	0.75266033	0.42
10.929884	11.616774	0.7506441	0.43
10.859364	11.61577	0.7486296	0.45
10.792841	11.618765	0.74761564	0.44
10.723321	11.617762	0.7456011	0.43
10.662797	11.626757	0.74458796	0.43
10.625532	11.6237545	0.7435802	0.46
10.549007	11.614752	0.74156433	0.45
10.486488	11.619747	0.74055076	0.45
10.421959	11.623742	0.73853666	0.45
10.351436	11.619739	0.7375215	0.46
10.295915	11.631734	0.7365087	0.45
10.232392	11.634728	0.7344947	0.45
10.178136	11.60973	0.7324839	0.47
10.119605	11.618725	0.7314704	0.46
10.058091	11.62172	0.7304565	0.45
9.989567	11.617718	0.7284413	0.46
9.93404	11.628712	0.7284281	0.46
9.871517	11.630708	0.7264137	0.48
9.804994	11.627704	0.7253986	0.47
9.786733	11.643701	0.7253936	0.47
9.785219	11.716689	0.7273895	0.49
9.785706	11.792676	0.7293858	0.48
9.783185	11.866665	0.73038155	0.46
9.759669	11.914656	0.7313737	0.42
9.691146	11.908652	0.73035806	0.61
9.699884	11.958645	0.73135763	0.48
9.785382	12.140622	0.738369	0.49
9.785865	12.22061	0.7403654	0.49
9.7873535	12.301598	0.74236214	0.48
9.781839	12.374586	0.7443575	0.48
9.778328	12.450575	0.74635345	0.47
9.78081	12.535562	0.7483503	0.47
9.794558	12.5935545	0.7503511	0.47
9.785045	12.663543	0.7523459	0.48
9.793526	12.75853	0.754344	0.48
9.789012	12.836518	0.7563398	0.47
9.781502	12.910507	0.75833505	0.48
9.778987	12.992496	0.76033133	0.46
9.775475	13.073483	0.7623274	0.46
9.791214	13.138475	0.7643286	0.45
9.792701	13.227463	0.7673257	0.45
9.789194	13.309451	0.7693219	0.46
9.786676	13.39544	0.7713182	0.45
9.780165	13.475429	0.7733139	0.46
9.779654	13.564416	0.7763107	0.44
9.771134	13.644405	0.77830595	0.46
9.793882	13.721396	0.78030884	0.46
9.7583685	13.763389	0.78129905	0.64
9.838871	13.968366	0.7883117	0.41
9.910372	14.163342	0.7953228	0.36
9.910856	14.26033	0.7983201	0.36
9.905342	14.3493185	0.80031633	0.35
9.935094	14.440309	0.8033209	0.37
9.930585	14.531297	0.80531734	0.36
9.929073	14.628285	0.8083145	0.36
9.923566	14.719274	0.8113109	0.33
9.938054	14.842258	0.81431127	0.18
9.904538	14.894252	0.8153021	0.45
9.864025	14.9352455	0.8162916	0.4
9.813761	14.911247	0.8142801	0.53
9.773248	14.952241	0.8142694	0.35
9.782739	15.070228	0.81826895	0.5
9.785233	15.178215	0.8212672	0.4
9.778715	15.275204	0.82426345	0.53
9.789213	15.397189	0.8272634	0.39
9.778699	15.489179	0.830259	0.52
9.801454	15.578169	0.8332627	0.39
9.791945	15.672158	0.83525866	0.51
9.794431	15.788146	0.83925706	0.39
9.779927	15.875135	0.841252	0.5
9.78742	16.000122	0.84425163	0.38
9.772911	16.090113	0.8472466	0.45
9.770397	16.2021	0.8502442	0.36
9.7881565	16.287092	0.8532472	0.48
9.760636	16.360085	0.85423946	0.58
9.975181	16.834038	0.8722845	0.21
10.041691	17.067015	0.8802976	0.41
9.98117	17.089014	0.87928295	0.2
10.014677	17.268997	0.8852891	0.18
10.015923	17.459978	0.89128757	0.29
9.942401	17.460976	0.89027005	0.52
9.891886	17.50097	0.8902576	0.34
9.818365	17.50097	0.88923985	0.52
9.757845	17.523968	0.888225	0.35
9.774345	17.683952	0.8932277	0.47
9.78785	17.83894	0.8982298	0.34
9.806599	17.94093	0.9012336	0.52
9.818102	18.095917	0.9062354	0.34
9.804596	18.207905	0.90923154	0.52
9.809095	18.353893	0.91423184	0.33
9.794592	18.465881	0.91722786	0.51
9.799094	18.61487	0.9212283	0.33
9.785587	18.732859	0.9252246	0.52
9.826351	18.880848	0.9302341	0.32
9.810848	18.996838	0.93323004	0.5
9.81335	19.148825	0.9382304	0.31
9.800843	19.274813	0.9412272	0.49
9.80435	19.430801	0.94622797	0.32
9.790844	19.55779	0.9502247	0.48
9.803354	19.735777	0.9552278	0.3
9.823112	19.852768	0.9592327	0.48
9.825618	20.014753	0.9642336	0.29
9.815116	20.153746	0.9682313	0.57
9.8106165	20.306734	0.97323066	0.21
5.501865	11.622445	0.6441575	0.55
5.4613404	11.633442	0.64414257	0.53
5.435083	11.625441	0.64313364	0.51
5.387557	11.621439	0.64211684	0.54
5.34103	11.619436	0.6411003	0.54
5.2985168	11.623434	0.6410848	0.54
5.252993	11.622432	0.64006835	0.51
5.214471	11.636428	0.6400537	0.52
5.168946	11.635426	0.6390372	0.54
5.13868	11.618425	0.6380269	0.54
5.0961604	11.622423	0.6380111	0.51
5.0516315	11.623421	0.63699466	0.53
5.005108	11.618419	0.6369777	0.53
4.964593	11.625416	0.6359623	0.54
4.924067	11.634413	0.63594675	0.56
4.8775444	11.628411	0.63492966	0.55
4.852278	11.62141	0.6349205	0.56
4.807751	11.620408	0.63390374	0.54
4.767231	11.627405	0.6338881	0.53
4.724706	11.6304035	0.6328718	0.5
4.6811924	11.628401	0.6328553	0.52
4.6396623	11.634398	0.63183916	0.52
4.5961313	11.635396	0.63182235	0.54
4.5708685	11.626396	0.63081306	0.55
4.5273495	11.624394	0.6307963	0.55
4.487826	11.633391	0.6297806	0.54
4.443311	11.627389	0.62976354	0.54
4.4017797	11.632387	0.6287471	0.53
4.359258	11.632385	0.6287304	0.53
4.3167405	11.631384	0.6277137	0.54
4.2934723	11.627382	0.6277046	0.54
4.256958	11.64138	0.6276896	0.54
4.2104287	11.631379	0.62667155	0.55
4.1659083	11.624377	0.62565404	0.55
4.1273847	11.634374	0.62563825	0.55
4.0818577	11.625373	0.6246203	0.57
4.040331	11.627371	0.62460345	0.56
4.022072	11.634369	0.6245958	0.57
3.9795482	11.632368	0.6235786	0.57
3.936019	11.628366	0.623561	0.55
3.8954923	11.632364	0.6225443	0.55
3.8579733	11.643362	0.62252855	0.55
3.811453	11.627361	0.62150997	0.54
3.793197	11.63336	0.6215022	0.54
3.753667	11.640358	0.62148565	0.53
3.7081468	11.626357	0.62046725	0.54
3.6686234	11.631355	0.6204506	0.55
3.6280987	11.633353	0.6194336	0.55
3.5845785	11.624352	0.61941564	0.56
3.5460453	11.63435	0.6193991	0.57
3.5277877	11.640349	0.6193912	0.57
3.483267	11.627348	0.61837274	0.54
3.4437351	11.633347	0.61835575	0.57
3.4042182	11.6353445	0.6173389	0.56
3.3626895	11.633344	0.6173212	0.56
3.3241646	11.640342	0.61730444	0.56
3.2866528	11.64734	0.6162881	0.55
3.26239	11.63334	0.6162781	0.56
3.2218559	11.635338	0.61526054	0.56
3.1823375	11.636337	0.6152434	0.57
3.1388092	11.625336	0.6142247	0.58
3.1022925	11.636334	0.6142084	0.58
3.0657723	11.648333	0.6141921	0.58
3.0212407	11.633331	0.61417294	0.57
3.0019774	11.636331	0.6141644	0.56
2.963461	11.639329	0.6131473	0.57
2.9209344	11.629329	0.6131287	0.57
2.8844056	11.643327	0.61311215	0.56
2.8468838	11.651324	0.6130953	0.58
2.8023605	11.631325	0.6120758	0.54
2.7638433	11.633324	0.61105853	0.54
2.745572	11.642323	0.6110501	0.56
2.705056	11.635322	0.611032	0.54
2.6665242	11.641321	0.6110145	0.55
2.6300101	11.650319	0.6109978	0.53
2.5884838	11.641318	0.6099791	0.55
2.547957	11.636318	0.60996073	0.57
2.5094385	11.637317	0.60894305	0.56
2.4871664	11.628316	0.608933	0.58
2.4496453	11.634315	0.6089156	0.52
2.4351478	11.74031	0.6119074	0.46
2.4316413	11.905301	0.6179036	0.38
2.423137	12.050293	0.621898	0.55
2.415645	12.200287	0.6268931	0.53
2.4193993	12.3142805	0.6308937	0.12
2.4169054	12.498272	0.6368911	0.16
2.4174228	12.699264	0.64389014	0.12
2.4089265	12.865256	0.6488856	0.17
2.4114413	13.091247	0.656886	0.12
2.4089463	13.3022375	0.66388446	0.17
2.4024606	13.49423	0.66988164	0.12
3.1689332	17.611063	0.8122167	0.38
3.0823898	17.45507	0.8061825	0.32
3.0598986	17.646067	0.81217664	0.43
3.2276087	18.885021	0.854257	0.19
2.9829009	17.859064	0.81915104	0.41
2.9253767	17.867067	0.81912965	0.34
2.9079034	18.102062	0.8261269	0.46
2.9877632	18.743038	0.8481674	0.32
2.6158962	16.88611	0.7839969	0.33
2.5583663	16.875113	0.78397435	0.22
2.5739257	17.314102	0.79798734	0.29
2.5204113	17.329103	0.79896694	0.38
2.5069425	17.606098	0.8079666	0.43
2.6366503	18.84606	0.8500397	0.29
2.40714	17.514105	0.80392647	0.22
2.380659	17.720102	0.8109201	0.37
2.3581862	17.962097	0.8189163	0.46
2.2646198	17.706108	0.80987495	0.29
2.2451482	17.985104	0.8188732	0.41
2.1465647	17.686117	0.80882853	0.29
2.1581483	18.209105	0.8258446	0.16
2.0087106	17.275133	0.79376525	0.36
1.9872369	17.552128	0.8037629	0.44
2.011847	18.211115	0.8257879	0.18
1.9222715	17.956123	0.8167467	0.33
1.8547351	17.870132	0.8137181	0.19
5.284473	48.772335	1.8668602	0.15
1.7477089	17.938137	0.8156774	0.0
5.047706	48.736374	1.8647956	0.07
4.997405	49.746372	1.898823	0.16
4.6865883	48.24143	1.8466785	0.09
4.567153	48.59045	1.8576604	0.18
4.451731	48.99746	1.8716457	0.19
4.284197	48.87449	1.8665951	0.16
3.1694427	38.10574	1.4998472	0.0
2.4653866	31.90489	1.2883934	0.35
2.363873	31.897903	1.287361	0.24
2.2653654	31.935917	1.2883313	0.27
2.1638498	31.93693	1.2882991	0.27
2.0633385	31.944944	1.2882674	0.25
2.014085	31.96595	1.2892524	0.31
1.9135734	31.978964	1.2892207	0.32
1.8110532	31.975979	1.2891876	0.3
1.7105423	31.977993	1.2891552	0.3
1.6090262	31.982006	1.2891226	0.32
1.5075105	31.982021	1.2880898	0.32
1.4069995	31.985035	1.2880571	0.34
1.3567432	31.998041	1.2890412	0.29
1.2552271	32.001057	1.2890081	0.26
1.1537112	31.995071	1.2879746	0.36
1.0532	32.004086	1.2879419	0.39
0.9526887	32.0131	1.2889091	0.29
0.8511727	32.019115	1.2888757	0.42
0.7506626	32.03813	1.2888432	0.29
0.6994009	32.02414	1.2888255	0.53
0.59889126	32.043156	1.2887928	0.34
0.4973744	32.03717	1.2887585	0.52
0.3958582	32.039185	1.2887245	0.38
0.29534802	32.0472	1.288691	0.75
0.19484092	32.075214	1.2896584	0.83
0.093322605	32.06023	1.2886233	0.8
0.042062964	32.067238	1.2896063	0.83
-0.05945947	32.033253	1.2875702	0.62
-0.15997128	32.03227	1.2875359	0.36
-0.26148942	32.026283	1.2875009	0.48
-0.36300156	32.0463	1.2884669	0.22
-0.46451354	32.06332	1.2884327	0.52
-0.56502914	32.047333	1.2883973	0.49
-0.61628234	32.07434	1.2893809	0.59
-0.5571625	21.282337	0.92387915	0.19
-0.57823944	18.699339	0.8367421	0.15
-0.60309607	17.097342	0.7826501	0.68
-0.6090435	15.09034	0.7145435	0.27
-0.6198452	13.736337	0.6684663	0.48
-0.62858963	12.610334	0.63040036	0.28
-0.62004566	11.69233	0.59935373	0.44
-0.6545786	11.623331	0.59733063	0.68
-0.69210047	11.634333	0.59731036	0.67
-0.72861975	11.629334	0.59728974	0.71
-0.76614094	11.639336	0.59726936	0.73
-0.7996844	11.558337	0.5942457	0.13
-0.8342114	11.518338	0.5932237	0.73
-0.85248595	11.503339	0.5932124	0.11
-0.8959746	11.635342	0.5971964	0.69
-0.9335011	11.637343	0.5971754	0.71
-0.9710361	11.631346	0.5971539	0.7
-1.0075537	11.628346	0.5971331	0.71
-1.0450845	11.6263485	0.5971117	0.71
-1.0816034	11.622351	0.5970908	0.72
-1.1008624	11.632351	0.5980805	0.71
-1.1383822	11.638354	0.59805965	0.71
-1.174915	11.623355	0.59703785	0.7
-1.2124413	11.624358	0.59801656	0.7
-1.2459787	11.577359	0.59599394	0.54
-1.282504	11.570361	0.59597254	0.53
-1.3017548	11.584362	0.5969625	0.52
-1.3392848	11.583364	0.59694093	0.54
-1.3758066	11.578366	0.5969196	0.52
-1.4133247	11.584369	0.5968985	0.53
-1.450847	11.58737	0.5968771	0.54
-1.4853864	11.555372	0.5958546	0.72
-1.5139155	11.482372	0.5938321	0.55
-1.5581461	11.70438	0.6008249	0.19
-1.6056529	11.789385	0.60380477	0.17
-2.083354	15.539489	0.731849	0.35
-2.1308844	15.516495	0.73182344	0.35
-2.1794064	15.5065	0.7307983	0.33
-2.2319322	15.521505	0.7317731	0.34
-2.2824528	15.525513	0.732748	0.37
-2.3047152	15.506515	0.7317352	0.32
-2.3512459	15.47852	0.73070943	0.31
-2.3268938	14.937508	0.71267736	0.19
-2.9524832	19.019653	0.8526986	0.16
-3.0160022	19.032661	0.85267013	0.12
-3.0755262	19.01867	0.8526414	0.18
-3.139041	19.033682	0.85361296	0.29
-3.1692977	19.032684	0.8535988	0.19
-3.2328167	19.043695	0.85457	0.17
-2.6143205	14.768539	0.7085136	0.17
-2.659851	14.750544	0.7074882	0.15
-2.706379	14.73955	0.7074628	0.34
-2.7549067	14.739555	0.70843726	0.25
-3.54043	19.027742	0.8554242	0.11
-3.5716906	19.028748	0.85540956	0.16
-3.635206	19.03876	0.8563804	0.28
-3.6967332	19.031769	0.85635066	0.12
-3.1210706	15.55262	0.73732245	0.32
-3.1715858	15.553627	0.73729646	0.34
-3.2221086	15.550634	0.73727	0.34
-3.2736304	15.552641	0.7382435	0.32
-3.2989018	15.546645	0.7382298	0.34
-3.351419	15.554652	0.7382033	0.32
-3.4049366	15.56666	0.73917663	0.26
-3.506403	15.81068	0.7481482	0.39
-4.232148	19.053858	0.86009735	0.18
-4.290678	19.030869	0.86006707	0.14
-2.1298337	8.590312	0.4991269	0.53
-2.1533687	8.565312	0.4991067	0.34
-2.1758873	8.540311	0.49808717	0.36
-2.2044275	8.536312	0.49806637	0.31
-2.2299564	8.522312	0.49804616	0.45
-2.253476	8.502312	0.49702647	0.45
-2.2850041	8.513314	0.49800566	0.44
-2.2992787	8.510314	0.49799505	0.4
-2.3247907	8.500315	0.49797532	0.4
-2.355325	8.505316	0.4979543	0.33
-2.3808467	8.493317	0.49793425	0.39
-2.408382	8.486317	0.49791345	0.32
-2.4379048	8.489319	0.49789283	0.47
-2.4481645	8.474318	0.49788308	0.47
-2.4776967	8.47532	0.4978621	0.3
-2.5092247	8.484322	0.49884096	0.61
-4.4151354	15.543814	0.7456417	0.28
-4.4666595	15.538822	0.74561363	0.34
-4.523174	15.553832	0.7465852	0.39
-5.4129496	18.585062	0.85347164	0.31
-5.443214	18.57907	0.85345584	0.31
-5.5057354	18.57608	0.85442424	0.32
-5.569254	18.577091	0.8543925	0.25
-5.602808	18.470097	0.8513637	0.18
-5.6503444	18.415104	0.8503335	0.17
-5.6589046	18.232103	0.8443082	0.29
-5.6614795	18.029097	0.8372834	0.21
-5.6347923	17.835087	0.83127415	0.19
-5.640361	17.650085	0.82524943	0.21
-5.6369343	17.44008	0.8182259	0.19
-5.649496	17.285078	0.8132006	0.22
-5.654056	17.110075	0.8071767	0.18
-5.65763	16.93107	0.8021526	0.35
-5.6611915	16.759066	0.79612905	0.18
-5.6394954	16.60006	0.7911203	0.14
-5.634063	16.406054	0.7840982	0.17
-5.4337845	15.621994	0.7571028	0.19
-5.464331	15.546997	0.75507617	0.3
-5.5158505	15.539006	0.75504696	0.2
-5.668305	15.825044	0.7660029	0.58
-5.626896	15.542027	0.75698674	0.13
-4.375071	11.833681	0.6241592	0.16
-4.3896227	11.75268	0.6221372	0.14
-4.4251456	11.735684	0.6221125	0.31
-4.4586763	11.711688	0.6210879	0.2
-4.505201	11.723696	0.6220612	0.15
-4.5866976	11.832713	0.6270291	0.37
-5.8064218	15.047047	0.7428175	0.1
-5.7817163	14.907037	0.73781073	0.16
-5.7932706	14.793035	0.73478734	0.12
-5.794823	14.656032	0.72976595	0.18
-5.805378	14.543029	0.7267429	0.21
-5.804943	14.402024	0.7217216	0.17
-5.8104877	14.283022	0.7187	0.32
-5.8180466	14.167019	0.7146775	0.17
-5.8003354	14.056011	0.7106701	0.35
-5.800892	13.927008	0.7066492	0.18
-5.8094435	13.820004	0.70362705	0.35
-5.8099937	13.696	0.6996065	0.18
-5.815551	13.583997	0.69658476	0.35
-5.821106	13.473994	0.6925632	0.18
-5.8226585	13.356989	0.68954265	0.35
-5.7989464	13.240981	0.68553686	0.18
-5.804504	13.134976	0.6815154	0.38
-5.7950606	12.996969	0.6774971	0.19
-5.804604	12.905968	0.6744755	0.38
-5.793167	12.76596	0.6704575	0.21
-5.4569197	11.878859	0.6385004	0.25
-5.4794564	11.82786	0.6364768	0.21
-5.5097136	11.845866	0.6374615	0.3
-5.510257	11.746861	0.6344423	0.13
-5.5417976	11.715865	0.63441676	0.17
-5.575324	11.69187	0.6343912	0.29
-5.584871	11.613868	0.63137	0.45
-5.626394	11.607876	0.6323428	0.49
-5.6526566	11.615881	0.632328	0.5
-5.695178	11.611888	0.6333006	0.5
-5.73971	11.609896	0.63327235	0.49
-5.7862234	11.614905	0.63424414	0.49
-5.831758	11.613913	0.6352154	0.51
-5.8912673	11.644926	0.63718444	0.65
-5.9397917	11.650936	0.6371553	0.66
-5.964059	11.652941	0.6381405	0.65
-6.0085807	11.650949	0.6381122	0.67
-6.061105	11.6639595	0.64008194	0.68
-6.1036296	11.656967	0.64005387	0.68
-6.1491528	11.655976	0.6410252	0.68
-6.196678	11.657986	0.6409958	0.68
-6.240206	11.651994	0.64196736	0.67
-6.283731	11.646002	0.6419388	0.67
-6.31699	11.6650095	0.6429219	0.68
-6.362518	11.662019	0.64389277	0.68
-6.408044	11.659027	0.6448636	0.68
-6.4535685	11.656037	0.6448344	0.67
-6.499098	11.652045	0.645805	0.67
-6.5476217	11.654056	0.64677507	0.65
-6.5748725	11.662062	0.6467597	0.67
-6.6243987	11.665072	0.6477293	0.67
-6.6699343	11.659081	0.6486994	0.66
-6.7174535	11.659091	0.6486696	0.67
-6.7609773	11.6511	0.64964056	0.67
-6.8115005	11.655111	0.6506098	0.66
-6.862034	11.657122	0.65157855	0.65
-6.8882914	11.661127	0.651563	0.64
-6.9368134	11.661138	0.6525325	0.66
-6.987342	11.66315	0.6535013	0.68
-7.033864	11.659159	0.6544712	0.65
-7.080391	11.654168	0.6544409	0.66
-7.1339197	11.660181	0.65540874	0.65
-7.180437	11.656192	0.6563786	0.64
-7.211702	11.666198	0.6573613	0.66
-7.261228	11.66521	0.65833	0.66
-7.314749	11.671222	0.65929794	0.66
-7.35628	11.656231	0.65926844	0.66
-7.414795	11.670245	0.660235	0.64
-7.4653244	11.669256	0.6612031	0.63
-7.5088525	11.657265	0.662173	0.64
-7.5421085	11.670274	0.6631552	0.64
-7.5946393	11.671286	0.6641226	0.64
-7.641167	11.663297	0.6640915	0.64
-7.692684	11.664308	0.6650595	0.63
-7.746213	11.666321	0.6660265	0.63
-7.7937326	11.660332	0.6669952	0.64
-7.844261	11.657344	0.66796285	0.64
-7.8785305	11.668352	0.6689441	0.64
-7.927048	11.663364	0.66891253	0.65
-7.9845805	11.669377	0.670878	0.62
-8.038103	11.670391	0.6718447	0.62
-8.081629	11.656401	0.671814	0.62
-8.140156	11.663416	0.6727792	0.63
-8.187676	11.655426	0.6737475	0.62
-8.219936	11.663435	0.6747293	0.62
-8.276465	11.666449	0.6756947	0.61
-8.332992	11.669463	0.6766601	0.62
-8.379523	11.657474	0.67762804	0.63
-8.437041	11.662489	0.6785934	0.64
-8.492565	11.663503	0.67955893	0.65
-8.540094	11.6525135	0.68052644	0.63
-8.584347	11.676526	0.6815049	0.64
-8.636871	11.67254	0.68247116	0.64
-8.684402	11.660551	0.6834384	0.63
-8.737926	11.657565	0.68440425	0.62
-8.80245	11.668582	0.68536687	0.61
-8.849977	11.656594	0.6863342	0.61
-8.894232	11.678606	0.6873123	0.62
-8.950759	11.677622	0.6882768	0.62
-9.001294	11.667634	0.6892427	0.62
-9.054818	11.662648	0.6902081	0.63
-9.114339	11.665664	0.6911718	0.61
-9.163866	11.654676	0.69213814	0.62
-9.23139	11.666695	0.69409925	0.62
-9.272646	11.682707	0.69507784	0.61
-9.321179	11.668718	0.6950439	0.6
-9.3837	11.673736	0.69700646	0.62
-9.441232	11.670753	0.6979699	0.61
-9.491757	11.659765	0.69893557	0.61
-9.559278	11.669784	0.6998964	0.59
-9.616801	11.6668	0.7008599	0.61
-9.650063	11.67081	0.70184034	0.6
-9.71259	11.672827	0.70380205	0.61
-9.771116	11.669843	0.704765	0.58
-9.828647	11.664858	0.705728	0.58
-9.893168	11.668877	0.7066891	0.59
-9.958696	11.672895	0.7086497	0.59
-10.011221	11.661909	0.70961416	0.64
-10.15844	11.801957	0.7155616	0.43
-10.227966	11.808977	0.71752065	0.38
-10.279492	11.7949915	0.7184852	0.45
-10.351014	11.804012	0.72044355	0.42
-10.413547	11.801031	0.72140425	0.41
-10.473074	11.795047	0.72236603	0.4
-10.537595	11.795066	0.7243263	0.44
-10.575852	11.802077	0.7253047	0.39
-10.642378	11.803098	0.7262641	0.37
-10.715906	11.811119	0.7282213	0.39
-10.781432	11.810139	0.72918075	0.38
-10.839959	11.801156	0.73014235	0.34
-10.904488	11.798175	0.732102	0.41
-10.986006	11.814199	0.73405653	0.22
-8.949936	9.521513	0.63065547	0.99
-8.990478	9.504522	0.6316235	0.99
-9.044999	9.504538	0.63258785	0.99
-9.100526	9.504553	0.6335516	0.99
-9.152059	9.499567	0.6345164	0.99
-9.194585	9.485578	0.63548416	0.99
-9.246112	9.480592	0.636449	0.99
-9.29137	9.498607	0.63742536	0.99
-9.268924	9.414595	0.6354126	0.86
-11.593742	11.796384	0.74668	0.37
-11.672261	11.804408	0.74863446	0.41
-11.734786	11.795427	0.75059384	0.34
-11.804313	11.792449	0.7515506	0.39
-11.890837	11.806477	0.753502	0.38
-11.942095	11.821493	0.7554753	0.36
-12.003624	11.809512	0.7564344	0.35
-12.079154	11.810536	0.7583888	0.37
-12.143677	11.801558	0.759347	0.37
-12.213202	11.796579	0.76130337	0.34
-12.286731	11.794601	0.7632582	0.39
-12.361983	11.831627	0.7652235	0.2
-12.42451	11.818646	0.7661818	0.45
-12.445057	11.763653	0.7661531	0.5
-12.450605	11.694653	0.7641292	0.49
-12.492135	11.661665	0.76409423	0.5
-12.575661	11.667691	0.7660454	0.48
-12.646192	11.660714	0.7680006	0.51
-12.700447	11.675733	0.76997226	0.51
-12.775976	11.672757	0.7709257	0.52
-12.852502	11.670782	0.7728789	0.52
-12.929023	11.668808	0.77483207	0.5
-13.011552	11.670835	0.7767829	0.51
-13.092078	11.670861	0.7787343	0.48
-13.161612	11.659884	0.7806891	0.49
-13.223858	11.680905	0.782658	0.5
-13.295392	11.670929	0.78361183	0.48
-13.379916	11.672957	0.7855617	0.49
-13.465444	11.674986	0.78851086	0.48
-13.543967	11.671013	0.78946245	0.47
-13.615497	11.660037	0.79141617	0.5
-13.701028	11.660066	0.7933648	0.47
-13.760283	11.675086	0.795334	0.46
-13.838818	11.668113	0.7972848	0.48
-13.931336	11.674145	0.7992313	0.46
-14.012868	11.669172	0.80118096	0.47
-14.092389	11.663199	0.8031315	0.46
-14.173921	11.6572275	0.805081	0.46
-14.259442	11.655257	0.8070293	0.46
-14.322705	11.670279	0.80899626	0.45
-14.415225	11.673311	0.81194204	0.46
-14.501758	11.669342	0.81388927	0.45
-14.584285	11.662371	0.815838	0.44
-14.673813	11.660402	0.81778413	0.44
-14.751341	11.648429	0.8197343	0.66
-14.963839	11.744504	0.8276382	0.36
-12.507744	9.734618	0.7204665	0.34
-12.535276	9.694626	0.7204357	0.42
-15.291128	11.815621	0.8374667	0.38
-15.376657	11.806652	0.8394134	0.38
-15.480178	11.811688	0.8423539	0.4
-15.57171	11.805721	0.84429806	0.39
-15.651962	11.82975	0.8462583	0.41
-15.746489	11.825785	0.84920144	0.41
-15.827017	11.810813	0.8511493	0.42
-15.931545	11.812851	0.85408854	0.33
-16.049072	11.8238945	0.85702294	0.39
-16.057621	11.752897	0.85599554	0.47
-16.073166	11.687902	0.85496587	0.46
-16.12243	11.68592	0.8559363	0.53
-16.21996	11.680956	0.85887754	0.39
-16.312487	11.671989	0.86082035	0.52
-16.42501	11.6770315	0.86375606	0.39
-16.515543	11.665065	0.86569923	0.52
-16.626068	11.667105	0.86863524	0.39
-16.726599	11.661142	0.8715746	0.51
-16.810856	11.682174	0.87453204	0.37
-16.908384	11.67321	0.8764723	0.51
-17.02191	11.675252	0.8794067	0.38
-17.11344	11.661286	0.8823489	0.49
-17.24196	11.672334	0.8852776	0.37
-17.340492	11.661371	0.88821673	0.46
-17.453014	11.660414	0.8911511	0.36
-17.533274	11.675444	0.8941093	0.46
-17.63681	11.6654825	0.896046	0.45
-12.407503	8.073529	0.6839228	0.41
-12.450044	8.046544	0.6838859	0.32
-12.483576	8.014554	0.68485254	0.54
-12.570106	8.016584	0.68679947	0.27
-12.67763	8.031624	0.6897385	0.5
-13.177801	8.329811	0.70954394	0.28
-13.290329	8.344851	0.7134805	0.34
-13.243872	8.258832	0.7104763	0.49
-13.257419	8.209836	0.7094491	0.36
-13.252968	8.149833	0.7084288	0.47
-13.304502	8.125851	0.7093879	0.48
-13.410756	8.16389	0.71333736	0.36
-13.459294	8.136907	0.71429724	0.33
-13.486835	8.096915	0.7142649	0.51
-13.545369	8.075936	0.71522105	0.29
-13.573905	8.036946	0.7151885	0.55
-19.67323	11.673265	0.95287585	0.26
-19.799759	11.666315	0.95680124	0.39
-19.907013	11.689357	0.9597475	0.41
-20.050539	11.691413	0.96366626	0.41
-20.17907	11.683464	0.96759045	0.39
-20.309605	11.675515	0.9715135	0.4
-20.436132	11.6655655	0.97443825	0.46
-20.584661	11.666625	0.97835416	0.38
-20.711185	11.655676	0.98227876	0.45
-20.853441	11.693731	0.98721033	0.3
-20.985971	11.6837845	0.990132	0.61
-21.0995	11.662829	0.9930609	0.24
-14.612281	7.9483294	0.74352443	0.41
-14.632823	7.901336	0.7424938	0.3
-14.666364	7.8613486	0.74345803	0.4
-14.717909	7.830367	0.7444149	0.42
-14.799168	7.845399	0.7463721	0.46
-28.371197	15.127662	1.2620896	0.33
-28.483742	15.074711	1.2650125	0.27
-28.602283	15.024763	1.2669328	0.31
-28.83181	15.031858	1.2738096	0.38
-28.97335	14.991919	1.2777205	0.31
-29.118893	14.952981	1.2816293	0.28
-29.048187	14.858956	1.2776401	0.28
-29.125738	14.784992	1.2785757	0.34
-29.266281	14.743053	1.2824864	0.29
-32.45528	16.24431	1.4001955	0.23
-32.47384	16.128323	1.3991519	0.3
-32.500412	16.014341	1.3981043	0.46
-14.913262	7.1544323	0.739029	0.42
-14.950811	7.1154466	0.7389908	0.36
-15.018349	7.091472	0.74094087	0.33
-15.096885	7.072502	0.74288636	0.35
-15.174421	7.052532	0.74483216	0.56
-32.470127	15.189377	1.3838785	0.21
-32.452415	15.119373	1.3828673	0.33
-32.458984	14.999384	1.3808281	0.36
-32.469555	14.882396	1.3797876	0.34
-32.48812	14.76841	1.3787434	0.34
-32.474697	14.639413	1.376712	0.24
-32.47027	14.5164175	1.3746774	0.31
-32.468838	14.3944235	1.3726414	0.31
-32.457127	14.328423	1.3716278	0.37
-32.469692	14.213435	1.3705863	0.36
-32.45927	14.088439	1.368554	0.17
-28.982378	12.453053	1.2399373	0.5
-32.482407	13.858463	1.3654715	0.2
-32.485977	13.740472	1.3644334	0.26
-32.46555	13.612471	1.3614053	0.28
-32.43884	13.542464	1.3593982	0.28
-32.472404	13.437484	1.3593477	0.41
-32.46898	13.317491	1.3573126	0.17
-32.466545	13.199496	1.3562773	0.44
-32.468117	13.081505	1.35424	0.2
-32.48169	12.969518	1.3531977	0.37
-32.47126	12.84852	1.3511657	0.17
-32.472546	12.790525	1.3511469	0.47
-32.476112	12.675533	1.349109	0.29
-32.469685	12.556539	1.3480752	0.25
-32.46726	12.439545	1.3460397	0.35
-32.46383	12.322551	1.3450047	0.29
-32.452404	12.202553	1.3429729	0.27
-32.47397	12.095569	1.3419275	0.38
-32.469254	12.036571	1.3409113	0.33
-32.42983	11.907562	1.3388916	0.2
-32.4604	11.803582	1.3378419	0.47
-32.497963	11.703605	1.3377898	0.39
-26.739271	9.509251	1.1321962	0.18
-26.78683	9.432276	1.1321437	0.41
-33.87321	11.908188	1.3831135	0.3
-34.189747	11.901326	1.3929411	0.3
-34.52228	11.897471	1.4037611	0.27
-34.833817	11.885608	1.4135901	0.25
-35.15535	11.874748	1.423414	0.16
-26.463968	8.812167	1.1151057	0.37
-28.578278	9.430046	1.1891652	0.18
-27.303715	8.955522	1.1436968	0.17
-27.27228	8.851514	1.1406778	0.35
-29.02564	9.330245	1.2018882	0.18
-28.977213	9.215231	1.1988753	0.0
-37.09186	11.705608	1.482324	0.0
-37.50539	11.70979	1.4951046	0.0
-26.543459	8.114236	1.1098169	0.22
-26.753002	8.088328	1.1166935	0.0
-26.624577	7.9592795	1.1107177	0.0
-39.45378	11.720649	1.5570701	0.0
-27.98113	8.087862	1.1550256	0.3
-28.864607	8.250237	1.185604	0.28
-29.227854	8.306393	1.197427	0.19
-28.254513	7.931989	1.1628227	0.13
-28.312078	7.853019	1.1637639	0.51
-33.144173	9.103059	1.3305913	0.26
-33.780685	9.166336	1.3512717	0.12
-33.671265	9.024297	1.346283	0.41
-33.396866	8.839189	1.3353677	0.2
-32.96619	8.66901	1.3205409	0.17
-33.061752	8.585058	1.3224616	0.45
-33.12332	8.491093	1.324397	0.25
-33.413868	8.4562235	1.3332298	0.2
-33.483433	8.36326	1.3341613	0.0
-33.338017	8.217206	1.3281895	0.13
-33.3493	8.165215	1.3281659	0.14
-34.081814	8.234534	1.3527986	0.43
-34.01439	8.106514	1.3487914	0.19
-34.48393	8.106722	1.3645414	0.15
-33.458584	7.753292	1.3279675	0.14
-33.66914	7.6923895	1.3348346	0.18
-33.75171	7.601433	1.3367597	0.21
-33.90998	7.5825043	1.341669	0.28
-33.94955	7.48053	1.3416132	0.27
-34.43609	7.476746	1.3573532	0.27
-34.792637	7.441908	1.3691522	0.11
-34.209827	7.094673	1.3473428	0.0
-63.764297	13.088424	2.3537288	0.0
-63.69661	12.971405	2.3507295	0.0
-63.86921	12.799501	2.3545892	0.0
-63.82583	12.583504	2.351548	0.0
-63.72545	12.357483	2.3475335	0.0
-67.131836	12.80398	2.4618957	0.0
-67.25645	12.611057	2.4637744	0.07
-63.043335	11.612251	2.3196669	0.09
-63.136635	11.528303	2.3225935	0.0
-63.204243	11.337354	2.3235018	0.0
-62.974873	11.093275	2.314548	0.0
-62.7395	10.850194	2.3045976	0.0
-62.75072	10.449242	2.3034718	0.07
-62.68134	10.236232	2.2994435	0.09
-62.647648	10.131228	2.2974296	0.14
-62.739258	9.94529	2.299326	0.1
-62.752872	9.746316	2.299259	0.0
-62.72849	9.542327	2.2972102	0.06
-62.782097	9.350371	2.2981246	0.09
-62.695717	9.137355	2.2941048	0.0
-62.730328	8.943392	2.2940283	0.0
-62.78363	8.851426	2.2949727	0.0
-62.96224	8.676526	2.2998273	0.0
-63.294838	8.521694	2.310608	0.0
-63.318455	8.323726	2.3105357	0.0
-78.04448	10.02326	2.8044345	0.0
-64.13766	8.025131	2.3360212	0.0
-64.249954	7.9381914	2.3389368	0.0
-64.02858	7.708115	2.3309813	0.0
-63.73421	7.4710064	2.3200612	0.0
-63.755825	7.2720375	2.3199892	0.0
-63.78044	7.0730705	2.3199158	0.0
-63.90005	6.885145	2.3227966	0.0
-64.00767	6.6952147	2.3256829	0.0
-64.10397	6.604269	2.3286054	0.0
-72.73736	7.2681446	2.6173549	0.0
-64.489204	6.2374845	2.3402941	0.0
-64.47382	6.0334997	2.3392396	0.0
-64.612434	5.8435836	2.3431098	0.0
-64.77805	5.65468	2.3479667	0.0
-64.62467	5.438633	2.3419793	0.0
-64.88698	5.358762	2.3498194	0.0
-65.58159	5.2100964	2.372416	0.0
-70.03613	5.3461227	2.5211656	0.0
-69.35977	5.076843	2.4974315	0.0
-69.634384	4.8789907	2.50623	0.0
-69.04402	4.6207485	2.4864547	0.0
-68.80366	4.389664	2.4775076	0.0
-68.75097	4.278652	2.4755006	0.0
-69.083595	4.0828266	2.48627	0.0
-68.97122	3.8607996	2.4812596	0.0
-69.06484	3.649866	2.4841468	0.0
-69.02247	3.431871	2.482102	0.0
-30.880066	-2.629956	1.3025148	0.24
-29.440632	-2.6033032	1.2527695	0.5
-29.516111	-2.7043304	1.2557886	0.19
-30.487309	-2.8427618	1.289268	0.28
-30.3918	-2.9317117	1.2862005	0.2
-30.456282	-3.0357335	1.2882136	0.0
-31.395714	-3.2301455	1.3216667	0.12
-30.558249	-3.2427645	1.2932261	0.21
-30.31275	-3.3146482	1.2840831	0.34
-30.519224	-3.4357326	1.2921674	0.18
-30.470472	-3.4797075	1.2901332	0.0
-30.395966	-3.569667	1.2880763	0.1
-31.159399	-3.7589986	1.3154399	0.26
-30.10996	-3.731526	1.2788937	0.29
-30.342432	-3.8586218	1.2879908	0.14
-30.032938	-3.916478	1.2768164	0.43
-30.041183	-3.9664779	1.2778107	0.25
-29.549707	-3.998254	1.2605451	0.27
-29.64419	-4.107289	1.2645731	0.32
-22.522198	-3.2031436	1.0179913	0.18
-22.480696	-3.2701218	1.016953	0.31
-30.547586	-4.5296655	1.2969663	0.31
-30.174099	-4.572494	1.2847602	0.18
-29.971363	-4.5914016	1.2776492	0.0
-30.075842	-4.7054405	1.2816818	0.0
-30.85727	-4.927776	1.310052	0.1
-21.950977	-3.6628673	1.0005738	0.34
-22.275452	-3.7900057	1.0127176	0.39
-30.857216	-5.331746	1.311973	0.13
-30.581482	-5.3346224	1.3028259	0.0
-30.72096	-5.459676	1.3078756	0.0
-30.692429	-5.7586412	1.3088019	0.0
-30.384943	-5.801501	1.2986295	0.0
-47.274788	-9.14781	1.8889946	0.15
-30.637651	-6.0005994	1.3077255	0.16
-30.468159	-6.069519	1.3026215	0.16
-45.23116	-9.12789	1.8199217	0.18
-44.62369	-9.153613	1.7995974	0.11
-43.95823	-9.163313	1.7772444	0.16
-43.339767	-9.179033	1.7569152	0.3
-42.746063	-9.124771	1.7366099	0.2
-42.1356	-9.135495	1.7152851	0.18
-41.55314	-9.148233	1.6959745	0.34
-41.008675	-9.165987	1.6776829	0.12
-39.414326	-8.944291	1.6228728	0.31
-39.4138	-9.075279	1.6238507	0.28
-39.40528	-9.205264	1.6248244	0.25
-39.400517	-9.270257	1.6248109	0.5
-37.077263	-8.853253	1.5436432	0.16
-36.883766	-8.931161	1.5385263	0.3
-36.87425	-9.053146	1.5385002	0.37
-36.820736	-9.164114	1.5374525	0.34
-36.396267	-9.181924	1.5242223	0.29
-35.9548	-9.193727	1.5089837	0.3
-35.523094	-9.144537	1.4947608	0.23
-23.410048	-6.136392	1.065786	0.15
-23.205574	-6.1633015	1.0596673	0.57
-22.91611	-6.1661754	1.0505072	0.29
-22.585648	-6.156032	1.0393269	0.24
-22.38817	-6.179945	1.0322123	0.36
-22.148699	-6.1908407	1.025077	0.44
-21.913982	-6.16474	1.0169529	0.31
-21.816492	-6.2126956	1.0138874	0.39
-21.802998	-6.284687	1.013863	0.5
-21.816494	-6.3636894	1.0148519	0.39
-21.789	-6.4316745	1.0148206	0.42
-21.726505	-6.488645	1.0137724	0.61
-21.743006	-6.5696487	1.0147626	0.24
-21.78725	-6.6206656	1.0167754	0.16
-19.838512	-6.1768456	0.9477891	0.38
-19.62105	-6.1797523	0.9406656	0.47
-19.435575	-6.1906734	0.934558	0.37
-19.23011	-6.1945853	0.92844063	0.45
-19.054384	-6.172511	0.92234653	0.31
-18.842922	-6.1724215	0.91522634	0.5
-18.670443	-6.1823483	0.9101256	0.3
-18.462982	-6.18126	0.9030076	0.58
-18.307507	-6.195194	0.8979151	0.43
-9.489194	-3.305544	0.57961637	0.25
-9.437714	-3.322525	0.5785768	0.34
-9.409978	-3.3305147	0.5775559	0.5
-9.121522	-3.265398	0.5674016	0.22
-9.05305	-3.2753725	0.56535375	0.46
-9.058563	-3.3103774	0.5653419	0.36
-9.041094	-3.3383732	0.5653185	0.59
-9.04261	-3.3723762	0.5663046	0.36
-9.119117	-3.4334104	0.56932706	0.39
-9.123367	-3.4514134	0.569322	0.38
-9.131883	-3.4884195	0.5703115	0.45
-16.33337	-6.190369	0.833775	0.26
-16.186909	-6.1963086	0.8286876	0.39
-16.028435	-6.1952434	0.82359487	0.63
-8.959988	-3.5603602	0.5651697	0.23
-8.898511	-3.5703378	0.5631255	0.54
-8.884765	-3.5813336	0.5631118	0.32
-8.875285	-3.6113327	0.5630926	0.45
-8.869812	-3.643333	0.5630751	0.43
-8.851327	-3.6693282	0.5630518	0.44
-8.86984	-3.7103386	0.56404626	0.42
-15.22138	-6.314913	0.7990842	0.32
-15.083911	-6.315857	0.795002	0.52
-14.971183	-6.297811	0.7909398	0.33
-14.840719	-6.300759	0.78686094	0.44
-14.72725	-6.309713	0.78279036	0.36
-14.57678	-6.3016524	0.7787023	0.57
-14.462312	-6.3086066	0.77463144	0.43
-14.484819	-6.3736157	0.7766262	0.26
-14.489326	-6.430618	0.7776125	0.5
-14.477586	-6.4536133	0.7765988	0.76
-14.410108	-6.479586	0.7755506	0.32
-14.527594	-6.586633	0.780591	0.48
-14.594094	-6.67266	0.7836067	0.39
-14.637597	-6.7486777	0.78561157	0.43
-14.560123	-6.7706466	0.7835585	0.33
-14.4523945	-6.7496037	0.78049916	0.5
-14.241944	-6.7095203	0.7733827	0.24
-14.274443	-6.779534	0.77538264	0.5
-13.987015	-6.7024198	0.76522946	0.24
-13.371631	-6.467176	0.7419207	0.25
-13.368141	-6.5181756	0.7429034	0.61
-13.663607	-6.713293	0.75502807	0.25
-13.688855	-6.752303	0.75603235	0.48
-12.644565	-6.3018913	0.7175199	0.2
-12.56609	-6.3138614	0.7144672	0.41
-12.460616	-6.311821	0.7114019	0.58
-12.383156	-6.324792	0.70934933	0.32
-12.283683	-6.3247538	0.7062868	0.42
-12.239201	-6.3517375	0.7052505	0.66
-11.840538	-6.1755815	0.69005364	0.26
-11.82505	-6.2155766	0.6900312	0.25
-11.921547	-6.3136163	0.69506156	0.36
-11.842078	-6.321586	0.6930086	0.41
-11.748599	-6.3205514	0.6899495	0.53
-11.667132	-6.326521	0.68689567	0.4
-11.5806675	-6.3294883	0.6848395	0.43
-11.51594	-6.319464	0.6828012	0.43
-11.429463	-6.320432	0.6797454	0.43
-11.341005	-6.321399	0.67768824	0.43
-11.264524	-6.326371	0.6746374	0.45
-11.1740675	-6.325338	0.6725793	0.55
-11.09359	-6.3273087	0.6695266	0.4
-11.036115	-6.342288	0.6684845	0.44
-11.061373	-6.3802986	0.6694887	0.28
-11.056891	-6.4252987	0.6704715	0.42
-11.006409	-6.443281	0.668433	0.67
-10.999929	-6.4872804	0.66941476	0.14
-10.879467	-6.4652357	0.6653432	0.18
-10.659032	-6.385153	0.65722466	0.21
-10.47558	-6.3240848	0.65112376	0.22
-10.381857	-6.29205	0.6480724	0.3
-10.267397	-6.2700076	0.64400387	0.35
-10.184928	-6.2659783	0.64095044	0.38
-10.117452	-6.2699547	0.6389043	0.34
-10.044992	-6.2719297	0.6368553	0.41
-9.9765215	-6.2749057	0.63480854	0.35
-9.923789	-6.264887	0.6337766	0.41
-9.850317	-6.2638607	0.63172764	0.4
-9.784849	-6.2678385	0.6296823	0.35
-9.716386	-6.2698145	0.6276355	0.41
-9.642919	-6.2677894	0.62558657	0.38
-9.576439	-6.2687664	0.62354124	0.39
-9.511972	-6.2717447	0.6214965	0.39
-9.503242	-6.2887425	0.6214849	0.28
-9.500759	-6.3307443	0.6224691	0.48
-9.436288	-6.332722	0.62042457	0.46
-9.373806	-6.334701	0.61838126	0.48
-9.303346	-6.3326774	0.6163338	0.46
-9.242869	-6.335657	0.61429137	0.46
-9.1834	-6.3396373	0.6132492	0.49
-9.136676	-6.3306217	0.61122006	0.47
-9.077204	-6.3336015	0.61017805	0.47
-9.014736	-6.334581	0.60813457	0.47
-8.95427	-6.3365617	0.60609204	0.48
-8.896795	-6.3395424	0.60505116	0.46
-8.839324	-6.3425236	0.6030102	0.48
-8.780854	-6.344505	0.6009688	0.48
-8.728129	-6.3294864	0.5999371	0.47
-8.669656	-6.330468	0.5978958	0.47
-8.619188	-6.3374524	0.596858	0.48
-8.558717	-6.336433	0.59481585	0.5
-8.482258	-6.324407	0.5927661	0.69
-8.349798	-6.270361	0.58769095	0.29
-8.304332	-6.2793474	0.5866556	0.39
-8.309584	-6.303351	0.5866511	0.38
-8.304108	-6.341352	0.5876342	0.45
-8.299622	-6.379353	0.5886181	0.36
-8.301138	-6.422357	0.5896046	0.38
-8.292662	-6.458357	0.5895865	0.38
-8.287179	-6.496358	0.5905699	0.39
-8.289439	-6.51936	0.59056383	0.39
-8.274953	-6.5503583	0.5905432	0.46
-8.281474	-6.5983634	0.5925319	0.38
-8.269003	-6.6323624	0.59251183	0.45
-8.256519	-6.665361	0.5924921	0.36
-8.249035	-6.702361	0.5934746	0.49
-8.262549	-6.7563686	0.59446675	0.28
-8.269813	-6.7843733	0.59546286	0.46
-8.238328	-6.802365	0.59443456	0.42
-8.182863	-6.8023477	0.593395	0.48
-8.152385	-6.8213396	0.59336704	0.38
-8.140911	-6.856339	0.5933476	0.5
-8.067443	-6.8403153	0.5913001	0.27
-8.009989	-6.8382983	0.5892594	0.2
-7.967249	-6.824284	0.5882331	0.15
-7.9017878	-6.814264	0.5861891	0.22
-7.8403277	-6.807245	0.58414686	0.23
-7.140019	-6.264997	0.5538132	0.32
-7.0965447	-6.267985	0.5527797	0.41
-7.08608	-6.299985	0.5527608	0.24
-7.102325	-6.332992	0.5547616	0.45
-7.0758567	-6.3509865	0.5537356	0.49
-7.0213842	-6.343971	0.5526972	0.46
-6.9849176	-6.3529615	0.5516667	0.47
-6.9304543	-6.345946	0.5496281	0.48
-6.8829794	-6.3439326	0.548593	0.47
-6.842504	-6.347922	0.54756105	0.47
-6.8127885	-6.3429136	0.5465402	0.47
-6.768314	-6.342901	0.5455065	0.48
-6.7208405	-6.339888	0.54447144	0.48
-6.6793637	-6.341877	0.54343915	0.47
-6.63091	-6.338864	0.54240316	0.47
-6.597435	-6.347856	0.5413745	0.47
-6.555955	-6.3488455	0.5403424	0.48
-6.515234	-6.331833	0.53831697	0.48
-6.4717727	-6.331822	0.5372835	0.47
-6.4333057	-6.335812	0.53625244	0.47
-6.3908257	-6.3348007	0.53522	0.48
-6.352365	-6.338792	0.53418887	0.46
-6.3168945	-6.3447833	0.53415936	0.5
-6.2694106	-6.3377705	0.5321248	0.48
-6.2406883	-6.3307624	0.53210485	0.46
-6.2082143	-6.338755	0.5310768	0.5
-6.1587534	-6.3307424	0.52904093	0.5
-6.125272	-6.336735	0.5290127	0.51
-6.0958056	-6.3477283	0.5279858	0.48
-6.0463433	-6.3387156	0.52695	0.48
-6.00987	-6.3417068	0.52592033	0.48
-5.98415	-6.3367004	0.52490175	0.48
-5.9436703	-6.33469	0.52387047	0.48
-5.905193	-6.334681	0.52283996	0.49
-5.8757277	-6.344675	0.52281326	0.47
-5.8312597	-6.338664	0.52177995	0.48
-5.7907934	-6.3366547	0.52074844	0.47
-5.767058	-6.3316483	0.5197312	0.46
-5.7265973	-6.329639	0.5186996	0.45
-5.6951194	-6.3356323	0.51767236	0.46
-5.664655	-6.343626	0.5176453	0.46
-5.625177	-6.3406167	0.5166146	0.48
-5.5857153	-6.338608	0.5155836	0.46
-5.557244	-6.3476024	0.51455766	0.46
-5.5245066	-6.3315935	0.5135365	0.48
-5.4940414	-6.3385873	0.5135096	0.49
-5.462567	-6.343581	0.51248246	0.47
-5.4161053	-6.3325696	0.51144844	0.47
-5.380643	-6.3335624	0.5104193	0.45
-5.354168	-6.343558	0.51039445	0.45
-5.3206944	-6.345551	0.5093665	0.46
-5.306953	-6.349549	0.50935394	0.49
-5.26349	-6.340538	0.50732136	0.47
-5.2270303	-6.3395305	0.50729185	0.49
-5.1905603	-6.337523	0.5062626	0.48
-5.162089	-6.3445177	0.50523686	0.46
-5.125612	-6.34151	0.50420785	0.46
-5.091159	-6.3425035	0.50417906	0.48
-5.0764146	-6.3445005	0.50316626	0.47
-5.033948	-6.334491	0.5021343	0.46
-5.0044765	-6.3394856	0.50210834	0.46
-4.972016	-6.3414793	0.50108075	0.46
-4.9355435	-6.337472	0.5000517	0.42
-4.9110775	-6.348469	0.5000278	0.44
-4.882343	-6.3334613	0.4990086	0.44
-4.85388	-6.3394566	0.4979829	0.46
-4.8184032	-6.3354497	0.4969545	0.47
-4.786928	-6.336444	0.4969278	0.46
-4.7534633	-6.335438	0.49590003	0.46
-4.7279854	-6.343434	0.49587607	0.45
-4.693516	-6.340427	0.49484795	0.45
-4.6630483	-6.342422	0.49382165	0.46
-4.642316	-6.3364177	0.493806	0.46
-4.60986	-6.336412	0.49277854	0.46
-4.5793858	-6.3374066	0.49175242	0.44
-4.553919	-6.345403	0.4917283	0.45
-4.523449	-6.346398	0.4907021	0.48
-4.4909773	-6.3443923	0.4906751	0.43
-4.468239	-6.3343873	0.4896588	0.43
-4.433781	-6.330381	0.48863062	0.44
-4.408311	-6.3373775	0.4886067	0.45
-4.384834	-6.346375	0.48758385	0.46
-4.353369	-6.34537	0.48755717	0.46
-4.3209	-6.3423643	0.48653024	0.46
-4.2944293	-6.34736	0.48650596	0.47
-4.270697	-6.3353553	0.48548913	0.44
-4.2382355	-6.33235	0.48446208	0.45
-4.220761	-6.3493495	0.48444185	0.45
-4.1902804	-6.347344	0.48441613	0.44
-4.1558247	-6.341338	0.48338807	0.46
-4.131354	-6.3483357	0.48236477	0.46
-4.1008816	-6.3463306	0.48233894	0.45
-4.084149	-6.343328	0.48132527	0.46
-4.061671	-6.352326	0.48130304	0.43
-4.0302224	-6.3503213	0.48027626	0.44
-3.9967394	-6.342315	0.4802494	0.43
-3.9672728	-6.341311	0.47922394	0.43
-3.9418075	-6.3463078	0.4792002	0.44
-3.9220774	-6.3383045	0.47818524	0.43
-3.8995957	-6.346302	0.47816318	0.44
-3.8671324	-6.340297	0.47713643	0.44
-3.8376646	-6.338293	0.47611105	0.45
-3.8132012	-6.3442907	0.47608778	0.44
-3.7807343	-6.3372855	0.47506115	0.45
-3.7462728	-6.32728	0.47403353	0.59
-3.8404934	-6.495312	0.4810694	0.58
-3.6650655	-6.2632623	0.47097963	0.16
-3.5656252	-6.149236	0.46592328	0.14
-3.5391667	-6.1502333	0.46589914	0.6
-3.536684	-6.1882377	0.466886	0.19
-3.5777156	-6.3412614	0.47187996	0.43
-3.559982	-6.3342586	0.47086605	0.43
-3.5405085	-6.3462577	0.47084537	0.43
-3.5130405	-6.3452544	0.4708211	0.42
-3.4795887	-6.33525	0.46979392	0.43
-3.4571087	-6.341248	0.46877214	0.44
-3.4336371	-6.346246	0.46874973	0.43
-3.414909	-6.337243	0.46873534	0.43
-3.3914404	-6.3422413	0.46771294	0.42
-3.367973	-6.347239	0.4676905	0.42
-3.3345034	-6.334234	0.46666378	0.42
-3.3120308	-6.340233	0.46664193	0.43
-3.2895706	-6.3472314	0.46661985	0.43
-3.2690818	-6.355231	0.46659926	0.44
-3.2463562	-6.3382263	0.46558312	0.44
-3.221885	-6.3402243	0.46456048	0.43
-3.201422	-6.350224	0.46453938	0.45
-3.1719553	-6.34322	0.46451443	0.43
-3.1584828	-6.3652215	0.46449664	0.45
-3.1280081	-6.355218	0.46347147	0.43
-3.0975475	-6.3462143	0.46244603	0.42
-3.0858169	-6.3482137	0.46243486	0.41
-3.0633354	-6.352212	0.4624134	0.45
-3.0318701	-6.340208	0.46138763	0.43
-3.0164068	-6.359209	0.46236888	0.43
-2.9909277	-6.357207	0.4613461	0.41
-2.95847	-6.343203	0.46031982	0.43
-2.9360068	-6.348202	0.46029803	0.43
-2.9232595	-6.3462005	0.46028683	0.41
-2.8977985	-6.3451986	0.4592637	0.43
-2.8653314	-6.329195	0.45823768	0.64
-2.8398542	-6.3261924	0.45821497	0.33
-2.8163993	-6.3291917	0.45719266	0.51
-2.7959118	-6.3351912	0.45717236	0.29
-2.803438	-6.401199	0.45916405	0.2
-2.8196943	-6.460207	0.46116558	0.36
-2.8242078	-6.5202136	0.46315628	0.85
-2.7907567	-6.5032096	0.4621296	0.72
-2.7632906	-6.4972067	0.46210587	0.74
-2.7458003	-6.510207	0.4620871	0.74
-2.714346	-6.496204	0.4610614	0.33
-2.7555938	-6.6122193	0.46507415	0.4
-2.7540996	-6.661224	0.46706253	0.35
-2.7306402	-6.665223	0.46604052	0.29
-2.7111716	-6.677223	0.4660205	0.43
-2.681701	-6.66622	0.4659961	0.29
-2.7072008	-6.778233	0.46999663	0.41
-2.5947878	-6.5812063	0.46193445	0.21
-2.578061	-6.571204	0.46092117	0.3
-2.554579	-6.571203	0.46089974	0.35
-2.5321038	-6.5742025	0.4608786	0.39
-2.5096388	-6.5782013	0.46085727	0.38
-2.492174	-6.5942025	0.46083817	0.37
-2.4846873	-6.6322064	0.461824	0.48
-2.4832156	-6.6872115	0.4638122	0.19
-2.5264585	-6.821227	0.4678263	0.41
-2.416033	-6.612201	0.45976514	0.29
-2.373582	-6.567195	0.45773473	0.34
-2.3510985	-6.5681944	0.45771387	0.33
-2.3236487	-6.5601926	0.45769015	0.29
-2.3071558	-6.5751934	0.4576722	0.38
-2.294436	-6.574193	0.4576607	0.41
-2.2739713	-6.582193	0.45764044	0.38
-2.2654924	-6.6201963	0.45862582	0.36
-2.2590141	-6.664201	0.4596122	0.27
-2.2715201	-6.75821	0.4626074	0.43
-2.2490392	-6.7602096	0.46258667	0.34
-2.1825986	-6.646197	0.45754534	0.33
-2.1538734	-6.6001916	0.4565268	0.26
-2.1314237	-6.6041913	0.45650545	0.36
-2.1139503	-6.6191926	0.45648688	0.38
-2.0834749	-6.5971894	0.45546243	0.16
-2.086984	-6.6701965	0.45745376	0.34
-2.0175502	-6.5401835	0.45241085	0.09
-2.001815	-6.527182	0.45239836	0.14
-1.9723579	-6.50818	0.45137405	0.12
-1.9708723	-6.5681853	0.45236307	0.48
-1.9334096	-6.524181	0.45133525	0.22
-1.9179496	-6.546183	0.45131746	0.48
-1.8844733	-6.5111794	0.45029175	0.21
-1.885001	-6.5811863	0.45228156	0.25
-1.8762614	-6.5881867	0.45227242	0.33
-1.8457955	-6.5631843	0.4512479	0.28
-1.8163338	-6.5411825	0.45022377	0.18
-1.7858855	-6.51718	0.44919896	0.23
-1.7604041	-6.504179	0.44817704	0.48
-1.7349329	-6.4921784	0.44715497	0.52
-1.7144744	-6.498179	0.447135	0.51
-1.6997312	-6.484178	0.44712317	0.73
-1.675264	-6.475178	0.4461015	0.46
-1.6568022	-6.487179	0.44708255	0.32
-1.6343459	-6.486179	0.44606164	0.32
-1.6118698	-6.482179	0.4460411	0.34
-1.5904052	-6.4831796	0.44602087	0.34
-1.5649239	-6.467179	0.44499907	0.31
-1.5552124	-6.4741797	0.44498906	0.36
-1.533731	-6.47218	0.44496915	0.29
-1.5122638	-6.4721804	0.444949	0.33
-1.4917864	-6.474181	0.4449295	0.33
-1.4693198	-6.4701815	0.4439089	0.34
-1.4478682	-6.472182	0.44388852	0.35
-1.4341402	-6.4611816	0.44387692	0.35
-1.4186502	-6.4801836	0.44386014	0.35
-1.3971875	-6.4801846	0.44384	0.33
-1.3747318	-6.477185	0.44381928	0.34
-1.3512481	-6.4651847	0.44279855	0.34
-1.3317938	-6.4741864	0.4427793	0.34
-1.3133259	-6.4851875	0.4427608	0.35
-1.2995826	-6.4701867	0.44274947	0.36
-1.2811035	-6.479188	0.44273117	0.34
-1.258654	-6.476189	0.44271043	0.35
-1.2361724	-6.46719	0.4416902	0.35
-1.2137206	-6.46319	0.4416695	0.35
-1.1932315	-6.461191	0.44165042	0.34
-1.1767683	-6.482193	0.44163296	0.38
-1.1640486	-6.4741936	0.44162178	0.33
-1.143566	-6.473194	0.44160265	0.34
-1.1201178	-6.464195	0.44058147	0.34
-1.1026298	-6.4761963	0.44056398	0.25
-1.0861762	-6.500199	0.4415465	0.29
-1.0487163	-6.4181957	0.43851823	0.82
-1.0192518	-6.373194	0.43649414	0.47
-0.9975346	-6.317192	0.4344782	0.38
-0.9800569	-6.329194	0.43546057	0.24
-0.9655738	-6.356197	0.43544465	0.37
-0.94212276	-6.3421974	0.4354235	0.47
-0.92364913	-6.350199	0.43540534	0.36
-0.9011859	-6.3382	0.43438488	0.46
-0.8934561	-6.3522015	0.43537655	0.36
-0.8729706	-6.3462024	0.43435755	0.46
-0.8545007	-6.3552046	0.43533942	0.37
-0.8320428	-6.3432055	0.43431893	0.46
-0.81356883	-6.3512073	0.4343009	0.35
-0.79310006	-6.348209	0.4342817	0.47
-0.77362674	-6.3502107	0.43426314	0.37
-0.7609074	-6.3362107	0.43325195	0.48
-0.7444412	-6.3592134	0.434235	0.35
-0.7209748	-6.336214	0.4332141	0.47
-0.7044981	-6.3572164	0.43419737	0.35
-0.6850296	-6.360218	0.43417883	0.46
-0.66057813	-6.332219	0.43315712	0.43
-0.6440877	-6.350221	0.43314067	0.36
-0.63237256	-6.342222	0.43313	0.48
-0.61389387	-6.349224	0.43311223	0.36
-0.5924321	-6.3382254	0.43309245	0.47
-0.5749636	-6.356228	0.43307522	0.37
-0.5544842	-6.347229	0.43305627	0.48
-0.53601086	-6.3562317	0.43303853	0.37
-0.51356506	-6.340233	0.43201798	0.46
-0.50383407	-6.342234	0.43200874	0.36
-0.48434833	-6.338236	0.4319905	0.46
-0.46689093	-6.3622384	0.43297338	0.37
-0.44242862	-6.319239	0.43095154	0.45
-0.4259541	-6.347242	0.43193537	0.37
-0.40647075	-6.3432436	0.43191716	0.46
-0.3957533	-6.340245	0.43190715	0.38
-0.37627658	-6.338247	0.4318889	0.47
-0.35879606	-6.3562493	0.4318722	0.37
-0.3373368	-6.3392506	0.43185237	0.49
-0.31787294	-6.342253	0.4318341	0.36
-0.2984067	-6.3442554	0.43181586	0.47
-0.2799265	-6.3522573	0.4317985	0.36
-0.2682095	-6.3352585	0.43078768	0.46
-0.2507381	-6.361261	0.4317712	0.38
-0.22926182	-6.3302627	0.4307513	0.46
-0.20981157	-6.340265	0.4307331	0.38
-0.19034445	-6.341267	0.43071496	0.46
-0.17087574	-6.3412695	0.43069682	0.36
-0.15141195	-6.344272	0.43067873	0.46
-0.14365609	-6.3652735	0.43167162	0.36
-0.12219785	-6.3362756	0.4306515	0.46
-0.103715904	-6.345278	0.4306344	0.37
-0.083269395	-6.34128	0.4306154	0.46
-0.06380541	-6.3442826	0.43059736	0.36
-0.045314502	-6.347285	0.4305803	0.46
-0.03559123	-6.3572865	0.43057147	0.36
-0.016117917	-6.3522887	0.43055338	0.43
0.003345473	-6.357291	0.43053553	0.43
0.022816045	-6.3542933	0.4305175	0.43
0.042287428	-6.349296	0.43049943	0.41
0.061753374	-6.3512983	0.43048155	0.43
0.0812145	-6.3623013	0.43046397	0.44
0.09095475	-6.350302	0.43045467	0.42
0.1104205	-6.353305	0.4304369	0.43
0.12988983	-6.347307	0.43041885	0.43
0.14935674	-6.3463097	0.43040097	0.43
0.16882174	-6.3543124	0.4303834	0.43
0.18828845	-6.3583155	0.43036577	0.42
0.19802347	-6.3363166	0.430356	0.49
0.21748923	-6.3453193	0.4303386	0.4
0.23695832	-6.369322	0.4313219	0.43
0.2564225	-6.3493247	0.43030325	0.43
0.2758918	-6.3593273	0.43028602	0.43
0.29535925	-6.35933	0.43026832	0.43
0.3148205	-6.3453326	0.43024996	0.42
0.3245551	-6.3483343	0.4302413	0.42
0.34402055	-6.346337	0.43022352	0.41
0.36348566	-6.34434	0.4302058	0.41
0.38296226	-6.3583426	0.43018898	0.44
0.40243062	-6.3593454	0.4301715	0.43
0.42189294	-6.3533483	0.43015358	0.41
0.44136122	-6.354351	0.4301361	0.41
0.45109698	-6.356353	0.43012747	0.43
0.47055915	-6.3513556	0.43010965	0.42
0.49004582	-6.3673577	0.43109328	0.44
0.5095083	-6.3623614	0.4310755	0.42
0.5289698	-6.357364	0.43005773	0.43
0.548428	-6.3503675	0.43003982	0.43
0.5679005	-6.35337	0.43002266	0.42
0.57664555	-6.343372	0.4300141	0.42
0.598098	-6.3663745	0.4309968	0.44
0.61658895	-6.3633776	0.43098015	0.41
0.6360549	-6.36138	0.4309627	0.42
0.655515	-6.356384	0.43094504	0.41
0.67498237	-6.355387	0.43092772	0.43
0.6857047	-6.3623886	0.43091887	0.43
0.7061757	-6.3753915	0.43090197	0.43
0.7246475	-6.3633947	0.4308846	0.43
0.7441296	-6.3683977	0.43086794	0.44
0.7625947	-6.3544006	0.4308504	0.46
0.78004265	-6.323405	0.429832	0.46
0.8015084	-6.3434076	0.43081516	0.31
0.8212732	-6.4584064	0.43380937	0.62
0.8437478	-6.486409	0.43479276	0.75
0.8652159	-6.500412	0.43577576	0.77
0.8866699	-6.508415	0.43575817	0.77
0.9061432	-6.5044184	0.4357411	0.75
0.92561334	-6.499421	0.43572393	0.73
0.9470705	-6.507425	0.4367065	0.73
0.9577965	-6.510426	0.4366977	0.72
0.9772825	-6.5104294	0.43668115	0.75
0.9967368	-6.500433	0.43566352	0.72
1.0162064	-6.495436	0.4356464	0.73
1.0366802	-6.4994392	0.43662953	0.71
1.0591412	-6.5144424	0.43661237	0.71
1.0786049	-6.507446	0.4365951	0.7
1.0883383	-6.5044475	0.43658656	0.69
1.1088188	-6.5094504	0.43657	0.68
1.1282855	-6.503454	0.4365529	0.67
1.148745	-6.5024576	0.43653563	0.66
1.1702256	-6.5134606	0.4375191	0.64
1.1906867	-6.5124636	0.43750194	0.66
1.1994259	-6.5044656	0.43749362	0.63
1.219895	-6.505469	0.43747672	0.61
1.2413476	-6.508473	0.43745932	0.62
1.261818	-6.509476	0.4374425	0.59
1.2822808	-6.5084796	0.43742546	0.58
1.3037404	-6.5124826	0.4374083	0.56
1.3222283	-6.5054865	0.43739212	0.55
1.3329498	-6.505488	0.4373833	0.55
1.35243	-6.502492	0.43736687	0.53
1.3718964	-6.4964957	0.43735006	0.53
1.3953651	-6.5124984	0.43833318	0.54
1.4158216	-6.5095024	0.43831608	0.52
1.435289	-6.5035057	0.43829933	0.49
1.4567647	-6.509509	0.4382828	0.5
1.4654889	-6.4995112	0.4382742	0.47
1.486946	-6.5015154	0.43825713	0.49
1.5094302	-6.5135183	0.4392408	0.48
1.5309002	-6.5175214	0.43922415	0.47
1.5493731	-6.507526	0.43920773	0.47
1.5718358	-6.514529	0.43919083	0.48
1.583558	-6.5185304	0.43918207	0.45
1.6020197	-6.506535	0.43916538	0.45
1.6244967	-6.515538	0.44014895	0.43
1.646959	-6.5215416	0.44013208	0.43
1.6644391	-6.508546	0.44011605	0.44
1.6838969	-6.5005503	0.43909928	0.43
1.7063676	-6.5075536	0.44008273	0.41
1.7131004	-6.4915557	0.43907467	0.52
1.7375704	-6.5065594	0.44005796	0.4
1.7580341	-6.503563	0.44004136	0.52
1.7815093	-6.5145664	0.44102487	0.39
1.7969745	-6.491571	0.44000876	0.51
1.8234221	-6.5095744	0.44099128	0.39
1.8271674	-6.484577	0.43998393	0.49
1.8536431	-6.5065804	0.44096726	0.37
1.8761057	-6.5105834	0.44095057	0.47
1.8965604	-6.5055876	0.44093385	0.37
1.9160266	-6.498592	0.44091755	0.46
1.9405099	-6.5125947	0.44190133	0.37
1.9539623	-6.4816008	0.4408852	0.54
1.9736907	-6.5136013	0.44187608	0.33
1.9901636	-6.496606	0.4418603	0.44
2.0126333	-6.50061	0.44184393	0.44
2.0321007	-6.493614	0.44182777	0.44
2.0575776	-6.508617	0.4428113	0.41
2.075038	-6.493622	0.44279522	0.42
2.0984955	-6.4986253	0.44277847	0.43
2.1112332	-6.505627	0.44277024	0.4
2.1287	-6.491632	0.44275436	0.39
2.1501722	-6.491636	0.44273826	0.39
2.1736348	-6.4966397	0.44372174	0.39
2.1941035	-6.492644	0.44370568	0.46
2.2165623	-6.4936485	0.44368917	0.38
2.2400444	-6.500652	0.4436732	0.45
2.2507758	-6.499654	0.44466504	0.38
2.2712471	-6.4956584	0.4446491	0.47
2.2957172	-6.5036616	0.44463274	0.37
2.3141751	-6.4916663	0.4446167	0.45
2.3376324	-6.494671	0.44460016	0.35
2.3600993	-6.4956746	0.445584	0.44
2.3718333	-6.497677	0.4455759	0.34
2.3933094	-6.4966807	0.44556007	0.43
2.4137774	-6.4916854	0.44554418	0.42
2.4312499	-6.47869	0.44552878	0.41
2.4597049	-6.4946938	0.4465117	0.41
2.4811847	-6.493698	0.44649607	0.4
2.50163	-6.4857025	0.44647968	0.39
2.5133853	-6.4897046	0.44647217	0.4
2.5368466	-6.4917083	0.4464559	0.44
2.5673103	-6.512711	0.4474389	0.25
2.5887797	-6.509716	0.4484231	0.41
2.5962503	-6.4697227	0.4464089	0.63
2.5967014	-6.4097314	0.44539502	0.36
2.6061757	-6.376738	0.44438076	0.23
2.6078868	-6.349742	0.44337335	0.51
2.6343758	-6.3627453	0.44435754	0.33
2.666829	-6.386748	0.44534022	0.44
2.6853087	-6.3777533	0.44532517	0.47
2.700783	-6.3607583	0.4443103	0.45
2.7262306	-6.3657627	0.4452937	0.47
2.7389786	-6.3707647	0.44528598	0.46
2.761442	-6.369769	0.44527012	0.44
2.7879097	-6.3787727	0.44625393	0.43
2.8103764	-6.3777776	0.44623816	0.45
2.8308423	-6.3717823	0.44622266	0.46
2.853311	-6.370787	0.447207	0.46
2.8777745	-6.373791	0.447191	0.44
2.8845003	-6.361794	0.4471835	0.43
2.9129827	-6.3757977	0.44816753	0.46
2.9374409	-6.3778024	0.44815147	0.44
2.9548995	-6.363808	0.44813627	0.45
2.977365	-6.3618126	0.44812062	0.46
3.0028448	-6.3678164	0.449105	0.48
3.0253031	-6.3648214	0.44908926	0.5
3.0410485	-6.3748226	0.44908124	0.48
3.066514	-6.378827	0.45006534	0.47
3.0849833	-6.367832	0.45005038	0.48
3.109453	-6.3698373	0.45003474	0.48
3.1329057	-6.3678417	0.45001882	0.46
3.1543827	-6.363847	0.45100373	0.48
3.1741014	-6.378848	0.45099464	0.49
3.1985784	-6.380852	0.45197925	0.46
3.2190392	-6.3728576	0.45196396	0.47
3.2395	-6.3648634	0.4519487	0.48
3.2669902	-6.3738666	0.45293328	0.47
3.286432	-6.3618727	0.45191777	0.47
3.3139162	-6.369877	0.45290223	0.46
3.3326488	-6.3828783	0.45389363	0.49
3.3451135	-6.358885	0.45287955	0.47
3.3755713	-6.369889	0.4538631	0.51
3.4000516	-6.370893	0.45484796	0.51
3.4225101	-6.365898	0.45483255	0.49
3.4499629	-6.369903	0.45481646	0.52
3.4617105	-6.3699055	0.45480913	0.49
3.4871757	-6.37091	0.45579356	0.51
3.5106292	-6.366915	0.455778	0.5
3.536109	-6.36892	0.45676285	0.5
3.5615683	-6.3689246	0.4567472	0.49
3.5910478	-6.3779283	0.45773157	0.48
3.613517	-6.3729334	0.45771658	0.51
3.6232436	-6.3669367	0.45770907	0.49
3.6517043	-6.371941	0.4586932	0.48
3.6761696	-6.3699465	0.45867795	0.5
3.6986318	-6.3639517	0.45866287	0.5
3.725117	-6.3669558	0.45964783	0.47
3.7555807	-6.37496	0.45963186	0.48
3.7740471	-6.361966	0.45961747	0.48
3.7907739	-6.367968	0.46060917	0.47
3.8162398	-6.366973	0.4605939	0.49
3.844718	-6.371978	0.4615786	0.49
3.870176	-6.3699827	0.46156323	0.52
3.895648	-6.368988	0.46254817	0.5
3.9231172	-6.3709927	0.46253282	0.51
3.9455688	-6.3629985	0.46251774	0.5
3.9613016	-6.367	0.4635098	0.5
3.9887757	-6.369005	0.46349466	0.51
4.0192537	-6.3760095	0.4644792	0.52
4.043696	-6.370015	0.46446374	0.51
4.0671706	-6.3650208	0.46544915	0.52
4.093649	-6.3650255	0.46543428	0.52
4.111362	-6.370028	0.46542576	0.47
4.138837	-6.3710327	0.46641073	0.48
4.169305	-6.376037	0.4673952	0.51
4.1917696	-6.3680425	0.46738058	0.49
4.2182446	-6.367048	0.46736577	0.51
4.2497134	-6.3730526	0.46835023	0.51
4.27818	-6.3740573	0.46933502	0.51
4.2959037	-6.3790593	0.4693268	0.5
4.3293796	-6.3880634	0.47031122	0.51
4.3508477	-6.37807	0.47029695	0.5
4.373297	-6.368076	0.4702822	0.65
4.4027677	-6.370081	0.47126704	0.37
4.4142356	-6.3450885	0.47025406	0.64
4.5299892	-6.496076	0.47723475	0.34
4.5694437	-6.51008	0.4782181	0.35
4.5919237	-6.5010858	0.47820413	0.34
4.6203837	-6.499091	0.47918904	0.34
4.6488585	-6.498096	0.47917426	0.35
4.6713166	-6.4871025	0.4791599	0.36
4.701772	-6.4871078	0.4801445	0.37
4.73351	-6.511108	0.48113504	0.36
4.757976	-6.5031137	0.48112065	0.34
4.7834506	-6.4971194	0.48210636	0.35
4.8149223	-6.4991245	0.4820913	0.35
4.8453894	-6.49913	0.4830763	0.36
4.874851	-6.497135	0.48406133	0.35
4.910313	-6.50314	0.48504567	0.35
4.924038	-6.5001426	0.4850382	0.35
4.955509	-6.501148	0.48502326	0.34
4.9839706	-6.4971533	0.48600852	0.34
5.0144377	-6.496159	0.48599368	0.33
5.0429034	-6.492164	0.48697904	0.34
5.080386	-6.5011687	0.48796374	0.35
5.107847	-6.495175	0.4879492	0.33
5.1275816	-6.5001764	0.4889413	0.32
5.165035	-6.5061812	0.48992544	0.34
5.1905084	-6.4981875	0.48991147	0.32
5.221976	-6.497193	0.4908967	0.32
5.2684464	-6.5151963	0.49188027	0.37
5.286911	-6.4972034	0.49186698	0.3
5.309645	-6.505205	0.49285883	0.33
5.346106	-6.50921	0.49384344	0.38
5.3705807	-6.4992166	0.49382973	0.32
5.4050407	-6.5002217	0.4948146	0.32
5.440513	-6.5032268	0.49579966	0.32
5.470977	-6.4992323	0.49578512	0.32
5.507439	-6.502238	0.4967699	0.37
5.527181	-6.5062394	0.49776238	0.32
5.5666423	-6.512244	0.4987468	0.37
5.5931115	-6.503251	0.49873295	0.32
5.6425815	-6.5212545	0.5007165	0.36
5.661047	-6.502262	0.4997036	0.3
5.704512	-6.512266	0.5016878	0.35
5.727244	-6.518268	0.5016798	0.3
5.7667108	-6.523273	0.50266457	0.36
5.78417	-6.502281	0.5026517	0.3
5.8386416	-6.524284	0.50463486	0.36
5.870106	-6.5192895	0.5056206	0.29
5.898565	-6.5102963	0.5056066	0.35
5.93203	-6.5073023	0.5065921	0.3
5.970778	-6.531302	0.5075827	0.35
5.9932375	-6.5153093	0.5075695	0.3
6.0347133	-6.521314	0.5085544	0.36
6.0721717	-6.52132	0.50953954	0.31
6.1086335	-6.520325	0.51052487	0.36
6.141103	-6.5153317	0.5115108	0.31
6.182566	-6.519336	0.5124956	0.19
6.1923084	-6.51034	0.51248944	0.48
6.2277684	-6.507346	0.51347494	0.27
6.2252297	-6.4643564	0.51146466	0.54
6.2356935	-6.4353657	0.51145303	0.34
6.2291512	-6.388376	0.51044315	0.47
6.266625	-6.388382	0.5114288	0.39
6.299371	-6.4033833	0.51242024	0.54
6.342835	-6.4083877	0.5134051	0.57
6.378292	-6.404394	0.51439077	0.57
6.4097657	-6.397401	0.5143772	0.55
6.4482274	-6.3964067	0.5153626	0.57
6.478692	-6.387413	0.516349	0.55
6.5141597	-6.3834195	0.516335	0.55
6.548897	-6.3984203	0.5183262	0.56
6.5913577	-6.4004254	0.5193114	0.55
6.622819	-6.3914323	0.5192978	0.54
6.6592836	-6.3874383	0.5202837	0.52
6.705756	-6.3934436	0.5212687	0.54
6.7402134	-6.3864503	0.52225477	0.54
6.78568	-6.3904557	0.52324	0.54
6.822424	-6.406456	0.52423126	0.56
6.852886	-6.395463	0.5252179	0.56
6.892358	-6.393469	0.5262039	0.55
6.939813	-6.397475	0.52718866	0.54
6.972285	-6.388481	0.5281755	0.55
7.0267553	-6.3994856	0.52915996	0.55
7.062475	-6.411487	0.531151	0.55
7.0919514	-6.399494	0.53113824	0.56
7.1274233	-6.392501	0.5321248	0.5
7.0908813	-6.3195157	0.5291185	0.61
7.104348	-6.292525	0.5291073	0.66
7.190816	-6.330526	0.53208864	0.46
7.323286	-6.4085217	0.53706557	0.55
7.347019	-6.409525	0.5380583	0.54
7.3904824	-6.407531	0.539044	0.54
7.4359393	-6.406537	0.5400296	0.58
7.475402	-6.4005437	0.54101586	0.54
7.5288806	-6.4075484	0.5420011	0.58
7.574349	-6.406554	0.543987	0.57
7.6078095	-6.394562	0.5439739	0.56
7.6575427	-6.416562	0.54596424	0.54
7.697008	-6.409569	0.54695076	0.58
7.756481	-6.4195733	0.5489355	0.68
7.8309536	-6.441576	0.5509188	0.19
11.422588	-9.36522	0.7075641	0.46
8.018884	-6.5145793	0.55688155	0.1
13.665928	-11.111011	0.8033381	0.45
13.684392	-11.056022	0.8023288	0.54
13.675844	-10.978037	0.800322	0.52
13.686307	-10.917049	0.7993134	0.52
13.697762	-10.856062	0.7983048	0.55
13.68922	-10.780076	0.7962981	0.54
13.674681	-10.700091	0.7942919	0.71
10.327225	-8.041429	0.65059984	0.24
13.676877	-10.600111	0.7922806	0.55
13.683329	-10.536124	0.7912725	0.46
13.680793	-10.467138	0.7902653	0.69
10.163061	-7.711493	0.63958055	0.22
9.975515	-7.5195227	0.6305891	0.4
13.677162	-10.26218	0.78524333	0.5
9.769705	-7.29256	0.61959493	0.3
9.743166	-7.225575	0.61758864	0.54
8.824603	-6.497673	0.57866323	0.3
8.82006	-6.451685	0.5776545	0.21
10.360584	-7.538552	0.6405073	0.21
10.332045	-7.468567	0.6385014	0.54
10.365776	-7.4685698	0.6394942	0.56
10.038224	-7.183612	0.6255148	0.18
9.130664	-6.487707	0.5865867	0.36
10.44517	-7.3795986	0.640462	0.21
9.664605	-6.779682	0.60652214	0.36
10.240086	-7.1386414	0.6294632	0.36
10.411562	-7.211638	0.63644	0.26
13.670418	-9.44935	0.76915336	0.52
10.493757	-7.1966486	0.6384204	0.45
13.673349	-9.327377	0.76713896	0.21
13.664802	-9.258391	0.76513255	0.68
9.986133	-6.7107296	0.6144389	0.43
10.383608	-6.932707	0.6303967	0.23
10.225069	-6.780733	0.6224019	0.22
10.187796	-6.7327423	0.62040085	0.29
10.128265	-6.6487594	0.61739767	0.52
10.168722	-6.629768	0.6183858	0.3
10.235195	-6.628774	0.6203721	0.63
10.304662	-6.6287804	0.6223581	0.24
6.0831366	-3.8731477	0.45170107	0.4
6.061866	-3.8461547	0.45069787	0.36
6.0433316	-3.8081663	0.4496896	0.31
6.038815	-3.7801764	0.44868046	0.37
6.04828	-3.7601857	0.44866985	0.29
6.032736	-3.7241974	0.44766116	0.38
6.0542088	-3.7122054	0.44864973	0.38
6.0636706	-3.692215	0.4486391	0.36
6.0554013	-3.6742208	0.44763485	0.41
6.0678864	-3.6572292	0.44762442	0.37
6.079343	-3.638239	0.44761357	0.37
6.0818076	-3.6142485	0.4476036	0.31
6.097276	-3.5982573	0.44759268	0.39
6.100748	-3.575267	0.44758278	0.39
6.132208	-3.568275	0.4475705	0.43
6.1529517	-3.5682783	0.4485642	0.39
6.1714087	-3.5532873	0.4485529	0.32
6.269884	-3.5852895	0.45253578	0.29
6.3223405	-3.5892959	0.45352194	0.49
6.3247933	-3.564306	0.45351192	0.33
6.3142734	-3.533317	0.45250335	0.31
6.3300047	-3.5293207	0.45349732	0.3
13.666475	-7.587781	0.7359367	0.26
13.687946	-7.544792	0.73592854	0.62
13.695402	-7.4928055	0.73592126	0.62
13.693868	-7.4368196	0.7349148	0.61
13.6953335	-7.382833	0.7339081	0.61
13.694799	-7.3278465	0.7329016	0.6
13.685524	-7.294854	0.7318989	0.63
13.68799	-7.2418675	0.7308922	0.63
13.697458	-7.1928806	0.730885	0.63
13.6969185	-7.137894	0.7298784	0.62
13.697381	-7.083908	0.7288719	0.64
13.700847	-7.0319214	0.72786516	0.62
13.681576	-6.99493	0.72686327	0.62
13.684044	-6.942943	0.7268566	0.58
13.699505	-6.896956	0.72584903	0.6
13.69197	-6.8399696	0.7248431	0.62
13.695428	-6.7879834	0.7248363	0.61
13.697901	-6.7369967	0.7238298	0.61
13.695356	-6.6820107	0.72282344	0.57
13.687092	-6.6520176	0.7218209	0.57
13.698557	-6.6050305	0.7218137	0.55
13.692018	-6.549045	0.7208077	0.57
13.704485	-6.503058	0.7208005	0.5
13.799953	-6.496065	0.72378784	0.45
13.9034195	-6.492072	0.7267748	0.49
14.018886	-6.493078	0.729761	0.5
14.059616	-6.4850826	0.73075527	0.47
14.041086	-6.424098	0.7297503	0.64
14.119542	-6.406107	0.73173904	0.47
14.447015	-6.5010996	0.7437121	0.48
14.559479	-6.497107	0.7466991	0.48
14.679945	-6.496114	0.75068563	0.49
14.809408	-6.49812	0.7546717	0.48
14.90915	-6.515121	0.7576627	0.47
15.026609	-6.510128	0.7616496	0.47
15.140073	-6.5031357	0.764637	0.45
15.266538	-6.501142	0.7686237	0.44
15.389008	-6.4971495	0.77261084	0.45
15.514472	-6.4931564	0.77659786	0.45
15.642208	-6.518156	0.7805875	0.5
15.660668	-6.4681697	0.780581	0.53
16.141142	-6.6081567	0.79754746	0.37
11.491582	-4.662437	0.6268141	0.25
11.483062	-4.6184497	0.6268077	0.59
11.513519	-4.588461	0.6267987	0.34
16.722	-6.6031837	0.81549394	0.39
16.858738	-6.6271834	0.8204838	0.4
17.009203	-6.6251903	0.8244706	0.44
17.152666	-6.6191974	0.8294579	0.36
17.294136	-6.612205	0.8334455	0.42
17.467602	-6.6162114	0.8394314	0.39
17.613066	-6.608219	0.843419	0.41
17.763798	-6.6332192	0.84840864	0.36
17.941261	-6.6352253	0.85439473	0.17
18.076727	-6.621234	0.85838336	0.57
18.121191	-6.573247	0.8593769	0.37
18.12766	-6.5122623	0.8593725	0.48
18.191118	-6.4702754	0.8603651	0.25
18.43359	-6.4922786	0.86834854	0.47
18.599325	-6.518278	0.8743381	0.35
18.77079	-6.5122857	0.8793255	0.46
18.96025	-6.5112925	0.88531214	0.36
19.146715	-6.5083	0.8912992	0.45
19.347183	-6.5093064	0.8982857	0.35
19.512651	-6.497315	0.9032741	0.49
19.60511	-6.4593267	0.9052662	0.59
20.294847	-6.651303	0.93023115	0.29
20.569317	-6.6703067	0.939215	0.15
20.787783	-6.6693134	0.94620174	0.3
20.82925	-6.6113286	0.9461971	0.61
20.833715	-6.5413456	0.9461942	0.41
20.844173	-6.472362	0.946191	0.29
21.133646	-6.490366	0.9551751	0.38
21.306376	-6.506367	0.961166	0.44
21.342836	-6.444383	0.9611619	0.41
21.3763	-6.3813987	0.962158	0.45
21.592773	-6.3734064	0.9691461	0.36
21.84424	-6.3734136	0.97713286	0.35
22.0947	-6.370421	0.9851199	0.36
22.311436	-6.3954206	0.99210954	0.37
22.5679	-6.392428	1.0010968	0.36
22.826366	-6.388435	1.0090841	0.33
23.06483	-6.377444	1.0170726	0.32
23.134296	-6.318459	1.0190682	0.38
23.174759	-6.2514753	1.0190651	0.45
23.399225	-6.233485	1.0270545	0.31
23.68996	-6.2714825	1.0360423	0.36
23.980423	-6.2674904	1.0460297	0.35
24.269892	-6.262498	1.0550174	0.32
24.599354	-6.2645044	1.0660038	0.36
25.407822	-6.3854938	1.0939722	0.23
27.028028	-6.657464	1.148911	0.57
27.073494	-6.5784826	1.1499097	0.38
27.126957	-6.5015006	1.1509085	0.28
27.557423	-6.513506	1.1648934	0.39
27.952885	-6.5135126	1.17788	0.3
28.329351	-6.5075207	1.1908679	0.49
28.547815	-6.463534	1.1978614	0.14
29.745554	-6.685505	1.2388208	0.52
29.79302	-6.5985246	1.2398211	0.38
29.881483	-6.519543	1.2418201	0.28
30.385948	-6.5295486	1.2588054	0.32
30.820414	-6.5215564	1.2727935	0.41
31.197882	-6.4995666	1.2857839	0.27
32.467346	-6.656551	1.3287463	0.44
32.497078	-6.609561	1.328747	0.37
32.713543	-6.546577	1.3357437	0.24
33.25501	-6.546584	1.3537306	0.36
33.757473	-6.535593	1.3707193	0.27
33.71294	-6.4176173	1.3687245	0.19
[truncated: 117,831 more rows]
