# Supplementary material for: Density-equalized RANDT scan matching with integrated outlier removal and point density uniformity
Source: PLoS One. 2026 Apr 28;21(4):e0345709. doi: 10.1371/journal.pone.0345709 (PMC13124066; doi:10.1371/journal.pone.0345709)
Supplement: S2 Dataset — Processed LiDAR data converted into CSV format, including spatial coordinates and associated attributes such as intensity values, used for analysis in this study. (ZIP) [file pone.0345709.s002.zip › Velodyne_CSV/000054.csv]

X	Y	Z	Intensity
73.03261	7.5262513	2.6909964	0.0
73.71914	7.8322234	2.7149591	0.0
64.416664	7.0452743	2.4000456	0.0
63.935196	7.1962576	2.3840256	0.0
63.37373	7.3342414	2.3660076	0.0
44.685493	5.235391	1.7302423	0.0
44.64902	5.3733754	1.7292236	0.11
54.321552	6.7162714	2.0600698	0.0
64.49509	8.184159	2.4069028	0.0
52.522614	6.8282514	2.0000515	0.0
54.902145	7.31421	2.0819945	0.0
64.266685	8.772098	2.4018302	0.0
54.83044	7.568182	2.0799625	0.05
52.527027	7.755151	2.0039341	0.0
72.794586	10.98991	2.6975758	0.0
71.764114	11.0648985	2.6635659	0.0
70.146645	11.0408945	2.609567	0.1
70.15741	11.155883	2.6105533	0.0
54.55992	8.8460455	2.0778034	0.0
68.30547	11.300861	2.5495343	0.0
67.103004	11.318853	2.5095305	0.0
65.93553	11.334847	2.4705272	0.0
64.81807	11.35184	2.433524	0.0
63.76883	11.2708435	2.398532	0.0
62.749363	11.293836	2.3645277	0.0
61.703888	11.305829	2.329525	0.0
60.72342	11.323821	2.2975214	0.08
59.774952	11.340815	2.265518	0.08
58.85548	11.357807	2.2355146	0.08
57.968014	11.3758	2.2065113	0.13
57.106777	11.299803	2.1775184	0.09
56.296307	11.322796	2.1505146	0.14
55.482838	11.340788	2.123511	0.23
54.66237	11.351782	2.0965085	0.24
53.874893	11.364775	2.0705056	0.25
53.120426	11.380768	2.0455024	0.25
52.41596	11.401761	2.0224988	0.0
51.12572	11.204772	1.9785187	0.09
49.926247	11.105774	1.9385276	0.1
49.33178	11.136765	1.9185227	0.16
48.86131	11.191755	1.9035156	0.12
48.455845	11.258745	1.8905071	0.17
48.19537	11.358731	1.8834955	0.21
47.81814	11.34873	1.8704957	0.14
47.03367	11.318726	1.8444973	0.17
46.6012	11.369718	1.8304908	0.22
46.37773	11.469704	1.8244792	0.28
46.42326	11.636686	1.8274609	0.31
46.426796	11.792669	1.8284438	0.31
46.406326	11.942654	1.8294272	0.19
46.447094	12.031644	1.8314177	0.48
46.423626	12.181627	1.8314013	0.23
46.41016	12.333611	1.8323851	0.17
46.43269	12.496593	1.8343676	0.41
46.415226	12.648577	1.8353515	0.16
46.424755	12.80856	1.8373346	0.29
46.40729	12.960544	1.8383187	0.3
46.43506	13.047534	1.8393096	0.3
46.427593	13.202518	1.8412935	0.3
46.428123	13.361501	1.8422769	0.3
46.427658	13.519484	1.8442607	0.29
46.41719	13.674467	1.845245	0.29
46.432724	13.83845	1.8472283	0.32
46.422256	13.994433	1.8482126	0.31
46.41202	14.071425	1.8492048	0.18
24.92146	7.634877	1.0908295	0.38
24.936989	7.7258654	1.0918183	0.33
25.07252	7.85485	1.0978036	0.36
46.428158	14.716358	1.8561412	0.23
46.42869	14.87734	1.8571255	0.31
46.442455	14.963332	1.8591172	0.32
25.84388	8.41079	1.1287427	0.12
25.75941	8.47278	1.1267347	0.31
25.71494	8.548769	1.1257255	0.39
25.716473	8.638758	1.1267151	0.0
25.607004	8.691748	1.1237081	0.0
34.575577	11.862518	1.4454081	0.1
46.46043	16.025223	1.8710172	0.31
46.456966	16.187204	1.8720022	0.3
46.439503	16.345188	1.873988	0.32
46.355034	16.480173	1.8719758	0.23
46.069565	16.542164	1.8639706	0.27
46.066105	16.704147	1.8659562	0.36
31.198517	11.421514	1.3324425	0.21
31.00728	11.407512	1.3264433	0.35
30.882812	11.472501	1.3234364	0.34
30.594345	11.474495	1.3144351	0.29
30.330875	11.484489	1.3064332	0.35
30.074408	11.495482	1.2984313	0.32
29.801935	11.499477	1.28943	0.32
29.569698	11.463477	1.2814327	0.32
29.313229	11.47047	1.2734311	0.29
29.059761	11.476464	1.2654296	0.31
28.813292	11.484459	1.258428	0.31
28.573822	11.493453	1.2504263	0.3
28.318346	11.495447	1.2424251	0.32
28.093884	11.506441	1.2364234	0.32
27.886644	11.473441	1.2294257	0.32
27.650173	11.478434	1.2214245	0.32
27.427704	11.487429	1.2154227	0.32
27.208235	11.496423	1.2084211	0.34
26.984766	11.502417	1.2014196	0.34
26.778296	11.51441	1.1954178	0.34
26.58406	11.480411	1.1884204	0.3
26.367592	11.485405	1.1824191	0.2
26.265123	11.539395	1.1794136	0.56
26.158655	11.591386	1.1774083	0.28
25.95218	11.59838	1.170407	0.27
25.760712	11.610374	1.1654053	0.25
25.439241	11.562371	1.1544085	0.22
25.165005	11.485374	1.1444147	0.36
24.973536	11.493368	1.1394131	0.36
24.783066	11.500362	1.1334118	0.32
24.5866	11.503357	1.1274108	0.27
24.436129	11.52735	1.1234081	0.37
24.438658	11.623338	1.1243994	0.29
24.384193	11.691328	1.1243931	0.55
24.397959	11.745321	1.1253883	0.25
24.117487	11.704319	1.1163911	0.52
23.994019	11.738311	1.1123877	0.25
23.760548	11.717307	1.1053888	0.38
23.630075	11.7463	1.1023858	0.45
23.385609	11.716297	1.0943877	0.25
23.237137	11.73429	1.0903856	0.58
22.905432	11.703284	1.0793872	0.66
22.361961	11.514292	1.0604017	0.34
22.207487	11.524285	1.0554003	0.39
22.04002	11.525281	1.0503995	0.35
21.884552	11.532275	1.0463984	0.35
21.744314	11.502274	1.0414004	0.39
21.59584	11.512268	1.037399	0.35
15.094313	8.109492	0.789662	0.31
15.085835	8.167482	0.7896558	0.34
15.075367	8.2234745	0.7906498	0.59
15.062899	8.278464	0.79164386	0.36
15.053429	8.335455	0.79163784	0.22
20.871264	11.595234	1.0173898	0.23
20.582792	11.520233	1.0073949	0.33
20.432316	11.522228	1.0033942	0.39
20.29185	11.527223	0.9993934	0.39
20.15438	11.533216	0.99539244	0.39
20.01191	11.536211	0.9913917	0.35
19.889677	11.507211	0.98639363	0.41
19.766201	11.520205	0.98339224	0.36
19.627737	11.5222	0.97939163	0.42
19.512268	11.537192	0.9763901	0.24
19.421799	11.567185	0.9743875	0.61
19.381329	11.626177	0.9743829	0.48
19.246855	11.62917	0.9703823	0.31
19.142624	11.60717	0.9673836	0.38
19.02215	11.617165	0.96338254	0.31
18.88768	11.617159	0.95938224	0.35
18.778215	11.631153	0.9563809	0.37
18.650745	11.634147	0.95338035	0.3
18.520271	11.635142	0.94938	0.25
18.4158	11.651135	0.9463786	0.4
18.31457	11.627134	0.94338006	0.35
18.183096	11.62513	0.93937993	0.34
18.056625	11.625125	0.9363797	0.3
17.932158	11.625119	0.9323794	0.32
17.808691	11.625114	0.9293791	0.34
17.70422	11.637109	0.9263781	0.36
17.605988	11.612108	0.92337966	0.3
17.485512	11.613102	0.91937935	0.34
17.368038	11.615097	0.916379	0.34
17.251572	11.616093	0.9133787	0.35
17.142105	11.621087	0.91037816	0.32
16.98063	11.5910845	0.90537995	0.27
16.812162	11.554081	0.8993822	0.45
16.74293	11.545079	0.8973826	0.28
16.616453	11.537074	0.894383	0.52
16.512989	11.5420685	0.89138246	0.24
16.268513	11.44907	0.8823882	0.5
16.264044	11.52306	0.8843833	0.43
16.217577	11.567053	0.8833804	0.3
16.101103	11.562048	0.88038063	0.48
16.024872	11.545046	0.87838155	0.3
15.916401	11.544041	0.87538147	0.49
15.835935	11.562035	0.8733803	0.29
15.715463	11.551031	0.8693809	0.48
15.62699	11.5630245	0.8673801	0.31
15.521522	11.56102	0.8643801	0.47
15.44529	11.542018	0.8623812	0.34
15.331816	11.534015	0.8593816	0.44
15.254343	11.552008	0.8573805	0.34
15.147875	11.547003	0.8543808	0.55
15.068407	11.561997	0.8523798	0.34
14.953936	11.5499935	0.84938055	0.54
14.872464	11.562987	0.84737974	0.34
14.789228	11.535987	0.84438133	0.56
14.705761	11.545981	0.84238076	0.34
14.607289	11.543976	0.8393809	0.45
14.51582	11.54697	0.83738077	0.41
14.421355	11.545966	0.83538085	0.41
14.399886	11.603957	0.8353777	0.36
14.393649	11.636953	0.8363759	0.5
14.400181	11.717943	0.8383715	0.59
14.347713	11.7509365	0.83736986	0.21
14.303243	11.790929	0.83736783	0.25
14.441784	11.980912	0.84435785	0.52
14.446312	12.0629015	0.8463537	0.28
15.215873	12.783854	0.8823158	0.31
15.255638	12.858846	0.8853122	0.3
15.278172	12.960835	0.8873075	0.54
15.25524	13.107817	0.8903014	0.41
15.244769	13.183807	0.8912983	0.31
15.251304	13.273797	0.8942946	0.47
15.240836	13.349788	0.8952917	0.27
13.36454	11.750883	0.8123724	0.27
13.324076	11.789875	0.8123708	0.2
15.286674	13.604761	0.90228146	0.41
15.279208	13.6847515	0.9042787	0.36
12.8156595	11.560875	0.79438287	0.31
12.7251835	11.55387	0.79138345	0.45
12.668716	11.575865	0.7903827	0.36
12.600479	11.550864	0.7883841	0.48
12.528009	11.557858	0.786384	0.38
12.450541	11.559854	0.7843842	0.41
12.367071	11.555848	0.7823847	0.52
12.297599	11.564844	0.7813846	0.39
12.232136	11.575838	0.7793845	0.41
12.1486635	11.570833	0.777385	0.52
12.089424	11.551832	0.7753861	0.4
12.01295	11.552828	0.7743864	0.53
11.956489	11.570822	0.77338594	0.4
11.874017	11.564817	0.77038664	0.42
11.808545	11.574812	0.76938665	0.41
11.734073	11.575808	0.767387	0.54
11.68384	11.562805	0.76638776	0.4
11.603368	11.556801	0.76438844	0.42
11.5379	11.564796	0.7623885	0.41
11.4594345	11.558791	0.76038927	0.41
11.404956	11.578786	0.760389	0.44
11.330493	11.575781	0.75838953	0.55
11.25602	11.573777	0.7563901	0.4
11.20778	11.561775	0.75439084	0.45
11.139316	11.56377	0.75339127	0.54
11.068843	11.564766	0.75139177	0.4
11.0043745	11.570761	0.750392	0.52
10.947901	11.585755	0.74939203	0.4
10.8674345	11.573751	0.7473931	0.53
10.823198	11.563749	0.74639374	0.4
10.757733	11.566745	0.7443942	0.43
10.679254	11.557741	0.7423951	0.53
10.61579	11.561735	0.74139553	0.38
10.550318	11.564731	0.73939604	0.51
10.525849	11.611724	0.740395	0.39
10.51638	11.675715	0.74139345	0.47
10.526148	11.72371	0.7433922	0.61
10.47968	11.746704	0.7423922	0.3
10.441213	11.778698	0.7423918	0.22
10.569753	11.998681	0.7513854	0.39
7.224152	8.285884	0.5825072	0.2
7.2266846	8.341876	0.5835046	0.67
10.789365	12.48264	0.7683728	0.31
10.781129	12.513637	0.7693724	0.19
10.807664	12.624626	0.7723701	0.53
10.799199	12.695618	0.77436924	0.18
10.789729	12.76661	0.7753684	0.34
10.785263	12.843601	0.7773674	0.48
10.7808	12.920593	0.77936655	0.28
10.781328	13.005584	0.7813656	0.33
10.8031025	13.072577	0.7833644	0.41
10.808632	13.164568	0.78636336	0.36
10.806168	13.246559	0.7883627	0.54
9.513629	11.7516365	0.7214046	0.26
9.4671545	11.771631	0.721405	0.4
12.274635	15.374431	0.87531364	0.58
12.231172	15.419424	0.87631524	0.37
12.228709	15.516416	0.8783155	0.36
12.222245	15.609407	0.880316	0.32
8.957564	11.549619	0.70441574	0.26
8.899092	11.550614	0.7034167	0.42
8.866623	11.584607	0.7034169	0.46
8.8293915	11.5736065	0.7024176	0.44
8.773921	11.577601	0.7014185	0.43
8.714453	11.575597	0.70041955	0.43
8.6589775	11.579592	0.6994204	0.44
8.601509	11.579588	0.6984215	0.44
8.552043	11.589583	0.69742227	0.46
8.492572	11.586578	0.6964234	0.45
8.451334	11.569577	0.6944242	0.47
8.400861	11.578573	0.6944251	0.48
8.344396	11.577568	0.69342625	0.5
8.289922	11.5805645	0.6924273	0.48
8.242451	11.592559	0.6914282	0.48
8.18298	11.587555	0.69042933	0.46
8.129515	11.58955	0.6894305	0.48
8.092281	11.575549	0.68843126	0.48
8.034809	11.572545	0.6864325	0.48
7.985342	11.57954	0.68643355	0.49
7.936866	11.589536	0.6854345	0.48
7.8863997	11.594531	0.68443567	0.48
7.8229256	11.581527	0.6834371	0.49
7.7926917	11.576526	0.6824378	0.49
7.737218	11.574521	0.68143904	0.5
7.690751	11.584517	0.68044007	0.5
7.64128	11.590512	0.6794413	0.51
7.5858126	11.586508	0.6784426	0.52
7.53134	11.584503	0.6774439	0.52
7.481864	11.5905	0.6764451	0.53
7.4416313	11.568498	0.67544603	0.51
7.396165	11.578494	0.6754472	0.5
7.351694	11.590489	0.67444843	0.49
7.300228	11.590485	0.6734498	0.49
7.240757	11.578481	0.67245126	0.51
7.1972857	11.5914755	0.6714525	0.52
7.14281	11.587472	0.67045397	0.53
7.109573	11.57547	0.66945475	0.51
7.068111	11.589465	0.66945606	0.5
7.0166407	11.588461	0.6684575	0.52
6.965174	11.586457	0.66745895	0.54
6.915702	11.588452	0.66646034	0.54
6.8702264	11.597449	0.66646177	0.48
6.8637595	11.670442	0.668463	0.49
6.8865304	11.750436	0.67046344	0.49
6.8840704	11.830428	0.6734648	0.49
6.855601	11.868422	0.6734663	0.46
6.801127	11.862417	0.672468	0.65
6.765657	11.888412	0.6724697	0.57
6.8702025	12.157396	0.6824711	0.49
6.8939734	12.243391	0.6854719	0.48
6.89051	12.327382	0.68747383	0.48
6.8870373	12.414374	0.6904758	0.48
6.8825693	12.499367	0.69247794	0.48
6.878112	12.58336	0.69548017	0.48
6.8756423	12.674352	0.6974825	0.49
6.878184	12.773343	0.700485	0.48
6.894953	12.852337	0.70348626	0.48
6.891489	12.94333	0.70648897	0.46
6.8920274	13.042322	0.7094917	0.47
6.887555	13.135313	0.7114946	0.46
6.8830976	13.226306	0.7144976	0.48
6.8846335	13.331298	0.71750075	0.46
6.8811684	13.42829	0.72050405	0.45
6.8959312	13.510284	0.72350603	0.46
6.8914747	13.605277	0.7255094	0.45
6.884006	13.69827	0.728513	0.48
6.852543	13.743264	0.7295163	0.62
7.0171046	14.177242	0.74552286	0.34
7.01664	14.289234	0.74852717	0.35
7.011177	14.392227	0.7515315	0.35
7.0329423	14.49522	0.75453424	0.34
7.0334864	14.611213	0.75853884	0.34
7.0300193	14.723204	0.7615437	0.24
7.0385633	14.859196	0.7665489	0.29
6.990091	14.880192	0.7665529	0.43
6.9396243	14.895187	0.7655569	0.45
6.876154	14.883184	0.76456046	0.66
6.874926	14.941181	0.7665632	0.32
6.8964653	15.11217	0.77156943	0.41
6.8940067	15.232162	0.77557516	0.53
6.893545	15.359155	0.7795811	0.4
6.889079	15.480146	0.7835873	0.41
6.8816233	15.593139	0.78659326	0.51
6.9063954	15.715133	0.79059744	0.39
6.8969374	15.827126	0.7936038	0.52
6.9014726	15.975116	0.7986109	0.4
6.8900113	16.087109	0.80161756	0.47
6.883551	16.212101	0.80562466	0.37
6.8790956	16.342093	0.8096319	0.66
7.083672	16.966066	0.8316493	0.41
7.1304545	17.150059	0.8386556	0.23
7.117531	17.428043	0.8466725	0.43
7.060067	17.44404	0.8466784	0.36
7.0005975	17.457037	0.84568435	0.49
6.9421287	17.472034	0.84569037	0.39
6.876657	17.470032	0.84469604	0.62
6.911436	17.637024	0.85070294	0.27
6.9209843	17.823015	0.8567133	0.52
6.9195232	17.987007	0.8617235	0.34
6.9140677	18.140999	0.8667335	0.52
6.915613	18.31599	0.8717444	0.33
6.907159	18.466982	0.8767548	0.51
6.909706	18.649975	0.8827663	0.33
6.9364834	18.810966	0.8877741	0.5
6.9330297	18.98296	0.8937857	0.32
6.925574	19.147951	0.89879733	0.5
6.927119	19.340942	0.90481013	0.32
6.918663	19.508934	0.90982234	0.49
6.9202127	19.706926	0.91683567	0.31
6.913758	19.886919	0.9218488	0.48
6.950543	20.089912	0.928859	0.38
6.9430842	20.274904	0.93487275	0.45
6.9216294	20.419897	0.93888533	0.3
6.832159	20.368896	0.93689156	0.66
6.839708	20.603888	0.94390756	0.0
22.492487	67.380356	2.613552	0.0
22.581316	67.99834	2.6345925	0.0
22.55992	68.65333	2.6556535	0.0
23.982794	76.15313	2.912094	0.0
22.248945	73.48525	2.808137	0.0
21.946474	73.31827	2.8001719	0.0
21.786045	73.625275	2.8082263	0.0
21.519585	73.57529	2.8042665	0.0
20.396902	72.713356	2.7663765	0.0
20.159449	72.74636	2.7654197	0.0
20.32914	74.253334	2.8155313	0.0
20.726913	76.63528	2.8966858	0.0
19.629156	73.51838	2.7855833	0.0
20.00939	77.3503	2.9148788	0.0
18.999289	75.42038	2.8428738	0.0
18.786848	75.58039	2.845927	0.0
2.6396003	11.59809	0.61167985	0.38
2.6011283	11.601087	0.61168313	0.55
2.5616605	11.5980835	0.6106861	0.53
2.5241828	11.60708	0.6106898	0.55
2.482722	11.592078	0.6106921	0.58
2.4634833	11.594076	0.6106938	0.56
2.4280162	11.608072	0.6106978	0.56
2.3855398	11.593069	0.6097002	0.56
2.347069	11.594067	0.60970354	0.55
2.310607	11.601064	0.6097072	0.56
2.2711253	11.60106	0.6087105	0.54
2.2346654	11.607057	0.6087141	0.54
2.2124283	11.593056	0.60871494	0.56
2.173957	11.593053	0.6077183	0.55
2.136479	11.601049	0.6077222	0.55
2.098014	11.598046	0.6077254	0.56
2.0595396	11.599044	0.60772884	0.56
2.022072	11.602039	0.6077325	0.57
1.9845996	11.607037	0.60773623	0.58
1.9633602	11.597036	0.6067373	0.57
1.925896	11.598033	0.6067408	0.57
1.8874273	11.59503	0.6067441	0.57
1.8489602	11.591027	0.60574734	0.55
1.8114774	11.600023	0.6057516	0.56
1.7740093	11.60202	0.6057552	0.55
1.736541	11.604018	0.60575897	0.55
1.7163098	11.594017	0.60576004	0.58
1.6768306	11.588014	0.60476327	0.58
1.6383595	11.584011	0.60476667	0.56
1.6028936	11.597008	0.6047712	0.58
1.5654268	11.597005	0.60477483	0.57
1.5269578	11.591002	0.6047781	0.55
1.5077156	11.592001	0.6037801	0.55
1.4702458	11.592998	0.6037839	0.54
1.4327825	11.589995	0.60378736	0.54
1.3963113	11.598992	0.60379183	0.56
1.3578377	11.593989	0.6037953	0.55
1.3203665	11.594986	0.60379916	0.56
1.2828981	11.593984	0.6038029	0.56
1.2626604	11.582983	0.602804	0.59
1.2251894	11.58298	0.6028079	0.58
1.1897131	11.603977	0.6028135	0.59
1.1522508	11.597974	0.6028169	0.59
1.1137747	11.591971	0.6028204	0.61
1.0773114	11.594968	0.6028245	0.6
1.0398365	11.596967	0.60282874	0.59
1.0023663	11.594963	0.6018326	0.59
0.9841304	11.599961	0.60283506	0.57
0.94665974	11.5979595	0.60183895	0.59
0.9091864	11.597957	0.60184306	0.6
0.87171847	11.592954	0.6018467	0.59
0.8342465	11.590951	0.6018507	0.57
0.7977778	11.597949	0.6018554	0.57
0.77954704	11.597947	0.6018575	0.61
0.74207354	11.596945	0.6018616	0.59
0.7045979	11.597942	0.60186595	0.6
0.6681349	11.59894	0.60187024	0.61
0.6306629	11.594936	0.6008741	0.62
0.5931882	11.593935	0.60087836	0.61
0.5567207	11.599932	0.60088325	0.58
0.5374764	11.599931	0.60088545	0.6
0.501012	11.601928	0.60089	0.62
0.46353874	11.597926	0.600894	0.61
0.4260637	11.595923	0.60089827	0.61
0.38959652	11.60192	0.6009032	0.61
0.35312757	11.611918	0.60090864	0.6
0.31565344	11.607916	0.60091275	0.61
0.29742783	11.594914	0.60091364	0.61
0.25994766	11.601912	0.60091895	0.59
0.22348362	11.60191	0.6009234	0.61
0.18600763	11.598907	0.60092777	0.61
0.14954011	11.608906	0.6009334	0.59
0.11206396	11.605903	0.6009377	0.59
0.075599924	11.6049	0.6009422	0.57
0.05736815	11.6029	0.60094434	0.58
0.019891245	11.599896	0.60094875	0.59
-0.017585384	11.590895	0.59995264	0.59
-0.05405156	11.604893	0.60095876	0.59
-0.09051631	11.60789	0.60096383	0.6
-0.1279937	11.6038885	0.60096824	0.6
-0.14622605	11.603888	0.6009706	0.59
-0.1826908	11.602884	0.60097533	0.59
-0.2201681	11.606882	0.6009807	0.58
-0.25663164	11.614881	0.6009864	0.59
-0.29410985	11.608879	0.6009908	0.6
-0.33057502	11.605876	0.6009953	0.57
-0.36805356	11.601873	0.60099995	0.59
-0.3862865	11.599873	0.6010022	0.64
-0.42276153	11.568871	0.5990038	0.66
-0.46022785	11.602868	0.60101265	0.34
-0.647084	17.740858	0.80871916	0.16
-0.7015525	17.698858	0.8077244	0.48
-1.1974096	32.018852	1.2933967	0.3
-0.82147586	17.90186	0.8147688	0.24
-0.8497024	17.918861	0.8147759	0.2
-0.9021893	17.79286	0.81077164	0.28
-0.9576575	17.776861	0.8107801	0.27
-1.0181214	17.85786	0.81380045	0.56
-1.0755837	17.88386	0.8148141	0.3
-1.8554398	32.01389	1.2945424	0.21
-1.9569014	32.026894	1.2955668	0.38
-2.0081344	32.033897	1.2955791	0.23
-2.1096015	32.030903	1.2956017	0.2
-2.2110648	32.03691	1.2966254	0.38
-2.3125317	32.033913	1.2966481	0.19
-2.414998	32.042923	1.2966726	0.36
-2.515464	32.030926	1.2966943	0.19
-2.6189299	32.04893	1.2977202	0.32
-2.6701636	32.050938	1.2977322	0.18
-2.77063	32.03794	1.297754	0.16
-2.8720977	32.03095	1.2977768	0.1
-2.9725616	32.022953	1.2977992	0.0
-3.0760279	32.03596	1.2988249	0.0
-3.1774945	32.030964	1.2988482	0.0
-3.2789607	32.02597	1.2988714	0.0
-3.3311932	32.036976	1.2998849	0.0
-3.4316597	32.02298	1.298907	0.0
-3.5331275	32.014988	1.2989302	0.0
-3.6345918	32.011993	1.2999539	0.0
-3.7370577	32.013996	1.2999785	0.0
-3.8365245	31.992006	1.2999998	0.0
-3.9389894	31.99501	1.3000247	0.0
-3.991222	32.003017	1.3010383	0.0
-4.0916924	31.983023	1.3000602	0.0
-4.1911626	31.957027	1.3000813	0.0
-4.293629	31.956034	1.3001059	0.0
-3.4530525	23.56195	1.0139585	0.36
-3.4233434	23.074945	0.99789596	0.38
-3.4318717	22.605944	0.98184407	0.34
-3.4423914	22.17494	0.9677969	0.41
-3.4499085	21.744938	0.9527491	0.31
-3.4534347	21.298935	0.93769825	0.46
-3.462946	20.916931	0.92565614	0.32
-3.4342318	20.512928	0.9116028	0.47
-3.4417455	20.141924	0.8995612	0.32
-3.448252	19.78392	0.8875209	0.43
-3.455765	19.438917	0.8754822	0.36
-3.4602714	19.093914	0.8644427	0.45
-3.4677787	18.77591	0.85340685	0.37
-3.4752913	18.464907	0.8433718	0.38
-3.4525542	18.170902	0.833332	0.46
-3.4640589	17.902899	0.82430273	0.29
-3.4665635	17.597895	0.814267	0.48
-3.4760604	17.34189	0.8062385	0.33
-3.484569	17.081886	0.79720914	0.44
-3.539032	17.077888	0.7972205	0.57
-3.5905044	17.053888	0.79722893	0.71
-3.6187427	17.05289	0.797235	0.59
-3.61325	16.745886	0.7871968	0.16
-3.4718275	15.787867	0.75405	0.26
-3.4863222	15.604863	0.7480308	0.36
-3.4908135	15.38386	0.74100465	0.46
-3.4963124	15.169856	0.7339795	0.35
-3.4998074	14.954851	0.72695374	0.49
-3.48506	14.775847	0.7209285	0.39
-3.484554	14.553843	0.7129009	0.5
-3.491051	14.365839	0.70687884	0.39
-3.4965446	14.179834	0.7008567	0.51
-3.5000374	13.99083	0.69483376	0.39
-3.5065253	13.820827	0.68881375	0.41
-3.514016	13.657823	0.68379474	0.41
-3.493274	13.475818	0.67776734	0.42
-3.4997602	13.317813	0.67274857	0.42
-3.5042524	13.153809	0.6667286	0.42
-3.5047376	12.980804	0.66170657	0.42
-3.511228	12.832801	0.65668887	0.43
-3.5167146	12.685796	0.65167105	0.43
-3.5152001	12.516791	0.64564884	0.42
-3.4984493	12.3727865	0.6416267	0.45
-3.5049424	12.236782	0.63661027	0.45
-3.50843	12.094777	0.6325924	0.43
-3.5159087	11.972774	0.6285778	0.43
-3.5203912	11.841769	0.6235615	0.42
-3.5208838	11.696764	0.61954236	0.41
-3.5353594	11.607761	0.6165334	0.63
-3.559597	11.621761	0.6175401	0.66
-3.5960724	11.608761	0.6175457	0.69
-3.6395454	11.6197605	0.61755604	0.71
-3.683013	11.631761	0.6185665	0.72
-3.6794908	11.487756	0.6135465	0.21
-3.7209666	11.491755	0.6145554	0.32
-3.79543	11.603759	0.61858577	0.48
-3.8166554	11.609758	0.61959094	0.68
-3.8601325	11.617759	0.619601	0.68
-3.9035964	11.628759	0.6206115	0.68
-3.9390721	11.611758	0.6206166	0.7
-3.9765444	11.601757	0.62062305	0.7
-4.0200167	11.609757	0.62163323	0.7
-4.056484	11.597757	0.6216393	0.69
-4.080721	11.608758	0.6216459	0.69
-4.113193	11.583756	0.6216494	0.48
-4.145671	11.557755	0.6206528	0.53
-4.1871443	11.558756	0.6216617	0.53
-4.230615	11.565756	0.621672	0.53
-4.2650833	11.547755	0.6216769	0.52
-4.310546	11.561755	0.62268865	0.53
-4.329795	11.554755	0.62269187	0.67
-4.359268	11.521754	0.6216937	0.6
-4.4477124	11.655761	0.62773126	0.23
-7.15525	19.005085	0.8943286	0.23
-7.2137275	18.977087	0.8933406	0.12
-6.0046544	15.522936	0.7696038	0.34
-6.0308847	15.519937	0.7696099	0.31
-6.090354	15.528939	0.7706259	0.38
-6.1438246	15.521942	0.7706384	0.3
-6.1962996	15.510944	0.77065015	0.32
-6.251765	15.509946	0.771664	0.27
-6.405208	15.756962	0.78173405	0.19
-6.372705	15.528953	0.77369696	0.15
-7.787474	19.037128	0.9025005	0.16
-7.8559375	19.03613	0.9035188	0.16
-7.9234133	19.028137	0.903536	0.16
-7.988883	19.017141	0.9045524	0.1
-8.067345	19.039146	0.9065763	0.15
-8.132818	19.02615	0.90659255	0.09
-8.206284	19.034157	0.9076136	0.15
-8.245521	19.04216	0.90862525	0.1
-8.31299	19.034164	0.9096427	0.15
-8.386458	19.040169	0.91066355	0.09
-8.460922	19.049175	0.91168517	0.15
-8.563382	19.120184	0.9157219	0.11
-7.061343	15.521988	0.7828734	0.23
-7.1218133	15.525992	0.7838897	0.36
-7.156047	15.536994	0.7849001	0.3
-7.2105184	15.526997	0.7849132	0.35
-7.269988	15.528001	0.785929	0.3
-7.33046	15.530004	0.7869453	0.2
-7.5068936	15.786022	0.79702455	0.58
-8.526077	17.86115	0.87555903	0.17
-8.535567	17.733149	0.87154603	0.38
-8.512817	17.612143	0.8675249	0.2
-8.516302	17.476141	0.86350924	0.34
-8.516793	17.334135	0.8594919	0.18
-8.515282	17.191132	0.8544739	0.1
-8.521775	17.064129	0.8514601	0.19
-8.517258	16.920124	0.8464411	0.25
-8.536742	16.824123	0.84443456	0.23
-8.516995	16.716118	0.8404157	0.19
-8.529475	16.610117	0.83740604	0.41
-8.526967	16.473112	0.8333883	0.23
-8.529453	16.349108	0.8293736	0.21
-8.539941	16.241104	0.826363	0.27
-8.393468	15.829082	0.81127083	0.18
-8.324972	15.574068	0.8032198	0.21
-8.338213	15.539068	0.80221903	0.32
-8.395686	15.529072	0.80223364	0.32
-8.46015	15.534077	0.8032521	0.32
-8.52362	15.535082	0.80426985	0.32
-8.582088	15.527085	0.80528516	0.29
-8.658562	15.550092	0.8073094	0.44
-8.68404	15.480091	0.8053077	0.24
-5.0156393	8.621587	0.5404136	0.44
-5.020121	8.564583	0.5394056	0.4
-5.03459	8.52758	0.5384029	0.41
-5.0760565	8.53858	0.539414	0.3
-5.0935373	8.505578	0.5384126	0.46
-5.1160088	8.482576	0.53841394	0.45
-5.1392393	8.492577	0.53942084	0.38
-5.1747212	8.490577	0.5394285	0.41
-5.207193	8.484576	0.5394349	0.38
-5.245657	8.489576	0.54044443	0.34
-5.2851315	8.494577	0.5414542	0.36
-5.30761	8.470575	0.5414555	0.47
-5.3270817	8.442574	0.5404555	0.44
-5.3503194	8.450574	0.5414621	0.39
-5.3338017	8.362567	0.53844416	0.56
-7.415848	11.730852	0.67346615	0.25
-8.68404	13.7210245	0.7540821	0.25
-8.685526	13.62602	0.7510701	0.2
-8.700013	13.552019	0.7490645	0.42
-8.700495	13.458015	0.74605227	0.25
-8.677739	13.37501	0.7440349	0.27
-8.683223	13.290007	0.74102527	0.27
-8.691708	13.210004	0.7390171	0.27
-8.696186	13.125999	0.73700726	0.26
-8.696668	13.0359955	0.7339955	0.27
-8.7001505	12.950993	0.7319852	0.27
-8.699635	12.860989	0.7289731	0.27
-8.689882	12.800984	0.7269623	0.28
-8.690364	12.713981	0.72495085	0.28
-8.6868515	12.6209755	0.7219374	0.27
-8.684329	12.531972	0.71992475	0.26
-8.591839	12.307954	0.71186846	0.18
-8.338367	11.851913	0.6937352	0.48
-8.359604	11.842915	0.6937399	0.21
-8.400083	11.820917	0.6937482	0.16
-8.3945675	11.732911	0.6917345	0.13
-8.453512	11.660911	0.6907411	0.43
-8.459999	11.590908	0.68873334	0.4
-8.517466	11.594912	0.6897501	0.46
-8.569944	11.589916	0.6907642	0.45
-8.603176	11.5979185	0.69177467	0.46
-8.658647	11.597922	0.6927904	0.46
-8.714114	11.597926	0.6938062	0.46
-8.790586	11.624934	0.69583166	0.61
-8.853049	11.633939	0.69785076	0.6
-8.911522	11.635943	0.69886774	0.61
-8.962	11.625946	0.69988084	0.62
-9.000227	11.63995	0.70089376	0.63
-9.0557	11.636954	0.7019093	0.62
-9.110169	11.632957	0.7029245	0.62
-9.172639	11.638964	0.7039434	0.62
-9.232112	11.639968	0.70596075	0.62
-9.283583	11.630972	0.70597446	0.62
-9.338062	11.623976	0.70698935	0.59
-9.384285	11.64698	0.709006	0.62
-9.434762	11.634984	0.7100191	0.62
-9.497236	11.637989	0.7110378	0.62
-9.559702	11.641995	0.71205676	0.59
-9.61118	11.629999	0.7130702	0.59
-9.675651	11.635004	0.7150899	0.61
-9.711887	11.642008	0.7161015	0.61
-9.767354	11.636012	0.7171172	0.6
-9.830822	11.639018	0.71813637	0.59
-9.899287	11.648025	0.7201579	0.59
-9.949768	11.633028	0.7201709	0.6
-10.012241	11.633033	0.72218955	0.59
-10.074705	11.634039	0.72320837	0.58
-10.110938	11.640042	0.72422004	0.61
-10.17941	11.6460495	0.7262414	0.59
-10.239885	11.6420555	0.727259	0.58
-10.302354	11.641061	0.7282777	0.57
-10.364832	11.638066	0.7302961	0.56
-10.421297	11.630072	0.73131216	0.55
-10.485772	11.629077	0.7323315	0.55
-10.532997	11.647082	0.73334825	0.55
-10.600471	11.64909	0.7353691	0.57
-10.661944	11.644095	0.73638713	0.56
-10.728417	11.644101	0.7384074	0.54
-10.787891	11.6361065	0.73942447	0.55
-10.850359	11.6321125	0.7404431	0.54
-10.9248295	11.6401205	0.742467	0.55
-10.970059	11.653126	0.74348265	0.55
-11.029538	11.643131	0.7454997	0.55
-11.099005	11.645138	0.74652135	0.55
-11.158473	11.636144	0.7475385	0.54
-11.225947	11.6341505	0.74955916	0.53
-11.29842	11.637158	0.751582	0.55
-11.37289	11.642167	0.7526058	0.55
-11.415129	11.649172	0.75361985	0.55
-11.4836	11.647178	0.755641	0.55
-11.554069	11.647185	0.75766295	0.55
-11.615534	11.638192	0.75868106	0.53
-11.693004	11.644201	0.76070607	0.55
-11.762477	11.641209	0.7617275	0.53
-11.828948	11.635215	0.76374763	0.53
-11.884187	11.653222	0.7657674	0.54
-11.955659	11.65123	0.7667897	0.55
-12.025129	11.647237	0.7688111	0.53
-12.102594	11.651246	0.7708361	0.53
-12.177072	11.650254	0.7718596	0.53
-12.241541	11.640261	0.7738788	0.52
-12.311014	11.63427	0.77490014	0.51
-12.373249	11.657277	0.77692294	0.51
-12.448714	11.657286	0.77894706	0.5
-12.518192	11.649294	0.7809682	0.52
-12.59066	11.645302	0.7819909	0.53
-12.6671295	11.644311	0.7840153	0.51
-12.742602	11.64132	0.7860391	0.5
-12.823071	11.64333	0.7880653	0.5
-12.881305	11.660337	0.79008627	0.59
-13.098755	11.787369	0.7981729	0.43
-13.185225	11.79238	0.8002015	0.34
-13.257693	11.784388	0.802224	0.41
-13.343169	11.786399	0.804252	0.39
-13.41564	11.777408	0.8062745	0.39
-13.47587	11.794415	0.80829626	0.37
-13.5693445	11.802428	0.81032777	0.31
-13.653809	11.803438	0.8123555	0.39
-13.733281	11.798448	0.8143808	0.34
-13.817752	11.79746	0.81640846	0.38
-13.891224	11.786468	0.81843114	0.38
-13.978699	11.786479	0.8204599	0.37
-14.039932	11.801488	0.82248193	0.4
-14.124399	11.799499	0.82450956	0.38
-14.213875	11.79951	0.8265391	0.37
-14.29834	11.796521	0.82956666	0.39
-14.374819	11.784531	0.8305904	0.36
-14.496285	11.810548	0.834634	0.18
-11.906123	9.589116	0.7184951	0.88
-11.865375	9.524108	0.7154729	0.99
-11.925844	9.513114	0.71649075	0.99
-12.001312	9.514124	0.7185151	0.99
-12.054788	9.496128	0.7195298	0.99
-12.133259	9.498138	0.72155535	0.99
-12.193734	9.485145	0.723573	0.99
-12.347194	9.546166	0.72863114	0.78
-15.249048	11.81365	0.85488564	0.18
-15.323518	11.796659	0.8559085	0.45
-15.3390045	11.73166	0.85490566	0.46
-15.332489	11.650656	0.8528935	0.43
-15.425957	11.647668	0.85592455	0.41
-15.531427	11.652683	0.85896075	0.43
-15.625899	11.648697	0.86099213	0.41
-15.690131	11.659706	0.86301523	0.42
-15.795604	11.662721	0.8660512	0.41
-15.884076	11.652733	0.86808	0.41
-15.9885435	11.654748	0.8711156	0.41
-16.088015	11.651763	0.8741491	0.52
-16.186491	11.646777	0.876182	0.39
-16.290958	11.646792	0.8792175	0.41
-16.368195	11.663804	0.881246	0.5
-16.464664	11.656818	0.884278	0.4
-16.560133	11.648831	0.8863097	0.48
-16.685602	11.660851	0.89035404	0.39
-16.770079	11.642862	0.8923808	0.47
-16.878548	11.641878	0.89541787	0.38
-16.981018	11.635893	0.8984523	0.48
-17.073252	11.660908	0.90148705	0.38
-17.17072	11.650923	0.90351933	0.48
-17.299194	11.659942	0.9075647	0.36
-17.383663	11.639955	0.90959144	0.46
-17.503136	11.641973	0.9126329	0.35
-17.604607	11.631988	0.91566676	0.55
-17.91181	11.79904	0.9277931	0.41
-18.08428	11.833068	0.932857	0.36
-18.181746	11.818082	0.935889	0.44
-18.291222	11.809099	0.93892604	0.35
-18.400698	11.799115	0.9409629	0.43
-18.527168	11.800136	0.9450071	0.33
-15.376024	9.687584	0.81565875	0.52
-15.3942585	9.666586	0.8156622	0.29
-18.903334	11.838197	0.95614296	0.27
-18.92282	11.768198	0.95614153	0.42
-18.919306	11.684195	0.9541304	0.53
-18.998775	11.653207	0.95615464	0.41
-19.115248	11.644225	0.95919436	0.4
-19.242722	11.640246	0.9622386	0.42
-19.354952	11.668264	0.9662813	0.41
-19.475426	11.659284	0.96932256	0.4
-19.606897	11.656305	0.97336847	0.4
-19.734367	11.650326	0.97741264	0.4
-19.868834	11.648347	0.98145986	0.4
-20.006306	11.64637	0.98550814	0.39
-20.139778	11.641392	0.9885547	0.38
-20.24401	11.660409	0.9925937	0.47
-20.39548	11.664435	0.9966478	0.38
-20.532953	11.659457	1.000696	0.46
-20.67242	11.65548	1.0047449	0.38
-20.818893	11.653504	1.0087966	0.45
-20.958363	11.647529	1.0128455	0.38
-21.097834	11.640552	1.0168942	0.44
-21.22606	11.669573	1.0219432	0.36
-21.362532	11.659597	1.0249907	0.46
-21.786976	11.806671	1.0401586	0.36
-21.961447	11.813701	1.0462219	0.37
-22.10792	11.804726	1.0502732	0.35
-15.356094	8.08051	0.78643715	0.26
-15.345336	8.044507	0.7854285	0.48
-15.409809	8.018516	0.7874473	0.45
-15.51729	8.013532	0.79048365	0.37
-16.046719	8.230624	0.80969644	0.31
-16.153189	8.223641	0.8127325	0.32
-16.154676	8.160639	0.8117246	0.59
-16.23415	8.13865	0.81374925	0.3
-16.311384	8.146664	0.8167772	0.38
-16.352861	8.104669	0.81678605	0.38
-16.406345	8.067675	0.8177997	0.52
-16.504812	8.05469	0.8208323	0.33
-23.922583	11.66104	1.1029092	0.4
-24.112051	11.662075	1.1089778	0.35
-24.285522	11.654105	1.1140397	0.42
-24.471746	11.698139	1.1201117	0.53
-31.747515	15.105471	1.3951223	0.27
-35.363647	16.710136	1.5296109	0.23
-35.344147	16.566133	1.5275898	0.14
-32.023968	14.872524	1.4002008	0.27
-17.511837	7.9908533	0.8511772	0.3
-17.469086	7.9378443	0.8491551	0.33
-17.497564	7.885847	0.8491583	0.37
-17.55404	7.846855	0.850173	0.43
-17.635523	7.817868	0.85219795	0.35
-35.342365	15.698144	1.514506	0.3
-35.360855	15.57515	1.513501	0.36
-35.342358	15.435147	1.5114807	0.23
-35.328606	15.363146	1.5094686	0.33
-35.3371	15.236148	1.5084594	0.34
-35.337597	15.10515	1.506447	0.33
-35.354088	14.982155	1.5054411	0.33
-35.338585	14.846154	1.502422	0.32
-35.35008	14.721157	1.5014142	0.22
-35.361572	14.59716	1.5004063	0.28
-17.770834	7.164867	0.8471584	0.3
-17.797316	7.1118693	0.84716064	0.37
-17.875792	7.0798817	0.8491842	0.33
-17.93727	7.040891	0.8512008	0.51
-35.344296	13.885166	1.4903297	0.16
-35.36179	13.765171	1.4893242	0.41
-31.538366	12.204451	1.3487513	0.2
-35.337536	13.565168	1.4862953	0.15
-35.32503	13.434168	1.4842776	0.25
-35.337524	13.313172	1.4832703	0.39
-35.35102	13.192176	1.4822631	0.29
-32.440754	11.979625	1.3740613	0.15
-35.36301	12.946181	1.4792428	0.32
-32.846462	11.957704	1.3872092	0.18
-35.347755	12.7531805	1.4772178	0.27
-35.356247	12.632183	1.4752088	0.24
-35.343746	12.503182	1.473191	0.2
-32.579456	11.401656	1.3720524	0.21
-35.346733	12.257186	1.471167	0.37
-35.328983	12.189183	1.4691535	0.29
-35.327477	12.066184	1.4681404	0.28
-35.33197	11.945188	1.4671297	0.37
-35.333466	11.823189	1.4661177	0.27
-35.37696	11.7151985	1.4661227	0.46
-36.011406	11.803323	1.4873677	0.2
-36.460865	11.82641	1.5025374	0.3
-36.763096	11.861469	1.5126534	0.17
-29.611113	9.430092	1.2537416	0.45
-37.584023	11.871632	1.5389602	0.26
-37.961494	11.861707	1.5510999	0.29
-38.345966	11.851784	1.5642424	0.23
-38.727432	11.83886	1.5763835	0.16
-29.391588	8.858049	1.2405962	0.52
-31.371695	9.409435	1.3113908	0.19
-31.260197	9.269413	1.3063339	0.16
-30.200758	8.850208	1.2668946	0.24
-40.987514	11.91031	1.651235	0.35
-41.433983	11.9014	1.665401	0.2
-41.894447	11.893492	1.6805725	0.34
-42.355915	11.882586	1.6957442	0.16
-29.48202	8.191069	1.2375536	0.14
-29.421513	8.076057	1.2345179	0.53
-43.835068	11.933883	1.7443033	0.2
-44.29554	11.911977	1.7594739	0.21
-31.687847	8.388502	1.3113942	0.19
-31.069378	8.119382	1.289134	0.33
-31.019875	8.003373	1.2861024	0.26
-31.077114	7.967384	1.2881196	0.34
-37.666203	9.551684	1.5197494	0.23
-36.657764	9.171487	1.483332	0.18
-36.047295	8.898369	1.4600745	0.3
-35.939796	8.753348	1.4560186	0.24
-36.354267	8.735433	1.4691714	0.12
-37.843678	8.972729	1.5207537	0.15
-36.514	8.594466	1.4732157	0.2
-36.461502	8.462458	1.4701816	0.16
-36.98697	8.463564	1.4883782	0.14
-36.399498	8.209449	1.4661305	0.21
-36.679977	8.153506	1.4752293	0.17
-36.75447	8.050522	1.4772457	0.1
-36.341743	7.899441	1.4620746	0.16
-36.41923	7.798458	1.4640924	0.26
-36.68471	7.736513	1.4721848	0.22
-36.8482	7.6515474	1.4772365	0.29
-36.946693	7.552569	1.4802623	0.11
-37.408165	7.5266633	1.4954321	0.3
-37.390663	7.402662	1.4934118	0.19
-37.86689	7.435758	1.5095938	0.0
-66.52091	12.898529	2.5079446	0.0
-66.51843	12.682537	2.505923	0.0
-66.52094	12.4675455	2.5049033	0.0
-66.134476	12.181476	2.4897296	0.0
-65.939	11.932445	2.4816318	0.0
-65.88752	11.710443	2.478591	0.0
-66.06577	11.635483	2.484651	0.0
-66.23827	11.453526	2.4886985	0.0
-66.0028	11.200485	2.4795847	0.04
-65.50733	10.905393	2.4613686	0.0
-65.43585	10.683386	2.4573197	0.0
-65.74736	10.524458	2.467422	0.0
-65.85987	10.33149	2.4694452	0.0
-65.52213	10.173425	2.457302	0.0
-65.62565	9.979453	2.4603217	0.0
-65.41217	9.738418	2.451217	0.07
-65.39169	9.526421	2.450188	0.09
-65.5072	9.334453	2.4532123	0.08
-65.561714	9.134472	2.4532127	0.0
-65.65022	8.937498	2.4552264	0.0
-65.51549	8.815474	2.450163	0.0
-65.662994	8.626513	2.4541998	0.0
-65.71551	8.424531	2.455199	0.0
-66.415	8.303682	2.4784513	0.0
-71.75432	8.746793	2.6615176	0.0
-66.80179	7.6127915	2.4885266	0.0
-66.74231	7.3947873	2.4864814	0.0
-66.844826	7.1948166	2.4884996	0.0
-66.42035	6.939737	2.4733121	0.06
-66.50186	6.7387614	2.475322	0.0
-66.91137	6.568855	2.4884593	0.0
-67.254616	6.49693	2.4995816	0.0
-67.05014	6.265896	2.4924798	0.0
-67.310646	6.0789585	2.5005589	0.0
-67.521164	5.8850102	2.5076182	0.0
-67.24268	5.649961	2.4964874	0.0
-67.17521	5.432955	2.494439	0.0
-67.26172	5.228981	2.4964495	0.0
-71.96937	5.2569804	2.6572373	0.0
-71.74889	5.014943	2.6491277	0.0
-72.151405	4.817037	2.6622593	0.0
-71.37094	4.540882	2.6349335	0.0
-71.61246	4.331942	2.6420026	0.0
-72.047966	4.133043	2.6571465	0.0
-71.697235	4.000973	2.6449988	0.0
-71.78375	3.7810009	2.6470077	0.0
-33.929802	-2.6052024	1.3672167	0.12
-32.49526	-2.5999007	1.3197558	0.17
-32.63271	-2.7149284	1.3247366	0.43
-33.39716	-2.886087	1.3504974	0.13
-33.464607	-2.9990995	1.353504	0.0
-33.566833	-3.0621204	1.3564833	0.11
-33.91628	-3.2021916	1.3693917	0.19
-33.715733	-3.2921486	1.3624926	0.33
-33.733185	-3.4021509	1.363517	0.0
-32.488094	-3.48589	1.3220079	0.18
-32.496315	-3.538891	1.3230197	0.49
-32.77177	-3.674947	1.3329544	0.13
-33.066216	-3.8140068	1.3428829	0.3
-32.792675	-3.888949	1.3340062	0.22
-32.737125	-3.9879363	1.3330545	0.24
-32.97657	-4.122985	1.3410025	0.18
-25.504103	-3.2774436	1.0895628	0.39
-33.116245	-4.3010116	1.3469995	0.29
-33.1997	-4.4200277	1.3500013	0.0
-33.631596	-4.695113	1.365916	0.23
-24.93562	-3.6513295	1.0718726	0.39
-25.123074	-3.760368	1.0788316	0.36
-25.397299	-3.8424244	1.0887514	0.0
-33.684628	-5.194118	1.3700334	0.09
-33.658077	-5.3001113	1.3690724	0.0
-33.719524	-5.4191227	1.372082	0.0
-50.07908	-9.0904255	1.9330088	0.21
-49.31854	-9.115266	1.9082992	0.24
-48.546	-9.132106	1.882592	0.24
-47.765465	-9.142943	1.8568856	0.11
-47.046703	-9.082797	1.8331362	0.16
-46.337166	-9.099648	1.8104048	0.28
-45.63463	-9.112504	1.7866695	0.27
-44.957092	-9.126363	1.7649249	0.2
-44.325554	-9.145232	1.7441643	0.15
-42.454052	-8.901854	1.6817914	0.25
-42.424274	-8.965846	1.68082	0.29
-42.429726	-9.107843	1.6818566	0.33
-42.401173	-9.242834	1.681904	0.36
-39.98469	-8.852348	1.6006913	0.2
-39.877144	-8.961324	1.5977603	0.27
-39.88459	-9.096322	1.5987939	0.38
-39.625046	-9.169268	1.5909091	0.14
-26.248697	-6.1416044	1.1310276	0.52
-25.728168	-6.1075006	1.1142087	0.14
-25.527632	-6.146461	1.1072913	0.29
-25.2601	-6.168409	1.0993941	0.4
-24.951567	-6.1783476	1.0895085	0.2
-24.789028	-6.2223163	1.0845784	0.49
-24.807484	-6.3103204	1.0855932	0.33
-24.797714	-6.3503184	1.0856066	0.59
-12.545526	-3.2948995	0.66229296	0.21
-12.483988	-3.3218904	0.66031975	0.53
-12.195455	-3.2888365	0.6514138	0.26
-12.053927	-3.293812	0.64646393	0.36
-12.0323925	-3.3298109	0.64647824	0.52
-12.122861	-3.3968322	0.6494596	0.34
-12.154085	-3.42584	0.6504543	0.39
-12.161557	-3.4708447	0.6514603	0.47
-12.424013	-3.5868993	0.6613916	0.39
-12.476484	-3.645913	0.6633848	0.35
-21.152658	-6.190612	0.9658785	0.39
-11.909426	-3.5678086	0.6445653	0.34
-11.882892	-3.6018069	0.6435807	0.34
-11.86813	-3.6188054	0.6435889	0.46
-11.849592	-3.6548054	0.6426019	0.45
-11.829051	-3.6898046	0.6426153	0.64
-11.872524	-3.7458165	0.64461076	0.32
-21.15865	-6.6716213	0.97098666	0.17
-19.251425	-6.181254	0.9055497	0.3
-19.043898	-6.1832156	0.898623	0.49
-18.876366	-6.1961846	0.8936846	0.3
-18.680832	-6.199149	0.8867538	0.48
-18.509304	-6.209118	0.88181597	0.3
-18.35777	-6.2240906	0.8768721	0.45
-18.352236	-6.288091	0.87788785	0.6
-18.283464	-6.2970786	0.8759137	0.48
-18.093939	-6.2980447	0.8699798	0.34
-17.927404	-6.3050146	0.8640391	0.43
-17.75288	-6.308983	0.85910046	0.36
-17.582352	-6.3129525	0.85316026	0.5
-17.464815	-6.333932	0.8502053	0.4
-17.472279	-6.3999357	0.8512165	0.23
-17.501505	-6.441942	0.85221523	0.71
-17.402977	-6.469926	0.84925497	0.48
-17.512436	-6.573949	0.854239	0.47
-17.570892	-6.6589613	0.8572365	0.36
-17.655352	-6.7549796	0.86122745	0.39
-17.538822	-6.7759595	0.85727173	0.39
-17.33529	-6.7619233	0.8513385	0.27
-17.227531	-6.752904	0.8473734	0.16
-16.392036	-6.491748	0.818605	0.62
-16.631483	-6.6457953	0.82755464	0.19
-15.645996	-6.317612	0.79282296	0.18
-15.50947	-6.3215885	0.7888698	0.5
-15.394941	-6.3335695	0.7849107	0.34
-15.259408	-6.3355465	0.78095657	0.62
-14.823664	-6.186466	0.7650738	0.29
-14.827127	-6.243469	0.7660835	0.18
-14.894589	-6.3274846	0.769077	0.43
-14.773066	-6.3334646	0.7661186	0.35
-14.636536	-6.331442	0.76116353	0.54
-14.534007	-6.3434258	0.7581999	0.34
-14.416244	-6.3204045	0.7542345	0.45
-14.309714	-6.3293877	0.75127137	0.35
-14.171184	-6.3233647	0.7473159	0.61
-14.060657	-6.3293467	0.7433533	0.36
-14.030119	-6.369344	0.74337065	0.41
-14.046587	-6.4313498	0.7443766	0.32
-14.003057	-6.466345	0.7433972	0.63
-13.995285	-6.4893446	0.74340385	0.3
-13.865764	-6.4853234	0.73944545	0.23
-13.748227	-6.4843044	0.73648345	0.18
-13.637704	-6.487287	0.73251987	0.1
-13.534175	-6.492271	0.72955424	0.14
-13.434644	-6.4982557	0.7265875	0.1
-13.342114	-6.5072417	0.7246188	0.16
-13.238355	-6.484224	0.7206482	0.16
-13.1318245	-6.485207	0.71768254	0.16
-13.0563	-6.501197	0.71570945	0.14
-12.530263	-6.3461065	0.6968505	0.33
-12.448727	-6.3550944	0.6948778	0.42
-12.357966	-6.3350797	0.6919031	0.51
-12.26844	-6.3400664	0.6889322	0.39
-12.172909	-6.3410525	0.6859624	0.43
-12.082378	-6.3440394	0.68399125	0.41
-11.994858	-6.3490267	0.6810194	0.43
-11.911323	-6.3540144	0.6790462	0.41
-11.829801	-6.361003	0.6760727	0.41
-11.751039	-6.343991	0.6740944	0.42
-11.65951	-6.3439775	0.6711227	0.42
-11.554977	-6.335962	0.6681537	0.67
-11.403457	-6.302938	0.6631951	0.31
-11.300928	-6.294923	0.6592252	0.39
-11.303398	-6.343927	0.660232	0.39
-11.293863	-6.385928	0.6612415	0.39
-11.298095	-6.4119306	0.66124415	0.39
-11.288569	-6.4549327	0.6622536	0.38
-11.2850275	-6.499935	0.6622616	0.38
-11.276503	-6.543937	0.6632709	0.39
-11.275962	-6.5909405	0.66327816	0.39
-11.259432	-6.629941	0.66428906	0.46
-11.250895	-6.672943	0.6642982	0.38
-11.256135	-6.7009454	0.6653008	0.45
-11.259595	-6.75095	0.66630733	0.29
-11.258063	-6.798953	0.666315	0.52
-11.216529	-6.822949	0.66633105	0.29
-11.174011	-6.8479447	0.6653474	0.61
-11.112472	-6.8589373	0.6633674	0.15
-10.093013	-6.2927604	0.62458575	0.34
-10.07725	-6.3057594	0.6235921	0.29
-10.087715	-6.3567653	0.62559617	0.48
-10.033182	-6.3677588	0.6236135	0.42
-9.955656	-6.364749	0.62163544	0.43
-9.885131	-6.3657403	0.61965585	0.44
-9.811599	-6.3637314	0.6176767	0.43
-9.753839	-6.349723	0.6156913	0.46
-9.690311	-6.3537154	0.6137099	0.43
-9.623787	-6.355708	0.61172915	0.44
-9.550262	-6.352699	0.6097495	0.45
-9.487731	-6.355692	0.6077675	0.45
-9.4242	-6.357684	0.60678566	0.45
-9.359679	-6.359677	0.6048039	0.46
-9.309906	-6.34767	0.6028163	0.45
-9.246387	-6.3496633	0.6008342	0.47
-9.18586	-6.3526564	0.5998513	0.48
-9.124334	-6.3546495	0.5978686	0.46
-9.061809	-6.355643	0.5958859	0.46
-9.004272	-6.3586364	0.59490204	0.48
-8.946752	-6.362631	0.5929182	0.45
-8.90798	-6.356626	0.591928	0.44
-8.843464	-6.355619	0.5899454	0.45
-8.781928	-6.354612	0.5879619	0.44
-8.721401	-6.354605	0.58697814	0.44
-8.665873	-6.3576	0.58499336	0.46
-8.620344	-6.367596	0.5840067	0.47
-8.557823	-6.3655896	0.5820231	0.46
-8.51305	-6.353584	0.5810335	0.48
-8.45953	-6.3575788	0.57904816	0.47
-8.403996	-6.358573	0.57806283	0.46
-8.352468	-6.3625684	0.5770768	0.47
-8.304953	-6.370565	0.5750901	0.48
-8.247414	-6.368559	0.5741048	0.47
-8.213654	-6.364555	0.573113	0.47
-8.152132	-6.3605485	0.5711285	0.44
-8.094593	-6.357543	0.5691429	0.45
-8.048076	-6.3645396	0.5681555	0.46
-8.004545	-6.372536	0.56716746	0.46
-7.9560175	-6.376532	0.5661802	0.47
-7.897491	-6.372526	0.5641945	0.45
-7.8587346	-6.363522	0.5632033	0.47
-7.8032002	-6.3605165	0.5622169	0.46
-7.7536716	-6.362513	0.5602295	0.44
-7.7111397	-6.3695097	0.5592407	0.48
-7.6586113	-6.368505	0.5582535	0.46
-7.615095	-6.375502	0.557265	0.46
-7.562563	-6.3734975	0.5552776	0.47
-7.520795	-6.3594923	0.5542863	0.48
-7.470273	-6.3594885	0.5532986	0.46
-7.4337487	-6.3704867	0.5523085	0.46
-7.3842244	-6.370483	0.55132043	0.46
-7.3376865	-6.371479	0.5493316	0.46
-7.2871675	-6.3704753	0.54834354	0.46
-7.2533946	-6.361471	0.54735065	0.48
-7.2008786	-6.358467	0.54636276	0.48
-7.1693435	-6.371466	0.54537135	0.48
-7.1208177	-6.370463	0.54438263	0.48
-7.077292	-6.37346	0.543393	0.48
-7.030764	-6.3734565	0.5414037	0.48
-6.990237	-6.378454	0.5404135	0.49
-6.9484806	-6.3624496	0.5394216	0.47
-6.9169474	-6.374449	0.5384299	0.52
-6.8794203	-6.3814473	0.53843904	0.46
-6.820894	-6.369442	0.53645116	0.49
-6.7713714	-6.365438	0.5354619	0.66
-6.561859	-6.2164083	0.52649534	0.11
-6.540324	-6.2354093	0.52650166	0.7
-6.5185637	-6.235408	0.52550644	0.12
-6.625015	-6.37143	0.5314948	0.35
-6.580489	-6.370427	0.53050447	0.45
-6.538969	-6.3724246	0.52951366	0.47
-6.5004306	-6.375423	0.52852225	0.43
-6.4539137	-6.37242	0.5275319	0.48
-6.421384	-6.381419	0.5265397	0.46
-6.3926253	-6.3744164	0.5255452	0.47
-6.349095	-6.372414	0.52455425	0.49
-6.304568	-6.3694115	0.5235634	0.5
-6.274036	-6.379411	0.52257055	0.48
-6.222513	-6.3694077	0.52158046	0.47
-6.193987	-6.3814077	0.5205873	0.49
-6.157461	-6.385406	0.52059513	0.5
-6.1236925	-6.3714027	0.5196009	0.48
-6.0851717	-6.373401	0.51860887	0.48
-6.0476418	-6.3754	0.51761657	0.47
-6.008115	-6.375398	0.5166245	0.48
-5.9745893	-6.3813977	0.5156317	0.49
-5.9430537	-6.388397	0.5156385	0.5
-5.9073	-6.3723936	0.5136443	0.49
-5.8557777	-6.3593903	0.5126534	0.68
-5.8132434	-6.3543878	0.5116613	0.41
-5.7837167	-6.363388	0.5106677	0.36
-5.7851825	-6.4043927	0.5116704	0.41
-5.8046665	-6.4664006	0.5136712	0.23
-5.797132	-6.498404	0.5146751	0.45
-5.802367	-6.524407	0.51467603	0.81
-5.7628474	-6.5234056	0.5146835	0.57
-5.7163033	-6.5124025	0.5126914	0.67
-5.703784	-6.5404058	0.5136958	0.53
-5.8982377	-6.7944407	0.5236781	0.27
-5.854704	-6.7884383	0.5226859	0.46
-5.852176	-6.8284426	0.52368945	0.31
-5.788422	-6.779435	0.52069765	0.47
-5.6268973	-6.6404147	0.51371723	0.2
-5.5913734	-6.6424136	0.5137239	0.41
-5.5668454	-6.6564145	0.51272935	0.37
-5.550328	-6.6804166	0.51373404	0.33
-5.5367928	-6.7064195	0.5137383	0.45
-5.513033	-6.700418	0.5127421	0.36
-5.4274974	-6.6424093	0.5097532	0.37
-5.397976	-6.650409	0.5087589	0.47
-5.4644394	-6.770425	0.5137556	0.28
-5.345933	-6.6744113	0.5087696	0.44
-5.3543878	-6.725417	0.5097717	0.32
-5.266867	-6.6634083	0.50678235	0.38
-5.251112	-6.6664085	0.5057852	0.31
-5.246574	-6.702412	0.50678843	0.45
-5.311038	-6.823427	0.5117858	0.25
-5.2515182	-6.7944226	0.5097938	0.32
-5.2459836	-6.8304267	0.5107972	0.47
-5.208467	-6.8284254	0.5098033	0.32
-5.1259484	-6.769418	0.5058129	0.29
-5.0531845	-6.6994095	0.50282	0.36
-5.0876484	-6.7854195	0.50582016	0.23
-5.0081296	-6.7284117	0.50282913	0.25
-4.9076095	-6.6434016	0.4978395	0.45
-4.9320874	-6.7184105	0.5008404	0.21
-4.8615527	-6.669404	0.49784824	0.52
-4.7160287	-6.5223875	0.49086127	0.25
-4.697271	-6.519387	0.4908639	0.31
-4.699748	-6.565392	0.49186626	0.66
-4.644212	-6.533389	0.48987252	0.27
-4.881667	-6.892429	0.50485927	0.41
-4.7961435	-6.8224216	0.5008677	0.35
-4.7396173	-6.7904177	0.4988741	0.29
-4.7070894	-6.7904177	0.49787888	0.34
-4.7433267	-6.862426	0.50087804	0.33
-4.6767964	-6.81542	0.4978848	0.37
-4.6492834	-6.8234215	0.49788928	0.36
-4.6007442	-6.799419	0.4958947	0.34
-4.5922275	-6.8334227	0.49689797	0.48
-4.5366945	-6.7994194	0.49490368	0.3
-4.5339346	-6.8184214	0.4949052	0.44
-4.5194025	-6.8424244	0.49590865	0.21
-4.5138793	-6.880428	0.49691167	0.19
-4.45136	-6.8364244	0.49391752	0.54
-4.4058304	-6.815422	0.4929224	0.27
-4.3923054	-6.841425	0.49292573	0.32
-4.33678	-6.8054223	0.49093089	0.36
-4.3320084	-6.8204236	0.49193236	0.43
-4.2494955	-6.7444167	0.48793858	0.16
-3.9649928	-6.3643804	0.47195268	0.33
-3.9554696	-6.393384	0.47195527	0.32
-3.9289324	-6.3953853	0.47195843	0.45
-3.899403	-6.393386	0.47096166	0.41
-3.881646	-6.3883862	0.47096342	0.43
-3.8461344	-6.378386	0.4699669	0.44
-3.8236017	-6.386388	0.46996975	0.42
-3.7980566	-6.388389	0.46897262	0.44
-3.7675436	-6.38539	0.46897575	0.45
-3.7380157	-6.382391	0.46797875	0.41
-3.716482	-6.3913927	0.46798143	0.42
-3.690722	-6.372391	0.46698314	0.41
-3.6671932	-6.378393	0.46698585	0.43
-3.649667	-6.3943954	0.46698838	0.43
-3.6191447	-6.3893967	0.4659912	0.43
-3.590611	-6.3863974	0.46499386	0.44
-3.563104	-6.3873987	0.46499658	0.44
-3.5365713	-6.3874	0.4649991	0.43
-3.5177977	-6.3774	0.4640004	0.44
-3.4962735	-6.386402	0.46400285	0.43
-3.4717405	-6.389404	0.46300524	0.43
-3.4372318	-6.377404	0.4620078	0.43
-3.4167032	-6.3874063	0.4620101	0.43
-3.3911726	-6.388408	0.46201238	0.43
-3.376418	-6.3864083	0.46201357	0.41
-3.351882	-6.3884106	0.46101576	0.41
-3.325363	-6.388412	0.46101803	0.41
-3.2968316	-6.3834133	0.46002012	0.42
-3.2693145	-6.3814144	0.46002227	0.43
-3.249784	-6.392417	0.46002436	0.45
-3.2212486	-6.386418	0.45902634	0.45
-3.2084842	-6.386419	0.45902732	0.45
-3.1869621	-6.3944206	0.45902935	0.45
-3.1534448	-6.3804216	0.45803124	0.44
-3.1359105	-6.3944244	0.4580332	0.44
-3.1103868	-6.394426	0.45703503	0.41
-3.080862	-6.3864274	0.45703676	0.41
-3.0593357	-6.3934293	0.45703858	0.41
-3.0475671	-6.3944306	0.45603946	0.41
-3.0230308	-6.394432	0.45604113	0.43
-2.9935226	-6.3874335	0.45504275	0.43
-2.9730003	-6.396436	0.4550445	0.5
-2.942468	-6.384437	0.45504588	0.47
-2.923938	-6.39644	0.4550476	0.47
-2.9014177	-6.4014425	0.45404923	0.51
-2.879647	-6.381442	0.45304957	0.49
-2.8621185	-6.395445	0.4540513	0.51
-2.8385925	-6.3974466	0.45305273	0.51
-2.8100717	-6.389448	0.45305395	0.48
-2.7905455	-6.399451	0.4530555	0.5
-2.767014	-6.400453	0.45205683	0.5
-2.7404878	-6.395455	0.45205796	0.5
-2.724724	-6.387455	0.45105842	0.48
-2.7051914	-6.396458	0.45105982	0.48
-2.676682	-6.3884597	0.45106083	0.48
-2.6611524	-6.4064627	0.4510624	0.48
-2.6376193	-6.4064646	0.4510635	0.49
-2.6090887	-6.3954663	0.45006424	0.49
-2.592334	-6.385467	0.44906452	0.47
-2.573803	-6.39647	0.44906583	0.5
-2.5472739	-6.3894715	0.4490666	0.5
-2.5297496	-6.403475	0.44906798	0.49
-2.5052269	-6.401477	0.4490688	0.48
-2.4777052	-6.3924785	0.4480694	0.48
-2.4551885	-6.395481	0.44807035	0.49
-2.4404118	-6.3864813	0.44707045	0.48
-2.4188938	-6.3914843	0.44707143	0.46
-2.401354	-6.403487	0.4470726	0.47
-2.3768392	-6.4014897	0.44707325	0.45
-2.3503087	-6.3924913	0.4460736	0.47
-2.3277812	-6.3934937	0.4460743	0.47
-2.311255	-6.4094973	0.44607553	0.47
-2.2924943	-6.391497	0.44507515	0.46
-2.2749646	-6.4045005	0.44607624	0.48
-2.2514448	-6.403503	0.44507676	0.47
-2.2269151	-6.398505	0.4450771	0.48
-2.1963923	-6.3785067	0.44407675	0.66
-2.1778615	-6.3885098	0.4440776	0.34
-2.1541061	-6.356509	0.44307643	0.57
-2.1425722	-6.3845134	0.44307804	0.32
-2.1470501	-6.457519	0.44608167	0.43
-2.1355145	-6.4865227	0.44608337	0.28
-2.110996	-6.4825253	0.44608358	0.63
-2.106461	-6.53153	0.44708624	0.27
-2.0739377	-6.5045314	0.4460853	0.61
-2.1371682	-6.713542	0.45409554	0.0
-2.8795054	-8.87964	0.5312022	0.0
-2.0711157	-6.6575446	0.45109364	0.07
-2.0485868	-6.6585474	0.45109403	0.14
-2.0150676	-6.6285486	0.45009282	0.27
-1.9915423	-6.626551	0.44909298	0.34
-1.9827738	-6.6335526	0.4490935	0.41
-1.9592637	-6.6335554	0.4490937	0.33
-1.9377338	-6.636558	0.4490941	0.34
-1.9332095	-6.692563	0.45109728	0.47
-1.911677	-6.6955657	0.45109764	0.27
-1.866154	-6.624565	0.44809383	0.25
-1.8476307	-6.6375685	0.44809464	0.32
-1.8358719	-6.63657	0.4480946	0.36
-1.8133281	-6.6335726	0.4470945	0.27
-1.7978123	-6.657576	0.4480959	0.29
-1.7812895	-6.67758	0.4490971	0.48
-1.7287719	-6.5785785	0.4450912	0.12
-1.6892455	-6.5195794	0.44308755	0.16
-1.683709	-6.5735846	0.44409066	0.24
-1.666957	-6.5555854	0.4430895	0.29
-1.6474175	-6.5615883	0.44308966	0.27
-1.6208999	-6.546591	0.44308853	0.31
-1.5963784	-6.537593	0.44208774	0.29
-1.5768414	-6.5435963	0.44208783	0.3
-1.5513154	-6.5295987	0.44208664	0.32
-1.5308012	-6.5356016	0.4420867	0.32
-1.5150348	-6.5166025	0.44108528	0.27
-1.4905108	-6.505605	0.4400842	0.33
-1.4669847	-6.497608	0.44008324	0.32
-1.4514558	-6.5196114	0.44008428	0.32
-1.4269254	-6.5066147	0.44008297	0.35
-1.4024085	-6.4956174	0.4390817	0.33
-1.3956543	-6.512619	0.4400826	0.37
-1.3721175	-6.5016217	0.43908134	0.39
-1.3515872	-6.503625	0.43908092	0.35
-1.333066	-6.5156283	0.43908122	0.38
-1.3125305	-6.5166316	0.43908072	0.41
-1.2930045	-6.5236344	0.4390806	0.36
-1.2684813	-6.5096374	0.43807897	0.45
-1.261716	-6.525639	0.4390798	0.31
-1.2351944	-6.502642	0.43807745	0.5
-1.2206827	-6.534646	0.43907908	0.33
-1.1981448	-6.5256486	0.43807775	0.44
-1.1806228	-6.5426526	0.43907827	0.38
-1.1560936	-6.5256553	0.43807626	0.5
-1.1365728	-6.533659	0.43807608	0.39
-1.1238142	-6.52366	0.43807492	0.51
-1.1062902	-6.5406637	0.43807542	0.4
-1.0857639	-6.542667	0.43807474	0.41
-1.0642338	-6.53867	0.4380736	0.5
-1.0427178	-6.537673	0.43807262	0.48
-1.0221759	-6.5356765	0.4370716	0.5
-1.010426	-6.531678	0.4370708	0.44
-0.9918997	-6.5436816	0.43807086	0.5
-0.9703732	-6.5396852	0.43706957	0.5
-0.94983387	-6.537688	0.43706846	0.48
-0.92932296	-6.5426917	0.43706787	0.48
-0.90979344	-6.548695	0.43706736	0.37
-0.88826245	-6.542698	0.43706584	0.48
-0.8804947	-6.5566998	0.4370665	0.4
-0.8579685	-6.545703	0.43706453	0.5
-0.8364547	-6.5437064	0.43706325	0.4
-0.8179209	-6.55471	0.4370631	0.42
-0.7974064	-6.5587134	0.4370623	0.41
-0.7748643	-6.5417166	0.43605974	0.42
-0.75633657	-6.5547204	0.4370597	0.42
-0.74657506	-6.5587215	0.43705946	0.43
-0.72405684	-6.547725	0.4360573	0.41
-0.70254385	-6.5447288	0.4360558	0.42
-0.6849977	-6.5597324	0.43605593	0.43
-0.66148144	-6.5407357	0.43605298	0.45
-0.6429688	-6.5597396	0.43605337	0.45
-0.62442464	-6.5687428	0.43605295	0.45
-0.6116579	-6.5477443	0.43605042	0.47
-0.59015393	-6.546748	0.43504897	0.45
-0.57062745	-6.5537515	0.43604824	0.5
-0.5500932	-6.549755	0.43504655	0.46
-0.5305662	-6.5567584	0.43604583	0.49
-0.51103073	-6.560762	0.4360448	0.5
-0.49828854	-6.5457635	0.43504268	0.49
-0.47875637	-6.5507674	0.43504176	0.49
-0.4592309	-6.5587707	0.43504104	0.5
-0.43769988	-6.544774	0.4350383	0.5
-0.41916928	-6.560778	0.43503833	0.53
-0.39864367	-6.5587816	0.43503666	0.47
-0.37612888	-6.5397854	0.43403327	0.69
-0.35435528	-6.4047856	0.4300197	0.42
-0.33084768	-6.3707895	0.4290148	0.47
-0.31230634	-6.376793	0.4290138	0.3
-0.29478994	-6.4087973	0.43001515	0.42
-0.27427247	-6.403801	0.43001297	0.41
-0.25374722	-6.3938046	0.42901033	0.41
-0.24397017	-6.386806	0.42900887	0.41
-0.22444536	-6.38981	0.42900744	0.41
-0.2049188	-6.3918138	0.4290059	0.42
-0.1844083	-6.388818	0.4290038	0.42
-0.1648721	-6.3838215	0.42900157	0.53
-0.14535144	-6.3898253	0.42900038	0.39
-0.12483714	-6.382829	0.42799786	0.41
-0.11605451	-6.3868303	0.4289974	0.41
-0.09553803	-6.376835	0.42799455	0.43
-0.07700536	-6.3938384	0.42899445	0.43
-0.057479724	-6.3968425	0.4289929	0.43
-0.036951277	-6.371846	0.4279885	0.54
-0.01743651	-6.38585	0.427988	0.4
0.0020824086	-6.396854	0.42898718	0.42
0.011857869	-6.381856	0.4279847	0.41
0.031379722	-6.3898597	0.4279836	0.43
0.050906796	-6.3908634	0.42798176	0.42
0.070437565	-6.384867	0.4279792	0.43
0.08996337	-6.387871	0.42797753	0.43
0.11046628	-6.3898754	0.42797565	0.43
0.12023163	-6.384877	0.42797413	0.43
0.13975757	-6.388881	0.42797253	0.45
0.1592837	-6.394885	0.42797115	0.43
0.17881243	-6.384889	0.42796806	0.42
0.19833896	-6.393893	0.42796695	0.43
0.21786624	-6.3878965	0.4279642	0.43
0.23739263	-6.3819013	0.4279615	0.43
0.24715771	-6.393903	0.42796174	0.45
0.26668343	-6.3859067	0.42795876	0.44
0.28621155	-6.3899107	0.42795706	0.44
0.30573696	-6.384915	0.42795438	0.42
0.3252612	-6.3789186	0.42795154	0.45
0.34478977	-6.3829226	0.42794982	0.43
0.3652995	-6.3939266	0.42794874	0.43
0.37506443	-6.395929	0.42894787	0.42
0.39458972	-6.391933	0.42794523	0.43
0.41411662	-6.390937	0.4279429	0.42
0.43364263	-6.3889413	0.42794043	0.43
0.45316565	-6.383945	0.4279376	0.43
0.4736902	-6.404949	0.42893764	0.45
0.48246586	-6.392951	0.42893523	0.41
0.5019887	-6.3879547	0.42793238	0.43
0.5215179	-6.3889594	0.42793018	0.43
0.5420212	-6.3879633	0.42792764	0.41
0.5615481	-6.3869677	0.4279252	0.44
0.5810861	-6.3939714	0.4289237	0.44
0.60160786	-6.4049754	0.42892256	0.44
0.61035866	-6.3799777	0.42791846	0.42
0.6298947	-6.384982	0.4289167	0.42
0.64942515	-6.385986	0.42891443	0.42
0.6689542	-6.38599	0.428912	0.43
0.6894762	-6.394994	0.4289106	0.44
0.70999414	-6.400998	0.42890882	0.43
0.71975565	-6.3990006	0.42890736	0.43
0.7392825	-6.3970046	0.42890468	0.42
0.7578162	-6.3870087	0.42890108	0.42
0.7783381	-6.394013	0.42889938	0.41
0.7978604	-6.3900175	0.4288964	0.41
0.8183907	-6.400021	0.42989507	0.42
0.8379134	-6.3960257	0.42989206	0.41
0.8486632	-6.399028	0.42989108	0.42
0.8681859	-6.395032	0.42988804	0.43
0.8867267	-6.3890367	0.42888486	0.43
0.9092357	-6.40704	0.4298843	0.43
0.92777157	-6.3990445	0.42988083	0.41
0.9472888	-6.393049	0.4298775	0.44
0.9678189	-6.400053	0.42987573	0.43
0.97758895	-6.401055	0.42987457	0.43
0.99711776	-6.3990593	0.42987174	0.43
1.0176384	-6.402064	0.4298694	0.43
1.0371524	-6.395068	0.42986584	0.44
1.0576832	-6.401072	0.43086395	0.41
1.078206	-6.4040766	0.43086162	0.41
1.0879645	-6.4010787	0.4308599	0.42
1.1074979	-6.400083	0.4308571	0.41
1.1290194	-6.4090877	0.43085548	0.44
1.1475495	-6.4000916	0.43085167	0.42
1.1660575	-6.3850965	0.430847	0.54
1.1876028	-6.4001	0.43084618	0.4
1.2081149	-6.399105	0.43084323	0.41
1.2178843	-6.399107	0.4308419	0.42
1.2394116	-6.408111	0.4318402	0.43
1.2599254	-6.4071155	0.43183723	0.43
1.2764609	-6.38812	0.43083212	0.52
1.2999729	-6.4041247	0.4318312	0.4
1.3195105	-6.403129	0.43182832	0.41
1.3400378	-6.4051332	0.43182576	0.42
1.349801	-6.4031353	0.4318241	0.42
1.3703209	-6.40314	0.43182117	0.44
1.3928344	-6.412144	0.4328194	0.43
1.4093777	-6.3961487	0.43181458	0.57
1.4328924	-6.410153	0.4328134	0.39
1.4484209	-6.386158	0.43180746	0.48
1.4699471	-6.392162	0.43280533	0.3
1.5047146	-6.5141616	0.43681937	0.41
1.5332383	-6.551165	0.43782118	0.43
1.5537595	-6.54817	0.43781787	0.42
1.577285	-6.560174	0.43881646	0.41
1.5938052	-6.538179	0.4378107	0.51
1.6193229	-6.557183	0.4388101	0.4
1.6280955	-6.551185	0.43880793	0.49
1.6496164	-6.5521894	0.43880507	0.39
1.6671406	-6.5361943	0.43880004	0.48
1.6926754	-6.557198	0.43979985	0.38
1.7071929	-6.5272036	0.43879288	0.48
1.7367117	-6.5612073	0.43979424	0.36
1.7522416	-6.5382123	0.43878826	0.46
1.7660044	-6.551214	0.43978846	0.36
1.7845256	-6.539219	0.43978384	0.46
1.8110456	-6.5592227	0.44078335	0.35
1.825583	-6.5342283	0.4397771	0.44
1.8480992	-6.5372324	0.43977436	0.43
1.8736135	-6.5512366	0.44077304	0.43
1.8813952	-6.543239	0.44077057	0.41
1.902919	-6.5432434	0.44076744	0.41
1.9244379	-6.5422482	0.44076416	0.41
1.9449497	-6.536253	0.44076017	0.43
1.9694936	-6.550257	0.44175902	0.42
1.9880201	-6.539262	0.4407544	0.39
2.0065274	-6.5252666	0.4407493	0.4
2.0203056	-6.5382686	0.44174954	0.41
2.0448253	-6.547273	0.44174752	0.41
2.064355	-6.540278	0.44174343	0.41
2.0858855	-6.5402827	0.44174027	0.4
2.1094058	-6.5452867	0.4427377	0.4
2.1289299	-6.5372915	0.4427334	0.39
2.1484537	-6.5292964	0.4427291	0.47
2.1632001	-6.5392985	0.4427287	0.38
2.1797423	-6.5243034	0.44272357	0.44
2.206263	-6.5383077	0.4437222	0.37
2.227786	-6.5363126	0.44371864	0.42
2.2483103	-6.531317	0.44371468	0.36
2.267822	-6.5213223	0.44370997	0.44
2.2855866	-6.542324	0.44471115	0.36
2.300129	-6.5213294	0.44370514	0.43
2.330639	-6.544333	0.44470483	0.36
2.3521597	-6.541338	0.44470108	0.43
2.3696868	-6.5273433	0.44469586	0.41
2.3922155	-6.5283475	0.44469267	0.41
2.4157457	-6.532352	0.4456899	0.41
2.4245093	-6.5253544	0.44468728	0.39
2.4510303	-6.536359	0.44568536	0.38
2.4735632	-6.5373635	0.44568217	0.38
2.4930856	-6.5283685	0.44567755	0.39
2.5185957	-6.5343733	0.44667488	0.38
2.5421343	-6.5383773	0.4466721	0.38
2.5636544	-6.534383	0.44666812	0.32
2.577414	-6.540385	0.44766718	0.43
2.6019433	-6.545389	0.44766447	0.35
2.6194634	-6.5303946	0.44765896	0.45
2.6449745	-6.5353994	0.44765607	0.35
2.6645157	-6.528404	0.44765177	0.43
2.6890342	-6.5314083	0.4486487	0.4
2.7047982	-6.542411	0.44864848	0.38
2.725329	-6.5364156	0.4486442	0.37
2.7468402	-6.530421	0.44863978	0.37
2.7733798	-6.540425	0.44963774	0.36
2.7899036	-6.5234303	0.44963187	0.39
2.8174267	-6.5334344	0.44962972	0.35
2.8479416	-6.549439	0.45062837	0.36
2.8577032	-6.544441	0.4506259	0.39
2.8782392	-6.5384464	0.45062158	0.38
2.8997636	-6.533451	0.45161733	0.38
2.9252687	-6.535456	0.45161387	0.38
2.944809	-6.5274615	0.4516093	0.36
2.9743314	-6.540466	0.4526075	0.38
2.9860885	-6.539468	0.45260552	0.38
3.01061	-6.540473	0.45260206	0.37
3.0321317	-6.534478	0.45259756	0.37
3.052664	-6.527483	0.45259303	0.37
3.0821788	-6.5384874	0.4535909	0.37
3.1107159	-6.5494914	0.4545889	0.38
3.1312342	-6.540497	0.4545839	0.38
3.141997	-6.5374994	0.45458168	0.37
3.1645217	-6.533504	0.45457745	0.36
3.190034	-6.5345097	0.45557386	0.32
3.2165651	-6.5395136	0.4555709	0.38
3.2500997	-6.559518	0.45657012	0.25
3.254628	-6.5175242	0.45556054	0.57
3.265147	-6.48753	0.4545525	0.32
3.259903	-6.4505343	0.45354536	0.42
3.2674453	-6.4175406	0.45253706	0.25
3.2809634	-6.394546	0.45253	0.45
3.3184838	-6.4205503	0.45352992	0.35
3.3460004	-6.425555	0.4545268	0.51
3.3685381	-6.42256	0.4545227	0.5
3.3793025	-6.4195623	0.4545204	0.49
3.4038136	-6.4175677	0.45451623	0.5
3.4283354	-6.4165726	0.45551232	0.48
3.4548695	-6.420577	0.45550916	0.48
3.4773932	-6.4155827	0.45550463	0.49
3.5009181	-6.4125876	0.45650038	0.5
3.5244346	-6.4085927	0.4564959	0.48
3.540188	-6.413595	0.45649463	0.48
3.5627153	-6.4086003	0.4564901	0.5
3.5932546	-6.419605	0.45748797	0.51
3.614773	-6.41161	0.4574829	0.5
3.6402986	-6.411615	0.45847905	0.48
3.6648242	-6.4096203	0.4584749	0.5
3.6805842	-6.4146223	0.45947364	0.49
3.70411	-6.4106274	0.4594692	0.51
3.7386308	-6.425632	0.46046746	0.48
3.7601554	-6.4176373	0.4604624	0.5
3.7856805	-6.416642	0.46045837	0.47
3.8082092	-6.4106474	0.4614536	0.48
3.8387303	-6.417652	0.46145067	0.51
3.8515	-6.4176545	0.46244878	0.5
3.8860056	-6.4296594	0.4634464	0.51
3.9075367	-6.421664	0.46344134	0.51
3.9310646	-6.41667	0.4634367	0.53
3.955597	-6.413675	0.46343237	0.5
3.9851058	-6.41668	0.46442872	0.52
4.0076337	-6.4096856	0.46442378	0.52
4.0304036	-6.425687	0.46542415	0.46
4.059919	-6.4286923	0.4664205	0.48
4.0794497	-6.4166975	0.4664148	0.48
4.11197	-6.424702	0.46641195	0.54
4.1424956	-6.429707	0.4674087	0.54
4.150019	-6.3977137	0.46639997	0.43
4.12478	-6.3357186	0.46438894	0.48
4.148316	-6.3307242	0.46438426	0.56
4.161827	-6.3077307	0.46437675	0.49
4.258359	-6.4157305	0.4693885	0.48
4.2968817	-6.4317346	0.47038677	0.48
4.3184094	-6.42174	0.47038126	0.48
4.3459353	-6.4207454	0.4713771	0.49
4.374686	-6.4417467	0.47237802	0.52
4.394217	-6.428753	0.47237208	0.5
4.4247327	-6.430758	0.4723682	0.52
4.448266	-6.4237633	0.47336316	0.66
4.472783	-6.416769	0.47335795	0.35
4.50231	-6.4177737	0.473354	0.46
4.5338283	-6.4207788	0.4743503	0.5
4.555597	-6.431781	0.47534987	0.21
4.5801206	-6.424786	0.47534472	0.53
4.6146417	-6.431791	0.4763416	0.39
4.6411705	-6.4277964	0.4763369	0.53
4.6756973	-6.434801	0.47733378	0.53
4.7092204	-6.439806	0.47833034	0.54
4.716984	-6.429809	0.47832683	0.49
4.75051	-6.4348135	0.4793234	0.52
4.7670226	-6.41482	0.47931615	0.71
8.065621	-10.889599	0.6679714	0.43
8.112148	-10.882604	0.6679664	0.28
7.815651	-10.410632	0.6498927	0.22
7.695161	-10.180648	0.6408547	0.52
7.7179265	-10.178651	0.6408524	0.47
7.716453	-10.111659	0.63883847	0.64
5.0659237	-6.545847	0.48830804	0.12
7.6574945	-9.904678	0.6327998	0.44
7.682022	-9.873686	0.6317912	0.47
7.6695313	-9.792694	0.629775	0.6
3.1349525	-3.8840065	0.3768974	0.21
7.6882944	-9.785697	0.6297719	0.45
3.128474	-3.851014	0.3758881	0.32
3.1410038	-3.84302	0.3758826	0.2
3.095545	-3.7620294	0.37286636	0.14
3.1390653	-3.7930336	0.37486652	0.46
3.1155934	-3.740042	0.37285432	0.25
3.1133661	-3.7260454	0.37185016	0.16
3.1298873	-3.723051	0.37284526	0.43
3.1344259	-3.7060575	0.37183845	0.24
3.1239498	-3.670065	0.3708287	0.18
3.169464	-3.702069	0.3728289	0.29
3.1609747	-3.6680768	0.37181932	0.21
3.1495116	-3.6320841	0.37080967	0.13
3.169287	-3.6450863	0.3718095	0.44
3.167799	-3.6200933	0.37080124	0.24
3.1963184	-3.6310983	0.37179837	0.25
3.207842	-3.6221046	0.37179258	0.28
3.219387	-3.6141102	0.37178713	0.3
3.2228966	-3.595117	0.37177974	0.26
3.2046635	-3.5631218	0.3697728	0.15
3.2851777	-3.6331239	0.3737786	0.42
3.2816901	-3.606131	0.37277	0.17
3.3132248	-3.6201358	0.37376773	0.38
3.341753	-3.6301408	0.37476477	0.21
3.3722816	-3.6421459	0.3757621	0.28
3.3877888	-3.636152	0.3757566	0.32
3.3925703	-3.631155	0.3757538	0.29
3.386105	-3.6021624	0.37474507	0.21
3.3986177	-3.5931685	0.37573913	0.36
3.4071386	-3.580175	0.37473267	0.23
3.41466	-3.5661814	0.37472606	0.2
3.4332056	-3.5651867	0.3757216	0.38
3.4746993	-3.586192	0.37671992	0.23
3.52646	-3.6301923	0.3787242	0.26
3.5419812	-3.6241982	0.37971875	0.22
3.5735083	-3.6352034	0.3807159	0.37
3.609037	-3.650208	0.38171363	0.24
3.6245468	-3.6432145	0.38170794	0.13
10.723939	-10.88781	0.7257788	0.23
10.710695	-10.839814	0.72476935	0.41
10.709215	-10.770823	0.7227546	0.44
7.5336876	-7.505016	0.5682641	0.53
10.688261	-10.616842	0.71872264	0.53
10.711787	-10.574848	0.71771187	0.21
7.4752607	-7.3090425	0.5622214	0.35
7.5167785	-7.3040485	0.56321603	0.54
7.206547	-6.97807	0.5481654	0.41
7.2370644	-6.964076	0.5481587	0.28
10.721633	-10.291887	0.7116492	0.56
7.027122	-6.677103	0.53610694	0.54
10.713671	-10.155905	0.70861965	0.48
7.3711653	-6.9210997	0.550134	0.26
10.721725	-10.038922	0.7055931	0.24
10.715487	-10.001926	0.7045853	0.51
10.703	-9.926936	0.7025694	0.54
7.2444954	-6.6541343	0.54107815	0.38
7.2750206	-6.6411405	0.5410716	0.36
7.3115525	-6.634146	0.54206604	0.57
10.717091	-9.694969	0.69751626	0.41
7.2918344	-6.554159	0.5400471	0.29
7.257357	-6.4821687	0.5370318	0.43
7.291885	-6.473174	0.53802586	0.39
7.429404	-6.5551753	0.5430333	0.19
10.715945	-9.425009	0.691455	0.51
10.721469	-9.371017	0.69044226	0.32
10.736984	-9.325025	0.6894306	0.58
10.720749	-9.28203	0.68842185	0.61
10.727267	-9.229038	0.6874092	0.63
10.732791	-9.176047	0.6863966	0.61
10.732314	-9.118055	0.68538326	0.61
10.733846	-9.063064	0.68337035	0.59
10.730359	-9.002072	0.6823565	0.6
10.720121	-8.965077	0.68134856	0.62
10.725651	-8.914086	0.68033624	0.61
10.732163	-8.862095	0.6793237	0.63
10.724696	-8.801104	0.6783099	0.63
10.729219	-8.749112	0.6772974	0.65
10.737738	-8.70012	0.67628527	0.64
10.742265	-8.649128	0.6752729	0.63
10.720021	-8.603133	0.6732636	0.62
10.730547	-8.557141	0.673252	0.65
10.737072	-8.50815	0.67223996	0.65
10.725596	-8.445159	0.67022574	0.63
10.728119	-8.393168	0.6692132	0.63
10.738637	-8.347176	0.6682015	0.63
10.732164	-8.289186	0.6671881	0.63
10.727925	-8.259189	0.66618115	0.64
10.737445	-8.213198	0.66616946	0.64
10.731977	-8.157207	0.6641564	0.66
10.7324915	-8.104215	0.6631436	0.64
10.738017	-8.056223	0.6621316	0.66
10.732541	-8.000232	0.66111845	0.65
10.728303	-7.9712367	0.6601117	0.66
10.73683	-7.9262447	0.66010016	0.66
10.727347	-7.867254	0.65808654	0.62
10.733874	-7.8212624	0.65807486	0.65
10.738395	-7.7732706	0.65706277	0.64
10.731922	-7.7182794	0.6560498	0.65
10.742445	-7.6752877	0.65503854	0.66
10.738199	-7.646292	0.6540317	0.65
10.728732	-7.5903015	0.65301865	0.63
10.728249	-7.53931	0.65200603	0.65
10.735776	-7.4953184	0.65099466	0.65
10.734305	-7.445327	0.64998245	0.66
10.742823	-7.4013352	0.64997095	0.66
10.749343	-7.3563433	0.64895934	0.66
10.726109	-7.3163486	0.647951	0.65
10.729635	-7.270357	0.6469393	0.64
10.732158	-7.223366	0.6459274	0.64
10.727685	-7.1723742	0.644915	0.65
10.742204	-7.133383	0.64490426	0.66
10.746727	-7.0883913	0.64389265	0.65
10.727495	-7.052396	0.6428849	0.64
10.73301	-7.0074043	0.64187324	0.64
10.730534	-6.958413	0.6408611	0.63
10.734058	-6.9134216	0.6398495	0.63
10.739588	-6.8704305	0.6398382	0.64
10.74911	-6.829438	0.63882726	0.63
10.739633	-6.7764473	0.6378144	0.61
10.736398	-6.7514515	0.63780826	0.6
10.736913	-6.70446	0.6367963	0.61
10.7364435	-6.6584687	0.6357847	0.61
10.746963	-6.618477	0.6357738	0.6
10.750484	-6.574486	0.6347623	0.57
10.769013	-6.5404935	0.6347524	0.52
10.824776	-6.5514956	0.6367514	0.54
10.8962965	-6.5485015	0.63874596	0.53
10.972822	-6.548507	0.64074093	0.56
11.056352	-6.552512	0.6427365	0.57
11.121872	-6.5445185	0.64473027	0.59
11.075393	-6.470529	0.6427144	0.62
11.095918	-6.4365373	0.6427044	0.65
11.229684	-6.491536	0.64671	0.48
11.407201	-6.546538	0.65371287	0.55
11.502719	-6.5535436	0.65570873	0.57
11.58125	-6.551549	0.65870345	0.58
11.655768	-6.545555	0.6606974	0.57
11.731297	-6.540561	0.66269165	0.57
11.786819	-6.523568	0.66368407	0.69
8.515647	-4.692692	0.53741664	0.33
8.548164	-4.675699	0.5374091	0.34
8.542694	-4.638707	0.5373989	0.57
8.599214	-4.6347136	0.5383933	0.17
12.225679	-6.545592	0.6776643	0.53
12.311197	-6.5415983	0.6796585	0.58
12.39272	-6.5356045	0.68265253	0.55
12.479482	-6.556606	0.685653	0.54
12.561004	-6.549612	0.6876468	0.55
12.655534	-6.549618	0.69064176	0.54
12.71305	-6.528625	0.69163346	0.57
12.740573	-6.492633	0.6926231	0.46
13.184097	-6.667627	0.7086432	0.51
13.497863	-6.8006206	0.71965975	0.31
13.915382	-6.956616	0.73467696	0.29
14.215903	-7.0516148	0.7456854	0.24
13.646426	-6.7156434	0.7226319	0.2
13.659951	-6.6696525	0.72262007	0.43
13.737475	-6.6546593	0.7246127	0.59
14.046001	-6.750658	0.73562133	0.37
14.19876	-6.796658	0.74062526	0.55
14.50728	-6.888657	0.75163317	0.24
14.462808	-6.8126683	0.7496171	0.2
14.634329	-6.8376727	0.75461537	0.44
14.786859	-6.853677	0.75961244	0.23
15.129376	-6.9546757	0.7716215	0.41
15.250905	-6.9536815	0.77561617	0.21
15.223187	-6.8546968	0.7735941	0.52
15.161707	-6.7697086	0.77057666	0.31
15.096236	-6.68472	0.7665593	0.4
15.136765	-6.646728	0.7675487	0.66
15.190288	-6.613736	0.7685387	0.34
15.171045	-6.5767417	0.76753074	0.5
15.183567	-6.525751	0.76751816	0.29
15.397091	-6.5607543	0.7745179	0.43
15.525618	-6.55876	0.77851236	0.47
15.653138	-6.5547667	0.78250647	0.45
15.781661	-6.5507727	0.78650063	0.45
15.918189	-6.5497785	0.79049516	0.45
16.038946	-6.56978	0.7944953	0.46
16.174465	-6.565786	0.7994893	0.44
16.312996	-6.5637918	0.80348384	0.43
16.46652	-6.5657973	0.8084788	0.46
16.60004	-6.5588036	0.8124724	0.46
16.634567	-6.5128126	0.81246066	0.59
17.302082	-6.710805	0.83648306	0.34
17.445848	-6.735806	0.84148395	0.34
17.597368	-6.730812	0.8454778	0.36
17.770893	-6.733818	0.8514729	0.22
17.82742	-6.6918263	0.85246164	0.36
17.885942	-6.6498356	0.85445035	0.53
17.888468	-6.587846	0.85343635	0.44
17.897228	-6.5588503	0.85342956	0.35
18.10875	-6.5718555	0.86042595	0.35
18.277275	-6.5688615	0.86542016	0.47
18.389793	-6.543869	0.86941123	0.41
18.393322	-6.4808793	0.86839706	0.39
18.414846	-6.423889	0.86838377	0.46
18.579367	-6.4158955	0.8733772	0.39
18.763132	-6.446896	0.8793789	0.38
18.957653	-6.4469023	0.8863734	0.38
19.159178	-6.4489074	0.89236826	0.38
19.339699	-6.441914	0.89836186	0.38
19.52322	-6.4349203	0.90435547	0.37
19.713747	-6.429927	0.91034937	0.36
19.902273	-6.422933	0.91634303	0.36
20.095032	-6.4499345	0.92234397	0.36
20.301552	-6.4459405	0.929338	0.39
20.500082	-6.4389467	0.93533164	0.37
20.710606	-6.433953	0.9423255	0.37
20.925121	-6.427959	0.9493191	0.37
21.151646	-6.4249654	0.95631325	0.36
21.38817	-6.4239717	0.96430767	0.35
21.615936	-6.4559717	0.9723094	0.35
21.829456	-6.4449787	0.97830236	0.34
22.065977	-6.4389853	0.986296	0.35
22.306503	-6.4339914	0.9942898	0.32
22.880022	-6.520991	1.0132962	0.48
23.977545	-6.7519803	1.0513222	0.13
24.070309	-6.737984	1.0543176	0.35
24.107832	-6.6669955	1.0553024	0.49
24.113354	-6.587007	1.0542859	0.41
24.36088	-6.573014	1.0622785	0.3
24.665401	-6.57202	1.0722728	0.37
24.970928	-6.570026	1.082267	0.42
25.30245	-6.5720315	1.0932617	0.3
25.551212	-6.594033	1.101262	0.55
26.789259	-6.734035	1.1432697	0.54
26.84078	-6.6570463	1.1442537	0.41
26.857302	-6.5720587	1.1442367	0.31
27.277826	-6.5840635	1.1582326	0.34
27.625587	-6.622064	1.170235	0.4
27.979113	-6.61407	1.1812283	0.4
28.263638	-6.5880785	1.1902193	0.27
29.531158	-6.78507	1.2342402	0.34
29.537682	-6.689083	1.2332215	0.49
29.558203	-6.5960956	1.2332034	0.31
29.986729	-6.5931015	1.2471975	0.36
30.412487	-6.6361017	1.2622005	0.35
30.83101	-6.626108	1.2751935	0.29
31.09754	-6.5821176	1.284182	0.19
46.070053	-9.589907	1.8005774	0.0
35.76758	-7.3330755	1.4442706	0.11
34.6551	-6.992106	1.4052196	0.12
46.06662	-9.137958	1.797499	0.09
46.065384	-9.062966	1.797486	0.14
46.045906	-8.908982	1.7954594	0.09
46.08443	-8.766998	1.7954346	0.14
46.075954	-8.615016	1.7944083	0.09
46.071476	-8.465033	1.7933826	0.15
46.071995	-8.315049	1.7923567	0.09
46.079525	-8.168065	1.7923315	0.14
46.066288	-8.091074	1.7913182	0.21
25.118376	-4.2593627	1.0708034	0.28
25.122902	-4.179374	1.0697876	0.55
24.71543	-4.032391	1.055763	0.21
24.470953	-3.913406	1.0467422	0.29
24.45848	-3.8334177	1.0467266	0.43
24.454243	-3.7934234	1.0457187	0.42
24.655767	-3.745433	1.0527073	0.27
24.811293	-3.6894433	1.0576948	0.32
25.069813	-3.6464527	1.0656838	0.47
25.359337	-3.6074615	1.0756736	0.0
49.14557	-6.734245	1.8870705	0.19
49.623096	-6.641258	1.9020528	0.0
51.330616	-6.704259	1.9600551	0.08
52.13414	-6.6422696	1.9870412	0.0
53.381664	-6.631276	2.028034	0.07
54.773186	-6.6282825	2.0750277	0.11
55.48571	-6.5382953	2.0990107	0.0
[truncated: 120,640 more rows]
