# Supplementary material for: Density-equalized RANDT scan matching with integrated outlier removal and point density uniformity
Source: PLoS One. 2026 Apr 28;21(4):e0345709. doi: 10.1371/journal.pone.0345709 (PMC13124066; doi:10.1371/journal.pone.0345709)
Supplement: S2 Dataset — Processed LiDAR data converted into CSV format, including spatial coordinates and associated attributes such as intensity values, used for analysis in this study. (ZIP) [file pone.0345709.s002.zip › Velodyne_CSV/000079.csv]

X	Y	Z	Intensity
73.1848	4.1851826	2.683044	0.0
73.112465	4.411139	2.6807797	0.0
74.91328	5.3479576	2.7426882	0.0
73.8986	5.7418804	2.7092295	0.0
73.866264	5.9728355	2.7079613	0.0
72.89042	6.470738	2.6763847	0.0
60.11903	5.522911	2.2444692	0.0
60.074688	5.7088747	2.2432537	0.0
60.16135	5.9078355	2.2470236	0.0
60.92402	6.176784	2.272714	0.0
60.200676	6.2947598	2.248577	0.0
60.68834	6.538713	2.2662966	0.0
60.76117	6.6426926	2.2681773	0.0
60.366833	6.791663	2.2560058	0.0
60.723495	7.0256176	2.2687378	0.0
76.18426	9.063239	2.7934153	0.1
51.10276	6.23376	1.9426378	0.15
51.221424	6.411725	1.9474338	0.14
51.401085	6.5986886	1.9542199	0.12
51.047913	6.6346807	1.9421785	0.13
51.13457	6.8096466	1.9459786	0.11
51.166237	6.977614	1.9477873	0.37
51.185898	7.144581	1.9485973	0.19
51.34056	7.3305445	1.9543862	0.13
51.89623	7.5764976	1.9741076	0.0
62.653988	9.3531685	2.3410983	0.1
42.16964	6.354719	1.644489	0.23
42.947308	6.6106706	1.671199	0.12
42.629963	6.698652	1.6610991	0.15
43.31663	6.9466047	1.6848187	0.14
43.06329	7.0455847	1.6767069	0.12
59.12195	9.968045	2.2254179	0.41
59.115616	10.158009	2.226207	0.24
59.110287	10.347972	2.226997	0.21
59.13195	10.543934	2.22878	0.27
52.604538	9.548116	2.0069003	0.23
52.1242	9.630098	1.9908115	0.25
50.842678	9.641093	1.9488034	0.18
50.858345	9.810061	1.9496174	0.0
50.155	9.837054	1.9265904	0.1
22.44232	4.463037	0.9785911	0.28
32.083084	6.494663	1.3093235	0.21
31.852743	6.551651	1.3022599	0.3
31.391394	6.5596476	1.2862512	0.14
31.03922	6.536651	1.2742767	0.2
46.481106	9.953025	1.8054808	0.33
31.008196	6.8365903	1.2759447	0.43
31.024857	6.9425693	1.2768278	0.3
43.438717	9.873034	1.7045852	0.19
31.950361	7.3085	1.3094242	0.2
31.907019	7.404481	1.3093194	0.4
31.94168	7.5184584	1.311195	0.33
31.958342	7.628437	1.3120753	0.0
41.58617	10.071991	1.6453849	0.0
41.114826	10.094985	1.6303643	0.1
39.597298	9.919014	1.5785649	0.41
39.212955	9.954007	1.5665311	0.27
38.776608	9.973002	1.5525151	0.28
38.33626	9.987997	1.5385035	0.23
37.85292	9.9889965	1.5225075	0.22
37.747578	10.088976	1.5194033	0.48
37.70324	10.203955	1.519283	0.29
37.313065	10.160962	1.5063326	0.09
36.94372	10.184957	1.494312	0.14
36.58738	10.21095	1.4832892	0.21
35.253674	10.077971	1.4384452	0.45
34.954334	10.110964	1.429415	0.27
34.63316	10.07697	1.4184548	0.34
34.284813	10.092966	1.4074433	0.31
33.949467	10.1099615	1.3964309	0.29
33.55812	10.10796	1.383439	0.19
33.37078	10.165949	1.3783824	0.4
33.368443	10.280927	1.3792648	0.51
33.120102	10.317919	1.3712314	0.12
32.813927	10.278926	1.3612766	0.17
32.524582	10.3009205	1.3522595	0.29
32.232235	10.319915	1.343246	0.2
31.923893	10.331912	1.3332399	0.16
30.863192	10.202933	1.2973917	0.47
30.629848	10.232926	1.2903665	0.38
30.372673	10.199932	1.2824053	0.32
30.109327	10.216928	1.2733941	0.32
29.836983	10.228925	1.2653884	0.34
29.471634	10.207928	1.2534181	0.15
28.97128	10.136939	1.2365007	0.5
28.940947	10.2279215	1.2364115	0.52
28.6386	10.222922	1.2274241	0.13
28.31042	10.155933	1.2154988	0.43
28.083076	10.173928	1.2084874	0.26
27.84773	10.187925	1.2014802	0.26
27.629385	10.206921	1.1944678	0.25
27.37204	10.209919	1.1864724	0.17
27.169697	10.2319145	1.1804572	0.45
27.007524	10.218916	1.1754749	0.18
26.583172	10.153927	1.161551	0.21
26.46283	10.2039175	1.1575067	0.53
26.320488	10.24391	1.1534729	0.34
26.174143	10.282902	1.1494406	0.34
26.126806	10.358887	1.1493697	0.4
25.932467	10.375883	1.1433606	0.36
25.758287	10.353887	1.137388	0.36
25.531939	10.356886	1.1303936	0.35
25.325596	10.365883	1.1243932	0.38
25.143255	10.382879	1.1183844	0.46
24.7649	10.31889	1.1064597	0.2
24.752563	10.404873	1.10638	0.38
24.579388	10.377878	1.1014124	0.34
24.436047	10.407872	1.0973907	0.29
24.411707	10.488857	1.0973167	0.5
24.391373	10.570842	1.097242	0.51
23.042973	10.072928	1.049763	0.27
22.964632	10.124919	1.0477188	0.42
22.890295	10.177909	1.0466738	0.18
22.190094	9.907955	1.0209544	0.28
21.948744	9.883959	1.013988	0.4
21.981407	9.981941	1.0158973	0.3
21.987072	10.067925	1.0168191	0.28
21.906733	10.114916	1.0157809	0.47
21.892395	10.191902	1.0157125	0.26
21.80005	10.232894	1.0136809	0.41
21.454866	10.111916	1.0018084	0.3
21.222515	10.084919	0.9938457	0.3
21.285183	10.196899	0.99774265	0.4
21.459856	10.36387	1.0055848	0.23
21.710531	10.569833	1.0153885	0.48
21.856205	10.725805	1.022243	0.3
22.508074	11.089743	1.046884	0.29
21.031654	10.444854	0.9935413	0.32
21.292334	10.657816	1.0043396	0.19
20.824633	10.588827	0.98943144	0.77
20.69629	10.6058235	0.985426	0.8
20.573948	10.624821	0.98241884	0.74
20.457771	10.6058235	0.97844356	0.59
20.323427	10.617821	0.9744435	0.7
20.210085	10.639817	0.97143364	0.7
20.10374	10.664812	0.9684211	0.83
19.997398	10.689808	0.96640867	0.86
19.884054	10.709804	0.96240133	0.65
24.620028	13.361352	1.1438144	0.27
24.631863	13.418342	1.1447673	0.27
24.59853	13.500328	1.1457045	0.34
22.764072	12.587483	1.0766131	0.19
24.478857	13.636306	1.1436077	0.45
24.487526	13.742288	1.145523	0.41
24.488197	13.844271	1.1474425	0.41
24.490866	13.948254	1.1493608	0.4
24.510702	14.010242	1.1503103	0.41
24.50237	14.108228	1.1522352	0.39
24.495039	14.2072115	1.1531594	0.39
24.51071	14.320192	1.1560707	0.4
24.498379	14.416177	1.1569989	0.39
24.497047	14.52016	1.1589199	0.39
24.521883	14.58715	1.1608663	0.39
24.530556	14.697131	1.1627823	0.39
24.521223	14.797115	1.1637086	0.39
24.518894	14.901099	1.1656313	0.38
24.522568	15.009082	1.1675508	0.38
24.516237	15.112064	1.1694758	0.39
24.525908	15.225047	1.1713918	0.39
24.545746	15.291036	1.173341	0.4
24.56242	15.408018	1.1752539	0.55
24.303068	15.353028	1.1673294	0.25
23.382662	14.875109	1.1328017	0.3
23.315325	14.936099	1.1317674	0.37
23.25799	15.003089	1.1317279	0.22
23.23166	15.090076	1.1326704	0.36
24.72063	16.111908	1.1927305	0.36
23.157162	15.19706	1.1326064	0.17
24.702976	16.322876	1.1955867	0.43
23.01349	15.312042	1.1305486	0.19
22.699135	15.206061	1.1196709	0.5
22.659803	15.283051	1.1196244	0.2
22.70764	15.368037	1.1225588	0.18
22.753317	15.504015	1.1264591	0.41
22.764992	15.616998	1.1293811	0.3
22.360622	15.444027	1.1145651	0.26
22.30029	15.506019	1.1135341	0.39
22.17895	15.526017	1.1105419	0.22
22.05961	15.546015	1.1085497	0.14
22.086447	15.618004	1.110498	0.58
22.860203	16.271898	1.1439328	0.12
24.759073	17.740662	1.2236364	0.38
24.74775	17.850647	1.2255687	0.23
24.748426	17.96963	1.2274935	0.35
24.741098	18.084612	1.2294229	0.35
24.744776	18.207596	1.2323458	0.34
24.769617	18.285583	1.2342925	0.29
24.661282	18.32658	1.2322896	0.34
24.592955	18.39557	1.2322615	0.45
24.625633	18.54155	1.2351662	0.39
24.61631	18.656534	1.2380991	0.39
24.616987	18.779518	1.2400255	0.34
24.65883	18.873505	1.2429606	0.54
24.645506	18.986486	1.2448968	0.31
22.977985	17.818676	1.176955	0.23
22.916655	17.887669	1.1769284	0.2
22.99534	18.065641	1.1828071	0.39
23.25805	18.39059	1.1965592	0.21
22.473629	17.886673	1.1650311	0.23
22.617487	18.059649	1.1728987	0.27
22.531155	18.106644	1.1718925	0.34
23.584967	19.075493	1.2190939	0.29
23.633652	19.23847	1.2239916	0.19
23.509314	19.26047	1.2210107	0.31
23.27996	19.196484	1.2131037	0.25
22.21966	18.38261	1.1688167	0.26
21.700266	18.069662	1.1491193	0.15
21.73395	18.213642	1.153033	0.44
22.30671	18.811554	1.1805636	0.23
22.085354	18.745565	1.1736574	0.2
22.538097	19.25149	1.1952703	0.32
22.360752	19.222498	1.1903338	0.22
22.025543	18.995535	1.1775436	0.23
12.44588	10.817799	0.75840753	0.53
12.47255	10.909785	0.7603502	0.2
22.585663	19.853413	1.2099497	0.28
32.965893	29.145988	1.6733054	0.3
32.767563	29.154993	1.6683626	0.3
32.57323	29.165998	1.6644185	0.3
32.444057	29.143005	1.66047	0.31
32.253727	29.156008	1.6555247	0.31
32.06239	29.168015	1.651581	0.32
31.871058	29.178019	1.6466389	0.32
31.683723	29.191021	1.6426947	0.36
31.305363	29.025055	1.6298953	0.23
31.059021	28.979067	1.6229988	0.4
9.530102	9.007082	0.6461202	0.29
9.494763	9.030079	0.64511764	0.62
9.475418	9.070073	0.64610225	0.35
30.25052	29.039087	1.6042535	0.24
30.121197	29.098085	1.602275	0.29
29.943865	29.10909	1.5983347	0.21
29.834694	29.095095	1.5953802	0.5
25.404613	24.938719	1.3937131	0.18
29.477028	29.111105	1.5875058	0.14
25.24197	25.092707	1.3937097	0.17
28.998339	29.002136	1.57373	0.21
28.828005	29.01414	1.5697904	0.27
28.704832	28.98215	1.5668504	0.34
28.547503	29.005154	1.5629027	0.23
25.169567	25.741638	1.4074804	0.0
25.187263	25.921618	1.4114043	0.14
25.31198	26.21558	1.4212433	0.22
26.509907	27.62638	1.4832348	0.2
26.44059	27.728373	1.4842254	0.21
24.876133	26.173601	1.4104351	0.22
26.535154	28.09233	1.4950544	0.11
26.72189	28.469284	1.5088416	0.16
26.43753	28.344309	1.4990059	0.21
26.24719	28.319319	1.4940959	0.18
25.288692	27.46045	1.4518049	0.27
25.218376	27.557442	1.4518024	0.25
25.1002	27.515451	1.4488683	0.29
24.867846	27.43547	1.4409975	0.27
24.770525	27.501469	1.4410189	0.3
24.724213	27.624456	1.4429996	0.27
24.506866	27.555473	1.4361204	0.41
24.35753	27.562479	1.4331867	0.22
9.471862	10.862838	0.6893141	0.32
9.42952	10.883837	0.6883232	0.45
9.368175	10.882839	0.68734825	0.43
9.31483	10.890839	0.686367	0.45
9.258486	10.89484	0.6853886	0.47
9.199141	10.894842	0.68341327	0.46
9.066946	10.773859	0.6775108	0.51
9.026607	10.794857	0.67752033	0.66
9.039277	10.879848	0.6804858	0.39
8.99293	10.894847	0.6795006	0.45
8.933588	10.892849	0.67852694	0.47
8.886244	10.9058485	0.6775433	0.46
8.834898	10.91385	0.6765633	0.47
8.790722	10.894853	0.67558914	0.46
8.741382	10.903852	0.67460835	0.48
8.687037	10.906855	0.673632	0.46
8.626688	10.902856	0.6716608	0.47
8.573341	10.9068575	0.67068416	0.48
8.528999	10.921857	0.6707002	0.49
8.472655	10.920859	0.669727	0.51
8.434483	10.906862	0.66774917	0.49
8.381136	10.9098625	0.66677374	0.47
8.327788	10.912865	0.66579854	0.46
8.280449	10.9218645	0.6658189	0.49
8.231105	10.928865	0.6648411	0.5
8.171756	10.922869	0.6638721	0.51
8.123416	10.92987	0.6628943	0.49
8.09024	10.921871	0.66191316	0.46
8.031891	10.9158745	0.6599443	0.49
7.9805474	10.918876	0.6599697	0.48
7.961211	10.964871	0.6599678	0.44
7.9368725	11.0048685	0.6609702	0.57
7.921534	11.057864	0.661965	0.66
7.8933616	11.055864	0.66198045	0.68
8.047077	11.343829	0.67282844	0.27
7.9887266	11.338832	0.67086124	0.41
7.9483867	11.357832	0.6708788	0.33
7.897039	11.361835	0.6699062	0.37
7.8547025	11.376834	0.66992635	0.4
7.7923546	11.363838	0.6679641	0.4
7.7521753	11.344842	0.66699094	0.39
7.7118354	11.362842	0.66700995	0.36
7.657488	11.360845	0.66504157	0.38
7.604146	11.358847	0.6640727	0.42
7.550798	11.357849	0.663104	0.34
7.5034513	11.36585	0.6631302	0.46
7.4671173	11.387851	0.66314745	0.3
7.423934	11.362855	0.661178	0.46
7.3976035	11.399853	0.6621868	0.32
7.330248	11.376858	0.6602318	0.48
7.2829037	11.38286	0.65925956	0.22
7.239561	11.394861	0.6592841	0.43
7.174212	11.371865	0.65732867	0.39
7.1418757	11.399865	0.65734416	0.36
7.103702	11.378868	0.65637165	0.43
7.057351	11.38687	0.6553996	0.3
7.0160093	11.400871	0.65542376	0.28
6.9596615	11.390875	0.6544616	0.49
6.91632	11.400876	0.6534882	0.32
6.85897	11.388881	0.6525275	0.42
6.828637	11.4188795	0.6525432	0.29
6.793455	11.402883	0.6515688	0.38
6.7381105	11.391887	0.65060717	0.46
6.699769	11.409887	0.65063053	0.29
6.660427	11.425889	0.6496551	0.22
6.416011	11.09193	0.6358645	0.65
6.370667	11.094933	0.63589513	0.69
6.329322	11.104935	0.6349224	0.68
6.332163	11.14993	0.636915	0.69
6.4178677	11.381906	0.6448283	0.16
6.3925333	11.420905	0.6458419	0.5
6.3361797	11.406909	0.6438836	0.35
6.2908397	11.409911	0.64391583	0.44
6.244494	11.411914	0.64294916	0.36
6.219318	11.409915	0.6429677	0.28
6.1799755	11.423917	0.64199513	0.43
6.1246266	11.408922	0.6410373	0.4
6.0682817	11.389927	0.6390808	0.31
6.0369377	11.419927	0.64010173	0.35
5.991594	11.421929	0.6391358	0.31
5.9422483	11.415934	0.63817376	0.41
5.9230757	11.423933	0.6381878	0.39
5.8677325	11.404939	0.6372316	0.25
5.827392	11.414941	0.6362621	0.4
5.7860446	11.424943	0.6362937	0.34
5.744704	11.432945	0.6363257	0.49
5.695356	11.425949	0.6353651	0.14
3.6411512	7.429381	0.4852104	0.36
3.621971	7.421382	0.48422486	0.4
3.5946267	7.425383	0.48424414	0.38
3.5802782	7.457381	0.48525172	0.3
3.552944	7.459382	0.48427156	0.52
3.5335886	7.482381	0.48528397	0.46
3.5182474	7.5113792	0.4852932	0.21
3.5889535	7.719359	0.49322557	0.32
3.5807796	7.7343583	0.49323082	0.41
3.5744407	7.7853546	0.4952325	0.4
3.562098	7.8243523	0.49623975	0.32
3.531755	7.8233533	0.49526346	0.33
3.5074089	7.836354	0.49528188	0.41
3.478067	7.8373556	0.49530503	0.45
3.4507217	7.843356	0.49532655	0.37
3.4335423	7.839358	0.49434045	0.49
3.3611755	7.744369	0.49040222	0.4
3.2667968	7.598385	0.48548353	0.31
3.2314482	7.5833883	0.48451263	0.31
3.1941023	7.562392	0.48254365	0.45
3.1687493	7.5713925	0.48256415	0.28
3.1545775	7.5713935	0.48257583	0.45
3.12723	7.5743947	0.4825984	0.38
3.104888	7.588395	0.48261675	0.42
3.0865471	7.612394	0.4836318	0.41
3.0602005	7.6173954	0.48265406	0.46
3.0578685	7.6803913	0.48465556	0.27
4.400291	11.043076	0.60649014	0.46
4.3791203	11.040077	0.60551006	0.5
4.338773	11.042081	0.6055484	0.49
4.293425	11.030086	0.6045912	0.65
4.2740974	11.082085	0.60561186	0.39
4.25176	11.130084	0.60763556	0.59
4.2274227	11.173084	0.6086613	0.7
4.189081	11.178087	0.60769916	0.63
4.1879253	11.227084	0.6097029	0.34
4.1535807	11.245087	0.60973793	0.36
4.096221	11.202095	0.6077927	0.33
4.068883	11.238095	0.6088223	0.28
4.0255423	11.2281	0.60786545	0.45
3.9901972	11.243103	0.6079024	0.26
3.9528522	11.252106	0.60794127	0.45
3.925676	11.23211	0.60696775	0.3
3.8823316	11.222115	0.60601175	0.36
3.846985	11.237118	0.60604966	0.31
3.8126445	11.25312	0.60608685	0.32
3.7692988	11.243125	0.6061316	0.3
3.7329628	11.251128	0.6061708	0.39
3.70978	11.244131	0.6051948	0.36
3.666438	11.231136	0.60423994	0.29
3.6330943	11.251139	0.6042776	0.37
3.5907497	11.242144	0.60432255	0.32
3.5544062	11.252147	0.6043631	0.2
3.520062	11.26915	0.60440236	0.5
3.483721	11.278153	0.6044433	0.16
3.4415326	11.2061615	0.6014823	0.48
3.3641558	11.084176	0.59655493	0.54
3.3228095	11.07518	0.5966	0.51
3.286465	11.082184	0.59564155	0.51
3.245114	11.074189	0.5956872	0.49
3.208775	11.079193	0.595729	0.5
3.1724315	11.0851965	0.5947712	0.48
3.149252	11.073199	0.59479624	0.51
3.1149104	11.086204	0.59483737	0.52
3.077563	11.090207	0.5948811	0.53
3.038222	11.083212	0.59392595	0.51
3.0008736	11.087216	0.5939702	0.52
2.9645343	11.091221	0.5940135	0.52
2.9251883	11.085225	0.59305924	0.53
2.9070113	11.090228	0.59308153	0.53
2.8716664	11.100232	0.59312516	0.53
2.8303227	11.084238	0.5921725	0.53
2.7939744	11.091242	0.5922174	0.52
2.7576368	11.0932455	0.5922618	0.52
2.719287	11.09225	0.59230846	0.52
2.6829405	11.097255	0.5913539	0.5
2.663766	11.096257	0.5913774	0.49
2.61742	11.056264	0.5904284	0.57
2.558044	10.968276	0.5864882	0.53
2.4846618	10.81529	0.5815551	0.32
2.446312	10.807295	0.5806018	0.35
2.4089625	10.8043	0.58064836	0.33
2.3907917	10.802302	0.579671	0.34
2.3504422	10.783308	0.578719	0.37
2.3120942	10.7733135	0.5787663	0.36
2.2727456	10.757319	0.577814	0.36
2.2333953	10.741325	0.57686186	0.34
2.1940475	10.723331	0.5759097	0.32
2.1536918	10.703337	0.5749586	0.33
2.1315186	10.67934	0.57398325	0.33
2.092164	10.663346	0.57403195	0.33
2.0558197	10.656352	0.5730786	0.33
2.0154612	10.634357	0.57212794	0.33
1.9791197	10.625363	0.5721746	0.32
1.9447745	10.629368	0.57222134	0.38
1.9024205	10.589375	0.5702706	0.31
1.8802358	10.567379	0.5692963	0.33
1.8428926	10.549384	0.56834334	0.33
1.8075453	10.546391	0.56839085	0.33
1.7701963	10.5303955	0.5674387	0.33
1.733845	10.522401	0.56748706	0.33
1.6964949	10.505406	0.5665352	0.33
1.6601489	10.491412	0.56558275	0.34
1.6379608	10.466417	0.5646085	0.33
1.6036166	10.464421	0.56465614	0.34
1.5702751	10.467426	0.5647036	0.35
1.5349295	10.457432	0.5637513	0.35
1.4985812	10.442438	0.5637997	0.35
1.4642342	10.439443	0.562848	0.34
1.4308896	10.443448	0.5628966	0.32
1.4107122	10.421452	0.5629208	0.34
1.3773605	10.430456	0.5629709	0.37
1.3410106	10.411463	0.56201935	0.36
1.3066679	10.402469	0.5610674	0.36
1.2713203	10.389473	0.56111616	0.35
1.2359642	10.38148	0.5601663	0.33
1.2006209	10.362486	0.56021416	0.34
1.1834464	10.358488	0.5592387	0.34
1.1490998	10.350494	0.5592879	0.35
1.11174	10.3225	0.5583372	0.34
1.0783957	10.320505	0.55838674	0.36
1.0450512	10.316511	0.5574361	0.35
1.009698	10.300517	0.5574858	0.36
0.9763538	10.294522	0.5565351	0.36
0.958171	10.286526	0.556561	0.32
0.9238246	10.269532	0.5556095	0.39
0.8904784	10.265537	0.55565983	0.37
0.8561296	10.248544	0.5547087	0.38
0.8237872	10.25155	0.5547597	0.38
0.78943235	10.242556	0.554811	0.34
0.77325916	10.246557	0.5548373	0.36
0.7399167	10.233563	0.5548864	0.4
0.70656365	10.23257	0.55393875	0.33
0.6732225	10.214575	0.553987	0.34
0.6388633	10.203581	0.55303895	0.38
0.6075291	10.207586	0.55309004	0.43
0.57518345	10.216593	0.5541442	0.36
0.55800503	10.205595	0.5531691	0.4
0.52566373	10.201601	0.5532203	0.36
0.49231043	10.199607	0.5532739	0.38
0.45895898	10.1876135	0.5523251	0.37
0.42762235	10.201619	0.5533801	0.36
0.39426985	10.189625	0.5524318	0.39
0.36192837	10.17963	0.55248255	0.38
0.34877485	10.242633	0.5545209	0.25
0.3557006	11.122619	0.58474195	0.25
0.32136205	11.157626	0.5858093	0.54
0.28601766	11.163632	0.58587086	0.55
0.25067475	11.156639	0.5859292	0.54
0.21533072	11.159646	0.5859905	0.54
0.17998683	11.161653	0.58605176	0.54
0.16181009	11.155656	0.5860815	0.53
0.12646621	11.166663	0.5861456	0.53
0.0911226	11.16967	0.5862078	0.54
0.05577894	11.170677	0.5862697	0.56
0.020434318	11.162684	0.5863294	0.54
-0.014909845	11.161692	0.58639127	0.54
-0.05025428	11.1596985	0.58645314	0.53
-0.068430334	11.164702	0.5864867	0.52
-0.10377126	11.17871	0.5865534	0.52
-0.13911587	11.174717	0.5866153	0.55
-0.17445733	11.182724	0.5866808	0.56
-0.20980333	11.174731	0.5867422	0.54
-0.24514982	11.166739	0.5868038	0.53
-0.2633238	11.174743	0.58683896	0.55
-0.2986671	11.17575	0.58690345	0.52
-0.3340065	11.185758	0.5869707	0.52
-0.3693539	11.176765	0.5870329	0.54
-0.40469745	11.176773	0.5870979	0.53
-0.44104713	11.183781	0.58716697	0.66
-0.47836196	11.260788	0.5902578	0.37
-0.49653667	11.261791	0.5902919	0.45
-0.5318744	11.266799	0.5903593	0.35
-0.5672205	11.257807	0.5904229	0.46
-0.603565	11.266815	0.5904938	0.35
-0.63892186	11.242824	0.5905537	0.54
-0.6752527	11.267831	0.5916297	0.34
-0.7105992	11.261838	0.59069514	0.44
-0.74694484	11.264847	0.59176546	0.44
-0.7641175	11.257851	0.5907963	0.42
-0.80046046	11.263859	0.5918678	0.41
-0.83681	11.263867	0.59193784	0.39
-0.872148	11.265876	0.5920068	0.38
-0.9084999	11.262883	0.5920765	0.45
-0.9448377	11.274892	0.59215075	0.36
-0.96301687	11.2698965	0.59218484	0.43
-0.99836296	11.262904	0.59225214	0.41
-1.033704	11.260913	0.59232104	0.38
-1.0700475	11.265922	0.59239423	0.43
-1.1073872	11.28093	0.59347254	0.35
-1.1427354	11.271938	0.59354025	0.41
-1.1780815	11.264946	0.5936088	0.34
-1.1962485	11.270951	0.5936469	0.41
-1.2355858	11.301961	0.5947347	0.25
-1.27392	11.325969	0.5958189	0.46
-1.3102692	11.322978	0.59589154	0.36
-1.342618	11.291986	0.59494823	0.49
-1.3709958	11.213994	0.59198356	0.51
-1.4083408	11.222002	0.59306216	0.51
-1.426512	11.224008	0.59309995	0.53
-1.4618499	11.224016	0.5931725	0.52
-1.4992012	11.228025	0.5932506	0.54
-1.5335435	11.218033	0.5933187	0.53
-1.5698844	11.222042	0.59339523	0.54
-1.607228	11.229052	0.5944749	0.54
-1.6425738	11.223061	0.59454703	0.53
-1.6607453	11.224066	0.59458536	0.56
-1.6990892	11.236075	0.59566927	0.56
-1.7354294	11.239084	0.5957467	0.55
-1.7717792	11.2360935	0.5958227	0.55
-1.8071226	11.231103	0.59589624	0.54
-1.8444645	11.238112	0.5959777	0.53
-1.8798163	11.228122	0.5960503	0.54
-1.8999825	11.241126	0.5970972	0.52
-1.9363203	11.244136	0.597176	0.5
-1.9726704	11.240146	0.5972532	0.54
-2.0090148	11.239155	0.5973314	0.54
-2.045361	11.2371645	0.5974096	0.57
-2.0827067	11.239174	0.59849143	0.54
-2.1028676	11.25418	0.59853965	0.55
-2.14022	11.25319	0.59862095	0.56
-2.175567	11.2452	0.59869623	0.56
-2.2119012	11.24721	0.5997767	0.55
-2.25025	11.25222	0.5998627	0.55
-2.2865977	11.248229	0.5999421	0.53
-2.324941	11.2552395	0.6000292	0.53
-2.345106	11.265245	0.60107684	0.54
-2.3804584	11.254255	0.60115266	0.55
-2.4157975	11.249265	0.6012304	0.57
-2.4551437	11.258276	0.6013212	0.57
-2.4914896	11.253285	0.60240173	0.58
-2.5268285	11.248295	0.6024802	0.72
-2.5841444	11.340311	0.6056353	0.41
-2.6043158	11.346317	0.6056828	0.36
-2.6426513	11.352327	0.60677177	0.38
-2.6780071	11.338338	0.6068488	0.38
-2.715353	11.336349	0.6069339	0.41
-2.7536983	11.338359	0.6070226	0.41
-2.7940373	11.349371	0.6081186	0.36
-2.8263848	11.328381	0.6071878	0.45
-2.8485527	11.341387	0.6082427	0.38
-2.8898938	11.354398	0.6093422	0.4
-2.9232478	11.334409	0.60841465	0.39
-2.9635785	11.34742	0.6095124	0.4
-3.0039256	11.353432	0.6106086	0.41
-3.03927	11.343442	0.6106891	0.4
-3.0766222	11.337454	0.6107756	0.4
-3.0987928	11.34846	0.6108309	0.4
-3.1361365	11.34547	0.6109186	0.39
-3.1754763	11.3494835	0.61201304	0.39
-3.2168121	11.361495	0.61311466	0.41
-3.252158	11.350506	0.61319625	0.41
-3.290511	11.346518	0.61328715	0.41
-3.330851	11.35353	0.61338586	0.4
-3.3490267	11.348535	0.61342835	0.39
-3.3903637	11.358547	0.6145307	0.39
-3.431708	11.365561	0.61563253	0.39
-3.4670491	11.355571	0.6157158	0.41
-3.507397	11.358583	0.61581475	0.41
-3.545738	11.357595	0.6159081	0.4
-3.584088	11.352607	0.6170007	0.48
-3.6102448	11.376615	0.6180707	0.3
-3.647599	11.367626	0.6181603	0.49
-3.6869373	11.369638	0.61825776	0.32
-3.7222915	11.35465	0.6183415	0.49
-3.76862	11.378664	0.619462	0.31
-3.8029773	11.359675	0.61954284	0.5
-3.8493123	11.38069	0.6206632	0.31
-3.8674822	11.376696	0.62070763	0.5
-3.9098308	11.381709	0.6218148	0.31
-3.9431725	11.364719	0.6218945	0.48
-3.988513	11.379734	0.62301195	0.3
-4.0198717	11.352744	0.6220848	0.48
-4.068207	11.3767605	0.62321246	0.34
-4.086379	11.371766	0.62325734	0.43
-4.1207256	11.355778	0.62334085	0.41
-4.1680684	11.373793	0.62446535	0.41
-4.2074046	11.372806	0.6255654	0.39
-4.2477508	11.371819	0.62566835	0.39
-4.2930894	11.384834	0.6267875	0.39
-4.3304353	11.375847	0.6268815	0.41
-4.3596044	11.397856	0.62796146	0.36
-4.3999486	11.395868	0.6290651	0.38
-4.4332967	11.37688	0.6281473	0.39
-4.480639	11.391896	0.62927324	0.33
-4.52298	11.394911	0.63038397	0.44
-4.564323	11.394924	0.6314917	0.38
-4.60267	11.386937	0.63159025	0.39
-4.626839	11.395945	0.63165534	0.41
-4.668179	11.395959	0.6327638	0.43
-4.70753	11.388972	0.63286585	0.44
-4.7558646	11.405989	0.6339966	0.34
-4.793208	11.396002	0.6340932	0.47
-4.837555	11.400017	0.63521147	0.36
-4.8759017	11.39103	0.6353115	0.45
-4.917245	11.389044	0.6364211	0.35
-4.9384174	11.389051	0.6364775	0.45
-4.9877563	11.405068	0.6376122	0.35
-5.0300975	11.405083	0.63872564	0.59
-5.0414667	11.333088	0.63674265	0.45
-5.081817	11.327102	0.63685	0.51
-5.1241617	11.3261175	0.6379639	0.5
-5.151327	11.340127	0.6380397	0.52
-5.1956706	11.3431425	0.63916016	0.52
-5.237014	11.340157	0.6392717	0.48
-5.2783623	11.335172	0.64038306	0.5
-5.321705	11.336187	0.6405012	0.5
-5.368044	11.343204	0.6416288	0.5
-5.40939	11.338219	0.642741	0.52
-5.4375505	11.353228	0.6438207	0.53
-5.478897	11.348243	0.6439333	0.5
-5.52424	11.351259	0.64505845	0.52
-5.5645895	11.343274	0.6451683	0.51
-5.603935	11.334288	0.64527553	0.61
-5.626301	11.288298	0.6443302	0.4
-5.6476607	11.242305	0.6433822	0.57
-5.6668363	11.236313	0.6434345	0.5
-5.771119	11.360349	0.64974356	0.53
-5.8174686	11.362367	0.64987314	0.52
-5.8578105	11.354381	0.65098464	0.53
-5.899157	11.347397	0.65109944	0.52
-5.9484987	11.355414	0.6522391	0.49
-5.994841	11.357431	0.65336967	0.49
-6.0190125	11.36044	0.65343815	0.49
-6.0653534	11.362458	0.6545692	0.49
-6.110698	11.361475	0.6556973	0.5
-6.1570406	11.362493	0.6568287	0.51
-6.2073774	11.3715105	0.6579728	0.52
-6.250719	11.367527	0.6580956	0.5
-6.296068	11.364545	0.65922445	0.5
-6.324236	11.373555	0.66030604	0.48
-6.3655777	11.36557	0.6604233	0.48
-6.4109282	11.361588	0.6615527	0.48
-6.467266	11.37861	0.66271645	0.54
-6.50861	11.369626	0.66283435	0.52
-6.555949	11.370644	0.6639709	0.51
-6.599294	11.36366	0.66509527	0.51
-6.630465	11.375671	0.66618675	0.48
-6.677804	11.376691	0.666324	0.49
-6.727149	11.37871	0.6674674	0.51
-6.7764926	11.380729	0.66861105	0.5
-6.821829	11.377746	0.6697428	0.48
-6.87117	11.379765	0.67088705	0.51
-6.896345	11.380775	0.6709607	0.48
-6.9486823	11.387795	0.6721146	0.48
-7.004021	11.398817	0.6732779	0.5
-7.0503635	11.394835	0.6744137	0.5
-7.0937114	11.384852	0.67554045	0.5
-7.142059	11.382872	0.6756829	0.48
-7.196396	11.390893	0.6778441	0.49
-7.2225633	11.393903	0.6779218	0.48
-7.2749047	11.397924	0.67907715	0.47
-7.328252	11.401945	0.68023574	0.48
-7.3735933	11.394963	0.6813701	0.49
-7.419944	11.387982	0.6815077	0.46
-7.471277	11.391004	0.6826612	0.46
-7.5076327	11.368018	0.6827684	0.66
-7.5387993	11.377031	0.6838622	0.41
-10.644905	16.087152	0.88444716	0.37
-10.643296	15.974157	0.8814393	0.42
-10.652683	15.878165	0.87846583	0.23
-10.644076	15.757166	0.87543696	0.49
-10.629477	15.628164	0.87138987	0.34
-10.623876	15.512167	0.8673708	0.34
-10.594088	15.416158	0.864278	0.35
-10.576488	15.286156	0.8602222	0.34
-10.562885	15.163155	0.85617906	0.18
-10.549285	15.0401535	0.85313606	0.57
-10.835473	15.3522625	0.86802065	0.35
-10.88083	15.314283	0.8681608	0.32
-10.88821	15.22329	0.8651837	0.29
-10.874415	15.1522875	0.8631411	0.46
-8.503432	11.703416	0.7148013	0.21
-8.514805	11.641424	0.7128352	0.3
-8.550164	11.612439	0.7129436	0.34
-8.616492	11.628467	0.71514827	0.23
-10.912326	14.707322	0.852263	0.35
-10.952686	14.665342	0.8513897	0.41
-11.00784	14.692364	0.8535616	0.35
-11.131141	14.763414	0.857946	0.47
-11.218469	14.783452	0.8612193	0.25
-9.123245	11.888672	0.73371935	0.59
-9.015693	11.668634	0.7253862	0.27
-9.043055	11.628648	0.724472	0.2
-9.08141	11.602665	0.72459215	0.3
-9.088591	11.574669	0.72461504	0.46
-9.110958	11.52768	0.72368574	0.38
-9.128327	11.4746895	0.72274125	0.41
-9.16168	11.4437065	0.72284657	0.42
-9.20903	11.429728	0.72299576	0.43
-9.283362	11.449759	0.72522914	0.48
-9.334709	11.43978	0.72639126	0.47
-9.37387	11.452798	0.7275144	0.45
-9.440209	11.460825	0.72972363	0.45
-9.500548	11.461852	0.7309145	0.48
-9.538911	11.43387	0.7310372	0.66
-9.610242	11.447901	0.73326284	0.18
-6.8382955	8.01684	0.575618	0.64
-6.8634615	8.021851	0.57669663	0.28
-6.906803	8.022869	0.5778321	0.48
-9.849418	11.479004	0.7400224	0.34
-9.90676	11.47403	0.7412058	0.45
-9.961109	11.464054	0.7423802	0.46
-10.028445	11.470083	0.74459535	0.46
-10.088788	11.467111	0.74578905	0.48
-10.138945	11.489132	0.74794847	0.45
-10.200285	11.487158	0.7491456	0.45
-10.259633	11.481185	0.750337	0.45
-10.324975	11.482214	0.7525474	0.45
-10.391311	11.485244	0.7537611	0.43
-10.449659	11.477271	0.7549502	0.45
-10.522989	11.487303	0.75718653	0.45
-10.57215	11.505324	0.75934404	0.43
-10.632494	11.499351	0.76054007	0.43
-10.694842	11.494379	0.7617429	0.46
-10.766174	11.500412	0.763974	0.44
-10.828518	11.4954405	0.76517725	0.43
-10.895858	11.49547	0.76739657	0.44
-10.966197	11.498503	0.7686256	0.41
-11.012363	11.510523	0.77077496	0.42
-11.077704	11.507552	0.77198875	0.41
-11.152036	11.5145855	0.77423114	0.43
-11.212384	11.504614	0.7754299	0.41
-11.29172	11.514649	0.77768886	0.41
-11.354056	11.507678	0.77989435	0.41
-11.404411	11.486703	0.78006256	0.62
-14.67479	14.800012	0.9483939	0.0
-14.758129	14.792051	0.95067173	0.0
-14.752518	14.694056	0.9476687	0.0
-14.783888	14.633074	0.9467828	0.0
-14.781273	14.53908	0.9447896	0.0
-14.811643	14.478098	0.94390094	0.07
-14.82502	14.400109	0.9429588	0.09
-14.836212	14.365117	0.9420022	0.14
-14.824602	14.264119	0.9389809	0.14
-12.357307	11.778126	0.8131723	0.24
-12.410661	11.755152	0.8143535	0.39
-12.473007	11.741182	0.81556344	0.15
-14.570279	13.666039	0.9182371	0.36
-14.633629	13.640072	0.9194543	0.45
-13.002679	12.05741	0.83727795	0.16
-13.01705	11.99542	0.836337	0.55
-12.880503	11.79237	0.827916	0.31
-12.912863	11.748388	0.8280324	0.2
-12.95722	11.715412	0.82818717	0.25
-12.975595	11.657425	0.82725966	0.46
-12.989965	11.597435	0.8263192	0.38
-12.98816	11.558437	0.8253206	0.48
-13.061497	11.552472	0.8275685	0.42
-13.160825	11.568518	0.83089983	0.37
-13.23617	11.561554	0.8331552	0.48
-13.331504	11.572599	0.8354747	0.38
-13.397843	11.558632	0.8377017	0.5
-13.477998	11.591668	0.83996576	0.36
-13.550337	11.581703	0.8422126	0.49
-13.635676	11.581744	0.8445016	0.37
-13.716019	11.576783	0.846775	0.48
-13.811356	11.583828	0.85009694	0.37
-13.886696	11.574865	0.85135484	0.46
-13.996022	11.592916	0.85572237	0.37
-14.052183	11.603943	0.85691094	0.47
-14.144522	11.605987	0.8602248	0.37
-14.217867	11.593023	0.86147773	0.47
-14.321198	11.604073	0.8648275	0.38
-14.397536	11.59311	0.86709076	0.48
-14.507873	11.607162	0.8704643	0.38
-14.591212	11.6002035	0.87275106	0.47
-14.666363	11.624238	0.87600225	0.37
-14.750707	11.61628	0.8782931	0.48
-14.853037	11.623329	0.881642	0.36
-14.940378	11.617372	0.8839432	0.41
-15.045708	11.6254225	0.88730276	0.62
-22.041815	17.007402	1.2079365	0.27
-22.08819	16.932432	1.2081196	0.34
-25.258902	19.32779	1.352394	0.25
-25.252306	19.196798	1.3494121	0.21
-25.251703	19.07181	1.3474492	0.28
-25.275095	18.965834	1.3455642	0.41
-25.292488	18.854853	1.3436604	0.36
-25.293886	18.732866	1.3417046	0.42
-25.298283	18.613878	1.3397586	0.35
-25.279491	18.538877	1.3377174	0.38
-25.273895	18.412886	1.3347392	0.42
-25.303284	18.312912	1.3338751	0.36
-25.308676	18.196924	1.3319327	0.37
-25.306078	18.074936	1.3289645	0.38
-25.311476	17.958952	1.3270227	0.38
-25.32187	17.846966	1.3250971	0.37
-25.295082	17.76896	1.32303	0.38
-25.31147	17.66298	1.321124	0.38
-25.324867	17.553999	1.3192087	0.39
-25.333263	17.442015	1.3172773	0.39
-25.33066	17.324026	1.3153096	0.38
-25.337055	17.212038	1.3133718	0.39
-25.338453	17.097052	1.3114176	0.38
-25.322659	17.02905	1.3093865	0.39
-25.335052	16.92207	1.3074684	0.39
-25.336449	16.80908	1.3055143	0.39
-25.342844	16.699097	1.303577	0.39
-25.354233	16.593113	1.3026559	0.4
-25.35463	16.480125	1.300699	0.37
-25.340837	16.414125	1.2986748	0.39
-25.355227	16.311144	1.297764	0.4
-25.349628	16.196154	1.2947874	0.39
-25.36402	16.09317	1.293877	0.4
-25.372414	15.987186	1.2919469	0.41
-25.363811	15.871195	1.2899607	0.4
-25.382204	15.772215	1.2880636	0.41
-25.366407	15.707213	1.2870328	0.41
-25.3698	15.600227	1.2850863	0.41
-25.376196	15.495242	1.2831497	0.35
-25.386587	15.392259	1.2822269	0.42
-25.388983	15.285272	1.2802775	0.41
-25.397375	15.182288	1.278348	0.41
-25.400766	15.0773	1.2774019	0.41
-25.379976	15.010298	1.2753547	0.41
-25.38937	14.909313	1.2734287	0.35
-25.395761	14.806328	1.2724929	0.5
-25.401155	14.703342	1.2705537	0.34
-14.775689	8.43157	0.81834096	0.3
-14.80905	8.390591	0.8184729	0.58
-25.407337	14.390381	1.2657039	0.3
-14.80962	8.298599	0.8175076	0.22
-14.717028	8.1865635	0.81222105	0.47
-14.818366	8.183615	0.8155797	0.45
-14.866722	8.150642	0.8167623	0.21
-25.431107	13.935445	1.2589782	0.44
-25.4425	13.837462	1.2580603	0.36
-25.446892	13.737475	1.2561184	0.44
-25.432093	13.678474	1.2550908	0.35
-25.42949	13.574486	1.2531259	0.44
-25.450874	13.484508	1.252241	0.37
-25.446272	13.379517	1.2512698	0.45
-25.456663	13.283534	1.2493485	0.37
-25.454058	13.181544	1.2483835	0.46
-25.447256	13.127547	1.2473829	0.37
-25.44565	13.026558	1.2454214	0.45
-25.471039	12.938581	1.2445508	0.38
-25.460436	12.83359	1.2425593	0.46
-25.466825	12.737603	1.2416247	0.36
-25.473215	12.641618	1.2406902	0.46
-25.480608	12.545633	1.2397597	0.38
-25.469809	12.491634	1.2377453	0.46
-25.4772	12.396649	1.2368144	0.36
-25.482594	12.300664	1.235877	0.45
-25.49398	12.208681	1.2349597	0.38
-25.491377	12.109692	1.2329954	0.46
-25.491772	12.0117035	1.2320415	0.36
-25.495161	11.916717	1.2310972	0.51
-25.61332	11.923778	1.2345183	0.44
-25.632702	11.835798	1.2346284	0.36
-26.025963	11.920995	1.2490021	0.33
-26.236286	11.919106	1.2557591	0.37
-26.44161	11.913213	1.2635002	0.37
-26.65793	11.912327	1.2702789	0.37
-26.87725	11.910441	1.2780691	0.36
-27.08638	11.953547	1.2858015	0.35
-27.312698	11.952666	1.2936169	0.35
-27.528025	11.945781	1.3003958	0.36
-27.750345	11.939898	1.3081999	0.38
-27.96867	11.931013	1.3159913	0.39
-28.13701	11.900105	1.3216133	0.3
-28.264368	11.85018	1.3250968	0.29
-28.469498	11.8852825	1.3328199	0.36
-28.670828	11.865392	1.3395562	0.41
-28.758198	11.796447	1.3419056	0.26
-28.397713	11.54429	1.3257283	0.32
-28.464092	11.467335	1.3270061	0.24
-28.695415	11.4574585	1.3348466	0.27
-28.959726	11.459597	1.3448007	0.29
-29.192852	11.499715	1.3536233	0.29
-29.466167	11.50186	1.3626103	0.25
-29.74747	11.507008	1.372625	0.23
-31.480331	12.069852	1.4406092	0.2
-31.763649	12.065002	1.4496373	0.35
-32.066956	12.067163	1.4607345	0.35
-32.35507	12.118309	1.4717516	0.34
-32.67837	12.12448	1.4829196	0.34
-32.98768	12.123644	1.4940407	0.32
-33.316986	12.12682	1.5052327	0.32
-33.629295	12.122986	1.516367	0.32
-33.968597	12.126166	1.5285957	0.31
-34.3219	12.132353	1.5408739	0.34
-34.638004	12.184514	1.5529933	0.29
-35.009304	12.192711	1.5663363	0.34
-35.360603	12.192899	1.5786113	0.29
-26.956476	9.180836	1.2477041	0.28
-26.980862	9.09586	1.247836	0.4
-28.140924	9.392436	1.2918886	0.34
-28.213099	9.368479	1.2941626	0.23
-37.232895	12.259889	1.6463757	0.32
-37.655186	12.270112	1.6609049	0.3
-38.06848	12.274333	1.676405	0.3
-38.443787	12.263535	1.6897753	0.31
-38.85208	12.260754	1.7042617	0.27
-39.293373	12.265988	1.7198639	0.28
-39.70146	12.327199	1.735315	0.26
-40.152752	12.33044	1.7509551	0.23
-40.551056	12.314655	1.7654134	0.13
-28.061903	8.404528	1.2791182	0.52
-27.928331	8.269476	1.2737043	0.17
-27.240911	7.972149	1.2463641	0.26
-27.245306	7.8811636	1.2454278	0.36
-27.152533	7.8081245	1.2411294	0.29
-27.151922	7.7171364	1.2401751	0.42
-27.118328	7.6161323	1.2381065	0.29
-44.68007	12.440851	1.9153813	0.22
-37.455402	10.292288	1.6352633	0.18
-45.810616	12.449458	1.9564974	0.22
-46.374893	12.4477625	1.9765557	0.18
-62.61487	16.723858	2.6013381	0.19
-62.81427	16.56699	2.6071575	0.21
-63.00767	16.407118	2.612957	0.18
-63.22906	16.254261	2.6198545	0.31
-63.42546	16.093391	2.625666	0.21
-63.63886	15.935531	2.6325378	0.17
-63.850254	15.776669	2.6394033	0.31
-64.01643	15.711769	2.6450481	0.0
-36.66533	8.372144	1.5914568	0.12
-36.640743	8.246149	1.589438	0.23
-37.09884	8.288389	1.6070849	0.16
-37.256214	8.202487	1.6117074	0.16
-37.529556	8.140642	1.6217394	0.0
-37.54196	8.020667	1.6218525	0.08
-38.762093	8.156304	1.6672277	0.15
-38.57455	7.991228	1.658637	0.0
-54.75022	11.182468	2.2738624	0.0
-40.321766	8.158145	1.7239194	0.08
-40.334175	8.03017	1.7240378	0.0
-52.783764	10.350535	2.1961653	0.0
-55.534573	10.711966	2.3000052	0.0
-50.716095	9.6145315	2.1160412	0.0
-52.458138	9.776448	2.1813123	0.06
-40.9819	7.56359	1.7446699	0.0
-51.87092	9.415187	2.157378	0.0
-52.58719	9.37658	2.1840186	0.0
-52.453655	9.183538	2.1776438	0.0
-51.769238	8.896213	2.1503108	0.0
-51.125813	8.620908	2.1251204	0.0
-55.17838	9.13002	2.2776358	0.0
-53.524944	8.770182	2.214803	0.0
-41.027008	6.5837626	1.7413968	0.0
-41.002422	6.4487696	1.7403845	0.0
-50.749825	7.8258276	2.1082118	0.0
-52.434914	7.9187255	2.1703184	0.0
-52.341366	7.737703	2.1660826	0.0
-53.158638	7.689153	2.1960995	0.0
-52.324024	7.4847336	2.1641676	0.0
-52.351448	7.321773	2.1653636	0.0
-52.170918	7.1307054	2.1578157	0.0
-51.800423	6.915539	2.142587	0.0
-51.98682	6.7756615	2.1493506	0.0
-52.708115	6.7020636	2.1760318	0.0
-51.25183	6.3543296	2.1199093	0.0
-54.173603	-0.5663163	1.8611178	0.0
-54.127846	-0.737264	1.8595734	0.0
-53.95708	-0.9051434	1.8554809	0.06
-53.594166	-0.98393315	1.8439422	0.0
-54.16648	-1.1652156	1.8621511	0.0
-48.391136	-1.1920619	1.6883417	0.0
-54.70291	-1.4364644	1.8786426	0.0
-54.890186	-1.6155373	1.8852572	0.0
-54.679413	-1.7823954	1.8793087	0.0
-55.994793	-2.002077	1.918861	0.0
-55.98404	-2.1790426	1.9191966	0.0
-47.92054	-2.0146735	1.6764389	0.0
-47.733784	-2.158549	1.6703621	0.0
-47.61891	-2.2284749	1.6678989	0.1
-46.905113	-2.3440676	1.6467037	0.18
-46.916378	-2.49305	1.6469101	0.0
-47.093662	-2.6521208	1.6535254	0.16
-46.981922	-2.7950375	1.6501714	0.11
-33.832394	-2.2259665	1.2523421	0.0
-33.907547	-2.284998	1.255164	0.09
-35.558968	-2.5098622	1.3054924	0.18
-47.19014	-3.4820406	1.6595463	0.09
-34.582764	-2.7712903	1.2774909	0.29
-47.277954	-3.940015	1.6639802	0.11
-33.348255	-2.8856013	1.2401912	0.16
-33.355404	-2.9395967	1.241253	0.2
-33.768726	-3.0837994	1.2539768	0.12
-33.76902	-3.1917825	1.2551514	0.17
-36.29047	-3.5460992	1.3315111	0.0
-72.182274	-7.6239758	2.4289668	0.0
-48.325165	-5.2613735	1.7013175	0.09
-47.619396	-5.3369775	1.6810206	0.2
-46.601612	-5.372418	1.6507982	0.18
-45.663834	-5.4109025	1.6222878	0.23
-44.762062	-5.4474063	1.595642	0.19
-43.880295	-5.481921	1.5699193	0.16
-43.04439	-5.446473	1.5439156	0.39
-42.234634	-5.480027	1.5199277	0.23
-41.462883	-5.5136023	1.4978005	0.21
-40.79213	-5.5562315	1.4773186	0.26
-40.68941	-5.673157	1.4748818	0.32
-39.935665	-5.697744	1.4526731	0.2
-39.244926	-5.7263646	1.4322402	0.17
-38.595043	-5.694017	1.4125605	0.16
-37.454292	-5.6484046	1.3786505	0.2
-37.288574	-5.7443	1.3744082	0.22
-36.753845	-5.781004	1.3584175	0.18
-36.21412	-5.813706	1.3424382	0.41
-35.647396	-5.8393946	1.326546	0.24
-35.087673	-5.8620877	1.3096228	0.26
-34.581806	-5.8348174	1.2944239	0.24
-33.966084	-5.8414826	1.276679	0.18
-18.770006	-3.302635	0.80705994	0.18
-18.734327	-3.358608	0.80627567	0.59
-18.474636	-3.3724663	0.79824126	0.18
-18.089952	-3.3632605	0.7866257	0.38
-18.088274	-3.4222512	0.78772175	0.39
-19.208456	-3.663822	0.82201904	0.25
-19.204779	-3.7268112	0.8231287	0.54
-18.515085	-3.6554496	0.8015259	0.19
-18.199404	-3.6542797	0.7926708	0.35
-18.170725	-3.709257	0.79185826	0.54
-18.357048	-3.807344	0.7983302	0.19
-28.785456	-6.0436487	1.1248574	0.32
-28.433607	-6.0174623	1.1140964	0.32
-28.231909	-6.0683465	1.1079079	0.28
-28.207214	-6.1573195	1.1081344	0.42
-27.824524	-6.1671114	1.09754	0.2
-27.512827	-6.1899405	1.0877073	0.26
-27.17714	-6.205756	1.0789506	0.15
-26.361294	-6.064337	1.0536975	0.22
-26.079601	-6.0871825	1.0447549	0.34
-25.766912	-6.1010118	1.0359106	0.32
-25.464228	-6.1158466	1.0270313	0.31
-25.186543	-6.1346946	1.0190669	0.39
-24.902855	-6.1495395	1.011118	0.35
-24.643173	-6.1693964	1.0040892	0.36
-24.57533	-6.1943564	1.0023726	0.43
-24.546638	-6.2693305	1.0015891	0.3
-24.513956	-6.3443027	1.0018196	0.5
-25.150255	-6.592609	1.0228862	0.22
-25.295567	-6.7166696	1.0285451	0.28
-25.278877	-6.7976494	1.0287263	0.16
-23.293232	-6.3476458	0.9662437	0.27
-22.58441	-6.1952868	0.94458216	0.36
-22.32873	-6.202149	0.9365169	0.38
-22.111052	-6.21803	0.93032706	0.38
-21.874376	-6.2269015	0.92419535	0.38
-21.656698	-6.2397833	0.9180005	0.4
-21.44302	-6.2526674	0.91179097	0.33
-21.209345	-6.2585416	0.904643	0.43
-21.013512	-6.2374396	0.89931905	0.41
-20.930836	-6.286389	0.89668834	0.38
-20.911152	-6.3523693	0.896855	0.43
-20.883476	-6.417346	0.8970488	0.54
-20.966791	-6.515377	0.90089	0.23
-21.140102	-6.6424522	0.9074486	0.35
-21.15742	-6.7214513	0.9084999	0.3
-21.179579	-6.765457	0.9094833	0.4
-21.152899	-6.8314342	0.909674	0.18
-19.721281	-6.4427223	0.8642702	0.43
-19.099628	-6.3094087	0.84431607	0.2
-18.929958	-6.3203173	0.8399413	0.57
-13.729522	-4.6537666	0.6712686	0.18
-13.674691	-4.6597366	0.6704732	0.61
-13.679025	-4.710733	0.670528	0.23
-18.270124	-6.3299646	0.82132417	0.34
-18.114458	-6.341881	0.8168992	0.51
-17.966793	-6.3548	0.8134467	0.32
-17.796122	-6.35871	0.80806375	0.51
-17.659454	-6.3736353	0.804574	0.32
-17.604618	-6.385605	0.80278695	0.5
-17.61494	-6.452602	0.80384266	0.49
-17.613272	-6.516593	0.80493695	0.5
-17.608593	-6.577583	0.80603766	0.51
-17.611923	-6.643576	0.8071164	0.51
-17.601248	-6.703563	0.8072368	0.53
-17.61157	-6.77156	0.80829287	0.52
-17.619734	-6.80656	0.80931145	0.52
-17.621056	-6.871553	0.8093953	0.51
-17.61538	-6.9335423	0.81049985	0.51
-17.615705	-6.998534	0.8115868	0.5
-17.620031	-7.0655284	0.812662	0.51
-17.615355	-7.1285186	0.8127637	0.52
-17.616682	-7.194511	0.8138478	0.51
-17.629845	-7.232513	0.814852	0.5
-17.628164	-7.296504	0.81594384	0.46
-17.627495	-7.3624954	0.81703454	0.49
-17.616817	-7.423483	0.8171539	0.48
-17.62714	-7.4934797	0.81821036	0.51
-17.639467	-7.5654774	0.8202622	0.5
-17.624794	-7.6254625	0.82039374	0.5
-17.640955	-7.6654663	0.8213893	0.48
-17.640276	-7.7314577	0.82247883	0.47
-17.642603	-7.799451	0.82356006	0.5
-17.632929	-7.862438	0.82367706	0.5
-17.650255	-7.9374385	0.82571393	0.48
-17.641579	-8.000426	0.82682693	0.47
-17.651735	-8.038426	0.8268405	0.47
-17.654062	-8.10742	0.82792205	0.47
-17.64639	-8.172409	0.8290335	0.47
-17.648716	-8.241401	0.83011454	0.47
-17.659039	-8.314398	0.83117235	0.48
-17.655367	-8.381389	0.8322715	0.46
-17.655693	-8.45038	0.83335894	0.47
-17.667852	-8.490382	0.8343673	0.49
-17.656178	-8.553369	0.83548903	0.48
-17.656506	-8.62336	0.83657706	0.48
-17.668825	-8.698359	0.837629	0.43
-17.667152	-8.767349	0.8387224	0.47
-17.661478	-8.834339	0.83982706	0.46
-17.6678	-8.907333	0.8408969	0.44
-17.666965	-8.942328	0.84194386	0.44
-17.673286	-9.015324	0.8430133	0.43
-17.682613	-9.09132	0.8440757	0.44
-17.67894	-9.160311	0.8451747	0.44
-17.677263	-9.230302	0.8462677	0.45
-17.681591	-9.304296	0.8483444	0.45
-17.673916	-9.371284	0.84945416	0.44
-17.686079	-9.414285	0.8504647	0.45
-17.6944	-9.490281	0.8515292	0.46
-17.697723	-9.564274	0.8526085	0.44
-17.69305	-9.634264	0.85371053	0.43
-17.69137	-9.7052555	0.8548031	0.44
-17.686699	-9.776245	0.85590583	0.43
-17.688025	-9.850237	0.85699105	0.45
-17.709183	-9.898243	0.8589754	0.41
-11.632335	-6.5954685	0.64215755	0.42
-11.559684	-6.6044307	0.64041936	0.52
-11.346045	-6.5323286	0.63407433	0.45
-11.235392	-6.5172744	0.6304391	0.68
-11.215726	-6.5532613	0.6305484	0.6
-11.257057	-6.6252756	0.6324886	0.55
-11.195238	-6.6142454	0.630689	0.56
-11.112579	-6.6132035	0.62897253	0.54
-11.038927	-6.6181655	0.62723166	0.56
-10.963275	-6.621127	0.62549514	0.55
-10.887625	-6.6240883	0.6237584	0.58
-10.825964	-6.634057	0.6219812	0.58
-10.762147	-6.620026	0.6201843	0.56
-10.690489	-6.6229897	0.61843324	0.58
-10.622836	-6.6289554	0.6166715	0.58
-10.546178	-6.627917	0.61493266	0.61
-10.48053	-6.6348834	0.6131647	0.6
-10.422875	-6.645854	0.6113736	0.59
-10.355217	-6.6488194	0.6106077	0.6
-10.290397	-6.631789	0.60781	0.59
-10.227749	-6.6387568	0.607031	0.61
-10.155091	-6.637721	0.6052772	0.6
-10.082441	-6.6376853	0.60252404	0.56
-10.024784	-6.6456556	0.60172844	0.59
-9.959131	-6.6486225	0.59995437	0.6
-9.893481	-6.65159	0.59818006	0.58
-9.841655	-6.639565	0.5973428	0.6
-9.779002	-6.6435337	0.595559	0.62
-9.669356	-6.615482	0.5919	0.5
-9.611709	-6.6224527	0.591102	0.36
-9.595044	-6.6554418	0.5911927	0.53
-9.60238	-6.705442	0.5922201	0.38
-9.587725	-6.7414317	0.5923069	0.54
-9.588891	-6.7644305	0.59332687	0.65
-9.522237	-6.7633977	0.5915499	0.7
-9.530579	-6.815398	0.5925753	0.2
-9.654895	-6.9484487	0.5982947	0.61
-9.807197	-7.1015115	0.60494053	0.34
-9.781546	-7.1314964	0.6050572	0.35
-9.72972	-7.1174717	0.60421646	0.48
-9.638078	-7.099428	0.60150474	0.34
-9.567429	-7.095394	0.5997368	0.42
-9.538768	-7.1213784	0.59885865	0.3
-9.457121	-7.1083393	0.59711784	0.39
-9.428467	-7.134323	0.59723914	0.47
-9.3618145	-7.1312914	0.5954579	0.22
-9.271995	-7.087251	0.59171295	0.58
-9.271333	-7.1332474	0.59276044	0.38
-8.881749	-6.8860765	0.5788102	0.21
-8.701124	-6.793996	0.5723185	0.49
-8.65147	-6.799971	0.5714884	0.5
-8.600815	-6.804947	0.5696604	0.54
-8.534162	-6.7969155	0.56787246	0.65
-8.559339	-6.8399243	0.5698306	0.3
-8.860618	-7.12005	0.5831057	0.52
-8.852959	-7.1600432	0.584169	0.25
-8.843293	-7.198036	0.5842368	0.48
-8.728655	-7.1529846	0.5805707	0.42
-8.630015	-7.1199393	0.5778631	0.3
-8.6083555	-7.1479273	0.5779602	0.46
-8.619523	-7.17993	0.57895344	0.29
-8.604863	-7.213921	0.57903296	0.47
-8.268271	-6.983776	0.56591904	0.38
-8.163633	-6.941729	0.5632214	0.25
-8.104987	-6.9377017	0.5614085	0.52
-8.160316	-7.0287223	0.56431127	0.23
-8.310452	-7.176784	0.57195795	0.37
-8.232805	-7.156749	0.56919175	0.41
-8.199154	-7.1737313	0.56931615	0.36
-8.182501	-7.205722	0.5693987	0.38
-8.176834	-7.2457166	0.5704527	0.41
-8.008211	-7.1456437	0.5639082	0.36
-7.7976017	-7.007553	0.5564651	0.34
-7.7647753	-7.000538	0.5555646	0.36
-7.8181	-7.091558	0.5584727	0.36
-7.843438	-7.1595654	0.5604505	0.32
-7.777795	-7.146536	0.5586497	0.3
-7.2592487	-6.7253184	0.53794694	0.27
-7.1726155	-6.6902804	0.53519356	0.36
-7.1509542	-6.71227	0.53428113	0.48
-7.1261277	-6.710258	0.53435844	0.53
-7.0934725	-6.722243	0.5334723	0.61
-7.0458302	-6.7212205	0.5326227	0.61
-7.006176	-6.7262025	0.5317525	0.61
-6.9695244	-6.734185	0.5308751	0.59
-6.917881	-6.7281623	0.5300333	0.6
-6.8762326	-6.731143	0.5291672	0.6
-6.8464036	-6.7231297	0.5282546	0.61
-6.8007593	-6.7221093	0.52739745	0.59
-6.767108	-6.7320933	0.52651125	0.6
-6.7284627	-6.7370753	0.52663654	0.61
-6.680814	-6.733054	0.5247826	0.62
-6.638162	-6.7330346	0.523916	0.61
-6.604513	-6.742019	0.5240282	0.62
-6.571695	-6.7310047	0.5231219	0.59
-6.537038	-6.737989	0.52223533	0.59
-6.50439	-6.7479744	0.52134466	0.62
-6.4557424	-6.7409525	0.5204903	0.62
-6.4110956	-6.7379327	0.5196263	0.59
-6.3804436	-6.748919	0.5187296	0.59
-6.3446207	-6.7329035	0.51782817	0.59
-6.3099737	-6.7398877	0.5169405	0.62
-6.2753234	-6.745872	0.5170518	0.62
-6.2276816	-6.738851	0.5161931	0.59
-6.193032	-6.744836	0.51530397	0.6
-6.1573772	-6.7488203	0.5144163	0.6
-6.111733	-6.7428	0.5135516	0.6
-6.0919075	-6.7427917	0.5126122	0.61
-6.060256	-6.7507772	0.5127147	0.61
-6.0166078	-6.745758	0.5118441	0.61
-5.9789634	-6.747742	0.51096004	0.6
-5.9463153	-6.754728	0.51006424	0.59
-5.8986626	-6.743707	0.5092008	0.61
-5.8690248	-6.754694	0.5092984	0.61
-5.8482	-6.7526846	0.5083599	0.63
-5.798548	-6.7386637	0.5074998	0.7
-5.72691	-6.700634	0.5046889	0.35
-5.6902637	-6.7016187	0.5037998	0.48
-5.681606	-6.7336135	0.50484794	0.41
-5.6839523	-6.779613	0.50587267	0.41
-5.692287	-6.831615	0.50688344	0.34
-5.677467	-6.8366084	0.5069311	0.52
-5.672812	-6.874605	0.5079709	0.47
-5.644155	-6.8835926	0.50806236	0.54
-5.590517	-6.86457	0.5062091	0.46
-5.5678678	-6.8815603	0.5062877	0.37
-5.532219	-6.882545	0.505394	0.41
-5.494568	-6.8805294	0.50450397	0.45
-5.4677424	-6.8695183	0.50357586	0.47
-5.4361005	-6.8755045	0.5036731	0.5
-5.4024463	-6.8774905	0.5027734	0.5
-5.371804	-6.884477	0.50286794	0.5
-5.339158	-6.888464	0.5019662	0.51
-5.3015103	-6.8854485	0.5010744	0.51
-5.284687	-6.886441	0.50112414	0.51
-5.245039	-6.880425	0.500236	0.53
-5.2153835	-6.8864126	0.49932602	0.52
-5.1847425	-6.8923993	0.49941877	0.54
-5.153087	-6.895386	0.49851242	0.52
-5.117454	-6.8953714	0.49861547	0.53
-5.088801	-6.9023595	0.4977025	0.53
-5.056977	-6.882347	0.49678198	0.52
-5.02433	-6.8843336	0.4958771	0.52
-4.998675	-6.894323	0.49595684	0.53
-4.966034	-6.8963094	0.49605158	0.54
-4.933384	-6.897296	0.49514556	0.54
-4.897737	-6.894282	0.4942455	0.52
-4.866098	-6.8972683	0.49433735	0.53
-4.8502645	-6.8972626	0.4933824	0.53
-4.822622	-6.905251	0.49346554	0.52
-4.7839684	-6.8962355	0.49256974	0.52
-4.7533207	-6.899224	0.49165812	0.52
-4.725682	-6.9072123	0.49174064	0.54
-4.686031	-6.8961964	0.49084592	0.52
-4.657388	-6.902185	0.48992974	0.53
-4.6425586	-6.903179	0.48997188	0.52
-4.5949206	-6.8811607	0.48909277	0.43
-4.452314	-6.7221074	0.4814019	0.44
-4.436655	-6.7431006	0.48245704	0.35
-4.433996	-6.7840986	0.48348698	0.54
-4.40336	-6.7860866	0.4825729	0.56
-4.38853	-6.786081	0.48261392	0.59
-4.3598824	-6.7890697	0.4826946	0.58
-4.3282313	-6.787058	0.4817807	0.57
-4.297592	-6.788046	0.48086545	0.6
-4.2659473	-6.786033	0.48095113	0.57
-4.238298	-6.790023	0.4800288	0.59
-4.215638	-6.800014	0.4800959	0.57
-4.191821	-6.7870054	0.479154	0.55
-4.1681814	-6.7979956	0.47922397	0.59
-4.1365333	-6.794984	0.47830823	0.58
-4.1048894	-6.791971	0.4783923	0.57
-4.054245	-6.7579527	0.47651166	0.56
-3.960626	-6.655919	0.47171205	0.41
-3.9289792	-6.6509066	0.47179443	0.4
-3.9081538	-6.639899	0.47084472	0.4
-3.8865104	-6.6518908	0.47090846	0.41
-3.8548584	-6.6458793	0.46998987	0.4
-3.8362088	-6.6618724	0.47004727	0.39
-3.8045764	-6.6578603	0.4701292	0.48
-3.7799275	-6.6638513	0.4691973	0.38
-3.7502804	-6.66084	0.4692741	0.4
-3.7344499	-6.6568346	0.46831387	0.41
-3.707803	-6.6588244	0.46838486	0.47
-3.687152	-6.670817	0.46844468	0.3
-3.6585085	-6.6698065	0.4675191	0.48
-3.6338603	-6.6747975	0.46758574	0.37
-3.603217	-6.6697865	0.46666318	0.41
-3.586399	-6.66478	0.46670455	0.39
-3.5557451	-6.657769	0.46578074	0.39
-3.5271041	-6.655759	0.46585384	0.46
-3.509453	-6.6727524	0.46590704	0.38
-3.4828062	-6.673743	0.46497598	0.38
-3.453168	-6.6697326	0.46505022	0.39
-3.430508	-6.6757245	0.4651108	0.4
-3.4146938	-6.6727185	0.46414983	0.4
-3.3830519	-6.6637073	0.46422645	0.38
-3.3603985	-6.6706996	0.46328706	0.39
-3.3377547	-6.6786914	0.46334788	0.39
-3.3011146	-6.6596785	0.46243224	0.47
-3.2784595	-6.6656704	0.46249184	0.38
-3.2548187	-6.6716623	0.46255377	0.45
-3.2369974	-6.6626563	0.46159464	0.38
-3.2203424	-6.6806507	0.46164387	0.39
-3.192698	-6.677641	0.4617116	0.46
-3.163047	-6.669631	0.46078202	0.38
-3.13841	-6.673622	0.46084478	0.46
-3.113755	-6.674614	0.46090618	0.38
-3.0831158	-6.665603	0.45997804	0.45
-3.0762942	-6.678601	0.4600001	0.38
-3.0536456	-6.684593	0.46005812	0.39
-3.0239964	-6.6755834	0.45912713	0.38
-2.9983594	-6.6765747	0.45919013	0.38
-2.975707	-6.681567	0.45924723	0.39
-2.9460688	-6.673557	0.458316	0.47
-2.9372303	-6.679554	0.45833975	0.38
-2.9115968	-6.680546	0.45840207	0.46
-2.883947	-6.6745367	0.45746636	0.36
-2.8603058	-6.6785283	0.4575247	0.44
-2.8356616	-6.67952	0.45758405	0.37
-2.8110096	-6.6795125	0.4566429	0.43
-2.7863672	-6.6805043	0.45670193	0.38
-2.774542	-6.6815004	0.45673037	0.45
-2.744898	-6.6704907	0.4557965	0.37
-2.7212503	-6.672483	0.4558531	0.45
-2.6976027	-6.6744757	0.45590952	0.38
-2.6699529	-6.666466	0.4549715	0.46
-2.6503026	-6.67746	0.45502147	0.37
-2.6246636	-6.675452	0.45508054	0.44
-2.612839	-6.6764483	0.45410842	0.36
-2.584199	-6.666439	0.4541713	0.43
-2.5655584	-6.6814337	0.4542198	0.36
-2.538901	-6.6734247	0.45327845	0.45
-2.5182502	-6.681419	0.45332876	0.36
-2.4906123	-6.6734095	0.45338932	0.44
-2.4709754	-6.6864033	0.4534387	0.36
-2.455146	-6.675399	0.45247093	0.44
-2.4344966	-6.6833925	0.45252064	0.36
-2.4018638	-6.662382	0.4515874	0.44
-2.387211	-6.6853776	0.4526283	0.36
-2.3645601	-6.687371	0.45268	0.46
-2.3409169	-6.688364	0.45173338	0.36
-2.3240993	-6.6753583	0.45176667	0.45
-2.303442	-6.681352	0.4518148	0.36
-2.276804	-6.674344	0.45087174	0.45
-2.256158	-6.6823378	0.45092016	0.36
-2.2315104	-6.6783304	0.45097333	0.49
-2.1918752	-6.633318	0.44904596	0.29
-2.1412468	-6.556303	0.44613203	0.43
-2.130425	-6.5582995	0.44615632	0.37
-2.1027753	-6.5432916	0.44521177	0.53
-2.100129	-6.603291	0.44723663	0.3
-2.0954607	-6.65429	0.44826293	0.55
-2.0778143	-6.6702847	0.44930613	0.29
-2.083153	-6.755287	0.45132136	0.34
-2.0913265	-6.81629	0.453323	0.32
-2.08967	-6.882289	0.45634732	0.29
-2.0860052	-6.9422884	0.45737398	0.2
-2.1083202	-7.082296	0.46237004	0.22
-2.0936694	-7.1122913	0.4634107	0.45
-2.0680273	-7.108284	0.46346402	0.68
-2.0453894	-7.1152773	0.46351418	0.36
-2.033561	-7.1152744	0.4625392	0.53
-2.0139155	-7.1302686	0.46358526	0.4
-1.9912695	-7.135262	0.46363437	0.42
-1.9666256	-7.1342554	0.46268567	0.41
-1.9419768	-7.131248	0.4627362	0.44
-1.9173288	-7.128241	0.46278656	0.43
-1.8946844	-7.1332345	0.46283495	0.44
-1.8838649	-7.1382313	0.4628588	0.47
-1.8592242	-7.1372247	0.4619093	0.42
-1.835572	-7.136218	0.46195754	0.44
-1.8129324	-7.142212	0.46200562	0.46
-1.7872878	-7.135205	0.4620558	0.47
-1.7646378	-7.1381984	0.46210265	0.44
-1.7409971	-7.140192	0.46115103	0.48
-1.7301778	-7.1451893	0.4611743	0.46
-1.7075248	-7.147183	0.46122044	0.51
-1.677884	-7.1241746	0.46027318	0.79
-1.655233	-7.1261687	0.46031895	0.69
-1.6325895	-7.1301627	0.4603651	0.7
-1.6089541	-7.132156	0.46041247	0.75
-1.5981215	-7.133153	0.46043414	0.71
-1.5754751	-7.1361475	0.46047956	0.72
-1.5528324	-7.140141	0.4605251	0.71
-1.5261945	-7.1281347	0.45957375	0.54
-1.5055457	-7.1391287	0.459617	0.5
-1.4818995	-7.1371226	0.45966226	0.54
-1.4562554	-7.126116	0.4597087	0.71
-1.4384425	-7.100111	0.45873573	0.19
-1.4247819	-7.1401076	0.459773	0.59
-1.4011408	-7.1391015	0.45981792	0.6
-1.3774984	-7.138096	0.45886266	0.62
-1.3568509	-7.149091	0.45990482	0.62
-1.3342077	-7.152085	0.4599484	0.64
-1.3255441	-7.220083	0.4619833	0.73
-1.2877445	-7.093073	0.45701957	0.19
-1.2730898	-7.1330695	0.45805782	0.54
-1.2514548	-7.143064	0.45910078	0.64
-1.2248065	-7.1220574	0.45814452	0.71
-1.2001681	-7.1150517	0.45718807	0.3
-1.1825149	-7.1410475	0.45822752	0.39
-1.1558688	-7.1190405	0.45727035	0.72
-1.139058	-7.0920362	0.4562938	0.46
-1.1174126	-7.098031	0.45633474	0.38
-1.0927758	-7.0890255	0.4563769	0.37
-1.0761218	-7.122021	0.4574157	0.41
-1.0494808	-7.0990148	0.4564574	0.28
-1.0298351	-7.1180105	0.45649755	0.18
-1.0230058	-7.1440086	0.45751658	0.48
-1.0013629	-7.152004	0.45755714	0.52
-0.9817064	-7.1669993	0.45859593	0.65
-0.95406586	-7.1349926	0.45763615	0.64
-0.92743474	-7.112986	0.45667702	0.19
-0.91177124	-7.153983	0.45771515	0.52
-0.89013183	-7.1639776	0.45775542	0.46
-0.8793118	-7.1689754	0.45777547	0.51
-0.8556591	-7.1569695	0.45781317	0.54
-0.8340173	-7.1659646	0.45785275	0.38
-0.8093708	-7.1489596	0.4568905	0.47
-0.78174555	-7.1169534	0.45592913	0.52
-0.76308894	-7.141949	0.45696732	0.24
-0.7394488	-7.134944	0.4560054	0.5
-0.73161834	-7.1599417	0.4570251	0.2
-0.7039876	-7.120936	0.4560612	0.56
-0.6813364	-7.1139307	0.45609716	0.21
-0.6636898	-7.157927	0.45713797	0.75
-0.6380404	-7.1229215	0.45617124	0.81
-0.56348044	-6.6469054	0.43916947	0.31
-0.5398385	-6.618901	0.43820044	0.48
-0.53001356	-6.6228986	0.4382173	0.3
-0.50738424	-6.6108937	0.43825054	0.46
-0.4927251	-6.668891	0.440289	0.34
-0.47307745	-6.680887	0.44032338	0.38
-0.4554285	-6.716883	0.44136074	0.39
-0.43577445	-6.7248793	0.44239384	0.38
-0.42496163	-6.727877	0.44241163	0.41
-0.40431204	-6.727873	0.442444	0.39
-0.38267177	-6.722869	0.44147646	0.41
-0.36301875	-6.732865	0.4425096	0.39
-0.34038672	-6.71886	0.4415409	0.4
-0.32072836	-6.725857	0.44157293	0.4
-0.30008522	-6.7318525	0.44160607	0.39
-0.2892612	-6.7228503	0.44162023	0.4
-0.26763058	-6.723846	0.4416533	0.39
-0.2469856	-6.7278423	0.44168556	0.4
-0.22633229	-6.7208385	0.44171473	0.41
-0.20569342	-6.7338347	0.44174904	0.41
-0.18603286	-6.740831	0.44178012	0.39
-0.16439307	-6.7268267	0.44180846	0.41
-0.15357545	-6.7228246	0.44182333	0.39
-0.13293256	-6.7318206	0.44185606	0.34
-0.11228168	-6.724817	0.44188437	0.44
-0.09163717	-6.731813	0.44191626	0.4
-0.070997305	-6.7488093	0.44295064	0.32
-0.049358394	-6.7298055	0.4419767	0.43
-0.028710153	-6.725802	0.44200516	0.41
-0.01887931	-6.7308	0.44202054	0.33
0.0027514412	-6.728796	0.4420507	0.46
0.022410769	-6.753793	0.44308522	0.25
0.041077808	-6.8937883	0.44714954	0.47
0.06271671	-6.8877845	0.4471783	0.48
0.08435512	-6.884781	0.4472077	0.47
0.09517466	-6.8887787	0.44722384	0.47
0.11582862	-6.880775	0.44725025	0.47
0.13746752	-6.884772	0.44728115	0.46
0.15812372	-6.890768	0.44731113	0.47
0.17975952	-6.880764	0.44733784	0.48
0.201399	-6.884761	0.44736826	0.47
0.22205302	-6.8827567	0.44739556	0.45
0.23287216	-6.8827553	0.44741008	0.5
0.25451508	-6.8927517	0.44744182	0.46
0.2751662	-6.8847485	0.44746703	0.44
0.29680294	-6.8817444	0.44749478	0.48
0.31844252	-6.8837414	0.44752377	0.47
0.33909675	-6.8827376	0.4475505	0.47
0.36073667	-6.8847346	0.4475792	0.47
0.37156343	-6.8947325	0.44759607	0.47
0.39320323	-6.897729	0.44862482	0.51
0.4148419	-6.8947253	0.4476517	0.48
0.43549675	-6.8937225	0.44767773	0.47
0.45514038	-6.8617196	0.4466933	0.66
0.47577158	-6.838717	0.44671255	0.3
0.48560306	-6.8337154	0.44572338	0.53
0.50824183	-6.8527117	0.4467572	0.31
0.5349043	-6.953706	0.45082012	0.5
0.5605572	-7.020701	0.45287177	0.3
0.582194	-7.0126977	0.45289606	0.45
0.6038515	-7.021694	0.45292526	0.36
0.62649137	-7.0286913	0.45295495	0.48
0.63831455	-7.041689	0.45397323	0.38
0.65894705	-7.0176864	0.45299086	0.5
0.68159777	-7.0326824	0.45402262	0.4
0.7022337	-7.01268	0.4530411	0.49
0.72488445	-7.026676	0.45407227	0.4
0.7465371	-7.029673	0.4540987	0.48
0.7691856	-7.0396695	0.45412835	0.34
0.7790045	-7.0266685	0.45413575	0.46
0.8016471	-7.0326653	0.4541639	0.38
0.8222874	-7.0186625	0.45418334	0.48
0.8459291	-7.032659	0.45421484	0.38
0.8675691	-7.027656	0.45423794	0.49
0.89122283	-7.0476522	0.45527107	0.38
0.9118714	-7.03765	0.45429114	0.48
0.92368877	-7.0426483	0.45530596	0.37
0.9433344	-7.023646	0.45432177	0.48
0.967968	-7.039642	0.4553542	0.38
0.9896253	-7.0426393	0.45537907	0.48
1.0132644	-7.0516357	0.4554079	0.39
1.0319108	-7.0276337	0.45542026	0.48
1.0457202	-7.041632	0.4554398	0.37
1.0663697	-7.0336294	0.4554594	0.45
1.0900109	-7.0426264	0.45548767	0.36
1.1106578	-7.0336237	0.4555066	0.46
1.1353025	-7.05062	0.45653835	0.36
1.1549472	-7.033618	0.4555532	0.46
1.1795866	-7.0476146	0.45658365	0.37
1.1874192	-7.0306144	0.45558596	0.46
1.2130548	-7.0486107	0.45661858	0.37
1.2337011	-7.039608	0.45663664	0.48
1.25835	-7.055605	0.45766732	0.38
1.2789872	-7.042603	0.45668364	0.47
1.3036331	-7.056599	0.45771337	0.36
1.323274	-7.0395975	0.4567269	0.47
1.336109	-7.0535955	0.45774466	0.36
1.3587502	-7.0535927	0.45776704	0.47
1.3833824	-7.0615897	0.4587941	0.38
1.4020346	-7.043588	0.45780578	0.47
1.4266742	-7.0535846	0.45883325	0.36
1.44832	-7.049583	0.4588526	0.46
1.461143	-7.057581	0.4588678	0.36
1.4837929	-7.0595784	0.45889008	0.48
1.5084395	-7.070575	0.4599175	0.36
1.528074	-7.0525737	0.45892918	0.47
1.5537201	-7.06757	0.4599587	0.36
1.5743699	-7.0595684	0.4599748	0.45
1.5980104	-7.062566	0.45999765	0.36
1.6098328	-7.0645647	0.46000922	0.46
1.6364683	-7.0795608	0.4610392	0.35
1.6521131	-7.0475607	0.460041	0.6
1.6767541	-7.0545583	0.46006575	0.19
1.6914035	-7.0205574	0.45906547	0.4
1.710042	-7.0015564	0.45907444	0.56
1.7078581	-6.942559	0.4570492	0.27
1.7184911	-6.88956	0.4550374	0.3
1.737137	-6.874559	0.45504743	0.49
1.7667758	-6.902555	0.45608395	0.27
1.799425	-6.94455	0.45812866	0.48
1.8190747	-6.933549	0.4571407	0.5
1.8467175	-6.9525456	0.45817164	0.52
1.8575406	-6.950545	0.45817983	0.52
1.8781819	-6.9415426	0.45819318	0.51
1.902823	-6.9475403	0.4582159	0.47
1.926479	-6.953538	0.45923766	0.49
1.9461068	-6.9375367	0.4592468	0.49
1.971752	-6.947534	0.4592716	0.5
1.996404	-6.955531	0.46029466	0.5
2.0052302	-6.9465313	0.45929778	0.49
2.0278635	-6.942529	0.45931384	0.47
2.0525177	-6.950527	0.46033657	0.47
2.0761633	-6.9525247	0.46035576	0.51
2.1018007	-6.9595222	0.4613785	0.49
2.1234512	-6.9555206	0.46139327	0.49
2.1450791	-6.9465194	0.46140563	0.51
2.1579158	-6.953518	0.4614184	0.49
2.1825545	-6.9565163	0.46143815	0.49
2.20219	-6.942515	0.4614464	0.49
2.231843	-6.9645114	0.46247816	0.53
2.2554903	-6.9655094	0.46249586	0.52
2.2731268	-6.945509	0.46249947	0.5
2.287952	-6.9555073	0.46251473	0.51
2.3135889	-6.960505	0.46353534	0.53
2.333229	-6.947504	0.4635432	0.53
2.3598838	-6.958502	0.46356708	0.51
2.3835297	-6.9585004	0.46358356	0.53
2.40717	-6.9574986	0.4645994	0.53
2.4328082	-6.961496	0.46461886	0.51
2.4466336	-6.967495	0.46463114	0.5
2.4662745	-6.954494	0.4646382	0.48
2.4949162	-6.967491	0.4656637	0.5
2.5205584	-6.9714894	0.46568272	0.5
2.539204	-6.956489	0.46568766	0.52
2.5648475	-6.960487	0.46570638	0.5
2.5905013	-6.966485	0.46672598	0.53
2.6023226	-6.965484	0.46673307	0.52
2.627969	-6.9694824	0.4667515	0.52
2.6546063	-6.97448	0.4677709	0.52
2.6772437	-6.9684787	0.4677821	0.5
2.700889	-6.966478	0.46779582	0.53
2.7275405	-6.9734755	0.46881583	0.52
2.7471778	-6.959475	0.46882063	0.52
2.7640083	-6.972473	0.4688376	0.52
2.7926512	-6.982471	0.46986008	0.52
2.8142836	-6.9724703	0.4698678	0.5
2.839928	-6.974468	0.46988407	0.52
2.8645813	-6.975467	0.46989906	0.5
2.8892229	-6.9744654	0.47091287	0.52
2.9040413	-6.9794645	0.47092408	0.5
2.9306855	-6.983463	0.4719415	0.49
2.9533236	-6.976462	0.47195062	0.5
2.9789674	-6.9774604	0.4719656	0.52
3.0056162	-6.981458	0.47198266	0.51
3.030257	-6.9794574	0.4729952	0.54
3.0579	-6.9844556	0.47301307	0.54
3.0737202	-6.991454	0.47402555	0.54
3.0943654	-6.9804535	0.47403058	0.54
3.1220117	-6.985452	0.47404817	0.55
3.138657	-6.9654527	0.47404572	0.7
3.1572938	-6.948453	0.4730459	0.41
3.1749423	-6.9314537	0.47304535	0.36
3.1897607	-6.935452	0.47405523	0.43
3.2884188	-7.097435	0.48019856	0.32
3.3240561	-7.1164317	0.48122767	0.45
3.3567052	-7.130429	0.4822523	0.35
3.3763428	-7.1144295	0.48225284	0.45
3.4119995	-7.135426	0.48328277	0.37
3.434636	-7.1254253	0.48328805	0.46
3.451458	-7.132424	0.4833004	0.36
3.4751012	-7.1254234	0.4833077	0.46
3.5017428	-7.1244226	0.48431987	0.43
3.5253873	-7.117422	0.48432687	0.44
3.5570364	-7.12742	0.48534772	0.42
3.585676	-7.1294184	0.48536223	0.42
3.6173222	-7.1384163	0.48638225	0.35
3.6231432	-7.1224174	0.48537514	0.51
3.660779	-7.141414	0.48740384	0.32
3.6774204	-7.1194153	0.4863977	0.5
3.720069	-7.1494107	0.48843518	0.34
3.7337158	-7.1224127	0.48742437	0.55
3.7593608	-7.118412	0.487433	0.25
3.7781868	-7.1284103	0.48844734	0.39
3.8078222	-7.130409	0.48946127	0.44
3.8214674	-7.103411	0.48844987	0.62
3.8651104	-7.1324067	0.4904866	0.32
3.8907535	-7.1274066	0.49049395	0.47
3.9263945	-7.1404037	0.49151692	0.53
2.4578774	-4.37371	0.38313177	0.27
2.4506907	-4.3437133	0.38210806	0.25
2.445339	-4.302718	0.3810767	0.29
2.4409852	-4.263723	0.37904683	0.33
2.4536183	-4.2547245	0.37904307	0.29
2.4562716	-4.2297277	0.37902495	0.26
2.4709082	-4.2247286	0.37902442	0.29
2.4585636	-4.173735	0.3769831	0.3
2.4613729	-4.1627364	0.3769753	0.27
2.46502	-4.139739	0.3759584	0.29
2.4696665	-4.118742	0.37594315	0.27
2.486316	-4.1187425	0.37594637	0.32
2.4919524	-4.0987453	0.37493184	0.29
2.49559	-4.075749	0.37491444	0.26
2.504245	-4.062751	0.37490574	0.33
2.507061	-4.052752	0.3738983	0.28
2.5027099	-4.017757	0.37286967	0.26
2.5353634	-4.044754	0.3748967	0.38
2.5580049	-4.0537534	0.37490764	0.35
2.5766542	-4.0567536	0.3759131	0.27
2.596299	-4.060754	0.37591946	0.3
2.6161199	-4.078752	0.3769372	0.26
2.6157694	-4.050756	0.3759143	0.27
2.6324148	-4.049757	0.37591597	0.33
2.6480548	-4.046757	0.37691575	0.3
2.668674	-4.049758	0.37692118	0.28
2.6853232	-4.048759	0.37692264	0.29
2.7029655	-4.0487595	0.37792504	0.31
2.7108078	-4.0487595	0.37792608	0.29
2.7164588	-4.030762	0.37691164	0.23
2.7180946	-4.005766	0.37689066	0.19
2.7737212	-4.06176	0.37894514	0.47
2.7773714	-4.040763	0.37892765	0.25
2.8220057	-4.0797586	0.38096637	0.24
2.8556523	-4.1027565	0.3819901	0.32
2.8744717	-4.116755	0.38300437	0.28
2.8721235	-4.0867596	0.38197818	0.24
4.9575496	-7.045387	0.50678724	0.54
4.993188	-7.049386	0.50779945	0.52
5.0228314	-7.045386	0.5088038	0.55
5.0456524	-7.0543847	0.5088165	0.56
5.0802913	-7.0563836	0.50982654	0.55
5.110943	-7.0543838	0.5108324	0.57
5.145586	-7.0563827	0.5108423	0.57
5.1812267	-7.059382	0.51185316	0.56
5.214867	-7.059381	0.51286095	0.57
5.2495146	-7.061381	0.5138705	0.57
5.2663364	-7.061381	0.5138743	0.58
5.300971	-7.0613804	0.5148821	0.58
5.331618	-7.05738	0.5148856	0.59
5.376262	-7.0713778	0.51590675	0.59
5.405898	-7.0643783	0.5169074	0.59
5.438545	-7.0623784	0.51691264	0.58
5.4711847	-7.059378	0.517917	0.59
5.4940133	-7.0673766	0.51892823	0.59
5.5256505	-7.0623775	0.5189305	0.59
5.5693026	-7.0743756	0.5199492	0.6
5.598938	-7.066376	0.5209484	0.59
5.635585	-7.0683756	0.52195716	0.61
5.6712203	-7.067375	0.5219631	0.57
5.6930504	-7.0733743	0.5229723	0.58
5.7276893	-7.0713744	0.523977	0.59
5.7683277	-7.0763736	0.52498865	0.59
5.805981	-7.0793724	0.52599806	0.59
5.8196154	-7.0503764	0.52497566	0.73
5.847265	-7.0403776	0.52497184	0.28
5.8638997	-7.015381	0.5249532	0.44
5.9937267	-7.1493626	0.5310908	0.37
6.0843844	-7.214353	0.53516227	0.44
6.1170225	-7.207354	0.53616166	0.44
6.158665	-7.211353	0.537172	0.44
6.198305	-7.2123528	0.5381793	0.44
6.231948	-7.2063537	0.53817934	0.45
6.2695937	-7.205353	0.53918433	0.43
6.3044186	-7.2233505	0.5402056	0.45
6.352058	-7.2323494	0.5412208	0.43
6.380703	-7.2203507	0.5422144	0.44
6.4183483	-7.2183504	0.54321814	0.43
6.4679847	-7.228349	0.5442343	0.43
6.496627	-7.215351	0.54422665	0.44
6.529448	-7.2293487	0.5452438	0.44
6.575101	-7.2363477	0.5472564	0.45
6.604738	-7.223349	0.5472486	0.43
6.6473746	-7.224349	0.54825515	0.43
6.695026	-7.232348	0.54926866	0.45
6.729664	-7.2243485	0.5502657	0.45
6.7763124	-7.2303476	0.55127704	0.45
6.8131347	-7.2473454	0.55229723	0.45
6.8467703	-7.2373466	0.5532921	0.43
6.8844123	-7.2323475	0.55429196	0.42
6.9330535	-7.2383466	0.55530316	0.44
6.9677005	-7.2303476	0.5562996	0.43
7.023345	-7.2433457	0.557318	0.45
7.069994	-7.2473454	0.5583269	0.43
7.084808	-7.2393465	0.5593209	0.43
7.08845	-7.1983523	0.5582826	0.54
7.1010895	-7.1663575	0.55725354	0.44
7.106728	-7.127363	0.55621696	0.37
7.1113715	-7.088369	0.5561801	0.46
7.1500177	-7.0833697	0.5561789	0.34
7.221838	-7.1323624	0.5592327	0.55
7.2664814	-7.1323624	0.56023675	0.62
7.3171277	-7.1383615	0.56224704	0.59
7.3517737	-7.128363	0.56224036	0.61
7.413405	-7.142361	0.56425923	0.61
7.4580493	-7.1413617	0.56526196	0.62
7.4927006	-7.131363	0.5662549	0.61
7.534517	-7.1483607	0.567275	0.61
7.5851617	-7.15236	0.5692828	0.61
7.621803	-7.142362	0.56927574	0.61
7.674446	-7.1473613	0.5712846	0.62
7.7260914	-7.151361	0.5722923	0.61
7.76273	-7.1403627	0.5732839	0.62
7.8103695	-7.139363	0.5742861	0.58
7.855194	-7.1583605	0.57530814	0.63
7.89584	-7.1513615	0.5763038	0.63
7.9524775	-7.157361	0.5783134	0.61
8.003121	-7.158361	0.57931757	0.62
8.046769	-7.1533623	0.5803151	0.63
8.099402	-7.154362	0.5823192	0.62
8.1432295	-7.1713595	0.583339	0.61
8.182871	-7.1613617	0.584331	0.61
8.245514	-7.17136	0.5863446	0.63
8.294155	-7.168361	0.58734405	0.64
8.3388	-7.162362	0.58834016	0.63
8.392443	-7.1633625	0.5893438	0.61
8.446087	-7.1643624	0.5913474	0.63
8.47591	-7.1673627	0.59135187	0.57
8.449545	-7.0993733	0.58928007	0.61
8.474188	-7.0753775	0.5892561	0.66
8.507833	-7.05938	0.5902407	0.54
8.691476	-7.166364	0.59735996	0.59
8.751121	-7.1703634	0.5993665	0.58
8.803765	-7.1683645	0.60036635	0.59
8.850584	-7.183362	0.60238385	0.61
8.880231	-7.162366	0.6023627	0.66
21.156496	-16.994818	1.145191	0.36
21.104122	-16.84384	1.1400381	0.37
21.132753	-16.75885	1.1389576	0.25
21.148384	-16.663864	1.1378658	0.52
21.365208	-16.779846	1.1460006	0.26
10.481309	-8.166209	0.6664827	0.39
21.765495	-16.876825	1.1591334	0.21
22.01914	-16.963808	1.1672424	0.32
22.48179	-17.20777	1.185526	0.27
22.269413	-16.93581	1.1732365	0.19
10.496506	-7.91825	0.66221964	0.51
22.278858	-16.777832	1.1700791	0.2
10.520962	-7.85926	0.661157	0.23
10.531609	-7.817267	0.66111207	0.35
10.619246	-7.8302655	0.6631283	0.54
10.413884	-7.629298	0.6539055	0.55
10.411528	-7.5783067	0.6528499	0.29
23.193686	-16.794819	1.196167	0.21
23.380512	-16.874805	1.202262	0.36
23.436146	-16.803814	1.2021934	0.28
23.55878	-16.779818	1.2051772	0.37
23.558413	-16.668835	1.2030631	0.44
23.566048	-16.56485	1.2009565	0.36
23.580673	-16.463861	1.199853	0.45
23.579308	-16.35388	1.1977389	0.36
23.56212	-16.28689	1.1956683	0.45
23.569754	-16.183905	1.1935616	0.36
23.568388	-16.07492	1.1914477	0.45
23.58402	-15.977936	1.190347	0.38
23.588654	-15.873952	1.1882381	0.47
23.597284	-15.771967	1.1861312	0.38
23.5811	-15.707977	1.1840628	0.39
23.58573	-15.603993	1.1829532	0.39
23.595366	-15.505009	1.1808486	0.38
23.6	-15.403024	1.1787405	0.4
23.616632	-15.308039	1.1776401	0.4
23.605265	-15.196056	1.1755198	0.48
23.625898	-15.10507	1.1744233	0.32
23.616714	-15.047079	1.1723608	0.61
12.142663	-7.626312	0.701917	0.57
12.268301	-7.6513085	0.7059454	0.26
12.451945	-7.7122993	0.7130148	0.36
12.596587	-7.747294	0.7170545	0.25
23.5907	-14.466171	1.1607314	0.23
23.606335	-14.374186	1.1596315	0.29
13.197705	-7.9772573	0.73931676	0.31
23.633606	-14.189217	1.1574299	0.31
23.631239	-14.087233	1.1553178	0.39
23.631876	-13.988249	1.1532089	0.48
23.661509	-13.905262	1.152118	0.31
23.621326	-13.8322735	1.1500362	0.48
23.645962	-13.747288	1.1489426	0.3
23.617596	-13.632307	1.1468143	0.55
23.401224	-13.409344	1.1355615	0.36
23.40086	-13.31236	1.1344533	0.31
23.4595	-13.249371	1.1353838	0.47
23.522137	-13.187381	1.1353154	0.35
23.704956	-13.241372	1.1423792	0.24
23.892597	-13.24837	1.1473901	0.31
23.858232	-13.13139	1.1442578	0.28
23.883867	-13.048404	1.1441644	0.32
23.913504	-12.967418	1.1430732	0.29
23.911139	-12.869433	1.1419622	0.3
23.785774	-12.706462	1.1347755	0.26
23.696589	-12.610478	1.1306654	0.18
23.599226	-12.464503	1.1254979	0.47
23.57286	-12.356522	1.1223743	0.22
23.889503	-12.42751	1.133458	0.27
25.814178	-13.326356	1.2065021	0.27
25.912813	-13.274364	1.2084434	0.17
26.032635	-13.284362	1.2124557	0.32
26.061272	-13.196378	1.2113552	0.18
26.584913	-13.35635	1.2305424	0.38
26.810555	-13.365349	1.2375542	0.21
27.002195	-13.35535	1.2425438	0.19
23.542778	-11.553661	1.1084474	0.22
23.600414	-11.489673	1.1093729	0.34
27.294292	-13.235371	1.2494067	0.22
27.279924	-13.122391	1.2472757	0.32
27.491564	-13.118392	1.2542717	0.0
27.292198	-12.918426	1.2450389	0.0
27.271202	-12.338529	1.2353607	0.33
27.31484	-12.255544	1.235263	0.36
27.350477	-12.168559	1.2351604	0.32
27.352114	-12.066578	1.23404	0.31
27.339933	-12.010587	1.2319739	0.32
27.33857	-11.907606	1.230852	0.32
27.355211	-11.813623	1.2297407	0.3
27.372849	-11.71964	1.229629	0.32
23.593092	-9.927957	1.0855229	0.53
22.488724	-9.381054	1.0438782	0.27
22.165539	-9.205085	1.0306703	0.3
22.17918	-9.130099	1.0305792	0.39
22.425821	-9.1490965	1.0385984	0.21
22.11146	-8.940135	1.0253497	0.22
21.987099	-8.810159	1.0201935	0.58
22.043741	-8.75317	1.0211232	0.25
22.09338	-8.692182	1.0220479	0.4
22.570204	-8.839156	1.038219	0.25
22.076843	-8.567205	1.0198953	0.33
22.665485	-8.7131815	1.0400635	0.46
22.599129	-8.607201	1.0369349	0.2
21.966768	-8.288259	1.0125552	0.39
22.106407	-8.261264	1.0165193	0.35
22.080229	-8.212274	1.0144595	0.38
21.95887	-8.089296	1.0093104	0.36
21.937511	-8.003314	1.0082047	0.32
21.892153	-7.9093313	1.0050894	0.22
23.324795	-8.343256	1.056597	0.36
23.311438	-8.256273	1.05449	0.36
23.361076	-8.191285	1.0554086	0.31
23.5289	-8.209283	1.0614276	0.36
23.544542	-8.1322975	1.0603321	0.43
23.581184	-8.062312	1.0612447	0.23
23.787823	-8.049315	1.0672246	0.38
23.825466	-7.979329	1.068137	0.36
23.812105	-7.8913465	1.0660281	0.47
23.830751	-7.8153615	1.0659332	0.36
23.819572	-7.77037	1.0648775	0.49
23.813215	-7.686387	1.0637732	0.37
23.800856	-7.599404	1.062665	0.55
23.854498	-7.5344167	1.0635828	0.39
24.122137	-7.5354185	1.0725785	0.55
24.089783	-7.4434366	1.0704644	0.12
24.707603	-7.5914106	1.0916368	0.52
24.872246	-7.5564184	1.0965898	0.2
26.068525	-7.7403884	1.1377964	0.54
26.658169	-7.8243747	1.1578901	0.21
26.682812	-7.741391	1.1577861	0.24
26.696455	-7.6544085	1.1566772	0.59
26.872276	-7.659408	1.1626803	0.34
27.225916	-7.6674085	1.1746838	0.34
27.59656	-7.6784077	1.186691	0.4
27.772202	-7.633418	1.1916317	0.42
27.926846	-7.5824285	1.1965652	0.28
27.82313	-7.366471	1.1902968	0.58
29.417948	-7.738404	1.2467345	0.22
29.84559	-7.7514033	1.2607437	0.18
30.267235	-7.7594037	1.2747468	0.22
30.553873	-7.7304106	1.2837061	0.54
31.988514	-7.985366	1.3330016	0.18
23.351185	-5.757772	1.0293547	0.23
23.366005	-5.72178	1.0293086	0.45
23.432652	-5.660793	1.0302297	0.16
32.953262	-7.843397	1.3638103	0.21
33.158905	-7.78241	1.3697313	0.5
33.289547	-7.7024264	1.3736296	0.37
33.81619	-7.7124267	1.3906347	0.31
34.317833	-7.713428	1.4076289	0.28
36.450645	-8.131352	1.4811208	0.22
36.454292	-8.012376	1.4799728	0.36
36.470936	-7.8963985	1.4798282	0.44
36.59858	-7.803417	1.4837108	0.41
37.23722	-7.817416	1.5047202	0.29
37.87786	-7.8274164	1.5257249	0.26
38.460503	-7.8214192	1.5457103	0.17
40.47132	-8.163358	1.6141119	0.33
40.484966	-8.034384	1.6139517	0.3
40.62261	-7.9294043	1.6178198	0.51
41.34625	-7.935405	1.6418192	0.22
42.112892	-7.9454045	1.6678236	0.25
[truncated: 115,446 more rows]
