# Supplementary material for: Density-equalized RANDT scan matching with integrated outlier removal and point density uniformity
Source: PLoS One. 2026 Apr 28;21(4):e0345709. doi: 10.1371/journal.pone.0345709 (PMC13124066; doi:10.1371/journal.pone.0345709)
Supplement: S2 Dataset — Processed LiDAR data converted into CSV format, including spatial coordinates and associated attributes such as intensity values, used for analysis in this study. (ZIP) [file pone.0345709.s002.zip › Velodyne_CSV/000120.csv]

X	Y	Z	Intensity
16.942835	0.043253854	0.78198	0.41
12.69466	0.066392876	0.63796884	0.26
12.778457	0.10663084	0.6409501	0.52
12.793243	0.14787479	0.641931	0.22
12.79914	0.16799378	0.64192176	0.45
13.003926	0.21225493	0.64890146	0.38
13.088712	0.2555103	0.6518818	0.63
17.400236	0.45768377	0.79779285	0.55
17.241014	0.50797915	0.7917707	0.18
17.171791	0.560286	0.7897478	0.41
17.22868	0.58945674	0.7917351	0.49
12.849521	0.47380134	0.64378417	0.19
12.8942995	0.5160506	0.64576566	0.35
12.75208	0.5502536	0.64075065	0.38
12.921848	0.5995432	0.64672947	0.42
12.921625	0.63978064	0.6467122	0.51
12.875394	0.67901254	0.6446954	0.36
12.914281	0.70114267	0.646686	0.54
12.8820505	0.74037427	0.64566946	0.5
12.940819	0.7846345	0.64765084	0.25
12.411606	0.790676	0.62964827	0.54
12.477367	0.8349362	0.63162994	0.23
12.406137	0.86913866	0.6296158	0.58
17.728817	1.2814999	0.8094462	0.21
17.758562	1.3408455	0.81142247	0.31
17.79031	1.3991853	0.8123994	0.21
12.489295	1.0149963	0.63255656	0.63
12.491057	1.054227	0.6325409	0.34
12.499809	1.0954692	0.63352454	0.52
12.633557	1.1477746	0.63750386	0.4
12.5194435	1.1568294	0.6335004	0.32
12.492198	1.1940482	0.633486	0.51
12.433953	1.2282497	0.6314729	0.35
12.412707	1.2654682	0.6304586	0.5
12.102482	1.2715088	0.6204568	0.37
12.415206	1.3449336	0.6314285	0.38
12.388951	1.3821518	0.63041455	0.55
12.392825	1.4022696	0.63040704	0.41
12.300574	1.4314415	0.6273965	0.39
12.224325	1.4616191	0.6253856	0.41
12.208069	1.4988369	0.6243721	0.49
12.341796	1.5551631	0.62935126	0.36
12.417529	1.6044492	0.6323334	0.67
19.863466	2.645379	0.885935	0.29
19.336369	2.6061578	0.8679514	0.33
19.25408	2.6564472	0.8659348	0.51
21.707489	3.0687954	0.9497808	0.25
11.809411	1.6959926	0.61230385	0.29
11.250222	1.6507401	0.5933222	0.57
11.029719	1.6899725	0.5863101	0.64
11.204559	1.735232	0.5922938	0.38
17.43735	2.7701123	0.80591017	0.3
17.419046	2.8234172	0.8048933	0.52
12.3005705	2.0269005	0.63019025	0.19
11.551422	1.9394077	0.60522425	0.48
11.7521105	2.0118222	0.6121994	0.45
11.69784	2.040991	0.61019063	0.43
11.936656	2.1023405	0.61816925	0.31
11.664426	2.0922868	0.60917485	0.46
11.630156	2.1234667	0.60816556	0.29
11.555888	2.1476064	0.60615885	0.46
11.37664	2.151632	0.60015947	0.36
11.39435	2.1928682	0.6011468	0.52
11.403209	2.2129834	0.60114074	0.34
11.350934	2.2401395	0.6001333	0.6
11.419631	2.291432	0.6021174	0.27
11.306372	2.3055134	0.5991148	0.52
11.332071	2.3487597	0.600102	0.34
11.363771	2.3930113	0.60108894	0.63
11.277509	2.4111152	0.59908515	0.36
11.273361	2.4292178	0.59908015	0.39
11.346048	2.4825199	0.60106426	0.45
11.351748	2.521742	0.60205346	0.34
11.271478	2.5408509	0.5990497	0.48
11.3761425	2.6032028	0.6030312	0.38
11.614769	2.6967294	0.61200243	0.62
11.56048	2.7228768	0.6099967	0.12
11.471357	2.7208655	0.6069988	0.2
11.41107	2.745001	0.6059938	0.47
11.40477	2.7812045	0.6059848	0.38
11.358477	2.8083565	0.60397905	0.44
11.338175	2.841542	0.6039713	0.58
11.376849	2.8898118	0.6059587	0.24
11.168622	2.873721	0.59896725	0.46
11.368385	2.9451203	0.6059457	0.45
11.278111	2.9591978	0.6029445	0.51
11.254806	2.9913764	0.60193765	0.22
11.326462	3.0486953	0.6049228	0.43
11.239178	3.0637774	0.6029216	0.21
11.477755	3.1683598	0.61089206	0.27
11.034633	3.08288	0.5959229	0.53
11.041467	3.1039965	0.5969181	0.34
11.104121	3.1593025	0.59890455	0.48
11.151773	3.211591	0.60089207	0.49
11.175438	3.2568398	0.601882	0.34
11.0381775	3.254825	0.5978866	0.61
11.157796	3.3282301	0.60186803	0.36
11.1984415	3.379511	0.6038566	0.29
11.193277	3.3976097	0.6038532	0.62
10.97207	3.3674378	0.59686655	0.29
11.050691	3.430785	0.5998518	0.35
10.942421	3.4348023	0.59685487	0.23
10.983063	3.4860818	0.597844	0.54
10.925758	3.5061877	0.5968425	0.35
10.857632	3.5031683	0.59484565	0.36
10.92026	3.5614855	0.596833	0.45
10.830975	3.5705297	0.593835	0.32
10.618772	3.5373402	0.5868492	0.67
10.391577	3.4981174	0.57986516	0.32
10.340276	3.517217	0.5778642	0.31
10.784643	3.7072587	0.5938145	0.62
11.105254	3.8379753	0.6057797	0.34
10.885059	3.7997572	0.5987956	0.32
10.729818	3.783661	0.59380525	0.64
10.738466	3.8248796	0.59379876	0.27
10.651179	3.8319101	0.5918019	0.62
10.547902	3.8329074	0.5878068	0.28
10.776385	3.9545662	0.5967785	0.44
10.869133	4.008859	0.60076636	0.39
10.784847	4.0158887	0.59776986	0.51
11.133213	4.186815	0.6107291	0.45
11.190804	4.249145	0.61371815	0.21
10.749794	4.1204305	0.59775853	0.5
10.706471	4.1425405	0.59675837	0.43
11.640321	4.547741	0.63065714	0.47
11.6111555	4.5577893	0.63065773	0.28
12.114345	4.8000965	0.6496008	0.36
11.830206	4.730705	0.6396257	0.58
12.235454	4.9388223	0.6545789	0.32
12.37494	5.0403595	0.66055995	0.65
12.302599	5.0574355	0.65856314	0.34
11.692786	4.8482847	0.6366233	0.57
11.65562	4.855315	0.6356252	0.38
12.110789	5.0905743	0.6525733	0.54
11.447044	4.853273	0.6286398	0.4
11.849255	5.0684204	0.6445938	0.45
11.63407	5.020142	0.63661313	0.32
11.537771	5.0221357	0.63362014	0.62
11.635473	5.0864744	0.6376082	0.27
11.717986	5.1668897	0.6415964	0.43
11.741554	5.222169	0.6425909	0.57
11.672228	5.23522	0.6415956	0.59
11.627865	5.2603354	0.6405977	0.57
11.565526	5.2764025	0.63860184	0.55
11.500195	5.290458	0.6366065	0.59
11.44805	5.288437	0.634611	0.57
11.388704	5.3055077	0.6336152	0.57
11.321376	5.317552	0.6316205	0.59
11.283016	5.3426657	0.63062286	0.57
11.216677	5.355714	0.62862825	0.58
11.154347	5.368762	0.62763345	0.59
11.100004	5.385831	0.6256379	0.59
11.051852	5.3848143	0.6246424	0.57
10.989525	5.3968563	0.62264794	0.6
10.918193	5.4058814	0.6206545	0.69
10.86685	5.4229493	0.6196591	0.39
10.819499	5.4420276	0.6186635	0.33
10.7501745	5.4500465	0.61667025	0.55
10.68984	5.4620867	0.6146763	0.39
8.130234	4.1672244	0.5179505	0.38
10.617311	5.4891934	0.6126836	0.25
10.567961	5.5062585	0.6116887	0.56
10.51661	5.5223184	0.61069417	0.61
10.462276	5.5353627	0.60870016	0.58
10.408935	5.549411	0.60770607	0.59
10.3366165	5.5534053	0.60571414	0.67
10.298469	5.553393	0.60471845	0.46
10.264092	5.5774927	0.60372275	0.27
10.199768	5.584503	0.6017302	0.44
10.139436	5.5935235	0.6007375	0.44
10.107061	5.617622	0.59974194	0.39
10.059716	5.6326737	0.598748	0.55
10.015359	5.6497345	0.5977539	0.58
9.9732065	5.6477094	0.596759	0.61
9.920876	5.658739	0.59476596	0.47
9.871523	5.6727834	0.5937727	0.58
9.815191	5.681801	0.59278023	0.59
9.769841	5.69685	0.5917868	0.57
9.730472	5.7159185	0.59079283	0.56
9.6783495	5.705852	0.58879924	0.68
9.631005	5.7188897	0.5878062	0.36
9.569681	5.7238846	0.58581483	0.6
9.541301	5.747978	0.58582014	0.32
9.49396	5.76001	0.5848275	0.5
9.451598	5.77606	0.5838344	0.51
9.405247	5.7890954	0.58284193	0.53
9.3711	5.7880745	0.5818468	0.61
9.319754	5.7980933	0.57985497	0.6
9.274413	5.8101225	0.57886255	0.57
9.225071	5.8201413	0.57787067	0.52
9.193694	5.8412156	0.5768771	0.6
9.144349	5.851233	0.57588553	0.61
9.097011	5.8612504	0.57489365	0.6
9.065847	5.8622375	0.5738986	0.59
9.020504	5.8732595	0.5729068	0.61
8.978152	5.8862915	0.5719148	0.61
8.937797	5.9003277	0.5709227	0.62
8.892447	5.911348	0.56993115	0.6
8.848101	5.9223676	0.5689396	0.59
8.787791	5.9223313	0.56794965	0.71
8.585032	5.805726	0.55997086	0.32
8.426952	5.7383513	0.55399007	0.52
8.412547	5.7674627	0.55399585	0.33
8.354244	5.766422	0.55200577	0.52
8.319887	5.7814612	0.5520136	0.32
8.2665615	5.7844396	0.55002344	0.52
8.282077	5.834653	0.552027	0.34
8.266901	5.842675	0.5510308	0.65
8.249485	5.870777	0.55203766	0.21
8.23906	5.902899	0.5520439	0.54
8.222649	5.9309998	0.5520508	0.36
8.191277	5.9480453	0.5510592	0.31
8.251668	6.031419	0.55505973	0.21
8.371878	6.161018	0.5610557	0.35
8.411546	6.210241	0.56305546	0.59
8.379158	6.228287	0.5620646	0.33
8.306894	6.2151804	0.56007683	0.19
8.317396	6.2643795	0.56108254	0.34
8.262076	6.264335	0.56009376	0.45
8.236678	6.2864	0.56010264	0.34
8.204536	6.282358	0.5591086	0.38
8.164184	6.2923636	0.5581187	0.39
8.153732	6.326484	0.5581268	0.29
8.142285	6.3595996	0.5591351	0.55
8.200635	6.4469786	0.5621382	0.0
7.846231	6.2087774	0.54817176	0.0
7.7560363	6.1775813	0.5451857	0.0
7.719917	6.1685157	0.54319197	0.11
7.7124596	6.203639	0.54420024	0.21
7.6432114	6.1875167	0.5422126	0.09
7.494207	6.1070833	0.5362307	0.33
7.457854	6.117086	0.53524095	0.33
7.4324746	6.1351275	0.53525037	0.22
7.4050813	6.153167	0.5352604	0.34
7.6321034	6.3611383	0.5452499	0.23
7.7073536	6.4665914	0.54925406	0.27
7.606218	6.4223313	0.5462689	0.36
7.580805	6.4433804	0.54627955	0.31
7.5594053	6.4654365	0.54628956	0.57
7.532001	6.484475	0.5453005	0.26
9.364024	8.112111	0.6282087	0.37
7.348919	6.387943	0.5393245	0.15
7.304595	6.3899016	0.53733605	0.54
7.3110785	6.4370723	0.5393453	0.34
9.220561	8.169144	0.6262593	0.2
7.1725945	6.3977833	0.5343718	0.38
7.1222935	6.393712	0.5333839	0.19
7.0480866	6.367538	0.5303972	0.37
7.0797176	6.416741	0.5324007	0.33
7.057307	6.437785	0.5324119	0.45
7.02793	6.451797	0.53242326	0.16
8.825358	8.150607	0.616362	0.22
8.872592	8.246982	0.6193739	0.54
8.823216	8.252938	0.6183895	0.25
6.6305366	6.2456303	0.51748	0.26
6.607389	6.243594	0.5174859	0.14
6.6078997	6.2837253	0.51849633	0.52
6.60443	6.319838	0.51850694	0.36
6.5740657	6.330834	0.5185186	0.27
6.5407014	6.3398185	0.51753074	0.21
8.992648	8.766795	0.6344813	0.34
8.992043	8.821964	0.6354973	0.46
9.024591	8.882197	0.63750476	0.3
9.054844	8.968505	0.6405205	0.41
9.05123	9.022665	0.6415376	0.32
9.082469	9.110978	0.644554	0.51
9.080838	9.168148	0.6465717	0.24
6.3677073	6.4739966	0.5166208	0.38
6.4271746	6.555331	0.5206263	0.27
6.383859	6.553261	0.5196392	0.26
6.299736	6.5090027	0.5166525	0.28
6.315153	6.566197	0.5176649	0.29
6.276822	6.568145	0.5166778	0.46
6.3240647	6.66049	0.52069104	0.34
6.31162	6.688553	0.5207038	0.24
6.220801	6.614193	0.51671034	0.34
6.2182984	6.6533027	0.5177235	0.34
6.218771	6.696428	0.518737	0.29
6.206299	6.7264943	0.51975083	0.23
6.1729393	6.7334595	0.5187644	0.22
6.4241076	7.050775	0.5327822	0.0
8.7751875	9.68614	0.65184057	0.0
5.815002	6.807033	0.51291627	0.11
5.7885985	6.8210206	0.51293105	0.21
8.231706	9.750298	0.64206475	0.24
8.176343	9.74718	0.64108497	0.49
8.150783	9.781215	0.6411076	0.55
4.486058	5.448972	0.4489274	0.54
5.4655404	6.6750207	0.5020007	0.16
4.4582534	5.4870167	0.4489517	0.32
4.457786	5.5211024	0.44996434	0.42
5.388382	6.7109556	0.5010443	0.47
4.398179	5.519981	0.448987	0.35
5.3497996	6.72892	0.5010664	0.26
4.5007725	5.703646	0.45601556	0.48
4.48936	5.7256765	0.45602843	0.29
4.5385165	5.827027	0.46004742	0.16
4.360207	5.636189	0.45104602	0.36
4.0960026	5.3679824	0.4390496	0.25
4.09974	5.3900437	0.43905663	0.39
4.097273	5.422114	0.44007012	0.36
4.0858583	5.443139	0.4400831	0.38
3.9940064	5.357737	0.43608752	0.43
3.9746654	5.366715	0.43609914	0.39
3.953314	5.3746853	0.4361113	0.43
4.1464086	5.6728044	0.44814923	0.37
3.9575498	5.43383	0.4381333	0.38
3.942156	5.449831	0.43814635	0.35
3.9674702	5.5210495	0.44016448	0.47
3.8518403	5.397504	0.43416402	0.29
3.827519	5.4004526	0.43417585	0.36
3.6523678	5.190575	0.42516586	0.32
3.6511288	5.2066073	0.42517304	0.41
3.696286	5.3059316	0.42919442	0.39
3.7761679	5.4554477	0.43522155	0.25
3.7071984	5.394147	0.4322267	0.39
3.645181	5.3418827	0.4292325	0.35
3.563364	5.257501	0.42523375	0.34
3.5698025	5.3036137	0.42625052	0.3
3.6736896	5.475233	0.4332766	0.32
3.5343318	5.3065286	0.4262681	0.31
3.5120182	5.309478	0.42527977	0.26
3.5719948	5.436891	0.4303073	0.41
3.6160896	5.542218	0.43433273	0.24
3.4757876	5.3664966	0.42632177	0.35
3.5258482	5.479853	0.43134812	0.51
3.6038988	5.619337	0.43637276	0.3
3.5706625	5.607223	0.4353834	0.37
3.4581442	5.470651	0.42937666	0.26
3.4774265	5.5408387	0.43139893	0.38
3.4551127	5.5437813	0.43141124	0.41
3.4852767	5.6330338	0.43443698	0.23
3.4530585	5.6199174	0.43344703	0.41
3.4171307	5.5817437	0.43244746	0.25
3.2085795	5.2825966	0.41941422	0.26
3.340792	5.5364404	0.42946497	0.53
3.3838148	5.648768	0.43349537	0.32
3.2476237	5.4620337	0.4254777	0.2
3.1154015	5.2803197	0.41846037	0.33
3.107932	5.307345	0.41847688	0.26
3.1046977	5.3213596	0.41948515	0.41
3.0596292	5.2831573	0.41749045	0.43
3.068997	5.3382807	0.41851175	0.34
3.0724132	5.384369	0.42053193	0.22
3.0382376	5.3642287	0.41954035	0.33
3.0693536	5.459485	0.42256963	0.36
3.068819	5.4985476	0.42358884	0.48
3.1021752	5.578784	0.42660984	0.3
2.9987504	5.4352207	0.42059582	0.35
2.9576662	5.4010334	0.41860145	0.22
2.9353547	5.4019623	0.41861406	0.24
2.9170008	5.4099145	0.41862804	0.46
2.9273288	5.470042	0.42065203	0.29
2.9435642	5.543209	0.42267933	0.32
2.941307	5.5602274	0.4236891	0.3
3.0306928	5.770847	0.4317442	0.28
2.894713	5.5580664	0.4227142	0.2
2.8526425	5.520867	0.4207193	0.54
2.8876472	5.6311493	0.42475507	0.27
2.8198798	5.5447884	0.4207501	0.33
2.8203144	5.5878506	0.42277178	0.48
3.0303984	6.023211	0.43887246	0.34
3.15524	6.316066	0.44994995	0.16
3.3313603	6.718254	0.4650539	0.39
3.317873	6.74424	0.4650755	0.32
2.9351518	6.023866	0.437929	0.38
2.911834	6.0247817	0.4369434	0.45
2.8993626	6.048767	0.43796346	0.4
3.1714263	6.63555	0.460107	0.16
3.1490622	6.6424737	0.4601243	0.58
3.0714278	6.535042	0.45511505	0.34
3.054009	6.5509944	0.45513427	0.36
3.0296526	6.554905	0.45515144	0.42
3.0053332	6.555811	0.45516708	0.49
3.0026784	6.605861	0.4561956	0.18
3.0299575	6.692072	0.45922482	0.57
3.0746083	6.8474326	0.46528038	0.25
3.2345686	7.259554	0.48040187	0.56
3.2082038	7.2634506	0.48042092	0.57
3.182838	7.2683525	0.47943997	0.55
3.1594355	7.2782674	0.47946057	0.56
3.130129	7.2741404	0.47947744	0.57
3.116933	7.277088	0.4794877	0.57
3.0955052	7.2910137	0.47950944	0.59
3.0681844	7.2898965	0.47852686	0.59
3.0457683	7.301813	0.47954834	0.58
3.020386	7.307711	0.47856855	0.58
2.9950278	7.3116055	0.4785877	0.56
2.9657278	7.3064723	0.47860453	0.57
2.9584482	7.3224564	0.4786184	0.58
2.9330885	7.326349	0.47863778	0.58
2.9086928	7.3342485	0.47865885	0.58
2.8823433	7.336133	0.47867793	0.59
2.8559928	7.338017	0.47769713	0.59
2.832596	7.346919	0.47771835	0.57
2.8111525	7.361836	0.47774172	0.57
2.7969878	7.3607697	0.47775096	0.59
2.7647614	7.345608	0.4767648	0.66
2.7894776	7.481843	0.4818255	0.35
2.8328493	7.6682067	0.487902	0.64
2.8417914	7.7693343	0.49195394	0.37
2.7663562	7.639869	0.486933	0.21
2.7429163	7.652768	0.48695725	0.35
3.5763397	10.082736	0.5747685	0.5
3.5527189	10.116647	0.5758058	0.65
3.5251322	10.14353	0.575842	0.5
3.4975786	10.16741	0.5768766	0.69
3.458256	10.158206	0.57590055	0.75
3.4982765	10.381568	0.58300275	0.38
3.621139	10.795484	0.59815586	0.45
3.7139666	11.184229	0.6113168	0.38
4.2746906	12.984339	0.6759635	0.64
4.2341375	13.000137	0.6760042	0.68
4.1935735	13.016935	0.67604566	0.68
4.15302	13.032731	0.67608666	0.49
4.2708826	13.544677	0.69430345	0.58
4.990744	15.884956	0.7781534	0.22
4.941105	15.9047	0.7782046	0.51
4.8895183	15.917427	0.77825326	0.73
4.913181	16.171701	0.78638923	0.3
4.9445677	16.461037	0.79654056	0.53
4.890998	16.470745	0.79658955	0.52
4.847144	16.517527	0.7976536	0.64
5.103819	17.481474	0.83203655	0.21
5.692905	19.707949	0.9099246	0.43
5.654582	19.810781	0.9130194	0.61
5.998334	21.25546	0.96462786	0.18
6.5980253	23.645063	1.0486093	0.59
6.7599287	24.515411	1.0790141	0.27
6.9868445	25.647253	1.118527	0.21
6.8860645	25.438568	1.1104819	0.18
8.553742	31.946276	1.3401295	0.25
8.454693	31.9817	1.3402357	0.34
8.350776	31.999084	1.3403351	0.27
8.252731	32.03451	1.3404412	0.32
8.146854	32.04587	1.3405393	0.3
8.049739	32.0893	1.3406503	0.3
8.005077	32.125042	1.3417115	0.43
7.855557	31.958057	1.335736	0.0
11.417018	50.054596	1.9670532	0.0
12.991494	57.75908	2.2365463	0.0
12.678456	57.213898	2.21548	0.0
12.5394125	57.446068	2.2227533	0.09
12.060526	56.11157	2.1743343	0.0
11.998794	56.691326	2.1937606	0.0
11.890607	57.069717	2.2061012	0.0
11.633134	56.28281	2.1778324	0.0
11.530688	56.693237	2.191189	0.14
8.006654	40.10254	1.6097819	0.0
7.964158	40.555367	1.6251113	0.12
7.8465476	40.639603	1.6272738	0.11
7.4139585	39.07631	1.5726688	0.16
7.3042836	39.172592	1.5748326	0.0
10.399475	56.116478	2.1648648	0.0
6.928802	39.583103	1.5864481	0.23
4.157435	24.811914	1.0715123	0.36
4.0624323	24.73024	1.068549	0.37
4.019234	24.713934	1.0675793	0.34
3.955765	24.815508	1.070705	0.0
0.9582295	7.270229	0.46018288	0.29
0.93399847	7.259058	0.4601981	0.36
0.91064656	7.260895	0.460221	0.43
0.8900598	7.289755	0.46125883	0.52
0.8704684	7.320622	0.4622971	0.0
8.422852	79.11825	2.9427955	0.0
8.181311	79.225395	2.946111	0.0
8.062842	79.302475	2.9482818	0.0
7.800041	79.20242	2.944484	0.0
7.5409265	79.1394	2.9417071	0.0
6.9543376	78.23071	2.9087112	0.0
6.7202406	78.40387	2.9140666	0.0
6.4688077	78.38086	2.9133115	0.0
6.334884	78.27579	2.909381	0.0
6.107909	78.55098	2.917798	0.0
5.8689804	78.70207	2.9231467	0.0
4.6824174	65.747795	2.4758372	0.0
4.4677467	65.66305	2.473006	0.0
4.2530284	65.58329	2.4701786	0.0
4.8877935	79.00809	2.9323778	0.0
3.945298	65.65677	2.4715514	0.0
3.4628644	64.46174	2.4302719	0.0
3.247464	64.23493	2.422351	0.0
3.1584044	66.60927	2.504016	0.0
2.9386992	66.41343	2.4971213	0.04
2.4218395	59.147846	2.2468674	0.09
2.2787857	57.9386	2.2052207	0.0
2.097147	57.982063	2.2064447	0.0
1.9098787	57.86947	2.202572	0.0
1.7202977	57.678844	2.1956508	0.0
1.5426574	57.836323	2.2019472	0.0
1.3526301	57.583683	2.1929867	0.0
1.2378427	60.689754	2.3001692	0.0
1.0873667	57.96539	2.2065287	0.0
0.9000404	57.747757	2.198589	0.0
0.73019624	58.71129	2.2324138	0.0
0.52337426	56.64543	2.1612723	0.0
0.3441972	56.638855	2.1604655	0.0
0.17366838	58.790386	2.2350798	0.0
-0.012093876	58.844734	2.2373214	0.0
-0.10502694	58.988907	2.2425203	0.0
-0.29028547	58.431244	2.2233565	0.0
-0.47704074	58.70657	2.2327473	0.0
-0.6670334	59.228867	2.2513058	0.0
-0.98125654	68.81819	2.582015	0.0
-1.3920553	67.59742	2.540668	0.33
-1.499652	67.58344	2.5407803	0.0
-1.4753615	57.75547	2.202239	0.04
-1.6528922	57.56683	2.195315	0.09
-2.0440514	64.43036	2.433308	0.16
-2.2485058	64.43846	2.433546	0.0
-2.3969045	62.919037	2.3817089	0.07
-2.5716417	62.310387	2.3615055	0.11
-1.9673662	45.414635	1.7776203	0.24
-2.117645	45.54923	1.7828816	0.0
-2.3774629	44.983757	1.7638056	0.33
-2.543545	45.42019	1.7792863	0.25
-2.695825	45.553745	1.7845507	0.2
-2.8469539	45.6713	1.7888037	0.25
-2.9218204	45.70858	1.7909154	0.14
-3.0515559	45.462322	1.7829032	0.36
-3.2117965	45.69778	1.7912458	0.19
-3.3348374	45.378574	1.7801783	0.31
-3.5418618	46.227596	1.8099822	0.14
-3.675173	46.04328	1.8050168	0.15
-4.4944673	54.316643	2.0924492	0.18
-4.539362	53.82017	2.075174	0.28
-4.0440063	46.066654	1.8064667	0.19
-4.190005	46.06221	1.8076364	0.34
-4.9223614	52.396297	2.027687	0.19
-5.047257	51.949024	2.0135403	0.18
-5.1703396	51.52376	1.9994065	0.22
-5.286963	51.05156	1.9832342	0.19
-5.3266263	50.644127	1.9700129	0.22
-5.4426413	50.215927	1.9558696	0.2
-5.555602	49.78375	1.9407201	0.21
-5.6720405	49.40253	1.928609	0.18
-5.782101	48.98337	1.9144655	0.34
-5.889197	48.570236	1.9013228	0.18
-5.9985585	48.185074	1.8892016	0.36
-6.028408	47.80473	1.8759876	0.2
-4.888928	37.66751	1.5229383	0.28
-4.9817414	37.454533	1.5159106	0.32
-5.0810866	37.296482	1.5109274	0.27
-5.1492324	36.91373	1.4987589	0.3
-5.2831545	37.020344	1.5029924	0.33
-5.4513373	37.356617	1.5154188	0.34
-5.5182695	37.40692	1.5175337	0.18
-5.591994	37.0851	1.5074129	0.23
-5.709725	37.06985	1.5075475	0.43
-5.7730284	36.70813	1.4953884	0.23
-5.870539	36.570076	1.491418	0.17
-7.446921	45.59854	1.809278	0.36
-6.288138	37.662766	1.5316498	0.15
-6.336825	37.58623	1.52866	0.47
-7.8355875	45.706375	1.8148311	0.21
-6.5518875	37.41388	1.5248146	0.3
-6.7119465	37.63118	1.533156	0.29
-6.833785	37.62585	1.5333047	0.22
-8.452901	45.82168	1.8236775	0.3
-8.611407	45.867947	1.8259066	0.33
-8.694335	45.90804	1.8280369	0.3
-8.852794	45.949303	1.8312632	0.33
-9.008074	45.97259	1.8324742	0.3
-9.169692	46.02981	1.8357154	0.33
-9.323882	46.044098	1.8379198	0.38
-8.067846	39.14054	1.5948436	0.18
-8.171496	39.015354	1.5908937	0.19
-8.187602	38.78412	1.5837642	0.47
-8.215716	38.313686	1.5674946	0.21
-8.187258	37.592827	1.5429908	0.3
-8.252385	37.323025	1.5348991	0.33
-7.4893036	33.32662	1.393336	0.23
-8.385938	36.81437	1.5187403	0.28
-8.452277	36.567543	1.5106657	0.38
-8.468733	36.3753	1.5045624	0.23
-6.9408026	29.318764	1.2540401	0.29
-7.048987	29.361534	1.2562066	0.29
-8.650472	35.61499	1.4803052	0.3
-6.9133506	28.000683	1.2091532	0.37
-7.418327	29.661366	1.2698756	0.27
-8.836903	34.929604	1.4591043	0.3
-7.3275247	28.709108	1.2371446	0.25
-8.943323	34.657272	1.451067	0.31
-9.064316	34.67186	1.4532335	0.35
-7.739557	29.17145	1.2569762	0.41
-7.828936	29.137386	1.2560707	0.26
-9.306536	34.262856	1.4422866	0.34
-9.363071	34.045105	1.4352208	0.29
-9.364279	33.835007	1.4280878	0.3
-9.42296	33.63223	1.422035	0.31
-9.48166	33.43145	1.4159834	0.31
-9.534189	33.215733	1.4089146	0.3
-9.591927	33.019955	1.4038653	0.32
-9.645577	32.81722	1.3978065	0.32
-9.697181	32.610508	1.3907428	0.32
-9.698593	32.423405	1.3846253	0.33
-9.754407	32.237644	1.3795807	0.33
-9.804032	32.034946	1.3735173	0.32
-9.858877	31.853193	1.3674744	0.34
-9.909597	31.66048	1.3624192	0.29
-9.960345	31.470764	1.3563662	0.35
-10.011128	31.285048	1.3513157	0.3
-10.014811	31.126923	1.3452203	0.35
-10.060473	30.931257	1.3401572	0.35
-10.10928	30.749557	1.3341073	0.29
-10.166374	30.594767	1.3300855	0.36
-10.207986	30.396141	1.3240157	0.31
-10.254831	30.220459	1.3189673	0.33
-10.302692	30.045761	1.3139212	0.32
-10.300304	29.883698	1.3088158	0.32
-10.351326	29.724964	1.3037843	0.3
-10.398242	29.557276	1.2987417	0.36
-10.442096	29.384619	1.2936921	0.34
-10.489057	29.221924	1.2886531	0.36
-10.53501	29.059238	1.284613	0.37
-10.577892	28.890587	1.2795651	0.35
-10.581823	28.760454	1.2754886	0.36
-10.626799	28.600775	1.2704494	0.36
-10.66975	28.440119	1.266407	0.36
-10.708599	28.270506	1.2613536	0.32
-10.7515955	28.114845	1.2563146	0.39
-10.795642	27.964174	1.2522804	0.38
-10.837631	27.808521	1.2482404	0.37
-10.83858	27.682417	1.244163	0.38
-10.877525	27.523798	1.239117	0.38
-10.9175205	27.370165	1.2350761	0.34
-10.954453	27.211563	1.2300278	0.39
-10.998595	27.07188	1.2260014	0.35
-11.040714	26.931221	1.2229716	0.35
-11.08182	26.78957	1.2189399	0.36
-11.12086	26.641937	1.214902	0.36
-11.114723	26.510912	1.2098123	0.37
-11.155854	26.372255	1.2067829	0.37
-11.198044	26.239588	1.2027589	0.38
-11.235123	26.097979	1.1987224	0.37
-11.270155	25.952387	1.1946807	0.39
-11.311355	25.821726	1.1916568	0.35
-11.310408	25.708637	1.1875857	0.4
-11.346498	25.569033	1.1835495	0.34
-11.382623	25.433426	1.1795161	0.42
-11.424906	25.311749	1.1764997	0.4
-11.457977	25.172174	1.1724596	0.4
-11.494127	25.03956	1.1694283	0.36
-11.533381	24.916914	1.1664076	0.38
-11.527378	24.800884	1.162328	0.43
-11.559469	24.664316	1.158289	0.36
-11.591584	24.530746	1.1552517	0.37
-11.624733	24.400167	1.151218	0.38
-11.65482	24.26462	1.1471771	0.43
-11.6859455	24.133057	1.1441401	0.32
-11.72016	24.00946	1.1411124	0.56
-8.970671	18.25508	0.91775423	0.25
-9.019678	18.209362	0.9167946	0.29
-9.078928	18.184525	0.91686213	0.42
-9.140215	18.162655	0.91793436	0.45
-9.226088	18.191504	0.92007214	0.15
-11.869119	23.274609	1.1198738	0.56
-11.911605	23.176908	1.1178741	0.24
-9.249263	17.812761	0.9088736	0.46
-9.307036	17.856009	0.910981	0.16
-11.967182	22.836739	1.1087459	0.55
-9.699714	18.332092	0.931822	0.24
-9.743585	18.275412	0.9308493	0.57
-10.097342	18.801088	0.95366627	0.33
-10.14218	18.740387	0.95169264	0.17
-9.31795	17.072927	0.88752073	0.45
-9.360378	17.087349	0.88858926	0.3
-10.238487	18.566814	0.9487236	0.38
-12.217208	22.025227	1.087609	0.23
-12.245466	21.911676	1.0855808	0.57
-12.282941	21.817022	1.0825771	0.26
-9.781419	17.207544	0.8992567	0.34
-9.796242	17.171288	0.8982559	0.4
-9.856522	17.1514	0.89932925	0.41
-12.36509	21.402292	1.0724449	0.36
-12.393408	21.29574	1.0694213	0.45
-12.430915	21.205076	1.0674205	0.36
-12.451078	21.086618	1.0643783	0.46
-12.482481	20.988028	1.0613642	0.38
-12.474701	20.899012	1.0592998	0.45
-12.50612	20.802418	1.056287	0.37
-12.534468	20.699858	1.0542663	0.39
-12.56487	20.602272	1.0522517	0.39
-12.572833	20.468958	1.0481837	0.43
-12.61448	20.392237	1.0461975	0.37
-12.699987	20.38598	1.0483162	0.54
-12.783455	20.376745	1.0494303	0.49
-12.780816	20.300665	1.0473814	0.34
-12.811248	20.207075	1.0453695	0.33
-12.838629	20.10952	1.0423509	0.34
-12.858881	20.002048	1.0403162	0.34
-12.887275	19.905476	1.0372999	0.36
-12.916717	19.813892	1.035288	0.32
-12.936976	19.707417	1.033254	0.34
-12.939477	19.644276	1.0312203	0.34
-12.971986	19.558653	1.0292165	0.34
-12.988196	19.449228	1.0261753	0.36
-13.013578	19.35369	1.0241555	0.36
-13.04508	19.268074	1.0221504	0.37
-13.068447	19.172558	1.0201279	0.37
-13.093844	19.079014	1.0181094	0.38
-13.092288	19.01192	1.0160677	0.38
-13.117702	18.920378	1.0140506	0.37
-13.137019	18.821913	1.0110205	0.36
-13.164476	18.734343	1.0100088	0.36
-13.183795	18.635872	1.0069789	0.36
-13.216356	18.557236	1.0059799	0.39
-13.244852	18.47365	1.0039722	0.36
-13.22907	18.389734	1.0009001	0.35
-13.258577	18.30713	0.99989444	0.29
-13.1619005	18.052114	0.9906052	0.27
-13.172098	17.945757	0.9875577	0.43
-13.211825	17.88203	0.98657805	0.49
-13.250527	17.816313	0.98559576	0.36
-13.260749	17.712954	0.9825502	0.46
-13.263315	17.657806	0.9815217	0.36
-13.284734	17.570305	0.9795017	0.46
-13.307166	17.483788	0.9774838	0.37
-13.334702	17.40621	0.97547865	0.47
-13.3642645	17.3306	0.97447747	0.36
-13.37248	17.228264	0.9724299	0.47
-13.406123	17.159603	0.9704388	0.38
-13.394475	17.088636	0.9683806	0.47
-13.418973	17.00909	0.96737	0.38
-13.436365	16.921637	0.96534437	0.48
-13.463914	16.846048	0.9633406	0.37
-13.48029	16.757605	0.96131307	0.49
-13.504794	16.679052	0.9603031	0.38
-13.5222	16.593597	0.9582789	0.49
-13.458754	16.462297	0.95311034	0.38
-13.473109	16.372875	0.95107937	0.38
-13.490532	16.289417	0.9490564	0.39
-13.483568	16.176275	0.94598067	0.37
-13.492861	16.082918	0.94394016	0.46
-13.568202	16.07071	0.94504297	0.43
-13.607969	16.013956	0.9440682	0.57
-13.605521	15.96087	0.9430339	0.39
-13.623971	15.880393	0.94101423	0.34
-13.626172	15.781127	0.9389601	0.35
-13.638536	15.694728	0.93692815	0.36
-13.654974	15.614278	0.9349057	0.37
-13.670387	15.531838	0.9328806	0.3
-13.692922	15.459306	0.9318716	0.39
-13.675259	15.39042	0.92980605	0.55
-13.697792	15.317885	0.9287971	0.4
-13.726417	15.25227	0.9278011	0.35
-13.7428665	15.173815	0.9257799	0.41
-13.759325	15.096361	0.9237593	0.4
-13.785928	15.02977	0.9227598	0.38
-13.806447	14.957259	0.921748	0.36
-13.806049	14.9091425	0.9207197	0.37
-13.81845	14.827738	0.91869086	0.38
-13.838975	14.756226	0.9176797	0.37
-13.861529	14.686685	0.91567266	0.4
-13.875979	14.610253	0.91464984	0.36
-13.901579	14.54467	0.9136495	0.42
-13.927187	14.480088	0.9126498	0.29
-13.922743	14.429026	0.9106139	0.34
-13.943281	14.3595085	0.90960395	0.46
-13.958741	14.284057	0.90858316	0.59
-13.989431	14.226405	0.9075949	0.38
-14.014021	14.160829	0.9065932	0.39
-14.037613	14.0962715	0.90559065	0.41
-14.055115	14.024791	0.9045751	0.42
-14.071977	13.99744	0.9045841	0.34
-14.080364	13.918084	0.90255076	0.47
-14.12017	13.8693	0.90258104	0.25
-14.047476	13.71104	0.89638335	0.48
-14.077146	13.6523905	0.8953931	0.52
-14.123044	13.611524	0.89643687	0.61
-14.151706	13.552889	0.8954451	0.37
-14.1483135	13.507814	0.8944142	0.48
-14.189134	13.46101	0.8944471	0.38
-14.2026	13.388579	0.8924252	0.58
-14.247479	13.346721	0.8924669	0.34
-14.318697	13.3295	0.8945614	0.65
-14.326088	13.25215	0.89252776	0.22
-9.279892	8.494027	0.64838564	0.19
-14.35946	13.157316	0.8915221	0.41
-14.381035	13.09377	0.89051706	0.46
-14.395524	13.024321	0.88949835	0.46
-14.416092	12.960788	0.8884919	0.45
-14.429567	12.89035	0.8864711	0.45
-14.455198	12.831745	0.8864749	0.45
-14.47779	12.770181	0.8854725	0.45
-14.46833	12.721185	0.8844304	0.47
-14.485871	12.6566925	0.8834189	0.46
-14.494292	12.583323	0.8813889	0.45
-14.514862	12.520783	0.880383	0.46
-14.531396	12.456304	0.87937003	0.47
-14.554995	12.395718	0.8783697	0.47
-14.572538	12.332221	0.8783587	0.48
-14.568152	12.289156	0.87632734	0.46
-14.579617	12.219739	0.87530404	0.47
-14.584013	12.146427	0.8742681	0.55
-14.512504	12.008171	0.8690833	0.29
-14.636299	12.0341835	0.87327987	0.37
-14.6548605	11.97267	0.8722715	0.47
-14.669368	11.907208	0.87125474	0.45
-14.673083	11.872029	0.87023985	0.46
-14.685572	11.805596	0.86921966	0.48
-14.698067	11.740167	0.8682	0.54
-14.722693	11.683561	0.86720324	0.54
-14.795873	11.666268	0.8693004	0.59
-14.921639	11.69023	0.8734987	0.34
-15.042338	11.70926	0.8766865	0.54
-15.179538	11.778181	0.8819276	0.34
-15.287069	11.785391	0.88508934	0.52
-15.380431	11.780795	0.8882235	0.37
-15.582981	11.858639	0.8955655	0.33
-15.691495	11.864822	0.8987281	0.61
-14.836496	11.139753	0.8590536	0.21
-15.989345	11.933012	0.90820414	0.51
-16.116377	11.990058	0.9134234	0.32
-16.257183	12.015758	0.9176447	0.55
-16.401014	12.043411	0.9228714	0.41
-15.240966	11.111782	0.86962926	0.37
-15.308029	11.087551	0.8717132	0.47
-15.3356695	11.033886	0.87072223	0.21
-17.361208	12.418416	0.9574964	0.3
-17.49624	12.474317	0.9627268	0.25
-15.425991	10.91591	0.8717852	0.34
-14.781693	10.386959	0.84153265	0.34
-14.33045	10.000236	0.8206457	0.24
-14.344006	9.942788	0.8206317	0.45
-14.410102	9.922582	0.82171625	0.27
-14.415571	9.85925	0.8206869	0.51
-14.470831	9.8633175	0.82276994	0.23
-14.469236	9.796091	0.8207279	0.51
-14.814094	9.963811	0.8343305	0.36
-15.016502	10.0325985	0.84166664	0.47
-15.489546	10.279417	0.8605032	0.29
-15.478809	10.202304	0.8584419	0.33
-15.676106	10.263144	0.86576587	0.35
-15.97973	10.426551	0.87830585	0.24
-15.487325	10.034504	0.85535485	0.35
-15.283739	9.833224	0.84593827	0.22
-14.85301	9.488298	0.826105	0.3
-14.882705	9.441602	0.82612044	0.38
-14.846782	9.353874	0.8240157	0.36
-14.78057	9.246592	0.81985515	0.57
-15.7755995	9.83875	0.8606586	0.3
-21.288301	13.206869	1.0887032	0.14
-14.89114	9.153305	0.8209603	0.4
-14.919824	9.10662	0.820974	0.41
-15.232105	9.233722	0.8335048	0.34
-15.331408	9.227976	0.83564585	0.43
-22.48149	13.465209	1.1295983	0.24
-22.710064	13.554604	1.1379849	0.37
-22.961329	13.60745	1.1473829	0.35
-23.2277	13.667061	1.1558069	0.44
-15.746391	9.178563	0.84721965	0.22
-23.757347	13.780304	1.1746467	0.52
-32.55633	18.768925	1.532455	0.22
-32.577023	18.645033	1.5304115	0.3
-32.580303	18.57869	1.5293767	0.32
-32.62721	18.469398	1.52938	0.32
-32.655964	18.35038	1.5283508	0.32
-32.670586	18.222569	1.5262959	0.34
-32.710438	18.11038	1.5252869	0.34
-32.73818	17.991373	1.524256	0.38
-32.773983	17.876242	1.523239	0.27
-32.80247	17.824514	1.5232494	0.51
-32.143524	17.334917	1.4949956	0.27
-32.694603	17.499971	1.5148971	0.19
-15.544808	8.229042	0.8253482	0.43
-15.598048	8.131683	0.82536525	0.93
-15.58133	8.06167	0.82329774	0.99
-15.578005	8.028584	0.8222725	0.99
-15.586481	7.97118	0.8222492	0.99
-15.587898	7.909884	0.8212132	0.99
-15.604444	7.85736	0.8212045	0.99
-15.640128	7.8135376	0.8212288	0.99
-15.689926	7.7775006	0.82227826	0.9
-15.687307	7.7142634	0.821235	0.95
-15.698093	7.6889596	0.82123476	0.91
-15.747887	7.6529202	0.8222841	0.9
-15.725122	7.5809965	0.82020617	0.95
-15.740644	7.5274796	0.82019496	0.99
-15.768256	7.479776	0.8202048	0.99
-15.767665	7.419511	0.8191659	0.99
-15.793258	7.3708367	0.8191721	0.99
-15.800009	7.343592	0.8191646	0.99
-15.810492	7.288153	0.8181446	0.99
-15.811909	7.228853	0.81810904	0.99
-16.043985	7.2749667	0.8254727	0.7
-15.901366	7.149907	0.81918764	0.15
-16.015575	7.1408443	0.8233463	0.19
-40.38418	17.996445	1.7673556	0.13
-40.651215	17.962542	1.7747204	0.26
-41.059193	17.988424	1.7883263	0.38
-41.74607	18.133924	1.8134099	0.18
-42.51744	18.310072	1.8406347	0.35
-43.32701	18.498598	1.8699223	0.2
-44.910717	19.008923	1.9285299	0.26
-45.017365	18.886427	1.9296064	0.35
-45.789486	19.126865	1.9588724	0.19
-46.721558	19.344345	1.9923546	0.16
-47.620308	19.541315	2.0237756	0.0
-48.290493	19.639864	2.0468042	0.11
-49.601746	19.992249	2.0949183	0.25
-50.392525	20.126823	2.1221433	0.25
-58.59442	23.193872	2.4319148	0.18
-58.631283	23.101753	2.431909	0.16
-33.370556	13.011863	1.470083	0.17
-58.71834	22.710238	2.4297838	0.23
-58.77091	22.517326	2.4297357	0.21
-58.851654	22.33597	2.4297352	0.0
-58.914284	22.147898	2.429704	0.0
-60.35522	22.472805	2.4809854	0.0
-62.14457	23.028656	2.5469167	0.0
-63.81561	23.41978	2.6075714	0.0
-65.23701	23.708843	2.6588008	0.0
-65.3657	23.523594	2.660865	0.0
-65.247925	23.248287	2.6535165	0.0
-65.30198	9.2389145	2.530707	0.0
-65.492226	9.055432	2.5358334	0.0
-68.14544	9.203382	2.6296844	0.0
-66.22212	8.838012	2.5606933	0.0
-65.59336	8.543677	2.5365798	0.0
-65.644226	8.340594	2.5374935	0.0
-65.67403	8.13387	2.5373743	0.0
-65.72787	7.9297256	2.5382903	0.13
-58.355816	6.8556676	2.275076	0.21
-57.884945	6.61579	2.258225	0.18
-56.985653	6.421914	2.225807	0.11
-55.378605	6.064881	2.1672647	0.14
-54.3208	5.7763214	2.1295485	0.17
-54.207886	5.5912957	2.1242425	0.18
-52.063232	5.204799	2.0479195	0.14
-51.440548	4.979748	2.0248642	0.31
-49.809166	4.664393	1.9663187	0.19
-48.926422	4.504412	1.9349496	0.14
-48.675587	4.3269186	1.925454	0.35
-45.871662	3.9322844	1.825196	0.23
-45.86039	3.7866457	1.8250619	0.2
-45.43348	3.607321	1.8093163	0.33
-45.4763	3.4667351	1.8102615	0.32
-45.503094	3.3254347	1.8101832	0.3
-45.514973	3.2538059	1.8101411	0.33
-45.550755	3.1123405	1.8110749	0.29
-45.586536	2.9708745	1.8120081	0.3
-45.612297	2.8285842	1.8129264	0.34
-45.649048	2.686094	1.8138595	0.29
-45.74287	2.5475955	1.8168758	0.33
-45.749584	2.4036386	1.8167648	0.29
-45.786476	2.3335652	1.817758	0.33
-45.818195	2.190159	1.818682	0.3
-45.852924	2.0477052	1.8186108	0.34
-45.897648	1.9050672	1.8205532	0.32
-45.915333	1.7609099	1.8204559	0.29
-45.957027	1.6173216	1.8213923	0.33
-45.98172	1.4740412	1.822305	0.35
-46.038574	1.4025978	1.8243237	0.23
-46.278374	1.2644606	1.8325418	0.27
-46.300022	1.1192242	1.8324475	0.22
-17.53107	0.3324937	0.81842375	0.45
-17.526297	0.27726498	0.8183683	0.64
-17.522533	0.22302367	0.8183151	0.45
-17.529152	0.1957489	0.8183002	0.42
-17.542385	0.14119935	0.81827027	0.42
-17.552603	0.08569733	0.81923515	0.35
-17.556831	0.031310905	0.81919247	0.36
-17.571058	-0.02325684	0.81916356	0.39
-17.575268	-0.07865011	0.8201197	0.44
-17.603487	-0.13347298	0.82110983	0.31
-17.661089	-0.1616737	0.8221652	0.64
-46.52719	-0.63209695	1.8392336	0.34
-46.529736	-0.7790003	1.8391062	0.21
-27.431925	0.45126095	1.1062596	0.36
-27.12671	0.36021078	1.0958426	0.32
-26.842474	0.27054963	1.0873938	0.34
-26.559177	0.18392196	1.0779382	0.34
-26.27802	0.13958235	1.0694044	0.36
-26.004663	0.05615281	1.059929	0.34
-25.735287	-0.026197182	1.051446	0.36
-25.455872	-0.10671723	1.0429734	0.36
-17.58773	-0.124989785	0.7878494	0.38
-46.458797	-0.50456196	1.7247293	0.25
-46.486626	-0.65192574	1.7259507	0.27
-27.879742	-0.4740752	1.1222795	0.29
-27.596348	-0.55668014	1.1128149	0.35
-27.298916	-0.6375277	1.1033663	0.36
-27.009602	-0.67396736	1.0948285	0.33
-26.716093	-0.7507198	1.085367	0.34
-26.430582	-0.827327	1.0758939	0.35
-26.156033	-0.90172225	1.0674014	0.37
-25.89146	-0.9749304	1.0588931	0.34
-25.612854	-1.046381	1.0504007	0.36
-25.354221	-1.1164634	1.0418783	0.37
-25.08675	-1.1444591	1.033295	0.38
-24.844078	-1.2122387	1.0257462	0.36
-24.59239	-1.2791756	1.0182081	0.37
-24.344662	-1.3440299	1.0096607	0.38
-24.103891	-1.406745	1.0020998	0.33
-23.883156	-1.4711068	0.995514	0.4
-23.64335	-1.531792	0.9879478	0.34
-23.427794	-1.5548195	0.9812838	0.36
-23.229996	-1.6157473	0.9746599	0.39
-23.005148	-1.6741476	0.9680687	0.34
-22.78126	-1.7305198	0.96047246	0.4
-22.570368	-1.7866548	0.9538578	0.35
-22.373495	-1.84354	0.9482249	0.4
-22.170563	-1.8975184	0.9415951	0.36
-21.978931	-1.9160864	0.9358898	0.37
-21.78398	-1.9689137	0.9292468	0.37
-21.579992	-2.0198917	0.92361283	0.38
-21.399036	-2.0724638	0.9179498	0.39
-21.214025	-2.1220913	0.91228706	0.38
-21.021996	-2.170841	0.9056323	0.39
-20.853998	-2.2211642	0.90094703	0.38
-20.67829	-2.235419	0.89521194	0.39
-20.502237	-2.2828715	0.8895325	0.4
-20.332163	-2.329208	0.8848429	0.41
-20.162092	-2.3755455	0.879153	0.34
-19.99398	-2.4198344	0.8744569	0.43
-19.84792	-2.4667406	0.86973464	0.34
-19.673752	-2.5081222	0.86404157	0.44
-19.517004	-2.5200195	0.8592758	0.36
-19.36287	-2.5630481	0.8545577	0.45
-19.2017	-2.6041918	0.84984595	0.35
-19.057562	-2.6470385	0.84511346	0.45
-18.914406	-2.68886	0.8413778	0.38
-18.75016	-2.7260368	0.83566314	0.47
-18.625015	-2.768537	0.8319035	0.31
-18.472195	-2.7763386	0.827125	0.48
-18.336998	-2.8160033	0.8233742	0.31
-18.213816	-2.8564553	0.8196081	0.46
-18.246077	-2.9212413	0.8206691	0.4
-18.253273	-2.9824574	0.8217584	0.42
-18.265465	-3.0435832	0.8228405	0.42
-18.275673	-3.105751	0.8229269	0.41
-18.308357	-3.1413617	0.8249396	0.41
-18.298496	-3.1998696	0.82504714	0.51
-18.227432	-3.2474189	0.82322025	0.4
-18.215546	-3.3049583	0.82232857	0.43
-18.327074	-3.3853984	0.82730544	0.64
-16.376667	-3.0808542	0.76247156	0.22
-16.373714	-3.1342063	0.7625604	0.37
-16.374247	-3.1613488	0.76260287	0.33
-18.410446	-3.614178	0.83155626	0.38
-18.436697	-3.6800733	0.83262503	0.41
-18.417782	-3.7367303	0.8327403	0.52
-18.45308	-3.8054779	0.833801	0.39
-18.45826	-3.8677309	0.834892	0.52
-18.481932	-3.903503	0.83591616	0.4
-18.504192	-3.970474	0.83699125	0.42
-18.513382	-4.033659	0.83807784	0.53
-18.52057	-4.096879	0.839167	0.4
-18.527773	-4.161105	0.83925754	0.49
-18.551023	-4.2280555	0.84133047	0.36
-18.55019	-4.290415	0.8414286	0.46
-18.633696	-4.3723626	0.84444296	0.41
-18.683472	-4.4146996	0.84644145	0.4
-18.696695	-4.480825	0.8475259	0.39
-18.699888	-4.54512	0.84862083	0.45
-18.723158	-4.6140785	0.84969574	0.42
-18.737373	-4.680184	0.8507782	0.39
-18.761658	-4.7501283	0.8528529	0.39
-18.775885	-4.817238	0.8539365	0.39
-18.79154	-4.8531523	0.85397035	0.41
-18.805765	-4.920262	0.8550537	0.41
-18.829056	-4.9912267	0.8571306	0.32
-18.828228	-5.055591	0.85722953	0.44
-18.858528	-5.1274343	0.8592979	0.36
-18.877794	-5.1974664	0.860378	0.45
-18.876959	-5.2618275	0.8614764	0.36
-18.893621	-5.2987266	0.8625097	0.44
-18.922947	-5.3725967	0.8635818	0.35
-18.931154	-5.4398103	0.86467177	0.43
-18.958456	-5.5127096	0.86674464	0.42
-18.969692	-5.5818768	0.8678331	0.41
-18.970877	-5.64821	0.86793053	0.41
-19.000614	-5.6898975	0.86995304	0.41
-19.013842	-5.759028	0.8710383	0.41
-19.024069	-5.828212	0.8721274	0.4
-19.04939	-5.9031544	0.87320477	0.38
-19.063627	-5.973269	0.8752895	0.38
-19.06783	-6.0415545	0.8753846	0.39
-19.089128	-6.115561	0.87746537	0.44
-19.11184	-6.1563687	0.87849516	0.36
-19.119053	-6.2256026	0.8795872	0.41
-19.145374	-6.301529	0.8806635	0.4
-19.157614	-6.3726807	0.8827512	0.39
-19.163837	-6.4429355	0.8838454	0.39
-19.187151	-6.5189133	0.88492507	0.37
-19.187338	-6.587265	0.88602406	0.36
-19.221117	-6.6328974	0.88704556	0.35
-19.249458	-6.7107925	0.8891208	0.29
-19.205381	-6.763855	0.8882555	0.4
-19.174383	-6.8217077	0.8883795	0.43
-19.189651	-6.8958154	0.8894659	0.43
-19.199903	-6.9690075	0.89055735	0.42
-19.217182	-7.044082	0.892642	0.39
-19.24957	-7.1259203	0.8947163	0.41
-19.264248	-7.1658616	0.895754	0.41
-19.286566	-7.2438602	0.8968357	0.41
-19.297821	-7.3180346	0.89892614	0.42
-19.318136	-7.396067	0.90001	0.4
-19.331417	-7.4722137	0.9021002	0.42
-19.345695	-7.5483427	0.9031888	0.43
-19.376472	-7.5950284	0.9042144	0.44
-19.389763	-7.6721773	0.90630543	0.41
-19.401018	-7.747353	0.9073961	0.39
-19.415316	-7.8254886	0.90848666	0.39
-19.439661	-7.9064574	0.91056794	0.39
-19.454954	-7.9845724	0.9126568	0.39
-19.474293	-8.06563	0.91374415	0.41
-19.491	-8.108544	0.914782	0.46
-19.521395	-8.193421	0.91686004	0.38
-19.526632	-8.268698	0.9189571	0.44
-19.56007	-8.356534	0.9210349	0.36
-19.564302	-8.431827	0.9221328	0.42
-19.591684	-8.516754	0.9242138	0.37
-19.59391	-8.592082	0.92531395	0.44
-19.62978	-8.645704	0.927341	0.37
-19.641062	-8.724888	0.9284343	0.45
-19.668468	-8.811821	0.93051726	0.38
-19.678762	-8.892023	0.9326128	0.45
-19.70213	-8.977016	0.9346978	0.37
-19.713434	-9.058206	0.9357928	0.46
-19.73078	-9.142299	0.9378838	0.36
-19.763618	-9.194969	0.93891263	0.39
-19.773932	-9.277176	0.9410097	0.46
-19.801346	-9.366112	0.9430937	0.38
-19.818699	-9.451206	0.94518524	0.46
-19.84311	-9.5401945	0.94727266	0.31
-19.845362	-9.619527	0.9483751	0.57
-19.856674	-9.702716	0.950471	0.24
-20.15558	-9.887293	0.9613368	0.44
-20.161888	-9.97057	0.96343875	0.28
-20.345562	-10.141115	0.9714313	0.58
-20.251331	-10.255308	0.97069985	0.3
-20.196136	-10.307522	0.9698375	0.41
-20.272003	-10.427735	0.9738989	0.29
-20.325048	-10.495108	0.97691995	0.69
-20.279938	-10.553168	0.9760519	0.18
-16.133524	-8.474779	0.82154894	0.59
-16.10231	-8.523549	0.8216508	0.42
-16.190079	-8.635509	0.8266854	0.23
-16.582376	-8.910845	0.84255034	0.3
-16.547169	-8.960688	0.841658	0.53
-16.604174	-9.024972	0.8446693	0.3
-16.622398	-9.102999	0.8467462	0.53
-16.698114	-9.213159	0.8507926	0.29
-20.454174	-11.354703	0.99486357	0.38
-20.471592	-11.448813	0.99696136	0.38
-20.52031	-11.56246	1.000045	0.33
-20.431824	-11.598168	0.9981991	0.5
-20.355797	-11.597496	0.99629194	0.42
-20.370207	-11.691655	0.9983925	0.42
-20.378553	-11.7819	1.0004953	0.41
-20.402044	-11.881924	1.0025916	0.4
-20.431593	-11.985855	1.0056851	0.4
-20.447033	-12.083003	1.007787	0.4
-20.469515	-12.183039	1.0098838	0.39
-20.50751	-12.249659	1.0129199	0.32
-20.512865	-12.341959	1.0140275	0.46
-20.541412	-12.446906	1.0171223	0.46
-20.57503	-12.556785	1.0202166	0.32
-20.595526	-12.658857	1.0223169	0.26
-16.069727	-9.964379	0.84649646	0.55
-16.02438	-10.007346	0.84660345	0.24
-15.986558	-10.0190525	0.8456633	0.36
-16.050222	-10.129402	0.84972054	0.39
-15.984677	-10.159667	0.8478359	0.32
-20.741152	-13.251788	1.0378625	0.34
-20.753593	-13.351984	1.0399685	0.42
-20.77412	-13.458061	1.0430715	0.35
-20.793642	-13.564155	1.0451754	0.41
-20.845825	-13.64558	1.0482107	0.35
-20.8694	-13.755616	1.0513142	0.42
-20.894985	-13.866621	1.0544161	0.34
-20.90948	-13.971792	1.0565239	0.42
-20.93004	-14.081876	1.0596302	0.33
-20.953629	-14.193915	1.0617347	0.4
-20.975212	-14.305985	1.0648414	0.34
-21.018335	-14.384552	1.0678831	0.41
-21.05103	-14.50446	1.0709853	0.39
-21.064531	-14.611647	1.0730952	0.39
-21.089157	-14.727675	1.0762018	0.39
-21.111767	-14.842733	1.0793095	0.39
-21.139442	-14.962722	1.0824167	0.38
-21.164087	-15.080752	1.0855248	0.36
-21.20724	-15.162324	1.0885689	0.38
-21.230888	-15.281372	1.091679	0.36
-21.25555	-15.401406	1.0947886	0.36
-21.275152	-15.517509	1.0978992	0.37
-21.300833	-15.63953	1.1010094	0.36
-21.336637	-15.770408	1.1051176	0.36
-21.364355	-15.895401	1.1082281	0.36
-21.409548	-15.9809475	1.1112734	0.35
-21.431211	-16.10303	1.1143872	0.36
-21.460972	-16.231998	1.1174991	0.4
-21.487701	-16.359009	1.1216118	0.34
-21.51344	-16.48704	1.1247267	0.39
-21.543201	-16.617004	1.1278387	0.37
-21.595518	-16.712461	1.1318862	0.36
-21.627317	-16.8454	1.1349988	0.36
-21.651052	-16.974459	1.1391159	0.35
-21.674784	-17.103518	1.1422327	0.36
-21.70865	-17.242437	1.1463487	0.37
-21.744541	-17.38333	1.1504642	0.38
-21.769312	-17.516378	1.1535832	0.32
-21.734642	-17.544062	1.1536527	0.39
-21.778646	-17.693842	1.1577679	0.36
-21.871223	-17.883938	1.1648729	0.38
-21.906147	-18.02885	1.1689924	0.38
-21.93904	-18.171787	1.1721117	0.34
-21.95981	-18.3069	1.1762356	0.36
-21.982594	-18.44298	1.1793579	0.41
-22.048141	-18.557264	1.1844091	0.34
-22.06893	-18.69438	1.1875343	0.39
-22.11098	-18.850197	1.1926559	0.38
-22.140896	-18.997185	1.196781	0.38
-22.15967	-19.134325	1.1999073	0.37
-22.187576	-19.281345	1.204034	0.37
-22.217506	-19.430336	1.20816	0.36
-22.271975	-19.540785	1.2122183	0.36
-22.307993	-19.696693	1.2163446	0.36
-22.348076	-19.857544	1.2214713	0.35
-22.370958	-20.004637	1.225602	0.36
-22.399933	-20.15865	1.2297329	0.35
-22.437012	-20.320547	1.2348629	0.35
-22.468016	-20.477531	1.2389941	0.34
-22.536695	-20.60479	1.2430533	0.37
-22.568745	-20.765764	1.248187	0.36
-22.599789	-20.926752	1.2523212	0.36
-22.629814	-21.086752	1.2574552	0.33
-22.664928	-21.253687	1.2615907	0.34
-22.70005	-21.421623	1.2667269	0.37
-22.737207	-21.59253	1.2718635	0.36
-22.81507	-21.734676	1.2769271	0.32
-22.840092	-21.896753	1.282067	0.34
-22.872206	-22.065733	1.2862059	0.37
-22.916504	-22.24855	1.2923459	0.36
-22.9517	-22.424494	1.297488	0.35
-22.990944	-22.604382	1.3026295	0.35
-23.031223	-22.787256	1.3077726	0.35
-23.09495	-22.921604	1.312842	0.34
-23.129162	-23.100565	1.3179868	0.32
-23.174559	-23.293379	1.3241336	0.3
-23.231096	-23.49704	1.3302795	0.44
-23.264343	-23.68002	1.3354281	0.3
-18.740414	-19.22016	1.120627	0.2
-18.755112	-19.357304	1.1247481	0.32
-18.869457	-19.535944	1.1318086	0.29
-18.321264	-19.09162	1.1079274	0.3
-18.21626	-19.103357	1.1060457	0.32
-18.190382	-19.198036	1.108165	0.5
-18.393753	-19.533657	1.1212888	0.27
-18.282675	-19.540474	1.1184074	0.37
-18.296616	-19.616453	1.1214676	0.29
-18.226109	-19.665724	1.1205863	0.46
-18.19313	-19.754494	1.1227056	0.42
-23.828718	-25.998228	1.4071366	0.34
-23.879385	-26.218996	1.4142998	0.33
-23.923977	-26.434843	1.420464	0.33
-23.970615	-26.654665	1.4276295	0.37
-31.905144	-35.546368	1.8313339	0.31
-31.749361	-35.598	1.8285375	0.33
-31.591562	-35.64866	1.8267412	0.32
-31.428656	-35.69137	1.8239421	0.32
-31.256605	-35.7232	1.8211409	0.29
-31.100788	-35.772808	1.8193401	0.3
-30.942944	-35.820442	1.8175387	0.33
-30.836594	-35.812115	1.8146341	0.29
-30.689882	-35.869587	1.8138305	0.33
-30.520824	-35.90135	1.8110237	0.29
-30.35278	-35.934093	1.8082162	0.3
-30.199953	-35.983635	1.8064092	0.3
-30.050165	-36.03613	1.8046017	0.34
-29.88309	-36.06684	1.8017896	0.3
-29.792948	-36.07428	1.7998823	0.3
-29.631962	-36.111904	1.7980701	0.3
-29.475014	-36.15247	1.7952561	0.31
-29.320112	-36.197006	1.7934433	0.31
-29.169252	-36.244484	1.791629	0.34
-29.006184	-36.276108	1.7898109	0.3
-28.861408	-36.330494	1.7879959	0.3
-28.758005	-36.318085	1.786081	0.31
-28.614218	-36.371452	1.7842633	0.37
-28.45214	-36.403046	1.7814424	0.24
-28.301233	-36.447495	1.779622	0.31
-20.616829	-26.764915	1.3599329	0.21
-20.43474	-26.703608	1.3550445	0.52
-27.840284	-36.5639	1.7741501	0.21
-27.758198	-36.576195	1.773236	0.24
-20.19457	-26.826586	1.3533735	0.21
-20.178263	-26.98216	1.3575273	0.34
-20.345083	-27.38242	1.3717334	0.21
-20.279964	-27.475615	1.3738748	0.18
-26.995188	-36.765358	1.7630944	0.31
-26.848251	-36.8087	1.7612643	0.32
-26.756975	-36.80609	1.7603436	0.32
-26.598825	-36.832565	1.7575076	0.28
-26.48749	-36.923447	1.7576863	0.32
-26.439281	-37.10354	1.7618868	0.21
-26.615059	-37.598824	1.7791659	0.27
-26.678886	-37.941513	1.7904091	0.26
-26.751917	-38.30109	1.8026586	0.2
-26.903011	-38.646454	1.8148271	0.41
-26.973043	-39.008076	1.8260801	0.24
-27.06145	-39.400475	1.8393432	0.18
-27.160076	-39.811745	1.8526132	0.39
-27.235315	-40.19331	1.8648773	0.22
-27.31568	-40.58581	1.8781458	0.2
-27.47917	-40.967045	1.8923331	0.37
-27.557579	-41.36558	1.9046075	0.18
-27.659449	-41.80183	1.9198937	0.36
-27.733866	-42.203423	1.9321731	0.2
-27.841951	-42.659603	1.9474698	0.23
-27.925604	-43.082085	1.9617579	0.2
-28.031742	-43.545296	1.977061	0.22
-28.191378	-43.9446	1.991265	0.2
-28.304745	-44.428734	2.007579	0.22
-28.398779	-44.887104	2.0228865	0.18
-28.51122	-45.380253	2.0392075	0.31
-23.983519	-38.46984	1.7571471	0.25
-24.031288	-38.8187	1.7683992	0.0
-28.852936	-46.899677	2.0891964	0.07
-23.760155	-38.789642	1.7635959	0.0
-29.125525	-47.84717	2.1227622	0.0
-29.288286	-48.45674	2.1431358	0.12
-29.371508	-48.942276	2.1584702	0.28
-29.467031	-49.453667	2.175815	0.11
-23.730068	-40.147182	1.8027414	0.14
-29.728676	-50.612602	2.214559	0.0
-29.87352	-51.042137	2.2297962	0.1
-22.853363	-39.37677	1.7658051	0.15
-22.609194	-39.241108	1.7578865	0.0
-30.277363	-52.86996	2.2909698	0.0
-30.484653	-53.62204	2.317419	0.0
-22.291346	-39.551132	1.7613862	0.0
-27.38736	-48.907974	2.1260064	0.0
-30.89139	-55.34661	2.3764994	0.0
-31.118391	-56.165485	2.4039848	0.0
-31.28624	-56.89107	2.42944	0.0
-25.465893	-47.94008	2.0666935	0.0
-26.685728	-51.39421	2.1905231	0.0
-24.937733	-48.41312	2.0734606	0.0
-25.057037	-49.405647	2.1051543	0.0
-24.959707	-49.40801	2.1042268	0.0
-25.40394	-50.679306	2.1499002	0.0
-25.314814	-50.90181	2.1551385	0.0
-30.971632	-62.723763	2.6032887	0.0
-25.672361	-52.4426	2.2080827	0.0
-25.947336	-53.858376	2.2559862	0.0
-25.737392	-53.64003	2.2469656	0.0
-25.360512	-53.288837	2.2309601	0.0
-25.19266	-53.369232	2.23114	0.0
-29.3793	-63.231255	2.5978074	0.0
-24.686043	-53.606407	2.2316747	0.0
-24.746944	-54.18617	2.2500765	0.0
-24.558403	-54.000546	2.2420642	0.0
-29.652359	-65.70204	2.6785107	0.0
-28.705494	-64.149345	2.6169727	0.0
-28.508698	-64.2531	2.618185	0.0
-28.229767	-64.170784	2.611311	0.0
-27.984694	-64.16307	2.6084697	0.0
-27.844368	-64.39618	2.6137397	0.0
-27.589317	-64.084305	2.600674	0.0
-27.236328	-63.820793	2.5877092	0.0
-26.728125	-63.18601	2.5615668	0.0
-26.702805	-63.68278	2.5769567	0.0
-26.253027	-63.171314	2.554867	0.0
-4.9509487	-12.382147	0.6686916	0.41
-4.904919	-12.381749	0.6677201	0.38
-4.867092	-12.399258	0.6677565	0.45
-4.8210616	-12.398859	0.6667847	0.56
-4.792502	-12.440261	0.6678327	0.29
-4.740271	-12.421925	0.66685116	0.57
-4.737842	-12.473994	0.6688907	0.31
-4.7278457	-12.566191	0.67096424	0.34
-4.7065144	-12.62851	0.6730226	0.48
-4.5697947	-12.387099	0.6639286	0.29
-4.522688	-12.379698	0.66295135	0.42
-4.4796925	-12.382251	0.6629787	0.38
-4.4274416	-12.361904	0.6609947	0.56
-4.416753	-12.391059	0.6620221	0.4
-4.375823	-12.399586	0.66205215	0.5
-4.363806	-12.490796	0.6651251	0.6
-4.2815886	-12.382769	0.6600947	0.0
-10.126363	-32.449257	1.3781886	0.31
-10.088554	-32.688847	1.3853803	0.13
-10.116078	-33.14574	1.4006907	0.0
-14.452851	-47.7569	1.9237219	0.0
-9.51534	-32.462746	1.3725305	0.44
-9.418491	-32.513943	1.3736184	0.22
-9.581201	-33.460403	1.4062012	0.29
-9.4408245	-33.370056	1.4022114	0.0
-13.522482	-48.229412	1.9315547	0.0
-13.257995	-47.871437	1.9174405	0.0
-7.731634	-28.578522	1.2277251	0.0
-13.618251	-50.7043	2.0142474	0.0
-13.553762	-51.106228	2.0275626	0.0
-16.37674	-62.469166	2.4300957	0.0
-16.183481	-62.534477	2.4302392	0.0
-16.230051	-63.536297	2.463917	0.0
-16.09438	-63.42285	2.4599056	0.0
-15.416077	-61.576157	2.3919532	0.0
-16.925327	-68.4819	2.6350255	0.0
-16.6848	-68.4367	2.6321123	0.0
-17.109917	-71.141655	2.725788	0.0
-16.632353	-70.13587	2.6883206	0.0
-16.628382	-71.11022	2.7209992	0.0
-14.290532	-62.493534	2.4151382	0.0
-11.709447	-52.028072	2.0441096	0.08
-9.729271	-43.940407	1.7584431	0.0
-7.1716156	-33.486652	1.3884088	0.27
-7.0801177	-33.575714	1.3905119	0.15
-6.885175	-32.91875	1.367148	0.45
-5.483302	-26.715994	1.1485126	0.27
-5.405496	-26.76288	1.1495796	0.44
-4.994964	-25.170101	1.0926682	0.37
-4.434203	-22.762812	1.0082637	0.46
-3.6521754	-19.139708	0.8811223	0.31
-3.331397	-17.795975	0.83334106	0.34
-3.1016557	-16.742294	0.795719	0.24
-2.8668134	-15.779688	0.7621611	0.3
-2.8115315	-15.760289	0.7611709	0.55
-2.7636135	-15.776816	0.76120204	0.34
-2.6235301	-15.280254	0.7439217	0.64
-2.5787005	-15.304745	0.7439566	0.27
-2.3193166	-14.077347	0.70122725	0.43
-2.2229705	-13.646317	0.68597317	0.59
-2.036312	-12.78519	0.655463	0.29
-1.9771506	-12.671805	0.6514094	0.42
-1.9340075	-12.660264	0.6514183	0.55
-1.701806	-11.436565	0.6086796	0.37
-1.6626258	-11.418979	0.6076826	0.45
-1.5879393	-11.047721	0.59445995	0.42
-1.5090568	-10.756515	0.5842928	0.45
-1.3720967	-10.051869	0.559868	0.41
-1.3379819	-10.038225	0.5588712	0.43
-1.3070644	-10.044547	0.5588867	0.41
-1.275078	-10.0438795	0.55889773	0.62
-1.2420228	-10.036221	0.55790436	0.32
-1.0649356	-8.802931	0.515137	0.41
-1.0370412	-8.809217	0.51515096	0.48
-0.9840947	-8.605742	0.5080324	0.61
-0.81906015	-7.470331	0.46932605	0.32
-0.79402274	-7.4595847	0.46832716	0.5
-0.7700038	-7.4508257	0.46832916	0.55
-0.74717194	-7.4610567	0.46834344	0.53
-0.73737097	-7.478156	0.46835804	0.62
-0.7145288	-7.487385	0.46937153	0.29
-0.6717917	-7.3008003	0.46226016	0.5
-0.63562226	-7.172152	0.4581854	0.32
-0.60606456	-7.1064405	0.45615056	0.49
-0.5863496	-7.1286364	0.45617145	0.49
-0.5634666	-7.132861	0.4561812	0.48
-0.552435	-7.1259685	0.45617992	0.5
-0.529552	-7.130192	0.45618954	0.51
-0.50871074	-7.1393948	0.45620185	0.52
-0.48578823	-7.139617	0.4562087	0.5
-0.463999	-7.1538277	0.4572245	0.54
-0.44212112	-7.1590376	0.45723423	0.53
-0.41912022	-7.1512585	0.4562356	0.54
-0.4082735	-7.163362	0.4572467	0.5
-0.3864047	-7.1695704	0.45725694	0.52
-0.36343357	-7.164788	0.45726007	0.52
-0.34163123	-7.1779947	0.45727485	0.52
-0.31979012	-7.1872005	0.4572869	0.49
-0.29785362	-7.186406	0.45729223	0.52
-0.27493945	-7.18762	0.4572991	0.49
-0.2639665	-7.1867223	0.45730138	0.49
-0.24112839	-7.1959343	0.4583135	0.52
-0.21932323	-7.2091365	0.4583279	0.51
-0.19743313	-7.213338	0.45833626	0.52
-0.17446214	-7.2085485	0.45833886	0.52
-0.15154725	-7.2097583	0.45834535	0.51
-0.1405835	-7.2098584	0.4583481	0.5
-0.11774262	-7.219066	0.45835984	0.5
-0.09601865	-7.2412624	0.45937988	0.5
-0.073075145	-7.2394695	0.45938417	0.54
-0.050140925	-7.238675	0.45938903	0.51
-0.028212646	-7.238871	0.45939428	0.51
-0.0054152706	-7.2530746	0.459409	0.52
0.005603685	-7.2471724	0.45940757	0.51
0.028401192	-7.2613735	0.46042222	0.52
0.051272575	-7.2675757	0.4604315	0.52
0.07418038	-7.2697763	0.46043798	0.54
0.09707033	-7.273977	0.46044576	0.52
0.11999636	-7.274176	0.46045083	0.5
0.14209607	-7.2553678	0.4594429	0.48
0.15396732	-7.26547	0.46045217	0.45
0.17675088	-7.2816668	0.46046776	0.22
0.19877788	-7.270855	0.460465	0.59
0.19197464	-5.7897625	0.40947133	0.33
0.17473744	-3.7855644	0.3401244	0.3
0.24460346	-7.274246	0.4604765	0.27
0.18516077	-3.7226481	0.3380837	0.91
0.19100536	-3.7326965	0.3380913	0.91
0.20281422	-3.7387931	0.33809716	0.9
0.21377786	-3.7278817	0.33809137	0.95
0.22555384	-3.7379775	0.3380998	0.95
0.23831041	-3.7490802	0.33910903	0.95
0.25008875	-3.7591753	0.3391174	0.95
0.2628478	-3.7702773	0.3401266	0.95
0.26782343	-3.7663171	0.3391246	0.95
0.2806162	-3.7734182	0.34013104	0.95
0.29240593	-3.782512	0.34013867	0.95
0.30425248	-3.7846053	0.34014153	0.95
0.31701592	-3.7957053	0.34115058	0.95
0.32882416	-3.8027978	0.34115678	0.94
0.34072706	-3.7978897	0.34115484	0.95
0.3466121	-3.8039358	0.3411596	0.95
0.35942596	-3.8090346	0.34116453	0.93
0.3712826	-3.8101256	0.34116656	0.94
0.3840663	-3.8192234	0.3421741	0.93
0.39686695	-3.8263211	0.34218028	0.95
0.40872484	-3.827411	0.34218222	0.93
0.4155638	-3.8384635	0.34219044	0.93
0.428351	-3.84756	0.3431979	0.92
0.44112507	-3.8586566	0.3432067	0.9
0.45579666	-3.880768	0.34422314	0.9
0.46768728	-3.8778555	0.34422228	0.93
0.47768745	-3.8629274	0.34321302	0.96
0.49050042	-3.8690217	0.34421828	0.96
0.49831194	-3.8830805	0.34422857	0.96
0.51022387	-3.8771663	0.34422553	0.95
0.5258571	-3.904283	0.34524536	0.96
0.5377274	-3.9043686	0.34524637	0.96
0.5505661	-3.9074612	0.3452495	0.95
0.5634121	-3.9095528	0.34525192	0.96
0.57620263	-3.9196448	0.34625974	0.96
0.58313453	-3.9186935	0.3462596	0.96
0.5959339	-3.9277854	0.34626675	0.96
0.609744	-3.9338834	0.34627187	0.96
0.6216434	-3.9299653	0.34626994	0.96
0.6335426	-3.926047	0.346268	0.96
0.6473274	-3.9361444	0.3462758	0.96
0.6611325	-3.94324	0.34728152	0.96
0.6680324	-3.947288	0.3472847	0.96
0.6798996	-3.9483693	0.3472861	0.96
0.69465727	-3.9614718	0.34829596	0.96
0.7075343	-3.959558	0.34829527	0.96
0.7213499	-3.9656522	0.3483002	0.96
0.7351536	-3.9737463	0.34830645	0.96
0.75181985	-3.998863	0.3493246	0.96
0.75681245	-3.9918942	0.34932	0.96
0.77159613	-4.001994	0.34932762	0.96
0.7882921	-4.023109	0.350343	0.95
0.8011481	-4.025193	0.35034496	0.91
0.81594104	-4.0342917	0.3513518	0.92
0.8307538	-4.040389	0.35135657	0.93
0.84650266	-4.0554943	0.35236764	0.92
0.8515075	-4.046524	0.3513615	0.91
0.86435986	-4.049607	0.35136405	0.91
0.8541552	-3.9335046	0.34828252	0.86
1.5890601	-7.461289	0.4717734	0.29
1.6168706	-7.476473	0.47278562	0.55
1.5617769	-7.098004	0.45951957	0.18
1.6547339	-7.480717	0.4727908	0.38
1.680595	-7.489884	0.4737986	0.37
1.7064933	-7.4940495	0.47380292	0.38
1.7294645	-7.4891925	0.47380072	0.38
1.7573142	-7.4993696	0.47480923	0.39
1.7870455	-7.525564	0.47582892	0.38
1.8081225	-7.506688	0.47481674	0.38
1.8239645	-7.522792	0.47582868	0.39
1.8518025	-7.534967	0.47683838	0.38
1.8747956	-7.5271044	0.47683382	0.38
1.902635	-7.5392785	0.47684345	0.39
1.9314511	-7.5544586	0.47785518	0.41
1.9554279	-7.5486	0.47785193	0.41
1.9823134	-7.554764	0.47785717	0.4
1.9981731	-7.5688634	0.47886756	0.39
2.023106	-7.569011	0.47886845	0.39
2.051939	-7.5821867	0.47987857	0.41
2.0807729	-7.595361	0.48088863	0.42
2.1038013	-7.58249	0.47988015	0.41
2.1306818	-7.5896487	0.4808858	0.41
2.162462	-7.609841	0.48190078	0.35
2.1724966	-7.6008935	0.48189467	0.42
2.2023041	-7.618073	0.48190737	0.42
2.2340868	-7.638263	0.4829222	0.34
2.2551463	-7.621373	0.48291057	0.42
2.2840044	-7.63154	0.48391816	0.36
2.3118932	-7.637699	0.48392287	0.43
2.3368492	-7.6348352	0.48392108	0.41
2.355688	-7.651949	0.48493344	0.41
2.3864908	-7.6701283	0.4859466	0.35
2.4104834	-7.662255	0.48594114	0.43
2.4364247	-7.6613946	0.48594064	0.41
2.4692051	-7.6825843	0.48695588	0.37
2.4932103	-7.6727066	0.48694885	0.44
2.514009	-7.6958323	0.48796535	0.36
2.5409234	-7.698977	0.48796755	0.45
2.5698133	-7.705133	0.4889719	0.36
2.5947843	-7.700261	0.48896828	0.44
2.6266103	-7.7154365	0.48997897	0.38
2.6525793	-7.7105684	0.48997527	0.45
2.6863701	-7.730756	0.49098948	0.35
2.701309	-7.734835	0.49099225	0.46
2.7331312	-7.751009	0.4920035	0.34
2.7581286	-7.7421293	0.49199677	0.59
2.7801642	-7.72823	0.49198642	0.36
2.8061209	-7.725358	0.49198392	0.36
2.8379703	-7.7375255	0.49299213	0.36
2.8678625	-7.743678	0.492996	0.33
2.8916266	-7.7728167	0.4950166	0.17
2.9951258	-7.977483	0.5021625	0.55
3.0240514	-7.9796247	0.50316346	0.57
3.0559347	-7.9877863	0.50316864	0.55
3.0868258	-7.9949403	0.50417304	0.57
3.1197014	-8.004105	0.50517887	0.55
3.149621	-8.007249	0.5051803	0.58
3.1685078	-8.019348	0.5061886	0.59
3.195483	-8.014471	0.5061842	0.59
3.2283602	-8.023632	0.50718987	0.59
3.2671292	-8.048835	0.50820696	0.57
3.2960768	-8.047967	0.50820535	0.58
3.3260102	-8.049105	0.50920516	0.59
3.3468785	-8.064214	0.5092155	0.56
3.3787906	-8.068362	0.5102173	0.56
3.4126635	-8.078525	0.51122344	0.57
3.4465315	-8.089686	0.5112303	0.59
3.478445	-8.093831	0.512232	0.57
3.513312	-8.104997	0.5132388	0.59
3.5432541	-8.105128	0.51323754	0.59
3.5661042	-8.123245	0.51424986	0.59
3.5960472	-8.123376	0.5142486	0.59
3.6338816	-8.139555	0.5152587	0.58
3.664817	-8.140688	0.5162581	0.57
3.695759	-8.14082	0.5162567	0.57
3.7335956	-8.156997	0.51726675	0.57
3.7665112	-8.161139	0.51826817	0.58
3.7854364	-8.168225	0.5182724	0.59
3.8252537	-8.187411	0.5202845	0.59
3.8611374	-8.1965685	0.5202893	0.59
3.8920755	-8.197697	0.52128845	0.6
3.9269786	-8.203845	0.522291	0.6
3.9579234	-8.203969	0.52228934	0.61
3.9967697	-8.219143	0.5232984	0.61
4.021624	-8.237263	0.5243104	0.61
4.055542	-8.241403	0.5253114	0.61
4.092428	-8.250559	0.525316	0.57
4.1273284	-8.257703	0.52631915	0.6
4.159279	-8.2568245	0.5273165	0.61
4.1971593	-8.266984	0.52732164	0.61
4.2370143	-8.281154	0.5283297	0.59
4.258917	-8.292251	0.5293365	0.58
4.295811	-8.300401	0.53034014	0.57
4.331719	-8.306543	0.53134227	0.55
4.371582	-8.319708	0.53234947	0.58
4.4074965	-8.324848	0.53235084	0.6
4.4483595	-8.338015	0.53335786	0.61
4.4692774	-8.347104	0.53436315	0.59
4.5091596	-8.357262	0.5353679	0.59
4.546063	-8.364404	0.53637064	0.59
4.5819902	-8.367536	0.5373704	0.61
4.6208816	-8.376687	0.5373744	0.6
4.6627474	-8.3898535	0.53838116	0.61
4.6996636	-8.394989	0.5393822	0.59
4.7245564	-8.408093	0.5403902	0.6
4.763455	-8.41624	0.54139334	0.58
4.7993903	-8.4183655	0.54239213	0.59
4.840271	-8.429521	0.54339737	0.59
4.885121	-8.445696	0.544406	0.61
4.9230337	-8.451832	0.5454076	0.6
4.9639325	-8.45998	0.5464105	0.59
4.988829	-8.473083	0.5464184	0.6
5.0287356	-8.480225	0.54742056	0.61
5.062707	-8.476328	0.5484147	0.71
5.0758824	-8.438309	0.5473847	0.43
5.1197534	-8.45147	0.548391	0.39
5.1557064	-8.4505825	0.5493872	0.41
5.1976013	-8.459729	0.5503906	0.47
5.227463	-8.478854	0.5514026	0.36
5.263418	-8.477964	0.55139875	0.44
5.3142314	-8.501161	0.553412	0.38
5.3561387	-8.508301	0.55441374	0.46
5.393088	-8.508412	0.55541056	0.37
5.43599	-8.516555	0.55641294	0.45
5.484835	-8.534733	0.55742246	0.36
5.504799	-8.536796	0.5574222	0.45
5.556627	-8.557985	0.5594337	0.36
5.6035066	-8.570144	0.56043875	0.44
5.6394696	-8.568244	0.561434	0.42
5.688333	-8.583411	0.56244105	0.36
5.7262893	-8.582518	0.5634368	0.48
5.749381	-8.557535	0.5624154	0.23
4.8947277	-7.253676	0.5094921	0.55
5.276735	-7.7717237	0.5318548	0.3
5.2234044	-7.641326	0.52675927	0.38
5.2484174	-7.627366	0.5267459	0.54
5.4073515	-7.8061457	0.5348684	0.24
5.3649187	-7.6928067	0.53078485	0.29
5.1101637	-7.276299	0.5134877	0.41
5.099345	-7.237191	0.51245844	0.39
5.0618305	-7.135887	0.5093835	0.51
5.074915	-7.1068616	0.50835955	0.44
5.244792	-7.2976894	0.5174903	0.25
5.3184266	-7.3509865	0.5205241	0.57
5.5468965	-7.619123	0.532709	0.4
5.4140887	-7.3873014	0.52354234	0.38
5.3030105	-7.21065	0.5164163	0.38
5.3895564	-7.281013	0.519462	0.37
5.686585	-7.6334968	0.5357055	0.18
5.517999	-7.357489	0.524508	0.57
5.603574	-7.423839	0.5275507	0.3
5.4845996	-7.218101	0.5194026	0.3
5.4995832	-7.214127	0.52039784	0.51
5.64276	-7.3557777	0.52649325	0.27
5.756162	-7.455264	0.5315589	0.22
5.704695	-7.3408856	0.5274749	0.53
5.7684436	-7.3751082	0.52949476	0.23
5.714976	-7.259721	0.5254101	0.57
5.347576	-6.7467084	0.5040479	0.34
5.336715	-6.712604	0.50302225	0.29
5.401437	-6.7498326	0.5050443	0.54
5.5675077	-6.9135804	0.5131545	0.28
5.494126	-6.778098	0.50805604	0.36
5.595622	-6.8605113	0.5121096	0.28
5.757754	-7.014225	0.52021235	0.48
5.589874	-6.78732	0.51005244	0.2
5.4876404	-6.620698	0.50393265	0.47
5.701465	-6.835667	0.51407796	0.3
5.8854914	-7.012481	0.52219665	0.3
5.875696	-6.95632	0.5211534	0.46
5.8519793	-6.8840895	0.51809907	0.47
5.8431664	-6.8309355	0.5170581	0.21
5.6752777	-6.590992	0.50688756	0.43
5.7568665	-6.665341	0.510937	0.3
5.829574	-6.707589	0.5129621	0.57
5.9848213	-6.843237	0.5200516	0.24
5.8735776	-6.672579	0.51292926	0.37
6.0566826	-6.8383565	0.52203953	0.29
6.0776954	-6.8193436	0.52202207	0.52
6.1135626	-6.83846	0.5230331	0.26
6.382238	-7.094635	0.5362052	0.55
6.2809196	-6.938029	0.5290927	0.2
6.076138	-6.667928	0.5179022	0.46
6.1140547	-6.6679935	0.51889783	0.38
6.1002436	-6.6108108	0.5168541	0.28
6.1073203	-6.576727	0.51582617	0.57
6.1312532	-6.5817814	0.5168274	0.26
6.176134	-6.5888762	0.51782787	0.52
6.4309645	-6.8189507	0.5299811	0.32
6.5266128	-6.876271	0.5330156	0.18
6.30084	-6.597102	0.5208199	0.49
6.5149064	-6.7789707	0.53093976	0.29
6.4433656	-6.662518	0.5258555	0.45
6.411571	-6.609312	0.5238168	0.4
6.5709233	-6.730917	0.5308951	0.43
6.692462	-6.8133473	0.53594667	0.28
6.480559	-6.556259	0.5247666	0.36
6.5762224	-6.610565	0.52779883	0.52
6.749536	-6.743222	0.5348844	0.29
6.6371517	-6.588588	0.5287743	0.26
6.5764723	-6.5082545	0.5257174	0.35
6.583535	-6.475163	0.5246902	0.45
6.6622844	-6.511386	0.52770996	0.48
6.794804	-6.599846	0.5327652	0.33
7.0537896	-6.808857	0.54390186	0.42
7.108666	-6.8179607	0.5459029	0.34
6.8906384	-6.588943	0.5347455	0.27
6.981356	-6.6332045	0.53877044	0.42
6.9097486	-6.5247645	0.5336923	0.28
6.9038634	-6.4786086	0.53265625	0.57
6.982632	-6.511817	0.53567374	0.38
7.32734	-6.790159	0.5508562	0.23
7.4698744	-6.8796315	0.5559113	0.55
7.3294835	-6.7279596	0.54880655	0.21
7.4262033	-6.7742314	0.5528324	0.58
7.3495994	-6.661766	0.5477516	0.23
7.471226	-6.7301397	0.5527924	0.62
7.3627324	-6.590544	0.5466935	0.2
7.436545	-6.614712	0.54870456	0.52
7.196522	-6.3615785	0.53753	0.42
7.812293	-6.884058	0.5648769	0.33
7.6051483	-6.659056	0.55472106	0.34
7.977895	-6.941442	0.56990427	0.46
7.6770697	-6.6370616	0.5556957	0.25
7.8405805	-6.7355814	0.56175596	0.51
7.894482	-6.739653	0.56375337	0.32
7.8945737	-6.696503	0.5627191	0.52
7.398323	-6.2554326	0.54042315	0.4
7.4452324	-6.2554812	0.541418	0.38
7.3914824	-6.1701236	0.53835607	0.46
8.140058	-6.7519526	0.5707365	0.41
8.045457	-6.631428	0.5646512	0.32
8.207015	-6.7209086	0.57170475	0.63
7.1225667	-5.8145804	0.5231028	0.38
7.199368	-5.8397455	0.5251144	0.21
8.297937	-6.687877	0.572669	0.39
8.310981	-6.6557727	0.5726422	0.43
8.282152	-6.5895023	0.5705928	0.29
8.36697	-6.6146727	0.5736038	0.45
8.318197	-6.533327	0.5705446	0.34
8.3631	-6.54742	0.571551	0.46
8.340241	-6.4881787	0.56950665	0.48
8.167822	-6.3123693	0.56138563	0.3
8.153926	-6.261164	0.56034666	0.45
8.369368	-6.3848143	0.56842196	0.3
8.383394	-6.3537073	0.568396	0.52
8.635749	-6.502482	0.57848746	0.41
8.572961	-6.43417	0.57444	0.3
8.543109	-6.3698983	0.5723924	0.6
7.62967	-5.6524053	0.53291976	0.19
8.520296	-6.270495	0.5703164	0.27
8.588174	-6.2785783	0.57231593	0.61
8.583244	-6.2344017	0.5712816	0.32
8.64913	-6.240474	0.57327986	0.39
8.671102	-6.235471	0.5732737	0.53
8.721029	-6.230487	0.5742648	0.25
8.623332	-6.1189733	0.57018685	0.29
8.668268	-6.110973	0.5711762	0.51
8.676298	-6.0758376	0.5701478	0.35
14.083164	-9.792478	0.79453564	0.27
14.145214	-9.770434	0.79551303	0.44
14.101419	-9.7071495	0.79346806	0.42
11.306223	-7.7322946	0.67619145	0.29
11.330282	-7.696164	0.6761612	0.39
11.321416	-7.637921	0.67511684	0.59
11.388373	-7.630935	0.67710537	0.3
11.350566	-7.554598	0.6740497	0.53
11.350671	-7.5033875	0.67300993	0.37
11.2948475	-7.440091	0.669966	0.46
11.382754	-7.4471736	0.67296356	0.4
11.414784	-7.417067	0.67293745	0.53
11.466773	-7.399022	0.673919	0.32
11.482835	-7.3588624	0.6738866	0.61
11.6525755	-7.416199	0.67991596	0.35
12.305274	-7.804202	0.70615834	0.41
12.08284	-7.6102586	0.69602823	0.46
12.142823	-7.594223	0.6970108	0.2
12.487241	-7.755093	0.7101051	0.43
12.509307	-7.7139277	0.71007174	0.54
12.571293	-7.6978908	0.7120543	0.38
12.61731	-7.671802	0.71203053	0.55
12.559473	-7.6095033	0.70998764	0.34
12.693323	-7.6356826	0.71399665	0.62
12.777269	-7.631706	0.7159868	0.31
14.322544	-8.492198	0.776518	0.52
14.52132	-8.548539	0.783545	0.41
14.524453	-8.488276	0.7824991	0.23
14.685305	-8.520492	0.787511	0.29
14.740277	-8.521521	0.78950745	0.53
14.690497	-8.431098	0.78644294	0.18
14.685636	-8.367815	0.78539544	0.37
14.542006	-8.225118	0.7782986	0.52
14.732812	-8.271405	0.7843191	0.28
14.636093	-8.156851	0.78024	0.3
14.805939	-8.190069	0.7852524	0.49
14.615303	-8.055386	0.77716523	0.27
14.726243	-8.0554285	0.7811571	0.55
14.730349	-7.9981704	0.78011376	0.22
24.929836	-13.424718	1.1744431	0.32
11.133051	-5.912313	0.63781023	0.36
11.082154	-5.840965	0.63576025	0.53
11.150067	-5.854048	0.63776505	0.33
27.703276	-14.413269	1.2729893	0.29
27.758556	-14.331916	1.2739259	0.4
27.979607	-14.334003	1.2799133	0.47
13.225284	-6.730799	0.71427315	0.26
13.2553005	-6.693634	0.7142434	0.17
13.161484	-6.5941367	0.7101758	0.34
13.132548	-6.5539384	0.70914793	0.48
13.210497	-6.540899	0.711133	0.36
13.17659	-6.472564	0.70908463	0.38
13.117711	-6.3931694	0.7060298	0.47
13.251588	-6.4062676	0.71003056	0.23
13.558251	-6.501806	0.7210811	0.39
36.247536	-17.284431	1.5765605	0.21
37.282757	-17.633385	1.6137531	0.21
13.550417	-6.314902	0.71794415	0.58
42.482204	-19.600199	1.801876	0.12
13.378688	-6.1329765	0.7098215	0.17
13.3957	-6.0897694	0.7097889	0.58
13.342801	-5.9902697	0.7067195	0.33
13.519636	-6.018445	0.71272945	0.35
13.2959	-5.8686604	0.7036338	0.3
13.366847	-5.84958	0.7056158	0.58
13.513716	-5.8626723	0.7096167	0.26
33.791378	-14.507448	1.4607067	0.12
34.21813	-14.627127	1.4757698	0.14
43.94498	-18.615793	1.8331006	0.19
34.51255	-14.4955435	1.482662	0.0
34.472935	-14.350821	1.4795619	0.11
49.91993	-20.588757	2.0461977	0.16
50.1473	-20.49735	2.0521233	0.13
50.266766	-20.361702	2.0540233	0.17
50.634727	-20.417048	2.0660448	0.12
51.409622	-20.54081	2.0920956	0.16
51.668972	-20.455431	2.0990248	0.0
62.83478	-19.841772	2.4481883	0.0
62.754097	-19.707058	2.444102	0.0
62.14895	-19.301874	2.4198546	0.0
62.861088	-19.305958	2.4428353	0.0
62.722675	-19.04658	2.43567	0.0
63.007034	-18.91591	2.4435763	0.0
63.06151	-18.715858	2.4434445	0.0
62.672184	-18.385073	2.427241	0.0
63.322117	-18.466557	2.4492753	0.0
63.193657	-18.213198	2.442115	0.0
63.60294	-18.113697	2.4550397	0.0
60.20192	-16.9402	2.3323765	0.0
60.204346	-16.73611	2.3312457	0.0
60.447655	-16.598387	2.3371513	0.0
60.19717	-16.324905	2.3269832	0.0
59.70657	-16.091621	2.308847	0.0
60.692566	-16.150997	2.3408604	0.0
60.50503	-15.897622	2.332704	0.0
60.496414	-15.690504	2.3305738	0.0
60.326855	-15.444164	2.3224223	0.0
59.978348	-15.152568	2.308247	0.0
59.95553	-15.046994	2.3071816	0.0
59.964878	-14.847914	2.306057	0.0
59.920235	-14.635758	2.3019254	0.0
60.75529	-14.636799	2.3299086	0.0
61.02654	-14.498053	2.337817	0.0
61.332775	-14.366344	2.3467295	0.0
64.755066	-14.9506645	2.4640226	0.0
61.38024	-14.070729	2.345547	0.0
61.383553	-13.867616	2.344422	0.0
61.217907	-13.627292	2.3362784	0.0
60.866295	-13.347745	2.3231146	0.0
60.91157	-13.155689	2.3229973	0.0
60.81987	-12.9354725	2.3178656	0.09
68.40625	-14.320312	2.5795746	0.11
61.548355	-12.58254	2.3396413	0.74
61.575603	-12.386456	2.3395236	0.9
61.645836	-12.197409	2.34041	0.89
61.69107	-12.004337	2.3402946	0.89
61.59532	-11.784112	2.3351657	0.82
61.657536	-11.594055	2.3360527	0.19
69.53408	-12.958788	2.6067486	0.0
69.65132	-12.752643	2.6096263	0.0
63.416744	-11.406034	2.3939195	0.0
63.39396	-11.195861	2.391797	0.0
63.604126	-11.025913	2.397696	0.0
63.579327	-10.814731	2.3955743	0.0
63.583515	-10.608576	2.3944554	0.0
63.6236	-10.512034	2.3943996	0.0
63.401814	-10.269672	2.3862631	0.0
63.264004	-10.042393	2.3801348	0.1
51.316826	-7.98472	1.9690844	0.0
51.359905	-7.8258247	1.9699937	0.08
52.25587	-7.7926426	1.9989665	0.13
51.92999	-7.5764194	1.9868476	0.14
51.643063	-7.451713	1.9767802	0.16
51.214176	-7.225431	1.961657	0.17
50.908268	-7.018257	1.9505441	0.24
50.69834	-6.826168	1.9424391	0.1
41.967262	-5.519736	1.6427827	0.16
50.841408	-6.5184216	1.9452682	0.22
49.57554	-6.278054	1.902145	0.0
49.29359	-6.0839505	1.8910406	0.05
38.45452	-4.6286616	1.5213177	0.14
41.59323	-4.8710413	1.6274294	0.24
41.6082	-4.7392893	1.6273578	0.18
41.60317	-4.6055255	1.6262856	0.34
41.60313	-4.472767	1.6262141	0.18
15.056901	-1.611451	0.7218226	0.22
15.065755	-1.5641756	0.7217965	0.3
15.248593	-1.5339977	0.7277788	0.39
41.082985	-3.9588263	1.6069431	0.23
40.855938	-3.8059502	1.5978634	0.12
14.92816	-1.3599864	0.7166861	0.0
41.442772	-3.5967486	1.6177517	0.11
41.54573	-3.5394192	1.6207213	0.18
13.631665	-1.0924363	0.67154896	0.53
15.213434	-1.16786	0.72558206	0.15
15.181271	-1.1165601	0.7245551	0.49
37.491417	-2.6010342	1.4812511	0.18
14.519961	-0.9767476	0.7014842	0.27
14.382884	-0.945566	0.6964684	0.26
13.573739	-0.8510187	0.66942185	0.59
14.392541	-0.8550343	0.69742143	0.5
37.433884	-2.0629313	1.4779805	0.32
37.511753	-1.9482691	1.4799234	0.32
37.732616	-1.8396412	1.4868695	0.2
12.879868	-0.6045733	0.6452967	0.23
12.794778	-0.5804315	0.64228463	0.18
12.832592	-0.54119956	0.64326465	0.43
13.523394	-0.52610546	0.66725576	0.52
13.512208	-0.4828504	0.66623414	0.27
12.890032	-0.42149207	0.64520437	0.3
12.886841	-0.38024837	0.64518386	0.32
12.967745	-0.36214095	0.6481748	0.23
12.932556	-0.3208974	0.64715457	0.41
16.163328	-0.34301522	0.7561627	0.33
13.198165	-0.2434386	0.65511644	0.37
16.405941	-0.24443564	0.7641152	0.4
13.220771	-0.15994519	0.6560761	0.2
13.252572	-0.118701436	0.6570563	0.19
13.240472	-0.097576626	0.6570462	0.63
13.229269	-0.055326965	0.6560261	0.41
12.537072	-0.014083373	0.6330067	0.34
12.399937	0.012071522	0.5489943	0.29
12.681732	0.052309696	0.5569754	0.61
12.622522	0.092548	0.5549566	0.19
12.712317	0.13278605	0.557938	0.36
12.96711	0.17604142	0.5649181	0.31
12.930899	0.21627954	0.56389964	0.43
13.113795	0.23941575	0.56888914	0.54
[truncated: 119,445 more rows]
