# Supplementary material for: Density-equalized RANDT scan matching with integrated outlier removal and point density uniformity
Source: PLoS One. 2026 Apr 28;21(4):e0345709. doi: 10.1371/journal.pone.0345709 (PMC13124066; doi:10.1371/journal.pone.0345709)
Supplement: S2 Dataset — Processed LiDAR data converted into CSV format, including spatial coordinates and associated attributes such as intensity values, used for analysis in this study. (ZIP) [file pone.0345709.s002.zip › Velodyne_CSV/000129.csv]

X	Y	Z	Intensity
58.31096	0.029073436	2.181018	0.08
57.748833	0.11930139	2.162074	0.08
57.883568	0.3017623	2.1661875	0.09
57.892307	0.48422322	2.1673014	0.0
57.84804	0.6656816	2.165414	0.0
61.019768	0.8962619	2.2735589	0.0
61.090492	1.08975	2.2756798	0.0
61.14222	1.283238	2.2778003	0.0
61.21808	1.3814859	2.2808619	0.0
61.1448	1.5719663	2.2779806	0.0
61.005512	1.7614443	2.2740989	0.0
61.101227	1.9569372	2.2772212	0.0
63.44593	2.2326288	2.3573952	0.0
65.65562	2.518345	2.4325757	0.0
67.758316	2.8130834	2.503762	0.0
64.134186	2.762963	2.3817277	0.0
64.01388	2.9594576	2.3778503	0.0
62.857586	3.1038232	2.3389394	0.11
49.054398	2.5715117	1.8715914	0.13
48.6851	2.705852	1.8596742	0.15
38.37792	2.248727	1.5103745	0.17
38.37777	2.3098822	1.510412	0.18
47.63636	3.0236583	1.8248692	0.4
37.654194	2.5043793	1.4865294	0.11
37.6379	2.6216772	1.486601	0.43
38.84958	2.830201	1.5277317	0.2
38.26029	2.908402	1.5087779	0.23
38.074993	3.014672	1.5028424	0.18
37.830845	3.0547748	1.4948663	0.14
34.8516	2.923457	1.393777	0.18
37.47224	3.263305	1.4829924	0.25
37.24394	3.3615549	1.4760517	0.21
37.105633	3.466822	1.4721155	0.39
37.24732	3.599156	1.4771967	0.23
37.669994	3.759559	1.4922961	0.3
38.627808	3.9179537	1.5243962	0.13
38.3225	4.008183	1.5144502	0.42
38.18418	4.115454	1.5105151	0.22
37.831875	4.1976633	1.4995638	0.18
37.861553	4.321976	1.5006398	0.43
37.95822	4.4543085	1.5047208	0.22
37.806065	4.4974184	1.4997464	0.17
11.139927	1.3436369	0.5897057	0.23
11.061662	1.3687061	0.5867177	0.5
11.088384	1.4078101	0.5877386	0.25
40.730602	5.3685884	1.602291	0.2
11.350809	1.5150898	0.597799	0.15
11.260536	1.5391564	0.5948102	0.39
11.261397	1.5572045	0.59481966	0.36
11.0591345	1.564229	0.58781993	0.46
33.456474	4.8884263	1.3559601	0.18
11.071574	1.6374238	0.5888583	0.28
11.106292	1.6785321	0.5898804	0.31
9.734129	1.4990969	0.54376066	0.36
9.718853	1.5281756	0.54277503	0.54
10.6936245	1.7016064	0.5768843	0.14
10.608347	1.7226652	0.5738935	0.61
10.78005	1.7858275	0.5799297	0.18
10.575788	1.7858343	0.5729253	0.34
10.547511	1.8149123	0.5719396	0.43
10.471233	1.8359709	0.5699487	0.59
9.65404	1.7216966	0.5418709	0.28
9.668893	1.7407469	0.54288083	0.42
38.92586	7.2051587	1.5523949	0.26
9.567058	1.8159515	0.53991574	0.47
11.238582	2.1738358	0.5981412	0.25
11.117304	2.186874	0.59414494	0.63
8.993427	1.7788768	0.5208808	0.16
12.538702	2.530725	0.643359	0.52
8.918868	1.8229978	0.5179001	0.16
8.981571	1.86611	0.52092314	0.16
9.606206	2.0285137	0.5430228	0.51
8.996004	1.9282746	0.521954	0.51
8.955579	1.9643722	0.52097017	0.61
9.021287	2.008486	0.5229939	0.25
9.011007	2.035558	0.52300674	0.18
12.493182	2.8726063	0.64453834	0.55
9.084413	2.113761	0.52604735	0.3
8.908158	2.1017373	0.5200351	0.39
9.245812	2.2130144	0.53210163	0.18
9.268663	2.2340684	0.53311276	0.51
9.199386	2.2481084	0.531117	0.51
9.264083	2.2952285	0.53314245	0.27
9.232799	2.31829	0.53315246	0.62
8.371676	2.1278322	0.5030261	0.39
8.345387	2.1498914	0.5020354	0.41
24.306164	6.3831687	1.0637368	0.42
24.073027	6.3621173	1.0557204	0.35
12.742791	3.4009395	0.6578222	0.17
8.843276	2.383477	0.5211678	0.21
8.725004	2.381477	0.5171616	0.55
8.852685	2.44664	0.52119833	0.21
8.677429	2.427599	0.51618135	0.38
8.836097	2.5027857	0.5212243	0.46
8.810954	2.5108075	0.52122694	0.3
8.958633	2.5829864	0.5262681	0.59
9.072301	2.6481485	0.5303045	0.31
9.089002	2.68424	0.5313224	0.46
12.95577	3.8791254	0.6690774	0.27
12.888469	3.9031856	0.6670874	0.51
12.872316	3.920228	0.66709554	0.41
12.74103	3.92424	0.6630927	0.29
8.556799	2.6591988	0.514284	0.59
8.563508	2.6902778	0.51429886	0.29
8.617194	2.737395	0.5173236	0.2
8.547912	2.7454183	0.5143236	0.58
12.825414	4.172847	0.6682231	0.23
8.741408	2.8536837	0.5223845	0.27
8.743109	2.884762	0.52239907	0.41
8.693814	2.8998015	0.5214032	0.58
8.735507	2.9439106	0.52342606	0.34
8.766198	2.9850123	0.5244468	0.47
8.740895	3.0080707	0.52445596	0.35
8.736597	3.0371432	0.52446914	0.47
8.715453	3.0451639	0.5234716	0.36
8.652166	3.0541885	0.52147186	0.5
8.764824	3.1253612	0.52651143	0.52
13.403957	4.836438	0.6945847	0.34
13.446612	4.899588	0.69661856	0.32
8.272784	3.0672336	0.5094535	0.64
13.212857	4.932665	0.6896242	0.21
13.129545	4.949704	0.6876287	0.38
13.117219	4.991803	0.6876491	0.59
13.058905	5.0168614	0.68565863	0.38
13.057566	5.0639715	0.6866819	0.19
13.039237	5.104065	0.6867009	0.57
8.752753	3.4371233	0.52965254	0.21
8.2476425	3.268727	0.51154137	0.52
8.27932	3.3118308	0.5135628	0.32
8.273024	3.338896	0.51357424	0.49
8.265712	3.366964	0.5135861	0.51
8.262404	3.396034	0.5135986	0.24
8.201123	3.4010472	0.511596	0.45
8.220953	3.4251044	0.51260805	0.43
8.180656	3.4391387	0.51161104	0.36
8.123374	3.445154	0.5096091	0.65
8.20803	3.51131	0.51364464	0.25
8.08477	3.4892595	0.509625	0.45
8.011498	3.4872553	0.507618	0.4
8.139279	3.5584226	0.5126593	0.36
7.9300637	3.4972801	0.5046154	0.59
8.050698	3.5804753	0.5096613	0.33
8.090357	3.62959	0.51168567	0.27
8.100039	3.6646721	0.5127015	0.29
8.0097685	3.654649	0.5096893	0.53
8.060426	3.7087748	0.5117167	0.38
8.096249	3.7408495	0.51373357	0.53
8.08594	3.7669098	0.5137437	0.24
8.084619	3.7979817	0.5137567	0.48
8.099296	3.8360693	0.5147741	0.38
12.656425	6.050194	0.6881333	0.49
8.099659	3.8992143	0.51580065	0.41
12.630726	6.1363807	0.6881717	0.43
12.638546	6.1644425	0.6891853	0.17
16.929705	8.327423	0.85250854	0.67
16.937304	8.3975725	0.85354304	0.29
12.868326	6.4290314	0.7003253	0.39
12.838982	6.465107	0.6993397	0.46
12.964537	6.5803638	0.7054026	0.28
12.997151	6.648512	0.7074365	0.6
7.2576265	3.7228005	0.48764238	0.15
7.2642994	3.7558753	0.4886562	0.52
7.434868	3.8741448	0.4957221	0.22
6.8959146	3.6205637	0.4755611	0.59
13.154384	6.9672003	0.7175951	0.31
6.93226	3.6957333	0.47759438	0.23
6.952084	3.7207897	0.47860637	0.53
6.78089	3.6566422	0.47256103	0.16
6.851524	3.7227914	0.4755949	0.54
6.9231462	3.7909446	0.47862968	0.28
7.7641993	4.2850637	0.51192254	0.34
7.7418957	4.304104	0.5119274	0.59
7.428803	4.160776	0.4998339	0.19
7.11887	4.0024166	0.48773468	0.34
7.1924934	4.073575	0.4917711	0.53
7.179175	4.096624	0.4917782	0.27
7.127888	4.097623	0.48977196	0.57
7.1805267	4.1577554	0.49280152	0.25
7.1552176	4.173788	0.49180427	0.36
7.142071	4.1808023	0.4918052	0.42
7.12275	4.200844	0.49181014	0.47
7.080462	4.2058516	0.4908063	0.28
6.978225	4.174778	0.48678085	0.59
7.010867	4.2248864	0.48880383	0.2
6.9166236	4.197822	0.48578075	0.52
7.0072093	4.28401	0.4898251	0.25
6.925117	4.24893	0.48680064	0.55
6.979739	4.3130684	0.4898318	0.36
6.8655095	4.272975	0.48580074	0.41
6.860184	4.3000307	0.4858097	0.42
6.934788	4.3771973	0.48984852	0.33
6.787601	4.3140526	0.48380393	0.48
6.8132415	4.3611517	0.48582456	0.39
6.8550363	4.403242	0.4878459	0.29
6.7637916	4.375175	0.48482198	0.5
6.7924323	4.4242783	0.48684373	0.41
6.732152	4.416255	0.48483148	0.4
6.8147364	4.501436	0.48887435	0.41
6.8223963	4.53751	0.4888882	0.29
6.736146	4.5114465	0.4868653	0.48
11.613999	7.8026376	0.68779796	0.5
10.424825	7.051983	0.6393468	0.18
7.0240054	4.7850275	0.50000703	0.33
6.914782	4.742929	0.49597463	0.47
6.8664956	4.74192	0.4949663	0.39
6.866156	4.7739825	0.49497727	0.36
6.866813	4.807047	0.4959887	0.31
6.7917233	4.7709646	0.49296364	0.55
6.8882766	4.8711743	0.49801424	0.34
6.8689575	4.890207	0.4980174	0.46
6.788713	4.8651457	0.494995	0.43
6.664509	4.809016	0.4899543	0.33
6.6361966	4.8210344	0.4899532	0.61
9.977903	7.2933273	0.63137627	0.21
10.879633	7.979789	0.6707682	0.48
10.877237	8.030879	0.6717872	0.47
11.548029	8.582037	0.7010947	0.18
6.8983226	5.1637278	0.5041142	0.57
6.8340535	5.1496882	0.5020977	0.35
6.8047404	5.161704	0.50109625	0.47
6.677736	5.0815287	0.49604616	0.31
6.793235	5.2037783	0.50210774	0.46
6.7699075	5.220804	0.5021088	0.46
6.6946573	5.196743	0.49908656	0.36
6.4586263	5.046416	0.48999235	0.44
6.728911	5.2919226	0.50212365	0.31
6.699768	5.2869067	0.50111634	0.43
6.5715923	5.219754	0.49606946	0.25
6.5113254	5.205714	0.4940529	0.49
6.5519104	5.272844	0.49708208	0.35
6.4686775	5.2397637	0.49405465	0.43
6.3524885	5.179627	0.49001184	0.4
6.405056	5.2567763	0.4930465	0.45
6.583623	5.42011	0.5011342	0.19
6.5483284	5.425109	0.50012827	0.53
6.7227006	5.606472	0.5092209	0.39
6.5276456	5.478194	0.50114	0.23
6.497322	5.4892035	0.50013673	0.59
6.6806774	5.680585	0.5092345	0.37
6.3098984	5.399995	0.4930687	0.16
6.272774	5.3859596	0.49205622	0.6
6.3143444	5.4570923	0.4950865	0.25
6.215146	5.405975	0.4910489	0.49
6.3116403	5.524204	0.4961055	0.29
6.018754	5.3027387	0.48397338	0.43
6.1202254	5.4269786	0.48903278	0.38
6.10589	5.4490094	0.48903564	0.39
6.157618	5.5131326	0.4920662	0.42
6.1103354	5.5061045	0.49105284	0.45
6.3865056	5.7906656	0.50419986	0.29
6.266345	5.718505	0.49915048	0.51
6.415718	5.891838	0.5072357	0.21
6.102899	5.6413193	0.4940888	0.33
6.0955496	5.670363	0.494095	0.54
6.1223073	5.714443	0.4961138	0.34
6.0840163	5.714428	0.49510416	0.43
6.065685	5.73345	0.4951047	0.43
6.059334	5.7634945	0.4951112	0.55
6.0160403	5.75947	0.49409893	0.27
5.9467955	5.7303963	0.49207303	0.38
6.0063124	5.824566	0.49511376	0.31
6.101944	5.935777	0.5001686	0.47
6.4568963	6.318514	0.5183645	0.32
6.3277545	6.233327	0.51330775	0.18
7.249573	7.1821675	0.5588058	0.54
6.835998	6.81643	0.5395987	0.43
7.2078466	7.2332206	0.55880946	0.3
7.0399923	7.0869246	0.55072576	0.38
6.8010826	6.8905196	0.54060966	0.37
6.7487845	6.8824816	0.53959364	0.45
6.7094774	6.8854647	0.5385839	0.36
6.7190585	6.9395466	0.53960085	0.59
6.797497	7.0647645	0.5446553	0.32
6.838011	7.151909	0.54768944	0.41
6.6771464	7.0076194	0.5406072	0.52
6.726645	7.10378	0.5436461	0.26
6.737223	7.159863	0.5456636	0.41
6.5322723	6.98751	0.5365613	0.54
6.6536036	7.1618176	0.5436405	0.33
6.6531935	7.2078795	0.5446521	0.42
6.6458135	7.2449245	0.54565936	0.58
6.62465	7.245913	0.54565346	0.6
6.5813518	7.2438846	0.5446403	0.61
6.550007	7.256882	0.54363436	0.6
6.511689	7.2608633	0.54262394	0.59
6.461413	7.2498174	0.5416061	0.61
6.4240813	7.255801	0.5405963	0.62
6.3917503	7.2657933	0.54058886	0.62
6.3576255	7.250752	0.53957474	0.63
6.327299	7.261746	0.538568	0.62
6.2949653	7.271737	0.5385603	0.61
6.247674	7.2636952	0.53754354	0.59
6.2083635	7.26467	0.5365312	0.62
6.1720476	7.2686496	0.53552055	0.6
6.131735	7.2686214	0.5345075	0.61
6.1095796	7.2666035	0.5344999	0.62
6.076257	7.2735887	0.53349054	0.61
6.0329604	7.2685513	0.5324751	0.6
5.9976373	7.273532	0.53146446	0.6
5.9583335	7.272502	0.53145105	0.6
5.9190283	7.271472	0.5304375	0.61
5.900865	7.2734604	0.5294318	0.61
5.859559	7.2704263	0.528417	0.61
5.8282437	7.2774105	0.5284077	0.61
5.790923	7.279384	0.52739507	0.61
5.7546177	7.280357	0.52638257	0.6
5.713305	7.2773213	0.5253673	0.61
5.687964	7.2923183	0.5253614	0.61
5.6588373	7.27928	0.52434826	0.61
5.6195374	7.2762456	0.52333343	0.62
5.5882134	7.283228	0.5233235	0.6
5.5519004	7.2841988	0.52231026	0.61
5.5145855	7.284168	0.5222964	0.6
5.4842587	7.292151	0.5212867	0.59
5.44895	7.2931223	0.5202737	0.61
5.4258137	7.2860947	0.52026355	0.61
5.3895025	7.2860637	0.51924974	0.61
5.353199	7.285031	0.51823556	0.61
5.3228664	7.2930126	0.5182254	0.62
5.2925425	7.299993	0.5172149	0.59
5.256234	7.2989597	0.51720047	0.59
5.2179337	7.294921	0.51618457	0.58
5.1948004	7.2868915	0.5151739	0.6
5.16248	7.290866	0.5151617	0.59
5.131159	7.295842	0.51415	0.61
5.1028194	7.305825	0.5141403	0.6
5.0685225	7.304792	0.513126	0.6
5.035188	7.3087645	0.513113	0.6
5.0140595	7.301737	0.512103	0.59
4.9767575	7.2976966	0.51108676	0.55
4.948431	7.3056765	0.5110762	0.56
4.9171114	7.30965	0.51006365	0.58
4.882806	7.3086147	0.51004887	0.58
4.84649	7.306576	0.50903296	0.61
4.8151846	7.308546	0.5080197	0.6
4.7950325	7.3045216	0.5080102	0.61
4.7617235	7.304487	0.5069957	0.57
4.7284217	7.3034515	0.5069808	0.69
4.6961107	7.3044186	0.5059666	0.36
4.6677837	7.3113947	0.5059551	0.61
4.639448	7.3193717	0.5059436	0.64
3.419912	5.4543734	0.4290952	0.29
3.394814	5.4343295	0.42808008	0.2
4.5457134	7.301254	0.502898	0.36
4.509435	7.293206	0.50188	0.43
4.488075	7.311198	0.50287277	0.2
4.461745	7.320177	0.5018618	0.58
4.429424	7.3211412	0.50184673	0.58
4.400106	7.3251104	0.5008334	0.58
4.380962	7.3200846	0.5008235	0.59
4.35065	7.322051	0.49980924	0.49
4.3004203	7.290966	0.49878046	0.67
4.2860413	7.318972	0.49877748	0.33
4.2457623	7.3049126	0.49775574	0.59
4.2044964	7.2878494	0.49673298	0.48
4.2000804	7.331879	0.4977369	0.27
4.174957	7.316837	0.49672228	0.64
4.1486263	7.3248105	0.49671015	0.38
4.118314	7.3257737	0.49669498	0.43
4.088994	7.3287396	0.49568045	0.59
4.059673	7.331705	0.49566585	0.58
4.0333476	7.338677	0.4956532	0.57
4.0010533	7.3346324	0.49463594	0.57
3.9858906	7.3356137	0.49462816	0.58
3.956575	7.337577	0.49361306	0.59
3.9252794	7.334534	0.4935962	0.58
3.8959615	7.336497	0.49258086	0.59
3.8666427	7.338459	0.49256545	0.59
3.8393269	7.3424253	0.49255127	0.56
3.8080187	7.3403816	0.49153408	0.57
3.7928693	7.33936	0.4915257	0.55
3.7555954	7.3252993	0.49050367	0.66
3.7262805	7.3262596	0.48948765	0.39
3.703931	7.340238	0.48947692	0.68
3.6726334	7.336191	0.48945904	0.19
3.6473007	7.344161	0.48944575	0.43
3.6209652	7.351128	0.48843166	0.54
3.60384	7.3440986	0.48842117	0.49
3.5745196	7.345057	0.4884046	0.55
3.5392482	7.3319974	0.48738295	0.71
3.39461	7.094633	0.47727364	0.37
3.3672998	7.0955944	0.47725776	0.38
3.337992	7.0935493	0.47624028	0.48
3.3186293	7.1115317	0.4772307	0.3
3.294557	7.0874805	0.4762139	0.49
3.2712069	7.0984526	0.47620106	0.36
3.2419116	7.094405	0.47518307	0.45
3.2136097	7.092361	0.47516572	0.38
3.187306	7.093321	0.47414982	0.46
3.1808543	7.1403384	0.47615042	0.25
3.1624959	7.159321	0.47614098	0.61
3.1592677	7.1833296	0.4771413	0.45
3.1260045	7.169269	0.47611934	0.26
3.1215417	7.2212915	0.47712147	0.21
3.109134	7.25529	0.47811687	0.54
3.0837934	7.262253	0.47810158	0.23
3.2104409	7.6186533	0.4912144	0.34
3.1942954	7.6146245	0.49120387	0.24
3.145109	7.568518	0.4881685	0.38
3.1138256	7.560461	0.48814788	0.32
3.085506	7.5614133	0.48712984	0.36
3.0651517	7.5783877	0.48811826	0.37
3.0338585	7.57133	0.4870974	0.32
3.0045552	7.5682783	0.48707807	0.38
2.9943743	7.577265	0.4870722	0.37
2.9660594	7.577215	0.48605362	0.36
2.953622	7.6172123	0.4870488	0.27
2.9342422	7.6391883	0.4880378	0.51
2.880134	7.57206	0.4849961	0.26
2.8597796	7.589031	0.48498386	0.36
2.8324566	7.5909824	0.48496556	0.37
2.8262243	7.612981	0.48596314	0.26
2.8197417	7.6689944	0.4869632	0.51
2.7577133	7.576839	0.4839135	0.25
2.7353568	7.5908036	0.4838992	0.29
2.705078	7.5817432	0.48287755	0.26
2.6876833	7.6087217	0.48386753	0.38
2.6335995	7.5345883	0.48082405	0.28
2.6095316	7.5055304	0.479805	0.23
2.648635	7.692682	0.48584646	0.51
2.5935776	7.612543	0.48280156	0.13
2.5623035	7.600478	0.4817784	0.36
2.5508296	7.648474	0.48377365	0.45
2.49579	7.5643334	0.479728	0.32
2.3674257	7.2629647	0.46861377	0.29
2.3572447	7.2709484	0.46960685	0.32
2.32401	7.2478733	0.46758083	0.3
2.3086016	7.2788544	0.46857142	0.23
2.288234	7.295819	0.4695574	0.27
2.275801	7.3358083	0.47055072	0.15
2.336623	7.6080284	0.479614	0.34
3.3625658	10.968298	0.59960425	0.27
3.3532984	10.999286	0.6006001	0.37
3.3169343	11.006208	0.6005749	0.4
3.2845404	11.024142	0.6005532	0.59
3.2353215	10.987021	0.5985151	0.23
2.1800134	7.572688	0.47649297	0.41
2.119072	7.4565215	0.47243878	0.34
2.1085925	7.508515	0.47443378	0.21
3.100159	10.978715	0.59741646	0.4
3.0657856	10.989639	0.5973921	0.29
3.026467	10.983548	0.5963626	0.31
2.9970222	11.014488	0.597343	0.63
1.9763807	7.4502087	0.47132614	0.19
1.9827023	7.5642548	0.47433776	0.19
1.9524279	7.550183	0.4743127	0.13
1.9224788	7.4870987	0.471285	0.23
1.9346977	7.629164	0.4763029	0.0
1.8758107	7.501997	0.471248	0.0
3.7035842	14.706036	0.7251395	0.0
3.6532319	14.70191	0.7241018	0.0
3.608787	14.7238035	0.7240702	0.0
3.5835998	14.723741	0.72405124	0.0
3.5381944	14.736629	0.724018	0.0
3.487829	14.7345	0.7239797	0.0
3.4424078	14.750387	0.7239463	0.0
3.3940206	14.755264	0.7239096	0.0
3.3476171	14.766148	0.72387475	0.04
1.5714583	7.27623	0.4619817	0.34
1.5422115	7.2561545	0.46095553	0.27
1.5120013	7.228075	0.458928	0.47
1.4827883	7.201998	0.45790133	0.23
1.4604436	7.2109456	0.4588822	0.2
1.4469616	7.260922	0.45987278	0.33
1.425608	7.2738714	0.45985457	0.32
1.4105114	7.257831	0.45984048	0.25
2.1491683	11.026385	0.5906758	0.3
2.112814	11.029288	0.5896456	0.35
2.0774786	11.030194	0.589616	0.45
2.0450642	11.05111	0.5905899	0.36
2.0037994	11.027996	0.5895536	0.45
1.9704078	11.042907	0.58952606	0.37
1.9512596	11.036854	0.58950937	0.46
1.8952965	10.928687	0.58545524	0.55
1.257852	7.546488	0.4677167	0.19
1.2041214	7.3813214	0.4626598	0.29
1.1817654	7.393264	0.46263972	0.4
1.1770645	7.505267	0.4666405	0.26
1.1488248	7.484188	0.4656133	0.21
1.1239316	7.409111	0.46258667	0.27
1.0947363	7.377028	0.4615579	0.23
1.0753286	7.4049788	0.46254086	0.51
1.0637059	7.489958	0.46453375	0.23
1.0598952	7.627964	0.46953642	0.24
1.0267944	7.569865	0.46750236	0.23
0.9946531	7.5207705	0.46546948	0.39
0.9815341	7.511733	0.46545652	0.21
0.96697503	7.5806994	0.46744567	0.15
1.4150776	11.058333	0.5860361	0.45
0.91249025	7.541541	0.46539128	0.19
1.3327113	10.972082	0.58295584	0.45
1.251709	10.60581	0.5708618	0.3
1.2173669	10.606708	0.5698298	0.23
1.2225254	10.790737	0.5768441	0.26
1.1406237	10.396461	0.562747	0.41
1.1121558	10.434377	0.563722	0.41
1.0885025	10.521311	0.5667039	0.25
1.0473891	10.459182	0.5646616	0.39
1.0198684	10.511101	0.5656379	0.38
0.9797424	10.452972	0.5635964	0.19
1.0204746	11.021133	0.58366436	0.46
0.9677807	10.845959	0.5776047	0.18
0.9757591	11.299009	0.5926355	0.39
0.6099095	7.6816626	0.46909657	0.18
0.5797795	7.629567	0.46706337	0.21
0.5564472	7.636496	0.46703973	0.12
0.8142246	11.078485	0.5844669	0.43
0.79605883	11.076426	0.58444893	0.37
0.7597686	11.063308	0.5834124	0.54
0.49983507	8.035341	0.48100007	0.28
0.47451407	8.037262	0.4809739	0.29
0.6537286	11.066963	0.583307	0.32
0.6221772	11.122862	0.5852783	0.55
0.37485895	7.475921	0.4608425	0.19
0.3487427	7.4268365	0.45981237	0.3
0.32347527	7.412755	0.45878473	0.32
0.30020964	7.40368	0.45875934	0.36
0.27494025	7.3895984	0.45773143	0.34
0.25261438	7.3965263	0.45770764	0.36
0.22828002	7.3994474	0.4576814	0.39
0.21615069	7.392408	0.45766786	0.37
0.19379778	7.405335	0.45864412	0.38
0.17136686	7.436262	0.45962113	0.35
0.14891186	7.4731884	0.46059835	0.42
0.1272725	7.5561185	0.46357876	0.26
0.10821426	7.747059	0.4695676	0.25
0.08297723	7.7269735	0.4685387	0.4
0.06990598	7.7039285	0.46852303	0.12
0.04058367	7.4508257	0.4594771	0.45
0.014840847	7.306736	0.45444062	0.2
-0.008458135	7.3036566	0.4544142	0.33
-0.031694964	7.285578	0.45338696	0.5
-0.054896537	7.2584977	0.4523591	0.23
-0.07816139	7.2464175	0.45233193	0.18
-0.08924622	7.230379	0.45131838	0.19
-0.112929784	7.3222976	0.4552963	0.34
-0.13633518	7.346216	0.45527077	0.54
-0.16179992	7.6361284	0.4652579	0.21
-0.18625374	7.6720424	0.46623185	0.28
-0.21166448	7.693952	0.46720383	0.3
-0.23609878	7.725865	0.4681774	0.27
-0.24930966	7.7368174	0.46916273	0.36
-0.3479959	11.07046	0.5812463	0.16
-0.38463378	11.145324	0.5842098	0.56
-0.3152424	7.4895806	0.46007094	0.27
-0.45306265	11.083066	0.5821291	0.17
-0.36617234	7.562395	0.4630153	0.25
-0.5248456	11.106795	0.5830493	0.34
-0.5430504	11.114726	0.58302903	0.34
-0.5773417	11.103595	0.5829893	0.45
-0.6126829	11.103459	0.5829488	0.4
-0.6480636	11.114325	0.58290887	0.38
-0.6855465	11.148179	0.58386785	0.57
-0.4336007	5.959162	0.40882954	0.14
-0.45400897	5.986087	0.4098058	0.34
-0.46844608	6.0520334	0.41179225	0.46
-0.48882955	6.072958	0.4127681	0.31
-0.51880556	6.236845	0.41774198	0.29
-0.5274149	6.068815	0.41271907	0.44
-0.54565424	6.054747	0.41169494	0.19
-0.9499895	11.11814	0.5835568	0.51
-0.9853426	11.122001	0.5835151	0.46
-0.6577087	6.844311	0.43861136	0.32
-0.6305408	6.251424	0.4186014	0.25
-0.64455307	6.1823716	0.41657814	0.37
-0.664879	6.1882935	0.41655245	0.34
-0.6894086	6.244199	0.41852525	0.3
-0.70135295	6.159154	0.41550303	0.5
-0.7154068	6.1001005	0.41348	0.27
-0.7276622	6.125053	0.41446605	0.17
-0.75318253	6.173952	0.4164368	0.43
-0.7776858	6.223856	0.4184089	0.51
-0.7979805	6.219776	0.41738194	0.26
-0.8193437	6.2356915	0.41835526	0.29
-0.80227673	5.913765	0.40734994	0.4
-0.8164004	5.8727093	0.4063275	0.2
-0.83176154	5.922648	0.40831143	0.34
-0.88938344	6.230413	0.41826215	0.48
-0.9262509	6.3622627	0.42322496	0.26
-0.956884	6.439138	0.42519116	0.2
-0.91207314	5.947326	0.40920585	0.27
-0.91692924	5.8473086	0.4051898	0.44
-0.9382963	5.861222	0.40616214	0.25
-0.94743377	5.8581843	0.40614942	0.43
-0.97808874	5.9420586	0.40911582	0.43
-0.9994464	5.954971	0.40908793	0.27
-1.0784456	6.34164	0.42301852	0.3
-1.049349	6.0207644	0.41202617	0.35
-1.0593858	5.9607234	0.41000625	0.37
-1.0684041	5.8966866	0.4079872	0.34
-1.1484447	6.327348	0.4229215	0.17
-1.1399829	6.1543846	0.41691518	0.35
-1.1459157	6.0703607	0.4138981	0.34
-1.2134341	6.347073	0.42383406	0.24
-1.1752597	6.013237	0.4118511	0.43
-1.2468336	6.2989306	0.42178258	0.27
-1.235454	6.17898	0.41778526	0.23
-1.2485867	6.141924	0.41676274	0.32
-1.2832258	6.215775	0.4197225	0.45
-1.2922595	6.154736	0.41770285	0.3
-1.2112341	5.635086	0.39975715	0.26
-1.2735201	5.854817	0.4076944	0.3
-1.288726	5.833751	0.40667015	0.18
-1.2528683	5.6109066	0.3986945	0.31
-1.2762693	5.632805	0.39966345	0.48
-1.2945582	5.6307254	0.39963678	0.26
-1.3108066	5.621655	0.3996121	0.4
-1.3260307	5.604588	0.3995878	0.31
-1.3432976	5.596512	0.3995616	0.31
-1.386086	5.704324	0.4025133	0.3
-1.406411	5.710233	0.4034844	0.23
-1.432898	5.7841163	0.40545547	0.43
-1.507287	6.024787	0.4143788	0.29
-1.5326872	6.044673	0.4153444	0.4
-1.539736	5.99164	0.41332698	0.31
-1.6691114	6.4430637	0.42919883	0.23
-1.5416119	5.8306274	0.4083021	0.27
-1.5690928	5.904505	0.41027182	0.43
-1.6342287	6.0862117	0.41720113	0.28
-1.681007	6.188	0.42114645	0.36
-1.7084286	6.2158747	0.4221099	0.17
-1.684934	6.040977	0.41611964	0.32
-1.6512811	5.837126	0.40914	0.34
-1.6115386	5.612302	0.40116602	0.44
-1.6267865	5.633232	0.4021462	0.26
-1.6989964	5.830904	0.40906745	0.45
-1.6989545	5.754901	0.4060559	0.3
-1.7141792	5.739829	0.4060305	0.25
-1.7172008	5.6808124	0.40401667	0.35
-1.7395463	5.6897078	0.4049841	0.23
-1.7507076	5.6616535	0.40396252	0.52
-1.7628961	5.670596	0.40394536	0.39
-1.7598312	5.592607	0.40193728	0.29
-1.7781123	5.58952	0.40190867	0.3
-1.8085846	5.624377	0.4028676	0.43
-1.8106096	5.569364	0.40085515	0.25
-1.8319384	5.573262	0.4018228	0.32
-1.8969337	5.7209587	0.40674752	0.4
-1.902009	5.7069335	0.40673727	0.25
-1.911145	5.6708865	0.40571678	0.31
-1.9385567	5.693755	0.40667817	0.44
-1.9385595	5.632751	0.40466732	0.29
-1.9537902	5.617675	0.40364075	0.18
-1.9862735	5.6575193	0.4055971	0.39
-2.0075912	5.661415	0.4055643	0.33
-2.0289037	5.696313	0.40753725	0.27
-2.0674646	5.7491274	0.40948638	0.35
-2.0553048	5.6541786	0.4064878	0.18
-15.548039	44.67682	1.788577	0.12
-15.4947605	44.072956	1.7685711	0.32
-15.543911	43.768612	1.7594599	0.26
-15.695465	43.758785	1.7602422	0.2
-15.826475	43.906105	1.7660753	0.16
-15.932412	43.767494	1.762904	0.13
-16.240011	44.181915	1.7795208	0.0
-16.319592	43.96942	1.7733759	0.14
-16.717318	44.61541	1.7978947	0.29
-16.701658	44.146362	1.7828493	0.11
-16.830883	44.067623	1.7816504	0.14
-19.030186	49.63406	1.9822762	0.19
-19.060957	49.247772	1.9701743	0.22
-19.08871	48.858498	1.9580758	0.19
-19.112446	48.467243	1.9459822	0.22
-19.146324	48.10594	1.9348775	0.18
-19.164026	47.709713	1.9227906	0.33
-19.184792	47.328472	1.9107009	0.17
-19.141531	47.006607	1.8997142	0.36
-19.16739	46.646347	1.8886192	0.18
-19.192265	46.29008	1.8775257	0.37
-19.215132	45.93283	1.8674343	0.19
-19.235998	45.577587	1.8563454	0.36
-19.262955	45.241314	1.84625	0.21
-19.28386	44.896072	1.8351616	0.18
-19.23969	44.598217	1.825178	0.39
-19.255566	44.247993	1.8150953	0.23
-19.28563	43.93771	1.8049973	0.2
-19.24793	43.47475	1.7899748	0.29
-19.33063	43.2942	1.7858185	0.28
-19.36276	42.999905	1.7767184	0.18
-16.150927	35.517582	1.5052763	0.23
-16.18988	35.454334	1.5042055	0.28
-16.197016	35.175182	1.495144	0.29
-16.282011	35.067642	1.4929941	0.3
-16.401382	35.034935	1.4938046	0.29
-16.581406	35.13192	1.4985455	0.3
-16.595648	34.87573	1.4914755	0.13
-16.659433	34.728294	1.4873488	0.16
-16.858086	35.002243	1.4980935	0.16
-17.167452	35.36358	1.5136831	0.16
-17.144308	35.032566	1.5026549	0.43
-17.254562	34.97689	1.5024723	0.18
-21.34792	42.995243	1.8026651	0.3
-21.515503	42.992245	1.8044033	0.3
-21.685106	42.99323	1.8071384	0.31
-21.784557	43.023647	1.8089889	0.3
-21.955154	43.022625	1.8117213	0.31
-22.132822	43.03557	1.814445	0.3
-22.301395	43.030552	1.8161787	0.3
-22.473999	43.031513	1.8189067	0.29
-22.639534	43.019505	1.8206426	0.23
-19.547174	36.82505	1.590241	0.3
-19.43665	36.476543	1.5783423	0.18
-19.531683	36.376915	1.5761697	0.28
-19.543926	36.125713	1.569096	0.29
-19.56325	35.89047	1.5620137	0.29
-19.577526	35.64625	1.5549371	0.3
-19.593843	35.412025	1.5488591	0.29
-19.609154	35.175804	1.5417815	0.29
-19.560284	34.95798	1.5348113	0.28
-19.548355	34.6769	1.5257668	0.21
-19.568743	34.458652	1.5196838	0.49
-19.599236	34.26035	1.5145888	0.11
-4.256625	7.150471	0.47919065	0.21
-4.2627	7.133428	0.47917518	0.29
-4.2748456	7.103343	0.47814533	0.46
-4.3152504	7.121111	0.48008057	0.55
-4.3435426	7.11694	0.48003024	0.22
-19.680042	32.817997	1.4731138	0.41
-19.739847	32.68354	1.4699825	0.19
-19.665474	32.326786	1.4580168	0.32
-19.671177	32.222683	1.4559815	0.21
-16.591635	26.950674	1.2527486	0.48
-16.763584	27.040651	1.258486	0.18
-16.954685	27.158525	1.2641985	0.16
-16.345924	25.992609	1.2209103	0.51
-16.48863	26.037739	1.2246839	0.16
-17.108377	26.836348	1.2578578	0.3
-19.751131	30.799252	1.4154834	0.34
-19.700384	30.613451	1.4095193	0.25
-19.696712	30.395325	1.4034674	0.31
-19.793894	30.336664	1.4032886	0.4
-19.914259	30.31188	1.4040796	0.33
-19.918673	30.11071	1.3990175	0.21
-19.934183	29.928482	1.3939413	0.21
-19.942642	29.738293	1.3878744	0.18
-19.914106	29.593372	1.3838824	0.12
-19.916523	29.395214	1.377823	0.0
-19.945162	29.238914	1.3737303	0.0
-19.9486	29.04575	1.3686697	0.0
-19.96415	28.873522	1.3645941	0.12
-19.989775	28.715237	1.3605049	0.16
-19.960258	28.577322	1.3555152	0.09
-19.74949	27.89617	1.332677	0.2
-19.818481	27.80665	1.3315322	0.45
-19.821972	27.62749	1.3264729	0.3
-19.833529	27.460281	1.3224027	0.36
-19.848108	27.297056	1.3183284	0.31
-19.815601	27.16316	1.3133439	0.36
-19.832205	27.004925	1.3092668	0.3
-19.844788	26.844711	1.3051957	0.29
-19.846292	26.670557	1.3011392	0.37
-19.863918	26.518318	1.297061	0.35
-19.873491	26.357119	1.2929938	0.33
-19.878033	26.190948	1.2879332	0.34
-19.837492	26.0521	1.2839599	0.33
-19.879309	25.935724	1.2808495	0.36
-20.008778	25.936869	1.2836233	0.55
-20.045563	25.815517	1.2805195	0.3
-20.060192	25.66629	1.2774452	0.31
-20.070797	25.514086	1.2733765	0.3
-20.088455	25.37084	1.2692981	0.3
-20.054985	25.246952	1.2653159	0.28
-20.064592	25.094751	1.2622482	0.32
-20.079243	24.952524	1.2581744	0.31
-20.090872	24.805313	1.255104	0.31
-20.096462	24.653135	1.2510422	0.3
-20.111122	24.512907	1.2469682	0.29
-20.126795	24.375675	1.2438929	0.29
-20.09435	24.257782	1.2399098	0.29
-20.10499	24.114573	1.2368408	0.29
-20.099524	23.953457	1.2317941	0.24
-20.099098	23.800314	1.2277408	0.16
-19.935572	23.455086	1.2159107	0.41
-19.98248	23.360676	1.2137928	0.39
-19.983078	23.213528	1.2107388	0.36
-19.9577	23.108597	1.2067463	0.36
-19.965353	22.971409	1.2036827	0.36
-19.970993	22.83123	1.2006212	0.37
-19.987709	22.70599	1.197545	0.37
-19.99537	22.571802	1.1934814	0.38
-20.002026	22.435617	1.1904186	0.39
-20.018747	22.311375	1.1873418	0.37
-19.98132	22.200516	1.1843679	0.38
-19.99704	22.07628	1.1812923	0.39
-20.012768	21.955046	1.1782175	0.38
-20.020445	21.824856	1.1751537	0.35
-20.007996	21.67378	1.1711181	0.43
-20.049894	21.581392	1.1700059	0.28
-20.160225	21.564615	1.1717979	0.58
-20.165077	21.502514	1.1697648	0.34
-20.187855	21.391235	1.1676793	0.34
-20.193531	21.262054	1.1646178	0.34
-20.20424	21.139847	1.1615496	0.33
-20.216969	21.020624	1.1594784	0.34
-20.221642	20.89245	1.1564182	0.32
-20.23739	20.77721	1.1533426	0.34
-20.217094	20.691256	1.151345	0.32
-20.227814	20.572044	1.1482766	0.35
-20.236526	20.451847	1.1452112	0.29
-20.245241	20.331648	1.1431454	0.33
-20.251944	20.21046	1.1400827	0.29
-20.254625	20.086298	1.137026	0.3
-20.262342	19.968105	1.1339619	0.31
-20.240046	19.883162	1.1319675	0.32
-20.244747	19.762987	1.1289079	0.33
-16.517685	15.997685	0.9552361	0.2
-16.527525	15.905508	0.9531776	0.33
-16.592688	15.869007	0.9540397	0.5
-16.611584	15.786777	0.95196813	0.32
-16.577175	15.65486	0.9479744	0.36
-16.595173	15.622695	0.94792634	0.4
-16.63318	15.560351	0.9468272	0.21
-16.644035	15.472167	0.9457673	0.52
-20.145216	18.521173	1.0975528	0.59
-17.393597	15.87136	0.9715363	0.28
-17.391369	15.770249	0.96949446	0.45
-16.594856	14.993923	0.9326427	0.2
-16.553432	14.862051	0.9286602	0.48
-20.148912	18.003489	1.0853118	0.23
-16.841616	14.932092	0.9371471	0.26
-16.858511	14.852871	0.9360781	0.45
-20.155087	17.670013	1.0771463	0.2
-20.154945	17.61394	1.0761205	0.41
-20.15567	17.50379	1.0740677	0.41
-20.1765	17.410517	1.0719844	0.28
-20.15008	17.276527	1.0679713	0.48
-20.203083	17.21206	1.0678401	0.38
-20.309366	17.193274	1.070629	0.56
-20.339249	17.109945	1.0695324	0.35
-20.314985	17.035017	1.0665426	0.36
-20.329788	16.938782	1.065468	0.36
-20.336552	16.83659	1.0634056	0.36
-20.342312	16.733408	1.0613445	0.36
-20.344053	16.628248	1.0582898	0.32
-20.36288	16.536985	1.0572089	0.34
-20.358595	16.427864	1.0541633	0.37
-20.341375	16.360893	1.0521631	0.36
-20.360209	16.27063	1.0510823	0.36
-20.369993	16.173422	1.0490149	0.35
-20.373753	16.072248	1.046957	0.34
-20.375505	15.971091	1.0449027	0.34
-20.381273	15.870906	1.042841	0.32
-20.387047	15.772722	1.04078	0.33
-20.375864	15.712716	1.0397708	0.33
-20.382645	15.616527	1.0377086	0.34
-20.380386	15.514393	1.0356605	0.35
-20.387167	15.418202	1.0335977	0.35
-20.393951	15.323011	1.0315353	0.33
-20.394705	15.2228565	1.0294816	0.38
-20.402498	15.129662	1.0274179	0.33
-20.391321	15.071655	1.026409	0.34
-20.392082	14.973502	1.0243559	0.22
-20.235106	14.759328	1.015547	0.34
-20.273045	14.689944	1.0154365	0.47
-20.272806	14.592799	1.0133853	0.41
-20.276588	14.499628	1.011328	0.47
-20.30649	14.424293	1.0112293	0.32
-20.262173	14.345496	1.008273	0.49
-20.28705	14.267192	1.0071822	0.3
-20.279787	14.16709	1.0051419	0.5
-20.291607	14.080868	1.0030718	0.32
-20.298407	13.990676	1.002009	0.49
-20.31425	13.908429	1.0009329	0.32
-20.295942	13.802397	0.99791014	0.5
-20.29382	13.754335	0.9968876	0.32
-20.29359	13.661189	0.9948363	0.52
-20.299395	13.573005	0.9937758	0.34
-20.304188	13.483827	0.9917163	0.52
-20.32405	13.405553	0.9906334	0.32
-20.30274	13.30054	0.988616	0.53
-20.241259	13.168781	0.9846619	0.32
-20.215036	13.106875	0.98267823	0.48
-20.215822	13.017723	0.98062587	0.25
-20.181463	12.905794	0.9776293	0.45
-20.197313	12.826545	0.97655255	0.38
-20.256344	12.775022	0.9774066	0.65
-20.283241	12.703702	0.9763123	0.38
-20.254013	12.640815	0.9743334	0.35
-20.246773	12.548715	0.9722941	0.35
-20.255596	12.466511	0.9712286	0.34
-20.249355	12.374402	0.9691869	0.34
-20.247139	12.286269	0.96813935	0.23
-20.24994	12.201103	0.9660835	0.36
-20.247725	12.113971	0.9650363	0.54
-20.25153	12.0297985	0.9629786	0.37
-20.243393	11.981776	0.9619661	0.38
-20.245197	11.897618	0.9609121	0.38
-20.248001	11.814453	0.9598566	0.38
-20.254822	11.733261	0.9577942	0.39
-20.256624	11.649101	0.95673966	0.39
-20.26445	11.569903	0.9556761	0.38
-20.253305	11.520901	0.9546684	0.38
-20.269163	11.44565	0.95359105	0.38
-20.259926	11.357563	0.95155543	0.38
-20.272772	11.281331	0.9504831	0.43
-20.271566	11.197191	0.9494337	0.4
-20.29144	11.125915	0.9483501	0.25
-20.295252	11.04474	0.94729215	0.41
-20.27006	10.990833	0.94530874	0.62
-20.290937	10.919547	0.94522274	0.35
-20.298769	10.842349	0.94415885	0.35
-20.305593	10.764156	0.9430962	0.36
-20.314425	10.686949	0.94202995	0.38
-20.341326	10.6206255	0.94193435	0.41
-20.346146	10.542445	0.93987525	0.31
-20.3049	10.479641	0.93791777	0.29
-20.24951	10.37086	0.9349592	0.43
-20.294472	10.314415	0.9348333	0.58
-20.307323	10.241182	0.9347607	0.4
-20.33221	10.17387	0.93366766	0.39
-20.345062	10.100636	0.93359476	0.39
-20.358913	10.028396	0.93252033	0.39
-20.396944	10.007068	0.9334304	0.4
-20.442902	9.950613	0.9333016	0.38
-20.434677	9.867519	0.93226403	0.48
-20.45455	9.799239	0.9311796	0.37
-20.451344	9.719111	0.9301336	0.52
-20.462185	9.64589	0.92906374	0.38
-20.43801	9.594975	0.9280788	0.47
-20.458881	9.526687	0.92699176	0.37
-20.449657	9.4446	0.925956	0.5
-20.46652	9.375339	0.9258762	0.39
-20.467327	9.298183	0.92382324	0.51
-20.48218	9.226933	0.9237459	0.38
-20.467941	9.14388	0.9217189	0.48
-20.47778	9.071665	0.92165065	0.38
-20.46665	9.028666	0.92064416	0.43
-20.506578	8.969245	0.9205238	0.64
-14.513104	6.2766504	0.7087679	0.3
-20.473093	8.803174	0.91747886	0.19
-20.463873	8.723086	0.91544306	0.49
-20.489567	8.583615	0.9142962	0.5
-20.497494	8.548485	0.9142562	0.4
-20.488276	8.4693985	0.9132206	0.49
-20.493097	8.396215	0.9121605	0.39
-20.50093	8.325013	0.9110957	0.44
-20.508762	8.253811	0.9110307	0.48
-20.636934	8.230783	0.91375613	0.44
-20.841318	8.237233	0.92034805	0.4
-21.008688	8.26601	0.9250302	0.45
-20.997456	8.185934	0.92399716	0.45
-21.170732	8.17759	0.92864144	0.36
-20.608988	7.885298	0.90857184	0.32
-20.638878	7.822942	0.90846765	0.33
-20.676786	7.76353	0.90934926	0.45
-21.126797	7.8582735	0.9235063	0.22
-20.59227	7.6218877	0.9044202	0.24
-20.749495	7.6066504	0.9090915	0.37
-20.906713	7.5914125	0.9137627	0.37
-20.96667	7.5388436	0.91460407	0.45
-20.42808	7.2714243	0.89550346	0.33
-20.426888	7.199284	0.89445436	0.41
-20.495972	7.1887317	0.89630693	0.43
-20.70932	7.1910977	0.90287673	0.31
-21.150229	7.2708755	0.91704124	0.33
-20.970583	7.135974	0.91030806	0.35
-21.178892	7.1333666	0.9158843	0.31
-21.223797	7.0748987	0.9167512	0.39
-21.007069	6.929259	0.9090849	0.32
-20.993937	6.8882732	0.9080818	0.33
-20.93159	6.795557	0.9051409	0.34
-21.027617	6.7547317	0.9079166	0.3
-21.018394	6.6796427	0.9058806	0.44
-20.633299	6.485195	0.8925193	0.31
-20.31638	6.315275	0.8810375	0.29
-20.594826	6.3321657	0.88948506	0.24
-19.892141	6.0810447	0.8657258	0.26
-19.79675	5.9835715	0.86184746	0.38
-19.889784	5.944772	0.86462986	0.37
-20.246386	5.9831047	0.8749345	0.37
-20.357445	5.9471703	0.87868243	0.41
-20.301134	5.86142	0.875733	0.41
-20.352057	5.807912	0.8765898	0.43
-21.71886	6.163131	0.92207956	0.14
-21.30377	5.9729223	0.90778065	0.34
-20.944817	5.8013215	0.89438134	0.39
-21.18511	5.7974577	0.90189064	0.29
-20.970467	5.667833	0.8942294	0.21
-20.495308	5.470072	0.878046	0.43
-20.35684	5.364912	0.87224805	0.25
-20.366766	5.3337674	0.87220436	0.34
-20.449741	5.2880263	0.8750013	0.25
-20.441534	5.2179356	0.87396497	0.31
-20.722878	5.2207665	0.88239545	0.39
-38.528282	9.5997	1.4695389	0.18
-20.568998	4.9774203	0.87552327	0.36
-20.480742	4.922982	0.8726611	0.37
-38.634403	9.176912	1.469013	0.11
-28.428568	6.653302	1.1328301	0.2
-20.652462	4.760293	0.8761878	0.17
-20.723387	4.7086287	0.8780041	0.73
-20.641045	4.6220737	0.87510496	0.99
-20.636936	4.5870275	0.87408644	0.99
-20.647758	4.5228	0.874015	0.99
-20.652565	4.4556127	0.87395346	0.99
-20.668392	4.3923483	0.87387246	0.99
-20.67821	4.3271255	0.8738021	0.99
-20.680008	4.259961	0.87274647	0.99
-20.683815	4.193783	0.87268746	0.99
-20.671692	4.1577954	0.87168413	0.99
-20.6785	4.0915937	0.87161887	0.99
-20.697327	4.028305	0.87153137	0.99
-20.71014	3.9640603	0.87145525	0.99
-20.726963	3.900787	0.87137175	0.99
-20.735771	3.8355708	0.8713029	0.99
-20.72555	3.7664936	0.87026966	0.99
-20.749378	3.704167	0.8711724	0.96
-20.830387	3.685496	0.8729931	0.76
-20.686981	3.5933995	0.86821246	0.18
-55.086308	9.402604	1.9828343	0.0
-56.29894	9.42823	2.0203953	0.11
-57.14704	9.386532	2.0466444	0.22
-65.76908	10.591313	2.3250713	0.21
-65.78048	10.486975	2.32397	0.22
-65.77124	10.274538	2.322829	0.2
-65.78803	10.064904	2.3216374	0.0
-39.02255	5.844128	1.4567188	0.0
-65.97679	9.670487	2.325958	0.0
-68.700714	9.84971	2.412571	0.0
-70.30124	9.8542595	2.4623296	0.0
-72.663216	10.069386	2.5377035	0.0
-78.57248	-4.659218	3.04047	0.0
-73.592415	-4.83047	2.862268	0.0
-69.8526	-4.806568	2.7286928	0.0
-69.60738	-5.010984	2.720079	0.0
-69.64334	-5.1239824	2.7220879	0.0
-69.65525	-5.3464384	2.7229855	0.12
-62.22292	-4.9734592	2.4561136	0.0
-61.789383	-5.1352367	2.4411411	0.0
-60.89854	-5.2554765	2.4092643	0.0
-59.78351	-5.3493986	2.3699474	0.0
-58.43828	-5.4160476	2.3221784	0.0
-57.198254	-5.3926544	2.2776747	0.13
-55.91195	-5.4498205	2.2320304	0.09
-54.393414	-5.4757185	2.1779323	0.2
-53.591343	-5.5661907	2.149252	0.11
-52.46298	-5.617108	2.1099317	0.14
-51.407616	-5.668457	2.071759	0.28
-49.420444	-5.6077933	2.0007582	0.24
-49.03183	-5.6429067	1.9869486	0.2
-48.937138	-5.789	1.9846723	0.32
-48.9205	-5.9435053	1.9845499	0.28
-48.927895	-6.1018324	1.9854742	0.29
-48.9483	-6.2620625	1.9864239	0.32
-48.934666	-6.417546	1.9863071	0.31
-48.934044	-6.574932	1.9872156	0.31
-48.97177	-6.658842	1.9882443	0.3
-49.022198	-6.8238482	1.9912524	0.3
-49.018566	-6.9812574	1.9921551	0.31
-49.03396	-7.141525	1.9930949	0.3
-49.031334	-7.2999277	1.9929992	0.3
-49.03771	-7.459262	1.9949213	0.3
-49.036087	-7.6186585	1.9948272	0.3
-49.043777	-7.6987915	1.9957973	0.28
-49.035137	-7.8562384	1.9956901	0.2
-21.395248	-3.5089712	0.99600583	0.17
-21.263834	-3.557106	0.9917088	0.7
-21.07935	-3.595631	0.9853094	0.65
-20.886845	-3.631211	0.9788955	0.77
-20.644905	-3.6230729	0.9704072	0.64
-20.620598	-3.6864097	0.96931916	0.28
-49.112106	-8.908158	2.00425	0.29
-49.119476	-9.069487	2.005174	0.31
-49.112835	-9.22992	2.0060697	0.3
-49.1182	-9.391263	2.0069897	0.3
-49.124565	-9.553599	2.0079112	0.3
-49.131252	-9.635743	2.0088785	0.29
-49.13562	-9.798094	2.0097961	0.27
-30.939842	-6.2822795	1.3488038	0.27
-30.576265	-6.310171	1.3360478	0.32
-30.20265	-6.333128	1.3222741	0.32
-29.836027	-6.355028	1.3095152	0.33
-29.458376	-6.3730035	1.296736	0.29
-29.132334	-6.3514867	1.2850848	0.36
-28.7867	-6.372219	1.2733692	0.35
-28.44305	-6.3909316	1.2616587	0.3
-28.087368	-6.4047256	1.2489265	0.36
-27.75571	-6.4223413	1.237241	0.31
-27.420033	-6.4369807	1.2255491	0.32
-27.114388	-6.4563975	1.2149155	0.32
-26.828335	-6.4335647	1.205346	0.35
-26.563736	-6.459678	1.1957921	0.29
-26.254045	-6.4731116	1.1851536	0.37
-25.966383	-6.490382	1.1755576	0.36
-25.681704	-6.505625	1.165969	0.33
-25.412048	-6.523757	1.1564091	0.34
-25.142376	-6.539885	1.1468505	0.35
-24.870287	-6.5119305	1.1373122	0.36
-24.612621	-6.528966	1.1287774	0.36
-24.358938	-6.5439653	1.1202519	0.38
-24.097246	-6.5570226	1.1107111	0.34
-23.862583	-6.5748806	1.1032226	0.39
-23.629913	-6.5917206	1.0947387	0.35
-23.390224	-6.605607	1.0862423	0.36
-23.154146	-6.579376	1.0787762	0.36
-22.93948	-6.5970774	1.0713285	0.36
-22.705774	-6.6089125	1.0628453	0.38
-22.49911	-6.6265507	1.0564139	0.34
-22.269388	-6.6363497	1.04794	0.41
-22.044657	-6.645107	1.0404769	0.39
-21.853636	-6.6265426	1.0340981	0.34
-21.643925	-6.6381893	1.0266639	0.42
-21.430204	-6.647863	1.0192226	0.36
-21.22849	-6.6594467	1.0128046	0.37
-21.05884	-6.679802	1.0074471	0.33
-21.01647	-6.7402616	1.0063263	0.41
-21.011177	-6.81246	1.0062745	0.42
-21.030579	-6.8554044	1.0072896	0.43
-21.021278	-6.926631	1.0082303	0.42
-21.043043	-7.0076394	1.009229	0.35
-20.96959	-7.0573134	1.008051	0.6
-19.148083	-6.5171943	0.9396426	0.22
-19.143745	-6.58337	0.94059616	0.42
-19.137411	-6.649561	0.9405457	0.22
-21.044271	-7.343355	1.0130426	0.32
-21.038977	-7.416553	1.0139909	0.52
-21.071775	-7.5034866	1.0160092	0.33
-21.02939	-7.5639424	1.0148892	0.49
-21.053165	-7.6479383	1.016891	0.31
-21.036839	-7.7172112	1.0168194	0.5
-21.049595	-7.7982855	1.0178006	0.32
-21.063986	-7.8412657	1.0188061	0.5
-21.07372	-7.9203587	1.0197824	0.32
-21.065428	-7.9945784	1.0207247	0.51
-21.079174	-8.075644	1.0217083	0.32
-21.050823	-8.142001	1.0216143	0.48
-21.116707	-8.243709	1.0256928	0.42
-21.1425	-8.331694	1.0276976	0.39
-21.161905	-8.377641	1.028712	0.37
-21.164637	-8.456784	1.0296746	0.36
-21.179392	-8.539844	1.0306598	0.36
-21.169086	-8.614077	1.0315989	0.38
-21.169813	-8.693234	1.0325578	0.34
-21.181564	-8.776316	1.0335371	0.37
-21.176266	-8.852513	1.0344856	0.39
-21.186659	-8.896524	1.0354832	0.36
-21.18638	-8.975689	1.0364406	0.38
-21.18008	-9.051892	1.0373873	0.43
-21.190834	-9.135982	1.0383645	0.36
-21.19657	-9.218104	1.0403329	0.42
-21.1993	-9.299248	1.0412956	0.36
-21.208687	-9.343265	1.0422915	0.4
-21.204407	-9.422459	1.0422413	0.38
-21.203115	-9.501627	1.0441973	0.4
-21.201845	-9.5828	1.0451524	0.39
-21.217615	-9.670855	1.0461386	0.39
-21.211319	-9.749059	1.0470854	0.38
-21.204021	-9.8272705	1.0480301	0.38
-21.22645	-9.8782015	1.0490493	0.37
-21.21915	-9.956411	1.0499943	0.36
-21.224895	-10.041536	1.0519623	0.39
-21.227625	-10.124679	1.0529253	0.37
-21.224342	-10.205863	1.0538772	0.35
-21.22507	-10.289021	1.0548365	0.38
-21.222792	-10.371198	1.0557903	0.36
-21.239208	-10.42117	1.0577983	0.34
-21.240942	-10.505321	1.0587593	0.3
-21.252703	-10.594403	1.0607384	0.3
-21.2414	-10.673643	1.060676	0.36
-21.164875	-10.719312	1.0594984	0.37
-21.15457	-10.798542	1.0604382	0.34
-21.150282	-10.880733	1.0613887	0.43
-21.170715	-10.933678	1.0624038	0.35
-21.168442	-11.017856	1.0633576	0.44
-21.180206	-11.108939	1.0653367	0.36
-21.168894	-11.188174	1.066275	0.43
-21.173645	-11.277307	1.068241	0.33
-21.167349	-11.3595085	1.0691884	0.43
-21.177113	-11.450604	1.0701638	0.35
-21.196547	-11.504559	1.0721769	0.43
-21.200294	-11.593697	1.0731415	0.35
-21.194008	-11.6779	1.0750884	0.43
-21.193739	-11.765063	1.0760461	0.32
-21.18745	-11.849266	1.0769932	0.54
-21.273499	-11.9858675	1.0821015	0.35
-21.28327	-12.079966	1.0840765	0.34
-21.302706	-12.134919	1.0850898	0.33
-21.292404	-12.218148	1.0860298	0.29
-21.292147	-12.308314	1.0879872	0.35
-21.292889	-12.398472	1.0889465	0.32
-21.290623	-12.487649	1.0909004	0.35
-21.303411	-12.58573	1.0928807	0.33
-21.298138	-12.673925	1.0938294	0.36
-21.316572	-12.729888	1.0958406	0.29
-21.268131	-12.792362	1.0947149	0.38
-21.232738	-12.862753	1.0956117	0.37
-21.235489	-12.955896	1.0965749	0.38
-21.239254	-13.051035	1.0985392	0.38
-21.242008	-13.14518	1.1005023	0.39
-21.259449	-13.202148	1.1015116	0.38
-21.255182	-13.293339	1.1034621	0.38
-21.25393	-13.38651	1.104418	0.38
-21.252663	-13.478679	1.1063745	0.48
-18.314638	-11.711599	0.98529106	0.36
-18.293236	-11.779875	0.98621756	0.4
-18.27284	-11.849145	0.9861458	0.23
-21.493269	-13.965714	1.1226401	0.46
-17.930458	-11.749528	0.9745058	0.22
-17.845785	-11.775202	0.97232527	0.28
-17.81835	-11.838511	0.9722425	0.41
-17.82304	-11.922616	0.9742148	0.45
-17.833763	-12.011684	0.9761972	0.32
-18.13772	-12.297898	0.99067855	0.28
-18.135052	-12.337984	0.99065584	0.53
-18.134737	-12.422125	0.9926189	0.25
-21.560036	-14.846689	1.1403955	0.34
-21.523647	-14.922083	1.1402918	0.41
-21.536236	-15.132331	1.1452292	0.33
-21.590244	-15.272158	1.1492784	0.43
-21.604698	-15.33415	1.1512815	0.54
-21.539957	-15.492883	1.1520885	0.49
-21.609045	-15.646617	1.1571627	0.3
-21.482256	-15.658571	1.1529075	0.44
-21.375557	-15.6854	1.150686	0.5
-17.684654	-13.083503	0.99144757	0.3
-21.360655	-15.830738	1.1535985	0.2
-21.372484	-15.943826	1.155577	0.54
-21.345135	-16.02816	1.1564897	0.18
-17.362585	-13.146965	0.9837851	0.39
-17.301989	-13.18747	0.9826492	0.39
-21.356539	-16.355577	1.163384	0.2
-21.38205	-16.428501	1.1654059	0.34
-21.387856	-16.539629	1.1683743	0.53
-21.483091	-16.721205	1.1744915	0.34
-21.472836	-16.822432	1.1764327	0.3
-21.472628	-16.931597	1.1783909	0.35
-21.466393	-17.036798	1.180339	0.34
-21.481264	-17.159872	1.1833218	0.32
-21.501757	-17.23083	1.1853354	0.31
-21.49553	-17.338032	1.1872833	0.27
-21.492311	-17.447214	1.1892365	0.26
-21.425787	-17.505783	1.1890851	0.4
-21.398453	-17.596113	1.1899987	0.35
-21.411322	-17.720198	1.1929786	0.36
-21.409117	-17.832375	1.1949337	0.36
-21.43565	-17.911295	1.1979569	0.36
-21.434456	-18.025465	1.1999135	0.4
-21.43125	-18.138649	1.2028669	0.35
-21.423021	-18.247862	1.2048122	0.41
-21.435902	-18.375948	1.207792	0.35
-21.434713	-18.492117	1.209749	0.39
-21.426481	-18.60233	1.2126946	0.36
-21.459063	-18.690216	1.2147272	0.37
-21.45788	-18.808386	1.2176841	0.37
-21.449665	-18.9216	1.2196294	0.38
-21.462553	-19.052687	1.2226096	0.37
-21.459364	-19.17087	1.2255634	0.36
-21.454166	-19.288063	1.2275139	0.36
-21.455002	-19.411222	1.2304744	0.36
-21.48558	-19.50012	1.2335037	0.36
-21.489437	-19.627262	1.2364689	0.36
-21.485256	-19.748451	1.239421	0.36
-21.489122	-19.877592	1.2423862	0.35
-21.483932	-19.997787	1.2443371	0.36
-21.481762	-20.121962	1.2472929	0.35
-21.483627	-20.252117	1.2502548	0.36
-21.514223	-20.345016	1.2532837	0.37
-21.523125	-20.48213	1.2562573	0.35
-21.523985	-20.612288	1.2592177	0.36
-21.514782	-20.732506	1.2621626	0.36
-21.521685	-20.87063	1.2651329	0.36
-21.521551	-21.002794	1.2680918	0.35
-21.542091	-21.087753	1.2711048	0.35
-21.551016	-21.230867	1.275078	0.36
-21.563963	-21.377958	1.278058	0.36
-21.549751	-21.498203	1.2809949	0.36
-21.551636	-21.635357	1.2839575	0.36
-21.55453	-21.774504	1.2879217	0.27
-21.451818	-21.809267	1.285717	0.42
-21.589058	-22.016548	1.2939159	0.35
-21.586937	-22.153727	1.2968718	0.36
-21.587822	-22.292885	1.3008332	0.33
-21.586718	-22.43406	1.3037907	0.34
-21.58057	-22.568256	1.3067409	0.34
-21.567394	-22.697496	1.3096794	0.39
-21.584398	-22.858564	1.3136662	0.36
-21.618053	-22.966452	1.3176993	0.33
-21.611921	-23.104652	1.3206495	0.34
-21.610828	-23.249823	1.3246075	0.34
-21.60571	-23.391016	1.3275594	0.37
-21.603615	-23.537193	1.3315159	0.35
-21.604544	-23.687353	1.3344773	0.35
-21.604464	-23.836517	1.3384374	0.32
-21.643175	-23.95538	1.342478	0.32
-21.639078	-24.102568	1.3454317	0.34
-21.638004	-24.253738	1.3493903	0.29
-21.637943	-24.407904	1.3533502	0.36
-21.638897	-24.565065	1.3573117	0.32
-21.638838	-24.720228	1.361272	0.32
-21.67756	-24.843092	1.3653126	0.33
-21.681538	-25.005234	1.3692793	0.33
-21.68351	-25.167389	1.3732425	0.36
-21.672398	-25.314615	1.3771857	0.31
-21.673372	-25.477776	1.3811475	0.32
-21.680386	-25.648903	1.3861189	0.34
-21.673311	-25.804106	1.3900685	0.33
-21.714071	-25.93496	1.3941121	0.32
-21.715057	-26.10212	1.3980742	0.33
-21.709003	-26.26232	1.4020255	0.32
-21.714024	-26.436457	1.4069941	0.32
-21.722075	-26.616577	1.4119672	0.37
-21.713013	-26.776793	1.4159139	0.31
-21.727108	-26.965881	1.4208968	0.44
-21.745747	-27.07686	1.4239058	0.19
-18.227552	-22.873594	1.2334418	0.31
-18.03914	-22.784779	1.2261183	0.29
-18.060184	-22.9598	1.2321173	0.45
-18.037918	-23.079058	1.2340502	0.25
-21.748869	-27.96767	1.4477162	0.18
-17.87457	-23.170235	1.2327336	0.3
-17.9848	-23.387693	1.2408863	0.47
-2.8138955	-3.874463	0.38261002	0.19
-17.70875	-23.18235	1.2294306	0.16
-2.7669134	-3.8377383	0.380529	0.96
-2.7420795	-3.82889	0.3794822	0.99
-2.7233062	-3.8290093	0.3784443	0.99
-2.705535	-3.8301225	0.3784081	0.99
-2.69564	-3.8291845	0.37838852	0.99
-2.6758528	-3.8273082	0.37734938	0.99
-2.6580844	-3.828421	0.37731326	0.99
-2.6443396	-3.8345113	0.37728342	0.99
-2.6285768	-3.837612	0.37725067	0.99
-2.6118276	-3.8407187	0.37621593	0.99
-2.6061268	-3.8567638	0.37719885	0.99
-2.5881784	-3.8448694	0.37616706	0.99
-2.5724175	-3.8479693	0.3761344	0.99
-2.5546398	-3.8480802	0.3760988	0.99
-2.5469499	-3.8631363	0.37607825	0.99
-2.5291746	-3.8632467	0.3750427	0.99
-2.5204527	-3.8753073	0.3760212	0.99
-2.5105648	-3.874368	0.37500182	0.99
-2.4968092	-3.8794558	0.3749727	0.99
-2.4810512	-3.8825545	0.3749403	0.99
-2.4683113	-3.8896365	0.37491262	0.99
-2.4545841	-3.8967245	0.37488303	0.99
-2.4468772	-3.910779	0.37486318	0.99
-2.426074	-3.9059038	0.3748235	0.99
-2.426252	-3.9189093	0.3748197	0.99
-2.4074655	-3.9170227	0.3747831	0.99
-2.3886814	-3.915136	0.37374657	0.99
-2.3708982	-3.9142435	0.3737117	0.99
-2.3652186	-3.9322867	0.37369487	0.99
-2.3464086	-3.9283986	0.37365898	0.99
-2.356882	-3.9733567	0.37466583	0.91
-2.3167303	-3.9235752	0.372602	0.99
-2.299938	-3.9226758	0.3725692	0.99
-2.288201	-3.93075	0.3725437	0.99
-2.2825325	-3.9497926	0.37252688	0.99
-2.2617137	-3.9429138	0.37248808	0.99
-2.265109	-3.975908	0.37348512	0.91
-2.2513702	-3.9819925	0.37345648	0.89
-2.2162416	-3.937182	0.37140074	0.99
-2.1974425	-3.933292	0.37036508	0.99
-2.194796	-3.9573174	0.37135306	0.99
-2.174985	-3.951432	0.3703161	0.99
-2.158186	-3.9495304	0.37028387	0.99
-2.1444519	-3.9556134	0.37025544	0.99
-2.1345472	-3.9526703	0.370237	0.99
-2.1207747	-3.9557521	0.37020937	0.99
-2.1080406	-3.9628294	0.37018272	0.99
-2.101366	-3.980875	0.37016493	0.99
-2.0795372	-3.9709985	0.3691253	0.99
-2.0657659	-3.9740796	0.36909786	0.99
-2.0540435	-3.9831507	0.36907282	0.99
-2.0481634	-3.986186	0.3690607	0.99
-2.0364408	-3.9952567	0.36903575	0.99
-2.0226698	-3.9983373	0.36900845	0.99
-1.9806484	-3.9505622	0.36693966	0.93
-2.1567342	-4.310674	0.38118804	0.58
-22.251808	-42.34949	1.8644176	0.25
-22.245308	-42.660694	1.8733757	0.2
-22.33395	-42.99333	1.8854883	0.42
-22.3194	-43.29657	1.8944348	0.24
-22.314962	-43.622765	1.9033964	0.18
-22.327707	-43.986874	1.9153829	0.39
-22.325329	-44.327057	1.9253476	0.23
-22.323969	-44.672234	1.9353142	0.2
-22.33172	-45.040363	1.9462941	0.38
-22.407316	-45.369072	1.957388	0.2
-22.401966	-45.71927	1.9683491	0.38
-22.404716	-46.090427	1.9793223	0.18
-22.41152	-46.473564	1.9913017	0.36
-22.40622	-46.83676	2.0022638	0.18
-22.408016	-47.220924	2.0142362	0.36
-22.414875	-47.619064	2.0262165	0.19
-6.1032386	-13.33627	0.718732	0.28
-6.045316	-13.321599	0.7176373	0.52
-6.01165	-13.358808	0.7185777	0.6
-5.962816	-13.362091	0.71749645	0.25
-2.3663	-5.5268717	0.42033565	0.3
-2.4888735	-5.8222737	0.4315072	0.39
-2.3528085	-5.5659575	0.4213054	0.29
-2.3219054	-5.5431223	0.420254	0.29
-2.311231	-5.5661874	0.42123148	0.16
-5.618891	-13.208003	0.7069452	0.47
-5.57712	-13.224246	0.7068753	0.52
-2.3419225	-5.782075	0.42825377	0.29
-2.3411295	-5.804085	0.4292493	0.25
-2.271781	-5.6904354	0.42414355	0.23
-2.9309337	-7.315243	0.48407382	0.37
-2.9071486	-7.320375	0.48403272	0.5
-2.8833873	-7.328508	0.48399144	0.57
-2.848488	-7.308694	0.4829345	0.67
-2.1657994	-5.6850085	0.42295882	0.25
-2.1609833	-5.7000375	0.42294845	0.33
-2.1098104	-5.6222954	0.41986945	0.34
-2.120406	-5.7012553	0.4228778	0.36
-2.1218863	-5.7572594	0.42387336	0.45
-2.110197	-5.7793264	0.42485046	0.16
-2.6727123	-7.2976446	0.48063952	0.62
-2.651235	-7.3447704	0.48159894	0.7
-2.0227234	-5.7377815	0.42270473	0.24
-2.5864668	-7.3111086	0.47949418	0.52
-1.9912627	-5.762952	0.42264798	0.26
-1.9917599	-5.8219595	0.42464238	0.26
-2.506021	-7.303534	0.4783614	0.54
-2.4971719	-7.314583	0.47834578	0.39
-2.3953574	-7.1010776	0.470196	0.17
-2.066463	-6.2376423	0.43872666	0.32
-2.1085327	-6.4204545	0.44478005	0.45
-2.0127158	-6.2059155	0.43663955	0.23
-2.2201037	-6.878953	0.46092537	0.17
-2.2774377	-7.119696	0.46900022	0.46
-2.0180564	-6.381916	0.44263285	0.23
-2.2589905	-7.174801	0.47096583	0.18
-2.2828805	-7.3227015	0.4759938	0.54
-2.2611153	-7.331815	0.4759578	0.54
-2.2332902	-7.3259563	0.47491315	0.53
-2.2023952	-7.307112	0.47486445	0.7
-1.8050961	-6.126964	0.43130118	0.21
-2.1606252	-7.2933226	0.47379792	0.55
-2.0597024	-7.050801	0.4646509	0.23
-1.62263	-5.701827	0.41603252	0.21
-2.090289	-7.308681	0.47268397	0.49
-1.6155342	-5.806874	0.4190128	0.27
-1.5622224	-5.6941257	0.41493317	0.36
-1.5475004	-5.7091994	0.41490784	0.38
-1.5924652	-5.895997	0.42196864	0.29
-1.5675888	-5.878117	0.4209292	0.31
-1.5630535	-5.9331446	0.4229182	0.43
-1.538178	-5.9152646	0.42187887	0.21
-1.9027196	-7.299614	0.47038642	0.63
-1.8585877	-7.2278233	0.46832025	0.3
-1.5608996	-6.1791773	0.4309001	0.18
-1.8564749	-7.356847	0.47231114	0.69
-1.5325363	-6.2283187	0.431852	0.32
-1.5005468	-6.1854696	0.4298031	0.33
-1.4420773	-6.0377383	0.42471707	0.31
-1.3999108	-5.9539337	0.42165384	0.33
-1.3740114	-5.9300556	0.42061365	0.36
-1.3773345	-5.980043	0.4226166	0.43
-1.3769011	-6.05905	0.4246123	0.21
-1.6627586	-7.314779	0.4690117	0.63
-1.3444675	-6.092205	0.42555964	0.27
-1.3674706	-6.271107	0.4315889	0.48
-1.4975669	-6.916535	0.45376945	0.23
-1.3217908	-6.25132	0.43051815	0.31
-1.5556617	-7.3192873	0.46784738	0.34
-1.5379642	-7.344372	0.4688198	0.51
-1.5121266	-7.3364925	0.46778074	0.7
-1.4679353	-7.2476935	0.46471563	0.34
-1.2235875	-6.222773	0.42836645	0.35
-1.2947005	-6.6534653	0.44346505	0.31
-1.2075094	-6.3388515	0.43233877	0.48
-1.195563	-6.3289056	0.43232065	0.27
-1.3025388	-6.9564424	0.453471	0.16
-1.3574268	-7.341208	0.4665477	0.65
-1.331586	-7.3323255	0.46650925	0.38
-1.3139122	-7.3624067	0.4674826	0.52
-1.2839527	-7.327542	0.46543843	0.69
-1.2730898	-7.335591	0.4664223	0.34
-1.255415	-7.365672	0.4663959	0.52
-1.22957	-7.3557878	0.46635786	0.52
-1.204747	-7.350899	0.46632135	0.52
-1.1819483	-7.3530006	0.46628785	0.5
-1.1591613	-7.357102	0.4662545	0.54
-1.1353711	-7.3592076	0.46621975	0.55
-1.1244963	-7.365256	0.4662039	0.49
-1.1016922	-7.3663564	0.46617073	0.52
-1.0778805	-7.364461	0.46513617	0.54
-1.053054	-7.35857	0.4651002	0.54
-1.0302783	-7.364669	0.46506736	0.52
-1.0074637	-7.363768	0.4650345	0.49
-0.9836851	-7.3678713	0.4650004	0.51
-0.97279304	-7.3709183	0.46498483	0.52
-0.94899243	-7.371021	0.4649508	0.56
-0.9251541	-7.3641233	0.46491674	0.68
-0.8755523	-7.1753335	0.45784396	0.37
-0.8517	-7.164435	0.45780987	0.31
-0.8288947	-7.1635313	0.45677748	0.32
-0.80922115	-7.1926146	0.45775002	0.33
-0.79626954	-7.180669	0.45773154	0.35
-0.77345777	-7.178765	0.45769933	0.3
-0.7506212	-7.17186	0.4566671	0.25
-0.745478	-7.3278823	0.46266273	0.25
-0.7257598	-7.349964	0.46263567	0.53
-0.6998623	-7.3270717	0.4615992	0.7
-0.68693656	-7.3201246	0.4615811	0.43
-0.66517836	-7.3312144	0.46155122	0.35
-0.64237285	-7.331308	0.46151975	0.33
-0.618531	-7.3224053	0.4614867	0.36
-0.59676707	-7.332494	0.46145704	0.3
-0.5750605	-7.3545823	0.4624279	0.37
-0.551186	-7.3386784	0.4613949	0.35
-0.5371742	-7.311735	0.46037504	0.3
-0.51438934	-7.3158264	0.46034417	0.38
-0.49267155	-7.335913	0.46131533	0.31
-0.4708963	-7.344	0.46128616	0.33
-0.44811016	-7.3480906	0.4612556	0.35
-0.42321518	-7.3251886	0.46022138	0.3
-0.40143868	-7.3332744	0.46119252	0.36
-0.38953608	-7.332321	0.46117657	0.29
-0.36673638	-7.3334103	0.4611462	0.36
-0.34395954	-7.339499	0.46111614	0.3
-0.3211869	-7.346587	0.4610862	0.36
-0.29732427	-7.33168	0.4600541	0.29
-0.27555096	-7.340763	0.46102577	0.35
-0.25279108	-7.3508506	0.4609963	0.29
-0.24087538	-7.346896	0.46098053	0.35
-0.21807538	-7.347983	0.46095076	0.35
-0.19530147	-7.3550696	0.46092138	0.33
-0.17244187	-7.342156	0.45989114	0.32
-0.14962496	-7.3392415	0.45986146	0.32
-0.1268752	-7.352327	0.46083266	0.32
-0.11496039	-7.348371	0.46081716	0.35
-0.09217719	-7.353456	0.4607881	0.35
-0.069364555	-7.3515406	0.4607588	0.33
-0.046482973	-7.332625	0.4597287	0.3
-0.023743875	-7.3487086	0.4607005	0.36
-0.0009083709	-7.340792	0.45967114	0.31
0.021915529	-7.335875	0.45964202	0.32
0.033765003	-7.3479185	0.4596277	0.32
0.056592833	-7.342001	0.45959866	0.33
0.07943598	-7.332083	0.45956948	0.34
0.10220823	-7.340165	0.4595414	0.34
0.12502742	-7.3362465	0.45951277	0.33
0.14781569	-7.3403277	0.4594847	0.33
0.17059664	-7.3464084	0.4594568	0.34
0.18249436	-7.3464503	0.4594421	0.33
0.20526563	-7.3555303	0.46041456	0.38
0.22811346	-7.3436103	0.45938584	0.32
0.25091738	-7.34369	0.45935795	0.36
0.27368224	-7.3547688	0.46033084	0.39
0.29745284	-7.3618507	0.46030235	0.38
0.31935072	-7.3379264	0.45927444	0.31
0.33119604	-7.352967	0.46026102	0.32
0.35399336	-7.3550444	0.4602337	0.35
0.37679437	-7.356122	0.46020636	0.35
0.3996093	-7.3531995	0.46017888	0.38
0.42337456	-7.3622794	0.4601511	0.35
0.44712117	-7.37736	0.46112376	0.18
0.45802477	-7.378396	0.46111092	0.46
0.4808403	-7.3754716	0.4610838	0.54
0.504634	-7.3765507	0.46105585	0.61
0.51803106	-7.2195907	0.45503056	0.26
0.54084414	-7.215665	0.45500356	0.32
0.5626561	-7.214736	0.45497802	0.32
0.58545315	-7.21581	0.45495152	0.32
0.59731555	-7.2268486	0.4559384	0.38
0.619162	-7.2149186	0.45591235	0.31
0.64196247	-7.2149916	0.45588604	0.23
0.6781212	-7.3891144	0.46185553	0.34
0.70381325	-7.419198	0.46282813	0.53
0.7266439	-7.41127	0.46180168	0.48
0.7504323	-7.4153447	0.462775	0.53
0.7623291	-7.4163823	0.46276164	0.54
0.78512543	-7.420454	0.46273625	0.54
0.8089166	-7.423528	0.46270975	0.53
0.8317363	-7.4195986	0.462684	0.55
0.8565113	-7.4256754	0.46265683	0.54
0.8793227	-7.4247456	0.46263146	0.54
0.8902505	-7.417778	0.46261895	0.48
0.91306454	-7.4158473	0.46259364	0.51
0.93880904	-7.4309263	0.4635664	0.53
0.96260744	-7.4319987	0.46354043	0.55
0.9854143	-7.433067	0.46351564	0.54
1.0082498	-7.423134	0.46349022	0.54
1.0330173	-7.4332085	0.46346408	0.55
1.0449106	-7.436244	0.46345147	0.55
1.0687109	-7.437314	0.46442595	0.54
1.0934875	-7.444387	0.4643999	0.54
1.1153333	-7.43345	0.46437588	0.53
1.139126	-7.437519	0.46435088	0.5
1.1629356	-7.434588	0.46432552	0.5
1.1877068	-7.4446597	0.46430007	0.51
1.2005895	-7.449697	0.46528688	0.5
1.2224268	-7.4417586	0.4642635	0.52
1.2472185	-7.4438286	0.46523777	0.5
1.2700325	-7.442893	0.465214	0.51
1.2958025	-7.450966	0.46518788	0.5
1.3186278	-7.445029	0.46516398	0.52
1.3315047	-7.453066	0.4651513	0.55
1.3572688	-7.4651384	0.46612576	0.54
1.3800988	-7.4572	0.46610194	0.53
1.4039083	-7.455265	0.46607766	0.53
1.4267358	-7.448326	0.46605414	0.52
1.4505332	-7.4523907	0.46603045	0.51
1.4763062	-7.4614615	0.4670052	0.53
1.4891934	-7.4654965	0.4669926	0.54
1.5120232	-7.4575562	0.4669693	0.54
1.5377969	-7.4666266	0.46694434	0.56
1.5625939	-7.467692	0.46691993	0.53
1.5854166	-7.463751	0.46689725	0.55
1.6121795	-7.475823	0.46787184	0.54
1.6379628	-7.4808908	0.46784705	0.54
1.64593	-7.462908	0.46783817	0.55
1.670725	-7.465972	0.46781436	0.52
1.6974912	-7.4770427	0.46778923	0.55
1.7183516	-7.460093	0.46776816	0.56
1.7470864	-7.4821696	0.46874207	0.55
1.7718897	-7.4812317	0.4687184	0.55
1.7937309	-7.471284	0.46869713	0.54
1.8076108	-7.4773197	0.4686844	0.54
1.8334001	-7.4813848	0.4696604	0.54
1.8542525	-7.4684334	0.46864006	0.5
1.8839893	-7.48751	0.46961352	0.55
1.9117534	-7.49958	0.47058848	0.55
1.9296485	-7.4726176	0.46957037	0.54
1.942545	-7.473649	0.46955854	0.52
1.9703065	-7.488719	0.47053397	0.54
1.9921513	-7.475768	0.47051325	0.54
2.019916	-7.488837	0.4704888	0.55
2.0467005	-7.4939013	0.4714648	0.54
2.067554	-7.479946	0.47144526	0.55
2.0923595	-7.480004	0.471423	0.54
2.1082215	-7.492044	0.47140953	0.55
2.1300647	-7.480091	0.4713894	0.57
2.160806	-7.498166	0.4723632	0.54
2.1885808	-7.507232	0.4723392	0.54
2.2064672	-7.483266	0.47232223	0.54
2.235233	-7.4943337	0.4722977	0.55
2.2610316	-7.497392	0.47327545	0.55
2.2709646	-7.4874115	0.47326633	0.55
2.298742	-7.4964757	0.47324282	0.55
2.3255332	-7.5005355	0.47422007	0.55
2.348365	-7.491583	0.47320008	0.55
2.375158	-7.4946423	0.47417748	0.55
2.3989806	-7.488692	0.474157	0.51
2.4099011	-7.4837136	0.47414756	0.54
2.4416432	-7.504788	0.47512192	0.55
2.4694295	-7.5088487	0.4750989	0.57
2.4922628	-7.4998937	0.4750795	0.55
2.5150955	-7.4919386	0.47506025	0.55
2.5458548	-7.5050073	0.47603554	0.58
2.5647252	-7.4840393	0.47501913	0.57
2.582581	-7.5010815	0.47600532	0.56
2.610371	-7.50414	0.47698286	0.56
2.6351862	-7.5021896	0.47696272	0.57
2.660994	-7.500241	0.47694185	0.56
2.6877935	-7.501295	0.47692046	0.55
2.7136025	-7.500346	0.47789985	0.56
2.7423851	-7.507406	0.47787732	0.54
2.7562811	-7.5104346	0.4778665	0.55
2.778124	-7.4984727	0.47784886	0.56
2.8069103	-7.503531	0.47882655	0.56
2.8337119	-7.505584	0.47880578	0.56
2.856547	-7.4956236	0.47878775	0.56
2.888311	-7.50869	0.47976375	0.56
2.912139	-7.499731	0.47974518	0.71
2.9052007	-7.4476957	0.47774872	0.48
2.9240658	-7.426722	0.47773367	0.46
2.9538448	-7.434781	0.47771138	0.32
3.046151	-7.603026	0.48464724	0.38
2.565776	-6.3205705	0.43796784	0.32
3.1027486	-7.6081324	0.4856053	0.39
2.5935159	-6.302611	0.4379456	0.41
2.6232607	-6.3206716	0.43892348	0.38
2.607336	-6.223596	0.43593183	0.22
2.5894232	-6.1275177	0.43294173	0.49
2.6261144	-6.1615977	0.43391508	0.34
2.6727397	-6.2187057	0.43688196	0.23
3.2963917	-7.640492	0.48846555	0.44
3.3132756	-7.646524	0.48945367	0.45
3.34307	-7.6515784	0.4894327	0.5
3.3728662	-7.6536303	0.49041173	0.5
3.3986883	-7.646671	0.49039352	0.46
3.4225245	-7.636706	0.49037677	0.54
3.4413912	-7.614726	0.48936337	0.5
2.9336293	-6.4162416	0.44569644	0.42
2.9395688	-6.405245	0.44569188	0.38
2.9703193	-6.4173007	0.44667026	0.26
2.9881566	-6.405322	0.4466573	0.46
3.0109615	-6.403357	0.44664118	0.25
3.572483	-7.5599103	0.4892735	0.32
3.5923412	-7.5399303	0.48926005	0.38
3.1370292	-6.5146174	0.4515557	0.42
3.141972	-6.4986157	0.45155203	0.26
3.202559	-6.5737534	0.45451185	0.25
3.1677048	-6.4486237	0.45053363	0.55
3.229291	-6.525764	0.45349306	0.25
2.924965	-5.852889	0.42868876	0.27
3.1406662	-6.243454	0.4435488	0.38
3.2072582	-6.353622	0.44750562	0.34
3.207192	-6.30459	0.44650504	0.34
2.7536178	-5.3553147	0.4107953	0.37
2.81021	-5.425441	0.41375795	0.3
2.8290107	-5.420463	0.41374493	0.32
2.8856115	-5.4895883	0.41670787	0.27
2.933263	-5.5396876	0.41967666	0.22
2.9580812	-5.5647388	0.4206605	0.36
3.0415545	-5.6829348	0.42560685	0.31
3.0951834	-5.741048	0.4275723	0.43
3.2622445	-6.0124655	0.43846637	0.26
3.1586788	-5.775156	0.42953137	0.26
3.1973896	-5.802226	0.43150666	0.24
3.3296912	-6.0255637	0.43942344	0.46
3.345525	-6.0095725	0.43941343	0.32
3.3772812	-6.022623	0.44039357	0.24
3.3144917	-5.8654237	0.43443277	0.4
3.3502278	-5.8864846	0.43641052	0.3
3.3899467	-5.9145555	0.4373859	0.43
3.6257563	-6.2861385	0.45223996	0.25
4.4330044	-7.680231	0.50574094	0.28
3.664453	-6.287187	0.4532168	0.5
3.5648165	-6.069893	0.44527876	0.36
3.5089731	-5.930713	0.44031355	0.29
3.257988	-5.46003	0.42246792	0.29
3.421159	-5.6974173	0.43136814	0.32
3.461879	-5.726489	0.43334362	0.29
3.4548542	-5.693453	0.43234813	0.39
3.3969986	-5.558272	0.42738375	0.39
3.453646	-5.612382	0.42934975	0.31
3.542163	-5.7175717	0.43429664	0.43
3.5350876	-5.6675205	0.43230152	0.3
3.7152367	-5.9189396	0.44319367	0.24
3.6733034	-5.810798	0.43921977	0.43
3.7170734	-5.8608904	0.44119397	0.36
3.767761	-5.89998	0.44316462	0.19
3.633193	-5.648609	0.43424597	0.32
3.6510096	-5.6376176	0.43423626	0.3
3.6060684	-5.52847	0.4302639	0.42
3.7085578	-5.6496882	0.43520403	0.21
3.8061252	-5.77991	0.44114688	0.49
3.66057	-5.5195165	0.43123397	0.29
3.6923282	-5.5295577	0.43121633	0.31
3.685236	-5.481504	0.43022156	0.44
4.2450566	-6.282832	0.4628949	0.26
4.1562767	-6.1085763	0.4559487	0.25
3.7586052	-5.480574	0.4311822	0.31
3.8103592	-5.538681	0.4341527	0.22
3.709597	-5.354401	0.42721254	0.3
3.872898	-5.556758	0.43611923	0.41
3.7741182	-5.376483	0.42917776	0.31
3.7600427	-5.3214135	0.4271872	0.38
3.853591	-5.4185987	0.4311349	0.36
3.8983116	-5.445667	0.43311083	0.28
3.8763256	-5.397597	0.4311242	0.26
3.8722126	-5.3565497	0.43012813	0.35
3.9009924	-5.362581	0.43111333	0.44
4.0752883	-5.56695	0.44001627	0.3
3.9425967	-5.349602	0.43109316	0.33
3.9584126	-5.3356004	0.43108606	0.3
3.9842029	-5.3366227	0.43207332	0.33
3.9691787	-5.297567	0.43008277	0.31
4.0557766	-5.3797293	0.43403617	0.41
4.084558	-5.383757	0.43502206	0.45
4.1671753	-5.4589076	0.43897817	0.32
4.1271653	-5.3707767	0.4360026	0.22
4.040297	-5.22354	0.43005276	0.42
4.107025	-5.292671	0.433017	0.34
4.2714057	-5.4720044	0.44092864	0.34
4.324117	-5.504082	0.4429022	0.23
4.315016	-5.4580216	0.44190967	0.4
4.354763	-5.472068	0.4428907	0.28
4.2648897	-5.324827	0.43694213	0.27
4.338545	-5.38295	0.43990475	0.39
4.3813605	-5.4200253	0.4418828	0.24
4.419116	-5.431066	0.44286528	0.53
4.845813	-5.9229655	0.46463853	0.15
4.576419	-5.5553284	0.4497865	0.33
4.5982294	-5.5473337	0.4497779	0.39
4.652946	-5.577409	0.451752	0.34
4.6498895	-5.5563807	0.45175523	0.48
4.608867	-5.4732494	0.44778013	0.27
4.6735616	-5.515345	0.45074916	0.47
4.6036034	-5.39715	0.44578946	0.41
4.748099	-5.533417	0.45271674	0.23
4.617294	-5.3460937	0.44478872	0.31
4.6161604	-5.312049	0.4447925	0.32
4.7597284	-5.460331	0.45071942	0.4
4.7815375	-5.451333	0.45171165	0.39
4.7574596	-5.3902383	0.44972765	0.36
4.773277	-5.3732257	0.4497232	0.45
4.8190265	-5.3912773	0.45070326	0.4
4.828865	-5.369253	0.45070186	0.52
4.6770797	-5.166893	0.44178313	0.33
4.8106966	-5.2991486	0.44871673	0.17
4.6040316	-5.0386763	0.43682545	0.43
4.5879154	-4.988599	0.43583712	0.26
4.91203	-5.3102207	0.4506769	0.36
4.822088	-5.1799912	0.4457261	0.29
4.8109665	-5.135924	0.44473547	0.55
4.922572	-5.223105	0.4486835	0.29
4.9414587	-5.227121	0.4496761	0.43
4.895412	-5.145982	0.44670302	0.34
4.9381714	-5.1590223	0.4476858	0.35
4.990911	-5.182082	0.44966385	0.41
4.9777884	-5.136009	0.4476745	0.29
5.051486	-5.1801095	0.45064256	0.46
5.02746	-5.1390376	0.44965652	0.4
5.0861897	-5.167107	0.45163217	0.35
5.3095913	-5.3625	0.461528	0.32
5.6268063	-5.6480713	0.47537956	0.3
5.176559	-5.1621423	0.4536018	0.32
5.1514573	-5.1050453	0.45161846	0.38
5.1533003	-5.0750012	0.45062214	0.43
5.25802	-5.162179	0.45557448	0.38
5.2389083	-5.112095	0.45358825	0.35
5.137947	-4.9818525	0.44864082	0.36
5.3513894	-5.157212	0.45754468	0.5
5.2434406	-5.021959	0.45160034	0.28
5.6515355	-5.380682	0.46941394	0.24
5.498667	-5.202343	0.46249074	0.32
5.5554857	-5.2394238	0.464467	0.44
5.4824657	-5.1382365	0.46050626	0.25
5.5422072	-5.1622977	0.46248385	0.61
5.9852796	-5.54207	0.48128518	0.19
5.4800086	-5.0410814	0.45752308	0.25
5.5337605	-5.0591307	0.4595038	0.54
5.593577	-5.097214	0.46147937	0.27
5.426709	-4.9148593	0.4535605	0.37
5.457493	-4.910864	0.45455196	0.45
5.511247	-4.9289117	0.45653296	0.35
5.5200725	-4.905877	0.4555344	0.36
5.5269	-4.880838	0.45553684	0.36
5.539725	-4.8628125	0.45553637	0.45
5.570591	-4.873841	0.45652553	0.24
6.1225605	-5.3247714	0.48028684	0.47
5.710051	-4.933986	0.46147513	0.38
5.670954	-4.869866	0.45849803	0.36
5.4461346	-4.646419	0.44860214	0.5
5.530842	-4.6895175	0.4515706	0.17
5.7303734	-4.827812	0.45948976	0.34
5.751264	-4.8308234	0.46048355	0.23
6.040674	-5.0422707	0.4723649	0.45
6.607694	-5.4821916	0.49612817	0.54
5.9914255	-4.938077	0.4683989	0.21
5.9822755	-4.899007	0.46740928	0.35
6.7390513	-5.485236	0.4990953	0.17
5.8991475	-4.784784	0.46245402	0.54
7.931186	-6.3951535	0.549606	0.4
6.003678	-4.8088536	0.46642265	0.19
5.944591	-4.7306995	0.46345386	0.43
5.962401	-4.7146754	0.46345288	0.39
8.12439	-6.386196	0.5545661	0.41
6.0669317	-4.73674	0.46642265	0.29
6.0069256	-4.674614	0.46345064	0.49
6.0856566	-4.705688	0.46642497	0.41
6.0894856	-4.6786394	0.46543008	0.21
7.9350023	-6.05857	0.5426898	0.38
8.189547	-6.2129107	0.5525973	0.29
8.376177	-6.3131375	0.5595331	0.38
8.359061	-6.2600384	0.5585508	0.4
8.467858	-6.3201733	0.5625132	0.2
10.471365	-7.766273	0.64573026	0.54
8.023098	-5.9103255	0.54271096	0.22
10.629953	-7.781343	0.6496978	0.65
8.05177	-5.85423	0.5417205	0.26
6.8689656	-4.961324	0.492191	0.48
8.084436	-5.8011394	0.54172873	0.24
6.8787107	-4.9202485	0.49219942	0.19
6.8465815	-4.8651385	0.49022007	0.61
11.038875	-7.7924676	0.6616253	0.41
8.674275	-6.0817857	0.5635412	0.27
9.986749	-6.9566927	0.6160556	0.34
8.282396	-5.731048	0.5457119	0.27
8.913663	-6.1469564	0.5714802	0.43
8.3750725	-5.737077	0.5486938	0.47
8.695593	-5.9164786	0.56058574	0.23
8.97017	-6.062808	0.5714957	0.48
9.143849	-6.1379843	0.5774442	0.23
9.097749	-6.065838	0.5754737	0.49
9.133569	-6.0488114	0.5754731	0.35
9.117511	-6.0177484	0.5744853	0.51
9.176307	-6.0157547	0.5764765	0.4
9.16617	-5.968662	0.5754928	0.42
9.186999	-5.940611	0.5754983	0.41
9.219821	-5.921579	0.57549924	0.51
9.214674	-5.8774915	0.574514	0.41
9.3344145	-5.9125786	0.57848465	0.46
9.364311	-5.910579	0.5794809	0.33
9.338183	-5.8534627	0.5775031	0.55
11.692008	-7.2776318	0.66969776	0.46
9.119069	-5.6380024	0.56760484	0.32
11.785676	-7.2345624	0.6717005	0.29
8.93391	-5.4465933	0.5596937	0.31
8.868882	-5.3874655	0.5567223	0.57
8.854734	-5.34137	0.55473924	0.3
8.828594	-5.2882586	0.5537603	0.5
8.846417	-5.261205	0.5537666	0.35
8.892215	-5.2501874	0.55476385	0.49
8.886056	-5.209102	0.5537783	0.41
8.852922	-5.153984	0.55180115	0.45
8.87682	-5.148977	0.5527996	0.38
8.889643	-5.118915	0.5528079	0.5
8.919454	-5.098876	0.55281067	0.42
9.069179	-5.1469903	0.5577747	0.37
9.03204	-5.0888653	0.55579937	0.36
10.210032	-5.709274	0.600436	0.34
10.054987	-5.5819926	0.5945	0.44
9.96397	-5.510835	0.59053624	0.37
9.987795	-5.48378	0.5905431	0.41
10.043593	-5.4727616	0.5925405	0.59
10.0394335	-5.42967	0.59155655	0.34
10.019286	-5.378559	0.5895774	0.45
10.039113	-5.3494987	0.5905857	0.38
10.02604	-5.32244	0.5895971	0.46
10.038864	-5.288368	0.58960813	0.48
10.0436945	-5.2502866	0.5886216	0.43
10.087507	-5.234255	0.5896228	0.5
10.077344	-5.188154	0.588641	0.44
10.115156	-5.168113	0.58964443	0.38
10.165959	-5.154085	0.59064436	0.57
10.216847	-5.1601014	0.5926368	0.32
10.233667	-5.128032	0.59264725	0.59
10.152547	-5.047852	0.58868587	0.24
9.446777	-4.660965	0.5619041	0.47
9.477582	-4.638917	0.56290907	0.5
9.644314	-4.6830215	0.5688755	0.22
9.452243	-4.5537257	0.5609437	0.36
9.450155	-4.5346828	0.55995107	0.49
9.519942	-4.531678	0.56294525	0.27
9.530754	-4.499606	0.5619564	0.5
9.56256	-4.47856	0.5629614	0.52
9.679319	-4.4956017	0.5669437	0.23
9.650154	-4.445487	0.5649658	0.35
8.251667	-3.771922	0.513357	0.3
8.215595	-3.7408497	0.51137215	0.46
8.223395	-3.7127845	0.51138175	0.27
8.266181	-3.7007565	0.5123819	0.58
8.297972	-3.6837165	0.5133851	0.18
8.297779	-3.6526437	0.5133968	0.42
8.314582	-3.6295893	0.51340383	0.4
8.288495	-3.602526	0.51241654	0.37
10.225437	-4.402398	0.5829324	0.51
10.19627	-4.352282	0.58095515	0.28
8.413856	-3.5634322	0.5154198	0.27
9.997992	-4.194914	0.57303506	0.42
9.984812	-4.152816	0.57205325	0.41
10.003617	-4.1237473	0.5720637	0.29
9.928554	-4.074632	0.5690896	0.62
19.659597	-7.979832	0.9217378	0.29
10.509949	-4.2350097	0.58897924	0.56
12.239109	-4.884543	0.6515812	0.21
12.175958	-4.8153806	0.64861554	0.28
10.353451	-4.059595	0.5820641	0.33
10.533197	-4.0916705	0.58803785	0.48
10.590083	-4.094678	0.59003264	0.34
10.579904	-4.0535803	0.5890508	0.2
10.49674	-3.9834132	0.5860864	0.5
10.554531	-3.9673743	0.58708936	0.28
10.397398	-3.8721473	0.5811406	0.62
10.640127	-3.92427	0.5901023	0.31
10.496076	-3.852098	0.58414274	0.3
10.560863	-3.8380632	0.5861446	0.5
10.613656	-3.8200188	0.58814913	0.33
10.333548	-3.6826904	0.5772262	0.31
10.326355	-3.6435955	0.57724357	0.5
10.473118	-3.6586292	0.5812281	0.33
10.3959465	-3.5954764	0.5782603	0.39
26.271414	-9.010412	1.1419492	0.27
26.2833	-8.922208	1.1419938	0.44
26.288185	-8.832	1.1410398	0.37
26.334063	-8.755824	1.1420773	0.27
26.330948	-8.662606	1.1411254	0.58
26.612762	-8.662613	1.1501163	0.38
27.041542	-8.7077265	1.1640798	0.34
28.311178	-9.066591	1.2088548	0.31
28.328062	-8.973373	1.207903	0.49
28.380941	-8.892184	1.208944	0.34
29.762516	-9.221984	1.256732	0.35
29.777405	-9.123753	1.2557834	0.59
29.964254	-9.077648	1.2618028	0.27
30.871006	-9.299185	1.2936617	0.32
31.3498	-9.335278	1.3086305	0.33
31.988562	-9.415477	1.3305718	0.25
33.786102	-9.828479	1.3923074	0.31
33.796997	-9.716214	1.3923678	0.52
34.117836	-9.692162	1.4023737	0.33
34.890594	-9.793412	1.4283019	0.31
35.6574	-9.946786	1.4542023	0.32
36.46516	-10.048037	1.4811304	0.27
36.782005	-10.010952	1.4911443	0.0
36.8419	-9.902696	1.4922026	0.0
42.102932	-11.171778	1.6744043	0.0
42.152843	-11.043472	1.6754748	0.0
41.954796	-10.851012	1.6675854	0.0
48.69471	-12.50904	1.9015476	0.06
42.59457	-10.801901	1.6876023	0.0
42.486412	-10.490154	1.6817788	0.14
48.61447	-11.837437	1.8929279	0.19
48.344437	-11.610891	1.8830601	0.2
48.58033	-11.506643	1.8901161	0.18
48.732273	-11.461536	1.8941399	0.32
48.6962	-11.291126	1.8922375	0.18
48.710125	-11.132745	1.8913277	0.36
48.754036	-10.981381	1.8914138	0.2
48.83694	-10.839038	1.8934944	0.32
48.842854	-10.67865	1.8925865	0.2
[truncated: 116,852 more rows]
