# Supplementary material for: Density-equalized RANDT scan matching with integrated outlier removal and point density uniformity
Source: PLoS One. 2026 Apr 28;21(4):e0345709. doi: 10.1371/journal.pone.0345709 (PMC13124066; doi:10.1371/journal.pone.0345709)
Supplement: S2 Dataset — Processed LiDAR data converted into CSV format, including spatial coordinates and associated attributes such as intensity values, used for analysis in this study. (ZIP) [file pone.0345709.s002.zip › Velodyne_CSV/000156.csv]

X	Y	Z	Intensity
40.120956	0.012001083	1.5660006	0.15
40.12052	0.13801245	1.5660067	0.14
40.05809	0.26302376	1.5640126	0.41
40.056656	0.38903517	1.5640186	0.2
40.12544	0.4530409	1.5660216	0.25
40.249	0.5810523	1.5700276	0.18
40.954567	0.72006416	1.5940344	0.33
41.08713	0.85207576	1.5990404	0.22
41.139698	0.9820872	1.6010462	0.28
41.00626	1.1080986	1.5960516	0.21
39.54783	1.1921086	1.547053	0.24
39.711613	1.2591143	1.5530559	0.16
40.765175	1.422127	1.5890642	0.13
39.991745	1.5201374	1.5630667	0.17
40.35531	1.6611493	1.5750729	0.29
40.34187	1.7881607	1.5750777	0.11
47.47542	2.2581832	1.8171127	0.18
40.08822	1.9661773	1.5670836	0.19
39.257786	2.0481875	1.5390842	0.4
39.43935	2.1821988	1.5450891	0.16
40.294483	2.4842234	1.5751019	0.66
39.06105	2.530232	1.5330989	0.42
39.598614	2.6912446	1.5521059	0.13
39.331394	2.7342496	1.5431061	0.41
39.46996	2.8692613	1.5481105	0.19
40.362522	3.062275	1.5781198	0.32
48.18307	3.8123064	1.8441758	0.26
42.190647	3.4683025	1.6411395	0.11
42.207214	3.6033142	1.6421434	0.17
42.246773	3.7413259	1.6441475	0.29
43.176556	3.8923345	1.6751561	0.25
42.99612	4.012346	1.6701585	0.26
42.799686	4.129357	1.6641606	0.2
42.430252	4.2283673	1.651161	0.23
42.06582	4.3253775	1.6401612	0.23
42.11138	4.4643893	1.6421645	0.18
42.136166	4.5333953	1.6431662	0.39
42.093727	4.663407	1.6421686	0.22
41.953293	4.781418	1.6371702	0.21
42.032856	4.9244294	1.6411736	0.1
42.05442	5.060441	1.6421762	0.0
42.061985	5.195453	1.6431787	0.1
45.22954	5.733477	1.7512122	0.1
44.464325	5.70748	1.726206	0.14
44.285892	5.825491	1.7202067	0.18
44.25445	5.963503	1.7202089	0.14
44.310017	6.112515	1.7222116	0.15
44.18559	6.2365265	1.7192124	0.27
44.01915	6.3545375	1.7142127	0.19
44.079712	6.5045495	1.7162151	0.34
44.047497	6.570555	1.7162156	0.19
30.325111	4.614499	1.2470623	0.18
30.211676	4.694509	1.2440603	0.42
29.829245	4.7305174	1.231055	0.21
29.79181	4.820528	1.2300537	0.38
29.598372	4.885537	1.2240502	0.34
29.40894	4.9485464	1.2180468	0.39
29.227722	4.9655504	1.2120439	0.34
29.026285	5.02556	1.20604	0.35
28.840853	5.086569	1.2000363	0.36
28.641418	5.144578	1.1940321	0.39
28.429985	5.198587	1.1870277	0.34
28.43855	5.292597	1.188026	0.37
28.47733	5.346603	1.1900256	0.38
28.506897	5.444613	1.191024	0.45
28.328463	5.502622	1.1860195	0.23
28.156027	5.561631	1.1800151	0.41
19.766663	3.9625866	0.8919001	0.25
25.607174	5.2236347	1.0939759	0.21
25.388737	5.2626433	1.0869703	0.18
25.168526	5.2576466	1.079966	0.34
24.93409	5.290655	1.0719597	0.18
24.708658	5.323663	1.0649537	0.36
24.482222	5.3556714	1.0579473	0.21
24.25379	5.38568	1.049941	0.14
19.653397	4.4256563	0.8908719	0.43
19.612959	4.481665	0.88986754	0.2
19.601742	4.5116696	0.88986546	0.3
19.53831	4.5616784	0.88886064	0.45
19.492874	4.6156874	0.88785607	0.3
19.248444	4.6216946	0.8798484	0.25
19.222006	4.6797037	0.8788439	0.52
19.446568	4.799715	0.8878431	0.34
19.334349	4.804719	0.8838393	0.29
19.622913	4.9417305	0.8948394	0.38
19.626476	5.00874	0.8948352	0.21
20.164038	5.213753	0.914839	0.33
20.115597	5.269763	0.91283387	0.41
19.590168	5.1977677	0.89582145	0.31
19.538736	5.2497764	0.8938161	0.39
19.534515	5.281781	0.8948138	0.28
19.432081	5.3197894	0.8918076	0.53
16.025694	4.4387684	0.7727502	0.16
16.000263	4.4857774	0.7717449	0.49
19.106783	5.424814	0.8817884	0.26
19.057348	5.4758234	0.88078266	0.4
19.077913	5.546833	0.88177806	0.38
18.991692	5.5548368	0.87977415	0.29
18.920256	5.5988455	0.87776804	0.44
18.708828	5.5998526	0.8707596	0.38
18.65039	5.646861	0.8687535	0.3
18.599955	5.6958704	0.8677474	0.41
18.449524	5.7128778	0.86373985	0.34
18.425308	5.736882	0.86273676	0.27
18.368874	5.782891	0.8617305	0.43
18.294434	5.8238993	0.8597238	0.34
18.196005	5.8549075	0.8567168	0.39
18.110567	5.890916	0.8537098	0.36
18.091131	5.947925	0.85370386	0.35
18.0797	6.006934	0.8546981	0.42
18.14548	6.0609393	0.85669625	0.27
18.679037	6.304954	0.876699	0.43
18.6966	6.3769636	0.87869346	0.31
18.64616	6.4259725	0.87668663	0.27
18.541729	6.4549804	0.8736791	0.44
18.52729	6.5159893	0.87467283	0.27
18.50986	6.5749984	0.8746665	0.4
18.465643	6.592003	0.87366277	0.36
18.495203	6.6690125	0.874657	0.46
18.57277	6.7630224	0.87865204	0.25
20.479303	7.532054	0.94867593	0.41
20.38187	7.569062	0.9456679	0.26
18.568457	6.9620504	0.88063276	0.31
18.545027	7.019059	0.88062596	0.55
18.581806	7.0670643	0.88262326	0.31
18.521372	7.111073	0.8816157	0.48
18.532932	7.1830826	0.8826092	0.41
18.483498	7.231091	0.8816017	0.36
18.421066	7.2730994	0.87959397	0.43
18.310629	7.297107	0.8765853	0.32
18.183416	7.2791104	0.87258	0.59
18.154982	7.3341193	0.87257266	0.31
14.944604	6.0910873	0.75551647	0.31
14.810169	6.0910945	0.7515076	0.57
14.819732	6.1501036	0.75250083	0.28
14.728295	6.167111	0.75049245	0.49
14.709861	6.21412	0.7504852	0.34
14.655647	6.2181234	0.7484809	0.45
14.588211	6.2441316	0.74647284	0.41
14.457773	6.243139	0.74246365	0.41
14.447343	6.292147	0.7434565	0.36
14.585898	6.4081583	0.7494512	0.58
14.706465	6.5161686	0.75444573	0.18
14.376253	6.3971686	0.74243724	0.48
14.409814	6.467178	0.74443036	0.31
14.358383	6.498186	0.7434223	0.58
14.393947	6.5691953	0.74541533	0.26
14.33651	6.5982037	0.744407	0.51
14.411069	6.6882133	0.74740046	0.29
14.405633	6.741222	0.7483927	0.54
14.416414	6.7742267	0.749389	0.33
14.403985	6.8232355	0.74938124	0.59
14.578539	6.963247	0.75637573	0.27
14.632106	7.0452566	0.7593686	0.59
14.668668	7.120266	0.7613612	0.19
14.761235	7.222276	0.76635444	0.54
20.48869	10.104372	0.9834199	0.38
20.40447	10.103375	0.9804143	0.37
20.324038	10.143384	0.97840416	0.38
20.3136	10.218393	0.979395	0.35
20.364164	10.324404	0.98238635	0.36
20.379726	10.413413	0.98437726	0.45
20.410288	10.510423	0.98636824	0.35
20.439068	10.566428	0.98836386	0.46
20.44863	10.653439	0.9903544	0.49
20.464195	10.743447	0.992345	0.36
20.533754	10.863459	0.996336	0.33
20.53832	10.948467	0.9973263	0.54
20.574883	11.051478	1.0003169	0.34
20.582445	11.139487	1.0023069	0.45
20.645227	11.215493	1.0053025	0.35
20.65679	11.306504	1.0062925	0.64
20.852348	11.4995165	1.0152843	0.0
22.55857	12.813584	1.0872581	0.61
22.517353	12.837588	1.087252	0.3
22.41992	12.875596	1.0842401	0.39
22.318483	12.911604	1.0822277	0.33
22.353046	13.025615	1.0852168	0.41
22.383606	13.138625	1.0882055	0.37
22.419168	13.254636	1.0911942	0.43
22.484953	13.340641	1.0941889	0.29
22.421513	13.39965	1.0941767	0.48
22.31908	13.433658	1.091164	0.38
22.212645	13.465666	1.0891513	0.47
22.117208	13.503674	1.0871387	0.38
22.024773	13.542683	1.0851259	0.39
21.811335	13.507688	1.0781122	0.39
21.72612	13.501691	1.0751057	0.39
21.619684	13.530699	1.0730928	0.46
21.524248	13.565707	1.07108	0.37
21.433811	13.603715	1.0690671	0.41
21.347378	13.643723	1.067054	0.48
21.360939	13.747733	1.0690416	0.38
21.3895	13.861743	1.0720289	0.45
21.447279	13.947749	1.0750227	0.36
21.476843	14.062759	1.07801	0.45
21.509403	14.18177	1.0819969	0.36
21.541965	14.300779	1.084984	0.45
21.57653	14.42179	1.0879707	0.37
21.605091	14.539801	1.0909574	0.42
21.64365	14.665811	1.0939438	0.36
21.693432	14.7488165	1.0969372	0.43
21.72699	14.872828	1.1009233	0.3
21.767555	15.000837	1.1039096	0.6
21.931108	15.216851	1.1128955	0.29
22.158669	15.477865	1.1238813	0.3
22.19123	15.604876	1.127867	0.36
22.251009	15.6998825	1.1308596	0.34
22.28257	15.827893	1.1348449	0.34
22.324133	15.962904	1.1378301	0.32
22.352695	16.089912	1.1418152	0.31
22.400255	16.231924	1.1457999	0.35
22.432817	16.363935	1.1487845	0.27
22.447378	16.482946	1.1517692	0.31
22.39216	16.49695	1.1507615	0.37
22.300724	16.538958	1.1487463	0.38
22.218287	16.586964	1.147731	0.29
22.265848	16.731976	1.1517149	0.37
22.300406	16.868988	1.1556987	0.48
18.305063	13.94391	0.9887037	0.33
18.282843	13.972914	0.9886967	0.43
18.252409	14.040922	0.98868245	0.28
18.101974	14.016929	0.98466885	0.38
17.869543	13.927933	0.9766559	0.42
17.735107	13.9139385	0.97264224	0.4
17.650673	13.937946	0.9706284	0.39
17.550238	13.948954	0.9686146	0.39
17.546015	13.991959	0.968607	0.42
17.503582	14.047966	0.96859276	0.36
17.485142	14.124976	0.97057784	0.34
17.423708	14.165983	0.96956354	0.33
17.409271	14.245994	0.9705485	0.48
17.510828	14.422005	0.97753197	0.27
9.303901	7.708817	0.6186206	0.29
9.2504635	7.714824	0.61761016	0.56
9.195036	7.7178316	0.6166	0.56
9.131598	7.714838	0.61458975	0.54
9.075166	7.7168455	0.6125795	0.58
9.018731	7.7188525	0.6115691	0.59
8.966295	7.72386	0.61055875	0.57
8.924085	7.7118626	0.60855395	0.55
8.862648	7.7088695	0.6075437	0.56
8.809215	7.711877	0.6065333	0.6
8.7817745	7.7378845	0.60552245	0.68
8.772342	7.7788925	0.60651135	0.66
8.775906	7.831901	0.60749996	0.64
8.78047	7.8859096	0.6094884	0.61
8.785247	7.915914	0.61048245	0.61
8.783814	7.964922	0.611471	0.65
8.748379	7.9839296	0.61046004	0.72
8.708936	7.9999375	0.610449	0.3
8.658508	8.003944	0.6084386	0.5
8.606071	8.006951	0.60742795	0.41
8.557639	8.012959	0.60641724	0.34
8.499426	7.983961	0.60441285	0.57
8.463989	8.001968	0.6034018	0.3
8.398559	7.990975	0.6023916	0.59
8.360119	8.005982	0.6013805	0.38
8.318687	8.016991	0.60036975	0.43
8.242251	7.9949965	0.59835976	0.45
8.200816	8.006003	0.5973488	0.35
8.158605	7.9900064	0.5963441	0.56
8.112165	7.9960136	0.5953333	0.4
8.055737	7.99102	0.593323	0.6
8.021299	8.008027	0.59331185	0.32
7.957865	7.9960346	0.5913016	0.49
7.9134264	8.003042	0.59029067	0.35
7.8802185	7.994045	0.5892859	0.5
7.824784	7.989052	0.5882754	0.4
7.7863474	8.001059	0.58726436	0.43
7.733907	7.9990664	0.58625364	0.47
7.690475	8.005074	0.58524287	0.36
7.6290445	7.9920793	0.58323276	0.53
7.5896087	8.002087	0.58322173	0.38
7.546395	7.9820895	0.5812172	0.56
7.509965	7.994097	0.58120626	0.38
7.463529	7.996104	0.5801955	0.63
7.415098	7.995111	0.5781849	0.39
7.3646555	7.993118	0.5771741	0.51
7.316228	7.9911246	0.5761637	0.41
7.26879	7.9911313	0.57515293	0.44
7.243573	7.989135	0.57414764	0.35
7.1981416	7.990142	0.573137	0.6
7.153708	7.9921484	0.57212627	0.3
7.1042767	7.988156	0.5711158	0.46
7.0708404	8.002163	0.57110447	0.39
7.0214043	7.9981694	0.57009387	0.49
7.002195	8.001173	0.5690885	0.34
6.9467483	7.99118	0.5680779	0.62
6.8993244	7.987187	0.5670676	0.32
6.8588805	7.993194	0.5660564	0.62
6.814455	7.9922004	0.5650459	0.32
6.7640195	7.985207	0.5640354	0.47
6.734585	8.002214	0.56302387	0.35
6.7073665	7.996218	0.56301874	0.43
6.4299536	7.719218	0.54902154	0.52
6.372525	7.700224	0.548012	0.61
6.336084	7.707231	0.5470009	0.59
6.2926555	7.704238	0.5459905	0.61
6.2552176	7.7092447	0.5449796	0.62
6.215774	7.712252	0.5449686	0.63
6.19157	7.7062554	0.5439639	0.63
6.1491346	7.7042623	0.5429533	0.62
6.102698	7.697269	0.541943	0.62
6.0692587	7.706276	0.54093176	0.63
6.0378323	7.7162833	0.54092073	0.63
5.9903946	7.7072897	0.5399105	0.62
5.9539704	7.710297	0.5388999	0.63
5.9287457	7.7043004	0.5378947	0.62
5.886322	7.699307	0.5368845	0.61
5.849875	7.704314	0.5368732	0.62
5.814438	7.709321	0.5358622	0.64
5.779008	7.713328	0.53585136	0.64
5.7385716	7.711335	0.53484076	0.63
5.699136	7.710342	0.53383005	0.63
5.676927	7.705345	0.53282523	0.64
5.635499	7.7003517	0.5318149	0.61
5.6000605	7.704359	0.5318038	0.61
5.5666175	7.711366	0.5307924	0.61
5.5241885	7.7043724	0.5297823	0.64
5.491754	7.7113795	0.5297711	0.64
5.4595413	7.692383	0.528767	0.61
5.42911	7.7013893	0.5277557	0.63
5.3956676	7.7073965	0.52774435	0.61
5.35623	7.704404	0.5267337	0.61
5.317801	7.7014103	0.5257233	0.61
5.2853665	7.707417	0.5257121	0.62
5.2439394	7.699424	0.524702	0.63
5.224718	7.698427	0.52369654	0.62
5.192288	7.7034345	0.5236855	0.62
5.1538496	7.700441	0.52267474	0.62
5.12641	7.7134485	0.52266294	0.54
5.121977	7.759456	0.523649	0.49
5.120534	7.8114643	0.52463424	0.49
5.125095	7.872473	0.5266189	0.47
5.1398864	7.9204774	0.5286103	0.46
5.1174426	7.942485	0.5285975	0.66
5.0880094	7.9524918	0.5285858	0.33
5.0565677	7.960499	0.52757394	0.36
5.024145	7.9645057	0.5275629	0.38
4.989704	7.9675126	0.5265515	0.32
4.9684854	7.962516	0.52654624	0.46
4.9330535	7.9625225	0.5255353	0.38
4.9046197	7.97353	0.52552336	0.22
4.869177	7.974537	0.524512	0.52
4.8257422	7.9615436	0.52350193	0.29
4.7933173	7.96455	0.52349085	0.47
4.7608833	7.968557	0.52247936	0.39
4.7366657	7.95756	0.52247465	0.32
4.699228	7.953567	0.5214638	0.41
4.6637983	7.9515734	0.520453	0.42
4.629363	7.9515805	0.52044183	0.38
4.5999303	7.959587	0.5194301	0.38
4.566498	7.960594	0.5194189	0.4
4.531054	7.959601	0.5184076	0.34
4.519843	7.9686046	0.51840144	0.36
4.476406	7.952611	0.5173915	0.47
4.4519725	7.9686184	0.517379	0.26
4.407541	7.9496245	0.5163695	0.52
4.380103	7.960632	0.5163573	0.3
4.3506694	7.9676385	0.5153455	0.49
4.3112435	7.955645	0.5143356	0.33
4.2970204	7.9606485	0.5143294	0.32
4.263582	7.9606557	0.5143181	0.48
4.230157	7.958662	0.5133072	0.29
4.194718	7.954669	0.51329625	0.47
4.164279	7.9596753	0.5122844	0.37
4.1338525	7.9626827	0.51227313	0.35
4.1004066	7.9626894	0.5112616	0.37
4.0781956	7.9506927	0.5112572	0.42
4.048765	7.9556994	0.51024556	0.34
4.0233307	7.9687066	0.5102331	0.33
3.9878957	7.962713	0.5092224	0.5
3.9584627	7.96772	0.50921065	0.3
3.9240305	7.9627266	0.50919986	0.45
3.8925815	7.9657335	0.50818783	0.41
3.8753672	7.962737	0.5081825	0.35
3.8459373	7.966744	0.5071709	0.46
3.811506	7.9607506	0.5071603	0.41
3.7820668	7.965757	0.5071483	0.29
3.7496326	7.9637637	0.5061372	0.46
3.7112088	7.94777	0.5051277	0.38
3.6837733	7.955777	0.5051155	0.34
3.677545	7.976781	0.5051074	0.38
3.6411178	7.9647875	0.50409746	0.44
3.609678	7.964794	0.5040859	0.37
3.5782435	7.963801	0.5030746	0.5
3.5438182	7.9548078	0.50306433	0.39
3.5213766	7.973815	0.50305074	0.22
3.5011563	7.9638176	0.50204605	0.61
3.4697304	7.9608245	0.50203514	0.39
3.435286	7.953831	0.5010242	0.32
3.411855	7.968838	0.50101125	0.39
3.3754306	7.9538445	0.50000167	0.38
3.3459954	7.955851	0.49998996	0.43
3.3245604	7.975858	0.4999763	0.35
3.3023353	7.9608617	0.499972	0.42
3.2689092	7.9518676	0.4989617	0.35
3.2454698	7.967875	0.4989483	0.39
3.2120283	7.9608817	0.49793738	0.41
3.1826062	7.959888	0.49792632	0.38
3.1571677	7.9708953	0.49791345	0.41
3.1247365	7.9639015	0.49690282	0.36
3.1085234	7.9599047	0.4968976	0.36
3.0850706	7.977912	0.4968835	0.27
3.0486429	7.9599185	0.49587423	0.56
3.0282166	7.9809256	0.49686044	0.27
2.993779	7.968932	0.49585018	0.58
2.9633338	7.967939	0.49483842	0.37
2.929913	7.954945	0.4948287	0.29
2.9166987	7.9579487	0.49482265	0.48
2.890258	7.9659553	0.49480993	0.34
2.854826	7.9489617	0.4938004	0.33
2.830385	7.961969	0.49378705	0.44
2.803954	7.9679756	0.4937748	0.32
2.7705238	7.9549823	0.49276483	0.34
2.7450895	7.963989	0.4927521	0.27
2.7288723	7.958992	0.4917469	0.41
2.7014234	7.9649987	0.4917341	0.34
2.673991	7.9680057	0.4917221	0.44
2.6475623	7.973012	0.49170995	0.39
2.6121302	7.9530187	0.4907008	0.35
2.587687	7.9660254	0.49068722	0.32
2.579476	7.9820294	0.49167955	0.25
2.4560668	7.7010307	0.48070434	0.58
2.4306307	7.7070374	0.480692	0.56
2.406189	7.717045	0.48067898	0.58
2.3757637	7.706051	0.4796691	0.59
2.3483257	7.7060575	0.47965744	0.62
2.3218925	7.708064	0.47964564	0.61
2.303679	7.693067	0.4786419	0.59
2.2792451	7.701074	0.4786293	0.61
2.256818	7.714081	0.47961617	0.61
2.2243824	7.697087	0.4786068	0.61
2.2009437	7.709094	0.47859344	0.61
2.1715078	7.7011003	0.47758287	0.61
2.1430666	7.6971073	0.4775716	0.6
2.130854	7.700111	0.4775655	0.6
2.109423	7.717118	0.4775516	0.61
2.0769825	7.699124	0.47654223	0.61
2.0495443	7.6971307	0.47653076	0.61
2.0261238	7.7051373	0.47651836	0.61
1.9986843	7.7031436	0.4765068	0.61
1.9732443	7.708151	0.47649425	0.61
1.9610301	7.7111545	0.47648805	0.61
1.9305896	7.6981606	0.47547805	0.59
1.9051571	7.701167	0.47546595	0.59
1.8787255	7.700174	0.47545445	0.59
1.8532969	7.7021804	0.47444254	0.58
1.828862	7.709187	0.47442976	0.6
1.803415	7.7151937	0.4744168	0.61
1.7852075	7.693197	0.47441438	0.6
1.7587678	7.6932034	0.47340247	0.6
1.7353443	7.70121	0.4733898	0.62
1.7088994	7.7022166	0.4733776	0.61
1.6824582	7.7022233	0.4733656	0.61
1.6580298	7.70723	0.47335318	0.6
1.6285892	7.6942368	0.47234318	0.6
1.6163723	7.69724	0.4723368	0.59
1.5919507	7.7002463	0.47232485	0.61
1.5655063	7.7002535	0.47231275	0.62
1.541084	7.7032595	0.47230074	0.6
1.5156327	7.7092667	0.47228748	0.61
1.4882115	7.698273	0.47127765	0.61
1.4759941	7.7012763	0.47127122	0.62
1.4495507	7.700283	0.47125924	0.61
1.4221295	7.688289	0.47124958	0.61
1.3996885	7.705296	0.4712348	0.59
1.3752568	7.7103024	0.47122213	0.61
1.3458154	7.6933093	0.47021273	0.6
1.3223791	7.704316	0.47019896	0.6
1.3081571	7.6983194	0.4701938	0.61
1.2827269	7.697325	0.47018212	0.6
1.259301	7.7053323	0.47016907	0.6
1.232859	7.7023387	0.47015736	0.59
1.2074273	7.7013454	0.47014558	0.61
1.1829904	7.707352	0.47013253	0.61
1.1555603	7.6943583	0.46912274	0.59
1.1413342	7.6883616	0.46911746	0.59
1.1438965	7.8503704	0.4740783	0.5
1.1334481	7.9453783	0.47704983	0.36
1.1149986	7.9963856	0.47902855	0.2
1.0885764	7.9903917	0.4790176	0.38
1.0611308	7.986398	0.4780056	0.47
1.0347064	7.980405	0.4779946	0.36
1.0214913	7.978408	0.4779888	0.38
0.99605656	7.9824147	0.4779758	0.51
0.9706119	7.9904213	0.47796175	0.2
0.94318813	7.9764276	0.4769521	0.48
0.91675276	7.9734335	0.4769402	0.38
0.8923055	7.989441	0.47792464	0.29
0.8668683	7.9944477	0.47791126	0.39
0.85265756	7.9824505	0.47690737	0.39
0.8262161	7.981457	0.47689492	0.53
0.80078256	7.984463	0.47688198	0.31
0.7733488	7.97147	0.47687188	0.4
0.7479186	7.972476	0.47685936	0.43
0.7234769	7.987483	0.47684395	0.26
0.69704556	7.9804897	0.47683284	0.44
0.6858259	7.996493	0.4768236	0.35
0.65840167	7.976499	0.475815	0.47
0.6329632	7.9815054	0.47580147	0.34
0.6075212	7.9885125	0.47678745	0.38
0.5820956	7.986518	0.47577548	0.43
0.5556572	7.981525	0.47576374	0.41
0.5302271	7.9815316	0.47575128	0.41
0.5180062	7.9905343	0.4757432	0.38
0.49056956	7.972541	0.47573394	0.46
0.46613023	7.9895477	0.475718	0.31
0.44169384	8.005554	0.47670227	0.36
0.41426006	7.9835606	0.47569382	0.49
0.38883147	7.981567	0.47568172	0.42
0.3776103	8.00557	0.47567067	0.27
0.35018307	7.9755764	0.474664	0.56
0.32574165	7.997583	0.47564685	0.27
0.3003014	8.0055895	0.4756324	0.47
0.27488023	7.996596	0.47562182	0.43
0.24743904	7.972602	0.47461364	0.44
0.2220031	7.9756083	0.47460026	0.41
0.2097789	7.992612	0.47559032	0.32
0.18434961	7.9896183	0.4745783	0.41
0.15892138	7.9846244	0.4745667	0.43
0.133483	7.9916306	0.4745524	0.35
0.10804965	7.992637	0.47453943	0.39
0.08160719	7.981644	0.4745286	0.41
0.056183267	7.96665	0.47451913	0.45
0.043964613	7.983653	0.4745092	0.38
0.01852019	8.00366	0.47549197	0.34
-0.007915119	7.974666	0.47448504	0.56
-0.033349566	7.9756727	0.47447196	0.33
-0.05878739	7.9856787	0.4744569	0.32
-0.083208665	8.000686	0.47544125	0.34
-0.10965257	7.9786916	0.47443265	0.49
-0.12186795	8.006695	0.47542036	0.37
-0.1472974	7.991701	0.4744107	0.43
-0.1727296	7.9837074	0.4743995	0.48
-0.19816421	7.9937134	0.4743844	0.34
-0.22461477	7.99372	0.47437093	0.38
-0.25004795	7.9957266	0.47435752	0.38
-0.27548137	7.9917326	0.4743454	0.52
-0.28768793	8.006737	0.47533596	0.27
-0.31312475	7.978742	0.47432888	0.49
-0.339571	8.002749	0.47531027	0.3
-0.36399317	7.976755	0.47430322	0.52
-0.39043653	8.001761	0.4752844	0.27
-0.41586572	8.010768	0.47526944	0.43
-0.44130883	7.984774	0.4742618	0.54
-0.45351455	7.989777	0.47425446	0.38
-0.4799599	7.9997835	0.47523877	0.3
-0.5053883	8.00679	0.4752242	0.41
-0.5308332	7.985796	0.47421542	0.57
-0.5572667	8.010802	0.47519663	0.32
-0.5827048	8.001809	0.4751853	0.47
-0.6071294	7.988815	0.47417533	0.42
-0.6193476	7.975818	0.47417164	0.48
-0.64679193	8.002825	0.47515193	0.23
-0.67122626	7.980831	0.47414368	0.48
-0.6966482	7.991837	0.47512826	0.47
-0.7230972	7.991843	0.47511452	0.34
-0.7485299	7.9908495	0.47510147	0.43
-0.77395904	7.9928555	0.47508785	0.39
-0.7861789	7.981859	0.47508365	0.5
-0.81160563	7.985865	0.47506958	0.31
-0.83905613	7.9978714	0.47505292	0.37
-0.86348385	7.9868774	0.4750423	0.46
-0.88891745	7.984884	0.4750294	0.43
-0.91735834	8.01389	0.47600892	0.27
-0.92856884	7.9988933	0.47600597	0.53
-0.9529992	7.9868994	0.47499546	0.45
-0.9804355	8.004906	0.47597763	0.39
-1.0058756	7.997912	0.47596565	0.37
-1.0313178	7.9899187	0.47595385	0.45
-1.056745	7.9909244	0.4759403	0.33
-1.0831873	7.9929304	0.475926	0.41
-1.0954038	7.9869337	0.47592074	0.39
-1.1238409	8.00994	0.4769014	0.41
-1.1482736	7.9979463	0.47589085	0.44
-1.1747004	8.006952	0.47687522	0.34
-1.1991439	7.989959	0.47586554	0.57
-1.2255735	7.9969645	0.4758503	0.35
-1.2510127	7.990971	0.47583798	0.35
-1.2652322	7.999974	0.4768288	0.47
-1.2926744	8.00798	0.47681287	0.36
-1.3181015	8.006987	0.4767996	0.38
-1.3425298	7.9979925	0.47678834	0.48
-1.36496	7.9739985	0.47578084	0.38
-1.3933982	7.990005	0.4767629	0.32
-1.4218415	8.003012	0.4777455	0.4
-1.4330525	7.993014	0.47674134	0.41
-1.4564981	7.97102	0.47673288	0.24
-1.4779142	7.948026	0.47572562	0.46
-1.4813367	7.808032	0.4707486	0.22
-1.4877573	7.6930385	0.46776533	0.54
-1.5162083	7.7070446	0.46774757	0.56
-1.5416396	7.7090507	0.4677335	0.56
-1.5548608	7.7110534	0.46772605	0.57
-1.5782919	7.70106	0.46771514	0.58
-1.6047306	7.7060666	0.46870002	0.59
-1.6301538	7.710072	0.46868563	0.58
-1.6555917	7.7090783	0.46867207	0.58
-1.6820242	7.7150846	0.46865678	0.59
-1.6942486	7.7100873	0.46865103	0.59
-1.719682	7.7100935	0.4686373	0.59
-1.7451186	7.7091	0.4696237	0.58
-1.7695507	7.704106	0.46961135	0.6
-1.7969867	7.7131124	0.46959502	0.59
-1.8234177	7.718118	0.4695799	0.59
-1.8488659	7.7131243	0.46956697	0.61
-1.8732966	7.7081304	0.46955457	0.59
-1.8885223	7.7171335	0.47054487	0.6
-1.9109546	7.7021394	0.46953517	0.6
-1.9383811	7.712146	0.47051874	0.59
-1.9668119	7.725152	0.47150123	0.6
-1.9842503	7.6861577	0.46949807	0.71
-1.9996779	7.6421638	0.46849674	0.59
-9.252984	38.518074	1.5326647	0.25
-9.272395	38.061077	1.5177486	0.29
-9.279805	37.565083	1.5008447	0.28
-9.294215	37.113087	1.4869293	0.29
-9.298628	36.626087	1.4710243	0.3
-9.30604	36.167088	1.4561125	0.29
-9.315452	35.728092	1.4411958	0.29
-9.2666445	35.303097	1.4272978	0.3
-9.275056	34.880096	1.4133781	0.28
-9.2864685	34.4781	1.4004529	0.33
-9.286883	34.040104	1.3865386	0.28
-9.198275	33.28611	1.3607196	0.29
-9.287705	33.202114	1.3597023	0.35
-9.306126	32.859116	1.3477622	0.27
-9.350339	32.820118	1.3477532	0.37
-9.465779	32.83212	1.3487072	0.38
-9.574217	32.82012	1.3496685	0.38
-9.6826515	32.81012	1.3496294	0.39
-9.7970915	32.816124	1.3515849	0.38
-9.908528	32.81312	1.3525434	0.38
-10.021968	32.81513	1.3534998	0.38
-10.085188	32.838127	1.3544714	0.38
-10.191624	32.817127	1.3544351	0.38
-10.307064	32.82313	1.3563901	0.37
-10.420501	32.82413	1.3573468	0.38
-10.529935	32.81313	1.3583072	0.39
-10.645374	32.817135	1.3592626	0.45
-8.549384	25.928186	1.1173818	0.27
-10.815031	32.813133	1.3611988	0.32
-10.932469	32.82214	1.3621523	0.36
-11.045908	32.81814	1.3631098	0.36
-11.158345	32.81114	1.3640684	0.43
-11.2777815	32.826138	1.3660198	0.23
-6.252242	17.704271	0.8318196	0.58
-8.85917	25.113209	1.0954112	0.14
-8.821378	24.872213	1.0864708	0.3
-8.89581	24.834217	1.0864483	0.33
-6.4137597	17.539286	0.82778007	0.18
-6.5062027	17.62329	0.83172613	0.58
-8.482997	22.950241	1.0219587	0.21
-8.555431	22.924246	1.0219342	0.3
-12.31772	32.80715	1.376626	0.39
-12.435159	32.80615	1.3775811	0.35
-12.648613	33.06015	1.3884516	0.19
-8.490323	21.774271	0.98516786	0.13
-8.59276	21.838272	0.98811466	0.23
-8.6942	21.896275	0.99106294	0.27
-8.601823	21.353287	0.97319734	0.18
-8.737267	21.500288	0.97911584	0.16
-2.8408713	6.4614677	0.43818718	0.29
-2.830294	6.376475	0.43520263	0.43
-2.87874	6.4364805	0.4381682	0.55
-2.9909801	6.6814804	0.44707707	0.21
-2.9374037	6.4904885	0.44012868	0.28
-3.1959116	7.049488	0.46092048	0.23
-2.9142513	6.3205028	0.4351602	0.25
-2.9376876	6.319509	0.43514678	0.55
-2.9621098	6.322514	0.43513238	0.23
-2.9745455	6.295521	0.435128	0.53
-3.0057635	6.3405232	0.4361054	0.29
-3.052213	6.390529	0.43907356	0.25
-3.048639	6.3275356	0.43708205	0.55
-3.0560734	6.289542	0.43608162	0.35
-3.0945036	6.3225474	0.43705624	0.23
-3.173967	6.442552	0.44199878	0.5
-3.2474096	6.5495563	0.44594625	0.35
-3.1185894	6.241564	0.4350504	0.34
-3.1280224	6.20957	0.43404803	0.39
-3.1674607	6.2425756	0.43602216	0.44
-3.262916	6.3935795	0.44195306	0.27
-3.3183532	6.458584	0.44391525	0.46
-3.3588064	6.48859	0.44588947	0.23
-3.3722308	6.464596	0.44488424	0.54
-3.3554416	6.4035997	0.44289958	0.23
-3.4098914	6.462605	0.44586316	0.54
-3.4483144	6.49061	0.44683886	0.3
-3.4807558	6.503616	0.44781938	0.29
-3.5301983	6.5506206	0.4497872	0.43
-3.5806499	6.5976257	0.45175454	0.32
-3.6140857	6.6116314	0.4527346	0.16
-3.5342853	6.4286375	0.44679633	0.46
-3.5476987	6.4066434	0.4457908	0.34
-3.5711365	6.401649	0.44577807	0.46
-3.5855777	6.378656	0.44577202	0.47
-3.5920084	6.3416624	0.44477168	0.17
-3.8054972	6.6946616	0.45862082	0.52
-3.8959484	6.8126655	0.4635601	0.42
-3.8421474	6.6866703	0.45860142	0.36
-3.8995857	6.742675	0.46156466	0.28
-3.807991	6.523685	0.45363504	0.31
-3.8254294	6.505691	0.45262694	0.55
-3.9988992	6.7706914	0.46350783	0.2
-4.155367	7.0006924	0.47240162	0.28
-4.04878	6.7577033	0.4644818	0.47
-4.0870013	6.800705	0.46545714	0.37
-4.1324387	6.8307104	0.4674298	0.36
-3.5947351	5.8397365	0.42981037	0.36
-3.6021552	5.810743	0.4288082	0.53
-3.6570406	5.818754	0.42977616	0.52
-3.6874714	5.8287597	0.4307581	0.33
-3.6776857	5.7907634	0.42976627	0.27
-3.923175	6.1617613	0.4446008	0.34
-3.9736145	6.201766	0.44656965	0.52
-3.922031	6.0717745	0.44160813	0.38
-3.9284625	6.038781	0.4406069	0.16
-3.9668887	6.0597863	0.4425839	0.27
-3.9833274	6.0427923	0.44157594	0.48
-5.231806	8.039748	0.52073824	0.21
-5.32326	8.128751	0.52468294	0.5
-5.232676	7.926761	0.5177493	0.2
-5.3961287	8.130762	0.5266461	0.51
-5.440566	8.143766	0.5276225	0.26
-5.431993	8.073773	0.52563393	0.48
-5.517441	8.149776	0.5285834	0.41
-5.5166583	8.11978	0.5275869	0.4
-5.6361027	8.247781	0.5335142	0.27
-5.5565243	8.068791	0.5275721	0.38
-4.1786685	5.928852	0.44247487	0.38
-4.2301154	5.964857	0.4444441	0.46
-4.213544	5.8988643	0.44145745	0.33
-4.21576	5.8818674	0.4414573	0.45
-4.230194	5.862874	0.44145048	0.28
-5.643896	7.8988233	0.52354515	0.27
-5.723342	7.9608264	0.52749956	0.3
-5.621754	7.7598376	0.5195695	0.58
-5.8062153	7.9728365	0.52945715	0.36
-5.730626	7.8118463	0.52351016	0.27
-5.7228446	7.7738495	0.5215176	0.49
-5.835293	7.8808513	0.5274516	0.17
-5.680696	7.610864	0.51655376	0.55
-5.770141	7.684867	0.52050227	0.32
-5.6565537	7.4758787	0.51257795	0.46
-5.7319894	7.530882	0.5155353	0.31
-5.665416	7.388891	0.5105812	0.41
-5.7276354	7.449892	0.5135446	0.36
-5.7450795	7.4228983	0.5125382	0.43
-5.739495	7.3679047	0.5115458	0.31
-5.7519364	7.334911	0.51054233	0.48
-5.7763715	7.3189163	0.5105315	0.38
-5.8178053	7.325921	0.51151013	0.55
-5.852242	7.322926	0.51249313	0.4
-5.853453	7.3009295	0.5114944	0.3
-5.641852	6.9779453	0.49862698	0.57
-5.811311	7.150944	0.50652784	0.38
-5.812734	7.106951	0.5055307	0.48
-5.942191	7.2249517	0.51145643	0.18
-5.963626	7.2049575	0.51144737	0.6
-7.157227	8.659911	0.5737361	0.26
-5.9522676	7.120968	0.5084598	0.42
-6.012709	7.1499715	0.5104274	0.18
-6.015137	7.1069784	0.50942963	0.59
-6.0015693	7.0439854	0.50744134	0.29
-6.0620036	7.072989	0.50940907	0.62
-7.0495815	8.225951	0.5608297	0.21
-7.135017	8.276955	0.56378436	0.57
-7.1732483	8.294955	0.56476456	0.22
-6.0135036	6.857015	0.5034496	0.32
-6.0589404	6.867019	0.5044263	0.43
-5.9863634	6.737029	0.49947196	0.34
-6.1118126	6.8410296	0.504402	0.61
-6.0532346	6.729039	0.5004392	0.26
-5.175305	5.6880827	0.4549498	0.28
-5.1757374	5.652089	0.45395127	0.39
-6.173317	6.7610497	0.5033773	0.34
-5.1675816	5.5721025	0.45195916	0.44
-4.959992	5.3001194	0.44008	0.25
-5.0084147	5.3221235	0.4420534	0.38
-5.066862	5.353128	0.44402125	0.38
-5.016293	5.262137	0.44105136	0.34
-5.049502	5.2831388	0.442033	0.39
-5.3009796	5.5261335	0.4538914	0.46
-5.241397	5.426143	0.44992658	0.32
-5.3308525	5.4881454	0.45287746	0.45
-5.681338	5.832136	0.46968138	0.32
-5.337715	5.426159	0.4518764	0.21
-5.3519325	5.424162	0.4518691	0.52
-5.352352	5.391168	0.45087016	0.21
-5.6738424	5.69616	0.4656919	0.46
-5.477248	5.453176	0.45580316	0.33
-5.5606866	5.5061784	0.45875812	0.39
-5.3830886	5.287194	0.44885808	0.34
-5.4375243	5.310198	0.45082912	0.39
-5.4387455	5.2942014	0.45082906	0.42
-5.1971345	5.0142193	0.43796346	0.29
-5.381589	5.1702175	0.4468628	0.25
-5.4590373	5.2152205	0.44882134	0.52
-5.4654627	5.1892266	0.4488189	0.27
-5.4569016	5.1472344	0.44782466	0.32
-5.5033455	5.1602387	0.44880036	0.39
-5.4905596	5.1312423	0.44780785	0.54
-5.552997	5.1602464	0.44977492	0.19
-10.981074	10.410985	0.702839	0.26
-9.106316	8.532084	0.6138584	0.62
-8.220649	7.627135	0.5713406	0.22
-8.234087	7.5911407	0.5713377	0.53
-8.263513	7.5721455	0.5713261	0.42
-8.351743	7.631144	0.574281	0.36
-5.5808	4.9782887	0.4467661	0.43
-5.611235	4.9752936	0.4467507	0.32
-5.6216702	4.9533	0.446746	0.62
-5.6231008	4.923307	0.44574606	0.14
-5.613531	4.8833137	0.44475192	0.42
-5.516947	4.764325	0.43980372	0.55
-8.450552	7.4131813	0.57225555	0.16
-9.798556	8.528125	0.63055587	0.66
-9.862989	8.532128	0.6325276	0.23
-9.878426	8.491134	0.6315251	0.51
-9.945859	8.497136	0.63349545	0.57
-5.603978	4.632368	0.43876195	0.37
-10.942388	9.314091	0.6759825	0.18
-5.6774077	4.6673713	0.44172427	0.34
-5.521833	4.502386	0.4338055	0.27
-5.548251	4.497391	0.43479213	0.49
-5.646713	4.5513935	0.43874168	0.33
-5.7391577	4.600395	0.44169447	0.29
-5.757592	4.586401	0.4416855	0.55
-5.683805	4.5094085	0.43872365	0.21
-5.5872025	4.4014196	0.43377352	0.41
-5.7336526	4.4944186	0.43869892	0.32
-5.7730975	4.497424	0.44067922	0.29
-5.8795576	4.5544252	0.44462547	0.57
-5.811978	4.4704356	0.4406603	0.22
-5.9772034	4.5904303	0.4475767	0.27
-5.847621	4.456444	0.44164282	0.45
-5.9210596	4.4864464	0.44360617	0.5
-5.9805007	4.5044503	0.44557667	0.24
-8.807278	6.699307	0.5651571	0.23
-8.819713	6.6653132	0.56515443	0.53
-8.838146	6.636319	0.5651487	0.47
-8.86536	6.6363206	0.56513685	0.56
-10.5979595	7.925234	0.63727707	0.55
-10.77484	7.9562373	0.6431999	0.58
-10.761269	7.894244	0.64121205	0.56
-10.762694	7.84425	0.6402165	0.58
-10.767133	7.795256	0.63921976	0.56
-10.718337	7.7342625	0.6372464	0.68
-10.75478	7.7092667	0.6372338	0.33
-10.882217	7.752266	0.64117646	0.48
-10.935652	7.740269	0.6431556	0.53
-11.004082	7.7392716	0.64412737	0.52
-11.072517	7.7372737	0.64609945	0.49
-10.984942	7.6232853	0.6421474	0.57
-10.948158	7.57129	0.6391679	0.29
-11.215608	7.710282	0.6500435	0.53
-5.8954678	3.9275796	0.43162355	0.22
-5.907907	3.9095857	0.43161756	0.46
-5.9393516	3.904591	0.43260238	0.36
-5.924759	3.8695982	0.43060943	0.35
-5.928212	3.844605	0.43060777	0.54
-5.9444304	3.8426073	0.43059996	0.27
-11.084406	7.29033	0.63814104	0.33
-11.530868	7.541311	0.6549331	0.3
-11.5863	7.5273137	0.65591216	0.66
-11.679735	7.5383153	0.6588733	0.33
-11.489161	7.360332	0.64996934	0.57
-11.492375	7.337335	0.64997053	0.33
-11.6108055	7.3653345	0.6539197	0.61
-11.732254	7.392334	0.65786797	0.29
-11.752688	7.354339	0.6578639	0.44
-11.631105	7.226352	0.6519265	0.43
-11.782547	7.27235	0.65686095	0.46
-5.930597	3.5296893	0.42460528	0.15
-11.793984	7.228356	0.6568611	0.51
-6.05405	3.5816896	0.4295474	0.36
-6.0184746	3.5346982	0.42756388	0.35
-6.076915	3.5457017	0.42953655	0.32
-6.1243515	3.5497057	0.4305144	0.4
-6.0367684	3.4717176	0.4265549	0.31
-6.0671988	3.4657226	0.42754066	0.49
-6.0934243	3.4687247	0.42852846	0.34
-6.4413347	3.6247182	0.44036818	0.44
-6.4597654	3.609724	0.44135988	0.41
-6.413206	3.5557334	0.43838137	0.45
-6.4336424	3.5417392	0.43937215	0.38
-6.3390455	3.4627512	0.4354154	0.33
-6.473281	3.526747	0.4403543	0.27
-11.998238	6.633434	0.65184534	0.55
-6.332128	3.3957684	0.4334186	0.24
-6.1315312	3.2587867	0.42550942	0.41
-11.951527	6.4624553	0.64788234	0.22
-11.961957	6.420461	0.64688283	0.6
-6.5620956	3.4097855	0.44031507	0.48
-6.620537	3.4157891	0.442289	0.36
-6.599972	3.378797	0.4412984	0.5
-6.6003995	3.3538036	0.44029838	0.39
-6.632831	3.3458083	0.4412841	0.26
-11.7547455	6.004514	0.63400847	0.36
-11.873183	6.020513	0.63796085	0.53
-11.901406	6.011515	0.6389509	0.32
-11.820825	5.9245257	0.6349914	0.41
-11.907267	5.922527	0.63795835	0.62
-10.606597	5.218611	0.5885355	0.21
-10.611034	5.1796165	0.5875374	0.46
-10.652459	5.1606207	0.5885229	0.21
-11.960774	5.7895455	0.6369523	0.36
-11.805193	5.6675615	0.63102514	0.6
-10.833556	5.147626	0.59345347	0.32
-10.821991	5.1006327	0.5924625	0.38
-11.789488	5.5255814	0.6280465	0.59
-11.694907	5.4365935	0.62409216	0.48
-11.759349	5.422595	0.6250691	0.27
-11.905574	5.46959	0.63100827	0.21
-11.690983	5.325609	0.62210554	0.19
-10.925364	4.926662	0.59343934	0.38
-10.925792	4.886668	0.5924431	0.59
-10.980232	4.8706713	0.5944238	0.27
-10.992666	4.835677	0.59442246	0.62
-11.248108	4.910668	0.60231745	0.34
-11.720359	5.100642	0.6201185	0.39
-11.818794	5.1016426	0.6230813	0.45
-11.828236	5.0616484	0.6220821	0.27
-6.9962463	2.915949	0.44613215	0.4
-11.691085	4.916669	0.61614937	0.45
-11.394494	4.747694	0.60527885	0.43
-10.161837	4.183776	0.5598014	0.21
-10.546082	4.3277555	0.5736416	0.51
-10.018477	4.0687947	0.5538663	0.43
-7.2936583	2.9029682	0.45500943	0.4
-10.469361	4.1837792	0.5686841	0.21
-10.229777	4.048801	0.55978733	0.52
-7.287953	2.8239884	0.45301354	0.27
-7.2883806	2.798995	0.4530139	0.52
-10.397874	4.0248065	0.56472576	0.27
-10.436303	4.0038104	0.56571317	0.42
-10.017711	3.8028429	0.54988927	0.41
-7.6219244	2.8399982	0.46387848	0.22
-9.878556	3.6798646	0.54395235	0.59
-7.6367908	2.7930105	0.46387407	0.25
-7.6762366	2.7810152	0.4648588	0.3
-9.971643	3.6288753	0.54692155	0.29
-10.009083	3.6078796	0.54790926	0.41
-9.899508	3.5328927	0.54295677	0.47
-9.900933	3.4998991	0.54295903	0.44
-9.931366	3.476904	0.5439496	0.38
-9.983797	3.461907	0.54493135	0.52
-10.001015	3.450909	0.54492587	0.29
-10.20046	3.486903	0.55184853	0.27
-7.667678	2.5700688	0.46186933	0.42
-7.668116	2.544076	0.46187004	0.36
-9.698727	3.2109542	0.53305864	0.45
-7.9079967	2.574074	0.46977597	0.23
-7.3143697	2.349118	0.4480136	0.42
-7.2795863	2.3251238	0.44702774	0.25
-9.83824	3.1429684	0.5370127	0.3
-9.794665	3.0959775	0.5350328	0.49
-7.677922	2.3811188	0.45987186	0.23
-8.076401	2.4821002	0.47371563	0.37
-7.6207843	2.312136	0.4578961	0.61
-7.732016	2.3341322	0.46085283	0.21
-8.023474	2.3991206	0.4717395	0.31
-7.9038935	2.3361347	0.46678746	0.47
-7.963332	2.3281376	0.46876538	0.35
-8.13378	2.3531334	0.47470018	0.53
-9.251297	2.6580682	0.5132675	0.22
-10.276802	2.9280088	0.54887265	0.33
-9.165946	2.5870838	0.50930405	0.58
-9.622403	2.689061	0.52513003	0.29
-9.634835	2.6610665	0.5251279	0.13
-9.618264	2.625074	0.5241369	0.35
-7.390507	1.9752247	0.4469938	0.15
-7.435956	1.9632287	0.44797707	0.34
-7.475388	1.9502327	0.4489627	0.57
-7.4746003	1.9382362	0.44896334	0.19
-7.446019	1.9072447	0.44797495	0.49
-7.57247	1.9162433	0.4519277	0.1
-9.65508	2.4311147	0.5241405	0.61
-9.771515	2.4301133	0.52709925	0.22
-10.329991	2.5390837	0.5468919	0.6
-8.951542	2.1481836	0.498414	0.18
-39.354534	9.733172	1.5470077	0.14
-8.962978	2.1221895	0.49841186	0.59
-8.915405	2.0821993	0.4964317	0.24
-39.49203	9.311178	1.548061	0.32
-39.49745	9.183181	1.547089	0.32
-39.487877	9.051187	1.5461227	0.32
-39.4973	8.92419	1.5451492	0.32
-39.48951	8.858192	1.544167	0.32
-39.468937	8.724198	1.5432048	0.32
-39.483364	8.598201	1.5422299	0.32
-39.490788	8.471205	1.5412573	0.32
-39.48021	8.341209	1.5402912	0.33
-39.494637	8.215214	1.5403163	0.41
-39.43506	8.075221	1.5373684	0.16
-39.477272	8.01922	1.5383683	0.33
-39.474697	7.891225	1.5373996	0.28
-39.498123	7.768227	1.5374216	0.49
-39.803555	7.7002106	1.546342	0.27
-40.413	7.6881742	1.5671542	0.17
-41.050438	7.678135	1.5879574	0.44
-41.716667	7.7360916	1.6097353	0.16
-33.504295	5.9896574	1.3287219	0.58
-43.71799	7.686968	1.6751237	0.22
-44.443436	7.6729226	1.6989017	0.16
-44.666866	7.567911	1.7058585	0.25
-44.58429	7.4109206	1.7029233	0.36
-44.7895	7.373908	1.708869	0.21
-45.46194	7.3398666	1.7316692	0.21
-39.805225	6.295257	1.5386835	0.0
-47.075825	7.300763	1.7841798	0.13
-40.005077	6.072252	1.5446769	0.12
-57.668922	8.582044	2.1415832	0.2
-58.252354	8.484006	2.16043	0.1
-57.61455	8.299051	2.1386747	0.13
-57.98298	8.167028	2.1495965	0.17
-58.501827	7.868999	2.1655166	0.16
-58.18924	7.6420236	2.154673	0.14
-58.290665	7.470019	2.156688	0.0
-60.238125	7.5288873	2.2220764	0.07
-39.866898	4.9132996	1.5340114	0.0
-39.978325	4.8012967	1.5380058	0.0
-66.13329	7.744485	2.4192176	0.0
-66.76772	7.607443	2.4390619	0.0
-68.53418	7.5923223	2.4985278	0.0
-70.62864	7.601178	2.5678878	0.0
-39.514435	4.12335	1.5193226	0.0
-39.492645	4.058354	1.5183462	0.06
-39.52007	3.9373567	1.5193692	0.14
-39.526493	3.8143604	1.5193993	0.29
-39.56392	3.6933622	1.5204196	0.0
-39.552345	3.5683672	1.5194558	0.0
-39.565773	3.445371	1.519484	0.0
-57.86716	4.5870943	2.1336074	0.0
-77.01075	-7.36869	2.8641293	0.0
-74.47121	-7.363866	2.778367	0.0
-73.49366	-7.5019326	2.7450008	0.0
-67.85112	-7.144324	2.5524874	0.0
-67.401566	-7.312353	2.5382645	0.0
-67.32379	-7.4113574	2.5361893	0.0
-67.32725	-7.627355	2.5360782	0.0
-67.32269	-7.8423533	2.5369654	0.0
-67.30215	-8.055353	2.5368488	0.0
-67.2946	-8.27035	2.5377352	0.07
-67.36405	-8.495344	2.54064	0.14
-67.3935	-8.715341	2.5425353	0.3
-67.40973	-8.825338	2.5434837	0.16
-20.45401	-2.7695754	0.9314533	0.0
-20.635448	-2.860557	0.9374571	0.0
-20.688889	-2.935548	0.94043064	0.0
-20.679327	-3.0015433	0.94038993	0.0
-20.694767	-3.071536	0.94035476	0.07
-20.709208	-3.1415293	0.9413193	0.09
-20.747423	-3.1805243	0.943309	0.09
-20.76187	-3.2515178	0.9442731	0.0
-20.765305	-3.3195117	0.9442356	0.0
-20.796745	-3.392504	0.945204	0.0
-20.816189	-3.4644969	0.9461693	0.0
-20.849627	-3.538489	0.94813806	0.12
-20.87407	-3.6114817	0.94910455	0.11
-20.886288	-3.647478	0.9500881	0.0
-20.89073	-3.717472	0.9500502	0.0
-20.909166	-3.7894652	0.9510156	0.12
-20.823044	-3.91146	0.94892067	0.53
-37.595654	-7.1403193	1.5303427	0.16
-39.441887	-7.553192	1.5946901	0.3
-39.32433	-7.660196	1.5905993	0.3
-39.43178	-7.811185	1.5955542	0.3
-39.433224	-7.94118	1.5964879	0.31
-39.412666	-8.067178	1.5964171	0.31
-39.421112	-8.199173	1.5973523	0.3
-39.426556	-8.330169	1.5982871	0.31
-39.431778	-8.397166	1.5992545	0.31
-39.421223	-8.525163	1.5991862	0.31
-39.425667	-8.657158	1.6001205	0.31
-39.412113	-8.785155	1.6010516	0.31
-39.429554	-8.920151	1.6019886	0.31
-39.431	-9.052146	1.6029223	0.3
-39.403442	-9.177144	1.602851	0.31
-39.423664	-9.248141	1.6048214	0.34
-39.43611	-9.383135	1.6057575	0.32
-39.42055	-9.511132	1.6066885	0.32
-39.416	-9.642128	1.6066216	0.3
-39.42844	-9.778124	1.6085575	0.34
-39.405888	-9.905122	1.6084874	0.3
-39.40833	-10.038117	1.609422	0.3
-39.42155	-10.108114	1.6103914	0.31
-39.414993	-10.23911	1.6113243	0.31
-39.42044	-10.374106	1.6122593	0.31
-39.418884	-10.507103	1.6141931	0.32
-39.40733	-10.638099	1.6141251	0.31
-39.40477	-10.771095	1.615059	0.31
-39.41322	-10.908092	1.6169943	0.31
-39.43744	-10.982087	1.6179653	0.37
-39.412884	-11.110085	1.6188954	0.2
-10.217714	-2.982991	0.5890683	0.21
-10.151151	-2.999989	0.5870356	0.34
-10.148587	-3.0349827	0.58701336	0.43
-10.093028	-3.0549796	0.5849826	0.43
-10.077245	-3.0679777	0.58496934	0.29
-10.073674	-3.1019714	0.58494747	0.51
-10.091112	-3.1429641	0.5859285	0.45
-10.136556	-3.1929545	0.5879136	0.38
-10.174995	-3.2409456	0.5898977	0.49
-39.4151	-12.401048	1.6302717	0.29
-12.995973	-4.20275	0.6912738	0.21
-12.219169	-3.979797	0.66314566	0.32
-13.836659	-4.541686	0.7213578	0.21
-12.184046	-4.055787	0.66309077	0.16
-12.1274805	-4.080784	0.66105783	0.58
-12.13792	-4.1277776	0.6620346	0.36
-12.537371	-4.304745	0.67706615	0.13
-12.133787	-4.212765	0.66298515	0.42
-13.469057	-4.6886764	0.71115714	0.31
-12.174449	-4.292753	0.6649534	0.31
-12.176888	-4.3377466	0.6659289	0.41
-7.864115	-2.8710175	0.51132816	0.34
-7.8485446	-2.8940117	0.51030815	0.43
-7.9129853	-2.9460013	0.51329833	0.23
-7.981427	-2.9999902	0.51628876	0.54
-7.9316463	-2.99699	0.514273	0.21
-12.487304	-4.694693	0.6788326	0.25
-12.639746	-4.7966766	0.6848266	0.44
-11.453134	-4.3997464	0.6426542	0.3
-7.882383	-3.095967	0.51419383	0.23
-7.833816	-3.1069634	0.51216966	0.49
-7.8522615	-3.1439555	0.5131534	0.24
-12.2837	-4.868672	0.67467004	0.19
-12.103138	-4.844677	0.66862357	0.61
-12.119572	-4.8956695	0.66960114	0.25
-8.256813	-3.4079068	0.5291357	0.21
-8.430265	-3.5088894	0.53613615	0.44
-8.091678	-3.4039042	0.5240796	0.15
-12.163321	-5.0946426	0.6735075	0.49
-8.047317	-3.4308975	0.5230475	0.16
-8.390793	-3.6048691	0.536065	0.54
-8.708243	-3.7688427	0.5480798	0.36
-7.711613	-3.3828988	0.5119564	0.34
-7.6440444	-3.383896	0.5089315	0.38
-7.5104656	-3.3558981	0.5049003	0.35
-7.525698	-3.3778937	0.5058924	0.35
-7.4681273	-3.3818908	0.50386906	0.54
-7.677569	-3.5018713	0.5118722	0.16
-7.472994	-3.4418776	0.5048344	0.42
-7.470429	-3.4698708	0.50481653	0.45
-7.475869	-3.5018642	0.5057992	0.4
-7.4913006	-3.5378566	0.5067831	0.45
-7.604524	-3.6038463	0.5107846	0.39
-7.6689715	-3.6638355	0.51377225	0.5
-12.002659	-5.696563	0.6761344	0.28
-9.203949	-4.439728	0.5718683	0.28
-11.999537	-5.7895503	0.67708486	0.15
-9.385833	-4.598704	0.5798428	0.45
-9.363052	-4.606702	0.57883054	0.35
-9.381489	-4.652694	0.57981145	0.42
-9.321926	-4.661692	0.57878596	0.46
-9.298363	-4.687687	0.5777635	0.39
-9.300793	-4.72568	0.57874346	0.44
-9.270235	-4.7486753	0.5777203	0.66
-9.105657	-4.703679	0.57268786	0.39
-9.140877	-4.739674	0.5736804	0.43
-9.337334	-4.876655	0.5816736	0.27
-9.314763	-4.9026504	0.58165175	0.53
-10.285262	-5.4385858	0.61969703	0.41
-10.254694	-5.464581	0.61867297	0.46
-8.268438	-4.5066876	0.543503	0.5
-8.226652	-4.501687	0.54249096	0.46
-8.172093	-4.5076838	0.54146826	0.37
-8.1065235	-4.5066814	0.53944546	0.35
-8.078957	-4.5256763	0.5384251	0.54
-8.095397	-4.568669	0.5394072	0.33
-8.117842	-4.615661	0.5413893	0.41
-8.071266	-4.623657	0.5393683	0.44
-8.070488	-4.6406546	0.5403587	0.42
-8.042922	-4.659649	0.5393384	0.59
-8.025352	-4.683644	0.53931904	0.4
-8.0057955	-4.7076387	0.53929895	0.57
-8.062242	-4.774628	0.5412826	0.34
-7.985661	-4.7646265	0.53926075	0.47
-7.981099	-4.79662	0.53924173	0.44
-8.010327	-4.8316154	0.54123324	0.48
-8.041763	-4.8846073	0.5432158	0.36
-8.037194	-4.9166	0.54319704	0.38
-7.97563	-4.9155974	0.54117566	0.66
-8.366094	-5.1835685	0.55717117	0.26
-8.745568	-5.4495397	0.57316446	0.24
-8.888005	-5.573525	0.5791496	0.53
-8.903226	-5.602521	0.58013994	0.35
-8.933674	-5.661513	0.5821202	0.43
-8.920104	-5.692507	0.5820997	0.41
-11.266687	-7.188365	0.676145	0.63
-8.8379755	-5.721499	0.58005655	0.28
-11.117554	-7.1953616	0.6720931	0.45
-11.073776	-7.193361	0.6710798	0.52
-11.055211	-7.2313557	0.6710556	0.63
-10.9996395	-7.2453523	0.66903085	0.34
-10.91608	-7.242351	0.66700506	0.54
-10.8055105	-7.220351	0.6629794	0.44
-10.645935	-7.165354	0.65795344	0.34
-10.034329	-6.811383	0.6339215	0.38
-10.547588	-7.1743503	0.654917	0.38
-10.027988	-6.8773737	0.6348877	0.43
-9.892417	-6.833375	0.62986386	0.39
-9.850858	-6.852371	0.62984097	0.21
-6.1959815	-4.4175725	0.48079312	0.37
-6.1244273	-4.39957	0.47877577	0.43
-6.114849	-4.4215636	0.47876	0.43
-6.246091	-4.5275526	0.4847519	0.26
-10.088838	-7.2273293	0.6427417	0.31
-10.015271	-7.224327	0.64071894	0.48
-6.112385	-4.5245404	0.4807028	0.16
-6.0728173	-4.526536	0.47968662	0.55
-9.806566	-7.22032	0.63465226	0.27
-6.1366982	-4.632519	0.48265365	0.42
-9.71322	-7.2253156	0.6326192	0.22
-6.068341	-4.6285133	0.48162985	0.26
-6.0147815	-4.620509	0.47961375	0.57
-6.1642184	-4.759495	0.48659626	0.2
-6.028656	-4.691495	0.48158106	0.43
-6.0461	-4.7354875	0.48256427	0.27
-6.003518	-4.7334833	0.48154917	0.6
-6.04875	-4.7834773	0.48353988	0.39
-6.139189	-4.8824654	0.48752198	0.29
-6.194632	-4.956456	0.49050418	0.36
-6.114069	-4.9274535	0.488489	0.22
-6.013491	-4.8814526	0.48447505	0.38
-6.0229177	-4.9194455	0.48545882	0.41
-5.961133	-4.887446	0.4834521	0.43
-5.963579	-4.921438	0.48343536	0.31
-5.900002	-4.9024353	0.48142114	0.4
-5.866438	-4.9074306	0.4814058	0.28
-5.8298674	-4.909426	0.48039088	0.46
-5.7972975	-4.914421	0.47937587	0.43
-8.604006	-7.220263	0.6022548	0.25
-8.585225	-7.2282605	0.6012449	0.4
-8.513659	-7.2162576	0.59922665	0.6
-8.466093	-7.2232537	0.5982076	0.34
-8.419522	-7.2302504	0.59718895	0.49
-8.367964	-7.2342467	0.59617	0.37
-8.300383	-7.222244	0.5941529	0.53
-8.251817	-7.22724	0.5931345	0.38
-8.202044	-7.2092395	0.5911261	0.45
-8.149468	-7.209236	0.5901086	0.37
-8.102904	-7.215232	0.5880903	0.42
-8.056342	-7.2212276	0.5870721	0.33
-7.958772	-7.1822267	0.584057	0.37
-7.8902	-7.167224	0.5820408	0.41
-7.8464127	-7.1512227	0.5800333	0.51
-7.7788496	-7.13722	0.57801694	0.69
-6.5271606	-6.0692797	0.52307516	0.36
-6.580603	-6.15527	0.5260537	0.4
-6.6070485	-6.2182617	0.5280337	0.36
-7.592584	-7.1502037	0.5739486	0.31
-7.5130095	-7.1222014	0.5709343	0.53
-6.849161	-6.537233	0.5409713	0.29
-6.7495832	-6.486232	0.53795993	0.33
-6.707024	-6.4882274	0.5369442	0.56
-6.7204604	-6.5412197	0.5379247	0.27
-6.197842	-6.0922403	0.5149467	0.5
-6.266279	-6.1942306	0.5189239	0.37
-6.2487245	-6.2172246	0.518907	0.5
-6.2619443	-6.249221	0.519897	0.39
-6.2043653	-6.2322173	0.5178844	0.26
-6.135808	-6.2062144	0.5158719	0.52
-6.2212462	-6.3272033	0.5208469	0.3
-6.2726808	-6.416194	0.52382463	0.42
-6.2421246	-6.427189	0.5238089	0.37
-6.2585597	-6.4831815	0.5247895	0.38
-6.280788	-6.526177	0.526778	0.45
-6.25522	-6.5411716	0.5267623	0.45
-6.7247024	-7.0531416	0.5496983	0.29
-6.208086	-6.575161	0.52573067	0.25
-6.1705203	-6.5781565	0.5257162	0.6
-6.642011	-7.102126	0.54864895	0.38
-6.625453	-7.1301208	0.54963124	0.2
-6.156614	-6.667141	0.52667195	0.57
-6.5301013	-7.0981154	0.5466127	0.39
-6.5035205	-7.11311	0.54559726	0.38
-6.444963	-7.097107	0.5445842	0.36
-6.4193945	-7.1141014	0.54356825	0.35
-6.384831	-7.1220965	0.5435531	0.39
-6.341041	-7.0970955	0.5415489	0.29
-6.3144674	-7.11209	0.54153347	0.18
-6.3599215	-7.2070813	0.5445085	0.58
-7.2644496	-8.23803	0.59137803	0.22
-7.2578907	-8.283025	0.5923577	0.16
-7.227323	-8.30102	0.59134066	0.43
-7.2597704	-8.390012	0.5943152	0.24
-7.3109903	-8.473006	0.5982981	0.26
-7.3584285	-8.578998	0.6012707	0.27
-7.372865	-8.648991	0.6032474	0.27
-7.4303184	-8.769981	0.60821754	0.29
-7.4467564	-8.843974	0.6101935	0.33
-7.4411983	-8.893968	0.61117214	0.27
-7.4556303	-8.965961	0.6131485	0.26
-7.480855	-9.023956	0.6151337	0.31
-7.474289	-9.07295	0.61611265	0.25
-6.273591	-7.717001	0.5552684	0.34
-6.2520323	-7.7409954	0.5552516	0.4
-6.233468	-7.7679896	0.5552347	0.28
-7.4760437	-9.307925	0.62202287	0.31
-7.4644713	-9.351919	0.6230026	0.34
-7.452693	-9.367916	0.62299293	0.24
-7.737164	-9.774898	0.63992465	0.5
-7.7336016	-9.8328905	0.64190185	0.5
-7.734037	-9.8958845	0.6428785	0.55
-7.700474	-9.91788	0.6428604	0.53
-7.666912	-9.939876	0.64284235	0.36
-7.632119	-9.926873	0.64183694	0.46
-7.602558	-9.953869	0.6418182	0.35
-7.544998	-9.945865	0.6408043	0.47
-7.5034256	-9.955861	0.6397884	0.38
-7.4578624	-9.961856	0.6387728	0.64
-7.4172907	-9.972853	0.6387569	0.3
-5.188463	-7.1309466	0.5161422	0.5
-5.1996775	-7.167943	0.51813114	0.2
-5.141114	-7.137939	0.51612324	0.59
-5.104549	-7.135934	0.51511157	0.6
-5.073978	-7.1409287	0.5140991	0.61
-5.0404077	-7.141924	0.51408726	0.58
-5.0048456	-7.1409187	0.5130756	0.57
-4.972276	-7.1429133	0.5120637	0.57
-4.953486	-7.139911	0.5120585	0.55
-4.9179296	-7.1389055	0.51104677	0.58
-4.8813505	-7.133901	0.5100363	0.59
-4.8487883	-7.135896	0.51002437	0.6
-4.814216	-7.133891	0.50901335	0.59
-4.792663	-7.151885	0.50899893	0.59
-4.756093	-7.14688	0.50798845	0.59
-4.7273107	-7.129878	0.5069853	0.56
-4.6947293	-7.128873	0.5059746	0.57
-4.663174	-7.1318674	0.50596267	0.57
-4.627608	-7.1278625	0.504952	0.57
-4.6000395	-7.134857	0.5049399	0.57
-4.5764823	-7.1488514	0.50492644	0.54
-4.582692	-7.180848	0.5059163	0.53
-4.5781345	-7.2228413	0.5068985	0.55
-4.5435686	-7.219836	0.505888	0.57
-4.5070047	-7.213831	0.50487787	0.39
-4.48543	-7.2288256	0.5048649	0.36
-4.4498653	-7.22382	0.50385475	0.38
-4.4112906	-7.2128158	0.5028459	0.38
-4.3975134	-7.2168126	0.5028397	0.38
-4.3619375	-7.2098074	0.50183034	0.37
-4.331383	-7.2128024	0.50181884	0.39
-4.3028126	-7.2167964	0.50080764	0.37
-4.272244	-7.217791	0.5007969	0.37
-4.2406735	-7.216786	0.49978665	0.38
-4.211112	-7.219781	0.49977553	0.33
-4.187322	-7.2057786	0.49877268	0.43
-4.157755	-7.2077727	0.49776196	0.36
-4.13119	-7.2147675	0.49775037	0.36
-4.1006308	-7.2157617	0.49773967	0.36
-4.0690613	-7.2137566	0.49672973	0.38
-4.038497	-7.213751	0.49571943	0.37
-4.013917	-7.2217455	0.49570817	0.38
-3.9881408	-7.204743	0.49470574	0.37
-3.9675655	-7.2197375	0.49469328	0.36
-3.932002	-7.210732	0.49468458	0.37
-3.9064405	-7.2187266	0.49367303	0.33
-3.87388	-7.214721	0.4936635	0.46
-3.843301	-7.2117157	0.4926543	0.33
-3.8235152	-7.202713	0.49165088	0.37
-3.7999537	-7.2137074	0.49163896	0.37
-3.774397	-7.2217016	0.49162745	0.36
-3.7408264	-7.2136965	0.49061903	0.33
-3.713252	-7.2156906	0.49060905	0.41
-3.6866887	-7.2206855	0.49059832	0.36
-3.6501198	-7.2066803	0.489591	0.37
-3.6393306	-7.2126775	0.48958525	0.38
-3.6127627	-7.2166715	0.4885749	0.37
-3.5802042	-7.2106657	0.48856607	0.32
-3.5486412	-7.205661	0.48755726	0.42
-3.52906	-7.220655	0.48754537	0.35
-3.4935045	-7.208649	0.48653767	0.38
-3.4629319	-7.203644	0.48652917	0.37
-3.452145	-7.209641	0.48652342	0.37
-3.4175887	-7.198635	0.4855157	0.32
-3.396009	-7.2096295	0.48550463	0.41
-3.3634493	-7.2016244	0.48449647	0.37
-3.3398783	-7.2096186	0.4844858	0.36
-3.3093147	-7.2046127	0.48347732	0.37
-3.286745	-7.2146072	0.4834663	0.39
-3.271961	-7.2126045	0.48346204	0.34
-3.2383945	-7.2005987	0.48245496	0.48
-3.2168343	-7.213593	0.48244327	0.34
-3.1832645	-7.2005873	0.48143652	0.36
-3.163704	-7.217581	0.48142418	0.38
-3.1361263	-7.2155757	0.48141566	0.38
-3.1005642	-7.1985703	0.48040956	0.37
-3.0887825	-7.202567	0.4804043	0.43
-3.0682168	-7.2165613	0.48039266	0.31
-3.0316472	-7.195556	0.4793876	0.37
-3.01308	-7.21355	0.47937536	0.36
-2.9875143	-7.216544	0.47936586	0.36
-2.9559517	-7.2065387	0.47835872	0.36
-2.9391656	-7.1985354	0.47835582	0.37
-2.9165983	-7.20753	0.4783453	0.36
-2.886032	-7.198524	0.47733814	0.36
-2.864457	-7.2085185	0.47732764	0.36
-2.843894	-7.2225122	0.4773162	0.37
-2.8093338	-7.2045064	0.47631073	0.36
-2.7867625	-7.212501	0.4763006	0.31
-2.772969	-7.2094984	0.47629702	0.45
-2.7414145	-7.198492	0.47529018	0.37
-2.720847	-7.2114863	0.47527912	0.35
-2.6962693	-7.213481	0.47527036	0.36
-2.663716	-7.199475	0.47426417	0.36
-2.641142	-7.206469	0.47425446	0.36
-2.6175714	-7.211463	0.47424507	0.38
-2.6007988	-7.20346	0.47324213	0.39
-2.5742197	-7.199455	0.47323465	0.34
-2.5506516	-7.2044487	0.4732253	0.35
-2.5240946	-7.2034426	0.47221687	0.37
-2.5005207	-7.207437	0.47220787	0.36
-2.4719481	-7.1984305	0.47120136	0.36
-2.4581764	-7.1974277	0.47119716	0.41
-2.4346116	-7.202422	0.47118783	0.35
-2.4080346	-7.1974163	0.4711807	0.38
-2.3824673	-7.19641	0.4701726	0.35
-2.357909	-7.1994047	0.47016364	0.39
-2.3323436	-7.198398	0.4701556	0.35
-2.305778	-7.1943927	0.4691482	0.36
-2.2969804	-7.2023897	0.4691428	0.42
-2.279426	-7.2253838	0.4701299	0.19
-2.2188487	-7.1223783	0.4661421	0.52
-2.1932745	-7.1183724	0.46613494	0.53
-2.1667132	-7.1133666	0.4651278	0.52
-2.143137	-7.114361	0.46511975	0.53
-2.1313698	-7.118357	0.46511465	0.53
-2.1067946	-7.1163516	0.46510723	0.53
-2.0832262	-7.1183453	0.4640989	0.53
-2.059658	-7.12034	0.4640906	0.54
-2.0310986	-7.1083336	0.46408492	0.53
-2.0065336	-7.1073275	0.4630772	0.53
-1.9839622	-7.1113214	0.4630686	0.52
-1.9721798	-7.1123185	0.46306446	0.54
-1.9466177	-7.1083126	0.46305734	0.52
-1.9220451	-7.105306	0.46205026	0.53
-1.9014783	-7.1163	0.46204028	0.53
-1.8749101	-7.1072946	0.46203434	0.52
-1.8533508	-7.116288	0.46202466	0.55
-1.8297794	-7.1162825	0.46201703	0.54
-1.8159983	-7.110279	0.46101433	0.52
-1.7904277	-7.1032734	0.4610081	0.52
-1.7668539	-7.1022673	0.46100077	0.51
-1.7462933	-7.114261	0.4609906	0.51
-1.7217283	-7.111255	0.46098357	0.52
-1.6981516	-7.109249	0.45997658	0.51
-1.672587	-7.102243	0.45997036	0.52
-1.6598078	-7.09924	0.45996714	0.63
-1.6422468	-7.1222334	0.45995483	0.35
-1.6366923	-7.1922274	0.46193296	0.63
-1.6161262	-7.204221	0.46292296	0.24
-1.5905472	-7.194215	0.46191773	0.37
-1.5689808	-7.202209	0.4619086	0.43
-1.5434225	-7.1962028	0.46190223	0.34
-1.530635	-7.1911993	0.4608996	0.39
-1.5060788	-7.1891932	0.46089238	0.34
-1.4835094	-7.1921873	0.46088442	0.39
-1.4619395	-7.1991816	0.46087566	0.34
-1.4373766	-7.195175	0.46086904	0.36
-1.4138093	-7.194169	0.46086192	0.39
-1.401017	-7.187166	0.45985985	0.35
-1.3784455	-7.18916	0.45985222	0.34
-1.3558867	-7.194154	0.45984375	0.35
-1.3313239	-7.1891475	0.45983744	0.36
-1.3097475	-7.1941414	0.45982933	0.36
-1.2871974	-7.201135	0.4598204	0.37
-1.2626135	-7.190129	0.4588157	0.39
-1.2498295	-7.184126	0.45881334	0.31
-1.2272727	-7.1891193	0.45880497	0.36
-1.2036967	-7.1841135	0.458799	0.36
-1.1821332	-7.1921077	0.45879015	0.41
-1.1575698	-7.1851015	0.4587844	0.35
-1.1350104	-7.189095	0.45877635	0.36
-1.1134394	-7.195089	0.4587681	0.36
-1.1026541	-7.1980853	0.45876396	0.37
-1.0790856	-7.1940794	0.45775777	0.39
-1.054523	-7.1860733	0.45775232	0.34
-1.0339543	-7.1980667	0.45774284	0.36
-1.0093802	-7.186061	0.45773843	0.36
-0.9868224	-7.1900544	0.45773047	0.36
-0.97603416	-7.192052	0.45772666	0.38
-0.95347637	-7.196045	0.45771873	0.4
-0.9288944	-7.180039	0.45671538	0.3
-0.90734035	-7.1910324	0.45670596	0.36
-0.88477135	-7.191026	0.45669907	0.36
-0.86120397	-7.1850204	0.45669344	0.36
-0.8406301	-7.196014	0.45668438	0.36
-0.8298537	-7.2020106	0.4566796	0.36
-0.8052815	-7.1870046	0.45667598	0.35
-0.7827282	-7.1919985	0.4566679	0.35
-0.7611557	-7.196992	0.45666012	0.39
-0.738584	-7.1949854	0.45565382	0.34
-0.7160253	-7.197979	0.45564628	0.36
-0.69345677	-7.196973	0.45563975	0.35
-0.6816662	-7.18997	0.45563796	0.36
-0.66009897	-7.1969633	0.45562977	0.42
-0.6365457	-7.1939573	0.45562345	0.37
-0.61297953	-7.1849513	0.45561865	0.3
-0.5924	-7.194945	0.45561004	0.39
-0.5698338	-7.1939387	0.45560357	0.34
-0.5462766	-7.187932	0.45459804	0.36
-0.53448176	-7.176929	0.45459723	0.35
-0.51292676	-7.1899223	0.45458767	0.35
-0.48936352	-7.1799164	0.4545831	0.36
-0.46879753	-7.19791	0.4555727	0.36
-0.44623137	-7.1959033	0.45456654	0.36
-0.42364952	-7.1848974	0.45456254	0.36
-0.41187656	-7.183894	0.4545593	0.36
-0.39030984	-7.191888	0.45455107	0.36
-0.3677321	-7.1818814	0.45454684	0.37
-0.34616655	-7.190875	0.4545384	0.43
-0.3246016	-7.200869	0.45452976	0.4
-0.30104777	-7.1928625	0.4545248	0.29
-0.27846783	-7.1788564	0.45352146	0.36
-0.2676892	-7.186853	0.45451647	0.37
-0.24511634	-7.1768465	0.45351222	0.36
-0.22256587	-7.18384	0.4535041	0.36
-0.20100126	-7.1958337	0.4544951	0.38
-0.17842236	-7.1788273	0.4534925	0.36
-0.15586673	-7.181821	0.4534853	0.39
-0.13429572	-7.188814	0.4534775	0.34
-0.12250725	-7.1698112	0.45347846	0.38
-0.10094563	-7.186805	0.4534684	0.34
-0.079376794	-7.1977983	0.4544598	0.4
-0.056810487	-7.188792	0.45345536	0.39
-0.034240812	-7.1737857	0.4534523	0.4
-0.012667886	-7.1797795	0.4534448	0.39
-0.0008978557	-7.1787763	0.4534417	0.36
0.020679252	-7.17877	0.45343557	0.39
0.043236546	-7.1797633	0.45342898	0.34
0.065797545	-7.1727567	0.45342416	0.41
0.08737092	-7.1807504	0.45341632	0.36
0.10894587	-7.186744	0.45340896	0.38
0.131507	-7.1757374	0.45340502	0.42
0.14229234	-7.1877346	0.4533994	0.39
0.16484933	-7.193728	0.4533918	0.32
0.18642898	-7.1777215	0.45338923	0.36
0.20898655	-7.175715	0.4533834	0.38
0.23154387	-7.1757083	0.4533771	0.43
0.25312045	-7.175702	0.45337114	0.4
0.27567872	-7.1836953	0.45336318	0.35
0.2864667	-7.1796927	0.45336106	0.41
0.30804396	-7.181686	0.4533547	0.36
0.3305993	-7.1726794	0.4533504	0.33
0.3521765	-7.174673	0.45334405	0.38
0.3747343	-7.1756663	0.45333764	0.38
0.3972928	-7.17766	0.45333108	0.4
0.40808225	-7.179657	0.45332772	0.39
0.42965886	-7.178651	0.45332205	0.39
0.4522114	-7.169644	0.45331776	0.38
0.47477618	-7.1806374	0.45330942	0.36
0.49635223	-7.1786313	0.453304	0.4
0.5189128	-7.1816244	0.4532973	0.38
0.54048973	-7.1806183	0.45329168	0.36
0.55225855	-7.1796145	0.45328873	0.37
0.57382613	-7.168608	0.45328516	0.37
0.5954024	-7.1676016	0.45327958	0.45
0.6179701	-7.176595	0.45327178	0.32
0.6415187	-7.184589	0.4532639	0.33
0.6630963	-7.183582	0.4532584	0.29
0.6856585	-7.185576	0.45425206	0.43
0.69145	-7.1115713	0.45126504	0.33
0.71201724	-7.0915647	0.4502635	0.5
0.73458165	-7.0985584	0.4512561	0.5
0.7571513	-7.108552	0.45124817	0.51
0.77871746	-7.1025457	0.45124364	0.5
0.8002894	-7.100539	0.45123833	0.52
0.8110753	-7.099536	0.45123568	0.51
0.8336313	-7.0995293	0.45122975	0.51
0.85519636	-7.0935225	0.45122522	0.5
0.87777394	-7.1055164	0.45121706	0.51
0.90032357	-7.1015096	0.45121193	0.5
0.92288846	-7.105503	0.45220533	0.52
0.9434687	-7.097496	0.45120147	0.52
0.95524174	-7.099493	0.45119804	0.51
0.9778078	-7.1034865	0.45219147	0.51
1.0003809	-7.11048	0.45218435	0.52
1.0219417	-7.1024733	0.4521803	0.51
1.0435084	-7.0974665	0.4521757	0.51
1.0670711	-7.10746	0.45216784	0.52
1.0876527	-7.100454	0.45216388	0.5
1.0984325	-7.0964503	0.45216185	0.48
1.1220024	-7.1084437	0.45215368	0.53
1.1445556	-7.1054373	0.45214853	0.52
1.1651317	-7.0964303	0.45214495	0.5
1.1886892	-7.102424	0.45313793	0.5
1.2102617	-7.0994177	0.45313305	0.53
1.2328262	-7.100411	0.45312724	0.52
1.2456064	-7.1104074	0.45312226	0.5
1.2671742	-7.105401	0.4531178	0.51
1.2847427	-7.074394	0.45211887	0.69
1.3193038	-7.151388	0.4550968	0.43
1.345855	-7.171382	0.4560868	0.38
1.369432	-7.1803756	0.4560795	0.33
1.382213	-7.188372	0.456075	0.35
1.4017769	-7.1683655	0.45607373	0.36
1.4253466	-7.174359	0.456067	0.39
1.4489111	-7.1783524	0.45606062	0.35
1.4714688	-7.1743455	0.4560559	0.36
1.4960363	-7.184339	0.4570483	0.4
1.5186152	-7.1863327	0.45704257	0.35
1.5293972	-7.182329	0.45704067	0.4
1.5519595	-7.1793227	0.45703584	0.33
1.5745257	-7.1773157	0.4570308	0.36
1.5990804	-7.182309	0.45802417	0.36
1.6206659	-7.1803026	0.45801944	0.35
1.6452149	-7.1832957	0.45801318	0.4
1.6697799	-7.190289	0.45800626	0.3
1.677572	-7.174286	0.4580071	0.37
1.7021457	-7.183279	0.45799989	0.36
1.724703	-7.1782727	0.45799547	0.4
1.7472643	-7.174266	0.4579909	0.38
1.7708317	-7.176259	0.45898518	0.34
1.7973976	-7.1912527	0.45897663	0.39
1.8061923	-7.1812496	0.45897624	0.38
1.8317584	-7.191243	0.4589688	0.38
1.8523209	-7.178236	0.4589662	0.38
1.8758788	-7.177229	0.458961	0.37
1.8994418	-7.1772223	0.45995566	0.33
1.9250127	-7.1872163	0.4599483	0.39
1.9435841	-7.168209	0.4599471	0.35
1.9573699	-7.177206	0.4599426	0.39
1.9829348	-7.1851997	0.45993564	0.37
2.0025053	-7.1701922	0.4599336	0.34
2.0280676	-7.177186	0.46092686	0.39
2.0546181	-7.185179	0.46091974	0.34
2.0741925	-7.1711726	0.4609176	0.36
2.099763	-7.179166	0.46091074	0.35
2.1145418	-7.1891627	0.46190596	0.4
2.137111	-7.1851563	0.46190163	0.33
2.1586783	-7.177149	0.46189815	0.36
2.1842387	-7.1821423	0.46189186	0.39
2.2058065	-7.1741357	0.4618884	0.35
2.231369	-7.179129	0.46288213	0.36
2.25593	-7.1801224	0.4628767	0.35
2.2637262	-7.168119	0.4618768	0.39
2.2952836	-7.1921124	0.46386653	0.31
2.3188546	-7.191106	0.46386164	0.36
2.3384123	-7.1740985	0.46286005	0.36
2.362977	-7.1750917	0.46385467	0.36
2.3875532	-7.178086	0.46384907	0.35
2.4013293	-7.1820817	0.46384558	0.36
2.4249032	-7.181075	0.4638408	0.39
2.4524577	-7.1890683	0.4648339	0.3
2.4730303	-7.178062	0.4648312	0.36
2.4966006	-7.176055	0.4648266	0.39
2.5231535	-7.180048	0.46482056	0.34
2.5447319	-7.173042	0.46481714	0.35
2.5575063	-7.173038	0.46581453	0.36
2.5870738	-7.1880317	0.46580637	0.39
2.6106367	-7.1840253	0.46680215	0.32
2.6342	-7.180018	0.46679795	0.36
2.6587703	-7.1800113	0.46679297	0.36
2.6823468	-7.1780047	0.46678853	0.4
2.7078958	-7.176997	0.46678355	0.35
2.7206857	-7.1789947	0.46778074	0.36
2.7432566	-7.172988	0.46777707	0.4
2.7698152	-7.1759806	0.46777138	0.34
2.7953796	-7.176974	0.4677662	0.36
2.8179526	-7.1709676	0.46876258	0.4
2.846512	-7.178961	0.46875587	0.38
2.8563056	-7.1729574	0.46875477	0.35
2.8848739	-7.1819506	0.46974802	0.4
2.908439	-7.176944	0.46974412	0.34
2.9369912	-7.1829367	0.46973783	0.37
2.956566	-7.16893	0.46973592	0.39
2.9871335	-7.1819234	0.47072834	0.34
3.0106883	-7.1749163	0.47072476	0.39
3.0234787	-7.175913	0.4707222	0.34
3.0510411	-7.1799064	0.47171643	0.39
3.0736141	-7.1728997	0.4717131	0.31
3.1001818	-7.174893	0.47170785	0.37
3.1297355	-7.181886	0.47270143	0.36
3.154312	-7.1798797	0.4726971	0.38
3.1710882	-7.187876	0.47369295	0.36
3.193651	-7.1788692	0.47368994	0.39
3.2212152	-7.1818624	0.4736845	0.34
3.2497928	-7.1888556	0.47467837	0.36
3.2753577	-7.186849	0.47467396	0.36
3.3019147	-7.185842	0.47466928	0.36
3.3244874	-7.1778355	0.4746662	0.35
3.3392606	-7.179832	0.47566327	0.36
3.3638303	-7.1758246	0.47565937	0.4
3.3934073	-7.1838183	0.47565308	0.32
3.4269588	-7.196811	0.4766455	0.38
3.4495356	-7.1888046	0.47664252	0.37
3.4741027	-7.1837983	0.47763878	0.36
3.4986706	-7.178791	0.4776351	0.36
3.5094454	-7.1717877	0.47763407	0.41
3.5470016	-7.192781	0.47862494	0.23
3.5725718	-7.1897736	0.47862086	0.5
3.608143	-7.2077675	0.47961256	0.21
3.627712	-7.1917605	0.47961116	0.55
3.6402762	-7.160753	0.47861275	0.39
3.633059	-7.1177483	0.47761917	0.42
3.650624	-7.097741	0.47761855	0.54
3.6821935	-7.1067348	0.47761205	0.55
3.7097654	-7.107728	0.47860724	0.54
3.733331	-7.0997214	0.47860417	0.54
3.7608974	-7.0997143	0.47859952	0.52
3.786457	-7.0947075	0.4795958	0.54
3.8062358	-7.1057043	0.4795912	0.55
3.834807	-7.1076975	0.4805862	0.56
3.8613782	-7.1056905	0.480582	0.56
3.8849404	-7.096683	0.48057917	0.55
3.9145086	-7.0996766	0.48157397	0.53
3.945071	-7.1036696	0.4815685	0.55
3.9568574	-7.0996666	0.48156703	0.57
3.990418	-7.1086593	0.48256055	0.55
4.0199842	-7.1106524	0.48355556	0.56
4.0445533	-7.103646	0.4835524	0.55
4.069123	-7.0966387	0.48354927	0.64
4.102683	-7.1046324	0.484543	0.42
4.142248	-7.1236253	0.4855346	0.42
4.1790257	-7.162623	0.48752442	0.38
4.2015824	-7.149616	0.4875224	0.48
4.233157	-7.154609	0.48851696	0.38
4.260726	-7.1516023	0.48851302	0.48
4.294284	-7.1575956	0.4895072	0.37
4.317862	-7.148588	0.4895046	0.46
4.3634205	-7.174582	0.49149483	0.35
4.3731933	-7.1645784	0.4904945	0.45
4.408773	-7.1755714	0.49148792	0.37
4.435331	-7.168565	0.49248475	0.47
4.473898	-7.182558	0.49347746	0.37
4.4984612	-7.172551	0.49347493	0.46
4.5350275	-7.182544	0.49446848	0.36
4.5675926	-7.1855373	0.49446338	0.47
4.589372	-7.195534	0.49545917	0.36
4.615938	-7.188527	0.4954561	0.45
4.6565104	-7.204521	0.49744856	0.36
4.6800685	-7.1915135	0.4974466	0.47
4.725638	-7.214507	0.49843764	0.37
4.7512064	-7.2055	0.49843502	0.47
4.7729864	-7.2144966	0.499431	0.37
4.801542	-7.2084894	0.4994277	0.48
4.844111	-7.2254834	0.50141996	0.38
4.865677	-7.2094755	0.5014187	0.48
4.9102516	-7.22947	0.5024105	0.37
4.9418097	-7.2274623	0.5034064	0.48
4.975369	-7.2284555	0.5034018	0.37
4.987158	-7.2224517	0.50340086	0.48
5.035718	-7.2454457	0.5053919	0.35
5.053288	-7.2234387	0.5053919	0.54
5.103855	-7.249432	0.50638247	0.34
5.135415	-7.2464247	0.5073787	0.46
5.170987	-7.250418	0.5083736	0.36
5.201554	-7.2464113	0.5083701	0.46
5.232328	-7.265408	0.5093641	0.35
5.255898	-7.251401	0.5093626	0.46
5.304457	-7.2713943	0.51135427	0.36
5.3360186	-7.267387	0.5113507	0.48
5.3695927	-7.26738	0.51234657	0.38
5.3991556	-7.260373	0.5123436	0.48
5.438938	-7.291371	0.5143354	0.37
5.4635034	-7.2773633	0.51433384	0.48
5.5110664	-7.294357	0.51632625	0.4
5.542639	-7.29035	0.5163228	0.49
5.575201	-7.2863426	0.5173193	0.39
5.6127677	-7.289336	0.51831454	0.47
5.6553216	-7.297329	0.5193086	0.37
5.675109	-7.3003254	0.51930594	0.46
5.7216744	-7.3143187	0.520299	0.36
5.7522516	-7.3083124	0.52129614	0.47
5.7948074	-7.3153057	0.52229047	0.37
5.828371	-7.3112984	0.523287	0.48
5.871938	-7.3202915	0.5242811	0.38
5.8907166	-7.3202877	0.52427894	0.48
5.935286	-7.3302813	0.52527285	0.37
5.97585	-7.3342743	0.52626795	0.49
6.0164075	-7.3372674	0.5272631	0.37
6.046989	-7.3302608	0.5282604	0.52
6.0965414	-7.3432536	0.52925366	0.38
6.1281066	-7.335247	0.53025097	0.5
6.1738935	-7.368244	0.5312427	0.39
6.2094545	-7.364237	0.5322393	0.43
6.2410254	-7.35623	0.53323674	0.53
6.2835965	-7.361223	0.5342317	0.4
7.8100452	-9.115259	0.61189604	0.5
7.838618	-9.092253	0.6118967	0.33
7.8451815	-9.042244	0.6109024	0.5
7.842973	-9.01224	0.60990626	0.61
7.8565392	-8.971231	0.60991025	0.7
7.319708	-8.2472	0.5790387	0.5
7.3272753	-8.204191	0.57804286	0.46
7.340842	-8.168184	0.5780457	0.68
7.382411	-8.164177	0.5790426	0.3
7.8681574	-8.679187	0.6029444	0.62
7.8877354	-8.648179	0.60194653	0.71
7.8393	-8.54017	0.59796286	0.15
7.8838615	-8.535162	0.59896	0.58
7.8934345	-8.493155	0.5989641	0.6
7.8980017	-8.445146	0.59696925	0.5
7.893785	-8.414142	0.5969731	0.68
7.2439623	-7.6191077	0.5621126	0.63
7.237531	-7.5650992	0.5601187	0.15
7.255102	-7.5370913	0.5601199	0.3
7.2616687	-7.497083	0.55912334	0.42
7.2722406	-7.4620757	0.55912584	0.55
7.3090143	-7.4760723	0.56012124	0.39
7.3445783	-7.4660654	0.5611191	0.47
7.4091544	-7.487059	0.5631114	0.39
7.4507127	-7.4820514	0.5641083	0.64
7.492273	-7.477044	0.5641052	0.36
4.8100967	-4.745968	0.4356012	0.27
4.9138527	-4.833966	0.4405826	0.41
4.9694233	-4.8599596	0.44257334	0.23
7.6977506	-7.519021	0.57008386	0.3
7.740324	-7.515014	0.57108074	0.51
7.8008847	-7.527007	0.5730747	0.39
7.8424544	-7.5210004	0.5740719	0.5
7.9020133	-7.530993	0.57606614	0.38
7.940797	-7.5449905	0.5770617	0.45
7.9713693	-7.5279827	0.577061	0.61
7.9629345	-7.4729743	0.576067	0.64
4.850768	-4.4998903	0.4305995	0.25
4.8783474	-4.4988832	0.43159515	0.29
8.003632	-7.37195	0.57407343	0.48
4.894472	-4.4578676	0.43059313	0.36
8.109976	-7.400941	0.5780624	0.23
8.178543	-7.417934	0.58005553	0.53
8.230111	-7.418927	0.5810515	0.55
8.276678	-7.4149203	0.5820484	0.57
8.335249	-7.4219136	0.5840434	0.55
8.386808	-7.420906	0.5850396	0.55
8.445377	-7.4268994	0.5870348	0.58
8.49416	-7.4468966	0.5890294	0.58
8.545718	-7.444889	0.5900258	0.56
8.603286	-7.448882	0.59102136	0.56
8.66085	-7.451875	0.593017	0.57
8.714411	-7.450868	0.59401333	0.55
8.77198	-7.453861	0.5960091	0.53
8.832757	-7.4818587	0.5980022	0.54
8.884325	-7.478852	0.59899896	0.55
8.931891	-7.4718437	0.59999645	0.7
9.088452	-7.5558395	0.605978	0.58
9.3840065	-7.7538376	0.61793965	0.22
9.438572	-7.7498307	0.6199367	0.15
9.532137	-7.7778244	0.6229282	0.16
9.600921	-7.809822	0.6249208	0.16
9.761481	-7.890817	0.63090307	0.26
9.871042	-7.928811	0.6348928	0.25
9.880606	-7.8858023	0.63389665	0.18
9.845179	-7.8077936	0.6319066	0.19
9.845749	-7.7587852	0.6299114	0.72
9.877529	-7.7587814	0.63090956	0.27
9.938094	-7.7567744	0.6329063	0.52
9.980664	-7.740767	0.6339055	0.65
9.9922285	-7.6997585	0.6329089	0.64
9.9858	-7.6457505	0.63191456	0.63
9.998362	-7.605742	0.63091767	0.61
10.009931	-7.565734	0.6309208	0.57
10.05172	-7.573731	0.6319178	0.55
10.117281	-7.573724	0.63391405	0.62
10.18384	-7.5737166	0.63591033	0.66
10.489399	-7.751714	0.64787656	0.14
10.747963	-7.892711	0.65784913	0.22
10.765526	-7.8537035	0.6568522	0.59
10.793094	-7.8226953	0.6568539	0.67
10.928865	-7.894694	0.66283995	0.32
11.239429	-8.067692	0.6748074	0.3
11.267992	-8.034683	0.67480946	0.31
11.312559	-8.013676	0.6758095	0.25
11.319127	-7.9656677	0.6748141	0.18
11.318702	-7.913659	0.6738194	0.57
11.3584795	-7.9146557	0.67481744	0.59
11.416048	-7.902648	0.675816	0.62
11.414612	-7.8486395	0.67482144	0.62
11.423182	-7.802631	0.67482567	0.63
11.430747	-7.755623	0.67383	0.62
11.438313	-7.708614	0.67283416	0.59
11.51188	-7.706607	0.67483103	0.52
11.578663	-7.725604	0.6768261	0.71
11.735226	-7.7775984	0.6828141	0.2
12.16778	-8.010598	0.6987723	0.63
12.209346	-7.98359	0.6997734	0.67
12.486909	-8.110587	0.70974916	0.32
12.701467	-8.193583	0.71773225	0.29
12.739032	-8.161573	0.71773416	0.31
12.746383	-8.0825615	0.71674204	0.45
12.799947	-8.060554	0.7177422	0.55
12.841517	-8.031545	0.7187436	0.62
12.849084	-7.980537	0.7177485	0.61
12.859657	-7.9325285	0.71775293	0.59
12.8514385	-7.8995237	0.7167566	0.59
12.907005	-7.878516	0.71775657	0.49
13.018564	-7.890509	0.7217512	0.48
13.125131	-7.8995023	0.72474647	0.5
13.224695	-7.9034953	0.72774243	0.48
13.326263	-7.9084888	0.73073834	0.47
13.437831	-7.918482	0.7337334	0.48
13.543612	-7.9524794	0.73772633	0.47
13.6511755	-7.9584723	0.74072206	0.48
13.758737	-7.963465	0.7447179	0.48
13.866303	-7.968458	0.74771386	0.46
13.9718685	-7.9714513	0.75071007	0.51
14.678422	-8.314454	0.77665275	0.7
14.82199	-8.335447	0.7816463	0.0
15.387763	-8.622453	0.80259967	0.0
15.423324	-8.578444	0.8036035	0.11
15.395458	-8.437426	0.8006193	0.19
15.460026	-8.4104185	0.8016204	0.51
15.466592	-8.35141	0.80062646	0.57
15.474167	-8.294401	0.80063224	0.55
15.467946	-8.259397	0.79963607	0.55
15.477512	-8.202387	0.79864174	0.56
15.451085	-8.127378	0.7966502	0.68
15.591643	-8.1383705	0.8016452	0.27
15.73921	-8.153364	0.8066398	0.43
15.879774	-8.163357	0.8106351	0.43
16.000559	-8.194354	0.81462884	0.41
16.160122	-8.212349	0.81962293	0.42
16.272684	-8.205341	0.82262087	0.64
16.407251	-8.209334	0.8276171	0.39
16.603819	-8.243327	0.83360887	0.22
16.735382	-8.24332	0.8376058	0.64
16.885948	-8.252314	0.8426013	0.31
17.04773	-8.298311	0.84759283	0.35
17.196295	-8.304305	0.85258883	0.48
17.367857	-8.320298	0.8575834	0.41
17.54842	-8.339292	0.86357754	0.38
17.687988	-8.338284	0.86757463	0.64
17.869549	-8.355277	0.8735691	0.23
18.023333	-8.393275	0.8795619	0.44
14.063973	-6.4972105	0.73084104	0.53
14.211535	-6.5112042	0.73583525	0.16
18.536026	-8.421254	0.8955488	0.59
13.921671	-6.2731824	0.7238631	0.37
13.95924	-6.238174	0.7238646	0.28
13.825811	-6.1271634	0.71887726	0.34
13.9395895	-6.1511607	0.72287184	0.52
20.535059	-8.98324	0.96445316	0.14
14.3647175	-6.2321486	0.7368525	0.37
14.321285	-6.1601396	0.7348594	0.54
21.130753	-9.008219	0.9834413	0.47
21.328321	-9.014212	0.9894377	0.25
21.571882	-9.037206	0.9974317	0.38
21.775663	-9.082203	1.0044237	0.4
21.995234	-9.094196	1.0114194	0.36
14.476895	-5.934093	0.7358715	0.3
22.47936	-9.129184	1.027409	0.36
22.712925	-9.141176	1.0344046	0.33
22.97749	-9.16417	1.0433987	0.5
23.760267	-9.433175	1.071359	0.32
23.677835	-9.315164	1.0673733	0.26
23.828402	-9.288156	1.0713747	0.34
23.300976	-8.99914	1.0514129	0.34
23.46454	-8.978132	1.0564133	0.27
23.502102	-8.907123	1.0564206	0.43
23.933668	-8.985118	1.071407	0.34
23.90645	-8.932113	1.070413	0.29
23.844019	-8.824102	1.0664254	0.22
24.141584	-8.848096	1.0764195	0.28
24.180153	-8.777086	1.0764266	0.42
23.960718	-8.612074	1.0684469	0.25
23.86429	-8.494063	1.0634605	0.33
23.900072	-8.464059	1.0644633	0.39
23.942638	-8.395049	1.0654699	0.48
30.545162	-10.59911	1.3001639	0.31
30.65673	-10.531101	1.3031713	0.23
30.682295	-10.432091	1.3021827	0.21
30.136868	-10.142075	1.2822202	0.31
30.211432	-10.061066	1.2832291	0.36
30.280218	-10.032061	1.285232	0.37
32.79977	-10.751076	1.3741323	0.17
30.231354	-9.80604	1.281258	0.36
30.21392	-9.696029	1.2802707	0.26
30.140488	-9.568018	1.2762855	0.29
30.132057	-9.4620075	1.2752975	0.28
30.189623	-9.375998	1.2763065	0.38
30.164404	-9.315991	1.2743133	0.29
30.22597	-9.230981	1.2753223	0.28
30.408539	-9.182973	1.2813262	0.35
30.451105	-9.091963	1.2813358	0.3
30.480673	-8.996953	1.2813458	0.36
30.52124	-8.904943	1.2823555	0.29
30.502808	-8.795932	1.2803673	0.36
30.55859	-8.759928	1.2823707	0.29
30.587158	-8.664917	1.2823806	0.37
30.742725	-8.604908	1.2863858	0.32
30.67729	-8.482898	1.2833991	0.32
30.753855	-8.399887	1.2854071	0.37
31.003422	-8.363879	1.2934091	0.34
31.182991	-8.30787	1.2984136	0.31
31.224771	-8.265865	1.2994176	0.31
31.08434	-8.124853	1.2934331	0.34
31.155905	-8.038843	1.2954413	0.29
31.246471	-7.9578333	1.2974488	0.35
31.36004	-7.882824	1.3004555	0.39
32.336605	-8.019821	1.3344352	0.2
33.127384	-8.159822	1.3614161	0.0
33.200947	-8.067812	1.362425	0.0
68.63433	-14.280932	2.5776372	0.0
[truncated: 123,388 more rows]
