# Supplementary material for: Density-equalized RANDT scan matching with integrated outlier removal and point density uniformity
Source: PLoS One. 2026 Apr 28;21(4):e0345709. doi: 10.1371/journal.pone.0345709 (PMC13124066; doi:10.1371/journal.pone.0345709)
Supplement: S2 Dataset — Processed LiDAR data converted into CSV format, including spatial coordinates and associated attributes such as intensity values, used for analysis in this study. (ZIP) [file pone.0345709.s002.zip › Velodyne_CSV/000172.csv]

X	Y	Z	Intensity
28.73779	0.04609018	1.1809926	0.34
29.962576	0.096187875	1.2219849	0.25
30.573156	0.1953813	1.2429695	0.28
30.731743	0.29257083	1.2479545	0.26
30.598326	0.38775668	1.2439395	0.19
30.414907	0.4809387	1.2379249	0.48
30.680487	0.5821358	1.2469094	0.21
30.874065	0.68333286	1.2528939	0.28
27.30187	0.6442631	1.132895	0.28
27.09745	0.7244206	1.1258816	0.33
27.101025	0.8105895	1.1258676	0.23
27.1256	0.89675826	1.1268535	0.32
27.320179	0.9889383	1.133839	0.4
27.376753	1.0771108	1.1358249	0.29
27.316324	1.1612757	1.133811	0.37
27.133112	1.196345	1.1278049	0.26
26.611689	1.2564647	1.1097934	0.38
26.485258	1.3346183	1.1057802	0.3
26.505833	1.4187831	1.1067666	0.3
26.567402	1.5059534	1.1087525	0.41
26.557964	1.5901182	1.1087388	0.23
27.174526	1.7133559	1.1297214	0.36
27.112312	1.7514306	1.127715	0.35
26.927876	1.8255764	1.1217021	0.31
26.874441	1.9067352	1.1196887	0.26
26.814007	1.986892	1.1186755	0.35
26.597572	2.0550265	1.1116633	0.28
26.569134	2.1371868	1.1106498	0.35
26.503918	2.1732574	1.1086437	0.34
26.404478	2.2494066	1.1056308	0.34
26.389036	2.3315668	1.1046174	0.3
26.374592	2.414729	1.1046039	0.35
26.287153	2.489876	1.1015911	0.29
26.20971	2.566025	1.0995783	0.39
26.19427	2.6471827	1.099565	0.31
26.202044	2.6902664	1.0995581	0.34
26.131598	2.7664149	1.0975454	0.44
26.965132	2.9407468	1.1265233	0.23
27.141676	3.046951	1.1325077	0.26
26.982231	3.1150844	1.1274958	0.37
27.124777	3.218283	1.1324804	0.32
27.364315	3.3345058	1.1414639	0.27
27.406086	3.3836002	1.1424565	0.41
30.892515	3.915598	1.2624012	0.17
30.830055	4.0067735	1.2603872	0.29
30.7086	4.0889316	1.2563739	0.47
30.752136	4.1931314	1.2583586	0.19
30.768671	4.294325	1.2593437	0.45
27.464346	3.9186304	1.1473732	0.22
27.30912	3.940674	1.1423684	0.2
27.347654	4.0348544	1.144354	0.5
27.419193	4.1330423	1.1463394	0.22
28.964657	4.4606566	1.2003034	0.3
29.005186	4.5608478	1.2022886	0.22
26.78583	4.2973623	1.1263076	0.28
26.646608	4.317402	1.122303	0.36
26.682138	4.409578	1.123289	0.35
26.633675	4.4877276	1.1222763	0.31
26.914188	4.622983	1.1322583	0.38
34.173283	5.986518	1.382127	0.2
34.189796	6.1007333	1.383111	0.33
34.22331	6.217953	1.385095	0.33
34.278057	6.2840776	1.3870862	0.3
34.30457	6.4002957	1.3890702	0.46
34.32307	6.5165143	1.3900542	0.18
32.39072	6.2540307	1.324073	0.34
32.251244	6.332178	1.3200605	0.34
26.99116	5.384427	1.1401421	0.31
31.994526	6.43938	1.3130426	0.32
31.989037	6.543575	1.3130279	0.35
26.98296	5.604842	1.1411084	0.25
26.997482	5.6960135	1.1420947	0.34
32.331528	6.932299	1.3269765	0.31
34.64882	7.5454326	1.4079155	0.27
34.69631	7.6706643	1.4108988	0.35
34.72705	7.7347827	1.4118904	0.31
26.963306	6.0897512	1.1440349	0.32
34.80703	7.983242	1.4168575	0.3
34.857513	8.1104765	1.4188408	0.41
28.896633	6.816094	1.2129531	0.18
34.92348	8.358934	1.4228082	0.42
34.92597	8.475147	1.4237925	0.18
28.369448	6.9283032	1.1969298	0.34
28.404945	7.0324955	1.1989152	0.34
29.423326	7.38314	1.2348783	0.24
29.827772	7.5855117	1.249855	0.23
28.609419	7.371118	1.2078692	0.16
28.461939	7.428223	1.203859	0.29
28.399439	7.50837	1.2028465	0.33
28.35419	7.544436	1.2008407	0.3
28.310694	7.628589	1.2008281	0.39
28.244198	7.70573	1.1988161	0.21
28.261686	7.8069143	1.2008018	0.35
28.303173	7.9141097	1.2027872	0.3
28.143686	7.9652014	1.1977776	0.36
28.100437	8.001267	1.1967717	0.31
27.787971	8.007277	1.1867661	0.3
27.781462	8.100445	1.1877528	0.35
27.764952	8.190608	1.1877398	0.34
30.251028	9.029133	1.2766603	0.27
30.182516	9.112282	1.2746481	0.32
30.146997	9.205447	1.2746348	0.29
30.120739	9.249527	1.2746285	0.34
30.053223	9.332673	1.2736162	0.32
29.897724	9.38777	1.2686064	0.23
29.856205	9.47793	1.2685937	0.46
30.084631	9.655248	1.2775732	0.25
35.97296	11.6729	1.4873908	0.24
36.027397	11.816152	1.4913735	0.28
36.082104	11.897295	1.4933641	0.39
30.023775	10.00286	1.2795259	0.18
36.164963	12.178789	1.4993304	0.35
29.997705	10.2052145	1.2804985	0.28
30.02916	10.321419	1.2824837	0.33
29.873652	10.373507	1.2784745	0.19
36.31067	12.739765	1.5102633	0.29
36.363373	12.82291	1.5122539	0.24
36.3588	12.9501295	1.5142385	0.34
36.453205	13.113414	1.5192199	0.17
33.692287	12.239832	1.4212912	0.34
33.319813	12.223794	1.4092882	0.23
33.220272	12.306933	1.4072765	0.2
15.895381	5.9124527	0.78282833	0.19
15.855907	5.954527	0.7818196	0.29
15.720455	5.9605365	0.7778139	0.5
15.734966	6.022647	0.7788034	0.31
15.713482	6.071733	0.77879405	0.45
15.664005	6.1098	0.7777856	0.43
15.668512	6.168904	0.7787754	0.41
15.638282	6.1849313	0.77777153	0.39
15.618792	6.2350187	0.7777621	0.48
15.646295	6.3031383	0.77975124	0.38
16.32559	6.637732	0.80571735	0.29
16.380081	6.719875	0.8077054	0.43
16.292606	6.7449164	0.80569816	0.43
16.204138	6.7679543	0.80369127	0.43
16.104918	6.756933	0.79968965	0.45
16.022446	6.7819743	0.7976825	0.44
15.931979	6.803008	0.79567575	0.43
15.835513	6.821037	0.79266924	0.43
15.744043	6.8410683	0.78966254	0.45
15.661572	6.864105	0.7876556	0.45
15.573352	6.8550873	0.7846539	0.46
15.490883	6.877122	0.7826471	0.46
15.390417	6.891143	0.7796409	0.66
15.313945	6.915181	0.7776339	0.32
15.235478	6.9372153	0.7756272	0.45
15.142008	6.953239	0.77262086	0.46
15.059537	6.97327	0.77061427	0.45
14.9563265	6.954234	0.7676134	0.46
14.909841	6.9902925	0.76660544	0.39
14.900343	7.0433807	0.76659614	0.5
14.927827	7.1144996	0.76858526	0.4
14.9393215	7.177605	0.7695752	0.41
14.93282	7.2326956	0.77056575	0.65
14.94656	7.268756	0.7715603	0.14
14.928058	7.318837	0.77155125	0.66
15.003524	7.413997	0.7755386	0.29
14.992015	7.468085	0.77552927	0.31
14.994501	7.5291843	0.77651936	0.29
14.975999	7.5792646	0.77751046	0.23
15.019475	7.6603985	0.7794991	0.33
16.06573	8.226377	0.8194502	0.17
13.791774	7.1735387	0.7355269	0.33
13.749291	7.206589	0.7345194	0.54
13.67382	7.2226105	0.7325133	0.52
13.608351	7.242638	0.7305069	0.5
13.543866	7.264669	0.72950023	0.53
13.477647	7.256652	0.7274985	0.52
13.405175	7.272672	0.7254924	0.51
13.327715	7.2846856	0.7234867	0.54
13.2602415	7.3027096	0.7214804	0.52
13.194763	7.3217344	0.71947414	0.52
13.119302	7.333748	0.71746844	0.54
13.049827	7.349767	0.7164624	0.52
12.991599	7.3447547	0.7144604	0.54
12.926128	7.361776	0.71245426	0.54
12.857658	7.3767934	0.7104483	0.52
12.796182	7.3958178	0.7094421	0.54
12.728711	7.410835	0.70743614	0.54
12.653244	7.4208436	0.7054306	0.53
12.596027	7.4138274	0.70342886	0.55
12.531552	7.429846	0.70242286	0.55
12.470079	7.446866	0.70041686	0.55
12.413601	7.466891	0.6994105	0.54
12.345135	7.4789023	0.6974049	0.55
12.283663	7.49492	0.69639903	0.55
12.222188	7.5109377	0.6943931	0.55
12.139977	7.487894	0.69139254	0.42
12.068511	7.4968996	0.69038707	0.44
12.060011	7.5439696	0.69037884	0.47
12.047499	7.590037	0.6913706	0.48
12.030995	7.6330986	0.6913626	0.46
12.016483	7.6781635	0.69135445	0.48
12.011978	7.728237	0.69234604	0.49
12.011718	7.7552767	0.6933416	0.49
12.003201	7.8043475	0.6933332	0.5
11.971711	7.8373914	0.6933261	0.64
11.968185	7.890468	0.6943174	0.53
11.909717	7.905482	0.69331175	0.3
11.846247	7.91749	0.69130635	0.3
11.790026	7.907468	0.68930477	0.32
11.746538	7.9324975	0.6892984	0.34
11.675072	7.938495	0.6872934	0.28
11.613602	7.9505033	0.68528795	0.32
11.565117	7.9715257	0.6842819	0.34
11.5066395	7.9855366	0.6832763	0.31
11.451158	8.00155	0.6822706	0.31
11.405937	7.996536	0.68026876	0.31
11.339463	8.004536	0.67926365	0.3
11.277996	8.01454	0.6772585	0.3
11.216526	8.024544	0.67625326	0.2
10.7733755	7.7611017	0.65826845	0.23
10.695923	7.7570825	0.65626425	0.42
10.679415	7.7971344	0.6562568	0.62
10.643192	7.796127	0.65525466	0.59
10.585721	7.80613	0.6542494	0.58
10.530249	7.817135	0.65324414	0.61
10.475771	7.829141	0.6522387	0.59
10.419306	7.838142	0.65023375	0.58
10.372816	7.8561573	0.64922786	0.57
10.339583	7.857152	0.6492256	0.57
10.279116	7.863148	0.6472207	0.6
10.225653	7.873151	0.64621556	0.6
10.167182	7.880148	0.64421064	0.64
10.09973	7.8791323	0.6432063	0.53
10.066233	7.905159	0.6422	0.27
6.360487	5.041593	0.4844033	0.3
6.3282804	5.032575	0.48340154	0.52
6.3487773	5.081647	0.4843931	0.24
6.2993417	5.07563	0.48338863	0.37
6.3028517	5.111681	0.48438114	0.43
6.280378	5.127699	0.484375	0.34
6.2439427	5.1306963	0.48337004	0.41
6.2903957	5.2028027	0.4853599	0.38
6.299143	5.2268367	0.48635578	0.36
6.281667	5.2468605	0.48634943	0.34
6.2592087	5.261876	0.4863436	0.37
6.266716	5.301931	0.48733598	0.41
6.243247	5.3169465	0.48733002	0.34
6.230768	5.3409753	0.4873235	0.42
6.265235	5.405067	0.4893142	0.34
6.2490163	5.408067	0.48931167	0.42
6.241525	5.4371037	0.48930478	0.38
6.254001	5.484167	0.49129656	0.44
6.159637	5.4360843	0.48729527	0.26
5.7176933	5.082531	0.46831506	0.36
5.70422	5.103555	0.46830875	0.38
5.6388245	5.0775075	0.46630582	0.46
5.6116157	5.0694914	0.465304	0.29
5.6440806	5.1315784	0.46729487	0.37
5.612625	5.136577	0.46728966	0.42
5.5811825	5.140575	0.4662846	0.39
6.0300894	5.585242	0.48724943	0.26
6.0865126	5.6733656	0.49123874	0.42
5.973411	5.5872297	0.4862422	0.36
6.0178547	5.6643357	0.48923227	0.37
6.074279	5.75346	0.4922216	0.45
6.075765	5.7925076	0.49321422	0.3
6.0882583	5.840569	0.49520648	0.46
6.1067295	5.8956404	0.49719816	0.36
6.0512986	5.8806057	0.4951945	0.42
6.0380664	5.886609	0.49519178	0.46
6.0375657	5.9236526	0.49618474	0.33
5.8093896	5.7393665	0.48619223	0.28
5.7529764	5.720327	0.4841889	0.49
5.7584662	5.7623777	0.48518148	0.4
5.850831	5.890556	0.4901686	0.38
5.7926517	5.8524933	0.48816863	0.4
5.7242503	5.821435	0.48616603	0.33
5.6888075	5.8224244	0.48516142	0.35
5.8500624	6.0227065	0.493144	0.42
5.870515	6.082781	0.49513555	0.38
5.889973	6.141854	0.4971272	0.32
5.8505197	6.1408386	0.4961227	0.43
5.86424	6.174881	0.49811825	0.39
5.7798724	6.125796	0.4941169	0.34
5.7214556	6.1037507	0.49211377	0.37
5.680018	6.0987296	0.49110964	0.39
5.649567	6.1047244	0.49110484	0.44
5.6390595	6.133752	0.4910984	0.27
5.283185	5.787242	0.47511578	0.49
5.307893	5.8323	0.4761107	0.21
5.226513	5.7822146	0.47310916	0.54
5.299883	5.899369	0.4780974	0.36
5.37024	6.01552	0.48208568	0.3
5.2439523	5.914362	0.47708735	0.43
5.1795626	5.8803	0.47508496	0.34
5.1171794	5.84724	0.47208259	0.37
5.117919	5.867261	0.47307906	0.39
5.108428	5.8942847	0.47307292	0.38
5.091938	5.9142985	0.47306713	0.45
5.264098	6.150614	0.48304844	0.3
5.116874	6.0194163	0.47705194	0.36
5.3678718	6.3508615	0.49102768	0.45
5.187971	6.1605897	0.48203692	0.3
5.001814	5.9823275	0.47304302	0.34
5.078149	6.1114902	0.47803092	0.33
5.1005793	6.178567	0.4800225	0.35
5.077111	6.190567	0.48001742	0.39
5.048664	6.195558	0.48001286	0.48
5.0611005	6.2526193	0.482005	0.27
5.0179286	6.220567	0.48000467	0.56
5.056337	6.307669	0.48299536	0.36
5.1945167	6.519939	0.49097875	0.31
5.0024214	6.322655	0.48198593	0.36
4.9909253	6.349675	0.4829801	0.41
4.942494	6.3316326	0.4809767	0.35
4.894083	6.311589	0.47997355	0.43
4.8728795	6.3045707	0.4789719	0.39
4.8663745	6.3375974	0.47996575	0.39
5.0015388	6.5538664	0.4879493	0.39
4.9531054	6.5358233	0.48694596	0.36
5.201008	6.902288	0.5019214	0.34
4.8991766	6.5518064	0.48593664	0.32
4.972478	6.6919713	0.49092475	0.22
5.1188664	6.9082446	0.49991077	0.51
5.219087	7.088459	0.50689685	0.27
5.0639224	6.9272275	0.4999015	0.43
5.0364428	6.937219	0.4988968	0.28
4.946135	6.8600984	0.49489695	0.55
4.969541	6.938178	0.49788865	0.38
4.905164	6.896103	0.49588683	0.31
4.9238477	6.9451547	0.4968822	0.38
4.942267	7.0172253	0.49987432	0.27
4.916777	7.030219	0.4998695	0.46
4.8823366	7.028195	0.49886566	0.47
4.8518796	7.0321774	0.4978615	0.42
4.83437	7.056185	0.49885613	0.35
4.828127	7.0701914	0.49885347	0.39
4.79965	7.078178	0.498849	0.47
4.7851486	7.105189	0.49884367	0.38
4.7098036	7.0440893	0.49584278	0.34
4.6354637	6.9829903	0.4928419	0.5
4.544172	6.8958597	0.48884228	0.28
4.5336695	6.926875	0.4888368	0.38
4.566292	7.000954	0.49183097	0.32
4.4799976	6.9188304	0.48783115	0.37
4.5452557	7.066988	0.49381974	0.26
4.3861723	6.8727274	0.48482537	0.46
4.378655	6.9087477	0.4858197	0.34
4.434938	7.044889	0.49080905	0.33
4.7923098	7.6535974	0.5147757	0.17
4.882763	7.8217854	0.5207657	0.47
4.7834954	7.7206364	0.51676685	0.48
4.681238	7.613481	0.51176816	0.3
4.5082273	7.3891873	0.50177515	0.45
4.567484	7.5373363	0.50676435	0.39
4.6616187	7.744553	0.5147509	0.39
4.44872	7.4531817	0.50276065	0.37
4.6059494	7.736501	0.5137457	0.33
4.5665054	7.727462	0.51274246	0.53
4.556958	7.7684803	0.51373684	0.3
4.5494103	7.812502	0.51473117	0.48
4.5249367	7.8264894	0.514727	0.32
4.4904666	7.8264594	0.51372325	0.45
4.4859047	7.8764863	0.51571745	0.39
4.417861	7.78737	0.51171964	0.45
4.4182773	7.846407	0.51371336	0.39
4.4475904	7.956501	0.51770484	0.41
4.438049	7.998517	0.5186995	0.4
4.437476	8.056551	0.51969355	0.57
2.6920402	5.0201216	0.4018198	0.11
4.5126247	8.250737	0.52668166	0.0
2.6646032	5.0100927	0.4008157	0.22
2.630223	4.985049	0.3998125	0.18
2.5928419	4.954998	0.3978094	0.51
2.6192255	5.0410757	0.4008014	0.21
2.5898206	5.025041	0.39979777	0.11
4.406165	8.468756	0.53165036	0.27
4.3261795	8.350611	0.5266536	0.43
4.261843	8.292514	0.52465266	0.43
4.322996	8.474674	0.53064185	0.39
4.2915273	8.479645	0.5306384	0.4
4.277973	8.520652	0.53163344	0.41
4.2594438	8.551648	0.5316289	0.4
4.2309613	8.562623	0.5316253	0.53
4.2266707	8.588632	0.53262264	0.4
7.2195907	14.620883	0.7603876	0.32
4.2115273	8.694669	0.53561217	0.31
7.124497	14.663789	0.76038325	0.54
7.073971	14.677734	0.7593814	0.58
7.0234385	14.69268	0.75937957	0.57
7.031652	14.828749	0.76337326	0.5
7.1009717	15.032921	0.7703652	0.38
7.1330614	15.22404	0.77735704	0.49
7.1721144	15.432175	0.78434855	0.38
7.2101684	15.640307	0.7913402	0.47
7.253189	15.862452	0.7983314	0.35
7.2902303	16.074583	0.8053231	0.42
7.9224644	17.591993	0.86126983	0.62
7.910098	17.639996	0.86226803	0.19
7.843582	17.640907	0.8612678	0.45
7.7880034	17.667845	0.8612667	0.35
7.719497	17.66375	0.86026657	0.55
7.6669006	17.697693	0.8602653	0.32
7.6013823	17.699606	0.85926515	0.45
7.650281	17.966766	0.86825633	0.47
7.7294474	18.228966	0.87824786	0.37
7.7723517	18.490116	0.8862396	0.45
7.826192	18.78029	0.8962306	0.31
7.8949356	19.111498	0.90722054	0.62
8.385427	20.46164	0.9561791	0.14
8.4292555	20.750795	0.9651711	0.25
8.385019	20.736729	0.96417207	0.52
8.329361	20.789663	0.9651715	0.41
8.387087	21.121853	0.9761627	0.52
8.438828	21.445026	0.98715436	0.34
2.806901	7.4164486	0.47656766	0.21
2.7685084	7.3883886	0.47556514	0.36
2.7251434	7.3473163	0.473563	0.35
2.7059433	7.3332863	0.47256166	0.42
2.6834478	7.3462615	0.47255787	0.38
2.6401074	7.301188	0.47055587	0.41
2.6096752	7.291144	0.4705528	0.38
2.5841947	7.2961116	0.47054923	0.35
2.5517766	7.280062	0.46954635	0.47
2.5312846	7.29604	0.4695426	0.36
2.5141003	7.2830124	0.46854135	0.43
2.4905994	7.2939835	0.4685376	0.35
2.4721174	7.3129644	0.46953395	0.45
2.4516096	7.3309417	0.46953014	0.41
2.432112	7.3499207	0.4705264	0.35
2.409622	7.3618927	0.4705228	0.44
2.3871493	7.3718634	0.47051936	0.34
2.3818672	7.3948636	0.47051716	0.43
2.3573773	7.4028306	0.47051364	0.44
2.3378758	7.422808	0.47151	0.3
2.3302813	7.479814	0.47350547	0.48
2.3415585	7.593864	0.47649974	0.29
2.3686824	7.762953	0.48249272	0.59
2.3571153	7.8109484	0.4844886	0.0
6.897749	22.142748	0.99217695	0.0
6.8152404	22.126604	0.9911795	0.0
6.74465	22.146486	0.9911813	0.11
6.5915594	22.147219	0.9891858	0.43
2.0220916	7.197273	0.46048462	0.3
1.9986266	7.2022376	0.46048135	0.36
1.8882077	6.8719816	0.4494863	0.31
1.8280616	6.747857	0.44448543	0.36
1.79965	6.7308087	0.44348243	0.48
1.7593585	6.669731	0.4414803	0.29
1.7279521	6.6436753	0.44047728	0.51
1.712447	6.668657	0.44047356	0.35
1.6781049	6.6265926	0.439471	0.35
1.6678463	6.633578	0.4394691	0.45
1.6473701	6.6425476	0.4394656	0.39
1.6249415	6.640511	0.43946245	0.44
1.6014915	6.6384726	0.43845916	0.43
1.5839815	6.659449	0.43945548	0.31
1.6110293	6.854536	0.4464491	0.34
1.5394002	6.619367	0.43745112	0.34
1.5120037	6.5993176	0.4364482	0.46
1.4895524	6.5992804	0.4364449	0.4
1.4651129	6.5922384	0.4364417	0.38
1.4486083	6.615215	0.43643814	0.29
1.4192076	6.58916	0.43543512	0.52
1.3987567	6.594126	0.43543187	0.38
1.368741	6.5130596	0.4324313	0.38
1.3492464	6.5260286	0.4334278	0.38
1.3238487	6.5089817	0.4324248	0.38
1.3231281	6.6069984	0.4354203	0.35
1.2858592	6.537921	0.4334179	0.31
1.2634045	6.5368814	0.43241465	0.43
1.2508585	6.5778666	0.43441108	0.49
1.2287682	6.5258183	0.43241003	0.22
1.207311	6.5277805	0.43240678	0.35
1.1986852	6.5927753	0.43440294	0.45
1.2009028	6.7147994	0.43839863	0.3
1.1636561	6.6387196	0.4353962	0.45
1.1342883	6.6036606	0.4343933	0.39
1.1108524	6.5966163	0.4333902	0.35
1.1095151	6.643621	0.43538836	0.38
1.1146646	6.7906513	0.44038415	0.38
1.0636121	6.6375346	0.4343821	0.39
1.0451168	6.6555023	0.43537894	0.42
1.026597	6.67747	0.4353757	0.27
1.1036226	7.24569	0.45536953	0.49
1.0712972	7.1966214	0.45336697	0.39
0.964584	6.6353464	0.4343683	0.36
0.9411485	6.6273003	0.43336526	0.43
0.9265789	6.671277	0.43536207	0.38
0.89922523	6.63622	0.4333592	0.32
0.8777744	6.637178	0.43335623	0.38
0.873002	6.751181	0.43735284	0.38
0.83581555	6.6520967	0.4343501	0.42
0.84227496	6.7681217	0.43734837	0.39
0.8482851	6.9631534	0.44434512	0.4
0.8444731	7.095159	0.44834217	0.36
0.8465234	7.27618	0.45533928	0.31
0.77698135	6.941006	0.44333667	0.44
0.7535603	6.9319577	0.44333392	0.31
0.7413581	6.9239316	0.4423325	0.49
0.75218856	7.183976	0.45132995	0.27
0.73653525	7.2509484	0.4533273	0.39
0.73947114	7.469972	0.46132502	0.56
0.7042572	7.3798904	0.4573223	0.27
0.68082	7.37784	0.45731983	0.34
2.410055	23.114641	0.9933755	0.14
0.66993815	7.72184	0.46931595	0.19
5.287375	51.129665	1.9455118	0.11
4.776885	47.772293	1.830512	0.37
4.623223	47.759907	1.829528	0.0
4.0865927	46.87353	1.79857	0.21
4.295441	50.048138	1.9056007	0.0
4.1415668	50.107746	1.9076184	0.07
4.2692204	53.567146	2.0246637	0.15
3.5970793	47.26728	1.8096291	0.0
3.6470597	49.885464	1.898669	0.11
3.448891	49.33694	1.8796813	0.29
3.27968	49.160492	1.873697	0.2
3.2070966	49.242302	1.8757067	0.0
3.2834046	52.78656	1.995762	0.13
3.121403	52.883133	1.9987823	0.0
0.18461944	6.7826986	0.4362654	0.39
2.3465853	50.747032	1.9248326	0.2
0.13047357	6.787572	0.43625903	0.0
0.07821396	6.5664425	0.42825085	0.36
0.05778713	6.563394	0.42824826	0.3
1.4784122	51.180668	1.9389435	0.0
-0.41859064	20.145195	0.8875157	0.43
-0.44583905	19.803116	0.87651014	0.34
-0.50823015	19.75494	0.8745135	0.42
-0.5707796	19.76176	0.8745181	0.37
-0.63557154	19.848574	0.8775248	0.42
-0.6992419	19.896389	0.8795306	0.4
-0.756111	19.675224	0.87252957	0.43
-0.8175616	19.649046	0.8715335	0.36
-0.8510424	19.720947	0.87353766	0.37
-0.90809304	19.560781	0.868538	0.43
-0.9685223	19.528605	0.8675418	0.41
-1.0299803	19.503424	0.8665458	0.39
-1.0925888	19.531237	0.86755115	0.32
-1.157258	19.576046	0.8695572	0.48
-1.2166413	19.528868	0.8675606	0.31
-1.2479157	19.531775	0.8675631	0.54
-1.3104717	19.540586	0.8685682	0.44
-0.9113009	11.33478	0.5903194	0.59
-1.5065135	19.688992	0.87358767	0.21
-1.5711244	19.714796	0.87459356	0.27
-1.6034194	19.723698	0.8755965	0.5
-1.6680285	19.749498	0.8766025	0.39
-1.7399144	19.864277	0.88061166	0.41
-1.1525458	11.847061	0.60833955	0.18
-1.1754885	11.675994	0.60233444	0.27
-1.2088146	11.623893	0.6003333	0.62
-1.261842	11.797732	0.60634035	0.32
-1.2541822	11.5107565	0.59733033	0.37
-2.3835073	22.959282	0.98675674	0.15
-2.4260726	22.644144	0.9757521	0.34
-2.533698	22.986805	0.9877726	0.23
-2.6680882	23.574379	1.0078028	0.28
-2.7755723	23.870039	1.0188224	0.16
-2.6895144	22.406298	0.96877176	0.0
-2.7227113	22.382189	0.9687744	0.12
-5.733224	47.689774	1.8308218	0.16
-2.8627124	22.353735	0.96778786	0.16
-3.2206717	24.688604	1.0478938	0.23
-3.219194	24.048597	1.0258752	0.14
-3.2495854	23.68249	1.0138679	0.0
-7.595177	55.994755	2.1183007	0.15
-3.4013073	23.960993	1.0238926	0.2
-3.3979828	23.373991	1.0048748	0.0
-8.246657	57.437588	2.1694362	0.0
-8.363901	56.96717	2.1544435	0.07
-3.6706634	23.693089	1.0169147	0.14
-3.739029	23.632856	1.0149206	0.32
-3.8794076	23.804388	1.0209417	0.0
-7.221701	43.59761	1.7009408	0.15
-7.376631	43.676075	1.7049662	0.08
-7.5203533	43.692577	1.7059884	0.11
-7.689538	43.848988	1.7120181	0.25
-7.7139926	43.57889	1.703015	0.17
-6.3791847	35.170185	1.414596	0.18
-6.499927	35.20776	1.4166143	0.22
-6.615566	35.213356	1.4176311	0.36
-6.706762	35.083023	1.4136407	0.23
-6.779657	34.86276	1.4066453	0.0
-7.0533314	35.390812	1.4266999	0.17
-7.1628494	35.359417	1.4257152	0.0
-13.938716	68.649086	2.5766382	0.0
-13.952074	67.604965	2.5426168	0.0
-13.637254	65.00692	2.4535034	0.0
-13.880511	65.14404	2.4605486	0.0
-14.102427	65.17924	2.4625878	0.0
-14.17631	65.024956	2.4585972	0.0
-9.453412	42.38858	1.6752564	0.0
-9.192001	40.575405	1.6131673	0.0
-9.042416	39.31286	1.5701101	0.0
-8.83102	37.813522	1.5190364	0.0
-8.573065	36.15234	1.4629507	0.0
-8.660215	36.011005	1.4589604	0.0
-8.370013	34.28694	1.3998672	0.0
-8.279236	33.671223	1.3788357	0.0
-8.244801	33.0673	1.3578131	0.07
-8.22765	32.549316	1.3407955	0.0
-8.211542	32.044334	1.3247783	0.16
-8.2035885	31.58732	1.3097637	0.11
-8.81188	33.548218	1.3789146	0.15
-8.705024	32.915554	1.3568797	0.21
-8.65958	32.31467	1.3368552	0.2
-8.605065	31.696814	1.3158286	0.14
-8.577949	31.196863	1.2998096	0.3
-8.67747	31.17448	1.2998242	0.36
-8.785087	31.17907	1.3008411	0.39
-5.1856847	17.86639	0.8338816	0.24
-5.210877	17.845293	0.8328836	0.31
-5.2673426	17.831078	0.8328895	0.44
-5.327855	17.828848	0.8338965	0.41
-5.3529415	17.70374	0.8298942	0.35
-5.3810735	17.59362	0.82689273	0.45
-5.4405775	17.58839	0.82689947	0.41
-5.5071664	17.610138	0.8279082	0.35
-5.5333757	17.595036	0.82791066	0.45
-5.5847855	17.564835	0.82791543	0.29
-5.650356	17.578583	0.8289238	0.52
-5.7280626	17.633287	0.83093554	0.46
-10.024767	31.03822	1.3080344	0.37
-10.132359	31.035791	1.3090518	0.35
-10.242985	31.044352	1.3110703	0.44
-10.291218	31.025156	1.3110776	0.28
-10.399817	31.02572	1.3120955	0.16
-4.7083516	13.534751	0.68862975	0.3
-4.69722	13.359774	0.68261933	0.45
-4.699237	13.227749	0.6786124	0.34
-4.678018	13.026806	0.67159945	0.44
-4.6537786	12.823874	0.6645859	0.55
-4.224353	11.521393	0.6184732	0.36
-4.3688955	11.816862	0.62950265	0.3
-4.5457473	12.197217	0.64354026	0.26
-4.493266	11.927386	0.6345197	0.48
-4.580191	12.052059	0.6395346	0.36
-4.573178	11.914068	0.6355257	0.41
-4.5752616	11.803043	0.6315191	0.36
-4.571256	11.73405	0.6295145	0.33
-4.5854654	11.658981	0.6275111	0.34
-4.589581	11.558949	0.6235052	0.43
-4.5896635	11.447932	0.6204982	0.43
-4.5847034	11.325933	0.61648995	0.39
-4.5948906	11.245879	0.61448556	0.45
-4.5909505	11.1308775	0.61047775	0.48
-4.565764	11.01696	0.6064682	0.48
-4.5608253	10.900961	0.60246	0.47
-4.5579076	10.794955	0.5994526	0.43
-4.554995	10.68995	0.5964452	0.46
-4.5561266	10.594929	0.59343874	0.45
-4.5532236	10.492922	0.58943135	0.43
-4.546291	10.381931	0.586423	0.48
-4.525171	10.284	0.5824143	0.42
-4.524297	10.191987	0.5804076	0.45
-4.516367	10.084001	0.5763991	0.45
-4.5185304	10.000976	0.57439315	0.46
-4.5176725	9.910962	0.57138634	0.46
-4.508745	9.80598	0.56737775	0.44
-4.492687	9.726031	0.56537044	0.45
-4.4908323	9.637021	0.56236345	0.44
-4.4849405	9.544027	0.55935574	0.44
-4.4861174	9.465006	0.55634964	0.42
-4.482253	9.377005	0.55434227	0.45
-4.4743624	9.280019	0.55133396	0.45
-4.4765573	9.206994	0.5483281	0.44
-4.459504	9.13305	0.54632086	0.44
-4.4546504	9.045052	0.5433132	0.46
-4.4548335	8.972035	0.5413071	0.45
-4.4550247	8.898019	0.5393008	0.46
-4.4552135	8.827003	0.5362947	0.46
-4.452385	8.748997	0.53428775	0.44
-4.451576	8.675984	0.53228134	0.43
-4.4345393	8.60704	0.5292741	0.43
-4.4367585	8.542017	0.5272684	0.42
-4.4339404	8.468011	0.5252616	0.43
-4.4240694	8.381033	0.522253	0.56
-4.425285	8.318013	0.5202473	0.4
-4.4224777	8.246008	0.51824045	0.51
-4.42067	8.179999	0.5162341	0.4
-4.412726	8.130021	0.51522887	0.42
-4.4089093	8.06102	0.512222	0.54
-4.4081264	7.996008	0.5102157	0.39
-4.4002843	7.921023	0.50820786	0.52
-4.4055514	7.868987	0.50720304	0.38
-4.393689	7.787017	0.5041942	0.51
-4.405003	7.7479577	0.5031909	0.4
-4.3920174	7.6960006	0.5011849	0.43
-4.384194	7.6230154	0.49917695	0.54
-4.413641	7.618886	0.4991782	0.63
-4.4491334	7.624733	0.50018096	0.62
-4.4725356	7.609626	0.5001808	0.64
-4.507006	7.6164765	0.50118357	0.62
-4.541487	7.620326	0.5011861	0.62
-4.551676	7.6102786	0.50118566	0.62
-4.5821257	7.607143	0.50218725	0.61
-4.611569	7.602011	0.5021886	0.62
-4.637985	7.5928917	0.5021894	0.64
-4.676486	7.603724	0.503193	0.65
-4.70492	7.5965953	0.5031942	0.64
-4.729326	7.582482	0.5031944	0.62
-4.7465606	7.5844054	0.5041958	0.64
-4.775997	7.5792723	0.5041973	0.63
-4.8064427	7.5751343	0.504199	0.65
-4.8459463	7.5859604	0.505203	0.62
-4.8683343	7.5688534	0.5052028	0.63
-4.899785	7.5657105	0.5062048	0.63
-5.0892606	7.8179398	0.51624584	0.47
-5.107501	7.8188577	0.5172474	0.4
-5.147995	7.829677	0.51825184	0.36
-5.1774263	7.82054	0.5182534	0.52
-5.2078605	7.8133984	0.5182552	0.41
-5.246339	7.820225	0.51925915	0.4
-5.2737527	7.8080945	0.5192602	0.53
-5.304188	7.7999516	0.520262	0.43
-5.3314743	7.815832	0.52126604	0.39
-5.357881	7.801705	0.52126694	0.45
-5.402397	7.815505	0.52227235	0.36
-5.428802	7.8013773	0.52227324	0.42
-5.458227	7.791237	0.5222749	0.46
-5.492675	7.7900767	0.523278	0.38
-5.504877	7.7800155	0.5232781	0.61
-5.5554233	7.801789	0.5242851	0.3
-5.591887	7.8016186	0.5252885	0.46
-5.6102343	7.7765226	0.5252877	0.52
-5.6517267	7.7833314	0.5262924	0.38
-5.671087	7.7582293	0.5252917	0.56
-5.7176056	7.7720165	0.5272977	0.3
-5.7468967	7.7878857	0.5283023	0.42
-5.765252	7.760787	0.5273013	0.57
-5.8097525	7.7715816	0.52830696	0.32
-5.8421817	7.765425	0.52930963	0.51
-5.8736115	7.7562723	0.52931195	0.52
-5.912079	7.75709	0.53031605	0.4
-5.936457	7.7399654	0.5303168	0.61
-5.9697776	7.7578154	0.53132224	0.34
-6.0112567	7.76262	0.53232723	0.47
-6.0285954	7.7355237	0.5323262	0.5
-6.07611	7.7473016	0.53333265	0.36
-6.0984797	7.726184	0.5333329	0.48
-6.146991	7.739958	0.5343397	0.34
-6.1643333	7.71186	0.53433865	0.53
-6.198648	7.7307043	0.53534454	0.32
-6.2270513	7.71656	0.53534627	0.48
-6.2695312	7.720356	0.5363515	0.38
-6.298935	7.7082076	0.5363536	0.45
-6.3454328	7.7169867	0.53836	0.4
-6.3698096	7.697858	0.53836083	0.54
-6.420334	7.709618	0.53936803	0.31
-6.434527	7.7035456	0.5393691	0.45
-6.47097	7.6983647	0.5403729	0.36
-6.5124335	7.7001634	0.54137814	0.43
-6.544852	7.6899986	0.541381	0.52
-6.590342	7.6947784	0.5423871	0.31
-6.61371	7.6736517	0.5423878	0.6
-6.6642113	7.6864104	0.5433954	0.32
-6.688462	7.690293	0.54439884	0.44
-6.7158523	7.6731477	0.5444005	0.53
-6.767362	7.6849	0.54640836	0.36
-6.788718	7.66078	0.5464086	0.5
-6.842235	7.674523	0.5474169	0.37
-6.8575644	7.642427	0.54741555	0.62
-6.904923	7.6732106	0.54842496	0.34
-6.929293	7.6520762	0.548426	0.65
-6.981803	7.662821	0.55043405	0.34
-7.0302873	7.669583	0.5514413	0.42
-7.049636	7.6414685	0.551441	0.42
-7.0880647	7.6372733	0.5514458	0.45
-7.126507	7.630076	0.55245024	0.46
-7.15891	7.6179056	0.55345345	0.35
-7.205252	7.6456904	0.55446273	0.38
-7.2346454	7.628531	0.55446506	0.56
-7.2811117	7.6312985	0.5564719	0.32
-7.289398	7.592231	0.55546904	0.55
-7.286639	7.54021	0.55346316	0.54
-7.274832	7.4802294	0.55245525	0.5
-7.276089	7.4341917	0.55145055	0.54
-7.2641582	7.3982277	0.54944503	0.55
-7.25336	7.340243	0.5484373	0.61
-7.2917905	7.3340435	0.5484421	0.62
-7.338263	7.3348074	0.55044883	0.63
-7.373675	7.32562	0.55045295	0.64
-7.415113	7.3224063	0.55145866	0.61
-7.457565	7.3181863	0.55246437	0.62
-7.479789	7.3180723	0.55246764	0.62
-7.5212264	7.313857	0.5534733	0.63
-7.5676847	7.3146195	0.55448025	0.62
-7.6051054	7.30542	0.5554849	0.62
-7.6515636	7.3051805	0.55649185	0.61
-7.691993	7.2989683	0.5574973	0.6
-7.7192373	7.30283	0.55850184	0.61
-7.7596684	7.295616	0.55950725	0.63
-7.7960806	7.284419	0.55951166	0.63
-7.8375063	7.279201	0.5605176	0.63
-7.8919945	7.284923	0.56152666	0.61
-7.936433	7.2816896	0.5625333	0.63
-7.9698296	7.2665043	0.563537	0.64
-7.999077	7.271356	0.5645421	0.63
-8.048534	7.272099	0.5655501	0.62
-8.080923	7.255917	0.5655536	0.63
-8.136408	7.260631	0.56756306	0.61
-8.179833	7.2553997	0.56856954	0.62
-8.218245	7.24419	0.56857467	0.62
-8.266695	7.241934	0.5705824	0.62
-8.295942	7.244783	0.5705875	0.62
-8.336349	7.236564	0.57159334	0.61
-8.383795	7.232311	0.5726008	0.61
-8.43525	7.23204	0.57460946	0.63
-8.468631	7.2158504	0.5746134	0.63
-8.50001	7.1966686	0.5746168	0.73
-8.816518	7.4261928	0.588694	0.38
-8.8798895	7.457885	0.59070814	0.35
-8.926318	7.449631	0.59171546	0.44
-8.975748	7.4453654	0.5927238	0.44
-9.035229	7.447051	0.5947345	0.22
-9.072612	7.431839	0.59473974	0.52
-9.131077	7.433529	0.5967503	0.29
-9.159427	7.409356	0.5967531	0.52
-9.217772	7.4340672	0.598766	0.24
-9.257161	7.4188433	0.59977174	0.55
-9.300561	7.407601	0.6007786	0.42
-9.350995	7.4003243	0.60178715	0.39
-9.408444	7.4000163	0.60279775	0.45
-9.461885	7.3947253	0.60480714	0.22
-9.507292	7.3834705	0.6048145	0.57
-9.548564	7.392257	0.6068231	0.31
-9.589954	7.3770204	0.6068294	0.48
-9.643386	7.3717275	0.608839	0.37
-9.718896	7.383332	0.61085427	0.26
-9.745225	7.3561635	0.61085683	0.49
-9.809694	7.357817	0.6128693	0.32
-9.849957	7.3646064	0.6138776	0.54
-9.899368	7.354329	0.61488616	0.29
-9.94376	7.340075	0.6158934	0.29
-10.018261	7.3476787	0.61790866	0.38
-10.050603	7.3244796	0.6189128	0.42
-10.121082	7.329102	0.6209271	0.36
-10.181529	7.324769	0.6219386	0.43
-10.2087345	7.3216176	0.62294364	0.39
-10.284229	7.3282137	0.6249592	0.29
-10.326603	7.3109655	0.62596613	0.54
-10.392058	7.3096066	0.62797904	0.25
-10.436437	7.293348	0.62798655	0.61
-10.501884	7.291989	0.62999964	0.38
-10.550281	7.2767076	0.6310081	0.34
-10.605692	7.2673945	0.63301855	0.48
-10.653966	7.277141	0.6340292	0.35
-10.711386	7.267816	0.63504016	0.34
-10.7788315	7.2664447	0.6370539	0.42
-10.853304	7.268037	0.6390694	0.36
-10.902685	7.2537503	0.6400784	0.36
-10.971135	7.25037	0.64209235	0.38
-11.013379	7.255143	0.6441016	0.44
-11.056743	7.234882	0.644109	0.36
-11.10512	7.217596	0.6451177	0.43
-11.151488	7.19932	0.6461259	0.25
-11.187824	7.174091	0.6471315	0.41
-11.190053	7.126025	0.646128	0.46
-11.203314	7.085907	0.6461275	0.54
-11.186373	7.04996	0.6451209	0.62
-11.200638	7.010837	0.6441207	0.64
-11.200858	6.9627814	0.6431167	0.64
-11.23619	6.9365554	0.64412206	0.55
-11.305622	6.9321656	0.6461366	0.55
-11.384083	6.93273	0.6481535	0.56
-11.431446	6.913445	0.6491622	0.55
-11.498758	6.931091	0.6511782	0.58
-11.569191	6.9246917	0.65319294	0.55
-11.6235695	6.909371	0.65420365	0.55
-11.694997	6.9039664	0.6562188	0.58
-11.760408	6.893589	0.6582324	0.57
-11.814782	6.8772664	0.65924305	0.55
-11.89523	6.8758154	0.6622607	0.57
-11.964537	6.8924475	0.66427743	0.54
-12.022918	6.877103	0.6652892	0.55
-12.093335	6.8676977	0.6673043	0.56
-12.163745	6.8592925	0.6693194	0.54
-12.231146	6.8479013	0.6713337	0.56
-12.30657	6.840469	0.67335016	0.54
-12.3678465	6.8501368	0.67536473	0.52
-12.435242	6.837743	0.67737913	0.54
-12.505642	6.827335	0.67939436	0.52
-12.571029	6.812949	0.68040824	0.51
-12.645437	6.8035183	0.6824246	0.52
-12.733882	6.8010173	0.6854447	0.5
-12.808287	6.7905855	0.6874612	0.5
-12.870553	6.799245	0.6894762	0.49
-12.949966	6.7907867	0.69149405	0.5
-13.023362	6.7783566	0.69351023	0.52
-13.099765	6.76691	0.6955273	0.51
-13.17917	6.757449	0.69754523	0.5
-13.266596	6.7509465	0.70056534	0.49
-13.334969	6.7345386	0.7025803	0.51
-13.409256	6.747134	0.70459867	0.5
-13.484646	6.732688	0.70661557	0.48
-13.577071	6.7281585	0.7096372	0.52
-13.657467	6.715686	0.71165556	0.49
-13.739864	6.704203	0.7136744	0.49
-13.824265	6.692709	0.71669394	0.48
-13.909663	6.6822095	0.7187138	0.48
-13.979931	6.6898203	0.72073126	0.49
-14.060314	6.675344	0.72374976	0.5
-14.161746	6.6707606	0.726774	0.45
-14.251143	6.6602373	0.7287951	0.46
-14.337535	6.646727	0.7318152	0.44
-14.42793	6.6351957	0.73383665	0.45
-14.500193	6.641793	0.73585474	0.44
-14.597602	6.632224	0.7388781	0.45
-14.6889925	6.619685	0.7418998	0.44
-14.781383	6.60714	0.74492186	0.44
-14.880785	6.5975595	0.7469459	0.44
-14.975176	6.5840006	0.7499685	0.43
-15.065554	6.5684624	0.75299007	0.46
-15.15083	6.5789886	0.755012	0.48
-15.263253	6.572336	0.7590397	0.47
-15.35262	6.5547996	0.76106113	0.46
-15.444991	6.538247	0.7640833	0.47
-15.542366	6.5246696	0.7671071	0.46
-15.631726	6.5051293	0.76912856	0.65
-17.863743	7.385576	0.8507429	0.41
-18.020144	7.4187245	0.85678476	0.47
-18.512321	7.557095	0.87391835	0.26
-18.484375	7.479142	0.87190795	0.27
-24.899046	10.022939	1.1066844	0.46
-18.482601	7.343954	0.86990213	0.29
-18.462671	7.2699594	0.868894	0.37
-24.857985	9.737744	1.1016686	0.25
-18.250406	7.086912	0.859831	0.43
-18.428888	7.0918903	0.86487794	0.33
-24.778847	9.483816	1.0966429	0.18
-24.825953	9.413436	1.0966544	0.51
-24.793898	9.313468	1.0946441	0.22
-24.804932	9.229275	1.0936456	0.26
-23.123653	8.51491	1.0321748	0.39
-23.07558	8.456098	1.0291605	0.36
-23.048567	8.364113	1.0281512	0.58
-18.878616	6.766805	0.87598366	0.28
-18.914793	6.7135153	0.8759912	0.38
-19.22849	6.759771	0.8870765	0.14
-19.191525	6.6798625	0.8840636	0.37
-19.155561	6.60095	0.88205105	0.23
-19.190678	6.579714	0.8830596	0.43
-19.219833	6.522457	0.8840653	0.26
-19.230955	6.460297	0.8830659	0.34
-19.242077	6.398137	0.88306653	0.5
-17.021229	5.5907655	0.8024398	0.17
-17.073462	5.5494	0.8034516	0.54
-19.09708	6.184647	0.8760194	0.32
-17.090698	5.4671736	0.8034521	0.4
-19.381777	6.1459346	0.8850945	0.43
-19.463017	6.1054	0.887115	0.35
-19.492163	6.0481415	0.8871207	0.43
-19.437168	5.9643292	0.8851027	0.28
-17.852646	5.4116673	0.8276527	0.39
-17.49612	5.2725205	0.8145506	0.3
-17.462196	5.202609	0.81253815	0.48
-19.424492	5.7310357	0.88209045	0.28
-19.507723	5.690487	0.8841115	0.59
-21.736338	6.2754507	0.9627404	0.34
-19.280561	5.493496	0.8750422	0.2
-19.564102	5.5098724	0.8841201	0.31
-19.63626	5.497432	0.88613933	0.59
-19.728495	5.4578323	0.8891631	0.2
-19.805704	5.4133115	0.89118254	0.23
-19.82282	5.3521132	0.891185	0.49
-19.78986	5.278187	0.88917327	0.42
-19.844032	5.226788	0.89118624	0.24
-19.558712	5.086225	0.8801026	0.3
-19.628859	5.071793	0.8821213	0.34
-19.72809	5.0331516	0.88514715	0.59
-24.412718	6.161659	1.0494813	0.24
-24.36967	6.07076	1.0474674	0.37
-19.962688	4.8955603	0.89220685	0.38
-19.502153	4.717959	0.8750728	0.15
-19.488228	4.650931	0.87406635	0.35
-19.24896	4.561181	0.8649966	0.25
-19.336174	4.5186024	0.868019	0.52
-18.729488	4.314812	0.8458428	0.36
-19.240244	4.3709216	0.86398655	0.26
-19.032082	4.2609577	0.85592425	0.48
-18.890007	4.167635	0.8508809	0.34
-18.669788	4.0877905	0.84281635	0.34
-18.725962	4.040385	0.8438299	0.35
-18.521824	3.9354053	0.8367685	0.48
-18.72217	3.9182065	0.84282345	0.23
-18.468979	3.805501	0.833748	0.45
-18.784452	3.8106654	0.8438361	0.3
-18.693453	3.7310662	0.84080726	0.43
-18.736555	3.709779	0.84181833	0.38
-18.744667	3.6516356	0.84181803	0.22
-18.750778	3.592502	0.84181714	0.57
-18.726854	3.528536	0.8408076	0.29
-18.933174	3.5072937	0.8468646	0.49
-18.983328	3.4559147	0.8488764	0.25
-18.835274	3.3686361	0.84283096	0.44
-18.823313	3.3366528	0.8428262	0.41
-18.898489	3.2891338	0.8448453	0.21
-19.088774	3.261974	0.8508978	0.47
-19.112892	3.2057388	0.8509022	0.33
-19.149021	3.1514366	0.85191005	0.39
-19.15512	3.0912998	0.8519092	0.5
-19.137197	3.028299	0.8509014	0.25
-19.170273	3.003063	0.85190976	0.49
-19.243431	2.953551	0.8539284	0.31
-19.317587	2.9040332	0.85694736	0.57
-22.008957	3.2428265	0.94872844	0.32
-22.015005	3.173673	0.9487281	0.34
-22.03106	3.1064637	0.94873065	0.35
-19.420023	2.675046	0.85896695	0.43
-19.253937	2.6209285	0.85291713	0.23
-19.294056	2.5666013	0.85392624	0.34
-19.320162	2.509351	0.8549313	0.45
-19.342264	2.451123	0.8549351	0.41
-19.352358	2.3919632	0.8549355	0.37
-19.554585	2.3557148	0.86199206	0.48
-19.56067	2.2955768	0.8619913	0.32
-19.500671	2.2578647	0.8599724	0.25
-19.347652	2.1796298	0.85392493	0.56
-19.354742	2.1194859	0.8539244	0.23
-19.41486	2.0660417	0.85593945	0.21
-19.395933	2.0030456	0.8549313	0.36
-19.330975	1.9363129	0.85290956	0.42
-19.355072	1.878072	0.852914	0.27
-19.231041	1.83673	0.84887624	0.53
-19.577314	1.8086479	0.8599755	0.3
-19.454325	1.7362466	0.85593665	0.26
-19.360355	1.6676812	0.85290635	0.43
-19.117315	1.5879729	0.8438321	0.19
-18.939316	1.5138922	0.83777684	0.54
-19.310532	1.5137103	0.85088503	0.33
-19.86886	1.4963988	0.8690472	0.43
-20.444176	1.4759816	0.8892146	0.18
-23.0383	1.5909274	0.97697896	0.38
-22.929268	1.5124317	0.97394466	0.32
-20.303295	1.2764657	0.8831655	0.34
-20.305353	1.2143463	0.8831636	0.41
-20.405418	1.1887136	0.887192	0.32
-20.403473	1.1246142	0.8861888	0.46
-20.40153	1.0615164	0.88618577	0.45
-20.628649	1.0100913	0.8942507	0.28
-20.711723	0.9494975	0.8962729	0.38
-20.62675	0.88188034	0.89324516	0.33
-20.895863	0.8292054	0.9023227	0.39
-20.769855	0.7918822	0.898284	0.33
-20.80791	0.7285483	0.8992928	0.53
-20.966986	0.66950953	0.9053377	0.22
-20.748987	0.5986697	0.8972704	0.3
-20.841043	0.53702074	0.9002953	0.54
-20.815083	0.4720607	0.8992851	0.19
-20.701109	0.4056164	0.8952486	0.43
-21.965273	0.39515445	0.9386247	0.47
-21.100245	0.24999543	0.90936154	0.52
-21.365294	0.1873253	0.9184384	0.0
-76.04617	0.34951663	2.7837973	0.0
-77.858215	0.11340482	2.845347	0.0
-20.899836	-3.7325838	0.9396532	0.17
-20.796509	-3.7832794	0.93668497	0.22
-20.65713	-3.826173	0.93172646	0.34
-20.615864	-3.887523	0.930741	0.26
-20.527536	-3.9391315	0.9287684	0.29
-20.419178	-3.9858491	0.9248011	0.41
-20.443975	-4.058831	0.9267974	0.33
-20.379286	-4.0802484	0.9248166	0.4
-20.343008	-4.1405663	0.92382956	0.4
-20.335758	-4.206724	0.92383456	0.35
-20.380571	-4.2835946	0.92582536	0.45
-20.525513	-4.3829174	0.9317891	0.42
-20.605375	-4.468598	0.93477064	0.34
-21.039667	-4.6313334	0.94965637	0.25
-21.009022	-4.6605635	0.94866633	0.37
-20.914679	-4.7102027	0.9466951	0.33
-20.94048	-4.786183	0.9476914	0.39
-21.027355	-4.8758283	0.9516713	0.36
-21.053162	-4.95281	0.95266765	0.44
-21.016884	-5.0151296	0.9516807	0.2
-19.422531	-4.705939	0.89711046	0.33
-19.428919	-4.740961	0.8981101	0.36
-19.414642	-4.8031507	0.8981165	0.44
-19.420391	-4.870232	0.8991176	0.29
-19.37307	-4.9246016	0.8971328	0.41
-19.351778	-4.9848285	0.89714104	0.27
-19.272406	-5.03037	0.8951646	0.39
-19.392324	-5.127834	0.9001354	0.54
-19.696133	-5.240247	0.91105634	0.27
-20.052404	-5.4024367	0.923965	0.28
-19.902939	-5.43136	0.9190073	0.4
-19.803532	-5.4720097	0.91603625	0.34
-19.152292	-5.36063	0.89421016	0.39
-19.220142	-5.4463773	0.89719486	0.24
-19.60948	-5.622397	0.9110954	0.22
-19.617863	-5.658408	0.9120945	0.55
-19.62562	-5.7284803	0.9130951	0.37
-21.05664	-6.2129292	0.9637243	0.18
-21.831654	-6.5139046	0.9915257	0.37
-20.56438	-6.2128043	0.947859	0.23
-20.495024	-6.2632933	0.94588	0.47
-20.35217	-6.256116	0.9409186	0.23
-20.236732	-6.2918487	0.9379515	0.62
-18.37135	-5.784896	0.8724369	0.27
-18.305965	-5.8293505	0.87145597	0.26
-20.166872	-6.482571	0.9369783	0.56
-20.279825	-6.590089	0.9419521	0.28
-20.369736	-6.69073	0.9459319	0.4
-18.158232	-6.0075035	0.86850125	0.5
-22.119963	-7.373646	1.0084877	0.2
-21.50065	-7.2470484	0.98765	0.15
-21.395231	-7.2877293	0.98468035	0.58
-19.381334	-6.6804724	0.9141974	0.18
-21.33066	-7.418318	0.98470366	0.3
-21.287342	-7.478668	0.983718	0.59
-21.250668	-7.504924	0.98272896	0.34
-21.95977	-7.8303227	1.0085524	0.3
-21.041813	-7.5832663	0.9767886	0.25
-20.979448	-7.6357136	0.97580755	0.32
-20.84095	-7.66156	0.9718457	0.29
-19.921923	-7.4004855	0.9390804	0.21
-19.065998	-7.1570716	0.9092984	0.54
-18.258776	-6.89234	0.8815025	0.18
-18.070124	-6.88843	0.87555194	0.34
-17.981665	-6.9209948	0.87257606	0.36
-17.934278	-6.968344	0.8715899	0.27
-17.770662	-6.9712977	0.8666327	0.46
-17.699226	-7.008771	0.8646524	0.34
-18.695004	-7.4657116	0.9014065	0.39
-18.497952	-7.4217854	0.89445657	0.25
-17.684978	-7.1671004	0.86666054	0.26
-18.320028	-7.4879193	0.890505	0.4
-18.172434	-7.495786	0.88554364	0.34
-18.032856	-7.506611	0.8815801	0.36
-17.966433	-7.547058	0.8795985	0.39
-18.216696	-7.718874	0.8895389	0.35
-18.249117	-7.765758	0.8915319	0.37
-18.147623	-7.792386	0.8885589	0.36
-18.400898	-7.9681897	0.8984989	0.38
-18.341494	-8.012602	0.8975156	0.29
-18.325186	-8.075791	0.89752173	0.39
-18.279802	-8.125128	0.89753485	0.3
-18.414463	-8.218492	0.90250313	0.37
-17.852901	-8.040464	0.8826418	0.45
-18.355785	-8.334005	0.90252167	0.27
-18.21518	-8.340826	0.89755785	0.25
-17.945267	-8.288303	0.8886252	0.4
-17.898876	-8.336643	0.8886384	0.35
-22.450405	-10.50765	1.0575434	0.39
-22.303448	-10.48246	1.0525807	0.27
-22.172928	-10.508251	1.0496159	0.37
-21.99228	-10.509294	1.043663	0.32
-21.883804	-10.543969	1.0406927	0.43
-21.619944	-10.5034275	1.0327594	0.27
-21.525486	-10.542028	1.0297854	0.25
-21.46211	-10.596473	1.0288041	0.54
-27.936615	-13.802952	1.2712648	0.23
-21.600626	-10.791963	1.0357763	0.43
-23.069113	-11.606715	1.0924315	0.17
-23.03884	-11.683	1.0924429	0.52
-23.105816	-11.808798	1.0964311	0.55
-23.375319	-12.038584	1.1083716	0.29
-23.336025	-12.111915	1.1083852	0.31
-23.363503	-12.172845	1.1093808	0.25
-23.350286	-12.261048	1.1103882	0.29
-23.338068	-12.349244	1.1113954	0.29
-23.340887	-12.445365	1.1133989	0.23
-23.313633	-12.526636	1.1134096	0.3
-23.305418	-12.616811	1.1154158	0.24
-23.325882	-12.675777	1.1164131	0.27
-23.273554	-12.743172	1.1164296	0.21
-22.983574	-12.680741	1.1065011	0.24
-14.455974	-8.098033	0.7814811	0.36
-14.380428	-8.1164875	0.7794991	0.34
-14.250727	-8.104209	0.77552956	0.29
-14.106991	-8.083999	0.7705631	0.41
-13.994341	-8.080635	0.7675894	0.49
-13.897383	-8.05415	0.7636119	0.27
-13.793753	-8.054739	0.760636	0.38
-13.645986	-8.028542	0.7556701	0.57
-13.570419	-8.042989	0.7536875	0.28
-13.433679	-8.021736	0.7497189	0.61
-13.350082	-8.030221	0.747738	0.27
-13.274189	-8.014629	0.74475527	0.62
-13.166521	-8.00823	0.7417798	0.31
-13.096958	-8.023644	0.73979557	0.55
-12.992287	-8.017227	0.7368192	0.37
-12.886623	-8.010816	0.73384297	0.5
-12.781949	-8.003396	0.73086643	0.4
-12.668248	-7.9900203	0.72689193	0.47
-12.591332	-7.9704294	0.72490907	0.4
-12.478623	-7.9560456	0.7209341	0.53
-12.382964	-7.951578	0.7179553	0.4
-12.287309	-7.9471107	0.7149763	0.42
-12.176595	-7.9317136	0.71200067	0.52
-12.080936	-7.926244	0.70902157	0.39
-12.008021	-7.9066286	0.70703757	0.41
-11.906328	-7.895185	0.7040597	0.42
-11.811666	-7.8887076	0.70108014	0.44
-11.718987	-7.881218	0.6981001	0.42
-11.621302	-7.870752	0.69512105	0.43
-11.529638	-7.8642564	0.69214064	0.43
-11.454011	-7.866682	0.69015664	0.43
-11.369056	-7.837121	0.6871749	0.43
-11.278378	-7.8286166	0.6851941	0.43
-11.19673	-7.8260694	0.68221116	0.43
-11.108049	-7.8175535	0.6802297	0.44
-11.024396	-7.813014	0.67724717	0.43
-10.942738	-7.808463	0.675264	0.43
-10.863084	-7.804902	0.6732804	0.41
-10.792153	-7.7812686	0.67029536	0.53
-10.718523	-7.7816777	0.66831034	0.37
-10.633858	-7.774139	0.6663276	0.59
-10.582288	-7.788441	0.6643377	0.38
-10.524693	-7.797771	0.6633491	0.52
-10.489185	-7.8239975	0.66335565	0.34
-10.416541	-7.822397	0.6603701	0.52
-10.398801	-7.8365116	0.66037333	0.33
-10.33619	-7.841863	0.6593856	0.47
-10.292647	-7.8611255	0.6583938	0.39
-10.236056	-7.8704476	0.6564047	0.48
-10.164395	-7.866838	0.65441877	0.57
-10.090749	-7.86324	0.6524331	0.54
-10.0181	-7.8596354	0.6504473	0.55
-9.960183	-7.839932	0.64845896	0.53
-9.8845215	-7.83334	0.6464736	0.55
-9.819884	-7.8336954	0.6444859	0.53
-9.746231	-7.828093	0.6425	0.52
-9.679588	-7.826456	0.6415126	0.53
-9.608912	-7.8198357	0.63952607	0.52
-9.541967	-7.7921724	0.6365393	0.54
-9.476328	-7.7905293	0.6345516	0.53
-9.418705	-7.7938476	0.6335621	0.52
-9.340018	-7.7812634	0.6315769	0.53
-9.27737	-7.7796025	0.62958837	0.53
-9.201686	-7.7680025	0.62760246	0.52
-9.133022	-7.7613688	0.62561506	0.54
-9.084131	-7.7456183	0.6236243	0.54
-9.023483	-7.743946	0.62163526	0.54
-8.955834	-7.738307	0.6206474	0.54
-8.895193	-7.7366333	0.6186582	0.52
-8.825504	-7.7260003	0.6166708	0.55
-8.769885	-7.728303	0.61468035	0.54
-8.703208	-7.7196546	0.6136922	0.54
-8.65632	-7.7038918	0.6117009	0.55
-8.600697	-7.705193	0.61071026	0.55
-8.532005	-7.693552	0.60872245	0.54
-8.469338	-7.6868825	0.60673326	0.53
-8.418726	-7.6911583	0.60574156	0.55
-8.353049	-7.681502	0.603753	0.53
-8.291386	-7.674826	0.60176337	0.55
-8.245493	-7.658056	0.5997716	0.55
-8.186827	-7.6523647	0.59878147	0.57
-8.121151	-7.6417055	0.5967926	0.55
-8.096628	-7.6668596	0.5967955	0.56
-8.066099	-7.688042	0.5967995	0.47
-8.025507	-7.698268	0.5958056	0.42
-7.9886365	-7.687454	0.5948119	0.41
-7.9339905	-7.6847425	0.59282064	0.41
-7.881358	-7.6840215	0.59182894	0.42
-7.8437886	-7.6972327	0.59083426	0.42
-7.7851195	-7.6895366	0.5898437	0.42
-7.7415133	-7.6957726	0.5888502	0.45
-7.7009096	-7.703995	0.587856	0.44
-7.654003	-7.6832247	0.58586407	0.45
-7.607388	-7.6864734	0.584871	0.44
-7.554735	-7.682748	0.583879	0.54
-7.508113	-7.684995	0.58288586	0.4
-7.463501	-7.6892333	0.58189225	0.41
-7.422897	-7.6964526	0.5808979	0.41
-7.369238	-7.690729	0.57890594	0.41
-7.3393965	-7.6848807	0.5789106	0.41
-7.288743	-7.681143	0.57691807	0.41
-7.2451334	-7.6853743	0.5759241	0.42
-7.2075386	-7.694578	0.575929	0.42
-7.160908	-7.6948214	0.57493556	0.42
-7.1082435	-7.6880903	0.5729432	0.41
-7.066638	-7.6933107	0.5719487	0.42
-7.0337706	-7.682473	0.5709538	0.42
-6.9861207	-7.679718	0.5699604	0.44
-6.948524	-7.6879196	0.56896514	0.43
-6.9069133	-7.692138	0.5689705	0.42
-6.8582664	-7.688387	0.5669772	0.41
-6.814628	-7.6886125	0.565983	0.43
-6.7700005	-7.688843	0.5649888	0.45
-6.7411466	-7.680985	0.563993	0.43
-6.7115874	-7.6971493	0.56399596	0.43
-6.6609206	-7.689404	0.5630029	0.41
-6.6142697	-7.6856403	0.56200904	0.41
-6.573642	-7.68785	0.56101406	0.42
-6.5350337	-7.6930513	0.56001854	0.43
-6.498138	-7.675227	0.5590241	0.43
-6.462543	-7.6834145	0.55802804	0.43
-6.430962	-7.6955843	0.55803126	0.41
-6.3792844	-7.6848397	0.556038	0.42
-6.33967	-7.688043	0.5550426	0.46
-6.303055	-7.6932325	0.5550467	0.42
-6.2584057	-7.689456	0.5540522	0.44
-6.232566	-7.683583	0.5530555	0.42
-6.1969576	-7.6897674	0.5520593	0.42
-6.1513114	-7.684994	0.5510648	0.44
-6.1136894	-7.688186	0.55006886	0.42
-6.068024	-7.6814117	0.5490744	0.43
-6.0334134	-7.6875896	0.5490779	0.41
-5.997813	-7.6937723	0.5480815	0.43
-5.9649177	-7.676926	0.54708606	0.41
-5.9222684	-7.6731367	0.54609084	0.43
-5.8876634	-7.6793137	0.5450942	0.43
-5.8520575	-7.684495	0.54509765	0.45
-5.8124204	-7.683692	0.5441019	0.44
-5.77881	-7.6898627	0.543105	0.42
-5.7371726	-7.6870675	0.54210943	0.42
-5.712318	-7.6791863	0.5421124	0.43
-5.6807265	-7.688349	0.54111505	0.43
-5.6390715	-7.683552	0.5401195	0.44
-5.6034408	-7.6857285	0.54012287	0.41
-5.5698385	-7.691898	0.5391258	0.42
-5.530204	-7.690092	0.53812975	0.5
-5.4955797	-7.6932635	0.53813285	0.44
-5.489833	-7.710302	0.5381324	0.44
-5.48338	-7.7523575	0.5391306	0.35
-5.4658613	-7.779458	0.53913075	0.53
-5.4664364	-7.830484	0.5411278	0.24
-6.2093015	-8.9054575	0.5849995	0.35
-6.1626387	-8.899682	0.5840048	0.44
-6.143821	-8.901775	0.5830068	0.38
-6.0921326	-8.88902	0.58201295	0.46
-6.0605397	-8.902182	0.5820158	0.31
-6.020925	-8.906376	0.5810199	0.57
-5.132272	-7.6970344	0.5301649	0.27
-5.0996437	-7.700193	0.5301674	0.43
-5.064025	-7.7013645	0.5291703	0.45
-5.0341225	-7.6824985	0.52817374	0.43
-5.0015097	-7.6866574	0.5271761	0.44
-4.9698987	-7.6918116	0.5271782	0.44
-4.940301	-7.699957	0.5271801	0.43
-4.901644	-7.6941385	0.52618337	0.43
-4.866001	-7.6923075	0.5251861	0.43
-4.8411326	-7.68042	0.5241887	0.42
-4.8085165	-7.683576	0.52419084	0.43
-4.7799253	-7.692716	0.52319235	0.43
-4.7463	-7.693876	0.5231947	0.42
-4.7086315	-7.6870503	0.52219766	0.42
-4.6780314	-7.6931973	0.5211994	0.43
-4.6433887	-7.691359	0.52120185	0.43
-4.6225405	-7.684454	0.52020365	0.43
-4.5949545	-7.694588	0.52020484	0.45
-4.5633264	-7.696737	0.5192067	0.45
-4.5296884	-7.695894	0.5192089	0.45
-4.494053	-7.6930585	0.5182113	0.45
-4.461407	-7.69221	0.51821333	0.44
-4.429795	-7.6953583	0.5172151	0.44
-4.4139733	-7.6954317	0.51721597	0.43
-4.3823624	-7.6985793	0.51621765	0.46
-4.3497214	-7.69773	0.51621956	0.44
-4.3190913	-7.699872	0.5152211	0.43
-4.2784166	-7.6870537	0.51422405	0.43
-4.1632104	-7.544528	0.50823843	0.57
-4.132582	-7.5456686	0.50823987	0.56
-4.1167684	-7.5457406	0.50724065	0.58
-4.084122	-7.5428886	0.5072423	0.57
-4.0524874	-7.5420322	0.5062438	0.57
-4.0248914	-7.5491605	0.50624466	0.57
-3.9902208	-7.5413146	0.5052466	0.59
-3.9575915	-7.539462	0.5042481	0.57
-3.9488034	-7.549505	0.50424784	0.59
-3.914158	-7.543659	0.5042496	0.57
-3.8855262	-7.5457892	0.5032506	0.59
-3.8528914	-7.5429344	0.50325197	0.58
-3.821246	-7.540076	0.50225335	0.59
-3.7946348	-7.5461965	0.50225395	0.55
-3.7700512	-7.5573096	0.5022541	0.56
-3.7471762	-7.542407	0.50125575	0.56
-3.7165337	-7.5405426	0.5002569	0.58
-3.6858928	-7.5386777	0.50025797	0.57
-3.6542552	-7.535817	0.49925905	0.59
-3.6266313	-7.53894	0.49925968	0.58
-3.6030493	-7.551048	0.49925965	0.59
-3.5693896	-7.5431933	0.49826103	0.58
-3.5495377	-7.533278	0.4982621	0.59
-3.5219169	-7.5364	0.49726263	0.58
-3.4902573	-7.530536	0.4972637	0.6
-3.4696903	-7.547631	0.4972632	0.62
-3.4481354	-7.564729	0.49726272	0.69
-3.4094186	-7.543892	0.4962647	0.69
-3.396908	-7.576955	0.49726307	0.79
-3.3750482	-7.5630455	0.4962643	0.8
-3.285924	-7.4353967	0.49127302	0.91
-3.2603197	-7.4415083	0.49027303	0.89
-3.2205837	-7.4156723	0.489275	0.95
-3.1909466	-7.412799	0.4892755	0.95
-3.1451688	-7.373985	0.4872781	0.99
-3.1215742	-7.383087	0.48727778	0.95
-3.1299257	-7.4300632	0.48827508	0.96
-3.1446583	-7.525023	0.49126968	0.93
-3.1362047	-7.570069	0.49326733	0.95
-3.0964775	-7.544231	0.49126905	0.96
-3.0930583	-7.600258	0.4932661	0.95
-3.0664372	-7.6033707	0.49326614	0.93
-3.0384932	-7.570481	0.49126804	0.95
-3.0401232	-7.6394887	0.49326444	0.88
-3.061929	-7.756422	0.49725828	0.7
-3.0484357	-7.792486	0.49825662	0.3
-3.0127244	-7.773631	0.4972578	0.21
-2.9941936	-7.798713	0.4982567	0.22
-2.9554706	-7.7738686	0.49625814	0.2
-2.9446752	-7.7809143	0.49625784	0.21
-2.9241157	-7.800003	0.49725696	0.18
-2.8894086	-7.7821426	0.49625793	0.31
-2.8638165	-7.790249	0.4962576	0.21
-2.8311317	-7.7773805	0.49525824	0.18
-2.8065279	-7.785482	0.49525782	0.3
-2.7799158	-7.7895913	0.4952576	0.2
-2.7640817	-7.7846546	0.49425778	0.18
-2.734415	-7.777774	0.494258	0.3
-2.7128422	-7.7938643	0.49425715	0.21
-2.6831944	-7.788983	0.49325722	0.16
-2.6515155	-7.777108	0.49325755	0.13
-2.6228662	-7.7732224	0.4922575	0.18
-2.614104	-7.78726	0.4932568	0.21
-2.5854642	-7.7843738	0.49225667	0.17
-2.5578375	-7.784484	0.49225637	0.32
-2.5311897	-7.78359	0.49125612	0.2
-2.5005383	-7.77571	0.4912561	0.18
-2.4809635	-7.7947903	0.49125502	0.22
-2.4452422	-7.7699275	0.49025553	0.18
-2.4344726	-7.779971	0.49025494	0.22
-2.402766	-7.7630935	0.48925513	0.19
-2.3387353	-7.65233	0.48525855	0.2
-2.3020024	-7.6224694	0.48425904	0.22
-2.3208618	-7.7594123	0.48825377	0.11
-2.2800791	-7.7165656	0.48725462	0.47
-2.255455	-7.720661	0.4862539	0.54
-2.2042222	-7.6028457	0.48225737	0.45
-2.146225	-7.5010576	0.47825986	0.54
-2.1215978	-7.5031524	0.47825897	0.55
-2.1010172	-7.5182323	0.4782577	0.55
-2.0743716	-7.5143337	0.47825694	0.55
-2.0457249	-7.5064416	0.47725627	0.54
-2.022093	-7.509531	0.4772553	0.54
-2.0082636	-7.505583	0.47725496	0.54
-1.9806132	-7.4986863	0.47625417	0.54
-1.9570141	-7.505776	0.47625297	0.53
-1.9344157	-7.5148616	0.47725177	0.54
-1.9158422	-7.5349326	0.47725028	0.52
-1.9165405	-7.6279373	0.48024693	0.4
-1.9209591	-7.691926	0.48224485	0.57
-1.8963426	-7.6960173	0.4822438	0.54
-1.8777874	-7.7200875	0.48324227	0.51
-1.8501332	-7.713189	0.48224145	0.58
-1.8224804	-7.7062902	0.48224056	0.66
-1.8130447	-7.765329	0.4842383	0.31
-1.7874262	-7.7674227	0.48323718	0.3
-1.7736104	-7.765473	0.48323667	0.3
-1.7510203	-7.777556	0.48323536	0.29
-1.7233338	-7.7656555	0.48323455	0.29
-1.6977173	-7.7677484	0.4832334	0.29
-1.6740865	-7.771834	0.4832322	0.29
-1.6474642	-7.770929	0.48223105	0.32
-1.6218083	-7.7670207	0.48222998	0.29
-1.612059	-7.7830563	0.48222908	0.33
-1.583353	-7.765158	0.4822282	0.28
-1.5577123	-7.7632484	0.48122698	0.29
-1.5341097	-7.7713323	0.48122558	0.29
-1.5094885	-7.77442	0.48122427	0.31
-1.4828509	-7.770513	0.48122302	0.29
-1.4730854	-7.784548	0.48122215	0.32
-1.4423648	-7.7586546	0.48022118	0.25
-1.3839468	-7.715856	0.479219	0.49
-1.3593051	-7.7149415	0.47821757	0.52
-1.3306165	-7.6970396	0.4782163	0.44
-1.3090508	-7.715114	0.47821462	0.55
-1.2982672	-7.724151	0.4782138	0.55
-1.2715954	-7.7132425	0.47821242	0.58
-1.2561153	-7.7602963	0.47921056	0.63
-1.2325315	-7.7713766	0.47920892	0.31
-1.2068812	-7.7664638	0.47920743	0.3
-1.1842763	-7.77654	0.47920585	0.3
-1.1596416	-7.776623	0.4792043	0.31
-1.1448087	-7.767672	0.4792035	0.3
-1.1201751	-7.7677546	0.4792019	0.3
-1.0955303	-7.7658362	0.47820032	0.31
-1.0708863	-7.7639184	0.4781987	0.31
-1.0473065	-7.7759967	0.47819695	0.3
-1.0246893	-7.784071	0.47919533	0.32
-1.0088246	-7.766123	0.47819448	0.32
-0.9862076	-7.7741976	0.4781928	0.32
-0.95952934	-7.7602844	0.47719112	0.29
-0.93492585	-7.765364	0.4771893	0.33
-0.9102954	-7.7654443	0.47718754	0.29
-0.8876729	-7.772517	0.47718585	0.34
-0.85997206	-7.7506065	0.47718403	0.25
-0.85225266	-7.7816315	0.47818315	0.13
-0.82147413	-7.7357297	0.47618124	0.43
-0.7937636	-7.710818	0.47517934	0.64
-0.7701584	-7.7178926	0.47517747	0.38
-0.722934	-7.533042	0.46917504	0.48
-0.69620425	-7.5041256	0.468173	0.52
-0.6725606	-7.5011997	0.46717092	0.51
-0.6607613	-7.504236	0.46716988	0.5
-0.63711834	-7.5013103	0.4671678	0.51
-0.61551774	-7.513377	0.46816584	0.52
-0.5918942	-7.51445	0.46816373	0.51
-0.5672249	-7.502526	0.4671615	0.51
-0.5436211	-7.5075984	0.46715933	0.52
-0.5328244	-7.5146313	0.46715835	0.5
-0.50709033	-7.4847097	0.46615604	0.63
-0.4876294	-7.5347686	0.46815416	0.34
-0.48159254	-7.725786	0.47415355	0.59
-0.45489866	-7.702867	0.4731512	0.52
-0.433327	-7.7249317	0.4741493	0.61
-0.4086872	-7.7210054	0.47414708	0.59
-0.39582393	-7.7070436	0.4731459	0.59
-0.37535208	-7.757105	0.47514424	0.28
-0.35173786	-7.7631745	0.47514215	0.35
-0.3270973	-7.7592473	0.4751399	0.33
-0.30245334	-7.7543197	0.47513762	0.34
-0.27780613	-7.748392	0.4751353	0.3
-0.25416404	-7.747461	0.47413307	0.36
-0.24341983	-7.770492	0.47513226	0.34
-0.21875367	-7.759564	0.47512987	0.3
-0.19408104	-7.746635	0.4741274	0.32
-0.16943625	-7.740706	0.474125	0.35
-0.14584711	-7.753773	0.47412285	0.34
-0.122154966	-7.738841	0.47412038	0.34
-0.09857908	-7.7559075	0.4741183	0.33
-0.085739866	-7.745944	0.47411692	0.35
-0.062057376	-7.733011	0.47411442	0.34
-0.03743973	-7.73408	0.47411197	0.36
-0.013823869	-7.740146	0.47410968	0.31
0.0098426845	-7.731212	0.47410715	0.36
0.03445034	-7.73528	0.47410473	0.27
0.04628485	-7.7303133	0.47310343	0.62
0.06995918	-7.718378	0.4731008	0.61
0.09465496	-7.6944456	0.47209784	0.56
0.11824219	-7.70951	0.47309563	0.57
0.14184637	-7.7195745	0.47309333	0.73
0.16553557	-7.701638	0.47209048	0.74
0.18910496	-7.7237015	0.4730884	0.4
0.20187238	-7.735736	0.4740873	0.4
0.22548553	-7.743799	0.47408494	0.4
0.24914443	-7.7358623	0.47408223	0.39
0.27377358	-7.732928	0.47407952	0.4
0.29739872	-7.73699	0.47407705	0.43
0.3210084	-7.747052	0.47407472	0.36
0.34565336	-7.7381167	0.4740718	0.38
0.35651243	-7.7281446	0.47307035	0.41
0.38113058	-7.7292085	0.47306767	0.38
0.40477142	-7.7272696	0.473065	0.39
0.42934632	-7.746333	0.47406277	0.35
0.45299503	-7.7413936	0.47405997	0.36
0.4766433	-7.736454	0.47405717	0.41
0.48845705	-7.7384844	0.4740559	0.35
0.51211375	-7.7295437	0.47405294	0.34
0.53673714	-7.7286057	0.47405007	0.36
0.561312	-7.7506676	0.474048	0.37
0.5849518	-7.749727	0.47404525	0.32
0.6076548	-7.7247825	0.47404176	0.27
0.6322743	-7.725844	0.47403893	0.57
0.64410233	-7.720873	0.47403738	0.68
0.66679525	-7.6989274	0.47303393	0.51
0.68946606	-7.687983	0.47203085	0.68
0.70254844	-7.5290103	0.4670232	0.37
0.72520745	-7.5190644	0.46701998	0.53
0.7478622	-7.5111184	0.4670168	0.5
0.7714757	-7.519175	0.46701413	0.51
0.783292	-7.5172033	0.46701255	0.51
0.80690676	-7.5252595	0.46700987	0.52
0.83151114	-7.530318	0.46800697	0.52
0.85416555	-7.522371	0.4670037	0.51
0.8777904	-7.524426	0.46700078	0.52
0.9004362	-7.5224786	0.46699777	0.52
0.91224885	-7.5235057	0.4679963	0.53
0.9368531	-7.530563	0.46799344	0.52
0.96047956	-7.532617	0.4679905	0.52
0.98313385	-7.5236683	0.4679871	0.52
1.0057822	-7.5197196	0.46798393	0.51
1.030389	-7.5267754	0.46798104	0.53
1.053044	-7.515826	0.46797752	0.5
1.0677916	-7.5388603	0.46897674	0.53
1.0904385	-7.5379105	0.4689737	0.52
1.1121136	-7.5209575	0.46796995	0.53
1.1377048	-7.532015	0.4689671	0.54
1.1613365	-7.531067	0.46896392	0.53
1.1839876	-7.5241156	0.4689605	0.51
1.2085979	-7.5341697	0.46895778	0.51
1.2213948	-7.541198	0.46895644	0.53
1.2440467	-7.533246	0.46895295	0.52
1.2676816	-7.5282965	0.46894947	0.52
1.2913138	-7.529347	0.46894634	0.53
1.314946	-7.5313973	0.46994326	0.51
1.3395631	-7.5354495	0.46994016	0.52
1.3523644	-7.537477	0.46993855	0.5
1.3750153	-7.5315237	0.4699351	0.52
1.3986498	-7.530573	0.46993178	0.52
1.4222847	-7.528621	0.4699284	0.52
1.4469044	-7.5306726	0.46992517	0.52
1.4715248	-7.5377235	0.47092223	0.52
1.4951608	-7.533771	0.47091872	0.5
1.5079644	-7.539798	0.47091734	0.5
1.5325862	-7.5398474	0.47091392	0.51
1.553266	-7.523887	0.47090998	0.44
1.5778886	-7.5269365	0.47090676	0.64
1.3194371	-6.0542502	0.41983992	0.22
1.6231878	-7.5080237	0.47089908	0.26
1.6487979	-7.5150747	0.47089598	0.68
1.6586428	-7.505093	0.47089386	0.31
1.684254	-7.5121436	0.47089076	0.53
1.5192902	-6.5977044	0.43984658	0.25
1.5181953	-6.4916873	0.4358381	0.18
1.7581298	-7.5172863	0.4718807	0.69
1.7629945	-7.4282827	0.4688732	0.41
1.7945758	-7.5173554	0.47187555	0.31
1.8231559	-7.535412	0.47287288	0.57
1.8813983	-7.6865435	0.47787645	0.62
1.5619503	-6.180719	0.42580292	0.2
1.5637752	-6.1007085	0.42379522	0.22
1.5754839	-6.0647235	0.4217895	0.46
1.6406171	-6.2588725	0.4287949	0.34
1.6049249	-6.0677757	0.42278385	0.24
1.609699	-6.002772	0.42077664	0.28
1.576876	-5.7926755	0.41376266	0.45
1.8647244	-6.866378	0.4508105	0.2
1.8032036	-6.537209	0.43979076	0.38
1.8921522	-6.7974124	0.44879955	0.2
1.7127634	-6.023953	0.42175767	0.19
2.2235959	-7.837188	0.48584217	0.41
1.8420572	-6.319231	0.43276224	0.27
1.7376502	-5.787944	0.4147274	0.26
1.7592458	-5.7959805	0.4147236	0.33
1.7778746	-5.79501	0.4147195	0.56
1.7965971	-5.825047	0.41671884	0.37
1.8281193	-5.870108	0.41771716	0.11
1.8348511	-5.826108	0.41671073	0.32
1.8505034	-5.81313	0.4167059	0.47
1.8929229	-5.888215	0.4197055	0.25
1.8907284	-5.816193	0.4166976	0.35
1.9084779	-5.844228	0.41769707	0.42
1.9608263	-5.9493356	0.42169836	0.2
1.8891834	-5.6531477	0.4116784	0.44
1.91773	-5.6841993	0.41267586	0.32
1.9472696	-5.7172527	0.4146734	0.36
1.853766	-5.3650146	0.40165016	0.13
1.8118438	-5.1788993	0.3956357	0.52
1.9943265	-5.7123213	0.41466242	0.08
2.003021	-5.678324	0.4136562	0.36
2.0147057	-5.657335	0.4126509	0.32
2.0502024	-5.7044	0.41464913	0.45
2.021176	-5.562315	0.40963703	0.14
2.0378082	-5.554336	0.40963218	0.37
2.0357034	-5.5213227	0.4086282	0.3
2.046375	-5.49633	0.40762234	0.35
2.0848606	-5.5524015	0.41062117	0.31
2.0995047	-5.5384173	0.40961593	0.34
2.1320324	-5.575474	0.41161364	0.38
2.3384142	-6.0919294	0.43063894	0.0
2.2279003	-5.7326574	0.417614	0.1
2.1323876	-5.443429	0.40759498	0.18
2.2831633	-5.799755	0.42061132	0.2
2.3226614	-5.850826	0.42260993	0.36
2.1345937	-5.2993803	0.40257338	0.21
2.1442688	-5.2763844	0.40256757	0.34
2.1708324	-5.296426	0.40356418	0.3
2.1983914	-5.318469	0.40456092	0.44
2.393085	-5.792897	0.4215869	0.15
2.2069404	-5.269461	0.40255135	0.34
2.2295246	-5.277492	0.40354714	0.35
2.2560997	-5.297533	0.4045439	0.37
2.3224437	-5.414662	0.40854642	0.3
2.2963278	-5.304585	0.40453538	0.18
2.3419273	-5.391676	0.4085383	0.12
3.3142848	-7.6908054	0.49267507	0.56
2.5860333	-5.8831754	0.42655948	0.4
2.3361306	-5.239605	0.4035154	0.28
2.354748	-5.2386265	0.40351075	0.31
2.5484288	-5.6450305	0.41853133	0.18
2.4059112	-5.268699	0.40550345	0.5
2.407766	-5.2516937	0.40450022	0.19
3.423261	-7.5218782	0.48863846	0.49
3.4469097	-7.511903	0.48863372	0.24
3.4755366	-7.5139394	0.4896298	0.41
2.498157	-5.2798085	0.40648344	0.27
2.5307112	-5.3088584	0.4084807	0.14
3.5693858	-7.537062	0.49161917	0.48
3.581208	-7.5310736	0.49161667	0.54
3.6148112	-7.5421185	0.4926133	0.55
3.6404579	-7.5371466	0.4926089	0.54
3.6690822	-7.5361795	0.49260464	0.57
3.6937351	-7.529205	0.49260014	0.55
3.7223608	-7.5282373	0.49359587	0.55
3.753974	-7.533275	0.493592	0.56
3.7757592	-7.549308	0.49459106	0.55
3.800411	-7.541332	0.49458644	0.54
3.8270545	-7.5373597	0.49558204	0.55
3.8596644	-7.5433984	0.4955782	0.55
3.8823223	-7.530417	0.49557316	0.55
3.911947	-7.5304494	0.49656892	0.56
3.9337316	-7.54448	0.49756777	0.56
3.963359	-7.544512	0.49756354	0.56
3.987019	-7.5345325	0.49755877	0.55
4.018641	-7.5385675	0.49855483	0.57
4.0462785	-7.534595	0.49855033	0.57
4.0779033	-7.5386295	0.49954644	0.57
4.0957003	-7.5426507	0.4995445	0.55
4.122349	-7.5376754	0.49954	0.56
4.1519837	-7.5377054	0.5005358	0.55
4.1836	-7.538738	0.5005315	0.56
4.2132373	-7.538768	0.5015273	0.56
4.237881	-7.5267854	0.5015221	0.55
4.2734942	-7.5368266	0.50251853	0.55
4.293297	-7.5458508	0.5025171	0.56
4.3209343	-7.5398746	0.5035123	0.57
4.348573	-7.5338974	0.5035076	0.57
4.3782125	-7.5329256	0.5035033	0.58
4.4108315	-7.534958	0.504499	0.57
4.4454527	-7.5419946	0.5054953	0.57
4.4750867	-7.53902	0.5054908	0.57
4.49289	-7.542039	0.50648874	0.57
4.526513	-7.546072	0.5064847	0.57
4.5541635	-7.5410943	0.50748014	0.56
4.5847945	-7.5391207	0.5074756	0.58
4.621407	-7.5471582	0.5084718	0.57
4.6570234	-7.553194	0.5094679	0.57
4.679681	-7.537204	0.5094623	0.57
4.698489	-7.542224	0.5094605	0.58
4.735108	-7.5502605	0.51045674	0.57
4.7617517	-7.540277	0.51045156	0.56
4.7973757	-7.5463114	0.51144767	0.55
4.831992	-7.548342	0.5124433	0.56
4.8556566	-7.535353	0.512438	0.55
4.879445	-7.54638	0.51343656	0.59
4.915065	-7.5504127	0.5134324	0.59
4.940725	-7.5404267	0.5134274	0.57
4.9763427	-7.5434575	0.51442313	0.58
5.011962	-7.5464883	0.5154188	0.58
5.0416074	-7.5415087	0.51541406	0.57
5.0682535	-7.530522	0.51640874	0.59
5.091051	-7.539546	0.51640713	0.57
5.121693	-7.5355673	0.5174024	0.58
5.1593146	-7.5416	0.5183984	0.58
5.195938	-7.545631	0.51839423	0.59
5.219594	-7.5296373	0.5183885	0.59
5.2572155	-7.534669	0.51938444	0.6
5.291843	-7.5346947	0.5203799	0.58
5.3096523	-7.5347075	0.5203776	0.59
5.351264	-7.544746	0.5213738	0.57
5.385896	-7.5447707	0.5223693	0.58
5.4205303	-7.5447955	0.52336484	0.59
5.446182	-7.530803	0.5233592	0.59
5.4858	-7.5368357	0.5243551	0.59
5.5204325	-7.5358586	0.52435046	0.59
5.544231	-7.5438814	0.5253488	0.59
5.5788665	-7.5429044	0.5263442	0.59
5.6095104	-7.5359197	0.5263391	0.57
5.6451325	-7.5339417	0.5273342	0.58
5.68276	-7.5359683	0.52832985	0.59
5.710414	-7.5249777	0.5283244	0.6
5.740199	-7.540009	0.5293233	0.59
5.784813	-7.551047	0.5303196	0.58
5.8114696	-7.5380535	0.53031397	0.6
5.848097	-7.537076	0.53130925	0.58
5.882735	-7.534095	0.5323044	0.59
5.9193654	-7.533117	0.53329974	0.58
5.9609847	-7.5381465	0.53429544	0.6
5.986779	-7.546169	0.53429365	0.57
6.0194244	-7.5401835	0.53528863	0.59
6.055059	-7.5372024	0.53628373	0.59
6.0956836	-7.540229	0.53627926	0.58
6.126334	-7.531239	0.537274	0.59
6.172941	-7.5402737	0.53826994	0.61
6.1977463	-7.547294	0.5392682	0.61
6.2293916	-7.5383043	0.5392628	0.61
6.2640266	-7.532318	0.5402576	0.6
6.3026567	-7.5313387	0.54125273	0.6
6.339301	-7.5293574	0.541248	0.59
6.385915	-7.5373898	0.54324394	0.61
6.4764376	-7.5964932	0.54624397	0.73
6.4114265	-7.4963655	0.5422335	0.35
6.3702126	-7.4002542	0.5392209	0.26
6.3898892	-7.378244	0.53921455	0.64
6.605881	-7.534502	0.54721767	0.57
6.6435175	-7.5305176	0.5482126	0.61
6.668178	-7.5115113	0.54820627	0.73
6.8077726	-7.646711	0.555215	0.58
7.1787953	-8.017252	0.5722407	0.18
7.3482027	-8.157472	0.5802476	0.31
7.40082	-8.164505	0.5812434	0.31
7.443464	-8.161522	0.5822385	0.31
7.48311	-8.154534	0.58323324	0.3
7.524748	-8.148549	0.584228	0.31
7.561543	-8.16358	0.5852269	0.31
7.6001906	-8.15459	0.58622146	0.31
7.6488185	-8.155613	0.58721673	0.3
7.6904626	-8.149626	0.5872115	0.28
7.735097	-8.145642	0.5882064	0.21
7.7987075	-8.162687	0.5902031	0.25
7.7885857	-8.127647	0.5891979	0.43
7.789295	-8.077596	0.5881889	0.41
7.7989902	-8.037559	0.58718073	0.43
7.7957067	-7.984502	0.5861715	0.46
7.7914157	-7.9294415	0.585162	0.44
7.78913	-7.8783865	0.58315283	0.44
7.8139462	-7.879398	0.5841506	0.46
7.8585763	-7.8744106	0.5851452	0.45
7.9102097	-7.878435	0.5861408	0.45
7.9588447	-7.878454	0.587136	0.43
8.001484	-7.871463	0.58813053	0.43
8.052108	-7.8714824	0.5891256	0.43
8.09475	-7.8644905	0.5901201	0.46
8.138544	-7.883528	0.59211934	0.43
8.190173	-7.884548	0.59311455	0.43
8.235812	-7.8795595	0.59410924	0.47
8.268474	-7.862552	0.594103	0.68
8.546784	-8.077893	0.6061165	0.19
8.6133995	-8.090931	0.60811275	0.63
8.662038	-8.085942	0.60910743	0.34
8.6958475	-8.092963	0.61010563	0.36
8.734498	-8.077959	0.6110994	0.36
8.750187	-8.042924	0.61109155	0.32
8.775848	-8.0149	0.6110841	0.36
8.7735615	-7.9638395	0.6090748	0.31
8.7642765	-7.905769	0.60806483	0.38
8.811919	-7.899777	0.6090594	0.39
8.843725	-7.90279	0.6100571	0.31
8.878385	-7.8847795	0.6100506	0.43
8.934015	-7.8847966	0.61204565	0.35
8.978661	-7.8747983	0.6120398	0.38
9.028299	-7.8688054	0.6140343	0.4
9.091923	-7.8748317	0.6150298	0.34
9.1177435	-7.8728366	0.61602724	0.46
9.184363	-7.880865	0.6180229	0.35
9.227013	-7.8678613	0.6190167	0.49
9.276655	-7.8608665	0.6200111	0.4
9.339278	-7.8638873	0.62200636	0.41
9.393919	-7.8608985	0.6230011	0.53
9.455542	-7.8619156	0.6249961	0.4
9.496351	-7.8719387	0.62599456	0.42
9.548986	-7.8649435	0.6269888	0.43
9.612617	-7.867964	0.6289841	0.41
9.662256	-7.8579636	0.6299781	0.54
9.730887	-7.8649893	0.6319738	0.4
9.78952	-7.862	0.6329684	0.41
9.836316	-7.874027	0.63496697	0.42
9.896948	-7.8720384	0.63596165	0.43
9.958583	-7.8710513	0.6379565	0.41
10.0172205	-7.86706	0.6389511	0.42
10.078861	-7.8660727	0.64094603	0.44
10.138491	-7.861079	0.64294034	0.41
10.189138	-7.8500757	0.64393437	0.41
10.239937	-7.864105	0.64493304	0.41
10.301576	-7.8611145	0.6469277	0.54
10.367206	-7.8601274	0.6489225	0.39
10.421845	-7.850125	0.6499164	0.53
10.505463	-7.8621583	0.6529124	0.4
10.562102	-7.8531575	0.6539064	0.41
10.614754	-7.842153	0.6549004	0.52
10.67854	-7.8631935	0.65689963	0.4
10.744175	-7.8602023	0.65889424	0.41
10.816807	-7.862219	0.66088927	0.41
10.883443	-7.8592267	0.6628839	0.41
10.939085	-7.847221	0.66387755	0.41
10.998726	-7.8382187	0.66587156	0.55
11.101331	-7.859266	0.6688683	0.45
11.795595	-8.325032	0.696908	0.35
11.816279	-8.284981	0.6968993	0.54
11.766018	-8.194846	0.69388586	0.3
11.495936	-7.953464	0.68185884	0.32
11.401704	-7.8352823	0.6768428	0.35
11.391405	-7.7761974	0.6748322	0.59
11.590092	-7.8853827	0.6828396	0.32
11.617763	-7.851339	0.6828312	0.64
11.486553	-7.710118	0.67681307	0.35
11.417295	-7.611967	0.6727989	0.33
11.588858	-7.675082	0.6787994	0.29
11.55557	-7.6009707	0.6767874	0.41
11.537273	-7.537877	0.6747763	0.56
11.584083	-7.54289	0.6757742	0.32
11.583766	-7.4908147	0.67476404	0.53
11.558473	-7.4237127	0.6727527	0.41
11.584142	-7.389666	0.67374426	0.4
11.633792	-7.370644	0.6747372	0.41
11.675444	-7.345612	0.6747295	0.48
11.834175	-7.419741	0.68073374	0.3
11.71294	-7.292537	0.67571664	0.4
11.69963	-7.2334476	0.6737058	0.48
11.655344	-7.1563272	0.6706934	0.41
11.755961	-7.168356	0.6746892	0.39
11.796614	-7.142321	0.67468137	0.56
11.903225	-7.156353	0.6786773	0.3
11.892072	-7.124303	0.6776717	0.47
11.94272	-7.1042776	0.67866445	0.39
11.980376	-7.076238	0.67965645	0.37
12.035017	-7.0572143	0.6806493	0.52
12.318533	-7.1734185	0.6906548	0.4
12.443134	-7.193461	0.6946512	0.21
12.511776	-7.181449	0.69664466	0.58
14.804295	-8.467642	0.7857618	0.25
14.951909	-8.490692	0.7907586	0.61
15.148495	-8.539786	0.79675794	0.3
15.29711	-8.560832	0.8017546	0.43
15.454721	-8.585885	0.8067516	0.64
11.934314	-6.5794597	0.66955864	0.33
11.978961	-6.5554247	0.670551	0.64
16.752983	-9.06875	0.85277814	0.48
12.196025	-6.551432	0.6765369	0.31
12.080757	-6.441248	0.6715212	0.4
12.1304	-6.4192157	0.6725136	0.46
12.152058	-6.382157	0.6725046	0.24
12.111912	-6.3370814	0.67049766	0.38
12.241514	-6.3561196	0.6754939	0.43
12.190206	-6.2809944	0.6724813	0.41
12.340801	-6.3100495	0.6774785	0.19
12.360455	-6.270986	0.67746925	0.56
12.399109	-6.2429423	0.6784612	0.25
12.248838	-6.1187305	0.67144394	0.54
12.359626	-6.1507883	0.67544425	0.23
12.239339	-6.0426044	0.67042845	0.24
12.178031	-5.9654737	0.6674156	0.54
12.333622	-5.993526	0.67241263	0.4
12.15936	-5.8623004	0.6653947	0.32
12.559848	-6.0065556	0.67940265	0.52
12.164507	-5.7481084	0.66337	0.67
12.363089	-5.7951937	0.6703689	0.33
20.927383	-9.727094	0.9897356	0.23
21.187996	-9.768176	0.9977341	0.59
12.989816	-5.940457	0.6913657	0.2
13.01547	-5.903395	0.69235665	0.56
13.0103	-5.8763485	0.6913513	0.25
22.644445	-10.139864	1.0477505	0.22
20.349972	-9.035927	0.96164	0.19
20.372665	-8.969817	0.96162826	0.37
18.129139	-7.914961	0.8775224	0.44
18.05585	-7.815791	0.8745075	0.24
18.00855	-7.7286425	0.87149364	0.48
18.000391	-7.691579	0.87048733	0.41
17.79414	-7.53731	0.862467	0.4
17.785822	-7.4681926	0.86145484	0.41
17.810493	-7.4130993	0.86144406	0.34
17.835165	-7.3580055	0.8614332	0.43
17.883827	-7.312929	0.8624233	0.41
17.83552	-7.227782	0.8594096	0.34
17.848354	-7.200735	0.8594042	0.46
17.915012	-7.162671	0.861395	0.45
18.134623	-7.184714	0.86839145	0.36
18.227268	-7.154663	0.8713829	0.41
18.330915	-7.129622	0.874375	0.31
18.343584	-7.068516	0.87336344	0.41
18.31943	-7.026442	0.8723566	0.41
18.298105	-6.952312	0.87034386	0.45
18.304775	-6.8892016	0.8703322	0.25
18.344439	-6.839114	0.87132174	0.57
18.573051	-6.8581505	0.8783179	0.37
18.618708	-6.808063	0.8793074	0.27
18.581388	-6.7289224	0.8772942	0.38
18.639208	-6.716902	0.8792902	0.45
18.70686	-6.674828	0.88028044	0.36
18.623549	-6.579658	0.87726563	0.44
18.719194	-6.5476017	0.8792569	0.27
18.924812	-6.552612	0.8862516	0.59
19.377377	-6.6407723	0.90125436	0.19
19.454193	-6.6327586	0.9042507	0.35
18.671028	-6.3011603	0.8752132	0.31
18.627703	-6.2220182	0.8731999	0.38
18.69435	-6.1789403	0.87519	0.44
19.055937	-6.232037	0.8871893	0.36
19.432524	-6.2871375	0.8991889	0.3
18.964277	-6.0707455	0.8821624	0.29
18.895124	-6.0166473	0.8791544	0.53
19.05075	-5.999616	0.8841469	0.33
18.977425	-5.9114556	0.8811327	0.33
19.250036	-5.93049	0.8901288	0.48
19.398666	-5.909451	0.895121	0.29
19.345327	-5.826299	0.8921071	0.43
19.426975	-5.785224	0.8940975	0.3
19.427803	-5.7521634	0.8940914	0.46
19.566433	-5.7261147	0.8980831	0.4
19.830044	-5.7351303	0.90707815	0.38
19.91969	-5.694054	0.90906847	0.39
20.105316	-5.6790257	0.9150612	0.38
20.117966	-5.6139054	0.9150491	0.36
20.224607	-5.5758343	0.9180397	0.4
20.311417	-5.564813	0.92103565	0.4
20.325071	-5.5006943	0.9210237	0.34
20.289728	-5.4225497	0.91901034	0.46
20.629332	-5.4435863	0.93000656	0.0
38.601677	-10.040012	1.558444	0.0
69.03465	-17.710089	2.6201792	0.0
68.44752	-17.3304	2.5981367	0.0
69.08935	-17.37649	2.6191382	0.0
69.3821	-17.21821	2.6271172	0.0
69.617874	-17.044899	2.6340947	0.0
69.49767	-16.78443	2.6280637	0.0
69.83542	-16.633158	2.6380432	0.0
69.774216	-16.386713	2.6340137	0.0
69.71011	-16.256477	2.6309981	0.0
69.89488	-16.068136	2.6349742	0.0
70.31561	-15.931893	2.6479552	0.0
69.85144	-15.596281	2.629917	0.0
69.32426	-15.249646	2.6098776	0.07
68.80506	-14.909023	2.590839	0.18
68.42886	-14.602463	2.5758033	0.11
68.51774	-14.508291	2.5787911	0.16
68.598495	-14.300912	2.5797656	0.12
68.72023	-14.100546	2.5817401	0.16
68.85398	-13.902183	2.5857153	0.29
68.95072	-13.695805	2.5866892	0.11
69.07746	-13.495437	2.589664	0.14
69.2032	-13.294066	2.5926387	0.12
69.28706	-13.197889	2.5946262	0.17
[truncated: 116,345 more rows]
