# Supplementary material for: Density-equalized RANDT scan matching with integrated outlier removal and point density uniformity
Source: PLoS One. 2026 Apr 28;21(4):e0345709. doi: 10.1371/journal.pone.0345709 (PMC13124066; doi:10.1371/journal.pone.0345709)
Supplement: S2 Dataset — Processed LiDAR data converted into CSV format, including spatial coordinates and associated attributes such as intensity values, used for analysis in this study. (ZIP) [file pone.0345709.s002.zip › Velodyne_CSV/000202.csv]

X	Y	Z	Intensity
15.185824	0.035660923	0.72298497	0.3
15.103596	0.08221821	0.7199653	0.58
15.182483	0.105992205	0.72295517	0.23
15.138253	0.15354009	0.72093475	0.5
15.16703	0.20108806	0.72191423	0.23
18.229801	0.30312243	0.8258757	0.35
18.262587	0.3605772	0.8268516	0.55
18.331375	0.41902268	0.82882696	0.34
18.368168	0.47746822	0.8298021	0.55
18.435064	0.50817704	0.8327891	0.34
18.478865	0.5666228	0.8337641	0.45
18.540667	0.6260593	0.83673847	0.34
18.57447	0.68549585	0.8377126	0.45
18.63328	0.7459233	0.8396862	0.36
18.67509	0.80635077	0.8406597	0.64
18.777912	0.8687598	0.8446323	0.34
19.492834	0.9331519	0.8686072	0.36
12.020521	0.6032552	0.61571383	0.16
12.048322	0.6428787	0.61669415	0.34
12.119938	0.7221262	0.6196547	0.61
19.777996	1.256098	0.8784625	0.17
9.527487	0.6220619	0.53167784	0.24
9.536393	0.6369205	0.5316698	0.47
10.0232115	0.7023021	0.54864055	0.39
10.040021	0.7349916	0.54962283	0.28
16.91616	1.3095847	0.78241175	0.32
16.880007	1.359117	0.78138703	0.19
9.502433	0.78352666	0.53158695	0.36
16.737698	1.4522382	0.7763392	0.31
16.70262	1.476014	0.77532685	0.48
16.835485	1.5404075	0.7802962	0.3
16.776339	1.5879596	0.7782713	0.38
16.801205	1.6424469	0.77924395	0.34
16.836073	1.6989158	0.7812156	0.39
16.82194	1.7504315	0.78018886	0.23
12.075398	1.268951	0.61936295	0.27
12.069243	1.3056056	0.6193424	0.52
9.881856	1.0955753	0.545414	0.29
9.866684	1.1252949	0.544396	0.33
11.987773	1.4106175	0.6172815	0.3
12.018628	1.4522265	0.61825854	0.39
12.051484	1.4948266	0.6192349	0.46
12.138356	1.5433713	0.62220925	0.26
13.370469	1.7246726	0.66413605	0.46
11.599059	1.5295011	0.6042032	0.55
13.012151	1.7603394	0.65210676	0.25
12.054855	1.6672119	0.620135	0.19
11.570637	1.6355091	0.6041398	0.47
11.554497	1.6701852	0.6031186	0.24
11.617442	1.6979262	0.60610396	0.57
11.689326	1.7454822	0.6080777	0.25
11.61818	1.7722332	0.60605925	0.5
13.588495	2.1199849	0.673914	0.2
11.682945	1.8564492	0.6090103	0.53
13.44825	2.1843884	0.6688716	0.19
13.374129	2.2151048	0.66685075	0.59
12.976977	2.1685407	0.65286535	0.23
11.779552	2.0040784	0.6129231	0.47
11.840457	2.0526283	0.6148953	0.28
11.727314	2.0704648	0.61087984	0.42
11.925262	2.1447756	0.6178412	0.39
11.831129	2.1655853	0.61482435	0.38
11.783011	2.1943214	0.6138042	0.4
11.78196	2.213148	0.6137923	0.39
11.815871	2.2577372	0.6147654	0.47
11.853785	2.3043087	0.61673737	0.38
11.888704	2.3488986	0.6177104	0.45
11.8976145	2.3895261	0.61868477	0.41
11.930537	2.435108	0.61965686	0.33
11.868426	2.4608743	0.6176373	0.39
11.867384	2.4797027	0.618625	0.42
11.951333	2.5371757	0.6215917	0.28
11.932244	2.57186	0.620568	0.51
11.947174	2.613481	0.6215415	0.42
12.061149	2.6788821	0.62550426	0.43
11.986043	2.700688	0.6234859	0.35
11.975967	2.738347	0.6234604	0.4
14.1680155	3.2664626	0.6992284	0.45
11.831794	2.7631302	0.6194359	0.29
11.797709	2.7938545	0.6184133	0.42
11.748619	2.820616	0.61639243	0.29
11.770567	2.8652134	0.6173635	0.54
11.81153	2.9147656	0.61933225	0.32
11.796465	2.9494555	0.6193077	0.61
11.787432	2.9672961	0.61929494	0.24
11.813394	3.0128863	0.62026525	0.33
14.010705	3.6242635	0.6969844	0.4
14.050717	3.6817486	0.6989482	0.42
14.08573	3.7372525	0.70091295	0.37
13.981654	3.756094	0.6968939	0.45
14.107736	3.8373625	0.7018466	0.39
13.851558	3.790799	0.6928621	0.23
13.800518	3.8235147	0.6918364	0.42
13.896587	3.8968582	0.69579244	0.58
13.710452	3.89093	0.6897841	0.14
17.385265	4.997799	0.81926847	0.26
17.402351	5.061241	0.8202269	0.5
17.44346	5.132612	0.82218146	0.24
17.401466	5.149471	0.8201674	0.35
17.486616	5.2337255	0.8241159	0.27
17.207468	5.208978	0.8151143	0.5
17.40172	5.326927	0.8220468	0.18
17.220654	5.3299274	0.81603247	0.59
17.288809	5.4112144	0.8189813	0.24
17.45801	5.4934783	0.82593644	0.14
16.935629	5.387474	0.8079728	0.53
17.402168	5.5956073	0.8248619	0.29
17.242123	5.603566	0.8198447	0.25
16.555553	5.437112	0.79591024	0.3
16.48358	5.4698443	0.7938817	0.3
17.63287	5.9138427	0.8356568	0.47
17.324614	5.8405256	0.8246849	0.23
17.732174	6.039752	0.8395759	0.43
16.170618	5.56311	0.7847908	0.25
16.158716	5.615667	0.78475225	0.41
16.1358	5.6632695	0.7847162	0.28
16.087862	5.702945	0.7836836	0.6
17.847042	6.3917537	0.84733516	0.23
16.058008	5.7773256	0.7836272	0.32
15.91596	5.782317	0.7796113	0.39
15.965145	5.8566823	0.7815614	0.43
16.188553	5.9964604	0.7904791	0.21
16.087564	6.01632	0.7874555	0.56
16.632412	6.2799864	0.80731136	0.36
21.523033	8.208684	0.9843412	0.2
15.796534	6.048134	0.77840525	0.16
15.736595	6.0818715	0.7763746	0.42
15.841884	6.1790404	0.7813124	0.36
15.821006	6.227647	0.78127414	0.46
15.864223	6.302024	0.78322273	0.29
15.846357	6.352615	0.7831831	0.62
16.055832	6.4953837	0.79209673	0.2
15.771491	6.408186	0.7821338	0.49
15.795694	6.4756293	0.78308535	0.41
15.919057	6.5847034	0.7890155	0.38
16.14559	6.73739	0.79792327	0.48
15.947465	6.713652	0.7909206	0.36
15.913596	6.757313	0.7908838	0.34
16.005941	6.856483	0.7948179	0.38
15.827743	6.8089314	0.78883505	0.41
15.82994	6.868455	0.7897897	0.4
15.810107	6.9190593	0.7897486	0.37
15.9164915	7.024181	0.79367936	0.45
16.007862	7.1243496	0.79861224	0.29
15.767649	7.0768266	0.7906219	0.32
15.720668	7.084784	0.7886103	0.66
15.873165	7.2137027	0.79552764	0.47
16.384344	7.508163	0.8153577	0.26
16.278385	7.5211105	0.8123353	0.28
16.101288	7.5003557	0.8063307	0.17
15.866067	7.450854	0.7983414	0.47
15.853281	7.5054364	0.7982969	0.33
15.671157	7.478734	0.79229575	0.29
15.765473	7.555097	0.79624707	0.46
15.72764	7.5967956	0.7962094	0.36
15.886227	7.7356462	0.8031192	0.38
15.846397	7.776356	0.8020818	0.38
15.837644	7.8339224	0.80303496	0.38
15.767757	7.8607574	0.8010045	0.38
15.735823	7.875663	0.7999885	0.32
15.731085	7.935215	0.8009402	0.59
16.117233	8.193043	0.81678426	0.26
16.098488	8.2476425	0.816738	0.45
16.028618	8.274486	0.8147071	0.4
16.035934	8.341976	0.81565374	0.41
15.962061	8.366838	0.81462365	0.38
16.056442	8.4481735	0.8185708	0.42
16.015654	8.490884	0.81753063	0.41
16.013966	8.554416	0.8184789	0.35
16.294992	8.76964	0.8303432	0.45
16.277283	8.826238	0.8302947	0.34
16.223482	8.863007	0.82925713	0.59
16.284985	8.96224	0.8331849	0.33
16.214975	8.957328	0.83117896	0.36
16.220335	9.025827	0.83212364	0.38
16.198633	9.08045	0.8320757	0.41
16.124786	9.105329	0.8300445	0.38
16.214401	9.223412	0.8349605	0.34
16.159609	9.258207	0.83392364	0.47
16.194082	9.345557	0.8368567	0.25
16.179234	9.371387	0.8368331	0.52
16.314005	9.5172415	0.8427327	0.34
16.275282	9.562953	0.842689	0.43
16.368958	9.687	0.84660035	0.44
16.910007	10.07878	0.8693582	0.23
16.491152	9.899408	0.8544426	0.38
16.47251	9.958018	0.85439086	0.31
16.446638	9.976912	0.854371	0.46
16.565447	10.120806	0.86026955	0.36
16.482615	10.140749	0.85823977	0.32
16.429882	10.179534	0.85719883	0.37
16.602894	10.358145	0.8650767	0.42
16.535124	10.38801	0.8640407	0.35
16.759344	10.60233	0.8738969	0.46
16.923138	10.74321	0.88080513	0.39
16.869434	10.782998	0.8797628	0.52
24.104204	15.515588	1.1699663	0.24
17.334059	11.233488	0.90145963	0.21
17.259308	11.261385	0.8994237	0.36
17.263851	11.341848	0.9013564	0.48
23.469145	15.524243	1.1518608	0.18
23.44546	15.561029	1.1518265	0.49
23.415161	15.646508	1.1527506	0.23
23.945993	16.109861	1.1754496	0.14
23.813334	16.127905	1.1724133	0.35
28.340729	19.323734	1.3574775	0.2
28.378963	19.480682	1.3613535	0.12
29.11196	20.117683	1.3939413	0.18
29.800264	20.66134	1.4235995	0.12
23.515064	16.412464	1.1691266	0.17
23.555117	16.550539	1.1730174	0.17
30.319965	21.44471	1.4520319	0.12
30.331245	21.594755	1.4549088	0.32
30.239109	21.6724	1.4538293	0.45
30.365902	21.90677	1.4626544	0.35
30.579453	22.133068	1.4725003	0.3
30.776596	22.422009	1.4832911	0.23
30.963736	22.706991	1.4940835	0.48
30.873669	22.789621	1.4929994	0.24
36.08951	26.813402	1.713495	0.16
35.854053	26.81177	1.7064577	0.29
35.7735	26.838732	1.7054219	0.32
35.657593	26.926388	1.7033292	0.34
35.542694	27.014048	1.7022367	0.3
35.42177	27.09675	1.701147	0.31
35.314915	27.19037	1.7000502	0.31
35.197002	27.27407	1.6979597	0.33
35.08815	27.365715	1.6968639	0.33
35.01262	27.394674	1.6958265	0.32
34.887684	27.472435	1.6937393	0.3
34.77984	27.564093	1.692643	0.26
34.791607	27.750004	1.6964879	0.3
34.797363	27.932947	1.7003338	0.15
35.2776	28.49887	1.7249384	0.0
36.208298	29.438868	1.7683051	0.07
36.52992	29.794275	1.7840604	0.14
36.513718	29.971312	1.787907	0.21
36.52469	30.172169	1.7917383	0.45
36.813175	30.603228	1.808423	0.21
37.139935	31.071018	1.8270835	0.24
37.42652	31.509054	1.8437618	0.18
38.306572	32.55759	1.8880267	0.31
38.523933	32.950027	1.9027312	0.18
38.88214	33.465523	1.9223562	0.13
39.229366	33.978058	1.9419817	0.17
39.609848	34.524353	1.9635842	0.12
39.97833	35.06571	1.9851887	0.16
40.3841	35.644787	2.0077677	0.27
40.846096	36.166058	2.0304067	0.18
45.738583	40.750454	2.254386	0.18
45.54714	40.835434	2.2512777	0.2
45.396954	40.95714	2.2501457	0.42
45.488304	41.297188	2.259871	0.24
45.776966	41.820854	2.2784753	0.16
45.74258	42.050766	2.2832716	0.38
45.736984	42.17814	2.2851608	0.2
45.66841	42.378296	2.2879755	0.24
45.59886	42.579453	2.2907891	0.21
45.569588	42.818336	2.295578	0.23
45.53128	43.050285	2.2993705	0.19
45.573555	43.360657	2.3081107	0.3
45.631958	43.686916	2.31684	0.11
45.88525	44.067432	2.3315604	0.0
48.84717	47.203754	2.4744236	0.0
49.180866	47.82392	2.4969525	0.0
49.51463	48.449074	2.5194767	0.0
49.872654	49.104027	2.54298	0.0
50.21465	49.750072	2.5664876	0.0
50.64459	50.33219	2.5900676	0.07
55.535614	55.536694	2.8275194	0.0
33.33153	33.548264	1.7862056	0.15
55.050957	55.742077	2.8212464	0.11
54.815174	55.850235	2.8181064	0.0
54.440323	55.81545	2.808062	0.0
53.486908	55.181034	2.7704234	0.0
52.99403	54.84297	2.750619	0.0
53.196644	55.396904	2.769178	0.0
53.31163	55.86449	2.782794	0.0
52.997173	55.88234	2.775715	0.0
52.58794	55.798927	2.763705	0.0
52.261345	55.798916	2.7566388	0.0
52.74856	56.67265	2.788976	0.0
52.653862	56.747616	2.7878911	0.0
52.7257	57.181538	2.800527	0.0
53.01343	57.853775	2.822999	0.0
53.41021	58.65315	2.851382	0.0
53.060673	59.559513	2.8655171	0.0
52.89975	59.753254	2.866314	0.0
52.78222	59.995663	2.8700771	0.0
52.14896	59.650196	2.8472474	0.0
52.032448	59.892624	2.85001	0.0
51.889706	60.105267	2.8527935	0.0
51.4431	59.965374	2.838822	0.0
51.60294	60.34134	2.8515255	0.0
51.180534	60.226284	2.839537	0.0
50.896156	60.654648	2.8441	0.0
50.712067	60.818695	2.8439164	0.0
50.620922	61.094982	2.8486536	0.0
34.77456	54.59445	2.3568637	0.0
29.146856	46.245907	2.0229852	0.0
23.836296	38.359512	1.7077662	0.3
23.72198	38.441914	1.7076647	0.3
23.599558	38.5124	1.707572	0.22
23.497458	38.615704	1.7084547	0.49
18.776747	30.98151	1.4111469	0.19
18.00712	29.924356	1.3669058	0.13
17.412136	29.143562	1.3344594	0.5
16.424517	27.690592	1.2765194	0.21
15.9176	27.030027	1.2489862	0.28
15.294598	26.161617	1.2136108	0.2
14.835189	25.56065	1.1890354	0.38
14.795687	25.584822	1.1890033	0.34
13.734731	23.92677	1.1232276	0.34
13.272884	23.292902	1.0976806	0.33
12.849588	22.717682	1.0740904	0.3
12.38951	22.067846	1.0475576	0.25
12.2113495	21.911255	1.0406522	0.31
12.141103	21.945602	1.0406022	0.58
11.289606	20.488878	0.98469675	0.25
10.532566	19.26309	0.9366064	0.25
10.454913	19.264563	0.93558365	0.41
10.385388	19.27896	0.93455124	0.39
9.757266	18.254965	0.8943113	0.34
9.702915	18.289236	0.89526474	0.36
9.535407	18.112646	0.8873791	0.38
9.3159895	17.765724	0.87363434	0.4
9.085122	17.459799	0.8608488	0.23
8.858267	17.156841	0.84806144	0.45
8.810929	17.195074	0.84901303	0.38
8.761576	17.231325	0.8489659	0.62
8.679563	17.203913	0.8469676	0.25
7.8507857	15.754064	0.7920561	0.55
7.371201	14.9147835	0.75968564	0.3
7.2725263	14.831594	0.75573283	0.4
7.070622	14.5374775	0.74394315	0.46
6.9085116	14.31996	0.73509467	0.43
6.747367	14.100441	0.7262482	0.35
6.592316	13.890864	0.71739423	0.48
6.468231	13.687067	0.70954424	0.36
6.3048677	13.450599	0.70071226	0.44
6.2673526	13.48081	0.700673	0.44
6.2247334	13.501078	0.7006413	0.45
6.185167	13.526317	0.700606	0.45
6.1517286	13.563496	0.7015616	0.46
6.1131983	13.591729	0.70152396	0.47
6.081132	13.577982	0.70052683	0.49
5.378494	12.125302	0.64764696	0.31
5.3090205	12.07089	0.64467525	0.54
5.210827	11.95079	0.6397551	0.37
5.098233	11.794851	0.6338632	0.51
4.9999695	11.669763	0.6289474	0.38
4.8893466	11.512814	0.6220569	0.52
4.8119617	11.38258	0.61715233	0.4
4.708456	11.237564	0.61125284	0.41
4.618263	11.121408	0.6073309	0.42
4.5331845	11.016201	0.6024004	0.42
4.443955	10.898046	0.59748054	0.43
4.3567405	10.781874	0.59355927	0.41
4.272611	10.673668	0.58863163	0.41
4.198121	10.537426	0.58373296	0.55
4.1180105	10.432188	0.5798037	0.4
4.038905	10.327943	0.5748738	0.41
3.9587498	10.219713	0.57094705	0.42
3.8734188	10.096545	0.56603235	0.51
3.768457	9.918602	0.5591616	0.4
3.7376523	9.930837	0.55913985	0.48
3.7289674	9.955878	0.5601138	0.46
3.7022774	9.978071	0.5600843	0.47
3.672546	9.996295	0.56005746	0.47
3.6438022	10.0135145	0.5610319	0.48
3.6150951	10.033731	0.5610036	0.48
3.5873992	10.054941	0.56097484	0.49
3.555566	10.0642	0.5609557	0.49
3.5458643	10.087259	0.56193125	0.65
3.5223355	10.122424	0.5628911	0.16
3.481203	10.105792	0.56189275	0.68
3.4607687	10.148927	0.56284636	0.66
3.4331162	10.173143	0.562815	0.31
3.3981948	10.174446	0.56280226	0.2
2.8348334	8.60982	0.5080483	0.25
2.8136206	8.591023	0.5070581	0.64
2.7639346	8.531514	0.5040954	0.38
2.7142098	8.46901	0.5021353	0.51
2.661375	8.397542	0.49918237	0.39
2.6064174	8.316105	0.49623775	0.5
2.562895	8.271534	0.49426323	0.38
2.512072	8.202051	0.49130896	0.5
2.4751813	8.127447	0.4883644	0.38
2.4242916	8.052971	0.48641458	0.48
2.3848405	8.015362	0.48443487	0.38
2.3318224	7.9309163	0.48149332	0.48
2.2923293	7.890313	0.47951627	0.38
2.2444718	7.819811	0.47656363	0.47
2.1997068	7.757276	0.47460473	0.35
2.167929	7.6936197	0.47165155	0.49
2.1294248	7.6530128	0.4706747	0.35
2.0845776	7.584485	0.46772107	0.47
2.0502021	7.554834	0.46673557	0.35
2.0042987	7.4823217	0.4637851	0.54
1.9646363	7.429738	0.46181858	0.34
1.9228604	7.3681827	0.45985946	0.45
1.896176	7.3134756	0.45789963	0.43
1.8596156	7.2698593	0.4559259	0.34
1.8219664	7.2192593	0.45395815	0.45
1.7842776	7.165663	0.45199302	0.41
1.7444975	7.105091	0.44903344	0.4
1.7099146	7.0604615	0.4480612	0.41
1.6764026	7.021818	0.4460838	0.41
1.6517642	6.9720917	0.4441199	0.42
1.6150477	6.9174914	0.4421558	0.47
1.5856433	6.8878055	0.4411717	0.37
1.5488834	6.8302093	0.4392102	0.38
1.5173725	6.79255	0.4372325	0.46
1.4848087	6.7509055	0.436258	0.37
1.4479513	6.686316	0.43330267	0.46
1.4305782	6.6585093	0.43232128	0.37
1.3989828	6.6148586	0.43134883	0.45
1.3684474	6.5761952	0.42937216	0.37
1.3357445	6.524561	0.42740643	0.45
1.3083333	6.495863	0.42642185	0.36
1.2755864	6.4412327	0.42445874	0.43
1.2492219	6.4165244	0.42347088	0.39
1.2196242	6.3738585	0.42149803	0.4
1.1978915	6.319111	0.41953915	0.4
1.1704302	6.28742	0.4185571	0.39
1.1418389	6.2457457	0.4175836	0.43
1.1132064	6.2010727	0.41561276	0.32
1.0877919	6.173361	0.4146278	0.39
1.070963	6.1905427	0.41460568	0.35
1.0598849	6.1866674	0.4146048	0.51
1.0441617	6.211838	0.415576	0.34
1.0230464	6.207076	0.41557208	0.53
1.0083785	6.2362347	0.41554016	0.34
0.98838115	6.240461	0.41552863	0.53
0.971584	6.2596493	0.41650495	0.34
0.9515491	6.260879	0.4164962	0.45
0.94585735	6.28594	0.4174716	0.36
0.9248211	6.2871833	0.41746247	0.45
0.9091077	6.3123612	0.41743404	0.36
0.8912749	6.328567	0.41841283	0.46
0.8713209	6.3358	0.41839892	0.36
0.8512626	6.3350368	0.4183921	0.46
0.83564687	6.367218	0.41935766	0.35
0.8245963	6.36535	0.4193552	0.47
0.8056862	6.375574	0.41933915	0.37
0.78895354	6.3987727	0.42031246	0.45
0.77007186	6.4109983	0.42029473	0.36
0.74904037	6.4122534	0.42028597	0.47
0.731296	6.434468	0.4212599	0.36
0.7101713	6.4287257	0.42025736	0.59
0.6720939	6.280201	0.41537455	0.55
0.68016183	6.433095	0.42024273	0.16
0.6277024	6.3337483	0.41731134	0.58
0.61115116	6.369954	0.4182736	0.52
0.5899413	6.3582196	0.41727635	0.1
0.58725977	6.529252	0.42312557	0.24
0.578393	6.5403647	0.42411277	0.48
0.5596852	6.5646014	0.4240851	0.36
0.5386458	6.56487	0.42407766	0.46
0.5198859	6.5851107	0.4250536	0.37
0.49888864	6.588381	0.4250436	0.48
0.48015872	6.610624	0.4260179	0.37
0.45676988	6.5859265	0.42503154	0.57
0.4003425	6.131643	0.4094072	0.3
0.3877136	6.088806	0.40844	0.37
0.36505422	6.0461	0.4064691	0.34
0.34370178	6.0253806	0.40647957	0.38
0.32330826	6.0016484	0.40549296	0.36
0.3055494	6.022885	0.4054683	0.38
0.28631178	6.0101404	0.40547264	0.36
0.2748291	5.9782915	0.4044962	0.39
0.258385	6.021515	0.40545312	0.41
0.23674369	5.9808035	0.4044808	0.29
0.21490023	5.926094	0.40252042	0.39
0.1999749	6.005304	0.40544704	0.31
0.18220718	6.0255475	0.40542358	0.43
0.16322365	6.0308075	0.40541264	0.35
0.14571752	6.069053	0.40737393	0.37
0.13728152	6.1101737	0.4083359	0.35
0.117768474	6.0784407	0.40735662	0.36
0.09904801	6.1017036	0.40833056	0.44
0.07993752	6.0979695	0.4073275	0.36
0.05889461	6.0302567	0.4053785	0.3
0.043319453	6.2004967	0.41122818	0.39
0.022581596	6.1537843	0.4092614	0.36
0.010419544	6.0079384	0.40438178	0.32
-0.008694776	6.0042095	0.4043788	0.35
-0.027041411	5.9844694	0.4043897	0.36
-0.045715205	6.01074	0.40436143	0.34
-0.06553904	5.959019	0.40339905	0.38
-0.083593644	5.95928	0.4033931	0.32
-0.10251767	5.9685555	0.4033793	0.37
-0.11245862	5.9747005	0.40337098	0.39
-0.13124688	5.992978	0.40434965	0.34
-0.15030313	5.993257	0.40434355	0.38
-0.16916463	6.0065365	0.40432656	0.37
-0.18883227	6.0328307	0.40529838	0.38
-0.20698942	6.026099	0.4052986	0.38
-0.22668445	6.0503964	0.4062723	0.41
-0.23587674	6.039531	0.40527868	0.32
-0.25581223	6.0478315	0.40626585	0.45
-0.27466878	6.0611167	0.40624917	0.31
-0.29935086	6.2185125	0.41211	0.44
-0.32764393	6.466977	0.41989383	0.27
-0.3628724	6.8505683	0.43256307	0.23
-0.39879194	7.1871653	0.44327208	0.48
-0.4085789	7.1363096	0.44231233	0.24
-0.43660134	7.26776	0.4461956	0.39
-0.46046612	7.278132	0.44718134	0.44
-0.48256007	7.273474	0.44618014	0.67
-0.50733244	7.289863	0.44716075	0.31
-0.5294566	7.2832093	0.4471613	0.6
-0.56450003	7.476785	0.45299196	0.0
-2.0739665	30.837555	1.2251905	0.07
-2.1785152	30.953255	1.2290876	0.09
-2.285728	31.090004	1.2339671	0.15
-0.70371467	8.24109	0.47932607	0.09
-0.7288591	8.231492	0.47832933	0.09
-0.7531283	8.2138815	0.4783395	0.0
-0.80137783	8.325674	0.48223758	0.0
-2.7171457	31.5971	1.2515211	0.0
-0.8309251	8.3541565	0.4832086	0.0
-0.85439664	8.323536	0.48222995	0.0
-0.87960285	8.309947	0.48123685	0.0
-0.9107079	8.366463	0.48318455	0.07
-0.9446663	8.43203	0.48612437	0.0
-0.9672974	8.391399	0.48415437	0.0
-0.97933733	8.3886	0.48415473	0.12
-1.0080359	8.407079	0.48513478	0.11
-1.0472407	8.51974	0.48903513	0.31
-1.0708405	8.481133	0.4880635	0.3
-1.0950935	8.46454	0.48707357	0.35
-1.1194896	8.438951	0.48709112	0.34
-1.1429042	8.412346	0.48610967	0.3
-1.1568319	8.416582	0.4861041	0.35
-1.1784406	8.37795	0.48513296	0.29
-1.2044892	8.374393	0.4851322	0.14
-1.2162771	8.262593	0.48122296	0.71
-1.238813	8.228979	0.4802476	0.45
-1.2603351	8.19635	0.47927153	0.18
-1.2863247	8.196799	0.47926757	0.18
-1.2993679	8.194025	0.4792681	0.35
-1.3181206	8.147352	0.47830412	0.52
-1.3441765	8.143806	0.4783036	0.32
-1.3620152	8.092119	0.4763439	0.45
-1.3844324	8.066513	0.47536215	0.43
-1.4067851	8.044908	0.47537714	0.42
-1.4263691	8.009255	0.47440404	0.41
-1.4357275	7.987422	0.4734209	0.43
-1.4598874	7.9778514	0.47342584	0.36
-1.4858668	7.979314	0.4734215	0.49
-1.5173516	8.010873	0.47439188	0.31
-1.5543553	8.07153	0.47633782	0.44
-1.5849841	8.094079	0.47731593	0.46
-1.6137277	8.109596	0.47830015	0.46
-1.6304082	8.128895	0.47928253	0.46
-1.6629337	8.157482	0.48025575	0.47
-1.6907912	8.165986	0.48024607	0.47
-1.7241805	8.202591	0.4822128	0.48
-1.7558016	8.225166	0.48319137	0.46
-1.7827898	8.225661	0.4831886	0.47
-1.8143758	8.250237	0.4841657	0.46
-1.8329998	8.272577	0.4851458	0.48
-1.8627517	8.287124	0.4851315	0.49
-1.897215	8.318758	0.48710284	0.47
-1.9316436	8.352391	0.48807266	0.48
-1.960577	8.35593	0.48806775	0.48
-1.9922059	8.377518	0.4890479	0.48
-2.0267303	8.40516	0.49102297	0.5
-2.042586	8.413456	0.4910152	0.49
-2.0789392	8.451131	0.49198207	0.49
-2.113443	8.479777	0.49395666	0.49
-2.143304	8.487342	0.4939489	0.46
-2.1769419	8.507976	0.4949303	0.48
-2.2124412	8.536644	0.4959051	0.48
-2.2441797	8.551248	0.49689183	0.5
-2.266636	8.582668	0.49786505	0.49
-2.3021317	8.6113405	0.49884015	0.48
-2.3348324	8.627966	0.4998254	0.5
-2.372306	8.6576805	0.5017998	0.49
-2.4069176	8.679344	0.5027811	0.5
-2.4377542	8.687941	0.50277334	0.5
-2.4771369	8.722694	0.5047439	0.5
-2.4996195	8.752122	0.5057192	0.5
-2.5314698	8.759743	0.5057125	0.5
-2.5680058	8.78545	0.5066909	0.48
-2.606418	8.818192	0.5086636	0.49
-2.6430368	8.838905	0.50964636	0.5
-2.6815152	8.867655	0.5106226	0.5
-2.7209218	8.900422	0.51259565	0.49
-2.7546787	8.913088	0.5125854	0.5
-2.778204	8.939544	0.5135637	0.5
-2.8157468	8.964282	0.51554376	0.52
-2.8467124	8.964903	0.51554376	0.5
-2.874837	8.956474	0.5155513	0.58
-2.9389408	9.062705	0.5194645	0.54
-3.1422415	9.610488	0.5390144	0.31
-3.1743958	9.657111	0.5399767	0.33
-3.2158775	9.683938	0.54195607	0.29
-3.250733	9.689645	0.5419529	0.28
-3.300818	9.738636	0.54391444	0.29
-3.3480616	9.778578	0.5458835	0.31
-3.3895905	9.802414	0.54686594	0.29
-3.4301898	9.822237	0.5478518	0.3
-3.4595473	9.856818	0.5498246	0.3
-3.501143	9.876664	0.5508107	0.29
-3.5531619	9.928703	0.55277056	0.27
-3.5881326	9.927433	0.55377424	0.18
-3.6363823	9.966407	0.5547451	0.27
-3.673262	9.970175	0.5557449	0.23
-3.6996157	9.947745	0.55476606	0.43
-3.7288604	9.931374	0.5547824	0.43
-3.7487364	9.936788	0.5557796	0.49
-3.7742	9.90835	0.55480593	0.5
-3.8024833	9.889965	0.5548242	0.49
-3.8326416	9.878614	0.5548367	0.5
-3.8571458	9.848163	0.55386496	0.47
-3.8854146	9.830781	0.5538826	0.49
-3.9204078	9.82853	0.5538882	0.49
-3.9316716	9.812787	0.5539028	0.48
-3.958998	9.792392	0.55392313	0.47
-3.984418	9.766963	0.5529476	0.65
-4.025136	9.779826	0.55394137	0.34
-4.090724	9.854162	0.55688596	0.46
-4.148678	9.908359	0.55984694	0.48
-4.1970754	9.9383745	0.56082755	0.5
-4.231336	9.977077	0.5627989	0.5
-4.278769	10.005076	0.5637813	0.51
-4.3300858	10.039157	0.56575924	0.52
-4.379476	10.069201	0.56774044	0.5
-4.43562	10.112381	0.5697115	0.48
-4.4869504	10.145467	0.57069075	0.51
-4.529709	10.155396	0.57168865	0.63
-3.2319217	7.136533	0.46308738	0.18
-4.6316814	10.259517	0.576615	0.48
-4.685003	10.292656	0.578595	0.48
-4.7431154	10.336888	0.5805664	0.49
-4.7993197	10.376085	0.582542	0.5
-4.8555765	10.412292	0.5845204	0.5
-4.9098725	10.446457	0.58550036	0.5
-4.951957	10.493334	0.58746713	0.5
-5.0091896	10.530565	0.5894453	0.51
-5.0654407	10.566777	0.5914242	0.53
-5.1217446	10.599997	0.593406	0.5
-5.180951	10.638277	0.595384	0.52
-5.238214	10.673519	0.59736454	0.51
-5.2983794	10.713822	0.5993414	0.48
-5.3453355	10.766808	0.6013045	0.5
-5.406477	10.808135	0.6042809	0.5
-5.463826	10.838393	0.6052664	0.57
-5.499983	10.826239	0.60628486	0.61
-5.831842	11.404898	0.62784696	0.39
-5.896995	11.444328	0.62982684	0.39
-5.963073	11.487776	0.6318036	0.4
-6.015909	11.545894	0.6347643	0.4
-6.0878234	11.5974655	0.6377355	0.4
-6.155891	11.640963	0.6397131	0.4
-6.2394276	11.711775	0.6436704	0.22
-6.2872705	11.714878	0.6436795	0.43
-6.3148913	11.677588	0.6437199	0.45
-6.3482633	11.65341	0.6427501	0.44
-6.3558097	11.6226425	0.64277965	0.45
-6.382438	11.585334	0.64182013	0.45
-6.41099	11.552065	0.6408576	0.45
-6.435682	11.511722	0.6409005	0.43
-6.528008	11.592736	0.6448522	0.42
-6.6116285	11.658576	0.6478155	0.48
-6.6894817	11.712307	0.6507883	0.49
-6.7462754	11.771531	0.65275055	0.47
-6.8241796	11.822272	0.65572643	0.48
-6.9059258	11.881091	0.6586963	0.47
-6.9809446	11.925782	0.66167736	0.47
-7.069523	11.992749	0.6646422	0.46
-7.1551976	12.054663	0.66861105	0.45
-7.233205	12.09943	0.67059356	0.47
-7.3159943	12.155291	0.6735675	0.45
-7.3816247	12.22172	0.6765266	0.48
-7.464466	12.274591	0.6795036	0.47
-7.5570407	12.340672	0.6834718	0.46
-7.644756	12.3996525	0.68644524	0.45
-7.7131495	12.424247	0.6884445	0.66
-7.6866093	12.294904	0.68455607	0.39
-7.7443485	12.302285	0.68556815	0.2
-7.9660296	12.615925	0.6983495	0.66
-8.227318	12.945491	0.7121294	0.23
-8.596222	13.443275	0.732789	0.5
-8.621144	13.390013	0.7318478	0.47
-8.62764	13.308373	0.729927	0.33
-8.714613	13.352391	0.7319163	0.53
-8.82585	13.432918	0.73688	0.33
-8.818925	13.375892	0.7349315	0.48
-8.864223	13.35406	0.7349687	0.31
-8.810573	13.181185	0.7291133	0.57
-8.860712	13.167458	0.7301448	0.28
-8.827382	13.028997	0.72526443	0.65
-8.927966	13.092319	0.7292416	0.27
-9.083936	13.234802	0.7361643	0.46
-8.937191	12.972869	0.7263594	0.32
-9.232988	13.3202715	0.74113935	0.47
-9.179252	13.153394	0.7352791	0.37
-8.918612	12.688188	0.7176255	0.29
-8.932787	12.62472	0.7166921	0.57
-8.991657	12.625189	0.7177148	0.43
-9.159384	12.778952	0.7256326	0.32
-7.6226773	10.567776	0.6361604	0.4
-7.73188	10.652271	0.6401214	0.35
-7.685607	10.516501	0.6352337	0.33
-7.6645694	10.418259	0.6323198	0.41
-7.7067156	10.40835	0.63334584	0.5
-7.5533795	10.131307	0.6225521	0.34
-7.565374	10.080761	0.6216055	0.35
-7.55822	10.038708	0.6206432	0.46
-7.581884	10.00441	0.61968577	0.25
-7.5831404	9.941634	0.618747	0.52
-7.6495852	9.966246	0.62075007	0.29
-7.713155	9.984801	0.6217581	0.53
-7.8146853	10.053171	0.6257335	0.33
-8.415661	10.771215	0.65728354	0.22
-8.202149	10.458764	0.64449954	0.37
-8.156719	10.333009	0.64060366	0.41
-8.154107	10.264165	0.6386702	0.32
-8.163218	10.208581	0.63772887	0.48
-8.148891	10.126484	0.6348036	0.25
-8.126781	10.034222	0.6318851	0.48
-8.125142	9.967403	0.6299504	0.41
-8.112155	9.918236	0.6289934	0.41
-8.078296	9.8147135	0.625081	0.35
-8.045441	9.711219	0.6221692	0.43
-8.063258	9.670818	0.62121725	0.41
-8.123959	9.683347	0.6232321	0.38
-8.155413	9.660243	0.62326944	0.38
-8.202479	9.655482	0.62429565	0.39
-8.186508	9.606242	0.6223377	0.39
-8.206269	9.56889	0.62238425	0.41
-8.326496	9.650725	0.62635773	0.45
-8.670198	9.991455	0.6431752	0.26
-8.91249	10.209985	0.6540688	0.47
-9.548096	10.881134	0.68469137	0.29
-9.670488	10.953073	0.68867755	0.49
-9.803885	11.073121	0.69461995	0.25
-8.8603525	9.928666	0.6453304	0.45
-10.19523	11.376258	0.7115023	0.17
-8.866795	9.811282	0.6424538	0.44
-8.945199	9.837249	0.6454659	0.38
-8.966965	9.799967	0.64451516	0.23
-8.883243	9.646356	0.6396317	0.55
-9.038192	9.7869	0.6465644	0.17
-8.930029	9.607744	0.63969517	0.44
-8.931271	9.54901	0.63775665	0.36
-9.024367	9.589317	0.64076227	0.35
-9.018766	9.523435	0.63982797	0.4
-9.020971	9.4667225	0.6378883	0.34
-9.043691	9.432467	0.6379359	0.49
-9.205614	9.573203	0.64487296	0.3
-9.425832	9.745364	0.6548079	0.48
-9.467187	9.727542	0.65484864	0.37
-9.545716	9.747557	0.6568694	0.18
-12.442681	12.671745	0.79532784	0.58
-12.493151	12.645213	0.7953848	0.25
-12.570037	12.645279	0.79742813	0.34
-12.626596	12.662724	0.79944116	0.5
-12.724055	12.6822605	0.8014753	0.29
-12.7745495	12.654742	0.8025342	0.45
-12.762462	12.562821	0.7996278	0.35
-12.819802	12.542461	0.80068314	0.45
-12.9202385	12.563083	0.8037188	0.38
-13.063745	12.625684	0.8087336	0.4
-13.233899	12.751721	0.81569415	0.6
-33.53096	32.321793	1.7600021	0.28
-33.5846	32.173943	1.758206	0.32
-33.63633	32.022064	1.7554139	0.32
-33.693893	31.878313	1.7536166	0.33
-33.73776	31.721256	1.7518265	0.32
-33.79336	31.57647	1.7500302	0.33
-33.803043	31.487164	1.7481401	0.32
-33.93017	31.409018	1.7493134	0.29
-34.006355	31.283712	1.7485089	0.34
-34.06194	31.140936	1.7467122	0.33
-34.111668	30.992031	1.7449193	0.33
-34.161407	30.843134	1.743127	0.36
-34.2219	30.70548	1.7413288	0.3
-32.804405	29.336302	1.676007	0.34
-32.84809	29.192226	1.6742061	0.29
-32.897667	29.053293	1.6724036	0.3
-32.956047	28.923561	1.6705964	0.34
-32.993855	28.775358	1.6687979	0.2
-12.424564	10.688461	0.7505195	0.27
-12.454438	10.647491	0.75058526	0.52
-33.143528	28.36561	1.6643883	0.26
-33.150158	28.282227	1.6624929	0.3
-33.196766	28.14424	1.6606904	0.31
-33.24338	28.006258	1.6588886	0.3
-33.289013	27.868254	1.6570865	0.3
-33.35132	27.74464	1.656279	0.31
-33.38515	27.598362	1.6544799	0.31
-33.43273	27.46341	1.6526769	0.31
-33.445248	27.386175	1.6517797	0.31
-33.484005	27.244022	1.6499802	0.31
-33.54042	27.117287	1.6491746	0.31
-33.59291	26.98746	1.6473707	0.31
-33.624767	26.842148	1.6455717	0.31
-33.67432	26.710262	1.6447692	0.31
-33.684837	26.633978	1.6428708	0.34
-33.72357	26.494835	1.6410702	0.3
-33.782955	26.371191	1.6402658	0.31
-33.825607	26.236147	1.639464	0.31
-33.859417	26.09489	1.6376642	0.31
-33.903084	25.959883	1.6358641	0.31
-33.94867	25.82891	1.6350609	0.31
-33.994286	25.696949	1.6332594	0.31
-34.00874	25.62477	1.6323607	0.31
-34.061222	25.498974	1.6315572	0.32
-34.098	25.360811	1.6297584	0.33
-34.147522	25.233946	1.6289551	0.32
-34.193146	25.102997	1.6271547	0.32
-34.240707	24.975094	1.6263522	0.34
-34.290234	24.849236	1.6255493	0.34
-34.29388	24.769808	1.6236532	0.32
-34.33556	24.637772	1.622853	0.33
-34.373295	24.503641	1.6210531	0.33
-34.42972	24.382965	1.6212503	0.32
-34.466473	24.248816	1.6194504	0.33
-34.52094	24.127096	1.6186486	0.34
-34.527515	24.05174	1.617751	0.33
-34.58297	23.931051	1.6169493	0.37
-34.612823	23.79374	1.6151501	0.3
-34.662384	23.668915	1.6143503	0.28
-34.698154	23.535753	1.6135513	0.29
-33.456375	22.538559	1.5599012	0.28
-34.80216	23.293222	1.6119485	0.19
-33.168774	22.119967	1.5442282	0.14
-33.205387	21.995789	1.5434194	0.14
-31.861656	20.95994	1.4857422	0.13
-31.972004	20.89053	1.4879192	0.15
-32.253704	20.932314	1.4970831	0.23
-32.44977	20.917019	1.5022563	0.19
-32.22826	20.632496	1.4914608	0.22
-32.70604	20.79712	1.5076166	0.18
-32.306686	20.47078	1.4907376	0.15
-32.168816	20.24429	1.4829314	0.43
-32.240795	20.149961	1.4831145	0.22
-32.311783	20.055613	1.4842974	0.34
-32.4626	20.010237	1.4874781	0.21
-32.557266	19.929483	1.4886624	0.15
-32.50905	19.761204	1.4848514	0.42
-32.713577	19.81672	1.4919398	0.22
-32.715637	19.67869	1.4901288	0.28
-32.847797	19.61988	1.4923149	0.19
-32.66154	19.371178	1.4835037	0.28
-32.886383	19.367676	1.4896902	0.18
-32.81053	19.18571	1.4848778	0.28
-33.027546	19.175041	1.4910688	0.27
-33.227276	19.22248	1.4971663	0.21
-33.258907	19.104195	1.4963549	0.42
-33.2166	18.942074	1.4925443	0.21
-33.112118	18.746391	1.4867295	0.15
-33.106277	18.607178	1.4849179	0.42
-33.80087	18.861511	1.5091363	0.18
-33.564194	18.59252	1.498316	0.38
-33.432514	18.451683	1.4924037	0.23
-33.546066	18.379469	1.4945989	0.22
-33.50471	18.22137	1.4907863	0.38
-33.654808	18.168093	1.4949862	0.16
-33.722008	18.069729	1.495181	0.39
-33.55825	17.84754	1.4863578	0.2
-33.665394	17.837717	1.4904615	0.26
-33.841194	17.797106	1.4946667	0.18
-33.695175	17.586359	1.4868433	0.18
-33.87889	17.549953	1.4920502	0.45
-33.766403	17.359045	1.4862275	0.23
-33.82772	17.257553	1.4864247	0.18
-33.74979	17.08552	1.4816053	0.39
-33.855	17.073668	1.4847119	0.24
-33.956818	16.993208	1.4869144	0.18
-34.070507	16.918062	1.4891199	0.29
-34.223736	16.86193	1.4933323	0.16
-34.20406	16.721378	1.4905192	0.24
-34.58852	16.777178	1.5037686	0.18
-34.849525	16.770834	1.5120027	0.2
-34.99437	16.774033	1.516123	0.0
-35.86621	17.05639	1.5474638	0.12
-35.968224	16.969013	1.5496804	0.1
-35.809322	16.757935	1.5418527	0.0
-36.670547	17.02411	1.5722101	0.0
-38.866367	13.011858	1.5983664	0.0
-37.69185	12.100627	1.551741	0.11
-37.715034	11.9783125	1.5509605	0.14
-37.66908	11.899602	1.5490452	0.37
-37.673393	11.772771	1.5482551	0.23
-37.685627	11.649149	1.5474677	0.18
-37.664154	11.514624	1.5456669	0.41
-37.663513	11.3866625	1.5448754	0.16
-37.790867	11.298157	1.54814	0.16
-37.860706	11.191108	1.5493814	0.15
-37.13295	10.911914	1.5231549	0.28
-37.43099	10.8750305	1.5324965	0.24
-38.387226	11.024062	1.5661532	0.24
-39.08648	11.095146	1.5896968	0.25
-37.53427	10.526986	1.5331694	0.2
-37.506813	10.394284	1.5313637	0.23
-37.383045	10.234959	1.5265114	0.18
-37.287384	10.146868	1.5225673	0.14
-37.39994	10.052987	1.525831	0.0
-36.87886	9.7907715	1.5057738	0.07
-38.931175	10.207997	1.578029	0.15
-38.33509	9.797816	1.5551504	0.19
-38.404068	9.688782	1.5564004	0.15
-39.38438	9.872254	1.5910281	0.16
-37.56065	9.290188	1.5252676	0.32
-37.476562	9.145923	1.5214317	0.0
-37.56734	9.045468	1.5246893	0.12
-37.14633	8.821901	1.5086659	0.17
-37.62574	8.813178	1.5251415	0.33
-37.491924	8.659526	1.5192754	0.18
-38.1636	8.752631	1.5427628	0.1
-36.69767	8.296101	1.4901333	0.14
-36.5598	8.145307	1.4842594	0.27
-36.520317	8.018227	1.4824399	0.19
-36.863667	7.974777	1.4938465	0.42
-37.06091	7.8972907	1.5001713	0.23
-36.9628	7.7565947	1.49632	0.25
-37.007225	7.706345	1.4974502	0.35
-37.860016	7.7621493	1.52718	0.24
-37.791798	7.6263003	1.5243505	0.26
-37.62808	7.4717817	1.5174611	0.16
-38.673176	7.5550547	1.5533315	0.35
-38.993057	7.4930797	1.5637516	0.11
-39.385662	7.4421678	1.5772235	0.13
-39.703693	7.375184	1.5876516	0.32
-39.716427	7.314093	1.5877718	0.25
-42.302856	7.65585	1.6776929	0.12
-42.347485	7.528287	1.6789627	0.29
-42.389126	7.4006376	1.6802303	0.42
-42.307323	7.2515135	1.6764157	0.26
-41.889	7.045898	1.6613727	0.18
-41.49648	6.8479824	1.6473415	0.21
-41.111008	6.7186747	1.6331948	0.18
-40.900642	6.5538754	1.6252836	0.16
-40.96709	6.434892	1.6275623	0.43
-41.002705	6.310045	1.6278218	0.25
-41.05226	6.187592	1.6290913	0.2
-41.12273	6.06873	1.6313752	0.42
-41.1753	5.9463677	1.6326485	0.25
-41.21207	5.8859906	1.633794	0.26
-41.274616	5.7649155	1.6360753	0.24
-41.3083	5.639025	1.6363374	0.18
-41.388824	5.5194726	1.6396346	0.42
-41.42252	5.3935843	1.6398977	0.25
-41.486126	5.271552	1.6421838	0.26
-41.547844	5.2138953	1.6443504	0.23
-41.57659	5.0868716	1.6446117	0.18
-41.648212	4.965077	1.6469064	0.42
-41.68697	4.8383512	1.6481782	0.25
-41.72573	4.7116246	1.6484504	0.17
-41.816334	4.591382	1.6517622	0.43
-41.862106	4.4648643	1.653042	0.25
-41.895897	4.337995	1.654311	0.2
-41.968666	4.279674	1.6564915	0.41
-42.007492	4.1519623	1.6577677	0.24
-42.052296	4.025418	1.6590481	0.22
-42.139027	3.9020903	1.6613646	0.0
-21.950218	1.9646719	0.9599145	0.0
-21.820642	1.8855218	0.9549313	0.14
-21.800854	1.8155515	0.9540404	0.28
-21.819887	1.7834013	0.9551185	0.13
-21.854961	1.7190115	0.9562721	0.39
-21.895067	1.6537788	0.95743245	0.21
-21.912184	1.587869	0.9575715	0.25
-21.939331	1.5212646	0.95872205	0.35
-22.506882	1.4210088	0.97847337	0.27
-22.363174	1.37812	0.9734103	0.38
-22.204626	1.2991091	0.9674	0.41
-22.037022	1.2218164	0.96237767	0.42
-21.887388	1.1460412	0.9563705	0.41
-21.730762	1.0700622	0.9513569	0.43
-21.585077	0.9963869	0.94635004	0.41
-21.441267	0.9574595	0.94127977	0.34
-21.290562	0.8846279	0.93626654	0.55
-21.16479	0.8145113	0.9312732	0.34
-20.998041	0.74319035	0.9262414	0.45
-20.876215	0.67517364	0.92224836	0.36
-20.729406	0.60641927	0.91623193	0.49
-20.125206	-0.6519229	0.88279104	0.36
-19.988474	-0.6786176	0.877882	0.46
-19.86593	-0.7374433	0.8739127	0.35
-19.724455	-0.79373056	0.8699652	0.47
-19.599976	-0.8505157	0.86500096	0.38
-19.459536	-0.9058424	0.8610542	0.48
-19.343092	-0.96187437	0.8570837	0.39
-17.94111	-0.94734836	0.81043565	0.32
-19.225164	-1.0773238	0.8530292	0.69
-17.260843	-0.99272573	0.78901553	0.29
-17.07375	-1.0357752	0.7821309	0.45
-16.971573	-1.0833088	0.77915925	0.46
-16.868425	-1.1298231	0.7761901	0.45
-16.779276	-1.1767489	0.77320725	0.48
-16.694126	-1.2237923	0.7702205	0.45
-16.600016	-1.2695814	0.7672442	0.47
-16.510927	-1.3145273	0.7642645	0.46
-16.42546	-1.333813	0.761318	0.49
-16.329388	-1.3785537	0.7583454	0.48
-16.234367	-1.4213434	0.75537467	0.47
-16.16229	-1.4667913	0.7533785	0.48
-16.070278	-1.5096698	0.750405	0.47
-15.990262	-1.552901	0.7474198	0.51
-15.903279	-1.5949365	0.74444294	0.49
-15.807913	-1.6109586	0.74151075	0.47
-15.726959	-1.6521822	0.7395295	0.37
-15.662949	-1.6958861	0.7375288	0.5
-15.582005	-1.7371087	0.73454773	0.43
-15.479154	-1.7747145	0.7315927	0.48
-15.410208	-1.8162903	0.72859997	0.37
-15.331323	-1.8555936	0.72662	0.52
-15.253984	-1.871155	0.7236717	0.52
-15.182101	-1.9106644	0.72168493	0.52
-15.105227	-1.9500275	0.7197032	0.52
-15.022409	-1.9872322	0.71673024	0.52
-14.952561	-2.025811	0.7147432	0.51
-14.876746	-2.0632236	0.71276355	0.53
-14.80047	-2.076835	0.70981705	0.52
-14.740623	-2.1157084	0.7078204	0.54
-14.665842	-2.1521611	0.70584124	0.54
-14.574127	-2.1861324	0.7028817	0.55
-14.209499	-2.17738	0.69123936	0.5
-14.242372	-2.2279046	0.6921392	0.17
-14.359881	-2.2928147	0.6959394	0.54
-14.299607	-2.3068988	0.69397736	0.51
-14.230889	-2.3415492	0.69199556	0.54
-14.16515	-2.3772783	0.69000953	0.52
-14.086497	-2.4096549	0.6880403	0.54
-14.077544	-2.4539948	0.687989	0.61
-14.101442	-2.5042577	0.6888987	0.6
-14.129336	-2.5546384	0.6898046	0.59
-14.153236	-2.6049023	0.6907146	0.6
-14.178605	-2.633403	0.6916524	0.61
-14.17066	-2.6777744	0.6916008	0.72
-14.197539	-2.7291179	0.6925069	0.3
-14.155755	-2.767538	0.6914956	0.48
-14.108004	-2.8047924	0.6904916	0.39
-14.0254545	-2.834083	0.68753135	0.52
-13.96777	-2.8690636	0.68654	0.39
-13.902642	-2.8780515	0.6845901	0.5
-13.841011	-2.910933	0.6826054	0.4
-13.765469	-2.9404309	0.6796385	0.5
-13.717783	-2.9757068	0.6786376	0.39
-13.659159	-3.008678	0.6766503	0.41
-13.567741	-3.0337472	0.6747045	0.5
-13.52408	-3.0681498	0.67270124	0.39
-13.458992	-3.076149	0.6707528	0.51
-13.39246	-3.1059155	0.66877747	0.38
-13.334896	-3.1369388	0.667792	0.53
-13.294244	-3.1714313	0.6657861	0.39
-13.213833	-3.1968262	0.6638299	0.52
-13.163268	-3.2280564	0.6628378	0.4
-13.094241	-3.233957	0.659896	0.52
-13.049651	-3.2663546	0.65889686	0.39
-13.003069	-3.2986941	0.65789974	0.41
-12.934654	-3.3244436	0.655932	0.41
-12.866243	-3.3501935	0.65396434	0.41
-12.8137245	-3.380376	0.6519759	0.41
-12.749313	-3.4062445	0.6500045	0.54
-12.705195	-3.415855	0.6490344	0.4
-12.658673	-3.4462166	0.64804024	0.41
-12.601219	-3.4742732	0.6460595	0.42
-12.536843	-3.499153	0.6440896	0.42
-12.485383	-3.527388	0.64310306	0.43
-12.432949	-3.5546021	0.6411189	0.42
-12.367607	-3.5784655	0.6401514	0.43
-12.316177	-3.60571	0.6381663	0.42
-12.276066	-3.6154401	0.6371925	0.43
-12.213728	-3.6393912	0.6352222	0.42
-12.166299	-3.6667562	0.6342334	0.43
-12.114902	-3.693012	0.63224983	0.45
-12.053574	-3.7169962	0.6312787	0.43
-12.013119	-3.7455587	0.630282	0.41
-11.954808	-3.7686393	0.6283092	0.41
-11.912753	-3.7763312	0.62734	0.42
-11.860395	-3.80157	0.625359	0.41
-11.811034	-3.8268988	0.62437505	0.41
-11.753753	-3.8490198	0.6224028	0.41
-11.709348	-3.8764784	0.6214116	0.44
-11.663985	-3.9019263	0.6204239	0.44
-11.602763	-3.9219503	0.61845815	0.43
-11.561721	-3.929674	0.61748815	0.45
-11.518363	-3.9551818	0.61649865	0.43
-11.456171	-3.9741871	0.6145352	0.43
-11.415792	-4.0007753	0.61354166	0.43
-11.377393	-4.0284142	0.612545	0.46
-11.322173	-4.0486174	0.61057365	0.44
-11.276231	-4.052232	0.6096135	0.43
-11.227942	-4.075616	0.60863173	0.43
-11.179676	-4.0980077	0.6066511	0.45
-11.123473	-4.118186	0.60568094	0.65
-11.083153	-4.142796	0.6046902	0.25
-8.511651	-3.2234154	0.5162757	0.38
-10.989634	-4.187674	0.60172653	0.58
-8.389095	-3.2228055	0.51239306	0.4
-10.894513	-4.2106853	0.5997908	0.45
-10.872041	-4.241772	0.5987754	0.39
-8.509486	-3.3612363	0.5171081	0.62
-8.225788	-3.2815175	0.5074762	0.32
-8.367911	-3.3680115	0.5132349	0.32
-8.195174	-3.3292341	0.5074469	0.36
-8.250386	-3.3665617	0.50934875	0.26
-8.13509	-3.3502967	0.5054785	0.55
-8.213819	-3.413114	0.5083269	0.26
-8.1826725	-3.4310563	0.5083348	0.5
-8.283179	-3.5024478	0.5121524	0.37
-8.51922	-3.6333568	0.5207687	0.48
-8.607798	-3.7024167	0.52360094	0.35
-10.156107	-4.377627	0.57930744	0.14
-8.05991	-3.5157788	0.50534976	0.36
-7.917004	-3.4838297	0.5005248	0.64
-7.984827	-3.5433576	0.5033884	0.23
-7.8884287	-3.5316184	0.5004947	0.62
-9.347897	-4.2092032	0.5522877	0.48
-8.065585	-3.6707394	0.5071588	0.21
-8.030524	-3.6855958	0.5061748	0.28
-8.01942	-3.6961887	0.5061729	0.59
-8.440196	-3.9198089	0.521504	0.25
-8.075867	-3.7841685	0.5090145	0.16
-7.8776927	-3.7228296	0.5022773	0.63
-8.040366	-3.8297808	0.5089949	0.19
-8.009282	-3.8457487	0.508006	0.6
-8.329066	-4.029716	0.51948243	0.32
-8.349594	-4.0551248	0.520433	0.31
-8.41533	-4.119562	0.52329457	0.27
-8.914871	-4.395101	0.54149187	0.49
-8.712766	-4.3316674	0.53476125	0.33
-8.561099	-4.2905426	0.5299557	0.36
-8.877739	-4.4813724	0.5424291	0.3
-8.894264	-4.5076585	0.54238296	0.49
-8.7515	-4.470765	0.5385641	0.45
-8.839877	-4.550752	0.54138684	0.43
-8.857132	-4.5949316	0.54331976	0.36
-8.905996	-4.6549153	0.5452041	0.26
-8.974591	-4.726392	0.5480563	0.4
-8.919752	-4.733741	0.5471016	0.43
-8.870109	-4.726348	0.54515857	0.45
-8.62868	-4.6349797	0.5364976	0.41
-8.895715	-4.811476	0.5470378	0.38
-8.896168	-4.848225	0.5479962	0.47
-8.909462	-4.8913016	0.548935	0.38
-8.913865	-4.930152	0.54988736	0.47
-8.912331	-4.9668446	0.549848	0.22
-9.001873	-5.033968	0.5536854	0.56
-8.940148	-5.0371523	0.5517426	0.27
-8.910994	-5.058157	0.5507481	0.62
-8.944001	-5.1137223	0.5526542	0.26
-8.980956	-5.171389	0.5545542	0.45
-9.032694	-5.2384195	0.5574295	0.36
-8.912787	-5.2081566	0.5535811	0.48
-8.965506	-5.2762103	0.5564544	0.4
-8.931705	-5.2752385	0.55548894	0.44
-8.903555	-5.2962775	0.55449384	0.58
-8.905964	-5.336073	0.55544806	0.32
-9.023738	-5.443738	0.5602142	0.59
-9.145427	-5.55549	0.5659724	0.41
-9.145843	-5.59523	0.565929	0.33
-11.814509	-7.2539945	0.66848606	0.42
-11.893949	-7.3277864	0.67132825	0.2
-11.929605	-7.40132	0.67421514	0.48
-11.971165	-7.478996	0.67609185	0.47
-11.991048	-7.54314	0.67800486	0.69
-12.065101	-7.6426096	0.6818262	0.25
-9.179576	-5.87532	0.5715951	0.56
-12.156459	-7.7803254	0.68659043	0.38
-11.6286125	-7.4970217	0.66742116	0.23
-11.4574175	-7.438488	0.6616559	0.46
-11.380795	-7.4402747	0.658732	0.48
-12.096962	-7.9574556	0.68746847	0.34
-11.5367985	-7.644424	0.66736233	0.34
-11.474957	-7.655579	0.6654139	0.5
-11.484395	-7.6886363	0.66637033	0.2
-12.564615	-8.459617	0.709476	0.43
-12.603109	-8.54219	0.7113525	0.43
-12.667176	-8.643378	0.71518403	0.43
-12.721393	-8.738326	0.7180321	0.41
-12.768694	-8.830097	0.7208907	0.41
-12.823873	-8.927064	0.72473603	0.43
-12.885406	-8.999366	0.72759974	0.43
-12.939571	-9.0973	0.73044544	0.42
-12.998662	-9.198356	0.73428303	0.52
-13.056743	-9.300378	0.7371208	0.39
-13.103001	-9.395112	0.74097836	0.52
-13.164993	-9.501223	0.7438083	0.4
-13.217138	-9.601095	0.7476549	0.5
-13.29729	-9.690826	0.75148255	0.39
-13.351374	-9.793737	0.7543243	0.64
-13.397584	-9.8914585	0.75717956	0.28
-19.537638	-14.472007	1.0052572	0.43
-19.609804	-14.620166	1.0100381	0.29
-19.643625	-14.740411	1.0138868	0.58
-19.64205	-14.834808	1.0157982	0.0
-33.52755	-25.659512	1.585676	0.11
-33.08545	-25.486052	1.5703162	0.16
-32.381073	-25.107393	1.5454314	0.0
-32.29872	-25.204517	1.5444301	0.0
-33.281197	-26.135834	1.5885	0.05
-32.132442	-25.318192	1.5425049	0.08
-32.166977	-25.508087	1.5472914	0.14
-32.364525	-25.828821	1.55878	0.18
-32.991177	-26.494663	1.5884833	0.21
-32.988262	-26.662643	1.5913316	0.09
-33.32997	-27.282772	1.6123884	0.19
-7.544879	-6.324122	0.5367771	0.37
-7.5109916	-6.3371015	0.53579843	0.62
-7.4839964	-6.3542533	0.53580856	0.62
-7.4727015	-6.384771	0.5357893	0.64
-7.4408035	-6.39781	0.5358086	0.65
-7.412822	-6.4149365	0.5348199	0.64
-7.3958955	-6.420436	0.53483164	0.65
-7.3640027	-6.4334784	0.534851	0.64
-7.340932	-6.4547215	0.5338533	0.65
-7.326697	-6.4831753	0.53483933	0.62
-7.2997146	-6.5003347	0.5338497	0.64
-7.2746916	-6.51954	0.5338561	0.64
-7.2487044	-6.53673	0.5338655	0.63
-7.226879	-6.538117	0.5328863	0.64
-7.204808	-6.5593963	0.5328877	0.64
-7.1846967	-6.5827193	0.53288513	0.64
-7.167534	-6.6081147	0.53287745	0.65
-7.1327233	-6.6181035	0.5329032	0.66
-7.1077228	-6.636321	0.5319107	0.66
-7.0856605	-6.6576056	0.53191227	0.65
-7.060908	-6.6559334	0.53193927	0.66
-7.0427737	-6.6803126	0.5319338	0.65
-7.025618	-6.7057147	0.53192633	0.65
-6.9927745	-6.7177525	0.53094816	0.66
-6.9648495	-6.732912	0.53096193	0.66
-6.9428067	-6.7532086	0.5309646	0.66
-6.9119387	-6.7663007	0.53098345	0.64
-6.9058156	-6.781062	0.5309753	0.65
-6.883777	-6.801362	0.530978	0.64
-6.8509555	-6.812412	0.5300009	0.65
-6.8259745	-6.830644	0.5300088	0.64
-6.8088303	-6.8560567	0.53000164	0.65
-6.7760153	-6.8671117	0.5300246	0.64
-6.7598643	-6.8925533	0.5300164	0.64
-6.747865	-6.902183	0.5300194	0.64
-6.717999	-6.9153104	0.52903736	0.64
-6.6881485	-6.9274454	0.5290563	0.65
-6.6641545	-6.9467077	0.52906233	0.63
-6.638218	-6.9629326	0.52907336	0.64
-6.6210837	-6.9883547	0.5290664	0.65
-6.5990496	-7.009664	0.5290685	0.63
-6.579244	-7.0101266	0.5280885	0.65
-6.5601463	-7.034505	0.5290847	0.63
-6.5342155	-7.050734	0.5280958	0.65
-6.4946	-7.0526595	0.52713484	0.45
-6.4608526	-7.060718	0.52716196	0.46
-6.4447036	-7.0871706	0.5271532	0.44
-6.4197583	-7.104428	0.5271624	0.56
-6.4478374	-7.156957	0.52908295	0.3
-6.5176544	-7.2783127	0.5338945	0.57
-6.4907403	-7.294524	0.53290683	0.64
-6.4657946	-7.311786	0.5329162	0.67
-9.147096	-10.345735	0.66424304	0.34
-9.108148	-10.367609	0.6642646	0.33
-9.068238	-10.387466	0.6632891	0.34
-9.049255	-10.398916	0.6632989	0.34
-9.014236	-10.423887	0.6633135	0.33
-8.979206	-10.449855	0.6633272	0.36
-8.953951	-10.486042	0.6633211	0.34
-8.910153	-10.500828	0.6633546	0.35
-8.874151	-10.525778	0.66237026	0.34
-8.838177	-10.54874	0.6623879	0.34
-8.823109	-10.564283	0.6623899	0.35
-6.205057	-7.525022	0.53298455	0.35
-8.756001	-10.619308	0.6624117	0.33
-6.1493363	-7.5534487	0.5320157	0.33
-6.1253858	-7.571751	0.5320234	0.38
-6.099483	-7.5880113	0.532035	0.33
-6.066756	-7.5961256	0.53206146	0.34
-6.0576954	-7.609838	0.532058	0.39
-6.0405755	-7.6362934	0.53205097	0.34
-6.0137005	-7.651537	0.5320647	0.32
-5.994617	-7.676948	0.5320607	0.38
-5.968733	-7.69222	0.5320734	0.37
-5.943804	-7.7105074	0.5320822	0.4
-5.919863	-7.7288218	0.53209007	0.33
-5.9049582	-7.7354126	0.5320994	0.43
-5.8829727	-7.755773	0.53210336	0.36
-5.857071	-7.7730436	0.5321142	0.44
-5.8419	-7.802551	0.5321025	0.31
-9.924916	-13.219437	0.75279725	0.47
-5.7901244	-7.835107	0.53212625	0.47
-5.77105	-7.8605313	0.5321225	0.32
-5.766866	-7.880359	0.5331084	0.45
-5.7312527	-7.8834352	0.53214276	0.41
-5.6995354	-7.8915963	0.53216827	0.43
-5.6717124	-7.904841	0.53118503	0.47
-5.6623583	-7.944475	0.5321581	0.32
-5.643277	-7.9709053	0.5331535	0.5
-5.613528	-7.9801183	0.5321761	0.34
-5.5928097	-7.9776	0.53220004	0.56
-5.5863614	-8.022297	0.53316545	0.3
-5.530356	-7.9959574	0.53124833	0.69
-5.5171237	-8.02952	0.53223115	0.72
-5.470848	-8.01639	0.5312916	0.75
-5.3760114	-7.9322467	0.5264683	0.39
-5.326828	-7.9150586	0.5255354	0.43
-5.3051763	-7.908532	0.52456397	0.42
-5.276419	-7.9187794	0.5245845	0.41
-5.2797017	-7.976694	0.5265277	0.63
-5.2519107	-7.988962	0.52654535	0.65
-5.2250957	-8.002252	0.5255611	0.65
-5.1992464	-8.017563	0.52557397	0.62
-5.187286	-8.027237	0.52557755	0.65
-5.1604743	-8.040532	0.5255933	0.64
-5.142398	-8.06701	0.5265878	0.65
-5.119455	-8.087384	0.526593	0.64
-5.0936217	-8.101705	0.52660686	0.65
-5.0677896	-8.116027	0.5266206	0.65
-5.0399957	-8.129304	0.5266375	0.64
-5.034831	-8.149125	0.5266247	0.64
-5.0128675	-8.170527	0.526628	0.65
-4.9850993	-8.181815	0.5266467	0.65
-4.9582844	-8.196119	0.5266615	0.66
-4.939237	-8.221587	0.5266581	0.67
-4.9124475	-8.2339	0.5266748	0.66
-4.884672	-8.246191	0.52669257	0.65
-4.881435	-8.270054	0.5276742	0.65
-4.8517337	-8.278309	0.52669764	0.66
-4.825887	-8.294641	0.5267097	0.66
-4.7981267	-8.305939	0.52672833	0.74
-3.9294617	-6.8902	0.47292125	0.32
-3.8689578	-6.8358607	0.47003287	0.37
-3.8181586	-6.795725	0.4681214	0.39
-3.8043494	-6.797387	0.4681338	0.47
-3.80965	-6.854386	0.47007564	0.37
-3.79173	-6.871915	0.4700775	0.45
-3.765098	-6.8752675	0.4701013	0.4
-3.6969182	-6.8037896	0.4672362	0.41
-3.7331035	-6.919405	0.4710928	0.33
-3.7074583	-6.922784	0.47011557	0.49
-3.725542	-6.9810915	0.4720435	0.29
-3.6718829	-6.9339128	0.4701412	0.44
-3.593126	-6.8402343	0.46630695	0.42
-3.557838	-6.825427	0.46535608	0.21
-3.4694653	-6.711564	0.4605499	0.54
-3.5046535	-6.8271637	0.46440786	0.32
-3.4713078	-6.8153996	0.46345216	0.38
-3.4546306	-6.810018	0.46347383	0.52
-3.538006	-7.0205693	0.4701963	0.24
-3.4458225	-6.8966427	0.46540287	0.41
-3.4356248	-6.929342	0.466383	0.33
-3.421566	-6.954965	0.46737358	0.53
-3.397882	-6.960401	0.4663923	0.36
-3.3924954	-7.003198	0.46835846	0.26
-3.3661864	-6.9786296	0.46640736	0.44
-4.2082834	-8.730062	0.5299581	0.2
-4.1892033	-8.759567	0.53095144	0.44
-4.1566305	-8.762808	0.52998227	0.71
-3.1270654	-6.7065682	0.4558957	0.34
-3.120735	-6.7463546	0.45686537	0.37
-3.0749545	-6.704372	0.45494932	0.46
-3.0641053	-6.7071185	0.45495754	0.31
-3.0577638	-6.747906	0.4559264	0.34
-3.0321867	-6.7483206	0.4559513	0.47
-3.0066211	-6.747737	0.45497712	0.39
-3.0012393	-6.790547	0.4559432	0.41
-2.9593408	-6.7546506	0.45501748	0.39
-2.9289935	-6.741981	0.45405906	0.37
-2.9065993	-6.7215047	0.45309988	0.33
-2.8618357	-6.6785564	0.4511833	0.33
-2.8190312	-6.6366515	0.44926375	0.45
-2.7983057	-6.6441746	0.4492772	0.36
-2.7957878	-6.6950455	0.45123303	0.46
-2.7625897	-6.6743293	0.44928455	0.36
-2.745677	-6.692926	0.4502841	0.38
-2.7089546	-6.6351843	0.44737285	0.36
-2.6882222	-6.6437106	0.4473853	0.47
-2.677076	-6.6744223	0.4483681	0.36
-2.676453	-6.7313337	0.4503167	0.48
-2.5963695	-6.595735	0.44551867	0.29
-2.5584395	-6.5599422	0.44358823	0.38
-2.5453758	-6.5866213	0.4445765	0.45
-2.5374084	-6.596433	0.44457525	0.34
-2.528163	-6.633186	0.44555068	0.44
-2.4911895	-6.6004148	0.4446164	0.36
-2.465719	-6.593865	0.44364706	0.47
-2.456484	-6.6296225	0.44462335	0.38
-2.4481854	-6.669397	0.44559515	0.41
-2.410613	-6.6026554	0.44369224	0.42
-2.3669858	-6.5507655	0.4407816	0.36
-2.3214886	-6.490846	0.43887994	0.38
-2.3084285	-6.517536	0.43986812	0.4
-2.2915618	-6.5331564	0.43987006	0.4
-2.26896	-6.53467	0.43989033	0.4
-2.2435358	-6.5251336	0.43892333	0.45
-2.2403133	-6.5500407	0.43990374	0.38
-2.2005892	-6.5022388	0.43798518	0.38
-2.0914	-6.2571473	0.42931214	0.29
-2.0707638	-6.259707	0.4293293	0.46
-2.110997	-6.437396	0.43512937	0.34
-2.047558	-6.317162	0.43029884	0.37
-2.0231206	-6.308655	0.4303296	0.4
-2.025619	-6.3486724	0.4312908	0.47
-2.0334437	-6.4387603	0.43420157	0.29
-1.9957176	-6.3900104	0.43228143	0.38
-1.987386	-6.432801	0.4332504	0.39
-1.9639081	-6.4263167	0.43327838	0.39
-2.0086584	-6.6340847	0.44004792	0.31
-1.9709245	-6.5863385	0.43812677	0.3
-1.9070778	-6.4191422	0.43233827	0.4
-1.8873571	-6.4277287	0.43234897	0.36
-1.8534923	-6.3860607	0.4304184	0.39
-1.9028217	-6.6199093	0.4381606	0.35
-1.8925612	-6.6586733	0.44013527	0.41
-1.9124792	-6.8029833	0.4439864	0.45
-1.8823497	-6.7773857	0.44303787	0.26
-1.8649205	-6.757045	0.44307262	0.5
-1.7895186	-6.574628	0.4363077	0.45
-1.7575785	-6.537004	0.4343714	0.29
-1.7859144	-6.7154694	0.44018415	0.32
-1.6314944	-6.244633	0.42475206	0.3
-1.6165484	-6.265321	0.42474708	0.48
-1.6063066	-6.3030944	0.4257224	0.35
-1.6021307	-6.3249993	0.42670643	0.43
-1.5787079	-6.3155365	0.42573646	0.34
-1.5637363	-6.3382273	0.4267297	0.39
-1.5656713	-6.424223	0.4296505	0.37
-1.5403347	-6.4107275	0.42868587	0.33
-1.482245	-6.2646503	0.42387038	0.38
-1.4682077	-6.291362	0.4248591	0.34
-1.4546398	-6.278101	0.42388338	0.43
-1.4565183	-6.368099	0.42680073	0.34
-1.4378128	-6.3747306	0.42681175	0.41
-1.4377581	-6.4616942	0.42973375	0.42
-1.4022198	-6.4000287	0.4278214	0.39
-1.4459248	-6.679769	0.436531	0.25
-1.3628849	-6.410264	0.42784783	0.37
-1.39586	-6.602831	0.4336455	0.24
-1.3333995	-6.4166946	0.42786872	0.32
-1.3053415	-6.3861666	0.42692134	0.42
-1.2801292	-6.363692	0.42596415	0.36
-1.250262	-6.321135	0.424029	0.45
-1.265812	-6.4933805	0.42986104	0.37
-1.2434056	-6.481959	0.4288914	0.32
-1.2391187	-6.5118694	0.42986855	0.38
-1.2231193	-6.5375614	0.43086	0.31
-1.1877198	-6.466913	0.42795473	0.44
-1.1800845	-6.529755	0.4299055	0.29
-1.1511805	-6.4892244	0.42896745	0.47
-1.1250336	-6.4637427	0.42801344	0.4
-1.0943623	-6.408185	0.42609012	0.4
-1.095565	-6.469195	0.42803475	0.33
-1.0768243	-6.4788465	0.4280428	0.45
-1.0671941	-6.543658	0.42999372	0.36
-1.043878	-6.5272317	0.42902896	0.41
-1.0278238	-6.5569334	0.43001682	0.39
-1.0081766	-6.560574	0.43003094	0.29
-0.99101996	-6.5222673	0.42908004	0.43
-0.97591895	-6.553989	0.4300652	0.38
-0.96897405	-6.6378527	0.4329971	0.37
-0.92932314	-6.5191503	0.42913702	0.39
-0.9050861	-6.4987164	0.4281763	0.35
-0.8854554	-6.501364	0.42819113	0.35
-0.88655007	-6.645372	0.4330629	0.38
-0.8775513	-6.6592097	0.43305856	0.46
-0.8767122	-6.800185	0.43793496	0.3
-0.8865858	-7.0213466	0.4447315	0.34
-0.85782754	-6.970841	0.44280133	0.41
-0.83619624	-6.9754596	0.44281632	0.29
-0.81110275	-6.9450207	0.44186512	0.46
-0.798408	-7.0157957	0.4438141	0.4
-0.77677625	-7.0204196	0.444829	0.29
-0.75714	-6.9480786	0.44190967	0.46
-0.7593591	-7.1511154	0.4487297	0.48
-0.74299425	-7.2018323	0.4496996	0.27
-0.73532593	-7.335701	0.45458922	0.25
-0.71106327	-7.316284	0.45362753	0.46
-0.66748065	-7.1285353	0.44782978	0.43
-0.65845644	-7.143381	0.44782466	0.4
-0.6350487	-7.133983	0.4478532	0.26
-0.60474026	-7.054466	0.44494894	0.5
-0.58830273	-7.1101904	0.4469145	0.32
-0.56746	-7.1288395	0.44691622	0.41
-0.54761064	-7.1465077	0.44791794	0.37
-0.5572767	-7.5176907	0.45958638	0.29
-0.54217094	-7.4744368	0.45863715	0.42
-0.509472	-7.354885	0.45476946	0.41
-0.48012802	-7.2773924	0.45186213	0.31
-0.4584483	-7.2850347	0.4518741	0.43
-0.43576083	-7.294663	0.4528852	0.44
-0.41486797	-7.3163214	0.4528843	0.39
-0.396474	-7.3700256	0.45485348	0.29
-0.3806759	-7.306763	0.4529218	0.5
-0.3653429	-7.4225245	0.4568346	0.4
-0.3451332	-7.4652014	0.45781496	0.25
-0.3224667	-7.4728365	0.4578277	0.54
-0.29963267	-7.4924717	0.45883015	0.26
-0.31610277	-8.277823	0.48513797	0.45
-0.2897683	-8.265401	0.48417154	0.45
-0.28004548	-8.328254	0.4861258	0.27
-0.25369668	-8.316835	0.4861585	0.52
-0.2274758	-8.296417	0.48519874	0.32
-0.2010294	-8.292002	0.48522535	0.46
-0.17973413	-8.408682	0.48914334	0.35
-0.24943303	-11.646184	0.59530264	0.36
-0.21365763	-11.669631	0.59631515	0.61
-0.19640793	-11.705368	0.5973003	0.61
-0.16063079	-11.728819	0.59831274	0.61
-0.12495359	-11.74527	0.59833103	0.61
-0.08913142	-11.771725	0.5993408	0.62
-0.052382078	-11.794167	0.60035485	0.61
-0.01667423	-11.812626	0.60137135	0.62
0.019296106	-11.849085	0.6023726	0.61
0.03752171	-11.883815	0.60335934	0.62
0.075084575	-11.89425	0.6033842	0.61
0.11196957	-11.925699	0.60439044	0.63
0.14893685	-12.030162	0.6083344	0.72
0.18493892	-11.933613	0.60544896	0.36
0.17349593	-7.4501653	0.45725998	0.44
0.18529175	-7.4519906	0.457268	0.22
0.20822519	-7.477656	0.45826477	0.36
0.231818	-7.48131	0.45828074	0.26
0.3934272	-12.118573	0.6114768	0.62
0.43145403	-12.160027	0.61247516	0.6
0.47015664	-12.18047	0.6134919	0.61
0.48927462	-12.208199	0.61448514	0.62
0.52806777	-12.234646	0.6154969	0.61
0.56784654	-12.26108	0.6165093	0.62
0.6065232	-12.2795315	0.61752754	0.62
0.64654195	-12.321969	0.6185266	0.6
0.68539935	-12.352424	0.6195347	0.62
0.725183	-12.378867	0.620547	0.64
0.74479973	-12.373592	0.6205685	0.46
0.7833022	-12.380055	0.62059647	0.55
0.8375612	-12.650331	0.630415	0.39
0.8807553	-12.7067375	0.63240474	0.37
0.9227727	-12.750162	0.63340443	0.39
0.9657912	-12.794576	0.6354041	0.34
1.0065273	-12.818022	0.6364195	0.41
1.0284483	-12.8347225	0.63642424	0.35
1.0702312	-12.862159	0.637437	0.39
1.1143308	-12.912566	0.6394324	0.33
1.1571466	-12.942992	0.6404434	0.45
1.2000238	-12.97742	0.64245105	0.29
1.239194	-12.961895	0.64149743	0.4
1.2843759	-13.018298	0.6434885	0.35
1.3108306	-13.073951	0.6454642	0.36
1.3523958	-13.086404	0.64648896	0.38
1.3950381	-13.104844	0.6465095	0.39
1.4388022	-13.132274	0.6485235	0.33
1.4859785	-13.18966	0.65051514	0.41
1.5274117	-13.193124	0.650547	0.3
1.5721351	-13.218547	0.6515632	0.46
1.599615	-13.276195	0.65353805	0.33
1.6444174	-13.306621	0.65455	0.36
1.6869305	-13.316079	0.65557754	0.23
1.7259706	-13.291583	0.6546304	0.5
1.767332	-13.290059	0.65466595	0.71
1.8097401	-13.292526	0.65469897	0.23
1.843272	-13.230107	0.65277857	0.47
1.8672376	-13.250808	0.65378106	0.38
1.9064145	-13.235322	0.65382606	0.43
1.9499625	-13.247781	0.65385133	0.46
2.001222	-13.313147	0.6568389	0.58
2.047959	-13.340572	0.65785426	0.6
2.0958984	-13.381986	0.6598589	0.57
2.1426387	-13.409415	0.660874	0.59
2.1687968	-13.444096	0.66186655	0.6
2.2166026	-13.476516	0.66287833	0.57
2.2654722	-13.5139265	0.6648868	0.57
2.3131888	-13.540353	0.6659033	0.58
2.3631248	-13.582755	0.6679084	0.57
2.413033	-13.62316	0.6689149	0.58
2.439058	-13.6488495	0.66991454	0.58
2.4888134	-13.679262	0.6719292	0.6
2.53757	-13.708688	0.6729437	0.59
2.587345	-13.740104	0.6739573	0.56
2.6393101	-13.785496	0.67596114	0.59
2.6901672	-13.822904	0.6779705	0.57
2.7409337	-13.854316	0.6789847	0.57
2.7927647	-13.8907175	0.6809956	0.56
2.821911	-13.926379	0.68198925	0.57
2.8737152	-13.960786	0.6830016	0.56
2.9233928	-13.985223	0.68502027	0.7
3.0668943	-14.461498	0.70074314	0.44
4.575864	-21.424906	0.9372362	0.27
4.6353583	-21.37526	0.93632513	0.48
4.697043	-21.33959	0.93540424	0.39
4.7199187	-21.285355	0.93446714	0.49
4.781665	-21.253689	0.93354267	0.37
4.8391848	-21.204079	0.9326294	0.48
4.897677	-21.153463	0.9317175	0.37
4.9509697	-21.08591	0.9298151	0.48
5.0116835	-21.051275	0.92889154	0.36
5.0325217	-20.993073	0.9269555	0.49
5.095364	-20.968414	0.9270252	0.36
5.1487646	-20.907873	0.9251165	0.5
5.207411	-20.867273	0.92519546	0.39
5.2618456	-20.809729	0.92328477	0.5
5.321557	-20.774122	0.9233601	0.38
5.3760386	-20.719582	0.92144656	0.53
5.4032483	-20.690315	0.92049134	0.4
5.457776	-20.638779	0.91957515	0.51
5.5143404	-20.591227	0.9186571	0.4
5.570952	-20.546673	0.9177365	0.41
5.6244917	-20.495157	0.9168189	0.54
5.681104	-20.450613	0.9158979	0.4
5.738797	-20.412058	0.91497266	0.41
5.7639856	-20.379824	0.9140176	0.41
5.814409	-20.318361	0.913105	0.41
5.865897	-20.261887	0.912189	0.54
5.947644	-20.309057	0.9142124	0.43
6.046067	-20.412037	0.91820335	0.41
6.145498	-20.51601	0.9221941	0.39
6.251123	-20.636917	0.9271759	0.4
6.317972	-20.742207	0.9311413	0.44
6.388121	-20.741539	0.93219364	0.38
6.4426465	-20.689056	0.9312756	0.51
6.4993033	-20.646551	0.93035096	0.37
6.556995	-20.607038	0.9294245	0.5
6.6147027	-20.56853	0.92949706	0.4
6.664041	-20.500122	0.927587	0.52
6.6913824	-20.478886	0.92762357	0.4
6.7449374	-20.427435	0.92670286	0.52
6.7974586	-20.372997	0.9247836	0.39
6.8552003	-20.336504	0.9248536	0.51
6.9129124	-20.298014	0.9239251	0.4
6.962393	-20.23862	0.92300683	0.52
6.98453	-20.200455	0.9220525	0.4
7.037116	-20.150032	0.9211291	0.51
7.091803	-20.107584	0.9202008	0.4
7.1495495	-20.071112	0.9202697	0.41
7.203203	-20.025684	0.9193426	0.41
7.252718	-19.96831	0.9174217	0.41
7.309463	-19.930855	0.91749007	0.41
7.36108	-19.881462	0.91656405	0.41
7.3812265	-19.842329	0.9156082	0.41
7.4390244	-19.808872	0.91567373	0.41
7.493749	-19.768452	0.9147423	0.41
7.5392046	-19.704136	0.91282284	0.42
7.593946	-19.664722	0.91289026	0.41
7.6476226	-19.620325	0.9119606	0.41
7.7003427	-19.577938	0.91102856	0.42
7.725636	-19.551762	0.9110655	0.42
7.7762866	-19.503405	0.9101363	0.44
7.8289776	-19.459028	0.9092052	0.44
7.87963	-19.410677	0.9082756	0.43
7.9282746	-19.360348	0.907346	0.43
7.979964	-19.314993	0.9074144	0.42
8.005307	-19.29182	0.9064485	0.43
8.0570135	-19.24747	0.9065158	0.43
8.105614	-19.194159	0.9055877	0.43
8.156318	-19.148823	0.9046547	0.45
8.206003	-19.1015	0.9037223	0.43
8.25773	-19.058163	0.90278804	0.45
8.3022995	-18.9999	0.9018601	0.67
8.308187	-18.933949	0.8999134	0.41
8.436299	-18.906023	0.9010151	0.44
8.486037	-18.861715	0.90007937	0.43
8.532668	-18.808449	0.8991481	0.41
8.583412	-18.76514	0.8992118	0.59
8.718147	-18.905945	0.9051907	0.38
8.827488	-19.066902	0.91113895	0.46
8.970316	-19.218636	0.91811466	0.36
9.111124	-19.367393	0.9250911	0.45
9.254908	-19.516132	0.9310694	0.36
9.409903	-19.68576	0.9390389	0.42
9.562835	-19.849419	0.9460115	0.35
9.714673	-20.006096	0.9529883	0.53
10.32168	-21.179913	0.99749464	0.25
10.427357	-21.230097	1.0005218	0.38
10.482937	-21.176805	0.99959415	0.52
10.54772	-21.142426	0.99965805	0.39
10.595157	-21.074223	0.99773604	0.59
10.698755	-21.11745	1.0007662	0.44
10.888103	-21.328802	1.0107248	0.36
11.042972	-21.55037	1.0196556	0.41
11.234249	-21.757723	1.0286181	0.39
11.425504	-21.963083	1.0375819	0.34
11.625874	-22.181366	1.0475415	0.44
11.808854	-22.362835	1.0555174	0.18
12.463906	-23.431553	1.0971298	0.54
12.495131	-23.401413	1.0971695	0.33
12.54745	-23.326227	1.0952537	0.51
12.639504	-23.323654	1.0973084	0.46
12.87625	-23.58664	1.1092563	0.38
13.105814	-23.832708	1.120212	0.34
13.345502	-24.092688	1.1311634	0.36
13.584101	-24.345697	1.1431189	0.48
13.786365	-24.618885	1.1540394	0.25
11.455129	-20.293266	0.9897865	0.36
11.471109	-20.174429	0.98687834	0.32
11.401628	-19.90743	0.9780267	0.43
11.549961	-20.023294	0.9830266	0.41
15.163494	-26.126366	1.2207464	0.34
15.444422	-26.423054	1.2346938	0.22
11.674515	-19.88189	0.9811915	0.23
11.732269	-19.838655	0.9812521	0.59
12.089995	-20.302528	1.0011232	0.26
12.13755	-20.239408	1.0001917	0.39
12.171878	-20.15342	0.9982684	0.35
12.214376	-20.083353	0.99733853	0.39
12.346287	-20.159435	1.0013554	0.27
12.406139	-20.187038	1.0033677	0.44
12.553266	-20.285988	1.0083767	0.29
18.516266	-29.750841	1.3840495	0.13
12.833239	-20.456043	1.0184057	0.33
12.851322	-20.343237	1.0154907	0.49
12.934265	-20.196182	1.0136309	0.54
12.602287	-19.608467	0.990856	0.15
12.551476	-19.396296	0.98397154	0.5
12.61839	-19.367031	0.9840239	0.35
13.19463	-20.118046	1.015812	0.39
13.432814	-20.207598	1.0228697	0.34
13.460134	-20.114721	1.0209439	0.39
13.260312	-19.747746	1.0070869	0.2
20.209625	-29.929628	1.4207995	0.2
13.403194	-19.695196	1.0081894	0.18
13.358595	-19.499975	1.0022944	0.37
13.465005	-19.524393	1.005329	0.17
14.184454	-20.300684	1.0401679	0.37
14.112493	-20.13053	1.0342433	0.52
13.596823	-19.264547	1.0005565	0.14
13.676917	-19.252216	1.0016011	0.43
13.42682	-18.77483	0.9837886	0.29
13.4674425	-18.70885	0.9828485	0.5
21.191118	-29.278967	1.4226974	0.2
21.230816	-29.143217	1.4198028	0.16
13.744163	-18.785372	0.9909246	0.17
13.6258745	-18.502796	0.98104775	0.12
13.71914	-18.508371	0.9830853	0.44
13.722357	-18.393732	0.9801574	0.31
13.933007	-18.556293	0.98814905	0.0
14.243948	-18.728405	0.9991779	0.05
14.263266	-18.694439	0.99920684	0.0
48.50055	-62.869408	2.8769999	0.0
48.30685	-62.21744	2.8553226	0.0
48.422646	-61.967834	2.8515322	0.0
48.583965	-61.777847	2.849724	0.0
48.704563	-61.733524	2.8518062	0.0
48.938675	-61.634945	2.8539724	0.0
49.068687	-61.40625	2.8511722	0.0
49.348297	-61.36431	2.855322	0.0
48.74367	-60.22677	2.813757	0.0
49.638695	-60.944725	2.8517072	0.0
49.67279	-60.600864	2.8429322	0.0
49.74188	-60.493	2.8420277	0.0
49.69118	-60.049843	2.8292754	0.0
49.819305	-59.82422	2.8264666	0.0
50.03636	-59.707863	2.828629	0.0
50.55837	-59.951042	2.8467028	0.0
50.735	-59.783054	2.8458774	0.0
50.742	-59.415455	2.837099	0.0
51.34624	-59.934296	2.8630412	0.0
51.212933	-59.403847	2.8473003	0.0
37.73624	-39.35281	2.0445018	0.0
37.376144	-38.73461	2.0217073	0.11
37.043953	-38.271645	2.0028386	0.12
37.114334	-38.106186	1.999952	0.15
37.167618	-37.92486	1.9970672	0.12
37.23905	-37.7624	1.9951781	0.17
37.3256	-37.614834	1.994286	0.12
37.3739	-37.43155	1.9903986	0.18
37.48216	-37.4223	1.9934403	0.27
37.623154	-37.331345	1.9945353	0.27
37.711765	-37.18778	1.9936393	0.0
37.947437	-37.188152	1.9987177	0.0
38.676613	-37.66797	2.0277126	0.0
39.1358	-37.87877	2.0437558	0.0
39.44189	-37.9387	2.052825	0.0
39.305416	-37.690247	2.0439065	0.07
39.324516	-37.47425	2.0400214	0.09
39.534935	-37.440887	2.0441053	0.14
39.679913	-37.345	2.045199	0.09
39.74436	-37.1737	2.043304	0.15
39.82191	-37.015297	2.0414062	0.0
39.92162	-36.87775	2.0415041	0.11
40.968937	-37.727013	2.0864124	0.0
40.68614	-37.234165	2.0685651	0.0
40.305767	-36.65598	2.0457287	0.1
39.95465	-36.109573	2.0248852	0.13
39.628784	-35.59296	2.0050342	0.17
39.314034	-35.09026	1.986179	0.29
39.04965	-34.6362	1.9693152	0.22
39.09757	-34.570442	1.9693598	0.28
39.23466	-34.474648	1.9704438	0.27
39.36573	-34.373898	1.9715279	0.28
39.507874	-34.28308	1.97361	0.29
39.652016	-34.192265	1.974692	0.28
39.78108	-34.08856	1.975775	0.29
39.90813	-33.98287	1.9768578	0.31
39.937973	-33.90125	1.9759026	0.24
40.140457	-33.859077	1.9809766	0.28
40.27758	-33.76134	1.982057	0.27
40.40566	-33.65567	1.9831377	0.2
40.563896	-33.573822	1.9852157	0.31
40.688976	-33.46618	1.9862952	0.2
40.83213	-33.370445	1.988374	0.29
40.903225	-33.32358	1.9894124	0.23
31.040226	-25.12582	1.5563716	0.0
31.096516	-25.011364	1.5554333	0.13
40.219074	-32.147472	1.9467361	0.3
30.773932	-24.438208	1.5355898	0.21
30.292597	-23.90312	1.511691	0.25
25.55716	-20.101212	1.3060911	0.35
30.325924	-23.701231	1.50778	0.24
30.476776	-23.667175	1.5118291	0.27
30.4759	-23.515068	1.5078889	0.29
30.400692	-23.307411	1.5019529	0.28
30.441032	-23.188051	1.5010084	0.29
30.471352	-23.062748	1.4990636	0.25
30.399189	-22.859076	1.4931252	0.25
30.464594	-22.835117	1.4941489	0.27
30.7792	-22.921116	1.5051858	0.18
30.760317	-22.759123	1.5012423	0.18
30.788656	-22.632845	1.4992952	0.45
30.888306	-22.558155	1.500344	0.24
30.668594	-22.252346	1.4884088	0.27
30.701984	-22.131044	1.4874597	0.28
30.794504	-22.12495	1.489481	0.27
30.781713	-21.970922	1.4865332	0.28
30.844263	-21.87245	1.4855807	0.27
30.823456	-21.713472	1.482632	0.18
30.943243	-21.65468	1.4846764	0.45
31.279892	-21.745659	1.4957117	0.17
31.60734	-21.900251	1.5077232	0.36
32.85051	-22.611128	1.5557247	0.17
32.86482	-22.471003	1.5537746	0.0
43.77489	-29.731771	1.9964442	0.12
33.3532	-22.502192	1.5678573	0.0
44.072575	-29.535667	2.001568	0.13
44.214897	-29.432167	2.0036292	0.16
44.31215	-29.397278	2.0056593	0.17
44.454483	-29.293785	2.0077198	0.16
44.598816	-29.190294	2.00978	0.16
44.744152	-29.08681	2.0128398	0.1
44.8895	-28.98333	2.0148993	0.15
45.034855	-28.879854	2.0169575	0.1
45.178196	-28.773407	2.019016	0.15
45.290516	-28.746468	2.0220442	0.22
10.123923	-6.340049	0.6127444	0.16
10.134311	-6.3032885	0.61275333	0.48
10.156746	-6.2744637	0.6127618	0.36
10.188189	-6.2496037	0.6127704	0.46
9.356941	-5.700177	0.57878846	0.32
9.369679	-5.6882477	0.57979196	0.49
9.411196	-5.6733136	0.5807989	0.2
9.431663	-5.6464815	0.5808058	0.51
9.445098	-5.6146917	0.58081275	0.34
9.58492	-5.658263	0.5848187	0.27
9.448914	-5.5382257	0.57882625	0.48
9.496467	-5.527263	0.5808325	0.35
9.486137	-5.5014544	0.5798358	0.45
9.620932	-5.540069	0.5838418	0.41
9.6413965	-5.5122514	0.58484805	0.35
9.614734	-5.4576635	0.58285415	0.45
9.614144	-5.417949	0.58186007	0.39
9.686748	-5.4188867	0.5838661	0.41
9.712236	-5.3940473	0.5848718	0.36
9.6848755	-5.3593197	0.58287454	0.4
9.748464	-5.3553023	0.58488023	0.49
9.296728	-5.0697103	0.5668824	0.38
9.273115	-5.020091	0.5658868	0.31
9.188353	-4.937754	0.5618905	0.4
9.062488	-4.8336077	0.55589354	0.34
8.924892	-4.7433667	0.55089396	0.42
8.964444	-4.7284517	0.5518982	0.38
8.910781	-4.6649585	0.54890114	0.37
8.996457	-4.6748314	0.5519057	0.37
9.082123	-4.683712	0.5549103	0.37
8.841046	-4.52505	0.5449099	0.38
8.899652	-4.5200534	0.54691374	0.41
8.874341	-4.4902935	0.5449148	0.39
8.820702	-4.42879	0.54291654	0.46
8.81218	-4.391082	0.5419189	0.34
8.759547	-4.3305726	0.5399203	0.35
8.722963	-4.278987	0.5379218	0.38
8.683378	-4.2264113	0.535923	0.38
8.7379875	-4.219437	0.53692603	0.41
8.720704	-4.1946373	0.5359266	0.41
8.7372465	-4.1698213	0.5359286	0.4
8.763799	-4.14897	0.5369308	0.39
8.775326	-4.1211815	0.5369325	0.4
8.836941	-4.116192	0.5389354	0.43
8.883548	-4.1052566	0.5399378	0.39
8.882044	-4.0705295	0.5399389	0.31
8.88582	-4.0566373	0.5389395	0.54
8.878317	-4.0199304	0.53894025	0.25
8.447075	-3.7938995	0.521929	0.36
8.422556	-3.7512481	0.5209286	0.38
8.415087	-3.7175195	0.5199287	0.5
8.534816	-3.7383072	0.52393234	0.35
8.601452	-3.735306	0.5259344	0.37
8.548134	-3.6966362	0.5239328	0.45
8.509611	-3.6490328	0.5219315	0.34
8.629343	-3.6688306	0.525935	0.46
8.616862	-3.6321316	0.5249343	0.26
8.780651	-3.6687791	0.5309392	0.42
8.797218	-3.6439753	0.5309393	0.46
9.014074	-3.7004454	0.53894603	0.35
10.567132	-4.316922	0.59499896	0.2
8.778046	-3.5566938	0.52993685	0.47
8.892762	-3.5715375	0.53294	0.37
9.955778	-3.9600315	0.5719768	0.29
19.278158	-7.584492	0.9103147	0.29
10.436474	-4.075938	0.58799297	0.52
8.031814	-3.111576	0.5009035	0.24
7.7488256	-2.961894	0.48989016	0.57
8.315113	-3.1472075	0.50990933	0.19
7.944232	-2.9796975	0.49589324	0.45
7.9678507	-2.96085	0.49689192	0.27
7.939398	-2.9221814	0.49488842	0.59
8.278596	-3.0321803	0.5069004	0.27
8.104969	-2.9399953	0.5008912	0.23
8.121583	-2.9181762	0.5008893	0.54
8.138184	-2.895366	0.5008873	0.31
8.099733	-2.8537273	0.49988297	0.57
8.127352	-2.8348823	0.49988115	0.14
8.150972	-2.8150473	0.5008791	0.58
8.307935	-2.85468	0.505884	0.21
8.399616	-2.8566468	0.5088846	0.24
8.217025	-2.7664516	0.5028738	0.43
8.210612	-2.7357166	0.50187016	0.43
8.15416	-2.689127	0.49986437	0.37
17.247375	-5.608531	0.8232427	0.18
8.242265	-2.6484652	0.501859	0.34
17.260817	-5.553997	0.82324106	0.55
8.219844	-2.6127777	0.5008542	0.39
8.372585	-2.6325848	0.50585675	0.37
8.4212265	-2.6186993	0.50785476	0.46
8.487894	-2.6107602	0.5098535	0.45
17.44188	-5.28529	0.8262327	0.17
8.354011	-2.5136256	0.50383925	0.27
8.334802	-2.4938018	0.5038362	0.43
7.951124	-2.35308	0.48981532	0.38
8.075835	-2.3619888	0.49381596	0.41
8.343665	-2.412516	0.5028228	0.3
8.441346	-2.4115155	0.5058221	0.45
8.386941	-2.3688977	0.50381505	0.47
8.14921	-2.2608764	0.49479717	0.44
8.16985	-2.2390687	0.49579287	0.32
8.079436	-2.1885262	0.49278393	0.31
8.005025	-2.141947	0.48977536	0.49
8.046685	-2.1260858	0.49077168	0.25
8.087351	-2.1102252	0.4917679	0.34
8.083987	-2.0824742	0.49176207	0.57
15.190911	-3.8689928	0.7400626	0.18
8.0154085	-2.0249946	0.4887505	0.35
8.037068	-2.0041811	0.48974556	0.45
7.9656796	-1.9605781	0.48673663	0.27
7.7362137	-1.8793236	0.47872093	0.43
7.8859377	-1.889227	0.48372105	0.33
7.8075476	-1.8446347	0.4807114	0.37
7.711336	-1.8099533	0.4767044	0.33
7.684989	-1.7792336	0.47569707	0.55
9.700546	-2.2082558	0.5457738	0.27
7.7363334	-1.7405838	0.47768626	0.3
7.894056	-1.7494974	0.48268592	0.34
7.905727	-1.7267053	0.48267975	0.37
7.82435	-1.6831064	0.47966948	0.38
7.8071823	-1.6672521	0.47966546	0.47
7.8238554	-1.6454515	0.47965917	0.21
7.860537	-1.6276145	0.48065358	0.44
7.912226	-1.6127502	0.48264852	0.34
7.7868524	-1.5622175	0.4776363	0.39
7.8075356	-1.541409	0.4786299	0.33
7.863223	-1.5265453	0.47962454	0.48
15.308436	-2.9255226	0.7369085	0.2
15.323034	-2.8789492	0.73689914	0.57
13.305016	-2.4598472	0.666812	0.18
15.393254	-2.7937305	0.7388814	0.55
13.303264	-2.3746321	0.66679263	0.3
13.292886	-2.3300436	0.66578233	0.29
13.289517	-2.2874372	0.66577226	0.61
13.3233385	-2.2715833	0.6667683	0.24
9.051952	-1.5225711	0.5196047	0.35
9.0586195	-1.4938384	0.519596	0.43
9.041305	-1.4631245	0.5185869	0.41
9.090985	-1.4413277	0.5205794	0.37
9.073663	-1.4096235	0.51956975	0.45
9.026503	-1.3888179	0.51856387	0.3
8.914164	-1.3432438	0.5145509	0.39
8.935859	-1.3184756	0.5145426	0.38
9.028555	-1.3026243	0.5175361	0.38
9.073258	-1.2808286	0.51952827	0.45
9.033937	-1.2461538	0.51751727	0.3
9.064643	-1.2223771	0.51850885	0.53
9.068489	-1.2085074	0.5185041	0.23
9.0351715	-1.174824	0.517493	0.39
9.035876	-1.147085	0.5174834	0.38
12.695012	-1.5612046	0.6415801	0.46
9.777349	-1.176809	0.5424842	0.34
9.729048	-1.1411446	0.5404725	0.46
9.709746	-1.1084527	0.5394613	0.38
9.735595	-1.0955744	0.54045653	0.38
9.780301	-1.0698179	0.54244685	0.37
9.764002	-1.0371265	0.54143536	0.48
9.857718	-1.0163237	0.54442686	0.26
12.988658	-1.2907491	0.6504932	0.65
13.010344	-1.251123	0.6514801	0.27
16.54528	-1.5324817	0.77155	0.18
16.605127	-1.5126684	0.7735436	0.42
16.622807	-1.4621445	0.77352786	0.59
[truncated: 120,502 more rows]
