# Supplementary material for: Density-equalized RANDT scan matching with integrated outlier removal and point density uniformity
Source: PLoS One. 2026 Apr 28;21(4):e0345709. doi: 10.1371/journal.pone.0345709 (PMC13124066; doi:10.1371/journal.pone.0345709)
Supplement: S2 Dataset — Processed LiDAR data converted into CSV format, including spatial coordinates and associated attributes such as intensity values, used for analysis in this study. (ZIP) [file pone.0345709.s002.zip › Velodyne_CSV/000238.csv]

X	Y	Z	Intensity
79.140236	0.5447839	2.885351	0.0
45.752502	6.6024055	1.7771629	0.26
45.29417	6.6813755	1.76221	0.27
44.011833	6.632396	1.719176	0.19
42.611496	6.557427	1.6721257	0.14
41.401157	6.504449	1.6310892	0.35
40.30482	6.4614673	1.5940592	0.15
39.209488	6.411488	1.5570246	0.15
39.03132	6.445475	1.5510446	0.53
37.100975	6.2455554	1.4859155	0.24
36.18664	6.2075715	1.4548887	0.21
35.597305	6.221567	1.4358945	0.36
35.293972	6.282544	1.4259299	0.18
34.494637	6.2515583	1.3989073	0.3
34.47347	6.3035383	1.3989383	0.37
32.653126	6.075629	1.3367921	0.39
32.23679	6.1036196	1.3228067	0.3
31.500454	6.0656357	1.2987797	0.27
30.632116	5.9976635	1.2687341	0.19
30.312778	6.034651	1.2587541	0.32
30.310448	6.133613	1.259813	0.55
28.478266	5.8077416	1.1966076	0.17
28.352934	5.8747168	1.1926464	0.33
27.847597	5.861723	1.1756352	0.42
27.385262	5.853728	1.160627	0.34
26.42092	5.733776	1.127549	0.13
26.296583	5.793754	1.1235833	0.21
26.125418	5.798753	1.1185849	0.43
26.130087	5.8857203	1.1196358	0.34
26.122753	5.9706883	1.1196853	0.43
26.11742	6.0566564	1.1207353	0.34
26.10209	6.1396255	1.1207833	0.42
26.10976	6.2275925	1.1218345	0.41
26.09743	6.311561	1.1218829	0.41
26.106262	6.357544	1.1229095	0.34
26.099934	6.4425125	1.1229584	0.43
26.105604	6.5314794	1.1240097	0.34
26.087273	6.614449	1.1240572	0.42
26.088942	6.7024164	1.1251076	0.34
26.065615	6.783386	1.1251537	0.43
26.065283	6.871354	1.1262038	0.41
26.07512	6.9173374	1.12623	0.42
26.06679	7.003306	1.1272788	0.41
26.055462	7.0882745	1.1273268	0.41
26.02113	7.167246	1.127371	0.37
26.065805	7.267209	1.129428	0.48
26.18648	7.3901634	1.1344988	0.36
26.186152	7.4791307	1.1355488	0.4
26.192987	7.5261135	1.1365752	0.39
26.194664	7.6150813	1.137625	0.39
26.181334	7.7010503	1.1376727	0.38
26.172005	7.7880187	1.1387209	0.34
26.16068	7.8739877	1.1387683	0.4
26.162354	7.9649553	1.1398188	0.39
26.16819	8.011938	1.1408448	0.39
26.159864	8.098907	1.1408926	0.39
17.733326	5.5458937	0.84133595	0.33
17.56399	5.5538926	0.8363371	0.37
17.37865	5.555894	0.83033454	0.45
17.197319	5.5568953	0.82433134	0.38
17.021978	5.5598955	0.8193293	0.45
16.855808	5.5349064	0.8133123	0.29
16.67847	5.5349083	0.8073085	0.48
16.517136	5.5389085	0.80230707	0.31
16.3378	5.5359116	0.7973014	0.49
16.191465	5.5429106	0.79230165	0.32
16.013124	5.5389137	0.7862953	0.52
15.87479	5.5469127	0.7822962	0.34
15.716622	5.518924	0.7772774	0.5
15.567284	5.5219254	0.7722752	0.32
15.39495	5.5149302	0.76626706	0.51
15.276614	5.526927	0.7632702	0.34
15.121276	5.52493	0.7582649	0.44
14.983942	5.527931	0.75326264	0.4
14.865771	5.5109386	0.7492505	0.35
14.852442	5.558922	0.750275	0.54
14.862105	5.6169024	0.75130534	0.34
14.845777	5.663886	0.7513291	0.66
14.770441	5.688879	0.74933964	0.4
14.623105	5.6848826	0.7443329	0.4
14.487768	5.6848845	0.74032855	0.34
14.372598	5.665893	0.73631513	0.41
14.23526	5.663896	0.7323095	0.35
14.116927	5.6678967	0.7283076	0.41
13.9915905	5.6688986	0.7243037	0.35
13.855252	5.664902	0.7202969	0.48
13.503905	5.57094	0.70723706	0.18
13.202563	5.494971	0.69718796	0.39
13.08839	5.4719806	0.6931722	0.49
12.979057	5.473982	0.69016904	0.38
12.8697195	5.4759836	0.6861658	0.5
12.765385	5.4789844	0.6831631	0.39
12.643046	5.4739885	0.6791557	0.48
12.550712	5.480988	0.6771553	0.39
12.439539	5.455999	0.67313844	0.5
12.352205	5.463998	0.6701386	0.38
12.250864	5.4659996	0.6671351	0.51
12.140533	5.4620037	0.66412836	0.39
12.044193	5.4650044	0.6611254	0.41
11.93586	5.461008	0.6571185	0.52
11.845523	5.465009	0.6551162	0.4
11.755352	5.4460173	0.6521028	0.52
11.671015	5.452018	0.6491017	0.39
11.566676	5.4480214	0.6460946	0.41
11.466339	5.445025	0.64308816	0.52
11.393006	5.454024	0.64108866	0.4
11.292668	5.450028	0.63808155	0.52
11.221336	5.4590273	0.63608193	0.4
11.138161	5.441035	0.63306916	0.41
11.045826	5.4390383	0.6300632	0.41
10.95649	5.438041	0.6270578	0.52
10.875151	5.4410424	0.62505454	0.4
10.776816	5.434047	0.62204576	0.41
10.709478	5.443047	0.62004584	0.43
10.621144	5.44005	0.6170393	0.62
10.510969	5.4050646	0.6130169	0.3
10.481635	5.4320574	0.6130272	0.49
10.488301	5.478043	0.6140482	0.36
10.477976	5.5140324	0.61406356	0.48
10.499646	5.5680156	0.61608887	0.39
10.476316	5.5980067	0.6151006	0.45
10.38397	5.592012	0.6130919	0.39
10.3188	5.578018	0.6100814	0.46
10.237464	5.576022	0.60807496	0.38
10.166135	5.578024	0.6060709	0.39
10.101795	5.585024	0.6040694	0.38
10.031457	5.588026	0.6020657	0.41
9.958124	5.588029	0.60006034	0.39
9.896956	5.574035	0.59804994	0.39
9.816618	5.5700393	0.5950422	0.4
9.741282	5.568043	0.5930357	0.48
9.700947	5.586039	0.5920402	0.3
9.610606	5.575046	0.5890286	0.49
9.54927	5.580047	0.58802575	0.31
9.475104	5.5560575	0.5850099	0.51
9.417767	5.563058	0.5840081	0.33
9.341429	5.558062	0.5809998	0.5
9.292091	5.5690613	0.5800002	0.32
9.214757	5.562067	0.5779908	0.5
8.860392	5.387132	0.5638893	0.29
8.816061	5.3981314	0.5628899	0.41
8.772889	5.391135	0.5618833	0.42
8.706555	5.3881392	0.5598761	0.42
8.646217	5.3891416	0.55787104	0.51
8.60088	5.3991413	0.5568708	0.4
8.532542	5.394146	0.55486244	0.52
8.481209	5.399147	0.55385953	0.39
8.408867	5.3911533	0.5518495	0.5
8.372694	5.387156	0.5508444	0.4
8.315363	5.387159	0.5488388	0.52
8.259026	5.3881617	0.5468336	0.4
8.195687	5.3841662	0.5448256	0.52
8.148353	5.390167	0.54382306	0.4
8.089013	5.3881707	0.54281616	0.53
8.036678	5.3901734	0.54081136	0.39
7.9915094	5.378179	0.5398021	0.52
7.9481707	5.3861794	0.5388004	0.39
7.88484	5.379185	0.53679085	0.49
7.8454943	5.3901844	0.53579056	0.39
7.776164	5.378192	0.5337784	0.5
7.730829	5.3831935	0.53277504	0.38
7.6886487	5.3731985	0.5307666	0.49
7.6403165	5.3752007	0.52976173	0.4
7.578979	5.3682065	0.527752	0.5
7.536645	5.3742075	0.52674913	0.38
7.4813037	5.371212	0.5247414	0.5
7.437967	5.376213	0.52373785	0.4
7.386628	5.375217	0.5227311	0.51
7.3474617	5.3642225	0.5217224	0.39
7.298123	5.364226	0.5197162	0.5
7.258795	5.3702273	0.5187132	0.4
7.2054496	5.3672314	0.51770526	0.51
7.165119	5.3722334	0.5167017	0.39
7.1187806	5.373236	0.51569587	0.5
7.083444	5.3822365	0.51469415	0.38
7.0322714	5.361245	0.5126802	0.48
6.993937	5.3672466	0.5116769	0.38
6.948605	5.36725	0.51067066	0.49
6.907263	5.3712525	0.5096662	0.38
6.8619256	5.371256	0.50865966	0.5
6.8245897	5.3772573	0.5076563	0.38
6.7784204	5.3582654	0.5056435	0.48
6.7450824	5.367266	0.50564146	0.38
6.6857414	5.3552732	0.5036288	0.49
6.6574097	5.367273	0.5026284	0.38
6.6090717	5.363278	0.50161976	0.46
6.573738	5.3692794	0.5006162	0.38
6.5254045	5.364285	0.49960715	0.49
6.5062337	5.366286	0.4986047	0.39
6.4498878	5.3552933	0.49759245	0.47
6.415554	5.3612947	0.49658877	0.36
6.3712234	5.3582997	0.49558067	0.47
6.336886	5.364301	0.49457687	0.37
6.2905426	5.3603063	0.49356797	0.46
6.2542124	5.363309	0.49256277	0.36
6.212043	5.3443174	0.49055007	0.44
6.1826997	5.3543177	0.49054796	0.37
6.1433673	5.3543215	0.48954117	0.47
6.115031	5.364322	0.4885391	0.37
6.0366945	5.3293366	0.4855153	0.51
6.01035	5.3413367	0.48551401	0.32
5.987022	5.3543363	0.48551345	0.45
5.990854	5.3753314	0.48552	0.34
5.9935236	5.4123235	0.48653075	0.45
5.999203	5.451315	0.48754257	0.38
6.0238724	5.5093	0.489563	0.64
5.9755344	5.5003066	0.4885514	0.31
5.978203	5.5382986	0.48956212	0.25
5.9540367	5.5333023	0.48855615	0.27
5.935698	5.5523005	0.48855764	0.19
5.9213767	5.5732975	0.48856035	0.3
7.216313	6.827902	0.55014545	0.45
7.2159896	6.8708935	0.5511565	0.38
7.230666	6.92888	0.5531745	0.32
7.208342	6.950878	0.55317557	0.44
7.219179	6.9838705	0.55418617	0.43
7.2338557	7.042857	0.5562041	0.29
7.2175345	7.070853	0.5562077	0.48
7.2132077	7.1118455	0.557217	0.36
7.225886	7.1698327	0.558234	0.53
7.2255573	7.215824	0.5592451	0.26
5.7018695	5.74029	0.48755643	0.23
5.6747003	5.7312946	0.48654827	0.38
5.69438	5.787282	0.48856595	0.21
5.610036	5.7383013	0.4855355	0.38
5.574695	5.739306	0.48452768	0.3
7.1597676	7.4037967	0.562275	0.18
5.5560374	5.7932982	0.4855358	0.21
7.178289	7.4937773	0.56529987	0.32
7.1629605	7.525773	0.56630355	0.3
7.149635	7.5597687	0.566308	0.29
7.1603193	7.618757	0.5683237	0.2
7.158998	7.6657486	0.5693337	0.52
5.1181145	5.532403	0.4683734	0.26
5.079778	5.526409	0.46736264	0.29
5.0616093	5.524412	0.4673577	0.39
5.029275	5.524417	0.4663496	0.28
4.9869275	5.5144243	0.46533683	0.35
4.9585934	5.518428	0.46433043	0.37
4.9452677	5.5384264	0.4643311	0.35
4.9219294	5.548428	0.46432704	0.29
4.8885946	5.546433	0.46331787	0.11
6.914034	7.8427515	0.56830895	0.32
7.1807942	8.195653	0.5834495	0.32
7.1924844	8.26064	0.5854654	0.33
7.198165	8.32063	0.5864786	0.45
7.1918454	8.366624	0.5874857	0.38
7.19653	8.425613	0.5894982	0.31
7.186203	8.468607	0.5905034	0.49
7.1920466	8.502602	0.59151137	0.58
4.8529615	5.7973976	0.4693559	0.26
4.8576374	5.84039	0.47036502	0.15
4.3631577	5.2875557	0.44512406	0.42
4.3388233	5.292559	0.4451179	0.36
4.3174853	5.301561	0.4441132	0.4
4.2921553	5.304565	0.44410622	0.39
4.2709885	5.2955694	0.44309843	0.4
4.247651	5.301573	0.44309244	0.39
4.215309	5.296579	0.4420818	0.39
4.182965	5.2915854	0.44107115	0.45
4.1646285	5.3035865	0.44106746	0.36
4.1272945	5.2905946	0.4400538	0.43
4.11312	5.2905974	0.44004938	0.36
4.087789	5.2926016	0.43904173	0.45
4.0644526	5.297605	0.43903512	0.35
4.033119	5.2916117	0.43802416	0.44
4.0047736	5.2906165	0.4380149	0.37
3.9734354	5.284623	0.43700382	0.45
3.9500935	5.289627	0.4359969	0.36
3.9369261	5.2896295	0.43599257	0.45
3.9086032	5.2856355	0.4349826	0.36
3.8802493	5.2846403	0.43497297	0.44
3.8639278	5.2966423	0.43496916	0.37
3.8325887	5.289649	0.43395755	0.45
3.808245	5.2926536	0.4339496	0.38
3.7849045	5.2966576	0.43294206	0.44
3.7737496	5.2976594	0.4329383	0.34
3.734399	5.27967	0.4319222	0.43
3.723066	5.2996693	0.43192077	0.36
3.689726	5.288677	0.4309075	0.44
3.6693916	5.2956805	0.43090108	0.33
3.6450484	5.297685	0.43089253	0.43
3.6278827	5.2906895	0.42988545	0.41
3.602542	5.2906947	0.42987618	0.35
3.5722048	5.2827024	0.42886406	0.42
3.55287	5.290705	0.4288578	0.34
3.5255249	5.2877116	0.42784724	0.45
3.504197	5.291716	0.42783964	0.38
3.4768667	5.286722	0.42682868	0.4
3.4636939	5.285725	0.42682356	0.4
3.4363518	5.2817316	0.4258126	0.4
3.412013	5.281737	0.42580315	0.41
3.3856726	5.2787433	0.42479256	0.4
3.3673446	5.2867465	0.42478615	0.41
3.3410006	5.2837524	0.42477542	0.38
3.3186593	5.2867575	0.42376676	0.38
3.3004892	5.2767625	0.4237585	0.38
3.2761524	5.2757683	0.42274857	0.39
3.250816	5.2727747	0.422738	0.4
3.234495	5.282777	0.4227322	0.38
3.2021425	5.269786	0.42171764	0.47
3.1457949	5.215805	0.41868952	0.37
3.0924475	5.1658225	0.41666287	0.38
3.0762606	5.1598268	0.41565555	0.3
3.01691	5.0988474	0.4126254	0.26
2.9965754	5.1018524	0.41261694	0.41
2.9772372	5.1068563	0.412609	0.34
2.9599028	5.11486	0.4126021	0.35
2.9445724	5.1258626	0.41259623	0.39
2.9232373	5.126868	0.41258693	0.35
2.9200675	5.1408677	0.4125865	0.39
2.8857298	5.1188784	0.41156968	0.36
2.8593917	5.1108856	0.41055736	0.36
2.8420448	5.1198893	0.41055015	0.36
2.8217025	5.1228943	0.4105411	0.39
2.8083756	5.1368966	0.41053587	0.41
2.8460793	5.2418776	0.41455963	0.25
2.8148892	5.206889	0.41254312	0.56
2.8105576	5.238887	0.41354296	0.29
2.782218	5.226896	0.41252902	0.35
2.7758908	5.254895	0.41352758	0.28
2.7995882	5.337882	0.41654322	0.28
2.777246	5.3378882	0.41553256	0.5
2.7750783	5.354887	0.41653237	0.39
2.7737608	5.3928847	0.4175336	0.31
2.7684317	5.4248834	0.4185325	0.32
2.7060611	5.348907	0.41549852	0.38
2.7517745	5.477884	0.4195267	0.18
2.7334433	5.4848886	0.4195179	0.21
2.7100947	5.4838953	0.4195062	0.25
2.70094	5.485898	0.4195017	0.0
2.6785984	5.485904	0.4184904	0.1
2.6682703	5.508906	0.41948602	0.32
2.6449265	5.5069127	0.419474	0.19
2.6275945	5.5159173	0.4194654	0.18
2.608261	5.520922	0.4184555	0.23
2.5769129	5.501933	0.41743863	0.24
2.5707448	5.5119343	0.41843566	0.25
2.5423968	5.498944	0.41742042	0.11
2.5240676	5.504949	0.41741085	0.17
2.5027344	5.5049553	0.41639945	0.3
2.485392	5.51496	0.41639036	0.19
2.4620597	5.509968	0.41637766	0.21
2.4357133	5.4999766	0.41536316	0.11
2.4255524	5.4999795	0.41535762	0.16
2.4092104	5.5119843	0.41534886	0.16
2.384878	5.5039926	0.4153353	0.33
2.3735483	5.525995	0.4153293	0.27
2.340198	5.499007	0.4143103	0.11
2.3268702	5.5160103	0.414303	0.16
2.3015363	5.505019	0.41428858	0.12
2.2873545	5.4980245	0.41328046	0.15
2.2700214	5.5060296	0.41327062	0.31
2.248689	5.504037	0.41325834	0.11
2.2243392	5.4970455	0.41224426	0.15
2.2050114	5.4990516	0.412233	0.27
2.1896837	5.511056	0.41222405	0.11
2.1785011	5.5110598	0.41221747	0.15
2.1531692	5.4980693	0.41120252	0.16
2.1398356	5.516073	0.41219455	0.1
2.1044738	5.4810867	0.41017357	0.16
2.0981627	5.514087	0.41116956	0.31
2.0768156	5.513095	0.41115665	0.21
2.0574708	5.517102	0.41114485	0.15
2.0343068	5.481111	0.40913102	0.24
2.0239813	5.506114	0.41012445	0.27
2.0036354	5.507121	0.41011187	0.16
1.9812981	5.501129	0.40909806	0.2
1.9569602	5.4891386	0.40908304	0.11
1.9386215	5.494145	0.40907145	0.14
1.8952522	5.4321637	0.4060451	0.14
1.7899921	5.171213	0.39698306	0.38
1.7576385	5.134227	0.39496312	0.28
1.7002686	5.0252523	0.39092857	0.31
1.7009491	5.07825	0.39292786	0.29
1.6906115	5.102253	0.39292058	0.35
1.670267	5.097261	0.39290744	0.36
1.6539476	5.1002665	0.39289665	0.39
1.6387751	5.0822735	0.39188716	0.37
1.6204343	5.0822806	0.39187503	0.35
1.607086	5.0992846	0.39186567	0.39
1.5847574	5.084294	0.3918512	0.38
1.5694071	5.0952997	0.39184052	0.41
1.5580814	5.1153035	0.3918322	0.29
1.5447475	5.130308	0.39282262	0.41
1.5335907	5.121313	0.39181533	0.37
1.5192498	5.1343184	0.39280504	0.39
1.5039141	5.1433244	0.39279413	0.37
1.5005976	5.190324	0.39379007	0.2
1.5012755	5.253322	0.39578807	0.54
1.4719177	5.2183347	0.39476892	0.23
1.4625897	5.248338	0.39576113	0.37
1.449424	5.233344	0.3947524	0.43
1.4330859	5.2403502	0.39474052	0.33
1.4117452	5.2293596	0.3947258	0.39
1.3964053	5.240366	0.3947143	0.34
1.3810762	5.249372	0.39470282	0.39
1.3587435	5.2323813	0.39368746	0.38
1.3495672	5.2333856	0.39368072	0.36
1.331224	5.2333937	0.3936673	0.38
1.3118945	5.226402	0.39365348	0.38
1.2975458	5.2434072	0.393642	0.37
1.2802113	5.2454147	0.39362904	0.34
1.257869	5.228425	0.39261326	0.36
1.241529	5.235432	0.39260063	0.39
1.2343762	5.2394347	0.39259502	0.34
1.2130297	5.226445	0.39257964	0.39
1.1966938	5.232452	0.3925669	0.38
1.1823621	5.246458	0.39255515	0.38
1.1630119	5.242467	0.39254054	0.38
1.1456912	5.2404747	0.3925273	0.38
1.1253415	5.231484	0.39151213	0.36
1.1151717	5.2254887	0.3915046	0.37
1.1008371	5.240495	0.39149246	0.34
1.083506	5.240503	0.39147887	0.36
1.0631515	5.2315125	0.3914634	0.39
1.0468189	5.23652	0.39145017	0.37
1.0284903	5.2305284	0.39043593	0.32
1.0101446	5.228537	0.39042142	0.39
1.0019722	5.2325406	0.3904146	0.36
0.98563164	5.239548	0.39040095	0.34
0.96528935	5.2255583	0.39038545	0.39
0.94794655	5.2275667	0.3903712	0.34
0.930614	5.2265754	0.3903571	0.39
0.91026765	5.2125845	0.3893414	0.38
0.89693666	5.233591	0.39032888	0.37
0.8887714	5.235595	0.390322	0.38
0.8694389	5.2226048	0.38930687	0.36
0.852104	5.221613	0.38929248	0.38
0.8347557	5.2246213	0.38927773	0.36
0.8184242	5.2286296	0.38926366	0.36
0.80108213	5.229638	0.3892489	0.36
0.7837459	5.2286468	0.38923424	0.36
0.77456903	5.2276516	0.3892265	0.34
0.7552278	5.214661	0.38821095	0.34
0.7399009	5.223669	0.38819706	0.36
0.723566	5.2286773	0.38818255	0.36
0.7062304	5.226686	0.38816768	0.35
0.6888916	5.2256947	0.38815263	0.34
0.67871153	5.2177	0.38814437	0.35
0.66136897	5.217709	0.38812914	0.34
0.6450436	5.2187176	0.3881147	0.39
0.6267007	5.210727	0.38709906	0.32
0.61237097	5.2297344	0.38808477	0.38
0.59402156	5.2237444	0.38806888	0.36
0.5766877	5.2197533	0.38705364	0.33
0.56750536	5.219758	0.38704538	0.34
0.5501651	5.2177672	0.38702986	0.34
0.53182924	5.2037773	0.38701442	0.34
0.51749504	5.227785	0.3869993	0.34
0.49915746	5.213795	0.38698372	0.35
0.4818114	5.2138042	0.38696778	0.36
0.46749654	5.229812	0.38695318	0.38
0.4563119	5.208818	0.38594466	0.33
0.4389754	5.2028275	0.38592908	0.35
0.42464742	5.2268357	0.38691357	0.34
0.40528712	5.210846	0.38589686	0.34
0.38996688	5.2188544	0.3868817	0.35
0.37262794	5.2138643	0.3858658	0.37
0.35528573	5.209874	0.38584968	0.38
0.34610268	5.2088795	0.38584104	0.32
0.3307778	5.221888	0.38582525	0.34
0.31343997	5.2138977	0.38580933	0.34
0.29610217	5.2049074	0.38579345	0.34
0.27976415	5.2129164	0.38577694	0.36
0.26342592	5.221926	0.38576025	0.37
0.24407135	5.1879373	0.3847445	0.36
0.23690619	5.2079415	0.38573566	0.32
0.21956548	5.1989512	0.38471946	0.31
0.20423312	5.2249603	0.38570195	0.5
0.19495802	5.336966	0.38968235	0.23
0.17962785	5.377975	0.39066333	0.35
0.16431127	5.4049845	0.39164552	0.19
0.14595966	5.3939953	0.39162818	0.16
0.13780195	5.391	0.39162028	0.13
0.120464616	5.38801	0.3916031	0.17
0.10312448	5.3910203	0.3915853	0.31
0.08578371	5.397031	0.39156714	0.2
0.067430876	5.3780417	0.39055023	0.18
0.051107146	5.393052	0.3915321	0.21
0.032750953	5.3780627	0.3905147	0.18
0.025607703	5.402067	0.39150503	0.3
0.008268868	5.4120784	0.3914862	0.2
-0.010089273	5.381089	0.39047012	0.16
-0.026407521	5.409099	0.39145043	0.23
-0.044768617	5.386111	0.39043346	0.18
-0.06108628	5.4001207	0.391415	0.22
-0.07026573	5.4001265	0.39140534	0.18
-0.08760572	5.397137	0.39138734	0.34
-0.104945496	5.3931484	0.3903694	0.2
-0.12229227	5.377159	0.3903525	0.18
-0.13961828	5.4071703	0.3913311	0.22
-0.15696158	5.3991814	0.3913133	0.18
-0.17429556	5.407192	0.3912939	0.24
-0.18246475	5.391197	0.39028665	0.19
-0.19980738	5.3872085	0.3902683	0.21
-0.21715535	5.3772197	0.39025044	0.19
-0.23447601	5.401231	0.39122927	0.12
-0.2518206	5.395242	0.39121088	0.16
-0.26915094	5.404253	0.39119104	0.21
-0.28650346	5.3902645	0.3901733	0.17
-0.29465556	5.3982697	0.3911635	0.13
-0.31200397	5.3892813	0.39014518	0.18
-0.32932502	5.405293	0.3911244	0.21
-0.34669197	5.382304	0.39010727	0.17
-0.36402375	5.3883157	0.3900873	0.13
-0.38035586	5.379327	0.39006984	0.18
-0.39969534	5.4073396	0.3910454	0.23
-0.40687114	5.3823442	0.39003965	0.2
-0.42420074	5.389356	0.39101937	0.21
-0.4415365	5.391368	0.39099947	0.16
-0.45987988	5.4003806	0.3909777	0.14
-0.47622347	5.3853917	0.38996044	0.17
-0.49455595	5.400404	0.39093798	0.3
-0.5118919	5.401416	0.3909179	0.2
-0.5200566	5.3984213	0.39090875	0.17
-0.5383895	5.411434	0.39188632	0.33
-0.55475247	5.3884454	0.39086944	0.2
-0.5720843	5.391457	0.39084896	0.16
-0.58941555	5.3944697	0.3908284	0.31
-0.6077549	5.402482	0.39080614	0.2
-0.62408334	5.3974934	0.3907874	0.18
-0.6342476	5.4125013	0.39177403	0.23
-0.6486068	5.377511	0.3907602	0.19
-0.6689265	5.4095254	0.3917332	0.21
-0.6832799	5.3785353	0.39071888	0.18
-0.70361567	5.40255	0.39169243	0.21
-0.7179598	5.37656	0.39067757	0.18
-0.72911733	5.3995686	0.3916621	0.21
-0.74447536	5.3765793	0.39064562	0.18
-0.76677847	5.4245954	0.3926144	0.22
-0.77914304	5.3786044	0.39060348	0.17
-0.80046546	5.4106197	0.39157474	0.34
-0.81680965	5.400632	0.39155567	0.21
-0.83315486	5.3906436	0.39153653	0.18
-0.8514968	5.394657	0.39151365	0.21
-0.8586627	5.3856626	0.3915056	0.18
-0.8789985	5.403677	0.39147896	0.21
-0.89333826	5.383688	0.39146292	0.16
-0.9136681	5.402703	0.39143607	0.32
-0.93002194	5.390715	0.3914167	0.2
-0.94536436	5.3767266	0.39139873	0.18
-0.96668255	5.4037423	0.39236972	0.31
-0.9738784	5.3867483	0.3913621	0.21
-0.9902096	5.3817606	0.39134195	0.19
-1.0115371	5.404776	0.39231312	0.3
-1.0278709	5.3987885	0.39229292	0.2
-1.0422333	5.3747997	0.39127663	0.18
-1.0635597	5.396816	0.39224765	0.21
-1.0687374	5.37582	0.39124274	0.17
-1.0930691	5.410838	0.3932088	0.23
-1.107415	5.3918495	0.39219186	0.18
-1.12674	5.4028645	0.39316612	0.14
-1.141088	5.3838754	0.39214906	0.18
-1.1634192	5.406893	0.39311838	0.23
-1.1757725	5.3779025	0.3921045	0.18
-1.1899334	5.4039135	0.3930841	0.21
-1.2042842	5.3849244	0.3920668	0.18
-1.2296016	5.422944	0.39403084	0.22
-1.2379478	5.378951	0.39202312	0.17
-1.2602828	5.398968	0.3929923	0.31
-1.2806127	5.4109845	0.39396456	0.2
-1.2949764	5.389996	0.39294708	0.17
-1.3061417	5.4000053	0.39393154	0.13
-1.3214793	5.3890176	0.3929119	0.17
-1.3448057	5.413036	0.39387915	0.3
-1.3571632	5.3860464	0.3928645	0.2
-1.3725085	5.3740587	0.39284474	0.2
-1.38785	5.363071	0.39282486	0.27
-1.3842337	5.2710695	0.38983583	0.22
-1.3774451	5.2030654	0.3878495	0.28
-1.3907894	5.186076	0.38683257	0.35
-1.4111316	5.196093	0.3878043	0.34
-1.4284765	5.194107	0.38778082	0.35
-1.4517928	5.2191257	0.38874745	0.36
-1.4721172	5.231142	0.3887189	0.38
-1.4884614	5.225156	0.38869685	0.38
-1.494656	5.211161	0.3886892	0.36
-1.51099	5.207175	0.38866693	0.38
-1.5303309	5.2121906	0.38863993	0.34
-1.5486685	5.2142057	0.38861442	0.38
-1.5650015	5.21022	0.38859195	0.33
-1.5873282	5.2272377	0.3895599	0.34
-1.6006731	5.2112494	0.38954216	0.34
-1.608856	5.2062564	0.388531	0.35
-1.6301836	5.219274	0.3895004	0.35
-1.6425352	5.199285	0.38948414	0.34
-1.66187	5.2043014	0.38945663	0.37
-1.6832045	5.215319	0.38942596	0.35
-1.698541	5.207332	0.38940465	0.34
-1.7168798	5.208348	0.3903786	0.34
-1.728058	5.2133574	0.39036247	0.33
-1.7443943	5.208371	0.39033943	0.39
-1.762743	5.2073874	0.39031327	0.36
-1.781078	5.208403	0.39028698	0.38
-1.7974268	5.2014174	0.39026383	0.34
-1.8177537	5.209435	0.39123422	0.37
-1.8350943	5.20645	0.39120933	0.36
-1.8412732	5.196456	0.39020082	0.32
-1.8616108	5.2024736	0.39117113	0.39
-1.8839424	5.2144923	0.39113826	0.38
-1.8982798	5.2035055	0.3911178	0.34
-1.9176214	5.205522	0.39108953	0.36
-1.9389589	5.2135406	0.39205807	0.36
-1.9461379	5.2065473	0.39204782	0.39
-1.9664677	5.212565	0.39201778	0.37
-1.9868101	5.2165833	0.39198774	0.38
-2.002152	5.207597	0.39196542	0.37
-2.018505	5.1996117	0.3919415	0.33
-2.0378428	5.2016287	0.39291278	0.39
-2.0541813	5.195644	0.3928887	0.36
-2.06734	5.206655	0.39286885	0.36
-2.0846813	5.202671	0.39284313	0.36
-2.1040218	5.2036886	0.39281422	0.37
-2.125369	5.2087073	0.39378217	0.31
-2.1407025	5.2007217	0.39375937	0.39
-2.1580422	5.196738	0.39373338	0.34
-2.177372	5.1987553	0.39370424	0.36
-2.1935482	5.213769	0.39467952	0.37
-2.208896	5.203784	0.3946565	0.37
-2.226218	5.2017994	0.39463028	0.36
-2.2475646	5.205819	0.39459783	0.41
-2.2669132	5.204837	0.39456838	0.34
-2.288235	5.2118564	0.39553577	0.37
-2.3065796	5.208873	0.39550778	0.36
-2.3177595	5.2108836	0.39549062	0.37
-2.3350935	5.2068996	0.3954641	0.35
-2.3504322	5.1979146	0.3954406	0.36
-2.3727744	5.203935	0.39640617	0.36
-2.394112	5.2079544	0.3963732	0.36
-2.4104593	5.1999702	0.39634797	0.36
-2.4307942	5.201989	0.39631644	0.36
-2.4399686	5.199998	0.39630222	0.35
-2.4652987	5.213021	0.3972628	0.39
-2.4796429	5.201035	0.39724046	0.41
-2.5009744	5.205055	0.39720717	0.4
-2.4773772	5.108039	0.39424384	0.28
-2.4897275	5.092052	0.39422444	0.36
-2.5000775	5.072063	0.3932081	0.39
-2.513247	5.079075	0.3941874	0.41
-2.5375898	5.0880976	0.39414912	0.38
-2.5938654	5.1681457	0.39706096	0.27
-2.6341782	5.2111816	0.39899763	0.37
-2.6525192	5.2071996	0.39896852	0.37
-2.673868	5.20822	0.39993465	0.39
-2.6902003	5.2012362	0.39990854	0.33
-2.7023764	5.204248	0.3998892	0.41
-2.73969	5.2392817	0.4018302	0.27
-2.7480538	5.213291	0.40081635	0.55
-2.7474225	5.1702943	0.39981654	0.39
-2.747793	5.1292973	0.39781505	0.32
-2.7621307	5.1183124	0.39779174	0.35
-2.7804809	5.1133304	0.39776206	0.42
-2.7906506	5.113341	0.39874563	0.42
-2.8109775	5.1143603	0.3987128	0.41
-2.838328	5.1253867	0.39966884	0.37
-2.852674	5.1134014	0.39964524	0.43
-2.8700137	5.107419	0.39961687	0.35
-2.896341	5.1184444	0.39957434	0.45
-2.9196844	5.122467	0.4005364	0.36
-2.9318535	5.1254787	0.40051663	0.46
-2.9511845	5.123498	0.40048492	0.37
-2.9735267	5.12552	0.40144837	0.44
-2.99787	5.1305437	0.4014086	0.37
-3.0162106	5.1255627	0.4013782	0.39
-3.0365553	5.1235833	0.40234464	0.46
-3.0578945	5.1236043	0.40230942	0.38
-3.0670686	5.120614	0.4022941	0.45
-3.0943956	5.131641	0.40324938	0.38
-3.105749	5.1136537	0.40322968	0.43
-3.1290867	5.116677	0.4031911	0.37
-3.1584203	5.1297054	0.40414295	0.38
-3.1767547	5.124725	0.40411213	0.38
-3.2000976	5.126748	0.40407327	0.39
-3.211262	5.1277595	0.40505466	0.39
-3.2326214	5.1247816	0.40501872	0.39
-3.2519588	5.1208014	0.40498605	0.38
-3.2792897	5.1298285	0.4059407	0.39
-3.3096242	5.142858	0.40689048	0.39
-3.315969	5.117867	0.40587822	0.39
-3.3413148	5.121893	0.40683568	0.41
-3.355479	5.126907	0.40681207	0.39
-3.372821	5.1189256	0.40678218	0.39
-3.403157	5.130955	0.4077316	0.38
-3.4234912	5.127977	0.40769684	0.39
-3.4478347	5.1300015	0.4086556	0.41
-3.4631853	5.118019	0.40862858	0.41
-3.4855368	5.1160426	0.4085903	0.41
-3.4996946	5.1210566	0.4085665	0.42
-3.5270364	5.1270847	0.4095202	0.41
-3.5513732	5.12911	0.4104787	0.41
-3.5687191	5.120129	0.4104482	0.43
-3.5930629	5.1211543	0.41040647	0.4
-3.613399	5.1171756	0.41037112	0.41
-3.623568	5.115187	0.4113534	0.42
-3.6519134	5.121216	0.41130507	0.41
-3.6802475	5.128245	0.41225675	0.42
-3.7015936	5.1242676	0.41221946	0.42
-3.715945	5.110285	0.4121933	0.41
-3.7422774	5.114312	0.41314796	0.43
-3.7656171	5.113337	0.4131073	0.43
-3.785775	5.125357	0.4140734	0.43
-3.8091118	5.1243815	0.41403267	0.44
-3.8234718	5.109399	0.41400608	0.43
-3.8518138	5.1144285	0.4149571	0.34
-3.8761508	5.1144547	0.41491455	0.52
-3.9014795	5.1164813	0.41587037	0.34
-3.926838	5.1155086	0.41582578	0.45
-3.9451745	5.1075296	0.41579267	0.44
-3.954344	5.10354	0.41677612	0.41
-3.9896739	5.1175756	0.4177155	0.34
-4.0050325	5.1035943	0.41768682	0.52
-4.0343623	5.109625	0.4176357	0.34
-4.0597143	5.1086526	0.4185908	0.45
-4.084049	5.107679	0.4185476	0.44
-4.109199	5.124704	0.41950506	0.38
-4.125546	5.1127234	0.4194746	0.45
-4.151894	5.112752	0.42042777	0.44
-4.177237	5.111779	0.4203826	0.36
-4.2015777	5.1098065	0.42133898	0.62
-4.201945	5.076812	0.42033404	0.4
-4.2272854	5.0758395	0.42028865	0.34
-4.24245	5.0788555	0.42126197	0.51
-4.329736	5.1549397	0.42511594	0.37
-4.5199337	5.3571177	0.4338025	0.33
-4.553264	5.364153	0.43474364	0.34
-4.5816054	5.364184	0.4346927	0.35
-4.5969486	5.349203	0.43466297	0.35
-4.6322865	5.357241	0.43560043	0.33
-4.648459	5.3592587	0.4365716	0.35
-4.674803	5.356288	0.4365236	0.37
-4.707131	5.361323	0.4374659	0.34
-4.733482	5.3573527	0.43741763	0.39
-4.754829	5.3483777	0.43837762	0.35
-4.786171	5.3504124	0.43832105	0.36
-4.809507	5.3444395	0.43927774	0.36
-4.83667	5.358467	0.44023058	0.35
-4.8640146	5.355498	0.44018036	0.36
-4.8953514	5.357533	0.44112357	0.36
-4.911709	5.3415537	0.44109115	0.37
-4.9460435	5.346591	0.44202927	0.38
-4.973383	5.343622	0.4419788	0.38
-4.9997215	5.3396525	0.44292995	0.39
-5.0328856	5.3586864	0.4438724	0.38
-5.0592303	5.353717	0.44382325	0.39
-5.0845757	5.3477464	0.44477573	0.38
-5.109918	5.341776	0.44472814	0.39
-5.1382604	5.3388085	0.44567546	0.39
-5.1706014	5.3398447	0.4466161	0.4
-5.2039385	5.3418818	0.446555	0.4
-5.221113	5.342901	0.44752347	0.39
-5.2494593	5.338934	0.44747043	0.35
-5.29078	5.3499784	0.44939604	0.41
-5.308138	5.3340015	0.44936097	0.4
-5.3444753	5.3380423	0.44929442	0.39
-5.380812	5.3420825	0.45022777	0.34
-5.406163	5.3341126	0.4511792	0.41
-5.4333253	5.345142	0.45213082	0.36
-5.4596605	5.339173	0.4520807	0.41
-5.4930134	5.3382115	0.45301846	0.36
-5.519357	5.3312426	0.452968	0.41
-5.5616894	5.3402896	0.45489082	0.35
-5.590028	5.3353224	0.4548369	0.41
-5.6243715	5.335362	0.45577273	0.36
-5.6455393	5.339386	0.45673397	0.37
-5.684885	5.34343	0.45766115	0.41
-5.714227	5.3384647	0.45760515	0.36
-5.7545667	5.34351	0.45853055	0.43
-5.7949033	5.3485556	0.45945588	0.31
-5.8292456	5.347595	0.46039113	0.39
-5.8385973	5.323611	0.46036842	0.43
-5.822797	5.2915993	0.45939127	0.4
-5.8211784	5.255605	0.4583865	0.41
-5.8315215	5.2336216	0.4583622	0.41
-5.829907	5.197627	0.45735732	0.42
-5.828261	5.1646323	0.4563531	0.41
-5.8256297	5.129637	0.45535025	0.39
-5.825009	5.0956435	0.45434374	0.39
-5.821201	5.075643	0.45434642	0.41
-5.8415437	5.0626698	0.4543049	0.45
-5.8888803	5.0727224	0.45521748	0.3
-5.951194	5.09679	0.45710483	0.41
-5.984551	5.0928297	0.45804054	0.41
-6.018893	5.0908704	0.4589748	0.41
-6.0460525	5.0989003	0.45992503	0.43
-6.094382	5.108955	0.4608354	0.44
-6.1197376	5.0979867	0.46178448	0.45
-6.1530833	5.0940266	0.46171996	0.43
-6.1904187	5.0940704	0.4626487	0.44
-6.230756	5.0961175	0.46357217	0.43
-6.266114	5.0921597	0.46450362	0.43
-6.2972755	5.1021943	0.4654465	0.45
-6.334614	5.1012383	0.4663748	0.44
-6.36796	5.096279	0.46730968	0.42
-6.409305	5.0973277	0.4682307	0.43
-6.4436445	5.093369	0.4691638	0.44
-6.4759974	5.0864086	0.4690999	0.46
-6.5183334	5.088458	0.4710191	0.45
-6.557493	5.1035013	0.47194773	0.45
-6.5818415	5.0905333	0.4718975	0.45
-6.6251893	5.091584	0.47281435	0.45
-6.6645346	5.0896316	0.47373804	0.46
-6.707878	5.090683	0.47565472	0.46
-6.7492123	5.0907316	0.47657502	0.44
-6.7955503	5.093786	0.47748637	0.44
-6.817728	5.0938125	0.47844353	0.46
-6.8560653	5.090859	0.47936863	0.46
-6.890424	5.082902	0.4793	0.46
-6.93775	5.086957	0.48120952	0.47
-6.9821043	5.0860105	0.48212332	0.45
-7.0264335	5.087063	0.4830377	0.45
-7.060796	5.0781064	0.48396853	0.46
-7.094955	5.087145	0.4849048	0.46
-7.1392884	5.087198	0.4858187	0.46
-7.1786485	5.0812464	0.48674056	0.46
-7.229973	5.0863066	0.48764223	0.48
-7.2743325	5.083361	0.48955506	0.48
-7.3186774	5.081414	0.4904682	0.47
-7.364015	5.080469	0.4913796	0.47
-7.3991795	5.088509	0.4923134	0.48
-7.4375296	5.0815573	0.49323657	0.48
-7.4958653	5.0886254	0.49512488	0.48
-7.5502005	5.09269	0.49602	0.48
-7.58156	5.0797315	0.49695483	0.48
-7.6239057	5.0747833	0.49787056	0.47
-7.673242	5.074843	0.4987741	0.48
-7.7124114	5.083888	0.5007002	0.47
-7.7637553	5.08395	0.50159967	0.48
-7.815097	5.084012	0.5024991	0.48
-7.859445	5.079067	0.50441074	0.48
-7.900791	5.072119	0.50532746	0.49
-7.9521346	5.071182	0.5062264	0.49
-7.9803057	5.0722156	0.5071715	0.48
-8.048646	5.0812955	0.5090401	0.47
-8.099981	5.080358	0.5099389	0.47
-8.13834	5.0694075	0.51086	0.48
-8.199679	5.073481	0.5127407	0.5
-8.250021	5.070543	0.51364064	0.49
-8.296368	5.0646014	0.51554745	0.49
-8.350526	5.0806623	0.516446	0.49
-8.406865	5.080731	0.518335	0.49
-8.451223	5.071788	0.51924455	0.49
-8.499571	5.0658484	0.52014726	0.5
-8.55192	5.061913	0.52204263	0.6
-8.538302	5.017909	0.521055	0.62
-8.808537	5.1442027	0.53056306	0.19
-9.67226	5.6431127	0.5620223	0.09
-9.783588	5.6682415	0.5658106	0.13
-9.809943	5.6442804	0.56575036	0.09
-9.546844	5.4100275	0.5551918	0.76
-9.502246	5.344992	0.55225796	0.4
-9.5526	5.335057	0.55415475	0.35
-9.980564	5.5605145	0.56938374	0.15
-10.175844	5.6307325	0.5760206	0.4
-10.180224	5.5917497	0.5749984	0.34
-10.166615	5.542748	0.57400835	0.32
-10.173994	5.505768	0.57398075	0.25
-10.198357	5.478806	0.5739229	0.39
-10.240721	5.4608636	0.5748323	0.1
-10.167938	5.401792	0.57195616	0.81
-10.11835	5.3337517	0.5690307	0.39
-10.16971	5.3208194	0.57092386	0.19
-10.188078	5.290851	0.5708766	0.43
-10.187454	5.250862	0.5698635	0.48
-10.182833	5.20887	0.5688576	0.46
-10.178212	5.1668773	0.56785166	0.46
-10.168409	5.141873	0.5678621	0.46
-10.1707945	5.102888	0.56684315	0.47
-10.176166	5.066906	0.5668193	0.46
-10.155557	5.0168962	0.56484216	0.68
-10.213913	5.0069714	0.56672204	0.31
-10.339238	5.030119	0.5704803	0.48
-10.403399	5.0421944	0.57235664	0.5
-10.478748	5.0392885	0.57420504	0.5
-10.563085	5.0413923	0.5770373	0.51
-10.631445	5.033479	0.57889766	0.5
-10.708792	5.030576	0.5807419	0.48
-10.777144	5.0226636	0.58260214	0.48
-10.861484	5.022768	0.5854334	0.49
-10.934643	5.036854	0.5872923	0.49
-11.021996	5.0359626	0.5901171	0.48
-11.090344	5.02705	0.5919768	0.5
-11.176693	5.025158	0.5938031	0.5
-11.253048	5.018255	0.59664744	0.5
-11.331395	5.0123544	0.59848815	0.48
-11.414747	5.007459	0.6003191	0.49
-11.513902	5.0305753	0.60412914	0.49
-11.598249	5.0256815	0.60595804	0.51
-11.6835985	5.020789	0.60878485	0.49
-11.766945	5.0148945	0.6106153	0.49
-11.855306	5.0090065	0.61343557	0.5
-11.948651	5.006124	0.616247	0.49
-12.050996	5.0062513	0.6190414	0.47
-12.127161	5.0163426	0.6208924	0.47
-12.222509	5.0124626	0.62369925	0.47
-12.330864	5.012598	0.62748146	0.48
-12.422208	5.006714	0.63029546	0.46
-12.51756	5.0008345	0.63210136	0.49
-12.628907	5.000973	0.6358774	0.48
-12.726266	4.994097	0.6386788	0.46
-12.821425	5.0092106	0.6414933	0.48
-12.91978	5.0023355	0.6442926	0.46
-13.017135	4.99446	0.6470934	0.47
-13.098488	4.9805665	0.64892393	0.69
-13.190846	4.9696856	0.6517335	0.44
-29.354559	11.062772	1.2056489	0.32
-29.329016	10.948781	1.2036535	0.38
-29.289253	10.881754	1.2017059	0.38
-29.270708	10.770769	1.1996974	0.37
-29.24616	10.658778	1.1977005	0.38
-29.234612	10.550801	1.195679	0.33
-29.218063	10.441819	1.1936669	0.35
-29.190517	10.329824	1.1916759	0.35
-29.149757	10.263797	1.1897304	0.39
-29.141207	10.158824	1.1887038	0.34
-29.110662	10.046824	1.1867185	0.4
-29.09711	9.9408455	1.1847012	0.35
-29.08356	9.834867	1.182684	0.36
-29.050018	9.722863	1.1807044	0.39
-29.039473	9.617888	1.1796812	0.37
-29.001703	9.555863	1.1777313	0.34
-28.974157	9.446868	1.1757407	0.35
-28.95661	9.340883	1.1737311	0.36
-28.944056	9.2379055	1.1717125	0.4
-28.91451	9.128907	1.1697257	0.35
-28.893963	9.02392	1.1687224	0.36
-28.878414	8.919938	1.1667092	0.36
-28.839645	8.8589115	1.1647614	0.35
-28.831097	8.757938	1.1637354	0.36
-28.812548	8.653953	1.161728	0.36
-28.781	8.546952	1.1597457	0.36
-28.763449	8.444967	1.1587372	0.38
-28.738905	8.339975	1.1567413	0.38
-28.72435	8.238994	1.154727	0.36
-28.691586	8.180974	1.1537681	0.38
-28.68703	8.083005	1.1527348	0.45
-28.589499	7.959927	1.1478786	0.25
-28.627934	7.8750067	1.1487638	0.43
-28.614384	7.775027	1.1467475	0.35
-28.468864	7.6398935	1.1409832	0.36
-28.71525	7.6112146	1.1484715	0.37
-28.820448	7.5913544	1.1522497	0.28
-29.112827	7.5717297	1.1606487	0.33
-29.24169	7.411951	1.1633173	0.58
-28.407326	7.105016	1.1348727	0.23
-27.895884	6.8834553	1.1168113	0.18
-27.838339	6.7774224	1.1138811	0.41
-27.98053	6.7666063	1.1185881	0.34
-28.853788	6.884661	1.1468704	0.21
-31.320724	7.373584	1.2270867	0.2
-28.357784	6.5791516	1.1287402	0.2
-28.16827	6.441965	1.1220634	0.35
-28.54564	6.435443	1.1332954	0.21
-28.3509	6.3452315	1.1266501	0.32
-28.420332	6.2683487	1.128475	0.39
-28.664734	6.2286716	1.1349617	0.17
-28.942125	6.196034	1.1433846	0.38
-28.97357	6.1081066	1.1442815	0.17
-34.07411	7.0801654	1.3093725	0.32
-34.40252	7.036596	1.3196869	0.31
-34.597717	7.0208483	1.3252839	0.0
-60.591747	12.128666	2.1708527	0.08
-56.809948	11.184258	2.0460987	0.08
-56.86849	11.0114	2.0469022	0.0
-56.85604	10.824456	2.0448427	0.0
-55.620785	10.409059	2.0041614	0.09
-55.549343	10.2160425	2.0002189	0.0
-60.658123	10.963199	2.1651907	0.05
-56.377037	10.096133	2.025485	0.0
-56.316597	9.903132	2.02252	0.0
-60.28859	10.409947	2.1496897	0.0
-60.23416	10.206957	2.1467078	0.12
-60.731655	10.096628	2.161648	0.09
-60.880207	9.925881	2.165269	0.14
-28.771004	4.539457	1.1269853	0.19
-28.426493	4.3940787	1.1156185	0.45
-28.422941	4.3031096	1.1145843	0.37
-28.420393	4.212142	1.1145482	0.45
-28.42984	4.1231885	1.1134888	0.38
-28.411287	4.031201	1.1124846	0.45
-28.421515	3.9872315	1.1134439	0.37
-28.41896	3.8972633	1.1124082	0.45
-28.417416	3.806297	1.1123699	0.37
-28.415863	3.7163303	1.1113322	0.38
-28.407309	3.626355	1.1103085	0.47
-28.413757	3.537398	1.1102549	0.38
-28.42221	3.4484437	1.1101973	0.39
-28.412437	3.4024496	1.1101961	0.47
-28.414883	3.3134875	1.1091506	0.29
-28.398335	3.2225025	1.1081429	0.57
-28.374786	3.1305091	1.1071486	0.33
-28.504232	3.0547025	1.1108514	0.36
-28.601675	2.9758568	1.1136177	0.53
-28.662125	2.8919663	1.1154567	0.3
-28.63735	2.8449535	1.1144855	0.18
-28.640804	2.7549937	1.1144376	0.36
-28.645254	2.6660347	1.114388	0.22
-28.617706	2.5740361	1.112402	0.17
-28.65416	2.4871166	1.1132883	0.39
-28.65861	2.3981574	1.1132387	0.22
-28.622068	2.3051484	1.1122705	0.17
-28.664291	2.264218	1.1131661	0.43
-28.631744	2.1722136	1.1121902	0.24
-28.628199	2.0822446	1.1111565	0.26
-28.632652	1.9932857	1.1111069	0.24
-28.56956	1.8112786	1.1091521	0.52
-28.428017	1.7131388	1.1043948	0.35
-28.387238	1.6671056	1.1024566	0.29
-28.400694	1.5791576	1.1023893	0.38
-28.402145	1.4911945	1.1023463	0.39
-28.398602	1.4022256	1.102313	0.47
-28.399054	1.3142613	1.1022722	0.32
-28.385508	1.2252797	1.1012592	0.62
-26.573925	1.0650551	1.0438639	0.27
-26.50815	1.0209898	1.0419775	0.36
-26.447594	0.9369467	1.0390623	0.36
-25.941021	0.8393458	1.0230464	0.36
-25.682459	0.7510544	1.0145313	0.33
-25.570898	0.6689463	1.0107206	0.38
-25.525343	0.58792126	1.0097764	0.46
-25.440561	0.54683053	1.0069299	0.27
-25.040983	0.4613599	0.99370253	0.38
-25.006424	0.38334745	0.9927374	0.4
-24.953863	0.30531222	0.9908089	0.33
-24.889305	0.22726195	0.98890483	0.39
-25.033758	0.15047519	0.993577	0.39
-24.936193	0.07338284	0.99074036	0.33
-24.932417	0.034393694	0.99073046	0.38
-24.231667	-0.1053614	1.0901821	0.43
-24.287914	-0.18340039	1.0922301	0.21
-24.161173	-0.25920907	1.0879083	0.56
-24.346407	-0.33841053	1.0942173	0.23
-24.159674	-0.4131438	1.0877746	0.34
-24.096931	-0.4890333	1.085583	0.46
-24.102057	-0.5270241	1.0855612	0.26
-25.217325	-0.6733737	1.125702	0.35
-25.30456	-0.75545025	1.1288098	0.38
-25.09083	-0.82914984	1.1213135	0.25
-25.169073	-0.9122145	1.1234021	0.36
-25.136324	-0.9911407	1.122269	0.39
-25.191565	-1.0731769	1.1243119	0.35
-25.17569	-1.1131405	1.124246	0.34
-25.221931	-1.1951654	1.1262709	0.53
-25.0792	-1.2689546	1.1209189	0.31
-24.811483	-1.3345892	1.1113198	0.32
-24.711746	-1.4074334	1.108056	0.34
-24.628008	-1.4812971	1.1048238	0.4
-24.853228	-1.5745437	1.1132028	0.35
-24.848354	-1.6135216	1.1131603	0.36
-24.869604	-1.6945151	1.1131355	0.41
-24.971838	-1.7816088	1.1172701	0.33
-24.991085	-1.8626001	1.1182413	0.32
-24.89735	-1.9354519	1.11499	0.28
-24.746626	-2.0032334	1.1096271	0.44
-25.099693	-2.071652	1.122287	0.37
-25.17493	-2.1587117	1.1253672	0.32
-25.147186	-2.2366447	1.1242458	0.31
-24.984465	-2.3024123	1.1188605	0.36
-25.25467	-2.4087107	1.1283206	0.28
-25.284914	-2.4927146	1.1303122	0.55
-24.770262	-2.5220518	1.1112427	0.17
-26.56105	-2.746225	1.175693	0.43
-28.448929	-3.0314965	1.2442899	0.29
-28.44817	-3.1234584	1.2442122	0.36
-28.440409	-3.213412	1.244122	0.33
-28.442648	-3.3053777	1.2450507	0.34
-28.44189	-3.3973396	1.2449732	0.34
-28.43713	-3.488297	1.2448885	0.34
-28.456245	-3.5363016	1.2458879	0.36
-28.449488	-3.6272564	1.2457992	0.34
-28.44373	-3.7182126	1.2457128	0.34
-28.435972	-3.809166	1.2456223	0.35
-28.438208	-3.9011319	1.2465513	0.35
-28.446447	-3.994105	1.2474918	0.35
-28.445686	-4.086067	1.2474151	0.35
-28.445808	-4.132049	1.2473776	0.39
-28.433052	-4.222996	1.2472775	0.33
-28.376308	-4.306891	1.2460938	0.25
-28.388546	-4.400869	1.2470421	0.41
-28.396784	-4.493842	1.246983	0.34
-28.398026	-4.5868063	1.2479098	0.42
-28.390268	-4.6777606	1.2478203	0.41
-28.400387	-4.725754	1.2488018	0.35
-28.401628	-4.8187184	1.248729	0.43
-28.392874	-4.9106708	1.2486367	0.41
-28.399115	-5.004641	1.2495735	0.36
-28.393358	-5.096597	1.2494875	0.43
-28.397598	-5.189566	1.250421	0.35
-28.39084	-5.2815213	1.2513334	0.43
-28.392962	-5.3285055	1.2512999	0.42
-28.400202	-5.4234767	1.2522382	0.41
-28.404442	-5.5174446	1.2521713	0.34
-28.387691	-5.608388	1.2520645	0.48
-28.420923	-5.70839	1.2540518	0.28
-28.384176	-5.7943106	1.2529086	0.55
-28.371304	-5.8392763	1.2528466	0.38
-28.423527	-5.9433017	1.2558695	0.34
-28.410776	-6.035249	1.2557704	0.32
-28.413017	-6.130215	1.2566994	0.34
-28.419256	-6.225186	1.2576367	0.34
-28.410503	-6.3181386	1.2575454	0.36
-28.401752	-6.411091	1.257454	0.35
-28.421865	-6.4620967	1.2584544	0.37
-28.413109	-6.5550494	1.2593633	0.38
-28.414352	-6.651014	1.2602901	0.35
-28.420595	-6.746984	1.2602273	0.36
-28.403841	-6.8379283	1.2611219	0.36
-28.408087	-6.934896	1.2610543	0.39
-28.40933	-7.0308604	1.2619817	0.35
-28.404451	-7.0768366	1.261936	0.35
-28.411694	-7.1748075	1.262874	0.42
-28.388945	-7.2647448	1.2627579	0.29
-28.3602	-7.3536744	1.2626305	0.3
-28.36844	-7.4516473	1.2635709	0.4
-28.374683	-7.5496173	1.2645077	0.41
-28.36093	-7.641565	1.2654086	0.42
-28.378044	-7.6945662	1.2664021	0.41
-28.390284	-7.7945437	1.2673497	0.42
-28.375536	-7.88749	1.2672483	0.34
-28.366781	-7.981443	1.2681582	0.42
-28.372025	-8.080412	1.2690928	0.42
-28.360275	-8.174361	1.268997	0.41
-28.37351	-8.27534	1.2709464	0.34
-28.38163	-8.326332	1.2719239	0.48
-28.380875	-8.4242935	1.2718476	0.27
-28.368124	-8.518242	1.2727503	0.55
-28.626265	-8.694501	1.2831372	0.0
-15.087453	-4.7459292	0.78181165	0.52
-15.080748	-4.796901	0.78175914	0.21
-15.092036	-4.8538938	0.7827384	0.41
-15.134306	-4.9199224	0.7847735	0.39
-15.140592	-4.9749093	0.78574437	0.33
-15.088905	-5.0118303	0.78461206	0.42
-15.090198	-5.0658116	0.78457385	0.41
-15.16631	-5.117888	0.787688	0.35
-15.201587	-5.1839075	0.7897094	0.59
-15.376799	-5.2970862	0.7969775	0.36
-39.929108	-13.772844	1.7181122	0.14
-15.103503	-5.3127365	0.78741485	0.16
-15.083802	-5.359694	0.78734	0.4
-15.042115	-5.3996267	0.7862262	0.46
-15.111225	-5.450695	0.7893274	0.23
-15.094527	-5.4996557	0.78925735	0.53
-15.058831	-5.5405955	0.7881551	0.25
-13.470854	-5.0137925	0.72934884	0.29
-13.346214	-5.017634	0.72509503	0.59
-14.858801	-5.630311	0.78268623	0.2
-13.260846	-5.082503	0.72287536	0.46
-13.361944	-5.1446075	0.72703296	0.45
-13.465198	-5.233704	0.7311751	0.22
-14.517985	-5.688862	0.77195805	0.52
-14.709182	-5.816056	0.78024936	0.37
-13.038291	-5.2141747	0.7173313	0.36
-13.059581	-5.271181	0.71833247	0.35
-13.000908	-5.2960987	0.71619654	0.46
-13.138985	-5.3752437	0.72241634	0.35
-13.017344	-5.3750906	0.71817225	0.5
-13.046631	-5.4361057	0.72018695	0.23
-13.149875	-5.5272026	0.72432834	0.59
-13.260116	-5.622307	0.7294811	0.25
-11.97907	-5.133874	0.68026304	0.37
-13.390642	-5.7774153	0.7356317	0.29
-13.585694	-5.886621	0.74294454	0.34
-14.11371	-6.164184	0.7638045	0.4
-14.38586	-6.335465	0.7752278	0.2
-14.2512245	-6.3312984	0.77096134	0.39
-14.2825	-6.3993134	0.772976	0.21
-14.309782	-6.466324	0.77398336	0.6
-14.2449665	-6.4652433	0.7718545	0.3
-13.550638	-6.2074647	0.74564767	0.38
-13.70085	-6.327611	0.7528637	0.28
-14.693598	-6.8346763	0.79149264	0.21
-14.811823	-6.945786	0.7966515	0.55
-14.749151	-6.974698	0.7955064	0.27
-14.731452	-7.023659	0.79543734	0.35
-14.716602	-7.0446334	0.7953933	0.28
-14.659927	-7.0755525	0.7942591	0.45
-31.737362	-15.311062	1.4636307	0.36
-31.653645	-15.39393	1.4614086	0.46
-15.58427	-7.6984944	0.8326737	0.22
-31.293318	-15.464459	1.4506462	0.32
-31.128645	-15.506241	1.4462917	0.34
-30.989845	-15.499071	1.4420211	0.35
-30.83417	-15.542863	1.4376835	0.33
-16.025301	-8.198876	0.8542124	0.2
-15.965624	-8.232791	0.8520712	0.58
-17.68387	-9.176616	0.92184967	0.21
-17.739119	-9.276652	0.9248927	0.31
-17.655449	-9.304539	0.9227086	0.39
-17.603622	-9.313472	0.9206	0.41
-13.020725	-6.974545	0.7390697	0.18
-13.038009	-7.036546	0.7410629	0.43
-13.004324	-7.071493	0.7399731	0.45
-12.916677	-7.078382	0.7377952	0.2
-12.624159	-6.9730535	0.7262856	0.52
-12.824327	-7.134249	0.73557585	0.41
-12.854461	-7.1782727	0.73760676	0.38
-9.446907	-5.3496375	0.60106504	0.38
-9.54415	-5.442728	0.6051964	0.35
-9.438524	-5.423603	0.60200006	0.48
-9.409855	-5.4475594	0.6009277	0.29
-9.4731245	-5.5236135	0.6040033	0.5
-9.471438	-5.5635986	0.6049741	0.32
-9.459597	-5.57658	0.6049423	0.38
-9.420931	-5.5945263	0.6038545	0.46
-9.390262	-5.617481	0.60377926	0.35
-9.4345455	-5.6845145	0.6058236	0.43
-9.441841	-5.72851	0.6068099	0.41
-9.415174	-5.754469	0.60674095	0.35
-9.397342	-5.764444	0.6056995	0.43
-9.489584	-5.8605275	0.6108201	0.37
-9.501891	-5.910527	0.6118128	0.38
-9.507195	-5.9555197	0.61279494	0.49
-9.623423	-6.0686283	0.6179522	0.34
-9.560775	-6.0725493	0.61582696	0.34
-9.491129	-6.071464	0.6136911	0.46
-9.663167	-6.2006364	0.6209481	0.31
-9.667472	-6.246628	0.62192804	0.5
-9.715744	-6.320665	0.62497693	0.26
-9.669084	-6.3346033	0.6238771	0.49
-9.648409	-6.3655686	0.6238178	0.47
-10.124377	-6.718047	0.6445326	0.38
-15.887517	-10.527984	0.88746715	0.29
-10.00492	-6.708904	0.64030516	0.49
-15.668103	-10.491727	0.8800623	0.25
-15.577453	-10.502612	0.8768798	0.23
-15.459826	-10.49647	0.87365514	0.57
-15.420137	-10.54041	0.8735524	0.29
-13.144124	-9.069056	0.77800345	0.35
-13.111442	-9.108004	0.7779173	0.38
-13.060627	-9.103944	0.7758212	0.45
-13.0689125	-9.170934	0.77779824	0.37
-13.015249	-9.195863	0.77667993	0.39
-12.952592	-9.21378	0.7745485	0.47
-12.6231365	-9.043427	0.76201016	0.34
-12.523507	-9.033311	0.7588237	0.3
-12.442865	-9.036211	0.7566664	0.57
-9.9559355	-7.2876773	0.6498692	0.36
-12.358373	-9.065101	0.75448716	0.4
-9.901583	-7.344596	0.64973176	0.19
-9.863916	-7.365544	0.64864725	0.59
-9.878211	-7.4245453	0.64964134	0.18
-12.248641	-9.2259245	0.7541855	0.55
-9.889667	-7.5075364	0.6516166	0.24
-12.276059	-9.336927	0.7571762	0.36
-12.274356	-9.396909	0.7581397	0.53
-12.305624	-9.481924	0.7611527	0.35
-12.278942	-9.523881	0.76107854	0.57
-12.298222	-9.600884	0.76307327	0.33
-12.276536	-9.646846	0.7630068	0.57
-12.406575	-9.778968	0.7701832	0.49
-9.349693	-7.509884	0.6365807	0.34
-9.326019	-7.5398474	0.63651925	0.37
-9.260376	-7.5357695	0.6343963	0.45
-9.239705	-7.568736	0.6343392	0.35
-9.256993	-7.6307406	0.63633883	0.45
-9.16722	-7.5826454	0.6331938	0.32
-9.1425495	-7.6116085	0.63213146	0.59
-9.133864	-7.6535873	0.63309276	0.42
-8.862396	-7.478307	0.6216701	0.29
-8.843723	-7.511276	0.6216174	0.3
-8.69116	-7.4321136	0.61636984	0.43
-8.796227	-7.544211	0.62151015	0.39
-8.693619	-7.505098	0.6173364	0.32
-8.607996	-7.4800024	0.6151876	0.57
-8.441458	-7.3868265	0.60792124	0.22
-7.521569	-6.644913	0.56656706	0.34
-7.4629335	-6.6368456	0.5654605	0.46
-7.444256	-6.6618166	0.5654125	0.46
-7.7621355	-6.9601226	0.5798591	0.33
-7.739464	-6.9840894	0.57980424	0.21
-7.5139794	-6.829859	0.5704583	0.34
-7.5722322	-6.9239054	0.57452035	0.44
-7.629501	-7.0199504	0.5775796	0.42
-7.533895	-6.977847	0.57442147	0.41
-7.540202	-7.0278425	0.5754084	0.34
-7.456433	-6.9737563	0.57227844	0.4
-7.427771	-6.991719	0.572216	0.5
-7.42708	-7.0347075	0.57319355	0.3
-7.33448	-6.9936075	0.5690409	0.45
-7.3158045	-7.01958	0.56899345	0.41
-7.294137	-7.043548	0.5689415	0.35
-7.286455	-7.080531	0.56990933	0.42
-7.205686	-7.0264487	0.56678516	0.38
-7.132067	-7.0003676	0.5636609	0.45
-7.0884256	-7.0033154	0.56257856	0.24
-7.0927315	-7.0513105	0.5645638	0.53
-7.1789556	-7.178383	0.5696634	0.27
-7.1283183	-7.1743245	0.56757164	0.52
-7.1985617	-7.288382	0.5726481	0.31
-9.955024	-10.027004	0.7074594	0.39
-9.9513235	-10.085987	0.70842564	0.33
-9.844726	-10.042872	0.7052496	0.55
-7.6112423	-7.8637385	0.59614253	0.47
-7.657503	-7.959772	0.6001837	0.18
-7.5708976	-7.9216795	0.59704226	0.5
-7.553226	-7.9536524	0.59699553	0.34
-7.528403	-7.952624	0.59595054	0.47
-7.4457884	-7.9165354	0.5938157	0.39
-7.392152	-7.9104743	0.59172046	0.41
-7.3455076	-7.9114203	0.590635	0.32
-7.2768884	-7.8893456	0.58851975	0.45
-7.274202	-7.936333	0.5894942	0.29
-7.31531	-8.004367	0.59253925	0.48
-7.295643	-8.034339	0.59249055	0.31
-7.2819595	-8.069316	0.5934506	0.55
-7.273281	-8.111298	0.5934168	0.3
-7.245612	-8.131261	0.5933582	0.44
-7.25092	-8.189257	0.5953431	0.25
-10.66257	-12.003422	0.7728829	0.68
-10.616768	-11.991372	0.77080566	0.38
-10.561115	-12.004307	0.7697005	0.25
-7.1750755	-8.286151	0.59516585	0.34
-10.452813	-12.035177	0.7684941	0.43
-10.394164	-12.04411	0.7673858	0.43
-10.3345175	-12.052041	0.7662761	0.43
-10.27188	-12.056969	0.76416266	0.45
-10.236065	-12.053928	0.76310015	0.44
-10.17842	-12.063862	0.76199377	0.45
-10.1107855	-12.061787	0.7608745	0.43
-10.050141	-12.066717	0.7597651	0.45
-9.995492	-12.078654	0.75866365	0.45
-9.936843	-12.084587	0.75755775	0.45
-9.906028	-12.087552	0.7565021	0.44
-9.846388	-12.093484	0.75539464	0.45
-9.783744	-12.093413	0.7532844	0.44
-9.725104	-12.100347	0.7521786	0.45
-9.667461	-12.107281	0.75107473	0.45
-9.611815	-12.116219	0.7499738	0.45
-9.5621605	-12.13216	0.74988085	0.45
-9.520356	-12.119115	0.7478126	0.47
-9.460714	-12.122048	0.7467073	0.46
-9.410062	-12.13599	0.7466138	0.46
-9.35342	-12.142926	0.74551255	0.46
-9.29378	-12.14486	0.74340814	0.45
-9.241133	-12.155801	0.7433127	0.46
-9.187486	-12.16474	0.74221647	0.46
-9.14868	-12.154698	0.7411528	0.47
-9.083049	-12.147627	0.73904186	0.69
-7.6730685	-10.372351	0.66023934	0.18
-7.6134353	-10.360287	0.65914065	0.55
-7.5957537	-10.404261	0.66009456	0.41
-7.513152	-10.3611765	0.6569675	0.45
-7.3726234	-10.239041	0.65076864	0.27
-7.324833	-10.2079935	0.6486974	0.49
-7.3081546	-10.252969	0.64965314	0.37
-7.28248	-10.2839365	0.6495985	0.51
-8.636056	-12.222127	0.7312484	0.21
-8.576421	-12.220062	0.7301474	0.49
-8.5187845	-12.221001	0.7290491	0.61
-8.468136	-12.229944	0.72796005	0.43
-4.6162167	-6.823536	0.49822554	0.46
-4.634505	-6.8945456	0.50123256	0.34
-4.5808864	-6.863492	0.49915162	0.43
-4.5572324	-6.875464	0.4991073	0.45
-4.5355773	-6.8904386	0.49906546	0.4
-4.457993	-6.823364	0.4949561	0.45
-4.472134	-6.867373	0.4969655	0.36
-4.225763	-6.549151	0.48265335	0.41
-4.219085	-6.583139	0.48363087	0.45
-4.224392	-6.6351376	0.48462287	0.36
-4.096867	-6.48702	0.47845593	0.29
-4.0232754	-6.4189506	0.47535405	0.48
-4.008616	-6.4409313	0.47532234	0.47
-3.845982	-6.2127876	0.4661222	0.35
-3.6695457	-5.9846287	0.4558989	0.32
-3.5490098	-5.8365192	0.44874388	0.36
-3.4974022	-5.796469	0.44667011	0.36
-3.454779	-5.769427	0.4456074	0.45
-3.4620779	-5.819428	0.44660392	0.41
-3.4484184	-5.8384113	0.44757527	0.4
-3.4395967	-5.845401	0.44755843	0.44
-3.4119453	-5.840372	0.44651407	0.37
-3.3912983	-5.848349	0.44647738	0.34
-3.3616621	-5.841318	0.4454305	0.41
-3.3499916	-5.8623037	0.4454049	0.41
-3.3443184	-5.8942933	0.44638595	0.35
-3.2885559	-5.822243	0.44331557	0.34
-3.1900122	-5.698155	0.4381902	0.37
-3.1463866	-5.6641126	0.4361286	0.27
-3.1197424	-5.6590853	0.43608636	0.45
-3.1140728	-5.6900754	0.4360681	0.28
-3.035502	-5.595004	0.43196717	0.32
-3.0328205	-5.6299973	0.43295273	0.36
-3.0689416	-5.7150254	0.4359873	0.38
-3.0532691	-5.7270074	0.43595842	0.32
-3.0615804	-5.78401	0.43795583	0.33
-3.0578995	-5.819002	0.43894008	0.39
-3.0292587	-5.8099737	0.4378963	0.29
-3.0215893	-5.8389626	0.43887597	0.46
-2.7952406	-5.468768	0.42361304	0.35
-2.7854052	-5.4697576	0.42359695	0.38
-2.7737489	-5.4897437	0.4245728	0.46
-2.789051	-5.559752	0.4265784	0.34
-2.9690995	-5.9388976	0.44076484	0.34
-2.9095132	-5.8718433	0.4376876	0.3
-2.8828588	-5.863817	0.43764728	0.36
-2.873185	-5.888805	0.4376254	0.41
-3.1129863	-6.3750014	0.4558793	0.2
-3.2191286	-6.6290846	0.4659818	0.58
-2.9758244	-6.2038784	0.4487066	0.3
-2.9082472	-6.1188183	0.4456218	0.39
-2.728846	-5.8096657	0.43241775	0.25
-2.521487	-5.4394903	0.4181851	0.24
-2.4998338	-5.4374685	0.41815162	0.52
-2.5379386	-5.536498	0.42118666	0.33
-2.4943297	-5.491458	0.4191296	0.31
-2.4806745	-5.507443	0.42010432	0.46
-2.4709973	-5.5294313	0.42008388	0.39
-2.4563434	-5.543415	0.4200577	0.3
-2.4876075	-5.653437	0.42407975	0.37
-2.5027432	-5.708447	0.42609003	0.3
-2.6268477	-6.018544	0.43720815	0.32
-2.4814053	-5.754422	0.42704624	0.38
-2.4717371	-5.7804103	0.42802534	0.3
-2.4121602	-5.698358	0.42395297	0.25
-2.4334395	-5.7923717	0.4279639	0.34
-2.3259392	-5.6012807	0.41984338	0.42
-2.3390708	-5.65329	0.42185158	0.29
-2.304444	-5.622258	0.42080587	0.36
-2.2827911	-5.619237	0.41977364	0.36
-2.2122364	-5.506177	0.41569185	0.3
-2.1806042	-5.479148	0.41365	0.33
-2.1609612	-5.481128	0.41361988	0.29
-2.172259	-5.555134	0.41662076	0.42
-2.2692502	-5.80921	0.42571148	0.23
-2.1767251	-5.638132	0.41860953	0.25
-2.1241357	-5.5610867	0.41554725	0.46
-2.0935025	-5.535059	0.41450703	0.34
-2.0828443	-5.559047	0.4154861	0.37
-2.131068	-5.727082	0.4205227	0.34
-2.0673459	-5.5950294	0.41545555	0.25
-1.988801	-5.447964	0.4103696	0.31
-1.9841225	-5.484957	0.41135508	0.43
-1.901588	-5.323889	0.40526614	0.27
-1.8599963	-5.267853	0.40321624	0.27
-1.8702787	-5.340858	0.40521666	0.43
-1.8825837	-5.4248643	0.40821794	0.14
-1.8208616	-5.287814	0.40315485	0.35
-1.7962114	-5.269792	0.4021224	0.32
-1.7825589	-5.283778	0.40209976	0.38
-1.7698932	-5.298765	0.40207845	0.26
-1.7302953	-5.2427316	0.40003183	0.38
-1.7366039	-5.3117332	0.40202776	0.34
-1.7127917	-5.2687135	0.40100154	0.34
-1.6901643	-5.2586927	0.39997086	0.32
-1.6705174	-5.2546744	0.39994338	0.44
-1.6279234	-5.185639	0.39689517	0.32
-1.614258	-5.1966257	0.3968736	0.33
-1.5966036	-5.1966095	0.3968484	0.38
-1.5789617	-5.1985927	0.39682293	0.25
-1.5551633	-5.153573	0.39479727	0.41
-1.543495	-5.170562	0.39577767	0.32
-1.5198646	-5.1535406	0.3947473	0.38
-1.5022163	-5.1535244	0.3947224	0.33
-1.4835669	-5.149507	0.39369684	0.34
-1.4818914	-5.2005033	0.3956856	0.36
-1.466242	-5.207489	0.39566252	0.34
-1.4484403	-5.179474	0.3946425	0.37
-1.4178048	-5.134448	0.3926075	0.29
-1.4021604	-5.1414337	0.39258456	0.25
-1.394491	-5.173425	0.39356855	0.46
-1.4337051	-5.360453	0.40059155	0.28
-1.4270298	-5.398445	0.40157613	0.19
-1.3335695	-5.144372	0.39248937	0.36
-1.3257294	-5.1443653	0.39247864	0.35
-1.3170639	-5.174356	0.3924619	0.29
-1.3143796	-5.225352	0.39445004	0.29
-1.2997407	-5.238338	0.39442804	0.37
-1.2780925	-5.2213197	0.39440137	0.27
-1.2594371	-5.214303	0.3933772	0.4
-1.2437991	-5.2232895	0.3933547	0.32
-1.2339697	-5.217281	0.3933424	0.38
-1.2322849	-5.2762775	0.39533108	0.23
-1.1677551	-5.097227	0.389272	0.37
-1.1441301	-5.0722075	0.3882442	0.29
-1.1913036	-5.31824	0.39627004	0.24
-1.1696641	-5.3012223	0.39524385	0.28
-1.1129689	-5.111179	0.38919693	0.38
-1.1102948	-5.1701746	0.39018467	0.31
-1.0766913	-5.1021476	0.3881503	0.2
-1.077993	-5.176147	0.39014128	0.48
-1.1351396	-5.487187	0.4011714	0.23
-1.1304415	-5.5401816	0.4031577	0.23
-1.1008271	-5.4901576	0.4011263	0.3
-1.1767595	-5.860213	0.41417283	0.27
-1.157117	-5.858196	0.41314775	0.38
-0.98392737	-5.1680665	0.38901997	0.18
-0.9423599	-5.0570345	0.3849817	0.41
-0.9147413	-5.004012	0.38295344	0.25
-0.90107423	-5.013001	0.38393468	0.25
-0.8924168	-5.0519924	0.38491833	0.46
-0.8815895	-5.0359836	0.38390666	0.34
-0.84600633	-4.942956	0.38087383	0.32
-0.8253715	-4.9189396	0.37985083	0.34
-0.8067268	-4.902924	0.37882933	0.32
-0.7950628	-4.922914	0.379812	0.32
-0.7834073	-4.9459043	0.38079432	0.24
-0.7757292	-4.987897	0.38177928	0.36
-0.76990753	-5.001892	0.38177022	0.34
-0.7582265	-5.019882	0.38275334	0.3
-0.7395968	-5.007867	0.38173172	0.28
-0.7279333	-5.0318575	0.38271424	0.36
-0.7142697	-5.0428457	0.382696	0.34
-0.6996253	-5.053834	0.3836766	0.36
-0.6967716	-5.080831	0.38466978	0.21
-0.6920853	-5.1508265	0.38665548	0.49
-0.70831895	-5.3528366	0.3936507	0.2
-0.65282047	-5.1107955	0.3846125	0.26
-0.63218343	-5.079779	0.3835912	0.36
-0.62051654	-5.1077695	0.3845738	0.34
-0.59591293	-5.054751	0.38255045	0.31
-0.59007186	-5.0657463	0.38254213	0.29
-0.5843836	-5.137741	0.38552687	0.29
-0.595611	-5.327748	0.39151818	0.38
-0.586936	-5.38974	0.39350072	0.22
-0.5782488	-5.449733	0.39548358	0.43
-0.5257561	-5.1786947	0.3864526	0.18
-0.5519058	-5.505712	0.39744627	0.15
-0.5828933	-5.818733	0.4084473	0.58
-0.46972224	-5.0596523	0.38240024	0.17
-0.4620258	-5.122646	0.3843842	0.32
-0.45135286	-5.1686373	0.38536668	0.29
-0.4257432	-5.0806184	0.38234675	0.25
-0.39318797	-4.933594	0.3773253	0.21
-0.3745649	-4.9075804	0.37630665	0.51
-0.5218498	-6.353684	0.42531848	0.16
-0.4972263	-6.302665	0.423296	0.36
-0.4487592	-6.0176306	0.4142716	0.15
-0.4509802	-6.2346315	0.42125106	0.36
-0.31806943	-5.034537	0.38022855	0.2
-0.47822854	-6.961649	0.44620517	0.2
-0.31248322	-5.236532	0.38720086	0.14
-0.29782054	-5.251521	0.38718286	0.16
-0.28117278	-5.2455087	0.3871649	0.26
-0.2436782	-4.979482	0.37815085	0.2
-0.22902115	-4.986471	0.37813386	0.34
-0.21238664	-4.974459	0.3781167	0.27
-0.21062858	-5.1684575	0.38409483	0.44
-0.189912	-4.9854426	0.3780908	0.25
-0.17623863	-5.0014324	0.3790742	0.28
-0.18932821	-5.4574413	0.39404213	0.23
-0.14990671	-5.0874133	0.3810368	0.3
-0.13226846	-5.040401	0.3800224	0.23
-0.119592704	-5.099392	0.3820028	0.17
-0.11078212	-5.0853853	0.38099474	0.18
-0.091178685	-5.0043716	0.3789818	0.2
-0.077512994	-5.051362	0.3799625	0.29
-0.05988724	-4.990349	0.37794977	0.33
-0.044241507	-4.980338	0.37793416	0.27
-0.02958461	-5.003328	0.3779164	0.33
-0.014925291	-5.0343175	0.37889794	0.32
-0.01004527	-5.1003146	0.38188636	0.27
0.0065818434	-5.0933027	0.38086966	0.27
0.022230795	-5.063292	0.3798563	0.32
0.03788065	-5.101281	0.38183635	0.35
0.054497913	-5.0302696	0.37882608	0.18
0.069169566	-5.05626	0.37980846	0.35
0.084820084	-5.071249	0.38079098	0.41
0.09264413	-5.0732436	0.38078278	0.27
0.107338056	-5.141234	0.38276127	0.4
0.12396045	-5.1252227	0.38174596	0.29
0.13963018	-5.161212	0.3837267	0.35
0.15529291	-5.1792016	0.38370922	0.27
0.17092662	-5.147191	0.3826966	0.29
0.17875007	-5.143186	0.38268918	0.41
0.19436969	-5.0991755	0.38167784	0.26
0.21104121	-5.1551647	0.38265598	0.39
0.22877717	-5.2991533	0.38762483	0.28
0.24233551	-5.143144	0.3826263	0.27
0.25902236	-5.1991334	0.38460466	0.43
0.27672008	-5.278122	0.38757998	0.31
0.29065737	-5.4901137	0.39454642	0.3
0.30219916	-5.3041058	0.38855284	0.29
0.31681004	-5.245096	0.38654435	0.21
0.3334652	-5.259085	0.38652706	0.28
0.3501405	-5.2860746	0.3875086	0.38
0.36475986	-5.2420654	0.38549888	0.3
0.38039368	-5.225055	0.38548568	0.37
0.38721296	-5.205051	0.38448113	0.31
0.40285218	-5.194041	0.38446745	0.22
0.4164705	-5.1460323	0.38245922	0.54
0.4553609	-5.56601	0.3973832	0.13
0.45888126	-5.3350067	0.38940185	0.21
0.47853774	-5.3759947	0.39037985	0.5
0.5002458	-5.4629817	0.3933516	0.23
0.5009929	-5.340981	0.38936254	0.26
0.5095999	-5.237975	0.38636452	0.36
0.506106	-4.969976	0.37739325	0.2
0.5217586	-4.9749665	0.37737855	0.25
0.53437775	-4.935959	0.37537086	0.18
0.55303377	-4.9709477	0.37735072	0.43
0.5588679	-4.9579444	0.37634674	0.19
0.5795334	-5.012932	0.37832302	0.38
0.591162	-4.970925	0.37731668	0.12
0.65910816	-5.5308867	0.39620265	0.32
0.68378395	-5.602872	0.39817402	0.31
0.7024552	-5.6218615	0.3991559	0.35
0.7241291	-5.6638484	0.40113303	0.3
0.7339458	-5.668843	0.40112406	0.37
0.7355179	-5.5218415	0.39613712	0.32
0.76221585	-5.6088266	0.39910567	0.3
0.7909048	-5.7028103	0.4020719	0.3
0.8005197	-5.6348047	0.4000705	0.3
0.8221802	-5.666792	0.40104902	0.44
0.8468544	-5.7217784	0.4030228	0.33
0.8757548	-5.877762	0.407983	0.37
0.8944032	-5.8797517	0.40796727	0.3
0.94218457	-6.106725	0.41590476	0.32
0.96081734	-6.098715	0.41589025	0.28
0.9764577	-6.0757065	0.4148798	0.45
0.9971081	-6.085695	0.41586193	0.4
1.0822165	-6.612648	0.4337387	0.2
1.1640781	-7.0246034	0.4476301	0.5
1.1907462	-7.0565886	0.44860542	0.3
1.8236222	-11.031241	0.5836857	0.42
1.4989601	-8.736421	0.5061846	0.27
1.5155668	-8.667413	0.50417894	0.45
1.9305491	-11.040187	0.5846018	0.43
1.5801088	-8.807378	0.5091138	0.29
1.98803	-11.069157	0.5865545	0.28
2.0226643	-11.063139	0.58652884	0.46
2.0583162	-11.06912	0.5865012	0.52
2.0959532	-11.077102	0.5864719	0.54
2.1305988	-11.075084	0.5874461	0.53
2.1662338	-11.073067	0.58741975	0.55
2.184054	-11.073057	0.5874065	0.54
2.218699	-11.071039	0.5873811	0.54
2.2533278	-11.062022	0.5873566	0.56
2.2919765	-11.0770035	0.5883267	0.55
2.3296206	-11.085984	0.5882982	0.55
2.3612623	-11.069969	0.58827716	0.54
2.396897	-11.066952	0.5882518	0.54
2.4187257	-11.084942	0.58923405	0.56
2.4523578	-11.072926	0.5892114	0.56
2.488004	-11.073908	0.58918595	0.57
2.5256493	-11.08189	0.58915836	0.56
2.5602853	-11.074874	0.5891349	0.55
2.5979226	-11.0788555	0.59010804	0.56
2.6157506	-11.080847	0.5900954	0.57
2.6503844	-11.072831	0.59007233	0.56
2.6910295	-11.089811	0.5910422	0.56
2.7276726	-11.091795	0.5910168	0.56
2.7603047	-11.075779	0.59099656	0.54
2.7949448	-11.069764	0.59097385	0.55
2.8355887	-11.084745	0.5919446	0.54
2.852417	-11.082737	0.59193355	0.55
2.891052	-11.087719	0.5919071	0.55
2.928698	-11.092703	0.5928814	0.56
2.9613273	-11.075688	0.592862	0.55
2.9989738	-11.080671	0.5928366	0.56
3.0346131	-11.076655	0.59281385	0.55
3.0712523	-11.075639	0.5927902	0.56
3.0940776	-11.090629	0.5937734	0.55
3.1327214	-11.096611	0.5947477	0.54
3.1653574	-11.081598	0.5947288	0.57
3.2019954	-11.079582	0.59470576	0.55
3.2406406	-11.085566	0.5946805	0.55
3.2752736	-11.07555	0.59466004	0.56
3.3149147	-11.082533	0.5956343	0.53
3.3327396	-11.081526	0.5956233	0.54
3.3703775	-11.081511	0.5956	0.52
3.40802	-11.082494	0.59657675	0.5
3.4456627	-11.083478	0.5965535	0.5
3.4813015	-11.077464	0.5965327	0.5
3.523943	-11.091446	0.59750485	0.52
3.5427637	-11.091438	0.5974935	0.52
3.5804095	-11.0924225	0.5984708	0.54
3.6150358	-11.079409	0.5984521	0.54
3.6536865	-11.0843935	0.5984284	0.55
3.6903265	-11.080379	0.5994075	0.54
3.730964	-11.086362	0.5993828	0.55
3.768603	-11.084348	0.6003612	0.55
3.7884307	-11.088339	0.6003491	0.55
3.825065	-11.082324	0.6003289	0.56
3.8546958	-11.057314	0.60031587	0.69
6.9148636	-19.886822	0.9132052	0.29
6.9143887	-19.68483	0.90623754	0.48
6.921925	-19.507833	0.9012617	0.31
6.8826346	-19.299856	0.89331686	0.5
6.8901772	-19.12986	0.88834023	0.32
6.8877077	-18.934868	0.8823734	0.56
6.8822303	-18.73288	0.87540954	0.35
6.9007955	-18.602879	0.87142104	0.34
6.896332	-18.412888	0.8654551	0.52
6.8978777	-18.241894	0.860483	0.33
6.868607	-18.075912	0.8545265	0.44
6.8671494	-17.900919	0.849557	0.34
6.8717074	-17.746925	0.8445809	0.46
6.8782597	-17.59693	0.83960336	0.36
6.8818226	-17.445934	0.8356277	0.47
6.8813696	-17.282942	0.8306564	0.38
6.8799214	-17.12195	0.82468545	0.48
6.8596735	-16.992964	0.8207186	0.37
6.8552322	-16.830973	0.81574965	0.48
6.8657975	-16.703976	0.8117671	0.38
6.864359	-16.552984	0.80679506	0.48
6.8679247	-16.41499	0.8028184	0.38
6.8644795	-16.260998	0.7978483	0.49
6.8442397	-16.142012	0.7938801	0.38
6.8398046	-15.992021	0.78991	0.51
6.8473787	-15.871025	0.7859289	0.39
6.8459454	-15.731033	0.7819559	0.51
6.8465123	-15.597041	0.776981	0.4
6.8460884	-15.465049	0.7730063	0.52
6.8546705	-15.354052	0.7700236	0.4
6.8344336	-15.243065	0.7660545	0.5
6.8910675	-15.242046	0.7670283	0.55
6.9527097	-15.253026	0.7679976	0.58
6.9973283	-15.224013	0.76798284	0.69
7.040953	-15.195002	0.76796865	0.43
7.0875716	-15.169989	0.76795256	0.29
7.111172	-15.096986	0.7659567	0.59
7.1780314	-15.179959	0.76890993	0.38
7.2727084	-15.259925	0.7728516	0.39
7.31332	-15.220915	0.77184165	0.19
7.082258	-14.500034	0.7470918	0.61
7.1489	-14.521012	0.7490586	0.27
7.2736073	-14.662966	0.7549752	0.44
7.3144317	-14.686951	0.7559528	0.19
7.32202	-14.586956	0.7529708	0.15
7.056951	-13.835089	0.7262438	0.54
7.0745564	-13.763088	0.72525215	0.21
6.8189178	-13.1572075	0.70249003	0.5
6.8007026	-13.072219	0.70051616	0.48
6.7992916	-12.969227	0.6965395	0.48
6.8058906	-12.883231	0.69455594	0.49
6.8114886	-12.796237	0.6915732	0.49
6.8080845	-12.694245	0.6885975	0.49
6.8116856	-12.606253	0.686616	0.47
6.818282	-12.523257	0.68363243	0.5
6.795061	-12.43327	0.68066216	0.47
6.791659	-12.33528	0.6776861	0.51
6.799265	-12.258284	0.675701	0.49
6.79987	-12.170292	0.6737214	0.5
6.807469	-12.093295	0.6707366	0.49
6.805071	-12.001304	0.66875935	0.51
6.8006735	-11.907313	0.6657834	0.49
6.7894664	-11.844322	0.6638027	0.51
6.788063	-11.755331	0.6608246	0.49
6.7856646	-11.666339	0.65884703	0.52
6.791272	-11.592344	0.6558631	0.5
6.7958803	-11.51735	0.6538798	0.51
6.79148	-11.42736	0.6519037	0.5
6.7762785	-11.36237	0.64892524	0.5
6.7718816	-11.27438	0.6469488	0.49
6.7784905	-11.205384	0.6449638	0.51
6.7861047	-11.139389	0.64297783	0.51
6.7827086	-11.055397	0.64100045	0.47
6.785324	-10.983404	0.63901794	0.52
6.7889333	-10.91241	0.6370351	0.52
6.7727237	-10.847421	0.63505733	0.5
6.772337	-10.772428	0.63207704	0.52
6.781949	-10.712433	0.6310895	0.51
6.777561	-10.6324415	0.6281121	0.53
6.7791767	-10.5624485	0.62713015	0.52
6.783781	-10.495455	0.6251465	0.52
6.765578	-10.431465	0.6231696	0.53
6.7681975	-10.365472	0.6211865	0.51
6.772815	-10.302478	0.61920214	0.52
6.773423	-10.232485	0.617221	0.54
6.770037	-10.158495	0.6152424	0.51
6.7736535	-10.0955	0.61325866	0.53
6.77627	-10.0315075	0.6112757	0.54
6.761066	-9.974517	0.61029625	0.52
6.769686	-9.920522	0.60830873	0.55
6.7733045	-9.859529	0.60732484	0.54
6.7699227	-9.789536	0.6053458	0.54
6.774538	-9.730542	0.6033612	0.54
6.773164	-9.665551	0.6013803	0.54
6.773776	-9.601558	0.5993986	0.53
6.7655835	-9.558565	0.59841347	0.55
6.7651987	-9.494573	0.59643227	0.54
6.7688155	-9.43658	0.59544826	0.56
6.782447	-9.394582	0.59445673	0.62
6.827086	-9.394573	0.5954443	0.61
6.8617268	-9.381567	0.5954386	0.61
6.914373	-9.392556	0.5964208	0.62
6.9421945	-9.3995495	0.59741116	0.62
6.9838386	-9.395541	0.59840107	0.62
7.0274806	-9.393534	0.59939	0.62
7.063112	-9.379528	0.5993848	0.62
7.110763	-9.383518	0.60037106	0.6
7.160406	-9.388509	0.60135657	0.61
7.1882277	-9.394503	0.6023475	0.61
7.230866	-9.389496	0.6033381	0.63
7.2745104	-9.386488	0.604328	0.62
7.3181496	-9.382481	0.60431826	0.61
7.3607917	-9.377474	0.60530925	0.59
7.4144406	-9.386462	0.60729307	0.61
7.4570794	-9.380456	0.60728455	0.61
7.4768987	-9.375453	0.6082814	0.73
6.7171726	-8.359734	0.5657946	0.38
6.728807	-8.321736	0.56480414	0.43
6.866492	-8.439695	0.5707328	0.18
7.65846	-9.362423	0.61124253	0.48
7.711109	-9.368414	0.61222833	0.62
7.742933	-9.377407	0.613218	0.62
7.782573	-9.366403	0.6142127	0.71
7.8002014	-9.328405	0.61322147	0.4
7.856848	-9.337395	0.61520576	0.7
7.758429	-9.161437	0.60828745	0.39
7.680016	-9.010473	0.6023563	0.3
7.9037285	-9.216406	0.6132369	0.66
7.1952577	-8.357653	0.57568616	0.21
8.101247	-9.360352	0.6211447	0.53
8.149885	-9.357345	0.6221355	0.58
8.206533	-9.364334	0.62312126	0.62
8.258174	-9.3643265	0.6241106	0.62
8.281805	-9.332329	0.6241171	0.71
7.1810136	-8.032707	0.566803	0.27
7.2128415	-8.0437	0.56779265	0.48
8.417913	-9.339307	0.6270873	0.34
8.489562	-9.360293	0.6290656	0.59
8.532204	-9.349289	0.6300612	0.73
8.683881	-9.457249	0.6359926	0.19
8.910586	-9.6451845	0.6458805	0.14
7.6075563	-8.148626	0.57967764	0.3
7.602193	-8.0936365	0.578699	0.45
7.636828	-8.079634	0.5786978	0.34
7.659458	-8.052636	0.57870376	0.67
7.7051015	-8.050631	0.57969624	0.31
7.797761	-8.0976095	0.5826619	0.43
7.4654713	-7.7267203	0.5658613	0.41
7.416078	-7.6267447	0.56290793	0.28
7.404705	-7.567757	0.56093246	0.5
7.330312	-7.444789	0.5559924	0.34
7.3279467	-7.3967986	0.5550113	0.47
7.4096055	-7.4337807	0.55798316	0.37
7.4382396	-7.415781	0.55798537	0.47
7.4360566	-7.3907857	0.5579955	0.57
7.46169	-7.3697867	0.5579995	0.31
7.3392906	-7.2038326	0.5510846	0.53
7.397948	-7.217823	0.55306965	0.36
7.6006293	-7.36977	0.5609773	0.51
7.7403026	-7.459736	0.5669195	0.23
8.012014	-7.675662	0.5777911	0.53
8.040838	-7.679658	0.57878506	0.35
7.9994593	-7.5926795	0.5758264	0.46
7.9410625	-7.488707	0.5718773	0.4
8.020719	-7.517692	0.5748537	0.29
8.048356	-7.4966936	0.57485825	0.47
8.012982	-7.417713	0.5718958	0.35
8.018797	-7.3997164	0.5719024	0.48
8.139467	-7.4656897	0.576858	0.33
8.173103	-7.44969	0.5768599	0.45
8.201745	-7.429691	0.5768643	0.29
8.279397	-7.453677	0.57984364	0.47
8.263019	-7.391692	0.577872	0.34
10.561242	-9.399036	0.67971736	0.55
8.289477	-7.3466988	0.5778875	0.45
8.312114	-7.320702	0.5778956	0.26
8.143705	-7.1267605	0.5690002	0.66
8.200353	-7.1317534	0.57099074	0.2
8.868149	-7.6675735	0.5996759	0.6
8.899778	-7.645575	0.5996815	0.29
10.865888	-9.284031	0.68472886	0.38
10.911713	-9.294025	0.686719	0.32
8.874856	-7.505608	0.5957456	0.5
8.887487	-7.4686155	0.59576035	0.2
11.120637	-9.294006	0.6916947	0.53
11.169275	-9.276007	0.6926971	0.4
11.166905	-9.21602	0.6917242	0.58
11.019683	-9.065067	0.6848081	0.34
10.938286	-8.940103	0.6798731	0.26
10.983928	-8.921103	0.68087673	0.31
10.948543	-8.835126	0.67791945	0.27
8.802717	-7.053717	0.58495504	0.23
11.055824	-8.809124	0.67992	0.22
11.150473	-8.828112	0.6829016	0.53
11.048265	-8.719145	0.677962	0.37
10.922871	-8.565191	0.67204547	0.33
10.9225	-8.510204	0.6700709	0.27
10.939131	-8.468213	0.6700887	0.35
11.517876	-8.860075	0.6938505	0.19
11.80256	-9.021015	0.7047483	0.48
10.933018	-8.301254	0.66616726	0.23
10.914826	-8.260264	0.6651882	0.32
10.933462	-8.221273	0.6652049	0.42
12.131321	-9.0649805	0.71369743	0.2
10.913718	-8.100305	0.66226393	0.29
10.92435	-8.055315	0.66128445	0.27
10.926984	-8.005328	0.6603081	0.36
10.9356165	-7.959338	0.6603294	0.54
12.468711	-9.047961	0.7226764	0.22
12.543354	-9.042957	0.7246727	0.34
12.610993	-9.031957	0.7266725	0.36
12.685636	-9.025953	0.7286694	0.35
12.7642765	-9.021949	0.73066515	0.33
12.842918	-9.017945	0.73266095	0.36
12.923748	-9.044933	0.7356415	0.38
12.981384	-9.024935	0.73664695	0.24
12.965012	-8.953955	0.7346833	0.15
12.9086275	-8.854983	0.7317365	0.16
12.528198	-8.537089	0.7149222	0.23
12.516825	-8.472108	0.71295536	0.11
12.589466	-8.464106	0.71495426	0.16
12.659289	-8.482097	0.71794033	0.29
12.731928	-8.473095	0.71893984	0.2
12.802572	-8.463094	0.7209402	0.18
12.889217	-8.463089	0.72393435	0.34
12.958858	-8.451089	0.72493595	0.21
13.045503	-8.450085	0.72793084	0.34
13.100322	-8.4560795	0.7299243	0.18
13.190964	-8.456075	0.73191863	0.36
13.265607	-8.4460745	0.7339192	0.21
13.356248	-8.44507	0.7369142	0.25
13.42789	-8.432071	0.7389167	0.21
13.535536	-8.441063	0.7419057	0.39
13.614175	-8.431062	0.7439064	0.25
13.681006	-8.444055	0.7458958	0.27
13.749645	-8.427056	0.7479009	0.2
13.865288	-8.438048	0.75088876	0.4
13.9459305	-8.428047	0.7528897	0.2
14.036573	-8.423044	0.75588745	0.25
14.073212	-8.386053	0.7559051	0.26
14.036022	-8.33407	0.75393456	0.3
14.030654	-8.272088	0.7529677	0.32
14.030286	-8.213105	0.7519991	0.33
14.026915	-8.1521225	0.75103176	0.32
14.036547	-8.099138	0.7500596	0.38
14.046179	-8.046153	0.75008756	0.31
14.026809	-7.977174	0.7481256	0.31
14.028625	-7.949182	0.7481406	0.44
14.022257	-7.8882003	0.74617374	0.25
14.018887	-7.828218	0.74520636	0.36
14.027516	-7.7752333	0.7452348	0.37
14.0211525	-7.7152514	0.7442677	0.36
14.020786	-7.6582685	0.74329877	0.41
13.924409	-7.5493045	0.73836225	0.3
13.690199	-7.394359	0.72945666	0.29
13.756843	-7.3753624	0.73046446	0.32
17.257845	-9.182698	0.8633332	0.27
17.369484	-9.172697	0.86633456	0.48
17.477125	-9.1596985	0.8693378	0.47
17.622768	-9.165691	0.8733293	0.31
17.704594	-9.173687	0.8763219	0.52
13.169777	-6.7725654	0.7038198	0.42
13.110402	-6.6895924	0.7008681	0.27
13.325064	-6.747568	0.7088284	0.26
13.329699	-6.697583	0.70785624	0.46
13.509354	-6.7355666	0.7138289	0.29
13.5519905	-6.703575	0.71484554	0.36
28.276197	-13.926904	1.2643051	0.16
13.386065	-6.4916463	0.7069705	0.52
13.495715	-6.4936423	0.70996606	0.46
13.064315	-6.2357354	0.69312537	0.3
13.1379595	-6.2207384	0.6951318	0.31
24.144527	-11.334833	1.102902	0.43
13.039409	-6.0997796	0.6902036	0.39
13.149054	-6.100776	0.69420004	0.33
13.213697	-6.0807815	0.6962098	0.29
28.328562	-12.921225	1.2528813	0.41
28.321178	-12.810261	1.2509458	0.28
13.755652	-6.1747384	0.7141418	0.22
13.696285	-6.0967646	0.7111884	0.42
23.98588	-10.625067	1.0883172	0.36
23.989504	-10.537096	1.0873685	0.39
23.98113	-10.444127	1.0854231	0.39
23.976755	-10.353157	1.0844765	0.4
23.98138	-10.266186	1.0835276	0.4
23.995008	-10.183213	1.0825762	0.39
23.975822	-10.13123	1.0816072	0.4
23.970446	-10.04026	1.0806609	0.39
23.977074	-9.955289	1.0797111	0.4
23.9747	-9.866319	1.0777639	0.39
23.97533	-9.779348	1.0768155	0.38
23.977955	-9.692378	1.0758672	0.43
23.972586	-9.603408	1.0749203	0.39
23.967396	-9.557424	1.0739479	0.36
23.954023	-9.465455	1.073003	0.44
23.953651	-9.378485	1.072055	0.42
23.962282	-9.295512	1.0711048	0.41
24.001911	-9.224536	1.0711467	0.42
24.164553	-9.200542	1.0761589	0.41
24.125366	-9.142563	1.0741944	0.3
24.587023	-9.2295265	1.0901355	0.39
24.76966	-9.209531	1.0951451	0.38
23.833237	-8.776692	1.0614194	0.19
25.137941	-9.167541	1.1071659	0.17
28.29374	-10.216137	1.2184904	0.21
26.295076	-9.356461	1.1460371	0.59
26.976738	-9.503402	1.1689398	0.21
26.915363	-9.386443	1.166012	0.37
26.945997	-9.3034725	1.1660625	0.2
26.982626	-9.2215	1.1661123	0.52
27.085258	-9.16152	1.169148	0.38
27.3219	-9.1465225	1.176155	0.36
27.555725	-9.176511	1.1841344	0.39
27.823366	-9.16851	1.1931368	0.38
28.10101	-9.16251	1.2011381	0.36
28.389652	-9.158508	1.2111381	0.36
28.64229	-9.140513	1.2191472	0.26
29.389952	-9.277457	1.2440563	0.5
30.082794	-9.443392	1.2679482	0.2
29.97642	-9.307442	1.2630334	0.41
30.034052	-9.222471	1.2640858	0.38
30.106684	-9.1415	1.2661356	0.43
30.372322	-9.117507	1.2741488	0.34
[truncated: 118,136 more rows]
