# Supplementary material for: Density-equalized RANDT scan matching with integrated outlier removal and point density uniformity
Source: PLoS One. 2026 Apr 28;21(4):e0345709. doi: 10.1371/journal.pone.0345709 (PMC13124066; doi:10.1371/journal.pone.0345709)
Supplement: S2 Dataset — Processed LiDAR data converted into CSV format, including spatial coordinates and associated attributes such as intensity values, used for analysis in this study. (ZIP) [file pone.0345709.s002.zip › Velodyne_CSV/000252.csv]

X	Y	Z	Intensity
68.940674	2.8561265	2.5416443	0.0
34.80405	5.4111204	1.3989009	0.22
34.84264	5.5291233	1.4008708	0.29
34.124237	5.5241184	1.3768853	0.27
33.403034	5.4611115	1.351914	0.26
32.700626	5.452106	1.3289299	0.21
32.525223	5.5271063	1.3229163	0.32
32.52981	5.633108	1.3238924	0.54
30.647408	5.4060884	1.2599837	0.28
30.128002	5.411083	1.2429944	0.32
29.5528	5.3560777	1.2230195	0.34
28.989395	5.347072	1.2050349	0.29
28.474987	5.3450665	1.188048	0.21
28.26758	5.398065	1.1810428	0.4
28.257172	5.488066	1.1810259	0.41
28.251764	5.579067	1.1820091	0.51
26.389362	5.297044	1.1181133	0.34
25.989157	5.2590384	1.1051316	0.33
25.560755	5.255034	1.0901451	0.3
25.160349	5.2550287	1.0771574	0.45
24.804943	5.2620244	1.0651674	0.27
24.628532	5.306022	1.0601662	0.32
24.497126	5.3580203	1.0561626	0.39
24.130716	5.358015	1.0441754	0.24
23.63652	5.286008	1.0272034	0.42
23.579111	5.351007	1.0261962	0.33
23.567701	5.427007	1.0261865	0.62
23.42929	5.4730053	1.0221859	0.37
23.025885	5.454999	1.0082042	0.23
21.85649	5.248981	0.9682764	0.14
21.690079	5.2819777	0.9632795	0.52
21.442879	5.2569737	0.9552928	0.34
21.13847	5.2529683	0.9453065	0.42
20.835064	5.246963	0.93532056	0.36
20.534657	5.2399573	0.925335	0.38
20.264252	5.238952	0.91634774	0.39
19.988842	5.234947	0.9073614	0.38
19.649643	5.178941	0.89538264	0.34
19.449238	5.1909366	0.88939166	0.37
19.407827	5.245935	0.88838977	0.41
19.394419	5.3079343	0.8883863	0.41
19.352009	5.3619323	0.88738525	0.56
19.128601	5.3649273	0.8803975	0.34
18.8462	5.3489213	0.87141436	0.34
18.614998	5.3149166	0.86342925	0.35
18.411589	5.319912	0.85644096	0.18
17.546192	5.1288953	0.8265001	0.55
17.414785	5.1498914	0.8225074	0.39
17.22538	5.152886	0.81651914	0.38
17.011969	5.1478806	0.8095328	0.41
16.825771	5.1198764	0.8035455	0.41
16.63536	5.119871	0.797558	0.41
16.444954	5.117866	0.7915708	0.42
16.27455	5.120861	0.7855825	0.38
16.10914	5.1248565	0.7805941	0.61
15.639745	5.028845	0.7646272	0.23
15.477335	5.0308404	0.7596391	0.19
15.566131	5.086841	0.76263326	0.3
15.399727	5.085836	0.7576458	0.47
15.2503195	5.0898314	0.7526574	0.38
15.2379055	5.139829	0.7526598	0.49
15.2285	5.189827	0.7536622	0.52
15.221092	5.240825	0.75366485	0.51
15.215683	5.2928233	0.7536677	0.5
15.218478	5.3208222	0.75466883	0.5
15.22207	5.3758206	0.7546715	0.5
15.2256565	5.431819	0.75567466	0.5
15.225248	5.485817	0.7566782	0.48
15.214836	5.536815	0.7566829	0.48
15.20943	5.588813	0.7576874	0.51
15.201016	5.6408105	0.7576925	0.5
15.212817	5.67181	0.7586941	0.5
15.2164	5.7288084	0.758699	0.49
15.222995	5.7858067	0.75970393	0.5
15.194587	5.829804	0.7597114	0.49
15.20018	5.8868027	0.7607171	0.49
15.208767	5.945801	0.761723	0.48
15.197557	5.969799	0.76172704	0.48
15.206154	6.0277977	0.7627333	0.5
15.203742	6.082796	0.7627407	0.5
15.196331	6.1357937	0.7637487	0.5
15.191921	6.189792	0.7637569	0.49
15.192514	6.2457895	0.764765	0.48
15.185098	6.299788	0.7657742	0.49
15.200897	6.333787	0.76677763	0.48
15.202488	6.390785	0.76678663	0.48
15.169075	6.4337826	0.766798	0.5
15.150671	6.48178	0.7668087	0.56
15.166256	6.5457788	0.7678181	0.48
15.269844	6.647779	0.7728231	0.43
15.3416395	6.7077804	0.7758248	0.43
15.345224	6.7677784	0.77683586	0.42
15.334817	6.820776	0.7768479	0.43
15.336405	6.879774	0.77785975	0.43
15.321994	6.931772	0.7778728	0.42
15.313581	6.9867697	0.7788859	0.43
15.328178	7.0507684	0.779898	0.43
15.332971	7.082767	0.78090453	0.44
15.317558	7.134765	0.78091884	0.43
15.321146	7.195763	0.7819327	0.41
15.314736	7.2517605	0.7829473	0.41
15.320326	7.313759	0.7839618	0.42
15.316915	7.3717566	0.784977	0.43
15.3095045	7.4277544	0.78499275	0.42
15.313297	7.4597535	0.78600055	0.42
15.307889	7.5167513	0.7870167	0.41
15.304476	7.5757494	0.78703344	0.41
15.306072	7.6357474	0.7880499	0.41
15.305656	7.696745	0.7890673	0.42
15.3012495	7.7547426	0.79008496	0.42
15.288836	7.8097405	0.7901035	0.54
15.201631	7.7957363	0.78811526	0.42
15.151219	7.830733	0.7871353	0.54
15.131814	7.88073	0.78715444	0.56
15.138398	7.9457283	0.7881736	0.43
15.163984	8.020727	0.7901927	0.46
15.1525755	8.075725	0.7912129	0.46
15.16237	8.111724	0.79222286	0.46
15.160959	8.172722	0.79224354	0.45
15.159549	8.23372	0.7932646	0.45
15.168137	8.300716	0.795286	0.46
15.161725	8.3597145	0.79530805	0.46
15.157314	8.419713	0.7963304	0.46
15.1529	8.48071	0.79735345	0.43
15.168695	8.52071	0.7983647	0.45
15.157283	8.577707	0.79938835	0.46
15.162874	8.643705	0.8004119	0.46
15.147463	8.698703	0.80143636	0.45
15.15105	8.7647	0.8024611	0.44
15.143637	8.8246975	0.8034864	0.45
15.146429	8.858697	0.8034992	0.45
15.139018	8.918694	0.804525	0.45
15.124607	8.974691	0.80555123	0.55
15.032203	8.983686	0.8025772	0.38
14.920793	8.98168	0.79960364	0.49
14.820381	8.985674	0.79663014	0.38
14.748969	9.006669	0.795657	0.45
14.760772	9.044668	0.7966704	0.45
14.767355	9.113667	0.79769874	0.44
14.753946	9.169663	0.79872686	0.43
14.753531	9.23466	0.799756	0.45
14.745118	9.294658	0.80078524	0.44
14.739705	9.356655	0.801815	0.43
14.728295	9.414653	0.8018449	0.43
14.758087	9.466652	0.803861	0.42
14.738679	9.5196495	0.8048913	0.46
14.718267	9.572646	0.80492216	0.61
14.705851	9.631642	0.805954	0.41
14.690441	9.687639	0.80598557	0.22
14.484037	9.61763	0.79901075	0.13
14.510623	9.701628	0.80204463	0.19
14.471419	9.708625	0.80105966	0.14
14.568001	9.840626	0.80609757	0.18
14.614585	9.939625	0.809134	0.33
14.002198	9.588601	0.785139	0.2
14.642759	10.094622	0.81320566	0.39
14.661342	10.17662	0.81524295	0.4
14.670138	10.216619	0.81626135	0.42
14.660728	10.278615	0.8172974	0.41
14.6603155	10.347612	0.8183347	0.41
14.651902	10.41161	0.81937224	0.66
14.779483	10.572612	0.826419	0.0
14.664456	10.6666	0.82550967	0.3
14.647046	10.724598	0.8255484	0.41
14.626629	10.781593	0.826588	0.62
6.842676	5.091299	0.49998936	0.22
6.811263	5.102294	0.49900508	0.47
6.783848	5.116289	0.4990213	0.36
6.7326527	5.094285	0.49702564	0.48
6.6982427	5.10228	0.49604103	0.37
6.6488385	5.098274	0.49505484	0.46
6.617427	5.108269	0.49407065	0.36
6.5710196	5.106263	0.49308485	0.45
6.5326104	5.110258	0.49209994	0.36
6.478206	5.1012526	0.4901131	0.44
6.459011	5.1022496	0.49012017	0.35
6.4196095	5.1042438	0.48913476	0.44
6.377188	5.105238	0.48814994	0.34
6.3317957	5.101233	0.48616338	0.55
6.3023715	5.1122274	0.4861802	0.34
6.2569733	5.1082215	0.48519388	0.45
6.22757	5.1172166	0.48420975	0.35
6.1803575	5.096213	0.48221406	0.45
6.150962	5.1042075	0.48222956	0.36
6.1155534	5.1082025	0.48124495	0.45
6.074143	5.1071963	0.48025957	0.43
6.0317316	5.1051903	0.4792741	0.44
5.992323	5.1051846	0.47828886	0.43
5.957926	5.1081796	0.47730377	0.43
5.9357176	5.106177	0.476311	0.43
5.9013166	5.109172	0.47532606	0.43
5.864905	5.1111655	0.4753414	0.43
5.821502	5.1061597	0.4733551	0.43
5.788092	5.110154	0.47337085	0.43
5.761693	5.119149	0.47238722	0.43
5.7294917	5.107146	0.47139218	0.41
5.6920805	5.10714	0.47040722	0.42
5.666675	5.1171346	0.47042415	0.43
5.6212573	5.110129	0.46843803	0.41
5.5888567	5.113123	0.4684534	0.41
5.5514474	5.1121173	0.46746826	0.41
5.51004	5.107111	0.4664822	0.4
5.489834	5.1051087	0.46548936	0.41
5.459434	5.1091037	0.46450496	0.41
5.41602	5.1020975	0.46351868	0.42
5.386615	5.107091	0.46353483	0.43
5.351212	5.106086	0.46254954	0.42
5.3178053	5.10708	0.46156484	0.42
5.286395	5.110075	0.46058086	0.41
5.2682033	5.108072	0.4605875	0.4
5.2317915	5.1060658	0.4596023	0.41
5.19539	5.1030602	0.45861652	0.4
5.175978	5.117055	0.45863548	0.41
5.1265764	5.101049	0.45664638	0.4
5.105161	5.113043	0.45666507	0.42
5.0777593	5.118038	0.45568147	0.41
5.0485606	5.1050344	0.45468548	0.41
5.0151434	5.105028	0.45470116	0.39
4.9827356	5.1050224	0.45371652	0.4
4.951338	5.105017	0.45273146	0.41
4.925914	5.113011	0.4527497	0.39
4.9025135	5.1210065	0.45176715	0.41
4.8643255	5.097002	0.4507674	0.42
4.8389077	5.103997	0.4497852	0.4
4.8085003	5.1049905	0.44980097	0.46
4.774088	5.101985	0.44881573	0.38
4.7496905	5.1079803	0.44783258	0.46
4.733273	5.1239743	0.4478534	0.29
4.6858816	5.1049676	0.44686252	0.48
4.6706786	5.1049647	0.44687027	0.37
4.644261	5.109959	0.44588777	0.4
4.607857	5.1029534	0.44490102	0.46
4.5884433	5.114948	0.44492072	0.38
4.556039	5.111942	0.44393528	0.43
4.521629	5.1069355	0.4429494	0.36
4.495227	5.10993	0.4429659	0.45
4.4770246	5.105927	0.44197237	0.38
4.44461	5.1029215	0.44098732	0.38
4.427204	5.115916	0.44100744	0.45
4.4018097	5.11891	0.44102374	0.36
4.354388	5.098903	0.43903315	0.45
4.331994	5.1048975	0.4390505	0.42
4.329776	5.119895	0.4390643	0.36
4.283372	5.0988884	0.43807256	0.43
4.2609735	5.104883	0.43709016	0.36
4.232561	5.104877	0.43710622	0.44
4.21016	5.110872	0.43612412	0.37
4.176758	5.103865	0.43613726	0.45
4.157335	5.11486	0.4351579	0.37
4.1281514	5.0948567	0.43415758	0.43
4.1147294	5.11285	0.43518093	0.34
4.0813303	5.104844	0.43419358	0.43
4.055924	5.1068387	0.43321034	0.42
4.031507	5.1108327	0.43322834	0.35
3.994113	5.096826	0.43223837	0.48
3.9617045	5.08982	0.43125167	0.36
3.953505	5.0958176	0.43126196	0.41
3.9210925	5.0888114	0.43027538	0.36
3.9226758	5.1248064	0.43130654	0.34
3.918267	5.1528015	0.43133435	0.34
3.9228554	5.192796	0.43336752	0.34
3.9264324	5.232792	0.43440148	0.32
3.939033	5.2827883	0.435439	0.32
3.9238129	5.2817845	0.43544772	0.44
3.8944209	5.2767787	0.43446186	0.39
3.8770125	5.288773	0.43448403	0.33
3.840602	5.2757664	0.43349552	0.42
3.8151839	5.27776	0.43351385	0.41
3.79678	5.2877545	0.43353516	0.32
3.7693741	5.285749	0.43255126	0.42
3.753178	5.280745	0.43255726	0.41
3.719778	5.2697387	0.43156907	0.41
3.6943624	5.270733	0.4305869	0.41
3.6739562	5.277727	0.4306072	0.41
3.6525564	5.282721	0.43062633	0.39
3.625139	5.280715	0.42964303	0.4
3.6039464	5.267712	0.42864504	0.39
3.5875196	5.2817063	0.42866966	0.4
3.5601091	5.2786994	0.42868564	0.39
3.5337238	5.274694	0.42770007	0.39
3.5102944	5.2786875	0.42772022	0.41
3.4878922	5.281681	0.42773882	0.4
3.4705026	5.290676	0.42675984	0.41
3.4442832	5.2716722	0.4257598	0.4
3.418883	5.2696657	0.42577586	0.39
3.3974805	5.2736597	0.42579505	0.38
3.3760643	5.278654	0.42481536	0.38
3.3436642	5.265648	0.4238259	0.38
3.329253	5.280641	0.42485124	0.38
3.3028378	5.277635	0.4238675	0.38
3.2866514	5.2696314	0.4238714	0.39
3.2632508	5.269626	0.4228886	0.38
3.2438293	5.27762	0.422911	0.38
3.223423	5.2826133	0.4229312	0.38
3.1930184	5.271607	0.42194283	0.38
3.173605	5.278601	0.4219645	0.39
3.1654077	5.283598	0.42197576	0.38
3.1309927	5.2665915	0.42098457	0.38
3.1165876	5.280586	0.4210098	0.38
3.097182	5.2865796	0.42103082	0.38
3.068767	5.2785735	0.4200445	0.43
3.0453637	5.2775664	0.4200616	0.36
3.0189693	5.2705603	0.4190749	0.37
3.0027547	5.2635574	0.41808033	0.43
2.9913583	5.2815514	0.41910788	0.36
2.9689348	5.2835455	0.41812766	0.38
2.9445384	5.279539	0.41814283	0.37
2.9181242	5.273533	0.41715756	0.37
2.8957179	5.273526	0.41717547	0.37
2.875315	5.27652	0.41719505	0.38
2.8671129	5.2815166	0.41720694	0.37
2.8407028	5.274511	0.41622096	0.38
2.8162956	5.2705045	0.4152366	0.42
2.7938824	5.270498	0.41525492	0.35
2.7744823	5.274492	0.41527513	0.41
2.75008	5.2694855	0.41428998	0.39
2.7346606	5.282479	0.41531667	0.34
2.719458	5.274476	0.4143208	0.41
2.696051	5.2714686	0.41433716	0.36
2.6736498	5.269463	0.41335386	0.41
2.650249	5.2654567	0.4133693	0.35
2.6278448	5.2634506	0.41238615	0.41
2.613431	5.277445	0.4124136	0.4
2.5890167	5.272438	0.4124291	0.39
2.5738056	5.264435	0.4114335	0.34
2.5554037	5.2694283	0.4114548	0.41
2.5309947	5.2634215	0.4114694	0.4
2.5155997	5.2734156	0.41149378	0.35
2.494197	5.272409	0.41151142	0.41
2.470782	5.2684026	0.4105276	0.39
2.450376	5.269396	0.4105467	0.34
2.4481688	5.2863936	0.41056746	0.53
2.328805	5.0813847	0.4024464	0.31
2.3093815	5.084378	0.40246695	0.34
2.2899876	5.084371	0.40248427	0.32
2.2705722	5.0863643	0.40250388	0.29
2.2531774	5.090359	0.40152398	0.38
2.2347615	5.0943527	0.4015451	0.35
2.2225497	5.090349	0.4015517	0.39
2.2001565	5.083342	0.4015642	0.34
2.1917338	5.109337	0.40160117	0.36
2.166333	5.0963306	0.40060985	0.37
2.1449273	5.0923233	0.40062508	0.39
2.1275089	5.0983167	0.400648	0.37
2.1173153	5.0963135	0.4006552	0.35
2.09392	5.0863075	0.39966568	0.39
2.0725086	5.0823007	0.39968118	0.37
2.0581043	5.093294	0.39970726	0.35
2.0386772	5.095288	0.3997279	0.39
2.0202794	5.096282	0.3987465	0.37
2.0038693	5.103276	0.39877015	0.38
1.9886742	5.089272	0.39876857	0.33
1.9722626	5.0962653	0.39879236	0.35
1.9528587	5.0952587	0.39880988	0.39
1.9364467	5.102252	0.39883384	0.34
1.9170406	5.1012464	0.39785153	0.39
1.8986377	5.1022396	0.39787063	0.37
1.876226	5.0942326	0.39788327	0.36
1.8690188	5.1002297	0.39789733	0.37
1.8516182	5.103223	0.39791796	0.33
1.8331943	5.106217	0.39693967	0.4
1.8107857	5.09721	0.39695138	0.38
1.7874035	5.082204	0.3959571	0.37
1.7749822	5.100197	0.39699066	0.37
1.7545695	5.0961905	0.39600646	0.37
1.744363	5.0941873	0.3960144	0.38
1.7279711	5.0981803	0.3960357	0.36
1.7055519	5.0891743	0.39504778	0.37
1.6921519	5.102167	0.39607683	0.36
1.66874	5.089161	0.39508533	0.36
1.6563299	5.1061544	0.39511827	0.37
1.6409107	5.116147	0.3961461	0.37
1.6277207	5.103144	0.39514422	0.36
1.6083057	5.101137	0.39516196	0.36
1.5899115	5.099131	0.39417872	0.35
1.5705096	5.0951247	0.3941942	0.36
1.5530896	5.0991173	0.39421725	0.37
1.5376765	5.1081114	0.39424428	0.35
1.523479	5.092107	0.39424002	0.36
1.5060797	5.093101	0.3932596	0.36
1.4946749	5.1130943	0.39429584	0.36
1.4722582	5.101088	0.39330524	0.36
1.4548355	5.1050806	0.39332873	0.37
1.4394369	5.1120744	0.39335373	0.37
1.4150268	5.0920677	0.3923558	0.35
1.4098381	5.102064	0.39337355	0.36
1.3904171	5.0990577	0.39239094	0.34
1.3730278	5.098051	0.39240864	0.35
1.3576136	5.1070447	0.39243644	0.36
1.3412045	5.1120377	0.39246053	0.35
1.3207992	5.1030307	0.39247194	0.36
1.3003911	5.0940247	0.39148346	0.35
1.294168	5.1060195	0.39250502	0.34
1.2737715	5.0950136	0.39151415	0.35
1.2613542	5.1150064	0.39255255	0.35
1.2449573	5.1179996	0.39257455	0.37
1.2185591	5.084994	0.39056346	0.34
1.205133	5.102986	0.3916008	0.35
1.1847283	5.0919795	0.3906102	0.34
1.1755266	5.0899763	0.39061812	0.34
1.1631266	5.1079693	0.39165446	0.4
1.1437048	5.1029625	0.39067036	0.33
1.1233139	5.0889554	0.39067623	0.34
1.1098915	5.106949	0.390714	0.36
1.0904973	5.0969415	0.39072382	0.34
1.0740889	5.100935	0.39074773	0.35
1.0648727	5.100931	0.39075837	0.34
1.0524663	5.120925	0.39079773	0.39
1.0280751	5.088918	0.3897861	0.32
1.0126548	5.098911	0.38981658	0.37
0.99525505	5.0969043	0.38983443	0.32
0.9778434	5.096897	0.38985485	0.34
0.963432	5.1098905	0.38988814	0.36
0.9542359	5.1058865	0.38989398	0.34
0.93183154	5.08188	0.38889027	0.34
0.9154195	5.085873	0.38891476	0.34
0.90201277	5.102865	0.38995218	0.34
0.88160264	5.087859	0.3889576	0.35
0.86919135	5.1108513	0.39000154	0.35
0.8517758	5.110845	0.38902244	0.34
0.8385786	5.086841	0.38900796	0.34
0.82217085	5.089834	0.38903153	0.34
0.8067582	5.098827	0.38906163	0.34
0.7883586	5.089821	0.38807255	0.34
0.7739434	5.1048126	0.38910916	0.34
0.75752676	5.1098056	0.38913557	0.34
0.74632925	5.0938034	0.3881289	0.37
0.7299388	5.092796	0.38814774	0.33
0.71152514	5.0857887	0.38816148	0.34
0.6961095	5.095782	0.38819328	0.38
0.68170667	5.108775	0.38822773	0.34
0.662292	5.0957675	0.38823518	0.33
0.6468864	5.1037602	0.38826463	0.37
0.6376798	5.0997567	0.38827097	0.36
0.61927265	5.0897503	0.38728115	0.36
0.6028623	5.092743	0.3873056	0.36
0.58845174	5.108735	0.3883443	0.36
0.5710635	5.099728	0.38835466	0.32
0.55365413	5.0957217	0.38737148	0.34
0.53825086	5.1037135	0.38840136	0.38
0.5280225	5.0977106	0.3874066	0.36
0.50962245	5.083703	0.38741195	0.33
0.4962266	5.1036963	0.3874549	0.34
0.47880155	5.1036887	0.38747722	0.34
0.46140268	5.0956817	0.3874892	0.37
0.44600692	5.101675	0.3875168	0.36
0.4275873	5.0916667	0.3875276	0.36
0.41938305	5.0926633	0.38753954	0.36
0.4029685	5.096656	0.387566	0.36
0.3885688	5.112649	0.3876055	0.36
0.37016356	5.0966415	0.38760868	0.34
0.3537466	5.1016345	0.38763663	0.35
0.33633438	5.095628	0.38665166	0.34
0.3209355	5.1036196	0.3876823	0.34
0.31173167	5.0946174	0.3866827	0.36
0.29631543	5.1096087	0.38772258	0.35
0.27893093	5.0916023	0.38672206	0.35
0.2625143	5.0965953	0.38675034	0.34
0.24509376	5.092587	0.38676825	0.34
0.22969839	5.099581	0.38679793	0.36
0.22148506	5.1045766	0.38681543	0.34
0.20507433	5.107569	0.3868413	0.34
0.18766709	5.0965614	0.38685024	0.35
0.17227721	5.1015544	0.38687748	0.35
0.15586635	5.104547	0.3869035	0.34
0.13843767	5.103539	0.38692573	0.33
0.12203573	5.101532	0.3869453	0.34
0.11382618	5.105528	0.3869617	0.34
0.09742873	5.100521	0.3869774	0.35
0.081033416	5.0935135	0.38699052	0.36
0.064613685	5.1025057	0.3870248	0.36
0.04821442	5.0974984	0.38704062	0.34
0.031784624	5.115491	0.3870869	0.36
0.015399822	5.098483	0.387087	0.35
0.007184749	5.1084795	0.3871115	0.35
-0.0102303745	5.093472	0.38711572	0.34
-0.02663972	5.095464	0.38714105	0.36
-0.043049745	5.0984564	0.38716778	0.34
-0.05844333	5.112449	0.3872077	0.36
-0.07586632	5.101442	0.38721737	0.35
-0.092265785	5.0894356	0.3862244	0.35
-0.10047107	5.0914316	0.3862385	0.34
-0.11687951	5.092424	0.38626277	0.34
-0.13328853	5.096415	0.3872911	0.34
-0.14969854	5.1024075	0.38732213	0.35
-0.16610563	5.1024	0.38734525	0.34
-0.18251275	5.102392	0.38736844	0.34
-0.19891916	5.0983844	0.38738635	0.34
-0.20712262	5.0963807	0.38739532	0.35
-0.22353043	5.1003733	0.38742393	0.35
-0.2399372	5.1203656	0.3874739	0.34
-0.2563441	5.108358	0.38748133	0.34
-0.2727507	5.1083503	0.3875048	0.36
-0.2891557	5.1143427	0.3875363	0.35
-0.30556825	5.095335	0.3875345	0.33
-0.31377044	5.0993314	0.38755164	0.31
-0.3311819	5.1433215	0.3886354	0.46
-0.3465782	5.1113157	0.3876149	0.3
-0.36298862	5.1043077	0.3876293	0.31
-0.37939376	5.1063004	0.38765574	0.32
-0.39480904	5.063294	0.38662064	0.22
-0.4202721	5.260276	0.39292106	0.35
-0.42846146	5.268271	0.39394376	0.39
-0.4448625	5.2612643	0.3929584	0.35
-0.46227807	5.264257	0.39298797	0.36
-0.47969443	5.2652473	0.39401495	0.36
-0.49710545	5.2712393	0.39404863	0.4
-0.51350456	5.2662315	0.39406615	0.35
-0.53091294	5.2732234	0.3941013	0.36
-0.54013234	5.274219	0.39411628	0.36
-0.555516	5.2632117	0.39412436	0.36
-0.5739413	5.2742033	0.3941665	0.37
-0.59034765	5.2651954	0.39417887	0.36
-0.6067451	5.2621875	0.39419928	0.36
-0.6261761	5.282179	0.3942552	0.37
-0.63336855	5.270175	0.39424983	0.36
-0.64976764	5.2661676	0.39426905	0.36
-0.6671896	5.2631593	0.39429116	0.39
-0.6835834	5.2621512	0.39431447	0.35
-0.69998753	5.2561436	0.39433113	0.39
-0.71941364	5.274135	0.39438465	0.35
-0.73682064	5.277126	0.39541498	0.36
-0.7450178	5.2761216	0.39542606	0.36
-0.7624319	5.276113	0.39545247	0.38
-0.77783436	5.261107	0.39445567	0.36
-0.7962475	5.2710977	0.39549714	0.36
-0.8146544	5.2830887	0.39554134	0.36
-0.83106375	5.2750807	0.39555565	0.36
-0.8474577	5.273073	0.395578	0.36
-0.85667896	5.272069	0.39559078	0.36
-0.87509286	5.2800603	0.3956298	0.37
-0.890491	5.2680526	0.39563724	0.36
-0.9098977	5.286044	0.39569137	0.37
-0.92731726	5.2830353	0.39571416	0.36
-0.9437223	5.2770276	0.3957314	0.36
-0.9611263	5.2790194	0.39576098	0.37
-0.9683178	5.2720156	0.39576268	0.37
-0.9867489	5.273007	0.39579257	0.36
-1.0041511	5.274997	0.39682227	0.36
-1.0215498	5.2779894	0.39685336	0.37
-1.0389727	5.2739806	0.39687508	0.35
-1.0563705	5.276973	0.39690626	0.36
-1.072784	5.268964	0.39692107	0.36
-1.0819851	5.27296	0.39694086	0.36
-1.1013987	5.2839513	0.3969861	0.36
-1.1188012	5.284943	0.39701474	0.39
-1.1342145	5.270935	0.39701998	0.34
-1.1526088	5.2799263	0.39706108	0.36
-1.1690189	5.272918	0.39707744	0.36
-1.1802307	5.284912	0.39811134	0.41
-1.1976309	5.285904	0.39814016	0.35
-1.2180588	5.2968946	0.3981873	0.41
-1.2324638	5.2798867	0.3981871	0.35
-1.2498627	5.2808785	0.39821604	0.36
-1.2692767	5.2888694	0.39825767	0.39
-1.283685	5.2718616	0.39825752	0.34
-1.2958945	5.287855	0.3992986	0.36
-1.314305	5.290847	0.399332	0.35
-1.3316956	5.292838	0.39936242	0.36
-1.346106	5.2758303	0.3993624	0.36
-1.3685263	5.2958207	0.39942533	0.41
-1.3829331	5.279813	0.39942673	0.33
-1.4033412	5.2918024	0.4004757	0.36
-1.4135348	5.299798	0.40050292	0.36
-1.427949	5.282791	0.399503	0.36
-1.4443642	5.2747827	0.39951855	0.36
-1.4657593	5.2927723	0.40057743	0.36
-1.4831758	5.2887635	0.40060008	0.37
-1.5005816	5.286755	0.40062547	0.38
-1.5219861	5.301744	0.40168038	0.38
-1.5292038	5.2917414	0.40067852	0.38
-1.546596	5.291732	0.40170667	0.37
-1.5620222	5.2777247	0.4007127	0.37
-1.5804147	5.2817144	0.40174794	0.36
-1.5988184	5.2837057	0.40178058	0.37
-1.622242	5.301694	0.40284312	0.38
-1.6326425	5.2726884	0.4018207	0.37
-1.6438421	5.2816834	0.40185115	0.36
-1.6632658	5.2836747	0.40188557	0.37
-1.6816717	5.2846656	0.40191698	0.38
-1.703083	5.2956543	0.40296695	0.37
-1.7204884	5.292646	0.40299138	0.38
-1.7378937	5.2896376	0.40301585	0.38
-1.7553049	5.2856283	0.40303898	0.37
-1.7675062	5.2966223	0.40407395	0.36
-1.782917	5.285615	0.40308434	0.38
-1.800321	5.282606	0.4031089	0.38
-1.8247439	5.3005943	0.40417358	0.37
-1.8381417	5.284587	0.4041739	0.37
-1.8575423	5.2885776	0.40421137	0.38
-1.8769617	5.2895684	0.4042448	0.38
-1.8851749	5.284564	0.4042516	0.37
-1.9035699	5.2855535	0.40528342	0.36
-1.9259785	5.297544	0.40533686	0.36
-1.9413887	5.2865353	0.40534744	0.36
-1.9598031	5.2845263	0.40537527	0.39
-1.9912057	5.3245115	0.40748185	0.49
-1.9905976	5.2665095	0.40540195	0.3
-1.9838047	5.216511	0.4033226	0.29
-1.9811876	5.155509	0.4012352	0.23
-1.9845939	5.110504	0.4001795	0.29
-2.005003	5.1164947	0.40022162	0.36
-2.022419	5.112486	0.40024513	0.29
-2.0418172	5.116475	0.4012829	0.29
-2.0570316	5.1324697	0.40133008	0.38
-2.0774333	5.1384587	0.40237227	0.37
-2.0908513	5.122452	0.40137288	0.38
-2.1082482	5.120443	0.40139922	0.38
-2.12665	5.1204324	0.40242997	0.37
-2.1480622	5.1274223	0.40247536	0.38
-2.1684747	5.131413	0.402515	0.37
-2.179685	5.135406	0.40353927	0.37
-2.195099	5.1253977	0.4035515	0.37
-2.2144864	5.1293883	0.4035895	0.38
-2.2309139	5.1203794	0.4036048	0.36
-2.250316	5.12237	0.40364015	0.38
-2.275712	5.140358	0.40470743	0.38
-2.291133	5.1293488	0.4047184	0.37
-2.3043487	5.1373434	0.4047516	0.38
-2.3257449	5.144332	0.40579724	0.38
-2.3391485	5.1303253	0.40480074	0.36
-2.3575637	5.1273146	0.40582776	0.33
-2.3829648	5.143304	0.40589252	0.35
-2.4003737	5.1382933	0.40691513	0.35
-2.4197998	5.1362834	0.4069453	0.36
-2.4279802	5.135279	0.40695778	0.36
-2.449412	5.137269	0.40699682	0.36
-2.4708054	5.1432576	0.40804127	0.36
-2.4912307	5.1432476	0.40807593	0.36
-2.5076337	5.1362386	0.40809423	0.36
-2.527027	5.137229	0.40812853	0.36
-2.5474494	5.1372194	0.40816328	0.36
-2.5606575	5.144212	0.40919533	0.37
-2.5820613	5.1482024	0.40923724	0.36
-2.604474	5.1531906	0.41028222	0.36
-2.6238701	5.153181	0.41031528	0.36
-2.6412988	5.1451716	0.41033408	0.38
-2.6576972	5.1381626	0.41035247	0.36
-2.676089	5.1361527	0.41038114	0.37
-2.686296	5.136148	0.41039857	0.36
-2.7137172	5.1501346	0.4114646	0.37
-2.734118	5.1511254	0.41150087	0.37
-2.755537	5.1521134	0.41253886	0.37
-2.77094	5.142104	0.41255155	0.37
-2.7883453	5.136095	0.41257313	0.37
-2.8137546	5.1460843	0.41263038	0.36
-2.827968	5.1530766	0.41366434	0.37
-2.8493617	5.1560664	0.41370517	0.39
-2.8617818	5.138058	0.4137018	0.38
-2.890193	5.1530447	0.41477114	0.38
-2.9085925	5.149035	0.41479725	0.38
-2.9310107	5.151025	0.41483852	0.38
-2.9544256	5.155012	0.41588426	0.38
-2.9636343	5.152007	0.415896	0.38
-2.9850388	5.152997	0.4159342	0.38
-3.0074296	5.156985	0.41697824	0.39
-3.0248349	5.1499753	0.41699862	0.38
-3.0452466	5.1479654	0.41703105	0.37
-3.071659	5.156952	0.41808894	0.38
-3.0868673	5.1649466	0.41812614	0.39
-3.104269	5.157937	0.41814655	0.39
-3.1186965	5.142927	0.41815084	0.4
-3.1471088	5.154914	0.4192164	0.39
-3.1675134	5.152904	0.4192489	0.4
-3.1929157	5.159891	0.4203024	0.4
-3.2153234	5.1608806	0.4203425	0.34
-3.229524	5.166873	0.42137533	0.41
-3.252937	5.168862	0.42141858	0.4
-3.2703533	5.159852	0.42143634	0.39
-3.2927556	5.1608415	0.42147648	0.34
-3.3171604	5.164829	0.42252424	0.41
-3.3445754	5.1728153	0.42358273	0.4
-3.358976	5.1598063	0.4235898	0.4
-3.3741772	5.1668	0.42362577	0.4
-3.3976014	5.166789	0.4236664	0.4
-3.415997	5.1607776	0.42469004	0.35
-3.4514167	5.1807623	0.425779	0.37
-3.468836	5.1707525	0.42579547	0.43
-3.4852371	5.1607428	0.42581016	0.35
-3.509627	5.164732	0.425858	0.38
-3.5208478	5.162726	0.42587474	0.43
-3.546263	5.165713	0.426923	0.36
-3.5756695	5.1756988	0.42798787	0.38
-3.596059	5.172689	0.4280192	0.38
-3.6174767	5.168678	0.42805088	0.37
-3.6418889	5.1696644	0.42909473	0.37
-3.6692965	5.1756525	0.42915067	0.38
-3.6794934	5.173646	0.43016562	0.38
-3.701901	5.171635	0.43020186	0.39
-3.7303193	5.177621	0.43125957	0.38
-3.7547352	5.1776094	0.43130207	0.38
-3.7771378	5.175598	0.43133828	0.38
-3.800555	5.1735854	0.4323763	0.39
-3.8209436	5.1695747	0.43240628	0.37
-3.8411572	5.180566	0.4334567	0.38
-3.866559	5.182554	0.4335037	0.38
-3.887971	5.1775417	0.43453407	0.39
-3.9103765	5.1745305	0.43456894	0.38
-3.9387872	5.1795163	0.43562537	0.38
-3.9592025	5.1725054	0.43565124	0.39
-3.988614	5.178491	0.43671083	0.41
-4.007824	5.187484	0.4367568	0.39
-4.026214	5.179474	0.43677777	0.39
-4.0526285	5.18046	0.43782517	0.41
-4.079042	5.1814475	0.43787262	0.41
-4.099449	5.174435	0.43889844	0.42
-4.1268635	5.176423	0.43894905	0.41
-4.1622734	5.189407	0.44002888	0.4
-4.176473	5.191399	0.44105643	0.41
-4.1978803	5.185388	0.4410854	0.41
-4.2323017	5.195372	0.44215938	0.35
-4.2467012	5.1803627	0.44216362	0.44
-4.2811055	5.191347	0.44323894	0.36
-4.3065214	5.189335	0.4432805	0.43
-4.336929	5.19432	0.44434053	0.35
-4.3481355	5.1913147	0.44435588	0.42
-4.3805346	5.1992993	0.44542354	0.42
-4.3999467	5.189288	0.44544345	0.36
-4.428363	5.1902742	0.4464944	0.43
-4.459776	5.1952605	0.4465562	0.37
-4.4831834	5.190247	0.44759005	0.45
-4.500393	5.1942396	0.44762567	0.36
-4.522783	5.1892266	0.44865772	0.44
-4.5521936	5.191214	0.4487118	0.35
-4.5816007	5.193199	0.44976592	0.43
-4.6140137	5.1981835	0.45082948	0.33
-4.6284256	5.1811733	0.45083076	0.43
-4.661837	5.1871576	0.45189744	0.37
-4.679037	5.1911507	0.45193306	0.45
-4.7074437	5.1911364	0.45298257	0.36
-4.734859	5.189123	0.45302758	0.45
-4.7862625	5.216102	0.45515516	0.29
-4.79567	5.193093	0.45513922	0.48
-4.810078	5.1760855	0.4541404	0.41
-4.836483	5.1730704	0.45518216	0.35
-4.8486776	5.171065	0.45520058	0.5
-7.6577983	8.285157	0.60648924	0.44
-5.264602	5.5679197	0.47648546	0.16
-7.6455803	8.16815	0.6033068	0.4
-7.643982	8.114146	0.6012297	0.21
-7.642378	8.061141	0.6001539	0.44
-7.6467824	8.014134	0.5990971	0.35
-7.6449785	7.9871325	0.59805655	0.43
-7.6443744	7.9361267	0.59698516	0.33
-7.6377697	7.8791246	0.59489477	0.44
-7.64717	7.8391147	0.5948562	0.31
-7.6535635	7.7971077	0.5938094	0.45
-7.6439657	7.737106	0.59170926	0.47
-7.656368	7.701097	0.5906814	0.32
-5.9281735	5.8806515	0.5000878	0.48
-5.9405828	5.855642	0.50007427	0.29
-5.938975	5.817637	0.4990178	0.27
-5.925363	5.767635	0.4979233	0.2
-5.9387684	5.744627	0.49691424	0.25
-5.836146	5.6046534	0.4915366	0.54
-5.8315454	5.5646515	0.48947176	0.23
-5.728729	5.443681	0.48412052	0.26
-5.740118	5.421672	0.484109	0.28
-5.757521	5.4046607	0.48411506	0.26
-5.7999477	5.4106417	0.48519742	0.45
-5.8353467	5.411625	0.4862604	0.23
-5.8777666	5.417606	0.48734275	0.38
-5.884966	5.407601	0.487341	0.27
-6.301448	5.77346	0.5075886	0.31
-6.343867	5.776441	0.5086669	0.42
-6.356272	5.751433	0.5076528	0.25
-6.445677	5.800398	0.51187855	0.39
-6.4870963	5.8013787	0.51295215	0.29
-6.5184975	5.7943645	0.5129968	0.23
-6.5987234	5.849334	0.51721525	0.51
-6.6461287	5.856313	0.5183078	0.22
-6.6605315	5.8323026	0.5182985	0.32
-6.677933	5.811291	0.5182986	0.46
-6.68934	5.7842836	0.51727974	0.28
-6.7197413	5.775267	0.5183196	0.21
-6.840172	5.845221	0.52362955	0.56
-6.4242744	5.458356	0.50235003	0.24
-6.4226847	5.421351	0.5012938	0.25
-6.4670863	5.4263296	0.5033778	0.33
-6.442481	5.370332	0.5012541	0.21
-6.4628906	5.35332	0.5012647	0.26
-6.469285	5.325313	0.500235	0.43
-6.469688	5.291306	0.5001862	0.42
-6.4648876	5.2703056	0.49914733	0.43
-6.4782863	5.2482953	0.49913833	0.34
-6.4736915	5.2102914	0.4980749	0.56
-6.5120964	5.209273	0.49913955	0.33
-6.554503	5.2112536	0.5002155	0.45
-6.6039157	5.2182302	0.50231075	0.35
-6.636324	5.2112155	0.50235623	0.46
-6.6815224	5.2321973	0.5044648	0.35
-6.7139373	5.224182	0.50450873	0.45
-6.760343	5.22816	0.5065944	0.36
-6.789747	5.2181454	0.5066302	0.45
-6.8441653	5.227121	0.5087369	0.36
-6.8705716	5.214107	0.508763	0.44
-6.9229746	5.2220836	0.51086473	0.43
-6.965196	5.237067	0.5119593	0.43
-7.00359	5.2340484	0.5130207	0.36
-7.0390005	5.2270303	0.51407105	0.46
-7.0974092	5.238005	0.5161874	0.36
-7.1288137	5.2279906	0.51622635	0.46
-7.19023	5.2399635	0.51834923	0.37
-7.2256284	5.2329454	0.5193994	0.49
-7.262833	5.243931	0.52047944	0.36
-7.3012543	5.236912	0.5215347	0.48
-7.3596625	5.245886	0.5236479	0.38
-7.386066	5.230872	0.5236706	0.48
-7.45147	5.2448444	0.52580327	0.37
-7.490876	5.2388253	0.5268615	0.47
-7.5332823	5.2348056	0.5279278	0.36
-7.566494	5.240792	0.5289934	0.48
-7.629899	5.2517643	0.5311181	0.35
-7.652301	5.232749	0.5321277	0.47
-7.72271	5.2477202	0.5342701	0.36
-7.756119	5.235702	0.53530896	0.48
-7.7615275	5.2036953	0.5342698	0.43
-7.7799277	5.181683	0.53426784	0.39
-7.78112	5.165679	0.53424567	0.48
-7.7705283	5.122676	0.53316253	0.55
-7.7929273	5.103663	0.5331717	0.37
-7.8133326	5.08265	0.5331744	0.5
-7.8247356	5.0556393	0.53315264	0.39
-7.8471336	5.036627	0.5331616	0.37
-7.8883414	5.046608	0.5352466	0.42
-7.899744	5.0196	0.5342246	0.45
-7.989148	5.044564	0.537414	0.45
-8.441626	5.303405	0.55657554	0.41
-8.479026	5.291385	0.55762047	0.4
-8.536438	5.291361	0.55871755	0.34
-8.591842	5.290335	0.56080973	0.4
-8.625043	5.293321	0.5618704	0.4
-8.681448	5.2922964	0.56296414	0.35
-8.738855	5.29127	0.56505954	0.41
-8.781264	5.2802496	0.5661141	0.4
-8.830665	5.2742267	0.56718814	0.35
-8.885074	5.2702007	0.5692737	0.41
-8.93148	5.261179	0.5703379	0.34
-8.990691	5.2781553	0.5724639	0.37
-9.04009	5.271133	0.57353616	0.38
-9.103501	5.2711043	0.5756429	0.28
-9.133897	5.252086	0.5766644	0.57
-9.153308	5.2250733	0.5766549	0.36
-9.140706	5.1800704	0.57556355	0.41
-9.148106	5.1470623	0.5745244	0.52
-9.172301	5.1430507	0.57555866	0.36
-9.174702	5.1070437	0.5745063	0.46
-9.200107	5.0840273	0.5755127	0.59
-9.28051	5.092994	0.57766134	0.28
-9.335924	5.085967	0.57974297	0.48
-9.70736	5.256836	0.59363353	0.35
-9.777574	5.2758074	0.59678084	0.48
-9.844983	5.2737775	0.59889036	0.39
-9.902382	5.2667522	0.5999752	0.5
-9.989793	5.274715	0.60313374	0.38
-10.0452	5.2646875	0.60521036	0.52
-10.127605	5.269654	0.6073557	0.38
-10.194017	5.2646236	0.6094585	0.52
-10.265212	5.283597	0.6116073	0.39
-10.324617	5.2745686	0.6136919	0.5
-10.415034	5.28053	0.6168519	0.4
-10.476434	5.272504	0.6179413	0.53
-10.572843	5.281463	0.6211159	0.39
-10.636252	5.2724338	0.6232069	0.62
-10.717651	5.2733974	0.6263436	0.59
-11.103892	5.447262	0.64126444	0.3
-11.188305	5.4462266	0.64340305	0.29
-11.274703	5.447189	0.646548	0.28
-11.359113	5.4451513	0.6496847	0.27
-11.45552	5.44911	0.6528509	0.25
-11.542926	5.448074	0.6549941	0.28
-11.620327	5.4420404	0.6571125	0.3
-11.702537	5.4590077	0.66027606	0.27
-11.801946	5.4619656	0.66344535	0.28
-11.89135	5.4599266	0.6665898	0.28
-11.986747	5.460886	0.669749	0.29
-12.071156	5.45485	0.67187864	0.26
-12.161557	5.4518104	0.6750228	0.26
-12.293165	5.4437532	0.67922664	0.47
-12.299565	5.400742	0.67916656	0.45
-12.302965	5.356734	0.6780997	0.46
-12.290354	5.3067303	0.67699647	0.57
-12.376757	5.2996917	0.68012685	0.35
-12.502167	5.3086395	0.68434775	0.51
-12.589373	5.3236074	0.6865158	0.39
-12.689781	5.3205647	0.68967557	0.48
-12.815182	5.328513	0.6938945	0.37
-12.913587	5.3234706	0.69704753	0.47
-13.040991	5.3304186	0.7012679	0.36
-13.128395	5.3193784	0.7043926	0.46
-13.248802	5.3213277	0.70859295	0.36
-13.346008	5.3372903	0.71177876	0.46
-13.468411	5.3392386	0.71598226	0.35
-13.409798	5.2682514	0.712767	0.44
-13.4271965	5.227237	0.71272624	0.49
-13.6466055	5.2661505	0.7211501	0.53
-13.704007	5.240123	0.7221997	0.5
-13.821409	5.237072	0.72638595	0.45
-13.9538145	5.239018	0.73060495	0.44
-14.061024	5.2549767	0.73380667	0.44
-14.190422	5.2549205	0.73901725	0.43
-14.315828	5.25187	0.7422161	0.42
-14.434229	5.245819	0.74639827	0.54
-14.583637	5.249757	0.75164783	0.39
-14.717037	5.2477016	0.755861	0.42
-14.84224	5.2676535	0.7600985	0.41
-14.97964	5.2655945	0.765318	0.41
-15.092042	5.2535467	0.76847947	0.7
-15.188447	5.2345033	0.77160287	0.44
-16.160896	5.52015	0.80767256	0.32
-16.325293	5.5220833	0.8129422	0.36
-16.4615	5.540029	0.818194	0.29
-16.652899	5.548952	0.8245193	0.18
-16.771301	5.530899	0.8286795	0.38
-16.764696	5.4708924	0.8275643	0.42
-16.770086	5.4158826	0.8264769	0.41
-16.787483	5.363867	0.8264139	0.41
-16.766869	5.3008637	0.8252702	0.54
-16.766068	5.271858	0.8252179	0.36
-16.99047	5.2857695	0.83260417	0.46
-17.173872	5.285694	0.83889955	0.36
-17.366276	5.286616	0.84521097	0.46
-17.547678	5.2835407	0.8514975	0.35
-17.72307	5.278467	0.8577707	0.54
-17.93547	5.2823834	0.8641191	0.32
-18.125679	5.308308	0.871471	0.53
-18.325077	5.3062277	0.8777876	0.34
-18.528475	5.3041434	0.88511044	0.49
-18.771873	5.3120456	0.8935152	0.32
-18.958275	5.301968	0.8997961	0.49
-19.186674	5.3028765	0.907164	0.32
-19.383068	5.293793	0.91446227	0.61
-19.48927	5.290751	0.9176269	0.23
-21.072708	5.6571684	0.9758237	0.45
-21.112095	5.598142	0.9767802	0.38
-21.112486	5.528132	0.9756541	0.32
-21.102873	5.4561243	0.9745081	0.5
-21.136267	5.3940997	0.9754487	0.32
-21.10065	5.316102	0.9732497	0.5
-21.331852	5.340012	0.98166245	0.38
-21.603249	5.337904	0.99009174	0.41
-21.888645	5.336787	1.000545	0.41
-22.169037	5.3336744	1.0099864	0.39
-22.45643	5.3305593	1.0194386	0.39
-22.749825	5.32644	1.0298984	0.39
-23.04603	5.358325	1.040429	0.43
-23.384418	5.3621902	1.0519749	0.36
-23.680815	5.3530693	1.0624297	0.37
-24.021206	5.3529334	1.0739708	0.54
-49.600918	10.958564	2.0100665	0.19
-49.96129	10.87441	2.0224857	0.4
-50.347652	10.795247	2.034955	0.23
-50.68284	10.784115	2.046468	0.18
-51.081203	10.702949	2.0589516	0.16
-51.47057	10.617783	2.0724127	0.17
-51.87493	10.532612	2.085897	0.22
-39.644222	7.9080906	1.638562	0.21
-52.714664	10.361261	2.112911	0.0
-40.204975	7.75985	1.656173	0.0
-39.388153	7.5381413	1.6264598	0.0
-39.785526	7.485979	1.6389912	0.0
-71.78095	13.314139	2.8007147	0.03
-39.50427	7.1780467	1.6269621	0.0
-72.57264	12.992788	2.8263628	0.06
-39.552017	6.9319935	1.6265688	0.0
-77.27231	13.337989	2.9924607	0.0
-77.38948	13.233931	2.9954484	0.0
-78.12315	12.8575945	3.0188906	0.0
-77.87349	12.565657	3.0079367	0.0
-71.68887	11.3349285	2.7828012	0.0
-71.971214	11.148795	2.7908885	0.0
-78.50751	11.913328	3.0246825	0.0
-39.436226	5.151784	1.609928	0.32
-39.37141	5.0807977	1.6076858	0.36
-39.379784	4.957779	1.6064552	0.35
-39.38515	4.8337574	1.6062174	0.36
-39.386524	4.70974	1.6049726	0.36
-39.391895	4.5857186	1.6047335	0.33
-39.392265	4.461699	1.604486	0.34
-39.375454	4.3976965	1.6033314	0.34
-39.385822	4.2746744	1.6031007	0.34
-39.390198	4.1516557	1.6018598	0.37
-39.393566	4.027635	1.6016148	0.36
-39.387936	3.90362	1.6003553	0.32
-39.388306	3.7796001	1.6001043	0.37
-39.394676	3.6565788	1.5998642	0.36
-39.394863	3.594569	1.5997384	0.36
-39.406235	3.472546	1.5995072	0.35
-39.395607	3.3475323	1.5982348	0.36
-39.407974	3.225509	1.598004	0.34
-39.410343	3.1024888	1.5977548	0.35
-39.404716	2.9784732	1.5964905	0.36
-39.41609	2.8554504	1.5962542	0.36
-39.41727	2.7944403	1.5961298	0.35
-39.409645	2.6704257	1.5948609	0.36
-39.411015	2.5474055	1.5946074	0.36
-39.419384	2.4243834	1.5943642	0.36
-39.416756	2.3013647	1.5941032	0.33
-39.41812	2.1783447	1.5938478	0.34
-39.42549	2.056323	1.5936033	0.37
-39.43068	1.9943116	1.593481	0.36
-39.42505	1.8712964	1.592213	0.43
-37.2285	1.6511217	1.5143152	0.24
-36.94288	1.5242141	1.5036001	0.32
-36.09329	1.376524	1.472959	0.25
-36.019665	1.2615355	1.4695991	0.29
-36.10203	1.1524849	1.472495	0.27
-35.988224	1.0925201	1.4681889	0.29
-35.8356	0.9765606	1.462702	0.34
-35.876972	0.8665275	1.4635303	0.27
-35.890347	0.75450516	1.46331	0.31
-35.924717	0.64347404	1.4641241	0.31
-36.197075	0.536348	1.4743177	0.33
-36.062267	0.47839245	1.4689815	0.25
-35.705654	0.3625128	1.4561728	0.3
-35.615032	0.2515299	1.4527897	0.3
-35.612408	0.14051253	1.4525433	0.31
-36.050755	0.030325556	1.4669871	0.23
-35.127235	-0.04451686	1.3584536	0.16
-35.007664	-0.155581	1.3549881	0.31
-35.206894	-0.21251523	1.3608551	0.27
-35.27634	-0.32550502	1.3640997	0.27
-35.34978	-0.43849623	1.3663374	0.28
-35.356216	-0.5505125	1.3666761	0.3
-35.38266	-0.66352034	1.3679861	0.32
-35.435104	-0.7775179	1.3702579	0.32
-36.328594	-0.9131918	1.4002839	0.3
-36.277035	-1.0272309	1.398717	0.31
-36.204243	-1.0822693	1.3960005	0.27
-36.198685	-1.1972895	1.3963639	0.34
-36.671154	-1.3301277	1.412036	0.21
-36.401573	-1.4352489	1.4037793	0.31
-36.46902	-1.5542399	1.4070393	0.32
-36.73948	-1.6831561	1.4160124	0.17
-36.80192	-1.8031489	1.4192818	0.47
-36.792137	-1.8611636	1.4184743	0.25
-37.45262	-2.0139298	1.440911	0.14
-39.54021	-2.2521558	1.5093845	0.34
-39.543648	-2.3781745	1.509762	0.33
-39.548096	-2.5051906	1.5111403	0.32
-39.554535	-2.6312087	1.5115119	0.33
-39.55998	-2.7572267	1.5118845	0.33
-39.5562	-2.8202376	1.5120804	0.33
-39.560642	-2.947254	1.5134565	0.34
-39.56008	-3.0732737	1.5138365	0.34
-39.56052	-3.199291	1.5152143	0.33
-39.568966	-3.3263083	1.515582	0.34
-39.572407	-3.4533248	1.5169567	0.33
-39.56585	-3.5793464	1.5173432	0.33
-39.58207	-3.6443517	1.5175118	0.33
-39.574512	-3.7703712	1.518899	0.32
-39.576946	-3.8963902	1.5192698	0.34
-39.592396	-4.025403	1.5206287	0.33
-39.591835	-4.1524234	1.5210057	0.33
-39.581276	-4.2774434	1.5223917	0.33
-39.590496	-4.3424506	1.5225693	0.33
-39.580936	-4.4684734	1.5229555	0.33
-39.58738	-4.596489	1.5243223	0.35
-39.59682	-4.7245035	1.5256835	0.34
-39.59826	-4.8525233	1.5260565	0.34
-39.5987	-4.9795403	1.5274274	0.34
-39.589146	-5.106563	1.5278131	0.34
-39.603363	-5.171566	1.5289806	0.33
-39.610806	-5.3005815	1.5303447	0.32
-39.614246	-5.4296002	1.5307144	0.33
-39.61469	-5.557618	1.532085	0.33
-39.61213	-5.6846385	1.5324565	0.34
-39.61157	-5.8136563	1.53383	0.34
-39.60801	-5.9406767	1.5342017	0.32
-23.829704	-3.6235125	1.0128157	0.34
-23.794134	-3.6965392	1.0120796	0.33
-23.731554	-3.7645733	1.0113702	0.38
-23.709978	-3.8385959	1.0106146	0.33
-23.724407	-3.9186032	1.0118202	0.37
-23.70483	-3.9926226	1.0120605	0.3
-23.61525	-4.0556693	1.0093765	0.28
-23.630465	-4.0966697	1.0104694	0.45
-23.651892	-4.177675	1.0116657	0.27
-24.919456	-4.482223	1.0545866	0.34
-24.683859	-4.521323	1.0470569	0.28
-24.654285	-4.5973463	1.0473158	0.3
-24.512695	-4.65141	1.0436835	0.37
-24.519121	-4.7334228	1.0439035	0.34
-24.510334	-4.772432	1.0440259	0.3
-24.475763	-4.847456	1.0442879	0.45
-24.41418	-4.915492	1.0425713	0.23
-22.862434	-4.6820703	0.99128217	0.22
-23.008877	-4.7880306	0.99635345	0.23
-23.880402	-5.0467253	1.0267464	0.39
-23.741602	-5.057781	1.0229875	0.21
-23.894047	-5.1697407	1.0280653	0.21
-23.862473	-5.242763	1.0283142	0.28
-23.830893	-5.3147883	1.0275601	0.4
-24.381388	-5.518601	1.0472865	0.28
-23.171673	-5.3250504	1.0075846	0.22
-24.655273	-5.7445264	1.0584906	0.37
-24.889515	-5.84045	1.0663989	0.25
-25.125975	-5.9803767	1.0754235	0.38
-24.660345	-5.953559	1.0600519	0.21
-24.710777	-6.0485516	1.0632337	0.35
-20.537691	-5.1070676	0.9219589	0.31
-20.644129	-5.2030416	0.92605793	0.3
-20.666552	-5.278043	0.9282262	0.38
-20.667768	-5.3140492	0.92832106	0.39
-20.721199	-5.398042	0.9304663	0.33
-20.721626	-5.469053	0.93165565	0.36
-20.753054	-5.5480523	0.9338197	0.38
-20.794485	-5.630049	0.9359763	0.31
-20.772903	-5.6950674	0.93618137	0.39
-20.753326	-5.7610855	0.9363857	0.38
-20.931562	-5.8460293	0.94234556	0.38
-21.009998	-5.9400115	0.94647753	0.34
-20.956415	-5.9970436	0.94470763	0.38
-21.156868	-6.126983	0.9527526	0.4
-21.174295	-6.204989	0.9539318	0.26
-21.095707	-6.2550282	0.95217925	0.39
-21.151142	-6.345019	0.9553328	0.23
-21.065336	-6.355056	0.95248574	0.41
-23.870577	-7.357083	1.0519608	0.45
-21.200632	-6.617042	0.9599682	0.34
-21.151052	-6.6760707	0.95919406	0.14
-21.60154	-6.8919215	0.97609085	0.58
-28.027655	-8.966657	1.2000228	0.24
-43.12517	-13.901337	1.7276227	0.25
-21.30256	-6.985057	0.96776867	0.31
-21.217976	-7.0330973	0.9660155	0.12
-21.156387	-7.0871315	0.96424377	0.32
-21.065804	-7.1321735	0.9624908	0.34
-21.040224	-7.1981936	0.96269625	0.35
-21.149454	-7.2731614	0.96672815	0.34
-21.174877	-7.356163	0.96890205	0.38
-21.133295	-7.417189	0.96811706	0.28
-21.05371	-7.4652286	0.9663538	0.49
-20.111994	-7.2075696	0.9340654	0.29
-23.826982	-8.60728	1.0662248	0.17
-23.841408	-8.697286	1.0684303	0.35
-19.964035	-7.335648	0.9316004	0.21
-19.999464	-7.420646	0.9337621	0.48
-18.504654	-6.940179	0.88170916	0.28
-18.923143	-7.164043	0.8976665	0.23
-18.811546	-7.1900916	0.89489096	0.44
-14.596295	-5.6565704	0.74511373	0.22
-14.599716	-5.711578	0.7462443	0.44
-14.577918	-5.729591	0.7453196	0.41
-12.9280615	-5.141173	0.6872174	0.35
-12.39139	-4.978368	0.6685791	0.38
-12.260782	-4.972421	0.6647491	0.27
-11.939145	-4.8895407	0.65400106	0.59
-11.935559	-4.9325514	0.6541104	0.4
-11.873969	-4.952582	0.65224534	0.5
-11.781158	-4.936618	0.649337	0.36
-11.66256	-4.9326677	0.6454936	0.54
-11.582956	-4.9427023	0.6436291	0.37
-11.558373	-4.9767184	0.64374495	0.65
-11.607801	-5.0417104	0.6458315	0.29
-11.351169	-4.975807	0.6370311	0.48
-11.328585	-5.0098224	0.6371434	0.38
-11.267779	-5.0048475	0.6352158	0.5
-11.24719	-5.0388618	0.635325	0.48
-11.32662	-5.1168437	0.6383998	0.34
-11.225023	-5.1158867	0.6355376	0.52
-11.037402	-5.074958	0.6296993	0.25
-10.652749	-4.9440985	0.6159199	0.42
-10.598944	-4.940121	0.61398435	0.3
-10.493341	-4.9331646	0.6111125	0.52
-10.561774	-5.0061493	0.6141893	0.46
-10.588189	-5.059147	0.6162767	0.23
-10.854659	-5.226065	0.62630206	0.39
-10.808069	-5.2470884	0.625414	0.47
-10.932508	-5.3490543	0.63048124	0.41
-10.839698	-5.3260894	0.6275538	0.34
-10.855123	-5.377093	0.62865055	0.42
-10.851535	-5.4181004	0.62974966	0.47
-10.713926	-5.394156	0.6248798	0.41
-10.753356	-5.457151	0.62697095	0.32
-10.6807575	-5.464183	0.6250843	0.51
-10.684168	-5.5081882	0.6261799	0.37
-10.530355	-5.4532437	0.62126017	0.5
-10.593786	-5.5282297	0.62434584	0.37
-10.520185	-5.5332623	0.62245494	0.46
-10.5086	-5.5702744	0.6225538	0.41
-10.529014	-5.6232758	0.62364626	0.37
-10.4864235	-5.644298	0.6227496	0.36
-10.601862	-5.7482667	0.6278307	0.48
-10.444047	-5.6873226	0.62290174	0.26
-11.19561	-6.1310773	0.6519068	0.54
-10.584904	-5.8492913	0.6290785	0.29
-10.4092865	-5.7983584	0.6231946	0.39
-10.396694	-5.8343706	0.62329084	0.44
-10.370106	-5.863386	0.62338954	0.35
-10.400534	-5.9243836	0.6254847	0.57
-10.546769	-6.0273376	0.6315222	0.38
-10.397158	-5.988395	0.6266299	0.27
-10.328556	-5.993426	0.62472934	0.47
-10.294967	-6.0184455	0.6238272	0.41
-10.357399	-6.09843	0.6279217	0.4
-10.327815	-6.126449	0.6270206	0.46
-10.273213	-6.1384735	0.6261164	0.41
-10.241409	-6.1414886	0.62516344	0.38
-10.15881	-6.1375246	0.62225974	0.59
-10.253247	-6.2374988	0.6273559	0.25
-10.1756525	-6.2365317	0.6254519	0.48
-10.182067	-6.284537	0.6265469	0.42
-10.124471	-6.2945647	0.6246408	0.41
-10.17669	-6.3485518	0.6266908	0.32
-10.167106	-6.387561	0.6277861	0.46
-10.191535	-6.4485593	0.6298855	0.4
-10.186946	-6.49057	0.62998044	0.4
-10.114345	-6.490601	0.6280708	0.38
-10.065752	-6.505624	0.62716275	0.52
-10.061164	-6.5476317	0.62825704	0.29
-10.157396	-6.631604	0.6323152	0.36
-10.112807	-6.6496263	0.631408	0.54
-10.079212	-6.673646	0.6304995	0.42
-11.310921	-7.5192437	0.68176144	0.36
-11.697425	-7.8231244	0.6979244	0.2
-10.1104765	-6.8336563	0.63479525	0.34
-10.065883	-6.850678	0.6338847	0.35
-9.890054	-6.7577386	0.6279049	0.56
-9.965483	-6.8537226	0.6310123	0.35
-10.055918	-6.9606986	0.6361243	0.37
-10.07934	-7.023698	0.6382259	0.41
-10.046755	-7.049717	0.6373184	0.41
-9.996154	-7.06174	0.63640344	0.5
-10.026374	-7.106733	0.63845944	0.46
-10.043797	-7.1667356	0.63956124	0.39
-10.072222	-7.2347317	0.6426661	0.47
-10.186667	-7.3637023	0.6477931	0.3
-10.017044	-7.292765	0.641849	0.45
-9.962442	-7.3017893	0.64093125	0.34
-11.109143	-8.173419	0.69034845	0.39
-9.92506	-7.3478117	0.64106774	0.23
-9.895476	-7.3758297	0.64015853	0.66
-9.922896	-7.443826	0.64326304	0.23
-9.89331	-7.471844	0.64235336	0.54
-9.939735	-7.5548353	0.6454654	0.26
-9.962165	-7.621835	0.64757305	0.52
-9.924567	-7.642853	0.6476579	0.32
-9.910774	-7.6578627	0.6467033	0.45
-9.887184	-7.6898775	0.64679354	0.54
-10.033643	-7.851835	0.6549469	0.54
-9.955455	-7.8938756	0.6531181	0.68
-10.168929	-8.110811	0.66430324	0.41
-9.90428	-7.956906	0.6532989	0.21
-9.826463	-7.9209347	0.6503157	0.48
-9.812881	-7.9619446	0.6514107	0.64
-9.783704	-8.040968	0.65259653	0.48
-9.774127	-8.085977	0.6536941	0.28
-9.750533	-8.1179905	0.65378183	0.62
-9.746748	-8.141996	0.6538322	0.18
-9.802177	-8.238984	0.6579581	0.23
-9.619543	-8.141049	0.65096915	0.49
-9.562951	-8.147077	0.64904207	0.34
-9.590377	-8.222073	0.6521555	0.43
-9.593793	-8.277079	0.6532566	0.37
-9.547195	-8.2901	0.6523313	0.47
-9.555412	-8.324101	0.653387	0.38
-9.558824	-8.3791065	0.65448743	0.35
-9.493223	-8.376135	0.65255153	0.63
-9.586669	-8.51011	0.658705	0.33
-9.524073	-8.510138	0.65677106	0.48
-9.446469	-8.496168	0.6548264	0.37
-9.431883	-8.53718	0.6549183	0.41
-9.431089	-8.563183	0.6559677	0.39
-9.453513	-8.637182	0.65808225	0.45
-9.4629345	-8.700185	0.6601897	0.42
-9.425341	-8.721205	0.6592675	0.29
-9.383753	-8.7392235	0.65934354	0.55
-9.457184	-8.860207	0.6634917	0.3
-9.554637	-9.006181	0.6696613	0.55
-9.538843	-9.02019	0.6697031	0.34
-9.512252	-9.052204	0.66978884	0.42
-9.482667	-9.08222	0.6698737	0.62
-9.703143	-9.345157	0.68113256	0.41
-9.852609	-9.545114	0.6903476	0.32
-9.752001	-9.510154	0.6863844	0.48
-9.905463	-9.716109	0.6956059	0.38
-9.984693	-9.822089	0.69971955	0.4
-9.911092	-9.813118	0.6977761	0.37
-9.864503	-9.830137	0.6978526	0.39
-9.912936	-9.93913	0.7010015	0.33
-9.474222	-9.570275	0.6817662	0.41
-9.427628	-9.584297	0.68083656	0.26
-9.620108	-9.836242	0.69210124	0.47
-9.767363	-10.014196	0.7002773	0.54
-10.068875	-10.380108	0.71564037	0.24
-9.604145	-9.974261	0.6953625	0.5
-9.682592	-10.117242	0.7005416	0.32
-9.598987	-10.095277	0.6975819	0.29
-10.131571	-10.70711	0.726161	0.42
-10.027748	-10.633147	0.72212815	0.24
-9.896128	-10.563194	0.71712816	0.5
-9.546442	-10.264314	0.7009289	0.29
-9.557863	-10.340316	0.7030515	0.62
-9.687323	-10.54228	0.7112853	0.2
-9.446669	-10.352363	0.7011749	0.61
-9.899233	-10.903224	0.7257204	0.21
-9.601346	-10.6163225	0.711493	0.49
-9.494736	-10.568362	0.70750654	0.32
-9.50916	-10.650362	0.7106355	0.45
-9.493576	-10.700373	0.7117359	0.34
-9.484987	-10.757381	0.71284187	0.46
-9.484412	-10.825387	0.7149594	0.42
-9.487626	-10.863389	0.7160218	0.44
-9.466036	-10.907402	0.7161163	0.4
-9.414442	-10.918425	0.7151805	0.39
-9.389854	-10.959436	0.716272	0.39
-9.339256	-10.970459	0.7153348	0.29
-9.232642	-10.917499	0.71133703	0.47
-9.169039	-10.912523	0.7103833	0.36
-9.10623	-10.874547	0.70737284	0.36
-9.026625	-10.850578	0.7054003	0.32
-8.963022	-10.844604	0.7034441	0.41
-8.901422	-10.840629	0.70248944	0.32
-8.845825	-10.843652	0.7015411	0.38
-8.783224	-10.837677	0.69958335	0.3
-8.737629	-10.851695	0.69964457	0.35
-8.700832	-10.8427105	0.69866	0.32
-8.643225	-10.840735	0.6967041	0.32
-8.600637	-10.858752	0.6967689	0.33
-8.552036	-10.867773	0.6958234	0.3
-8.495442	-10.867796	0.6948691	0.29
-8.441838	-10.869819	0.69391555	0.3
-8.393244	-10.8788395	0.6929692	0.27
-8.355439	-10.865853	0.691978	0.27
-8.301841	-10.867875	0.69102365	0.22
-8.244244	-10.864901	0.68906415	0.38
-8.196648	-10.8739195	0.6891161	0.28
-8.149047	-10.881939	0.68816626	0.28
-8.0904455	-10.875964	0.68620175	0.28
-8.04485	-10.886982	0.6862547	0.26
-8.011044	-10.876996	0.68526435	0.25
-7.9524546	-10.872019	0.68430084	0.26
-7.9048486	-10.878038	0.68334657	0.25
-7.857256	-10.88606	0.6823953	0.27
-7.8056602	-10.888081	0.681437	0.26
-7.749058	-10.882102	0.6804694	0.27
-7.7024627	-10.890122	0.6795166	0.28
-7.680666	-10.8961315	0.6795422	0.26
-7.6240563	-10.888155	0.67757076	0.28
-7.570461	-10.886177	0.6766064	0.26
-7.5178595	-10.884198	0.6756412	0.33
-7.4742723	-10.896215	0.6756914	0.3
-7.4276733	-10.902235	0.67473406	0.25
-7.3828583	-10.873252	0.67271984	0.27
-7.3792815	-10.941257	0.67482984	0.18
-7.473743	-11.151231	0.6830949	0.31
-7.4651594	-11.21324	0.6841985	0.55
-7.4655814	-11.289245	0.6863176	0.55
-7.470003	-11.371246	0.6894432	0.56
-7.472429	-11.4522505	0.6915683	0.54
-7.4896507	-11.517247	0.6936583	0.53
-7.4850698	-11.588253	0.69577223	0.55
-7.4814835	-11.660259	0.6978869	0.55
-7.4839063	-11.743262	0.70001435	0.55
-7.494332	-11.839264	0.70315653	0.57
-7.485752	-11.90727	0.7052676	0.54
-7.500973	-11.972267	0.70735824	0.52
-7.499396	-12.052272	0.70948297	0.54
-7.4998255	-12.137275	0.7126139	0.52
-7.4942455	-12.212282	0.714733	0.53
-7.499668	-12.3052845	0.7168726	0.51
-7.497089	-12.386289	0.71999854	0.5
-7.4925146	-12.466294	0.72212404	0.5
-7.514734	-12.545288	0.7252311	0.5
-7.5131545	-12.630293	0.72736204	0.48
-7.512578	-12.718299	0.72949666	0.51
-7.5200105	-12.821298	0.7336491	0.52
-7.511429	-12.897305	0.73576987	0.54
-7.5138545	-12.993309	0.7379142	0.53
-7.5132804	-13.085312	0.74105394	0.5
-7.5325007	-13.164308	0.7441622	0.5
-7.531923	-13.257312	0.74630314	0.51
-7.53635	-13.360315	0.74945605	0.48
-7.5337744	-13.452319	0.75259626	0.49
-7.5342035	-13.551322	0.75574493	0.5
-7.5286236	-13.639326	0.7588804	0.5
-7.539844	-13.709325	0.760979	0.46
-4.552862	-8.505286	0.55186856	0.57
-4.427229	-8.344331	0.5446972	0.23
-3.857353	-7.378517	0.5055706	0.29
-3.807743	-7.3425374	0.50354314	0.59
-3.8151743	-7.411539	0.5056407	0.27
-7.5253983	-14.302348	0.7788723	0.6
-3.874827	-7.603525	0.51289195	0.27
-3.8572438	-7.6285357	0.5129373	0.36
-3.8076293	-7.591554	0.5119078	0.59
-3.782043	-7.6015677	0.51093495	0.34
-3.717418	-7.534592	0.50786865	0.45
-3.7018344	-7.5626	0.50891685	0.46
-3.6632257	-7.544616	0.507909	0.41
-3.6364298	-7.5226264	0.5068897	0.32
-3.6188366	-7.545637	0.5069312	0.45
-3.6222515	-7.609639	0.5090222	0.45
-3.622673	-7.6696424	0.51110864	0.32
-3.6130908	-7.7106495	0.5121721	0.52
-3.56749	-7.6796684	0.5101479	0.33
-3.5308836	-7.6646843	0.5091426	0.51
-3.5050762	-7.641694	0.5081209	0.38
-3.5195096	-7.7326927	0.51124513	0.43
-3.4989138	-7.750702	0.5122798	0.49
-4.3097954	-9.511441	0.5794545	0.38
-3.6068258	-8.104674	0.52474046	0.28
-3.6442611	-8.248666	0.5299305	0.41
-3.6216714	-8.267676	0.529967	0.3
-3.618883	-8.295679	0.53100806	0.44
-3.5662632	-8.247699	0.5289613	0.36
-3.525666	-8.227717	0.5269492	0.53
-3.0878224	-7.3288627	0.492847	0.33
-3.0522163	-7.309878	0.49183384	0.44
-3.0616539	-7.393879	0.49394888	0.38
-3.1719277	-7.672845	0.5043011	0.37
-3.1413233	-7.666857	0.5043041	0.36
-3.1587608	-7.7728553	0.507447	0.42
-3.0150921	-7.506906	0.49712527	0.51
-3.0335228	-7.613902	0.501269	0.34
-3.0959845	-7.826885	0.5085458	0.48
-3.1384346	-7.995874	0.51476794	0.34
-3.0565896	-7.834903	0.5085709	0.3
-2.9239283	-7.584951	0.4982667	0.31
-2.8923285	-7.574963	0.49826342	0.59
-2.9647987	-7.8199425	0.50658125	0.25
-2.853141	-7.612983	0.49832943	0.56
-2.838553	-7.644991	0.49937877	0.31
-2.8129532	-7.6490016	0.4993925	0.46
-2.9772794	-8.099948	0.5159675	0.26
-2.9386733	-8.074965	0.51494503	0.49
-2.9531088	-8.186961	0.51909614	0.31
-2.937529	-8.22397	0.51915234	0.59
-2.9089344	-8.225982	0.51916385	0.26
-3.3716714	-9.529827	0.5678317	0.64
-3.3578734	-9.537832	0.567847	0.57
-3.251232	-9.342871	0.5606089	0.25
-2.8183556	-8.257022	0.51923335	0.15
-3.2610896	-9.550873	0.56689405	0.57
-3.2284853	-9.551885	0.56690496	0.62
-3.1938915	-9.5499	0.56591207	0.64
-3.1622949	-9.554913	0.56592786	0.62
-3.1414878	-9.541919	0.56591576	0.62
-3.1128962	-9.555932	0.5659429	0.63
-3.0773	-9.549946	0.56494427	0.62
-3.0446963	-9.549958	0.5649529	0.62
-3.0121062	-9.552972	0.5649655	0.62
-2.9675064	-9.51999	0.5629316	0.72
-2.3714693	-7.8182015	0.4997465	0.31
-2.3556702	-7.811208	0.49974057	0.54
-2.3280644	-7.8072205	0.49874136	0.21
-2.860914	-9.543032	0.5629893	0.45
-2.8293192	-9.547046	0.5620021	0.64
-2.7957177	-9.543058	0.5620044	0.64
-2.731094	-9.4400835	0.55787843	0.61
-2.5283706	-8.890158	0.53717303	0.25
-2.7247303	-9.576088	0.56206524	0.37
-2.7261732	-9.691088	0.5662216	0.64
-2.7025802	-9.721097	0.5672674	0.41
-2.6829906	-9.765105	0.56833136	0.34
-2.6503928	-9.766118	0.56833935	0.42
-2.6198013	-9.77513	0.5683576	0.45
-3.4509034	-12.789824	0.6772895	0.0
-2.593419	-9.854141	0.57046986	0.13
-2.5598176	-9.851153	0.5704721	0.12
-2.5232277	-9.841168	0.5694653	0.09
-2.4936259	-9.851179	0.5694841	0.14
-2.471045	-9.89119	0.57054216	0.1
-2.4294415	-9.859204	0.56950593	0.08
-2.4106297	-9.847212	0.5684929	0.14
-2.3830464	-9.869223	0.5695271	0.17
-2.349449	-9.866236	0.56852835	0.0
-2.3168442	-9.864248	0.5685307	0.0
-2.2832484	-9.861262	0.56753165	0.12
-2.2466552	-9.847275	0.5675181	0.09
-2.2230635	-9.882284	0.5685686	0.16
-2.206264	-9.880292	0.5675682	0.12
-2.1150424	-9.769326	0.563431	0.45
-2.0834498	-9.772339	0.56343895	0.34
-2.0498412	-9.762352	0.56242955	0.38
-2.0252516	-9.794361	0.56347543	0.57
-1.9986637	-9.81937	0.5645119	0.29
-1.9828715	-9.822377	0.5645177	0.29
-1.9562751	-9.845387	0.5645513	0.25
-1.9296808	-9.869397	0.56558615	0.24
-2.41864	-12.316192	0.6528154	0.22
-1.8604883	-9.847423	0.56456333	0.27
-1.8298892	-9.852434	0.5645728	0.11
-2.3206546	-12.3292265	0.6528433	0.16
-2.2800546	-12.32524	0.652842	0.16
-2.2414613	-12.333253	0.6528564	0.09
-1.7122943	-9.821479	0.5625407	0.14
-1.6897023	-9.8664875	0.5636024	0.12
-2.1236613	-12.338294	0.65187335	0.0
-1.6214993	-9.839514	0.5625707	0.13
-1.604711	-9.838519	0.5625704	0.21
-1.5771114	-9.857531	0.5625973	0.2
-1.5505205	-9.885539	0.563636	0.2
-1.5179183	-9.878552	0.5626282	0.3
-1.483322	-9.862565	0.5626084	0.13
-1.4387102	-9.785583	0.55950767	0.15
-1.4061143	-9.778596	0.5584995	0.3
-1.3893065	-9.767602	0.5584854	0.51
-1.3627245	-9.799611	0.5595287	0.29
-1.3291185	-9.781624	0.5585056	0.61
-1.3085313	-9.8476305	0.5605938	0.46
-1.2799476	-9.86964	0.5616235	0.24
-1.247348	-9.860654	0.560612	0.19
-1.2355546	-9.886657	0.5616467	0.17
-1.2019562	-9.87167	0.56062704	0.21
-1.1713512	-9.871681	0.56062716	0.19
-1.1367611	-9.852693	0.5606019	0.09
-1.1061606	-9.854705	0.55960447	0.09
-1.0745628	-9.850717	0.55959886	0.14
-1.0439671	-9.854728	0.5596038	0.12
-1.030176	-9.870731	0.56062484	0.14
-0.99756986	-9.854744	0.55960304	0.15
-0.96496874	-9.840756	0.55858374	0.09
-0.93838257	-9.879765	0.5606348	0.17
-0.9077929	-9.887775	0.5606445	0.3
-0.85113925	-9.648804	0.55132556	0.14
-0.82076824	-9.78881	0.5565101	0.53
-0.7911738	-9.799821	0.5565234	0.36
-0.7455458	-9.647841	0.55131966	0.39
-0.70693743	-9.563858	0.54820627	0.62
-0.6783289	-9.567868	0.54820997	0.61
-0.64873487	-9.572879	0.5482148	0.61
-0.6319451	-9.560884	0.54819787	0.62
-0.6023475	-9.562895	0.5481986	0.63
-0.5737454	-9.571905	0.54820853	0.62
-0.543144	-9.559916	0.5481904	0.61
-0.51355153	-9.565927	0.5481961	0.62
-0.4839621	-9.574938	0.5482056	0.6
-0.454358	-9.570949	0.54819787	0.63
-0.4425753	-9.623951	0.5492672	0.74
-0.3888968	-9.244984	0.5357599	0.42
-0.33920893	-8.879014	0.52326995	0.21
-0.3066082	-8.805029	0.52016854	0.16
-0.31917888	-9.560997	0.547172	0.42
-0.28958228	-9.563007	0.5471716	0.6
-0.2599832	-9.562017	0.5471671	0.61
-0.2451897	-9.569022	0.5471748	0.6
-0.2155854	-9.561033	0.54716086	0.62
-0.18599103	-9.566044	0.5471641	0.62
-0.15539573	-9.551055	0.5461406	0.73
-0.11773024	-9.280079	0.5367764	0.3
-0.08006483	-8.972105	0.5263629	0.61
-0.065273896	-8.964111	0.52535033	0.7
-0.037667777	-8.951121	0.5253293	0.79
-0.010076783	-8.96613	0.5253453	0.8
0.017523164	-8.964141	0.5253387	0.8
0.046111383	-8.955151	0.5253226	0.8
0.07371129	-8.951161	0.52531314	0.8
0.10130607	-8.962171	0.52532357	0.79
0.11510776	-8.954175	0.52531075	0.8
0.14270462	-8.960185	0.5253144	0.79
0.1703036	-8.958196	0.5253073	0.79
0.19790272	-8.954205	0.5252974	0.79
0.22648646	-8.956214	0.5252953	0.8
0.25408512	-8.952224	0.52528524	0.8
0.28168344	-8.948235	0.5252752	0.79
0.29548252	-8.964239	0.525294	0.79
0.3230814	-8.965249	0.5252904	0.79
0.35067973	-8.959258	0.52527744	0.79
0.37827772	-8.9542675	0.5252657	0.79
0.40686187	-8.954278	0.5252603	0.79
0.4344625	-8.963287	0.52526706	0.78
0.4620607	-8.960298	0.5252577	0.78
0.47585958	-8.9583025	0.52525234	0.79
0.50345814	-8.957312	0.52524555	0.79
0.53204393	-8.960321	0.5252438	0.78
0.5586544	-8.953331	0.52522904	0.78
0.5872424	-8.9603405	0.52523243	0.77
0.6148442	-8.966349	0.5262346	0.77
0.6286394	-8.956354	0.52521837	0.77
0.6572261	-8.960363	0.5262176	0.77
0.68482643	-8.961372	0.52621293	0.76
0.7124216	-8.953383	0.5251962	0.76
0.7400227	-8.956391	0.52619404	0.76
0.7686223	-8.9744005	0.5262117	0.75
0.79621667	-8.96641	0.5261947	0.75
0.8100145	-8.963414	0.5261875	0.75
0.8386028	-8.965425	0.52618355	0.75
0.86620003	-8.961433	0.5261717	0.75
0.89380485	-8.965444	0.5261705	0.73
0.9223963	-8.970451	0.5271703	0.73
0.949996	-8.96846	0.52716094	0.73
0.97858584	-8.970469	0.5271566	0.72
0.99238014	-8.964475	0.5271451	0.72
1.0199846	-8.966484	0.5271409	0.72
1.0475808	-8.9614935	0.5271272	0.72
1.0771713	-8.9745035	0.52713716	0.71
1.1047692	-8.970511	0.5271247	0.73
1.1333624	-8.973521	0.5271213	0.72
1.1609676	-8.974531	0.5271154	0.72
1.1747582	-8.966536	0.527101	0.72
1.2033522	-8.969545	0.5270974	0.73
1.2319491	-8.974553	0.5280965	0.72
1.2605428	-8.9765625	0.52809143	0.72
1.2881432	-8.973571	0.5280798	0.71
1.3167377	-8.97558	0.5280746	0.73
1.3295445	-8.969585	0.528063	0.72
1.3581343	-8.968594	0.52805364	0.73
1.387726	-8.9766035	0.52805614	0.72
1.4163284	-8.982611	0.52905613	0.72
1.4429246	-8.968621	0.5280296	0.73
1.4715244	-8.97263	0.52902675	0.72
1.4991201	-8.966639	0.5290106	0.72
1.5149153	-8.976644	0.52901953	0.73
1.5445113	-8.9846525	0.5290217	0.71
1.5721059	-8.977661	0.529004	0.72
1.6006968	-8.975671	0.5289928	0.72
1.6292934	-8.976679	0.52998555	0.73
1.6578891	-8.976687	0.5299769	0.72
1.671692	-8.975692	0.52997136	0.71
1.7002904	-8.976701	0.52996397	0.71
1.7308754	-8.98371	0.529964	0.71
1.7594699	-8.9827175	0.5309538	0.71
1.7860703	-8.971728	0.5299306	0.71
1.8136749	-8.968737	0.52991784	0.71
1.8442667	-8.977744	0.5309204	0.71
1.8610678	-8.992748	0.53193545	0.68
1.8896552	-8.987758	0.53191954	0.68
1.9172592	-8.983767	0.53190523	0.68
1.9448555	-8.976775	0.53188676	0.66
1.9754444	-8.982783	0.531885	0.71
1.7652689	-7.8218083	0.49036938	0.62
1.5640955	-6.7408304	0.45195928	0.24
1.6048733	-6.8858323	0.45714352	0.31
1.5725162	-6.6288433	0.44780242	0.16
1.5751319	-6.5428524	0.44468328	0.45
1.6227084	-6.6648574	0.44983342	0.27
2.1578271	-8.953841	0.5317849	0.44
1.7048628	-6.8368716	0.45603967	0.2
1.7026614	-6.775876	0.4539565	0.44
1.7362461	-6.825883	0.45601287	0.27
1.7348633	-6.7258916	0.45287555	0.45
1.8324004	-7.044896	0.4642788	0.23
1.8060426	-6.8419056	0.45700872	0.32
1.9555258	-7.358909	0.47566593	0.34
1.8542262	-6.8549204	0.45800844	0.4
1.8210629	-6.6779256	0.45177647	0.25
2.059472	-7.5289273	0.48286188	0.23
2.1050518	-7.6099343	0.48595673	0.55
1.9078289	-6.7579484	0.45485368	0.21
2.1452422	-7.5699506	0.4848865	0.45
2.1768348	-7.5949583	0.48590916	0.3
1.9186603	-6.550972	0.44756246	0.29
2.126294	-7.2709713	0.47447997	0.4
2.181862	-7.3839793	0.47861522	0.45
2.1934683	-7.3379865	0.47754705	0.28
2.1910915	-7.2449946	0.47441894	0.29
2.0537982	-6.6790047	0.4536866	0.36
2.1373549	-6.8920107	0.46194965	0.44
2.1239839	-6.769019	0.4567838	0.32
2.1078036	-6.676023	0.4536608	0.21
1.9884895	-6.1980305	0.43704262	0.53
2.0230865	-6.2460375	0.43909538	0.26
2.0446813	-6.248045	0.43908924	0.13
3.0846167	-9.55005	0.5602768	0.34
3.1172113	-9.550058	0.56026477	0.25
2.4264417	-7.2970624	0.47839877	0.58
2.1712139	-6.4120708	0.44526613	0.26
2.3567107	-6.925078	0.46490753	0.28
2.3103514	-6.7090855	0.45662436	0.15
3.3443468	-9.794096	0.57051873	0.6
2.3315537	-6.6341	0.45451054	0.28
2.4301016	-6.861107	0.4637879	0.35
2.3909233	-6.708111	0.45758966	0.19
2.417519	-6.719118	0.45859402	0.38
2.3941462	-6.584125	0.45341426	0.39
2.3038125	-6.258131	0.44199407	0.22
2.3513775	-6.3301377	0.44507512	0.24
2.3090239	-6.150145	0.43783966	0.45
2.3126268	-6.1001515	0.43676755	0.3
2.3114371	-6.068155	0.4357229	0.41
2.616851	-6.8501663	0.46469483	0.22
3.718907	-9.795188	0.57537836	0.19
3.7575016	-9.806196	0.5753789	0.62
2.7296185	-6.9601884	0.46980238	0.13
2.4163964	-6.0631895	0.43667004	0.31
2.4351997	-6.0861926	0.43769434	0.51
2.5127573	-6.232202	0.44286716	0.2
2.5713332	-6.327209	0.44697618	0.29
2.582933	-6.2992163	0.4459315	0.26
3.9818707	-9.79925	0.57828224	0.3
4.0074754	-9.7762575	0.5782401	0.64
4.0450745	-9.783266	0.5782352	0.36
2.5375896	-5.992237	0.4355158	0.23
2.5431933	-5.9532437	0.43445784	0.31
2.842636	-6.631257	0.4602893	0.47
2.7342978	-6.3112607	0.4488823	0.3
2.7059166	-6.1882663	0.44471994	0.18
2.587574	-5.8522696	0.4322941	0.51
4.2656436	-9.800315	0.58217233	0.21
4.300236	-9.796324	0.5821531	0.41
2.655565	-5.8882866	0.43431488	0.23
2.817083	-6.2102976	0.44670206	0.3
4.400033	-9.778347	0.5830883	0.34
2.845284	-6.171311	0.44563392	0.4
2.8598924	-6.1543174	0.44560316	0.33
2.8706768	-6.1513205	0.44559407	0.4
4.5416093	-9.809375	0.5860756	0.23
4.568215	-9.7883835	0.58503544	0.59
4.603808	-9.785391	0.586017	0.16
2.987053	-6.206349	0.44862077	0.4
4.6919904	-9.815408	0.588024	0.3
4.7235923	-9.804416	0.5879959	0.46
4.744386	-9.80842	0.5879932	0.48
4.7809896	-9.808428	0.5889786	0.48
4.8165846	-9.804436	0.5889587	0.5
4.8541794	-9.804442	0.58994365	0.5
4.898772	-9.818451	0.5909455	0.51
4.928368	-9.801459	0.59090966	0.5
4.949172	-9.806463	0.59090835	0.48
4.9887652	-9.809471	0.59189665	0.48
5.02536	-9.806478	0.59287775	0.48
5.0689554	-9.817487	0.59387577	0.48
5.106544	-9.814494	0.5938564	0.47
5.1361485	-9.798502	0.5938219	0.47
5.171744	-9.79251	0.59379905	0.65
5.1955414	-9.801514	0.59480226	0.3
5.2201357	-9.77352	0.5947528	0.49
5.2267466	-9.713528	0.59266514	0.5
5.2303524	-9.647534	0.5905703	0.52
5.2429523	-9.598541	0.5894958	0.62
5.279556	-9.596548	0.5894782	0.65
5.304345	-9.605553	0.5904809	0.64
5.338945	-9.59856	0.590457	0.64
5.3805437	-9.604568	0.5914487	0.62
5.4191365	-9.603575	0.5924317	0.61
5.4557347	-9.599583	0.5924113	0.61
5.498329	-9.605591	0.59340256	0.63
5.534924	-9.600597	0.5943808	0.64
5.556723	-9.604602	0.59437764	0.62
5.600317	-9.611609	0.59537	0.63
5.6439123	-9.618617	0.59636235	0.61
5.6765018	-9.604625	0.5963294	0.62
5.7190995	-9.6096325	0.59731936	0.62
5.757699	-9.607639	0.59830105	0.62
5.7963	-9.605647	0.5982827	0.64
5.8260884	-9.620651	0.599292	0.61
5.860691	-9.611658	0.6002653	0.63
5.9022775	-9.611666	0.60024863	0.62
5.9398813	-9.607674	0.6012279	0.63
5.9814706	-9.60768	0.60221124	0.61
6.017073	-9.599688	0.6021856	0.61
6.0696588	-9.616696	0.60318875	0.62
6.0894594	-9.615699	0.60417944	0.62
6.131055	-9.615707	0.6041628	0.62
6.172652	-9.615714	0.6051462	0.63
6.213248	-9.613722	0.6061272	0.63
6.2498474	-9.605729	0.6061013	0.62
6.29744	-9.613737	0.6070938	0.6
6.326237	-9.625741	0.6080994	0.61
6.3668327	-9.622747	0.60907906	0.63
6.40743	-9.619755	0.61005867	0.62
6.44403	-9.610763	0.6100314	0.63
6.483627	-9.605769	0.61100864	0.74
6.528215	-9.606776	0.61199254	0.25
6.4858365	-9.480781	0.60683024	0.63
6.516627	-9.493785	0.6078366	0.2
6.6412134	-9.614795	0.61395943	0.48
6.685808	-9.615802	0.6149433	0.6
6.728399	-9.612809	0.6159224	0.61
6.7799892	-9.622817	0.6169165	0.59
6.817591	-9.613824	0.616889	0.61
6.874178	-9.629831	0.61888963	0.71
14.722601	-20.709171	1.0905617	0.23
12.558576	-17.529085	0.9568923	0.33
12.5561905	-17.41109	0.9537282	0.46
12.577796	-17.326096	0.9516016	0.36
12.570413	-17.203102	0.9474323	0.46
12.57602	-17.097107	0.9442822	0.36
12.552831	-17.010109	0.94216883	0.46
12.5614395	-16.910114	0.939026	0.36
12.56005	-16.79812	0.93587	0.45
12.571661	-16.705126	0.93373585	0.36
12.574272	-16.600132	0.9305883	0.48
12.585881	-16.508139	0.92845565	0.38
12.588489	-16.404144	0.9253095	0.47
12.568299	-16.325146	0.9222063	0.35
12.565911	-16.217152	0.9190563	0.48
12.584516	-16.136154	0.9179367	0.35
12.584126	-16.032162	0.9147917	0.47
12.593733	-15.941167	0.91266125	0.36
12.590341	-15.834171	0.9095132	0.47
12.575151	-15.765173	0.90742224	0.37
12.573763	-15.6631775	0.9042804	0.49
12.59137	-15.585185	0.90216553	0.38
12.585979	-15.479189	0.8990196	0.5
12.598587	-15.396194	0.8968996	0.4
12.596195	-15.295198	0.8947596	0.52
12.601805	-15.205205	0.8916323	0.39
12.5786085	-15.128205	0.8895331	0.52
12.595215	-15.052212	0.88742155	0.4
12.593827	-14.956215	0.88528836	0.41
12.589431	-14.85522	0.88214934	0.55
12.611037	-14.787226	0.8810473	0.4
12.60865	-14.69223	0.877916	0.43
12.611256	-14.602235	0.87579	0.42
12.600061	-14.543237	0.87371176	0.43
12.612667	-14.466242	0.8726005	0.42
12.608271	-14.3692465	0.86946726	0.43
12.610879	-14.28225	0.8673456	0.43
12.615487	-14.198256	0.8652274	0.43
12.618094	-14.11226	0.8631072	0.45
12.602901	-14.051262	0.8610277	0.44
12.613503	-13.974267	0.85891736	0.43
12.612115	-13.8862705	0.8567959	0.45
12.615716	-13.802276	0.8546783	0.43
12.622322	-13.72328	0.8525667	0.45
12.62293	-13.638284	0.8504488	0.46
12.628535	-13.559289	0.84833765	0.45
12.62234	-13.51029	0.847272	0.47
12.613948	-13.4172945	0.84414613	0.46
12.618552	-13.338298	0.84303546	0.47
12.627158	-13.264303	0.8409304	0.47
12.62576	-13.179308	0.83881354	0.42
12.694361	-13.169314	0.83977735	0.59
12.723161	-13.158318	0.84075284	0.34
12.735765	-13.089323	0.8386537	0.71
12.893356	-13.170333	0.8447143	0.46
12.841965	-13.035336	0.839545	0.3
12.906562	-13.019341	0.8415023	0.38
12.90017	-12.932345	0.83838475	0.29
12.974766	-12.9263525	0.8403527	0.3
12.843584	-12.755348	0.8331597	0.34
12.952182	-12.784357	0.8361651	0.34
15.940472	-15.6494875	0.9791507	0.43
12.819399	-12.494359	0.82580924	0.22
11.195176	-10.835295	0.74604636	0.47
12.887607	-12.406369	0.8256674	0.18
11.275376	-10.778306	0.7459426	0.36
16.117691	-15.385511	0.9767371	0.3
10.92582	-10.345296	0.7274586	0.22
12.745233	-12.0023775	0.8121594	0.25
12.794833	-11.974383	0.81210595	0.61
11.06261	-10.280314	0.72832656	0.21
16.854658	-15.59556	0.9998013	0.37
11.106015	-10.225322	0.7282378	0.49
11.630559	-10.643348	0.75164723	0.25
11.86814	-10.794361	0.7607805	0.43
16.07535	-14.548539	0.9556159	0.15
12.599279	-11.320398	0.79227513	0.35
12.595882	-11.246402	0.79017574	0.3
11.611584	-10.299365	0.7431845	0.2
12.638283	-11.17841	0.78907096	0.46
12.618889	-11.091413	0.7869589	0.58
12.642489	-11.042418	0.7858857	0.32
12.631094	-10.96342	0.78378224	0.61
11.591788	-9.9933815	0.73477536	0.28
11.640392	-9.973387	0.7357341	0.36
11.708988	-9.969393	0.7377086	0.25
12.602706	-10.69943	0.77743435	0.62
11.319428	-9.5453825	0.7172494	0.35
11.332026	-9.495387	0.7171783	0.21
12.638513	-10.528442	0.77419424	0.47
12.657114	-10.477447	0.7731206	0.35
12.644721	-10.40145	0.77102214	0.67
11.27964	-9.244396	0.70985526	0.3
10.982267	-8.942389	0.6955338	0.21
10.969868	-8.875392	0.69344735	0.58
12.059373	-9.698439	0.7402448	0.24
11.923988	-9.528437	0.7330551	0.21
12.567534	-9.980465	0.7604811	0.51
12.440151	-9.816463	0.7532975	0.37
12.362954	-9.723462	0.74919474	0.24
12.616538	-9.860476	0.7583083	0.55
12.508146	-9.712475	0.75214094	0.32
12.50675	-9.649477	0.75105774	0.29
12.812327	-9.822492	0.76320565	0.68
12.61094	-9.604487	0.7529705	0.34
11.829612	-8.950461	0.71731204	0.34
11.741417	-8.854459	0.7132084	0.3
11.83101	-8.864466	0.716198	0.34
11.801609	-8.784468	0.7131001	0.44
12.119187	-8.963483	0.7262535	0.22
12.163788	-8.938489	0.72620916	0.46
12.316373	-8.991497	0.73223966	0.42
12.189185	-8.8694935	0.72611207	0.37
11.836808	-8.555484	0.7097898	0.3
12.318381	-8.847505	0.72905064	0.35
12.361978	-8.82051	0.72900444	0.41
12.490567	-8.853518	0.7340156	0.5
12.518165	-8.814521	0.73395795	0.33
16.922472	-11.845687	0.91682065	0.22
14.649422	-10.217605	0.82126063	0.25
16.924877	-11.72969	0.9146711	0.43
14.725619	-10.134613	0.82113564	0.38
16.943083	-11.586696	0.9124837	0.28
16.934687	-11.503697	0.9103795	0.27
14.964013	-10.026632	0.8259419	0.41
14.9818125	-10.004634	0.8259098	0.71
15.222397	-10.096645	0.8349727	0.25
15.421989	-10.160655	0.84200937	0.44
15.493587	-10.1386595	0.8429655	0.34
15.578182	-10.124665	0.84492904	0.36
15.584782	-10.059669	0.8438453	0.33
15.5685835	-10.014669	0.842792	0.7
15.645183	-9.995674	0.84475136	0.3
15.658785	-9.935677	0.8436728	0.48
15.693381	-9.88868	0.8436063	0.45
15.775982	-9.872685	0.8455688	0.54
15.881576	-9.869692	0.8485428	0.39
15.983169	-9.863698	0.85151416	0.54
16.072968	-9.884702	0.8545218	0.4
16.173565	-9.8777075	0.8574924	0.52
16.303156	-9.886714	0.8614772	0.4
16.405756	-9.87972	0.8644478	0.51
16.522348	-9.879725	0.8674244	0.4
16.624945	-9.870731	0.8703929	0.51
16.73974	-9.903736	0.87441105	0.39
16.834337	-9.8887415	0.87637407	0.49
16.976933	-9.901749	0.8813624	0.37
17.08353	-9.892753	0.88433087	0.47
17.20512	-9.890759	0.8873053	0.37
17.320717	-9.885765	0.89127743	0.43
17.443314	-9.883771	0.894252	0.62
18.307072	-10.3358	0.92764145	0.19
18.307674	-10.260801	0.92655045	0.14
18.071285	-10.053796	0.915343	0.66
18.413874	-10.169808	0.9284214	0.14
19.997408	-10.96386	0.9880953	0.36
18.76206	-10.209823	0.9394077	0.39
18.672667	-10.085822	0.9342748	0.35
18.686462	-10.054823	0.9342353	0.56
18.726068	-10.001825	0.9341652	0.36
18.725666	-9.925827	0.9330747	0.61
18.844265	-9.913833	0.93604034	0.33
18.961859	-9.8998375	0.9400041	0.49
19.115454	-9.903844	0.94398344	0.3
19.22825	-9.924849	0.9479897	0.51
19.375849	-9.924854	0.9519657	0.29
19.504444	-9.913858	0.955932	0.5
19.666037	-9.917866	0.960911	0.38
19.800632	-9.908871	0.9648792	0.47
19.952229	-9.906876	0.9698533	0.36
20.102827	-9.903883	0.9738265	0.45
20.244621	-9.933887	0.9788397	0.38
20.395216	-9.928892	0.98281103	0.42
21.098791	-10.189913	1.0090069	0.36
21.175388	-10.1449175	1.009944	0.39
21.179989	-10.065918	1.0088526	0.64
21.086596	-9.940916	1.0047231	0.0
22.156162	-10.360948	1.0430495	0.0
22.297955	-10.383951	1.0480556	0.0
22.478754	-10.212959	1.0508373	0.34
22.60535	-10.184963	1.0547887	0.32
22.537952	-10.069962	1.0506688	0.45
22.560755	-10.037963	1.05063	0.4
22.572355	-9.958963	1.0505402	0.44
22.737951	-9.946969	1.0555055	0.38
22.935547	-9.947975	1.0614814	0.37
23.132141	-9.94698	1.0674554	0.38
23.333735	-9.946986	1.0734304	0.39
23.515333	-9.937991	1.0793982	0.43
23.69113	-9.968996	1.0854108	0.34
29.802565	-12.429152	1.3093667	0.39
29.789167	-12.31415	1.3082436	0.4
29.784771	-12.203149	1.3061242	0.38
29.776373	-12.091148	1.3040047	0.39
29.765974	-11.978147	1.3028845	0.39
29.75258	-11.865146	1.300765	0.38
29.728382	-11.801145	1.2986994	0.39
29.71898	-11.689145	1.2965811	0.36
29.745583	-11.592144	1.2964753	0.58
29.66419	-11.454142	1.292338	0.13
29.687792	-11.356141	1.2912321	0.33
29.698395	-11.25414	1.2911239	0.39
29.671198	-11.191139	1.2890607	0.39
29.675797	-11.08614	1.2879505	0.32
29.6744	-10.980138	1.2868402	0.52
29.729	-10.894138	1.2867457	0.37
29.948595	-10.868143	1.2936977	0.34
30.180193	-10.845147	1.3006524	0.34
30.41179	-10.821151	1.3076063	0.3
30.61859	-10.841155	1.3146079	0.32
30.703186	-10.762156	1.3165195	0.38
30.762787	-10.675157	1.3174258	0.38
30.816391	-10.586157	1.3183309	0.39
30.93099	-10.517158	1.3202515	0.55
31.02959	-10.442159	1.3231677	0.26
35.644302	-11.931254	1.4882752	0.27
35.642906	-11.806252	1.4861507	0.2
31.407587	-10.296163	1.3329909	0.19
31.447187	-10.200162	1.3338923	0.55
16.6271	-5.341862	0.8022538	0.12
16.527699	-5.2528615	0.7981725	0.38
16.68129	-5.2438664	0.80315065	0.15
31.981781	-9.986169	1.348641	0.15
32.054382	-9.899169	1.349551	0.35
32.044983	-9.786167	1.3484421	0.36
32.03858	-9.674165	1.3473344	0.42
32.691174	-9.759175	1.3693706	0.27
32.766773	-9.670176	1.3702803	0.33
32.81838	-9.574176	1.3711852	0.55
35.72413	-10.359228	1.4737395	0.21
35.95173	-10.30323	1.480672	0.3
36.25533	-10.267233	1.4896189	0.34
36.550922	-10.227236	1.4985632	0.3
36.85752	-10.188238	1.5085082	0.39
37.978905	-10.305255	1.5465505	0.52
[truncated: 114,715 more rows]
