# Supplementary material for: Density-equalized RANDT scan matching with integrated outlier removal and point density uniformity
Source: PLoS One. 2026 Apr 28;21(4):e0345709. doi: 10.1371/journal.pone.0345709 (PMC13124066; doi:10.1371/journal.pone.0345709)
Supplement: S2 Dataset — Processed LiDAR data converted into CSV format, including spatial coordinates and associated attributes such as intensity values, used for analysis in this study. (ZIP) [file pone.0345709.s002.zip › Velodyne_CSV/000260.csv]

X	Y	Z	Intensity
66.10493	0.036008622	2.4439998	0.0
66.61951	0.24605896	2.4619987	0.0
75.376076	0.5181244	2.7579978	0.0
75.322655	0.7541811	2.7559962	0.0
75.05124	0.987237	2.7469943	0.1
74.931816	1.2212931	2.7429922	0.17
74.8516	1.3383213	2.7409909	0.17
74.79618	1.5723774	2.7389882	0.17
74.736755	1.8054333	2.7369852	0.17
74.67233	2.0394895	2.7349818	0.17
74.60291	2.271545	2.732978	0.17
74.521484	2.5036008	2.7309742	0.0
74.59406	2.7406576	2.73297	0.0
75.48085	2.8926942	2.7639675	0.0
76.323425	3.1657598	2.7919626	0.0
77.174995	3.4438267	2.8219573	0.0
78.05657	3.7298956	2.8519516	0.0
78.890144	4.017965	2.8799458	0.0
62.0301	3.6428704	2.310935	0.0
76.57565	4.7441382	2.803923	0.0
76.494225	4.9811945	2.8019156	0.0
76.6288	5.2312546	2.806908	0.0
76.31637	5.451307	2.7969	0.0
76.30694	5.6913643	2.7968917	0.0
76.35372	5.815394	2.7988875	0.0
76.517296	6.0704546	2.8048785	0.0
76.772865	6.3335176	2.813869	0.0
76.99043	6.59558	2.8218594	0.0
37.1037	7.5797644	1.4905674	0.51
37.07027	7.69379	1.4895556	0.26
27.93196	5.884352	1.1746176	0.23
27.787533	5.945365	1.1706089	0.33
27.315329	5.888351	1.1546079	0.33
26.860907	5.878347	1.1396018	0.36
26.406483	5.866342	1.1245959	0.32
25.996061	5.8603396	1.1105897	0.26
25.618637	5.8603377	1.0985833	0.37
25.597208	5.9403553	1.0985736	0.38
25.58978	6.023373	1.0985634	0.41
25.587564	6.065383	1.0985583	0.58
23.854164	5.733301	1.0395666	0.18
23.610746	5.752304	1.0315595	0.36
23.27032	5.747301	1.0205535	0.36
22.913902	5.735297	1.0085477	0.38
22.589474	5.730294	0.99754155	0.4
22.277056	5.7252913	0.9875355	0.34
21.969845	5.6832805	0.97753435	0.4
21.670424	5.6782775	0.96752834	0.34
21.396002	5.6782756	0.9585221	0.29
21.344574	5.736288	0.9575129	0.5
21.355146	5.811304	0.9585027	0.39
21.318714	5.8743176	0.957493	0.64
21.276287	5.93433	0.9564835	0.42
20.99008	5.8903184	0.9464826	0.21
19.623688	5.572241	0.8994933	0.32
19.411263	5.578241	0.89248675	0.4
19.183842	5.578239	0.8854805	0.34
18.937418	5.5712357	0.8774747	0.42
18.712997	5.569233	0.8704686	0.37
18.498787	5.5372243	0.8624673	0.46
18.290367	5.537223	0.85646117	0.3
18.048946	5.5262184	0.8484556	0.53
17.87952	5.5362186	0.84244883	0.25
17.698097	5.5412183	0.83744234	0.66
17.771664	5.626237	0.84043103	0.19
17.60124	5.6332364	0.8344243	0.49
17.417034	5.604229	0.828423	0.3
17.187613	5.590224	0.8214177	0.5
17.018192	5.5942225	0.8154112	0.31
16.728773	5.5572124	0.80640733	0.43
16.671343	5.59722	0.80439854	0.44
16.659912	5.6522307	0.8043887	0.48
16.638487	5.703241	0.8043791	0.6
16.589277	5.715243	0.80337524	0.5
16.406855	5.71024	0.79736924	0.36
16.211435	5.699235	0.7913637	0.36
16.048008	5.699233	0.78535736	0.38
15.880586	5.696231	0.7803513	0.38
15.71216	5.692228	0.7753452	0.39
15.554742	5.690225	0.77033913	0.27
14.849561	5.4581695	0.7453523	0.4
14.78513	5.488175	0.743344	0.59
14.677704	5.501176	0.7403369	0.37
14.534287	5.4991736	0.73533094	0.54
14.410867	5.5041723	0.73132443	0.34
14.2454405	5.4931684	0.726319	0.45
14.115235	5.4681616	0.7223179	0.37
13.968806	5.463158	0.717312	0.48
13.840385	5.463156	0.71330583	0.36
13.706967	5.4601536	0.7093	0.48
13.593541	5.4651527	0.7052934	0.38
13.437124	5.451147	0.7002884	0.49
13.3157	5.451145	0.6962823	0.38
13.1944895	5.426139	0.6922812	0.49
13.067067	5.4221354	0.6882754	0.39
12.948644	5.4211335	0.6842693	0.5
12.837222	5.4221315	0.68126315	0.38
12.650808	5.390122	0.6752597	0.43
12.54638	5.393121	0.67225325	0.55
12.497955	5.4191246	0.67024505	0.54
12.472747	5.431126	0.67024106	0.58
12.486317	5.484136	0.6712305	0.57
12.483889	5.5301447	0.6722204	0.58
12.416456	5.5481467	0.6702126	0.64
12.324038	5.553146	0.66720605	0.34
12.211616	5.549143	0.66320014	0.43
12.113402	5.5281367	0.66019887	0.38
12.004986	5.5241337	0.65719306	0.42
11.899566	5.521131	0.6531872	0.4
11.797143	5.5191283	0.65018123	0.36
11.695719	5.5171256	0.64717513	0.32
11.587296	5.511122	0.64416945	0.43
11.495874	5.5121202	0.6411633	0.37
11.411665	5.494115	0.6381618	0.46
11.323239	5.4961133	0.6361554	0.38
11.213817	5.4871087	0.63215005	0.47
11.142392	5.4961085	0.63014305	0.29
10.6510105	5.2950606	0.612156	0.59
10.606573	5.3160634	0.6111478	0.68
10.5661545	5.3370657	0.61013985	0.4
10.477952	5.313059	0.60713917	0.42
10.383526	5.307056	0.60413367	0.41
10.304101	5.308054	0.6021275	0.41
10.228682	5.310052	0.6001213	0.41
10.142261	5.3060484	0.5971157	0.42
10.072832	5.3110476	0.5951091	0.43
9.989407	5.308045	0.59310323	0.43
9.918203	5.2900395	0.59010214	0.41
9.833783	5.285036	0.5880966	0.42
9.762358	5.287034	0.5850904	0.42
9.68394	5.2840314	0.5830847	0.43
9.619513	5.28903	0.5810781	0.43
9.534098	5.2810264	0.57907295	0.44
9.466676	5.2830243	0.5770668	0.45
9.402466	5.2670193	0.5750654	0.44
9.333046	5.267017	0.57305944	0.42
9.256621	5.263014	0.5700538	0.43
9.203191	5.272013	0.56904674	0.43
9.130772	5.2690105	0.5670411	0.42
9.05535	5.2640066	0.5640356	0.43
9.000143	5.251003	0.56303406	0.44
8.922723	5.243999	0.5600288	0.47
8.860292	5.2459965	0.5580225	0.6
8.585893	5.1209664	0.54803044	0.29
8.56647	5.14597	0.5480218	0.35
8.567047	5.182976	0.5490117	0.14
8.613606	5.248988	0.5509982	0.4
8.550402	5.2289824	0.5489975	0.53
8.490978	5.22998	0.54699135	0.4
8.437548	5.2349787	0.5459847	0.43
8.377131	5.233976	0.5439789	0.43
8.310704	5.229973	0.5419733	0.43
8.290278	5.2539754	0.54196453	0.52
8.2818575	5.28498	0.542955	0.52
8.291638	5.3099837	0.54294896	0.51
8.2982025	5.35199	0.54393786	0.52
8.299777	5.389996	0.5449273	0.52
8.289346	5.4210005	0.5449174	0.52
8.282911	5.455005	0.5459071	0.52
8.277485	5.48901	0.5458968	0.52
8.276055	5.5260158	0.5468861	0.54
8.290837	5.5550203	0.54787946	0.52
8.282404	5.5880246	0.54786915	0.5
8.275975	5.6220293	0.54885864	0.51
8.279554	5.6620355	0.54984754	0.52
8.273118	5.6970406	0.54983675	0.51
8.2646885	5.730045	0.54982626	0.52
8.277265	5.7770524	0.551814	0.53
8.28104	5.8000555	0.55180776	0.52
8.278616	5.837061	0.5527968	0.51
8.268188	5.869065	0.5527863	0.52
8.268746	5.9100704	0.55377436	0.5
8.26532	5.947076	0.55476314	0.52
8.267887	5.989082	0.5557511	0.52
8.262447	6.026087	0.5557396	0.51
8.259241	6.043089	0.5557342	0.52
8.257804	6.083094	0.5567223	0.52
8.26237	6.127101	0.5577098	0.51
8.253946	6.161105	0.5586987	0.5
8.256513	6.204111	0.55968624	0.5
8.254085	6.2431164	0.5596743	0.52
8.263867	6.2711205	0.56066716	0.52
8.252436	6.304125	0.56165594	0.52
8.2520075	6.34513	0.5616436	0.52
8.250572	6.3861356	0.56263113	0.53
8.255135	6.4321423	0.5636179	0.5
8.245714	6.4661465	0.5646064	0.52
8.238269	6.5041504	0.56459403	0.54
8.249058	6.5331554	0.5655866	0.52
8.241626	6.5701594	0.5665746	0.54
8.219198	6.5951614	0.5665641	0.63
8.203764	6.626165	0.56655264	0.63
8.221322	6.6841736	0.56853724	0.46
8.345876	6.8282	0.5745097	0.44
8.38965	6.8862104	0.5774978	0.45
8.373222	6.917213	0.57748616	0.45
8.372784	6.9622188	0.5784723	0.43
8.381351	7.014226	0.5794575	0.44
8.374909	7.055231	0.58044416	0.44
8.368488	7.0942354	0.58143127	0.44
8.36805	7.140241	0.5824171	0.44
8.367841	7.162244	0.5824103	0.44
8.367405	7.2082496	0.583396	0.42
8.372962	7.2602563	0.58438075	0.44
8.373529	7.307263	0.58536625	0.44
8.361098	7.343266	0.58635336	0.45
8.358665	7.388272	0.587339	0.43
8.355226	7.433277	0.5883245	0.44
8.344787	7.472281	0.58831084	0.42
8.37258	7.5192885	0.59030014	0.43
8.369138	7.565294	0.5912853	0.44
8.350703	7.5972967	0.59127265	0.42
8.348272	7.643302	0.59225786	0.43
8.351837	7.695308	0.59424204	0.43
8.340401	7.7343116	0.59422815	0.43
8.357182	7.7743177	0.59621793	0.44
8.357747	7.8243237	0.59720224	0.44
8.3413105	7.8593264	0.5971888	0.43
8.341872	7.9103327	0.5981728	0.49
8.3284445	7.947336	0.59915906	0.6
8.276017	7.948332	0.59815097	0.53
8.226584	7.9523287	0.5971422	0.55
8.22038	7.9703298	0.59713554	0.65
8.189943	7.9923306	0.5971239	0.65
8.166513	8.020331	0.5971114	0.65
8.158076	8.063335	0.5970963	0.52
8.188629	8.145348	0.60007477	0.52
8.187197	8.195353	0.6010585	0.52
8.187765	8.247358	0.6030419	0.5
8.191546	8.277362	0.6030328	0.48
8.189103	8.328367	0.605016	0.52
8.192662	8.385374	0.6059981	0.52
8.181225	8.427377	0.6069828	0.5
8.183789	8.483384	0.6079651	0.5
8.186357	8.53939	0.6099473	0.5
8.190129	8.571393	0.61093754	0.52
8.184691	8.6203985	0.61192083	0.52
8.182258	8.672403	0.61290354	0.5
8.172824	8.717407	0.61388737	0.51
8.176388	8.776414	0.6148687	0.52
8.174946	8.831419	0.6168506	0.52
8.161509	8.873423	0.6168347	0.51
8.176288	8.917429	0.6188227	0.5
8.175845	8.974434	0.61980397	0.51
8.165415	9.019438	0.62078756	0.52
8.161976	9.073442	0.6217693	0.52
8.162534	9.132448	0.62375003	0.53
8.104112	9.125442	0.62174255	0.52
8.045686	9.118436	0.62073505	0.5
8.011473	9.109431	0.6197322	0.51
7.9570446	9.106425	0.6187239	0.5
7.9186206	9.120424	0.6177128	0.5
7.8661976	9.118418	0.61670446	0.51
7.80277	9.10441	0.6146981	0.51
7.7763367	9.13241	0.6146842	0.53
7.7648954	9.178413	0.6156669	0.52
7.772678	9.216417	0.61665565	0.52
7.770235	9.273423	0.6186362	0.49
7.7687964	9.331428	0.61961657	0.51
7.7593513	9.381432	0.62059826	0.5
7.751918	9.432435	0.6215799	0.5
7.749479	9.49044	0.62356	0.48
7.7430377	9.544445	0.62454075	0.49
7.756811	9.59245	0.6265272	0.49
7.751369	9.648456	0.6275074	0.47
7.7459292	9.704459	0.6294877	0.47
7.746494	9.767465	0.6304666	0.46
7.7350507	9.817468	0.6314477	0.42
7.725606	9.870472	0.6324281	0.51
7.6831813	9.880467	0.63241696	0.52
7.6739664	9.900468	0.63240856	0.52
7.6585298	9.945471	0.6333905	0.46
7.685069	10.046482	0.6363613	0.65
7.8485794	10.324525	0.6472977	0.36
7.8351426	10.374527	0.64827836	0.37
7.8236985	10.428531	0.64925796	0.32
7.8214803	10.459533	0.6502471	0.41
7.799046	10.498533	0.6512297	0.36
7.7776074	10.539535	0.6522118	0.37
7.770165	10.599538	0.6531901	0.37
7.739726	10.629537	0.65317416	0.38
7.7342854	10.692541	0.6551517	0.34
7.714839	10.738543	0.6561324	0.42
7.7196236	10.779546	0.6571194	0.38
7.70018	10.825547	0.65810007	0.46
7.6937346	10.889551	0.659077	0.32
7.671295	10.931552	0.6600584	0.54
7.6838417	11.023561	0.66302943	0.32
7.668403	11.0755625	0.66400874	0.49
7.6559625	11.132565	0.66498685	0.39
7.6687293	11.18957	0.6669699	0.53
7.646299	11.23157	0.66795117	0.52
7.6138587	11.261569	0.66793454	0.63
7.6553965	11.399585	0.6728955	0.38
7.669946	11.498593	0.6758645	0.44
7.6604953	11.564597	0.67784	0.44
7.6742673	11.624604	0.6798222	0.45
7.6688256	11.695608	0.6817968	0.45
7.6643734	11.770613	0.6837702	0.44
7.6609273	11.846618	0.6857435	0.46
7.661478	11.929624	0.6877151	0.45
7.653032	11.999627	0.6896894	0.46
7.644583	12.070631	0.6916633	0.46
8.044197	12.737734	0.71751463	0.42
8.039748	12.819738	0.7194857	0.43
8.038296	12.907745	0.72245526	0.43
8.028847	12.983748	0.7244273	0.46
7.9974084	13.024746	0.7244069	0.62
7.978961	13.087749	0.7263816	0.67
8.119449	13.40979	0.7382995	0.31
8.133212	13.480797	0.74027795	0.33
8.131759	13.574802	0.74324536	0.34
8.129307	13.667809	0.745213	0.38
8.121854	13.753813	0.7481819	0.35
8.115398	13.842817	0.75015	0.41
8.111941	13.937822	0.7531167	0.35
8.102489	14.022826	0.7550855	0.46
8.134245	14.128838	0.7590556	0.3
8.113801	14.195839	0.7600283	0.5
8.11934	14.309847	0.7639902	0.3
8.097891	14.377848	0.7649624	0.5
8.04046	14.382838	0.7649487	0.51
7.982027	14.385829	0.76393557	0.53
7.948581	14.433827	0.76491195	0.54
7.9403563	14.472828	0.7658968	0.54
7.959894	14.614839	0.76985186	0.52
7.9604297	14.726846	0.7738133	0.39
7.951976	14.821849	0.7757787	0.41
7.941516	14.915853	0.77874404	0.49
7.9430513	15.03286	0.78170395	0.38
7.9326005	15.1268635	0.7846692	0.49
7.9503574	15.218871	0.7876412	0.38
7.9398966	15.3168745	0.7906051	0.5
7.9384327	15.43288	0.7935646	0.37
7.921977	15.520884	0.79653066	0.49
7.9235163	15.643889	0.7994885	0.38
7.913053	15.746893	0.80245054	0.47
7.9085903	15.861898	0.8064098	0.38
7.9193506	15.945905	0.80838305	0.48
7.9168873	16.066912	0.81234056	0.37
7.8984323	16.156912	0.8143054	0.64
9.751931	20.05244	0.9593577	0.21
9.672494	20.051428	0.9583413	0.54
9.645034	20.155428	0.96129984	0.25
9.906409	20.86151	0.98611253	0.31
9.51039	20.120401	0.9582833	0.46
9.441953	20.139389	0.9572622	0.29
9.310545	20.02736	0.9522727	0.38
9.2521	20.067352	0.9532464	0.41
9.161671	20.039333	0.9502366	0.27
9.0852375	20.03932	0.9492201	0.52
9.050018	20.046312	0.9492101	0.4
8.979577	20.0603	0.94819003	0.25
8.943123	20.147297	0.95115215	0.2
8.880677	20.179287	0.95112747	0.54
8.829222	20.23728	0.9520962	0.32
8.83174	20.415287	0.95703524	0.38
8.754305	20.414272	0.9560186	0.32
8.719083	20.422266	0.95600814	0.45
8.6706295	20.487259	0.956975	0.32
8.620175	20.549252	0.95894235	0.39
8.574719	20.623245	0.95990676	0.25
8.460312	20.532219	0.9559129	0.32
8.375884	20.511202	0.95390135	0.52
8.360407	20.658203	0.958847	0.3
8.316186	20.646193	0.9578413	0.5
8.233761	20.628176	0.95582914	0.23
8.136336	20.576153	0.9528253	0.39
8.03992	20.522133	0.9498223	0.35
7.985465	20.576122	0.95079136	0.55
8.966247	23.276432	1.0480754	0.31
8.8918	23.303417	1.0470496	0.19
7.8763223	20.777107	0.9556968	0.46
7.8078814	20.795092	0.955675	0.3
7.70247	20.715067	0.9516788	0.42
7.6460195	20.764055	0.9526489	0.39
7.5925655	20.822046	0.95361644	0.35
7.567088	20.957047	0.95756364	0.38
7.5116367	21.011038	0.95953214	0.45
7.5033917	21.093037	0.9615017	0.25
7.4549336	21.16803	0.9634645	0.56
7.3590174	21.323011	0.96738833	0.58
7.2945695	21.355999	0.9673619	0.36
12.545527	36.817696	1.5152	0.25
12.401096	36.771664	1.512184	0.24
7.359254	22.103039	0.992117	0.2
7.2468505	21.999008	0.98712707	0.26
7.1584225	21.965988	0.9851179	0.37
7.084987	21.97497	0.98509765	0.38
7.010543	21.984953	0.98407674	0.47
6.8402023	21.690903	0.97313917	0.3
6.796985	21.675894	0.9721342	0.32
8.47486	27.212454	1.1666008	0.54
8.417384	27.330444	1.1695467	0.13
6.6466007	21.919865	0.97801363	0.23
6.622116	22.085863	0.98295	0.19
6.4947305	21.917828	0.97697836	0.12
6.4392734	21.984816	0.97794175	0.13
6.329127	21.743784	0.96999955	0.43
6.2447047	21.708761	0.9679916	0.3
6.143295	21.617733	0.96399903	0.55
14.699577	51.640656	2.0105813	0.26
14.53211	51.669613	2.010534	0.1
14.392613	51.79658	2.0134592	0.14
5.9172077	22.003687	0.97381	0.42
5.8507648	22.032671	0.97378385	0.38
6.135903	23.371777	1.0203857	0.2
6.175321	23.819798	1.0352392	0.36
6.1248465	23.934788	1.038187	0.19
6.342497	25.418879	1.0877228	0.0
14.570984	58.014786	2.2153604	0.0
14.364537	57.965733	2.2123308	0.0
14.155093	57.902676	2.2083054	0.0
13.945652	57.83462	2.204281	0.0
13.740205	57.783566	2.2012525	0.0
13.53276	57.72051	2.1972268	0.0
13.422547	57.660477	2.1942225	0.0
13.2191	57.609425	2.191194	0.0
13.011661	57.53737	2.1871715	0.0
12.81221	57.497314	2.1841397	0.0
12.607767	57.434258	2.1811147	0.0
12.404326	57.3692	2.1770904	0.0
12.206874	57.332146	2.1750581	0.0
12.005431	57.27309	2.171032	0.0
11.897221	57.20606	2.1680305	0.0
11.697777	57.151	2.1650035	0.0
11.498333	57.09195	2.161978	0.0
11.29789	57.028893	2.1579535	0.0
11.105439	56.99584	2.1559203	0.0
10.911985	56.96278	2.1528869	0.0
10.79879	56.856747	2.1488972	0.1
5.643985	30.626793	1.2527453	0.16
5.55552	30.689768	1.254702	0.21
5.4660583	30.747744	1.2556602	0.23
5.386574	30.865723	1.2595998	0.32
5.2342315	30.569674	1.2486653	0.25
5.1866846	30.871664	1.2585491	0.34
5.107523	30.699636	1.2525893	0.25
5.00209	30.666607	1.2505751	0.2
4.904646	30.676577	1.2505478	0.29
4.82516	30.800554	1.2534853	0.31
4.752654	30.976536	1.2594066	0.18
8.68146	56.88613	2.1373923	0.23
4.5368032	30.872469	1.2543895	0.25
4.6182895	31.739508	1.2841091	0.26
4.70141	33.00455	1.3256915	0.13
4.3465586	31.276417	1.2672029	0.0
4.5004926	33.08649	1.3276138	0.0
4.119736	31.090345	1.2602113	0.1
4.2696486	32.95242	1.3226036	0.16
3.97171	31.488304	1.2720369	0.39
3.7808585	30.410229	1.2353631	0.12
3.6684616	30.287191	1.2313777	0.41
3.7285728	31.565228	1.2739502	0.0
3.67699	31.97222	1.2867966	0.0
3.5755394	31.984186	1.2867672	0.0
4.9974394	45.367825	1.7374899	0.05
4.748315	44.422733	1.705756	0.18
4.656152	44.2337	1.6987989	0.11
4.675173	45.74173	1.7492831	0.14
4.529716	45.746677	1.7482462	0.23
4.3962245	45.86064	1.7521745	0.18
4.2597313	45.964596	1.7551056	0.32
4.1252356	46.085552	1.7580312	0.18
3.9977071	46.294514	1.7649282	0.16
3.8308501	45.243446	1.7292503	0.18
3.687398	45.2414	1.7292161	0.33
3.535975	45.150345	1.7252107	0.19
3.3915246	45.138298	1.7241796	0.18
3.2669864	45.378258	1.7320665	0.14
2.3045595	34.112797	1.3537159	0.14
2.2463574	34.054775	1.3517214	0.26
2.1339316	33.994736	1.348714	0.19
2.0394194	34.187706	1.355624	0.32
1.9945972	35.2257	1.3902547	0.2
1.8752053	35.08066	1.384275	0.2
1.7091169	34.089592	1.3515753	0.31
1.5966952	34.015553	1.3485727	0.0
1.6338207	35.81059	1.4089633	0.0
0.06446339	5.456678	0.39103392	0.08
0.029587789	5.4816647	0.3920127	0.6
0.01313907	5.5226583	0.3929925	0.3
-0.0042913323	5.5346518	0.39298207	0.09
-0.014470338	5.4816475	0.3919969	0.07
-0.042682912	5.072632	0.37812907	0.26
-0.059122052	5.0846252	0.3781188	0.39
-0.07553062	5.069619	0.37811798	0.31
-0.09195052	5.063612	0.377114	0.33
-0.10838048	5.0676055	0.37810656	0.33
-0.12480902	5.070599	0.37809944	0.33
-0.1330142	5.060595	0.37709987	0.33
-0.14943817	5.0565886	0.37709516	0.34
-0.16587135	5.0665817	0.37708566	0.32
-0.18230288	5.0765753	0.37807614	0.35
-0.19872572	5.0705686	0.37807214	0.34
-0.21515025	5.066561	0.37706742	0.35
-0.2233609	5.058558	0.37706715	0.34
-0.23979205	5.0765514	0.37805492	0.35
-0.2562181	5.0805445	0.37804747	0.35
-0.27161592	5.070538	0.3780452	0.34
-0.2880419	5.064531	0.37704116	0.35
-0.30446714	5.0765243	0.37803102	0.34
-0.32089335	5.071517	0.37802663	0.34
-0.32910794	5.0635133	0.37702632	0.34
-0.34553123	5.0735064	0.37801686	0.34
-0.36195704	5.0724993	0.3780111	0.35
-0.37837964	5.0784926	0.378003	0.34
-0.39481387	5.061485	0.3770027	0.35
-0.41123876	5.063478	0.37699592	0.36
-0.4276596	5.0704713	0.3779875	0.34
-0.43587068	5.0724673	0.3779838	0.35
-0.4522965	5.0714602	0.37797806	0.34
-0.46770316	5.0624537	0.3779754	0.35
-0.4841267	5.0644464	0.37796867	0.34
-0.5005552	5.061439	0.3779636	0.34
-0.5169747	5.066432	0.37795585	0.34
-0.53441226	5.077424	0.37794572	0.35
-0.5426228	5.0784206	0.37794238	0.34
-0.5590587	5.069413	0.3779393	0.35
-0.5744636	5.0644064	0.3779353	0.32
-0.59088635	5.0653987	0.3779289	0.38
-0.6073153	5.0623918	0.37792385	0.34
-0.6247403	5.0773835	0.37791243	0.33
-0.6411808	5.067376	0.3779097	0.35
-0.6473724	5.049373	0.37691337	0.34
-0.6658156	5.0673647	0.37790063	0.34
-0.6822245	5.0743575	0.37789226	0.34
-0.6976492	5.0603504	0.37789124	0.35
-0.71608835	5.0773425	0.3788788	0.34
-0.7325142	5.075335	0.37887344	0.33
-0.74072707	5.074331	0.37887076	0.33
-0.7561431	5.0653234	0.37786806	0.35
-0.77256966	5.063316	0.3778627	0.35
-0.78899115	5.0633082	0.37785667	0.34
-0.8084236	5.0892997	0.37884098	0.34
-0.8228355	5.072293	0.37884128	0.34
-0.84027606	5.0742846	0.37883425	0.34
-0.85568625	5.068277	0.37883055	0.35
-0.8639047	5.0652733	0.37882853	0.35
-0.8803303	5.063266	0.37882316	0.33
-0.89875954	5.077257	0.37881187	0.35
-0.9131689	5.06325	0.37881118	0.34
-0.93159825	5.0762415	0.3788002	0.34
-0.9470224	5.0662336	0.37879783	0.34
-0.9634401	5.066226	0.37879184	0.34
-0.9716659	5.0612216	0.37879047	0.35
-0.99009037	5.0742135	0.37977955	0.35
-1.0055019	5.068206	0.37977588	0.35
-1.0229332	5.0711975	0.37976855	0.34
-1.0403674	5.073189	0.37976158	0.35
-1.0567938	5.0701814	0.3797566	0.36
-1.0629916	5.059178	0.37975788	0.34
-1.0824182	5.0761685	0.37974536	0.35
-1.0988439	5.07316	0.3797404	0.35
-1.1152656	5.071152	0.37973508	0.35
-1.1327004	5.0721436	0.37972847	0.35
-1.1481085	5.067136	0.3797245	0.35
-1.1655512	5.0661273	0.3797185	0.36
-1.1767564	5.0841227	0.38070875	0.36
-1.194197	5.0831137	0.3807028	0.35
-1.2085963	5.074106	0.38070047	0.35
-1.2250204	5.0710983	0.38069552	0.36
-1.2424421	5.074089	0.3806883	0.36
-1.2588751	5.0690813	0.380684	0.35
-1.2773067	5.0750723	0.3806755	0.36
-1.2865123	5.0800676	0.3816706	0.36
-1.3029492	5.0740585	0.38066664	0.36
-1.3163552	5.0590515	0.38066658	0.36
-1.3347889	5.0640426	0.38065842	0.36
-1.3512168	5.060034	0.3806538	0.36
-1.3716521	5.0740237	0.3816421	0.36
-1.3870691	5.0670156	0.38163882	0.29
-1.3952718	5.067012	0.3816359	0.38
-1.4137057	5.0710025	0.3816281	0.35
-1.4311349	5.0709934	0.38162193	0.35
-1.4455492	5.0599856	0.38162026	0.35
-1.4659692	5.074976	0.38260835	0.36
-1.4843986	5.078966	0.38260058	0.35
-1.49162	5.0709624	0.38260055	0.33
-1.5060235	5.0619545	0.38259828	0.36
-1.5284749	5.0789433	0.38258505	0.38
-1.5418829	5.0649357	0.3825847	0.36
-1.5602965	5.070926	0.38257638	0.36
-1.58074	5.079916	0.38356638	0.36
-1.5911549	5.0529094	0.38257113	0.36
-1.6033607	5.0679035	0.3835622	0.36
-1.621795	5.069894	0.38355514	0.35
-1.6392227	5.068885	0.38354936	0.36
-1.656637	5.0698752	0.38354298	0.36
-1.6710738	5.055867	0.3835423	0.33
-1.6874825	5.0538583	0.3835372	0.34
-1.7089142	5.066847	0.38352573	0.34
-1.7201246	5.075842	0.3845191	0.38
-1.7335511	5.0598335	0.38351938	0.36
-1.7519724	5.0628242	0.3845121	0.33
-1.7734038	5.0748134	0.384501	0.36
-1.7878286	5.0628047	0.38449973	0.35
-1.80424	5.0597954	0.38449502	0.37
-1.8236885	5.061785	0.38448772	0.33
-1.831883	5.061781	0.38448492	0.35
-1.8533207	5.0717697	0.38547447	0.37
-1.8717343	5.07476	0.38546726	0.36
-1.8891588	5.0727496	0.38546193	0.36
-1.9035774	5.061742	0.3854604	0.37
-1.9250232	5.0697308	0.38645065	0.34
-1.9332153	5.069726	0.38644785	0.35
-1.9536643	5.0737143	0.3864397	0.38
-1.971086	5.071705	0.38643444	0.34
-1.9875062	5.066695	0.3864304	0.36
-2.002918	5.0596867	0.38642734	0.35
-2.023355	5.064676	0.38741896	0.37
-2.0397584	5.061667	0.38741437	0.36
-2.0539794	5.0756593	0.38740534	0.36
-2.0724204	5.0736485	0.38739976	0.36
-2.0888457	5.067639	0.3873961	0.35
-2.1042557	5.06063	0.3873931	0.36
-2.128705	5.0746174	0.38838068	0.36
-2.140119	5.05561	0.38838264	0.37
-2.1595309	5.059599	0.38837498	0.35
-2.174756	5.0745916	0.38936543	0.35
-2.187161	5.059583	0.38836586	0.36
-2.2086074	5.064572	0.38935727	0.36
-2.2290285	5.0695605	0.38934904	0.35
-2.2434552	5.0575514	0.38934794	0.36
-2.2708883	5.079537	0.39033228	0.37
-2.2893102	5.0785265	0.39032656	0.36
-2.2905076	5.058524	0.38933223	0.36
-2.3119457	5.063513	0.39032373	0.37
-2.3303485	5.064502	0.39031744	0.36
-2.3467762	5.0574923	0.39031422	0.36
-2.3672051	5.06048	0.39030668	0.38
-2.3866277	5.0614696	0.39130014	0.34
-2.408067	5.065457	0.39129204	0.39
-2.416275	5.0624523	0.39129028	0.36
-2.439702	5.072439	0.39227974	0.36
-2.4541178	5.0614305	0.39227843	0.37
-2.472531	5.060419	0.39227286	0.37
-2.4949768	5.0654063	0.3922642	0.33
-2.5134063	5.0623956	0.39225924	0.36
-2.5288255	5.0533857	0.39225703	0.39
-2.5430322	5.0643783	0.39324924	0.37
-2.565462	5.0703654	0.39324036	0.38
-2.581892	5.0623555	0.3932376	0.33
-2.607317	5.0753417	0.3942257	0.36
-2.6207376	5.0613327	0.3942257	0.35
-2.6391516	5.0593214	0.3942205	0.39
-2.6645992	5.0693073	0.39520955	0.38
-2.6697967	5.060303	0.39521065	0.38
-2.68921	5.060292	0.3952046	0.35
-2.7146523	5.070277	0.39519373	0.35
-2.7360756	5.0732646	0.39618623	0.35
-2.7504869	5.062256	0.39618507	0.36
-2.7719278	5.0632424	0.3961782	0.35
-2.7883515	5.0552325	0.39617553	0.36
-2.8035707	5.0652237	0.3971679	0.36
-2.8279998	5.0732093	0.39715803	0.36
-2.8394074	5.056202	0.39715964	0.32
-2.8718581	5.0781837	0.39814323	0.52
-2.8862665	5.067174	0.39814216	0.32
-2.8996856	5.053165	0.3981423	0.32
-2.9200952	5.054153	0.39813584	0.27
-3.0234241	5.228104	0.40505272	0.32
-3.0518675	5.240088	0.40604067	0.41
-3.0752885	5.2440734	0.40603253	0.36
-3.0957093	5.242061	0.40602714	0.37
-3.1151195	5.2390494	0.40702236	0.38
-3.1415746	5.2450337	0.40701282	0.43
-3.1597762	5.2600236	0.40800297	0.36
-3.1762056	5.2490125	0.4080015	0.38
-3.1956215	5.2450004	0.4079971	0.37
-3.2140484	5.237988	0.40799388	0.37
-3.2374675	5.2409744	0.4089862	0.38
-3.2669165	5.251957	0.4089744	0.39
-3.2893326	5.2529435	0.40996772	0.4
-3.2925286	5.2399406	0.40997073	0.38
-3.314965	5.2389264	0.40996462	0.38
-3.3403823	5.244911	0.4099556	0.38
-3.3588138	5.236899	0.41095278	0.39
-3.3862438	5.244883	0.4109426	0.38
-3.406657	5.2418694	0.41093776	0.4
-3.4240885	5.231858	0.4109359	0.38
-3.444293	5.2478466	0.4119254	0.4
-3.4617229	5.237835	0.4119236	0.4
-3.48314	5.2358217	0.4129182	0.4
-3.5155857	5.2498026	0.413905	0.38
-3.5349944	5.24479	0.41390115	0.38
-3.556429	5.240776	0.41389647	0.37
-3.5798545	5.2407613	0.41389003	0.38
-3.5920537	5.242754	0.4148861	0.39
-3.6134849	5.23874	0.41488144	0.39
-3.6409125	5.244724	0.41587213	0.39
-3.6623406	5.2407093	0.41586754	0.38
-3.6837564	5.237695	0.41586268	0.38
-3.7081912	5.23768	0.4168561	0.38
-3.7326126	5.2386646	0.41684926	0.39
-3.7448285	5.238657	0.416846	0.39
-3.7732623	5.24464	0.41783658	0.39
-3.7926693	5.2386265	0.41783327	0.38
-3.8141003	5.2336125	0.4188291	0.37
-3.845523	5.2445936	0.41881746	0.38
-3.8669503	5.2395797	0.41981336	0.39
-3.8771722	5.2355723	0.4198119	0.39
-3.9015927	5.2355566	0.41980553	0.39
-3.9310176	5.2425385	0.42079574	0.4
-3.955457	5.2405224	0.42079002	0.41
-3.976878	5.2355084	0.421786	0.41
-3.9952815	5.2274957	0.42178375	0.4
-4.0257263	5.233477	0.42277408	0.4
-4.0511413	5.2344604	0.42276728	0.41
-4.066361	5.2374506	0.42276248	0.4
-4.0907793	5.236435	0.42375663	0.41
-4.12222	5.2434154	0.4247465	0.41
-4.143631	5.2384014	0.42474267	0.34
-4.161057	5.2263885	0.424742	0.43
-4.1934958	5.2343683	0.42573145	0.35
-4.220919	5.23635	0.42572403	0.43
-4.2411304	5.246339	0.42671588	0.36
-4.260549	5.2373247	0.42671388	0.43
-4.2849774	5.2343087	0.42770883	0.36
-4.307396	5.2292933	0.4277049	0.43
-4.3428316	5.2402716	0.42869282	0.41
-4.3672547	5.2372546	0.4286878	0.36
-4.383476	5.2402453	0.42968294	0.44
-4.4158916	5.2482247	0.43067265	0.36
-4.4363174	5.2392106	0.43067056	0.44
-4.4637456	5.239192	0.430664	0.36
-4.490167	5.238175	0.43165803	0.43
-4.5286064	5.251151	0.43264484	0.32
-4.529996	5.220146	0.43165424	0.55
-4.52521	5.1961465	0.43166295	0.37
-4.5216117	5.1581435	0.42967573	0.37
-4.521003	5.12514	0.42968625	0.36
-4.53142	5.1041307	0.42869043	0.35
-4.530817	5.071127	0.427701	0.32
-4.53023	5.037123	0.4277118	0.4
-4.564662	5.0451007	0.4277013	0.35
-4.594877	5.065084	0.42968798	0.32
-4.632323	5.0750604	0.43067622	0.43
-4.6627464	5.07804	0.4306683	0.35
-4.687164	5.0740237	0.431664	0.45
-4.7145996	5.0720043	0.43165842	0.37
-4.7410183	5.069987	0.4326531	0.43
-4.7724466	5.0729666	0.43364507	0.41
-4.7766585	5.0609617	0.43264797	0.42
-4.8190827	5.076936	0.4346334	0.36
-4.8535237	5.0819135	0.43562415	0.42
-4.8759365	5.0748973	0.43562144	0.37
-4.8963566	5.064882	0.43562016	0.45
-4.9327803	5.072859	0.43660966	0.35
-4.9552145	5.063843	0.43760765	0.45
-4.9884243	5.084823	0.4385937	0.38
-5.017865	5.082803	0.43858796	0.44
-5.0342846	5.0677896	0.4385893	0.36
-5.0626955	5.0667706	0.43958357	0.43
-5.1041346	5.0777435	0.44057116	0.37
-5.126545	5.069728	0.44156906	0.38
-5.1589794	5.0707054	0.4415619	0.46
-5.18719	5.0846887	0.4425514	0.38
-5.2036147	5.068675	0.44255322	0.46
-5.247053	5.080648	0.44454026	0.3
-5.2644634	5.066634	0.44454128	0.48
-5.2918816	5.0626144	0.44453695	0.38
-5.326316	5.0645914	0.44552922	0.38
-5.366738	5.0735655	0.44651806	0.39
-5.3809633	5.070555	0.44751617	0.39
-5.414389	5.0715322	0.4475091	0.41
-5.4488	5.0745096	0.44850123	0.41
-5.4702287	5.062493	0.44850093	0.39
-5.5106616	5.0694666	0.4504906	0.41
-5.5470896	5.0724425	0.4514824	0.41
-5.565296	5.07443	0.45147815	0.41
-5.5937314	5.06841	0.4524746	0.41
-5.631152	5.072385	0.453466	0.4
-5.6505713	5.058369	0.45346695	0.41
-5.6929984	5.0663414	0.4544561	0.48
-5.7434454	5.0803084	0.45544174	0.33
-5.756848	5.0612965	0.45544562	0.5
-5.7940764	5.079274	0.45743248	0.33
-5.814487	5.066258	0.45743304	0.5
-5.858922	5.0742283	0.458422	0.32
-5.8873377	5.068208	0.45941874	0.51
-5.9347763	5.0781765	0.46040657	0.32
-5.9541936	5.063161	0.46040815	0.52
-5.994618	5.0671334	0.46139938	0.32
-6.017839	5.071118	0.4623938	0.5
-6.0582705	5.074091	0.46338543	0.32
-6.093691	5.073066	0.4643794	0.51
-6.150136	5.08903	0.46636376	0.32
-6.1565323	5.0630207	0.46537167	0.53
-6.204967	5.0719895	0.46735996	0.34
-6.2273803	5.0589714	0.46736056	0.52
-6.270613	5.078945	0.46934605	0.33
-6.3040323	5.0749207	0.46934164	0.44
-6.353464	5.083888	0.47132996	0.35
-6.3668704	5.0628753	0.47133502	0.55
-6.420301	5.0748396	0.47232166	0.34
-6.43972	5.057823	0.47232437	0.53
-6.4951644	5.069787	0.4743108	0.34
-6.523377	5.0767684	0.47530356	0.46
-6.5688066	5.0807376	0.47629458	0.36
-6.588219	5.0637207	0.47629744	0.55
-6.6396556	5.0716867	0.47828612	0.34
-6.6790743	5.0706587	0.47928002	0.45
-6.7124896	5.0646343	0.48027676	0.35
-6.7569165	5.066604	0.48126885	0.46
-6.8001447	5.083576	0.4822558	0.35
-6.8225646	5.0675583	0.48325798	0.46
-6.873991	5.0745234	0.4842473	0.35
-6.9094133	5.0684977	0.48524392	0.47
-6.9538364	5.069466	0.48623657	0.37
-6.9932685	5.0654383	0.48723194	0.46
-7.028487	5.075415	0.4882228	0.35
-7.0488887	5.058398	0.4882259	0.45
-7.1173353	5.075353	0.4912092	0.34
-7.1527534	5.0683265	0.4912064	0.47
-7.196184	5.066296	0.49320063	0.38
-7.2406087	5.0652647	0.49419436	0.51
-7.256015	5.0432496	0.49420023	0.49
-7.32445	5.0592046	0.49618417	0.26
-7.5857744	5.230051	0.5060822	0.44
-7.6472187	5.2380095	0.50807035	0.34
-7.665631	5.2159925	0.508076	0.52
-7.739066	5.232944	0.5110591	0.34
-7.7754793	5.2239165	0.5110574	0.44
-7.8079023	5.2108912	0.5120578	0.44
-7.860123	5.2298584	0.5140433	0.42
-7.900551	5.2218285	0.5150407	0.41
-7.946968	5.218795	0.51603556	0.41
-8.008402	5.2247524	0.5180248	0.42
-8.064825	5.227713	0.520016	0.39
-8.106248	5.2196827	0.52101356	0.41
-8.156672	5.2176466	0.52200764	0.4
-8.199889	5.2286177	0.5229976	0.41
-8.248314	5.224583	0.52499276	0.4
-8.30174	5.2235446	0.52598625	0.41
-8.368174	5.230499	0.52797484	0.42
-8.406599	5.2184696	0.5289746	0.41
-8.460013	5.217431	0.5299682	0.41
-8.522448	5.2203875	0.5319591	0.43
-8.564661	5.2293596	0.5339502	0.43
-8.609087	5.2203264	0.5349482	0.41
-8.676514	5.2262797	0.5369375	0.43
-8.719936	5.216247	0.5379361	0.41
-8.779362	5.216204	0.53892887	0.41
-8.835783	5.214164	0.5409228	0.41
-8.895211	5.2131214	0.54291606	0.38
-8.898417	5.196116	0.5419225	0.45
-8.909822	5.166102	0.54193324	0.34
-8.90122	5.1240997	0.54095125	0.44
-8.910624	5.093087	0.54096264	0.34
-8.891016	5.045092	0.5399844	0.59
-8.934435	5.0340586	0.5409838	0.27
-9.020669	5.0660033	0.54396087	0.42
-9.068086	5.0569677	0.5449591	0.52
-9.1365185	5.0589194	0.5469505	0.39
-9.188939	5.0518804	0.54794747	0.52
-9.264365	5.057828	0.5509366	0.38
-9.309775	5.0467935	0.5519361	0.49
-9.398222	5.0577326	0.55492187	0.38
-9.437426	5.061705	0.55591595	0.5
-9.504858	5.0606565	0.55790913	0.4
-9.565284	5.055612	0.5589047	0.5
-9.640704	5.0595593	0.561895	0.39
-9.696133	5.050518	0.562893	0.48
-9.786569	5.0604553	0.56587934	0.38
-9.8309765	5.0464206	0.5668807	0.51
-9.908212	5.06737	0.56986386	0.38
-9.970635	5.061324	0.5718601	0.41
-10.026055	5.051282	0.5728587	0.52
-10.10448	5.053226	0.57484996	0.4
-10.1759	5.051175	0.5778438	0.52
-10.252323	5.0511203	0.57983625	0.4
-10.31175	5.0410748	0.5808348	0.52
-10.392978	5.0620213	0.5838179	0.39
-10.448396	5.0499797	0.5858178	0.54
-10.545822	5.0589113	0.5888046	0.4
-10.63725	5.063847	0.59179384	0.41
-10.696674	5.0518017	0.5927935	0.52
-10.774099	5.0487456	0.5947877	0.39
-10.834315	5.057704	0.5967783	0.51
-10.924747	5.0596395	0.5997692	0.39
-10.997164	5.053586	0.6017653	0.51
-11.098599	5.0595145	0.6047536	0.38
-11.174019	5.0534596	0.6077496	0.52
-11.259443	5.0513973	0.60974306	0.39
-11.337868	5.04534	0.6127389	0.51
-11.418088	5.0612855	0.6147249	0.38
-11.4915085	5.052231	0.61672264	0.52
-11.598938	5.0581555	0.62071085	0.39
-11.686365	5.054091	0.6227054	0.43
-11.775785	5.0510263	0.62569934	0.68
-11.913224	5.067932	0.6306804	0.4
-12.301738	5.192679	0.6435919	0.2
-12.406968	5.2156086	0.64757293	0.39
-12.50439	5.212538	0.65056664	0.22
-12.576809	5.197482	0.65256786	0.17
-12.706243	5.2063913	0.6565537	0.42
-12.796661	5.198324	0.6595505	0.25
-12.900084	5.1952496	0.662544	0.26
-13.009513	5.19317	0.66553676	0.29
-13.11974	5.2150955	0.6695183	0.28
-13.214162	5.206026	0.6725155	0.26
-13.408997	5.189882	0.67850894	0.36
-13.41039	5.1428704	0.6775312	0.47
-13.412787	5.0958586	0.6775533	0.45
-13.414183	5.048847	0.67657554	0.57
-13.438383	5.0348268	0.6775806	0.43
-13.577811	5.0407276	0.681568	0.37
-13.695232	5.037642	0.6855614	0.47
-13.835666	5.0415416	0.6895499	0.35
-13.949084	5.035459	0.6935452	0.46
-14.083516	5.035362	0.69753635	0.37
-14.208936	5.0322704	0.70152956	0.45
-14.339168	5.0541816	0.7055104	0.35
-14.443582	5.0421042	0.7095095	0.54
-14.586012	5.0420012	0.7135004	0.32
-14.660418	5.017942	0.71550757	0.54
-14.691812	4.9789104	0.7165248	0.34
-14.668199	4.9199142	0.7145554	0.6
-14.708409	4.9078827	0.7155588	0.3
-14.731801	4.865856	0.7165782	0.42
-14.795205	4.836804	0.7175888	0.6
-15.493765	5.0163407	0.7424574	0.28
-15.694199	5.0291986	0.74843913	0.44
-15.881626	5.037065	0.7544243	0.29
-15.989042	5.0169835	0.7584283	0.54
-16.075258	5.016921	0.76042336	0.25
-16.119652	4.97688	0.7614412	0.52
-16.187052	4.943824	0.76345414	0.41
-16.58953	5.0125494	0.77739686	0.33
-16.821968	5.0273848	0.7843766	0.38
-16.99239	5.0222607	0.79037005	0.39
-17.173815	5.0191293	0.796362	0.39
-17.348042	5.042009	0.80234104	0.4
-17.721508	5.0927505	0.81429523	0.58
-17.781906	5.050698	0.816314	0.23
-18.513441	5.200204	0.84119874	0.17
-18.727863	5.199049	0.8481886	0.39
-18.916279	5.189911	0.85418415	0.16
-19.214914	5.176692	0.8631765	0.41
-19.233294	5.1186657	0.8642064	0.34
-19.230679	5.053653	0.863241	0.52
-19.363083	5.0255504	0.8672497	0.37
-19.61851	5.0283666	0.8752363	0.41
-19.874939	5.0291824	0.88422406	0.38
-20.102362	5.0210156	0.8912181	0.45
-20.34059	5.0488505	0.89919233	0.29
-20.354977	4.984825	0.89922625	0.4
-20.388357	4.926788	0.9002562	0.46
-20.713793	4.9385552	0.9102356	0.36
-20.980217	4.934362	0.91922635	0.44
-21.25464	4.930163	0.92821693	0.35
-21.52006	4.92297	0.93720967	0.43
-21.804296	4.952771	0.9461815	0.29
-22.063717	4.9405813	0.9551774	0.61
-23.548326	5.20157	1.0059727	0.13
-23.699722	5.1584506	1.0099907	0.36
-23.687094	5.078441	1.0090357	0.44
-23.701468	5.0044136	1.0090764	0.36
-23.693653	4.9644103	1.009099	0.51
-23.925058	4.9362364	1.0161058	0.37
-24.285482	4.9329753	1.0280939	0.39
-24.6379	4.9267197	1.0400841	0.38
-25.001324	4.9194555	1.0520747	0.38
-25.41075	4.9191594	1.0650597	0.36
-25.80717	4.9138727	1.0780483	0.41
-26.172407	4.9416156	1.0910193	0.41
-26.406805	4.901437	1.0980338	0.2
-28.040388	5.1183085	1.1538519	0.41
-28.034748	5.027291	1.1529045	0.36
-28.021109	4.9352794	1.151958	0.48
-28.305506	4.8950644	1.1609716	0.33
-28.795929	4.8887095	1.1779587	0.36
-29.288168	4.9263625	1.1939204	0.34
-29.781586	4.9150043	1.2109107	0.34
-30.298008	4.903629	1.2279004	0.29
-31.02245	4.9231105	1.2518655	0.0
-60.174118	9.393118	2.2453053	0.0
-78.76746	12.055323	2.8781497	0.0
-47.19629	7.057938	1.8010962	0.0
-46.715717	6.7632165	1.7842876	0.0
-46.506973	6.141222	1.7746692	0.0
-46.45548	4.5208807	1.7676653	0.26
-46.31079	4.360947	1.7617686	0.31
-46.315105	4.2159104	1.7618588	0.32
-46.315266	4.1438937	1.7619038	0.31
-46.314583	3.9978595	1.760995	0.31
-46.309902	3.851829	1.7610867	0.31
-46.31022	3.7067943	1.7601779	0.3
-46.307537	3.5617626	1.7602692	0.31
-46.309856	3.4167264	1.7593606	0.31
-46.324173	3.272683	1.7604512	0.31
-46.31733	3.1996703	1.7594975	0.31
-46.311646	3.0546408	1.7595897	0.32
-46.309967	2.9096074	1.7586819	0.31
-46.311283	2.7645726	1.7587743	0.31
-46.3096	2.6195402	1.7588668	0.32
-46.312916	2.4755032	1.7579588	0.32
-46.322235	2.3314633	1.759051	0.32
-46.30839	2.258456	1.758098	0.32
-46.305706	2.113424	1.7581913	0.31
-46.318024	1.9693812	1.7582839	0.32
-46.31034	1.8243524	1.7573776	0.32
-46.320652	1.680311	1.7574706	0.32
-46.31797	1.5362793	1.757564	0.31
-46.319283	1.3922446	1.7576575	0.32
-46.32144	1.3192259	1.757705	0.35
-46.32776	1.1751875	1.7577988	0.37
-43.378014	0.9662653	1.658004	0.22
-43.151333	0.827396	1.6501001	0.25
-43.014652	0.6904628	1.6461929	0.26
-43.028973	0.55742097	1.6462798	0.22
-43.224136	0.49226522	1.653318	0.36
-43.60346	0.3609604	1.6653959	0.25
-42.75678	0.22053833	1.6375079	0.21
-42.644096	0.08758825	1.6335982	0.18
-41.783646	0.017421698	1.6393334	0.43
-41.886166	-0.11553658	1.6432409	0.24
-41.84968	-0.24759397	1.6411463	0.16
-41.63594	-0.31276384	1.6340953	0.43
-41.783463	-0.44668952	1.6390038	0.24
-41.571976	-0.575873	1.6319076	0.2
-41.682495	-0.7098256	1.6358155	0.38
-41.542007	-0.8389576	1.6307214	0.25
-42.839813	-1.0700771	1.6745884	0.39
-43.10234	-1.2139223	1.6834936	0.19
-43.459866	-1.3616996	1.6953984	0.24
-43.73413	-1.4395208	1.7053503	0.15
-43.413647	-1.5667822	1.6942544	0.31
-43.355167	-1.7028569	1.6921585	0.23
-43.229683	-1.834979	1.6880639	0.26
-43.316204	-1.9759502	1.6909683	0.22
-43.45773	-2.120883	1.6958712	0.14
-43.996273	-2.2875347	1.7147685	0.16
-43.901527	-2.3516185	1.7117223	0.3
-43.511036	-2.4699285	1.698632	0.18
-43.597553	-2.6129	1.7015358	0.35
-43.795086	-2.7647939	1.7084363	0.16
-46.368732	-3.0750108	1.7952824	0.3
-46.369255	-3.2220461	1.7961822	0.3
-46.36978	-3.3700807	1.7960814	0.33
-46.366043	-3.443101	1.7960318	0.3
-46.369568	-3.591134	1.7969316	0.33
-46.381092	-3.7401607	1.7968311	0.32
-46.38862	-3.8891912	1.7977307	0.32
-46.379147	-4.036233	1.7976314	0.33
-46.37267	-4.184273	1.7975317	0.33
-46.373196	-4.3323083	1.7984324	0.33
-46.39246	-4.4083123	1.799382	0.32
-46.36698	-4.554365	1.7982837	0.29
-46.390503	-4.7043843	1.800184	0.33
-46.39003	-4.85342	1.8000847	0.32
-46.384552	-5.0014586	1.7999862	0.33
-46.381077	-5.149497	1.8008881	0.32
-46.389336	-5.2245083	1.8008385	0.32
-46.38086	-5.3725505	1.8017405	0.29
-46.396385	-5.523575	1.802641	0.33
-46.396908	-5.6726093	1.8025429	0.33
-30.610987	-3.8485725	1.2664089	0.33
-30.63248	-3.9505816	1.2673416	0.21
-30.524958	-4.0356803	1.264283	0.24
-30.30718	-4.0558424	1.2572647	0.34
-30.24766	-4.145907	1.255204	0.3
-30.22815	-4.2419443	1.2551402	0.31
-30.306643	-4.350914	1.2580702	0.31
-30.514154	-4.4797945	1.26499	0.28
-30.43363	-4.566874	1.2629312	0.22
-30.309105	-4.646983	1.2588762	0.17
-30.594378	-4.7397995	1.2688217	0.11
-30.881899	-4.884627	1.2797333	0.14
-30.158302	-4.8691454	1.2547283	0.19
-30.527836	-5.0289173	1.2686323	0.17
-30.571327	-5.1359115	1.2705638	0.21
-29.758713	-5.097489	1.2425721	0.33
-29.739195	-5.1915255	1.242511	0.33
-29.800444	-5.250496	1.2454743	0.25
-29.888943	-5.364459	1.2484026	0.33
-30.033445	-5.4883847	1.254326	0.29
-30.233957	-5.624272	1.2612429	0.25
-30.244448	-5.726289	1.262178	0.34
-29.92789	-5.7655272	1.2521468	0.25
-29.865366	-5.8515925	1.250091	0.38
-30.071636	-5.941465	1.2580377	0.23
-29.9031	-6.0076027	1.2529925	0.27
-29.829575	-6.0916758	1.2509379	0.32
-30.537159	-6.3352222	1.2757971	0.31
-30.52665	-6.435253	1.275734	0.3
-30.38211	-6.5053744	1.2716874	0.25
-27.697943	-5.98119	1.1789682	0.27
-30.792902	-6.7461348	1.2865437	0.14
-27.570885	-6.1383195	1.1758673	0.29
-27.586369	-6.234331	1.1768074	0.26
-27.627851	-6.335325	1.1787449	0.39
-27.766357	-6.4602547	1.1846695	0.35
-27.839848	-6.570227	1.1876024	0.27
-27.750074	-6.596298	1.1845846	0.21
-27.637533	-6.6623955	1.1815418	0.27
-28.02308	-6.84916	1.1954327	0.0
-28.003553	-6.9381957	1.1953775	0.14
-32.305786	-8.10336	1.3457291	0.16
-27.902498	-7.1023073	1.1932749	0.28
-27.895979	-7.195334	1.1942177	0.43
-27.966228	-7.2602987	1.1971791	0.23
-28.041725	-7.3752704	1.20011	0.3
-27.870173	-7.4254065	1.1950768	0.32
-27.837646	-7.5114503	1.195024	0.19
-18.672379	-5.1265163	0.8753402	0.29
-18.432795	-5.12569	0.86833656	0.38
-18.355242	-5.167756	0.86530924	0.41
-18.368473	-5.202755	0.8662879	0.35
-18.190893	-5.215887	0.8612768	0.4
-18.178356	-5.2759104	0.86123973	0.48
-18.010777	-5.290035	0.8552283	0.32
-17.847206	-5.3051567	0.8502163	0.38
-17.782652	-5.3482137	0.84818894	0.52
-17.337013	-5.27652	0.83322555	0.29
-17.635303	-5.396332	0.84415734	0.27
-17.677774	-5.471319	0.8461124	0.4
-17.583206	-5.5033946	0.8430914	0.47
-17.569664	-5.561419	0.8440561	0.26
-17.457096	-5.5875063	0.8400387	0.46
-17.434547	-5.6415353	0.8400058	0.4
-17.382994	-5.6865835	0.8389779	0.36
-17.334211	-5.7016225	0.8369682	0.39
-17.359676	-5.7716203	0.83892655	0.35
-17.353136	-5.831639	0.8388905	0.53
-17.280575	-5.8687	0.83686745	0.29
-17.150997	-5.8857975	0.8328555	0.41
-17.406517	-6.034648	0.8427703	0.38
-17.026659	-5.9358997	0.8298241	0.38
-16.971096	-5.9769497	0.82879907	0.43
-16.997564	-6.047947	0.82975733	0.27
-17.100044	-6.144895	0.8337013	0.57
-17.899694	-6.4913974	0.86350644	0.33
-16.997929	-6.230989	0.8316495	0.27
-16.965378	-6.2810245	0.83161974	0.4
-16.934605	-6.301051	0.8306077	0.41
-16.84003	-6.3271255	0.8275914	0.36
-16.83249	-6.3861446	0.8285569	0.5
-16.825945	-6.4451623	0.82852244	0.28
-16.818401	-6.504182	0.82948804	0.62
-17.538046	-6.841738	0.85529894	0.2
-17.11739	-6.74302	0.84135246	0.38
-17.20364	-6.8079724	0.8443157	0.43
-16.71597	-6.6802955	0.8273853	0.38
-16.676413	-6.726335	0.8273585	0.22
-16.629856	-6.7693787	0.82633346	0.55
-16.803358	-6.901283	0.8332591	0.22
-16.496735	-6.8394904	0.8232923	0.49
-16.509188	-6.905496	0.8242547	0.32
-16.494413	-6.9305124	0.8242403	0.5
-16.46086	-6.978547	0.8232128	0.36
-16.529337	-7.069518	0.8261616	0.39
-16.62482	-7.1724725	0.8311038	0.41
-16.571264	-7.21252	0.8300809	0.39
-16.5347	-7.2585564	0.8290548	0.42
-16.488148	-7.3015995	0.8280304	0.39
-16.464369	-7.322622	0.8280185	0.4
-16.488834	-7.3966203	0.8299771	0.38
-16.521296	-7.473614	0.83193415	0.38
-16.490744	-7.5236464	0.83090615	0.41
-16.491196	-7.58666	0.83187103	0.42
-16.48765	-7.6486764	0.83283657	0.28
-16.5579	-7.71264	0.83580124	0.21
-16.457327	-7.730716	0.8327911	0.5
-16.396765	-7.7667675	0.83177114	0.3
-16.340202	-7.8038163	0.8307507	0.49
-16.401676	-7.896792	0.8336996	0.4
-16.716236	-8.111612	0.8455815	0.35
-16.712692	-8.175629	0.8465465	0.3
-16.37381	-8.044844	0.83461845	0.25
-16.083172	-7.9680367	0.8246609	0.48
-16.074621	-8.027056	0.8256287	0.36
-15.996051	-8.052117	0.8236152	0.33
-15.965499	-8.10115	0.8225887	0.47
-15.979958	-8.172153	0.8245502	0.3
-15.922394	-8.207203	0.82353145	0.59
-16.131695	-8.346082	0.8314557	0.3
-16.160154	-8.425077	0.83341306	0.33
-16.048576	-8.43316	0.8304093	0.36
-16.107056	-8.529138	0.8333575	0.42
-16.406609	-8.75097	0.8462371	0.26
-16.10196	-8.657168	0.8352892	0.42
-16.28148	-8.819074	0.8432018	0.25
-16.34873	-8.88804	0.84616464	0.46
-16.385199	-8.975031	0.8481183	0.35
-16.128563	-8.9032	0.8401584	0.3
-16.118021	-8.96522	0.8401258	0.48
-15.971424	-8.951323	0.83613443	0.36
-15.953875	-9.008347	0.83610463	0.28
-16.003344	-9.10233	0.8390548	0.34
-16.13562	-9.210258	0.8449969	0.34
-16.034037	-9.220332	0.8419928	0.46
-16.10252	-9.327306	0.8459362	0.41
-16.325058	-9.523186	0.85483164	0.3
-16.231478	-9.538255	0.85282505	0.4
-16.228935	-9.60627	0.85378987	0.28
-16.180143	-9.612307	0.85278744	0.46
-16.175598	-9.679323	0.8537529	0.25
-16.063015	-9.682404	0.8497529	0.46
-15.950425	-9.6844845	0.8467536	0.32
-15.794825	-9.66059	0.8417682	0.45
-15.779273	-9.719613	0.8427382	0.34
-15.73371	-9.7606535	0.841718	0.43
-15.7099285	-9.780675	0.8417082	0.35
-15.70639	-9.84869	0.8426736	0.46
-15.752856	-9.945677	0.84562343	0.37
-15.801337	-10.046661	0.8485714	0.34
-15.852815	-10.149645	0.8525184	0.41
-15.887281	-10.241637	0.85447127	0.42
-15.861729	-10.296666	0.8544441	0.38
-15.773918	-10.275725	0.85245645	0.41
-15.817398	-10.375712	0.8554054	0.43
-16.13598	-10.65354	0.86925954	0.33
-16.0454	-10.667606	0.8662545	0.39
-16.033855	-10.733627	0.8672219	0.46
-16.119347	-10.86359	0.87215537	0.34
-16.020761	-10.871662	0.86915374	0.31
-16.078016	-10.947636	0.8721147	0.45
-16.123493	-11.052623	0.87606174	0.38
-16.072931	-11.093666	0.87504286	0.3
-16.089394	-11.17967	0.8770001	0.52
-16.56205	-11.579411	0.89779145	0.34
-16.55551	-11.653428	0.89875543	0.35
-16.555737	-11.692436	0.8997364	0.45
-16.619225	-11.815413	0.90367466	0.43
-9.873735	-7.1503134	0.6291402	0.39
-10.111286	-7.3661857	0.6390274	0.29
-10.145741	-7.439175	0.6419902	0.41
-10.316264	-7.611087	0.649901	0.5
-10.330717	-7.672087	0.6508702	0.25
-10.375959	-7.730067	0.6538404	0.51
-10.352395	-7.7640896	0.65382403	0.31
-10.258795	-7.746152	0.65083486	0.59
-10.030144	-7.6292925	0.6418976	0.27
-9.708433	-7.439485	0.62999845	0.38
-10.289151	-7.923163	0.6547467	0.39
-10.267582	-7.9581847	0.65472996	0.45
-10.285815	-7.9981794	0.65670985	0.33
-9.855057	-7.7224326	0.63885546	0.55
-9.761461	-7.701495	0.63586795	0.32
-9.684869	-7.6925473	0.63387406	0.46
-9.6553	-7.719573	0.63386154	0.43
-9.495666	-7.644672	0.6279021	0.44
-9.438859	-7.624708	0.62591326	0.39
-9.454307	-7.6857085	0.6278831	0.35
-9.588821	-7.842642	0.6348033	0.43
-9.648295	-7.940617	0.63775414	0.36
-9.604719	-7.9566507	0.6377476	0.47
-9.55114	-7.9646897	0.6357452	0.39
-9.527574	-7.9967117	0.63573045	0.54
-9.6038265	-8.0836735	0.6396864	0.34
-9.594268	-8.127687	0.64066553	0.5
-9.681762	-8.252647	0.64560306	0.38
-9.700215	-8.320646	0.64757	0.62
-9.939783	-8.574523	0.65844154	0.28
-9.804167	-8.515608	0.65447396	0.46
-9.701559	-8.482674	0.65049297	0.34
-11.099496	-9.6999035	0.7128699	0.62
-11.039917	-9.710948	0.711867	0.37
-9.032319	-8.040064	0.62372476	0.45
-9.011752	-8.073086	0.6247098	0.21
-10.838156	-9.720089	0.7068707	0.64
-10.743553	-9.698151	0.7038847	0.39
-10.682972	-9.706193	0.70188344	0.42
-10.652178	-9.709215	0.7018833	0.53
-10.563585	-9.692274	0.69889486	0.61
-10.071766	-9.310553	0.67809165	0.3
-10.432405	-9.695364	0.69589895	0.44
-10.389836	-9.718398	0.6948902	0.54
-10.327251	-9.722442	0.69389105	0.53
-10.260666	-9.7224865	0.69189394	0.54
-10.213856	-9.708517	0.6909024	0.53
-10.148275	-9.709561	0.6889048	0.53
-10.081681	-9.707607	0.6869088	0.54
-10.022105	-9.71365	0.68590873	0.55
-9.957512	-9.712693	0.6839121	0.53
-9.886916	-9.70574	0.68191856	0.54
-9.847123	-9.698767	0.6809236	0.57
-9.70649	-9.623852	0.6759642	0.54
-9.034558	-9.033221	0.6462634	0.2
-9.662359	-9.701894	0.67693096	0.55
-9.5977745	-9.699938	0.674935	0.57
-9.533185	-9.696981	0.67393947	0.55
-9.474603	-9.700022	0.67194104	0.57
-9.451809	-9.707038	0.671939	0.58
-9.440248	-9.756053	0.6729176	0.55
-9.435696	-9.813065	0.67389226	0.56
-9.432142	-9.871075	0.67486656	0.73
-9.384561	-9.8841095	0.67386323	0.33
-9.364999	-9.926128	0.6748456	0.38
-9.32342	-9.945159	0.67383933	0.45
-9.332652	-9.986158	0.6758207	0.52
-9.357113	-10.074155	0.67778033	0.23
-9.299529	-10.077194	0.6767822	0.21
-9.247942	-10.08523	0.67578155	0.0
-9.0993	-9.990317	0.6698317	0.12
-9.075737	-10.028338	0.6708163	0.29
-9.005144	-10.015384	0.668826	0.24
-8.824703	-9.91349	0.6618811	0.3
-8.7511015	-9.894538	0.6598936	0.34
-8.713527	-9.9155655	0.65888655	0.39
-8.643929	-9.900611	0.6578972	0.55
-8.664388	-9.985608	0.6598589	0.18
-8.615583	-9.962638	0.65787184	0.09
-8.564992	-9.967671	0.6568727	0.12
-7.0234423	-8.281479	0.5806981	0.21
-7.0208893	-8.331487	0.5816761	0.34
-7.028336	-8.39249	0.5836489	0.34
-7.0007606	-8.413511	0.5836412	0.28
-5.250996	-6.4284177	0.49460688	0.0
-5.0265055	-6.2265415	0.48470673	0.33
-7.024331	-8.629524	0.58954537	0.23
-4.9353228	-6.1976	0.4827232	0.26
-8.010886	-9.921034	0.6439274	0.16
-4.9201813	-6.257618	0.48369673	0.58
-7.0121026	-8.836558	0.59445626	0.23
-7.033332	-8.889551	0.5964321	0.25
-7.0247693	-8.935562	0.5974128	0.16
-4.9977717	-6.493598	0.49158785	0.46
-4.966185	-6.4956193	0.4905883	0.16
-7.0281167	-9.113583	0.60233617	0.34
-7.0175533	-9.158596	0.6033176	0.29
-6.960957	-9.145631	0.60132676	0.23
-4.60746	-6.1878185	0.47474033	0.23
-4.541839	-6.142857	0.472763	0.38
-4.4151845	-6.0199256	0.4668228	0.4
-4.3996153	-6.0389385	0.46681494	0.3
-4.381042	-6.053953	0.46680897	0.26
-4.3214235	-6.013988	0.46482912	0.54
-4.4519615	-6.224928	0.4727303	0.39
-6.555787	-9.031883	0.59040177	0.17
-4.4496126	-6.281936	0.47370526	0.53
-6.473619	-9.039937	0.58840394	0.33
-6.4180236	-9.023972	0.5864144	0.19
-4.198745	-6.0660753	0.46281108	0.45
-4.188173	-6.091086	0.46380055	0.35
-4.5386624	-6.5909157	0.48456603	0.43
-4.5110893	-6.5969343	0.4835648	0.18
-4.536542	-6.6749268	0.4865297	0.38
-4.5379834	-6.7209315	0.48750973	0.29
-4.6425204	-6.913885	0.49442112	0.29
-4.591911	-6.8869157	0.49343544	0.38
-4.640392	-7.0018973	0.49738353	0.47
-4.4724793	-6.784982	0.48848563	0.3
-4.3378105	-6.6360526	0.4815567	0.46
-4.5714383	-7.018944	0.49638012	0.2
-4.206581	-6.533126	0.47560772	0.47
-4.4462166	-6.929015	0.49142554	0.25
-4.3185472	-6.7860823	0.48549354	0.41
-4.0515437	-6.412214	0.46966758	0.48
-4.2801833	-6.798108	0.48449057	0.26
-4.169528	-6.6771665	0.47954816	0.25
-3.8546922	-6.2443233	0.4617495	0.34
-3.8881557	-6.3373117	0.46470803	0.41
-3.8605745	-6.3383293	0.46370903	0.42
-3.8189695	-6.316354	0.4627205	0.35
-3.8572326	-6.3983383	0.46568364	0.47
-3.8216398	-6.3863597	0.4646906	0.29
-3.8330908	-6.4483595	0.4666637	0.3
-4.0277014	-6.801271	0.47950378	0.35
-3.9540823	-6.7313113	0.4765375	0.38
-5.3357525	-9.003661	0.56550276	0.32
-3.9149253	-6.761339	0.4765272	0.18
-4.2794695	-7.377169	0.50024766	0.58
-5.240789	-9.0067215	0.5635091	0.29
-5.2081957	-9.014742	0.56350845	0.23
-5.167613	-9.011767	0.562513	0.5
-3.787798	-6.7654204	0.4745332	0.35
-5.0954385	-9.017813	0.56151646	0.28
-5.06085	-9.022835	0.5615173	0.32
-5.033057	-9.008851	0.56052524	0.52
-4.1787114	-7.606255	0.5051604	0.31
-4.9638805	-9.017895	0.5595273	0.28
-4.9242973	-9.014918	0.5585318	0.42
-4.891714	-9.02294	0.55853134	0.35
-4.8521204	-9.017963	0.5575367	0.43
-4.810531	-9.009988	0.55654347	0.42
-4.7957377	-9.015998	0.55654234	0.39
-4.763165	-9.025019	0.5565415	0.38
-4.721566	-9.015043	0.5555491	0.34
-4.681974	-9.009068	0.5545548	0.43
-4.650393	-9.018087	0.554554	0.42
-4.610804	-9.012112	0.55355984	0.41
-4.5950117	-9.016121	0.5535596	0.35
-4.5614295	-9.021142	0.55256057	0.43
-4.5188394	-9.009167	0.5515691	0.42
-4.4862485	-9.014187	0.55157	0.35
-4.4496655	-9.013208	0.5505736	0.42
-4.4180784	-9.020228	0.55057365	0.37
-4.3804965	-9.017251	0.54957825	0.44
-4.3647065	-9.021261	0.5495781	0.35
-4.3241167	-9.011284	0.54858565	0.43
-4.2845244	-9.002308	0.5475928	0.4
-4.257941	-9.018324	0.54758894	0.41
-4.2183514	-9.009348	0.5475961	0.32
-4.1827607	-9.007369	0.54660016	0.48
-4.155184	-9.022386	0.5465968	0.27
-4.1323805	-9.010399	0.5456036	0.56
-4.104804	-9.025416	0.5456003	0.51
-3.9190576	-8.709504	0.5337408	0.23
-3.8984747	-8.734518	0.53373295	0.18
-3.9119442	-8.8345175	0.5376927	0.43
-3.8983753	-8.876528	0.5386776	0.32
-3.9068363	-8.96753	0.5416415	0.23
-3.9561238	-9.112511	0.5465805	0.17
-4.1217556	-9.549443	0.56239533	0.15
-4.119208	-9.62345	0.56436706	0.46
-4.0926313	-9.644466	0.56436163	0.62
-4.0470366	-9.623492	0.56337434	0.73
-3.9764035	-9.543527	0.5594122	0.32
-3.996646	-9.628521	0.5623775	0.61
-3.9640672	-9.63654	0.56237775	0.62
-3.9244769	-9.6275625	0.5613853	0.63
-3.8989005	-9.650579	0.56237906	0.62
-3.8613055	-9.644601	0.5613852	0.62
-3.8197103	-9.629623	0.56039524	0.64
-3.7881346	-9.639643	0.5603947	0.63
-3.7673411	-9.632654	0.5593995	0.64
-3.7287421	-9.622675	0.5584073	0.64
-3.698162	-9.633693	0.5584063	0.65
-3.6655846	-9.640712	0.55840707	0.63
-3.6289868	-9.634732	0.5574132	0.63
-3.5944035	-9.635752	0.5574165	0.62
-3.5588124	-9.632772	0.5574214	0.62
-3.539023	-9.627783	0.5564254	0.62
-3.5054355	-9.629803	0.5564282	0.62
-3.471854	-9.632821	0.55543065	0.62
-3.4552817	-9.677834	0.5574154	0.46
-3.4457278	-9.743842	0.55939156	0.68
-3.4411833	-9.824848	0.56136155	0.32
-3.424383	-9.824858	0.5613634	0.42
-3.3948076	-9.839875	0.561361	0.45
-3.3612266	-9.843894	0.5613632	0.47
-3.3236315	-9.834915	0.56037074	0.47
-3.2890403	-9.833935	0.5603749	0.47
-3.25645	-9.837953	0.559377	0.5
-3.218864	-9.829972	0.55938417	0.49
-3.2070854	-9.84698	0.5593791	0.52
-3.170489	-9.838999	0.5583862	0.49
-3.133894	-9.831019	0.5583933	0.5
-3.1013162	-9.837037	0.55839473	0.5
-3.0647237	-9.829057	0.55740184	0.5
-3.032138	-9.833075	0.55740404	0.49
-3.0015602	-9.844091	0.5574034	0.5
-2.9807606	-9.832102	0.55641025	0.51
-2.9461615	-9.827122	0.55641603	0.5
-2.9145749	-9.833138	0.5554174	0.51
-2.880996	-9.835156	0.5554205	0.53
-2.846404	-9.831176	0.55542594	0.52
-2.813823	-9.835193	0.55442816	0.51
-2.781234	-9.83721	0.5544312	0.52
-2.7614365	-9.827221	0.55443716	0.51
-2.7308452	-9.834237	0.5544381	0.52
-2.6952617	-9.828256	0.5534445	0.52
-2.6636794	-9.834273	0.55344594	0.52
-2.633089	-9.8412895	0.55344695	0.5
-2.5985003	-9.836308	0.55245286	0.51
-2.5639164	-9.832325	0.55245835	0.5
-2.545124	-9.825335	0.5524631	0.5
-2.5135362	-9.829351	0.5514654	0.51
-2.4809418	-9.828368	0.5514696	0.5
-2.448356	-9.829386	0.5514731	0.51
-2.4167657	-9.832402	0.5514757	0.51
-2.3841848	-9.834419	0.5504788	0.5
-2.3673859	-9.831428	0.5504819	0.51
-2.334806	-9.833445	0.5504851	0.52
-2.3002183	-9.826463	0.54949176	0.52
-2.269633	-9.833478	0.54949284	0.51
-2.2370439	-9.832495	0.5494971	0.5
-2.2054536	-9.834512	0.5495002	0.52
-2.1718645	-9.829529	0.5485061	0.51
-2.154067	-9.822537	0.5485108	0.49
-2.1234903	-9.831553	0.5485112	0.51
-2.091902	-9.83357	0.5485143	0.52
-2.05931	-9.8305855	0.5485193	0.49
-2.0267253	-9.829602	0.5475237	0.5
-1.9951386	-9.831618	0.5475268	0.48
-1.9625487	-9.828634	0.54753184	0.5
-1.9437518	-9.816643	0.5465385	0.49
-1.9151739	-9.832658	0.5475362	0.5
-1.881573	-9.821674	0.5465443	0.48
-1.8519914	-9.832689	0.54654396	0.5
-1.8174057	-9.821706	0.54555213	0.5
-1.7868156	-9.825721	0.54555446	0.5
-1.7542366	-9.824738	0.54555887	0.49
-1.7394384	-9.827745	0.5455596	0.49
-1.7078444	-9.82576	0.54556423	0.5
-1.6752636	-9.823776	0.545569	0.5
-1.6436709	-9.821792	0.54457366	0.48
-1.6110859	-9.817808	0.54457915	0.48
-1.5795001	-9.817823	0.5445831	0.48
-1.565701	-9.82483	0.5445823	0.47
-1.5341156	-9.824845	0.54458624	0.48
-1.4684423	-9.628872	0.5376646	0.57
-1.4348497	-9.612888	0.53667444	0.6
-1.4032563	-9.605904	0.5366808	0.61
-1.3736846	-9.616918	0.5366806	0.61
-1.3440866	-9.617932	0.5366839	0.62
-1.3292993	-9.622938	0.536684	0.62
-1.297708	-9.6159525	0.5356904	0.63
-1.2661228	-9.610969	0.53569615	0.63
-1.2365434	-9.618982	0.535697	0.63
-1.2049544	-9.611998	0.5357034	0.64
-1.1753657	-9.616011	0.5357057	0.63
-1.146775	-9.625026	0.5357061	0.64
-1.1309801	-9.621032	0.5357095	0.64
-1.0994003	-9.617046	0.5347149	0.63
-1.0688032	-9.611061	0.5347209	0.63
-1.03822	-9.611075	0.5347247	0.63
-1.0076373	-9.61109	0.5347286	0.63
-0.97904456	-9.6191025	0.53472936	0.63
-0.94745916	-9.611117	0.5347362	0.64
-0.9326736	-9.617124	0.534736	0.63
-0.9020857	-9.614138	0.53374094	0.64
-0.87149274	-9.608151	0.5337469	0.64
-0.84290177	-9.617165	0.5337474	0.63
-0.81232625	-9.620179	0.53375024	0.63
-0.7817381	-9.616192	0.53375554	0.63
-0.7669322	-9.611199	0.5337592	0.64
-0.7363538	-9.612213	0.5337627	0.64
-0.7057621	-9.6052265	0.5327691	0.64
-0.67718387	-9.62224	0.53376675	0.64
-0.647605	-9.631253	0.5337674	0.64
-0.61599934	-9.606267	0.53278023	0.64
-0.5864163	-9.61228	0.5327819	0.64
-0.5716201	-9.612286	0.5327838	0.64
-0.5410387	-9.6103	0.53278846	0.62
-0.51145244	-9.614312	0.53279084	0.62
-0.48186752	-9.619326	0.5327929	0.65
-0.45127323	-9.607339	0.53280103	0.64
-0.42168206	-9.607351	0.53280485	0.62
-0.39209852	-9.613365	0.5328066	0.62
-0.37630555	-9.604371	0.53281176	0.61
-0.34672317	-9.611384	0.53281313	0.62
-0.3181347	-9.625397	0.53281194	0.64
-0.2875439	-9.61341	0.53282005	0.62
-0.25695962	-9.606422	0.53182644	0.66
-0.22737747	-9.614435	0.5328275	0.7
-0.17693433	-9.4664545	0.5278853	0.54
-0.14734426	-9.459467	0.5268916	0.47
-0.12180979	-9.58048	0.530853	0.16
-0.093232684	-9.611492	0.5318459	0.59
-0.063643605	-9.612504	0.5318494	0.61
-0.033060957	-9.603517	0.5318565	0.6
-0.018269079	-9.607523	0.531857	0.61
0.01131318	-9.618536	0.5318571	0.61
0.040911727	-9.604547	0.5318658	0.61
0.07050387	-9.59956	0.5318713	0.61
0.100090764	-9.603572	0.5318738	0.61
0.13066962	-9.596584	0.5318802	0.62
0.1602523	-9.610596	0.53187925	0.61
0.17504786	-9.608603	0.53188187	0.59
0.22064868	-17.228708	0.7872691	0.66
0.2742363	-17.24573	0.78727216	0.39
0.32977664	-17.367752	0.7912394	0.33
0.3833781	-17.351772	0.79125375	0.45
0.4379609	-17.374794	0.79225487	0.45
0.4647571	-17.383804	0.79225624	0.35
0.51934916	-17.373825	0.7922687	0.44
0.57393795	-17.377846	0.7922763	0.36
0.62753826	-17.360865	0.79129106	0.44
0.6811356	-17.357885	0.7913009	0.42
0.73572344	-17.369907	0.7923058	0.34
0.7893219	-17.357925	0.79131883	0.43
0.81711245	-17.362936	0.7923217	0.41
0.8717021	-17.364956	0.79233	0.35
0.9243079	-17.344975	0.7913456	0.42
0.9798896	-17.358995	0.79235	0.38
1.033487	-17.364016	0.79235715	0.39
1.0870843	-17.350035	0.7923708	0.46
1.1416746	-17.357054	0.7923774	0.36
1.168473	-17.349064	0.79238456	0.45
1.2240565	-17.358084	0.7923907	0.37
1.2776533	-17.347103	0.79240334	0.44
1.3322445	-17.353123	0.7924103	0.36
1.3848479	-17.33814	0.7924241	0.43
1.4404321	-17.34416	0.79243124	0.41
1.4662371	-17.33617	0.7924382	0.41
1.5208267	-17.330189	0.7924493	0.42
1.5754182	-17.333208	0.7924573	0.42
1.6310066	-17.351227	0.7934603	0.4
1.6846021	-17.338245	0.7934736	0.41
1.7382	-17.334265	0.7934838	0.38
1.7927908	-17.331282	0.7934938	0.38
1.8195895	-17.32829	0.79349923	0.41
1.8741796	-17.32331	0.79350996	0.4
1.929769	-17.33533	0.793515	0.39
1.9833654	-17.326347	0.7935269	0.37
2.0379574	-17.324366	0.79353654	0.39
2.0925503	-17.324383	0.79354554	0.4
2.1471415	-17.320402	0.79455596	0.39
2.174938	-17.327412	0.7945581	0.41
2.2305288	-17.33543	0.79456455	0.41
2.2841244	-17.324448	0.79457706	0.41
2.3397129	-17.327467	0.79558516	0.41
2.3943095	-17.330484	0.79559314	0.41
2.448904	-17.329502	0.79560244	0.41
2.502497	-17.314518	0.79561627	0.38
2.5302951	-17.320528	0.7956188	0.4
2.586882	-17.329548	0.796625	0.39
2.6414742	-17.323565	0.796636	0.39
2.6950722	-17.315582	0.7966474	0.39
2.7456734	-17.282597	0.7956668	0.41
2.8022618	-17.291615	0.795673	0.33
2.8130987	-17.186617	0.7927102	0.4
2.8666925	-17.176634	0.7927223	0.49
2.9212887	-17.17865	0.79273045	0.52
2.9708872	-17.139666	0.7917517	0.43
3.0115118	-17.057676	0.78978586	0.7
3.1219883	-17.381716	0.8006948	0.0
5.0150027	-27.970453	1.1614438	0.16
5.3023415	-29.356562	1.2090254	0.27
5.2190433	-27.851513	1.1585203	0.48
5.376522	-28.216564	1.1714247	0.16
5.4311876	-28.021578	1.1655004	0.41
5.5018253	-27.920597	1.1625471	0.16
5.601408	-27.962626	1.1645507	0.16
6.1274023	-30.414822	1.2488148	0.14
6.2996483	-30.28887	1.2458882	0.44
6.0268393	-28.482758	1.1844501	0.0
12.807065	-60.426277	2.279864	0.0
12.977731	-60.296318	2.275941	0.0
13.024622	-60.053326	2.2690325	0.0
13.726499	-62.376568	2.350375	0.0
13.738405	-61.501553	2.3216748	0.0
13.6414585	-60.163498	2.2771113	0.0
14.067762	-61.167633	2.3128505	0.0
14.040704	-60.175606	2.2801826	0.0
14.316224	-60.503685	2.293123	0.09
7.8289404	-32.56234	1.3313932	0.15
7.8496604	-32.198334	1.3195195	0.31
7.8314285	-31.684319	1.3026896	0.27
8.0408945	-32.106384	1.3185846	0.12
8.059347	-31.335373	1.2938473	0.29
8.522507	-32.737526	1.3434572	0.21
8.208758	-31.30541	1.2938837	0.28
8.690907	-32.75457	1.3454812	0.27
8.754565	-32.58058	1.339551	0.16
8.814226	-32.394592	1.3346239	0.15
9.089639	-33.010677	1.3564652	0.18
8.573955	-30.724491	1.2781426	0.26
8.2881365	-29.501389	1.236503	0.26
5.9721174	-20.607578	0.9280815	0.45
5.9797807	-20.391573	0.9211544	0.38
5.979448	-20.150568	0.91323423	0.46
5.9851084	-19.936563	0.906306	0.38
5.989773	-19.72656	0.90037626	0.4
5.959636	-19.512547	0.8924422	0.43
5.9712877	-19.331545	0.8875039	0.36
6.0188985	-19.270555	0.88553154	0.69
6.081491	-19.257572	0.88554573	0.24
6.125109	-19.18758	0.88357574	0.66
6.208685	-19.243603	0.8865704	0.33
6.2832694	-19.26962	0.8885736	0.28
6.6707306	-20.377745	0.9272697	0.52
6.150885	-18.556568	0.8637873	0.14
6.114223	-18.057545	0.8479454	0.69
5.9929833	-17.507502	0.8291069	0.32
5.9826393	-17.296492	0.8221743	0.35
5.9564834	-17.129482	0.81722486	0.48
5.967123	-16.98848	0.8122725	0.37
5.9577727	-16.789473	0.806336	0.48
5.9644094	-16.640469	0.80138546	0.39
5.9690514	-16.490465	0.79643494	0.47
5.976685	-16.349463	0.79248184	0.38
5.9783187	-16.192457	0.78753304	0.51
5.962155	-16.070452	0.7835702	0.38
5.9607935	-15.911445	0.7786215	0.5
5.967424	-15.776443	0.7746661	0.38
5.9640627	-15.617436	0.769717	0.51
5.9686966	-15.483434	0.76476085	0.39
5.97832	-15.362432	0.7618012	0.42
5.9739575	-15.2084255	0.7568501	0.65
5.950791	-15.077415	0.75188893	0.35
5.9594207	-14.962414	0.74892706	0.44
4.3502927	-10.730913	0.59705704	0.22
5.967672	-14.710406	0.741009	0.4
5.967306	-14.578402	0.7370512	0.59
5.981926	-14.484402	0.7340832	0.31
4.476665	-10.661941	0.5960942	0.74
4.4065237	-10.442918	0.588154	0.31
4.400149	-10.336913	0.5851863	0.32
5.958634	-13.984379	0.7182392	0.26
5.9672513	-13.882377	0.71527267	0.5
5.9768705	-13.785376	0.7123047	0.32
4.1058183	-9.295813	0.549474	0.31
4.111611	-9.267813	0.54848325	0.24
5.940954	-13.409353	0.7004187	0.29
5.9545655	-13.326353	0.69844663	0.38
5.9661865	-13.2423525	0.6954746	0.34
5.9737983	-13.147349	0.6925054	0.46
5.988413	-13.071349	0.6905312	0.54
6.0290055	-13.052357	0.6905424	0.66
4.8205953	-10.337003	0.591236	0.29
4.8222113	-10.256999	0.58826077	0.23
4.826823	-10.183997	0.5862837	0.59
4.901388	-10.262015	0.5892684	0.14
4.950969	-10.2850275	0.59126705	0.59
4.4055305	-8.976864	0.5436036	0.49
4.361356	-8.84785	0.5386377	0.26
4.3669724	-8.791849	0.53765506	0.5
4.3955526	-8.779855	0.5376616	0.42
4.816901	-9.569971	0.5674691	0.19
4.958422	-9.781007	0.576421	0.5
5.011002	-9.811019	0.57741773	0.29
6.070196	-11.889314	0.6559079	0.73
5.049394	-9.774025	0.57743305	0.46
4.8431206	-9.292964	0.55955505	0.27
4.8127465	-9.162952	0.5555906	0.41
4.6484466	-8.774904	0.541689	0.26
5.9563236	-11.222261	0.6340978	0.48
5.113391	-9.529026	0.5715133	0.22
5.931755	-11.04925	0.62914735	0.43
5.952355	-11.00525	0.628163	0.26
4.9295154	-9.008967	0.55264837	0.55
5.0570455	-9.177999	0.55961144	0.15
4.9217257	-8.860959	0.5486911	0.54
4.9223366	-8.7979555	0.5467096	0.27
5.078047	-9.0479965	0.5566519	0.48
5.822273	-10.329193	0.606351	0.16
5.939823	-10.46522	0.61232334	0.68
5.7545204	-10.058167	0.59742415	0.32
4.9415407	-8.546947	0.5397846	0.48
5.6577864	-9.744134	0.5865066	0.32
5.6723824	-9.699134	0.58552134	0.28
5.770138	-9.834158	0.5904918	0.26
5.557849	-9.398099	0.57459766	0.29
5.3255587	-8.932034	0.5567101	0.64
5.4261155	-9.040056	0.56168866	0.25
5.704586	-9.446125	0.5785984	0.62
5.7731686	-9.49614	0.5815907	0.43
5.7407856	-9.375127	0.57662255	0.26
5.6946054	-9.265114	0.5726498	0.46
5.8201523	-9.407143	0.5796211	0.2
5.999681	-9.636186	0.5895727	0.58
5.87633	-9.367149	0.5796381	0.29
5.5300937	-8.745058	0.55578315	0.5
5.56768	-8.745064	0.5557866	0.4
5.9751067	-9.333162	0.5796574	0.36
6.05087	-9.420179	0.5836398	0.31
6.1964207	-9.586213	0.5916064	0.3
6.3359623	-9.738244	0.5985764	0.55
6.363552	-9.714247	0.5975859	0.68
6.3221774	-9.585232	0.5936188	0.42
5.9279385	-8.91613	0.5677713	0.33
5.9657273	-8.944137	0.5687669	0.49
6.297195	-9.386215	0.5876728	0.35
6.503712	-9.633262	0.59862244	0.32
6.6082706	-9.724283	0.60260653	0.47
6.6628532	-9.740293	0.60460716	0.58
6.7054415	-9.738298	0.60461175	0.64
6.7480254	-9.735305	0.60561657	0.65
6.7728252	-9.740309	0.6066175	0.64
6.8164086	-9.738315	0.60762215	0.65
6.8669963	-9.747322	0.60862434	0.62
6.9115744	-9.745328	0.60962903	0.62
6.9501715	-9.737332	0.6096348	0.65
6.9977565	-9.740339	0.6106383	0.63
7.037341	-9.731343	0.61164445	0.63
7.065133	-9.738349	0.611645	0.64
7.1187186	-9.749356	0.61364686	0.66
7.1703	-9.756364	0.61464953	0.7
10.252878	-13.916081	0.788777	0.27
10.248489	-13.819074	0.78580433	0.38
10.256096	-13.739068	0.7838281	0.39
7.554579	-10.021434	0.6296109	0.28
10.245518	-13.592054	0.7798689	0.32
10.260121	-13.52305	0.7788901	0.51
7.6875434	-10.036451	0.6326187	0.22
7.735131	-10.034457	0.6336235	0.42
7.7907157	-10.042465	0.6346262	0.25
10.195579	-13.094007	0.76600486	0.26
7.8860908	-10.069478	0.63762724	0.4
7.9116764	-10.036479	0.63763845	0.37
8.009253	-10.097495	0.64063036	0.41
7.9328732	-9.935473	0.6356677	0.17
7.968467	-9.917476	0.6356756	0.3
8.074038	-9.986494	0.63966596	0.38
8.197805	-10.109519	0.6456434	0.0
8.179413	-10.022509	0.6426652	0.1
8.267991	-10.068523	0.6456604	0.29
12.822327	-15.572519	0.8865696	0.14
8.252188	-9.920508	0.64169866	0.2
8.261793	-9.870505	0.6407128	0.68
8.309382	-9.86551	0.64171803	0.7
8.34417	-9.875514	0.6427182	0.62
8.492728	-9.989541	0.6487001	0.55
8.57031	-10.018552	0.65069884	0.36
8.5939	-9.982552	0.6507102	0.44
8.646489	-9.981556	0.65171474	0.29
8.791054	-10.086582	0.65769875	0.43
8.870638	-10.115593	0.6606976	0.33
8.958415	-10.1846075	0.6636865	0.48
8.968007	-10.130604	0.66270137	0.43
9.000603	-10.104605	0.6627108	0.24
8.878234	-9.903573	0.6547535	0.46
8.906832	-9.874573	0.6547632	0.7
8.944415	-9.853575	0.65577155	0.54
8.962012	-9.811573	0.6547837	0.52
8.956816	-9.775568	0.65379256	0.54
8.985406	-9.745568	0.6538024	0.62
9.031995	-9.735572	0.6548085	0.59
9.090583	-9.738578	0.6558121	0.6
9.150172	-9.742583	0.65781546	0.6
9.187754	-9.720585	0.65782386	0.61
9.231547	-9.737591	0.6588228	0.59
9.293129	-9.741596	0.66082627	0.59
9.342721	-9.733601	0.66183186	0.61
9.404307	-9.737606	0.6628353	0.61
9.46689	-9.7416115	0.66483885	0.58
9.512476	-9.727614	0.6658456	0.57
9.566068	-9.722618	0.6668506	0.59
9.60986	-9.737624	0.66785	0.59
9.66744	-9.734629	0.6698548	0.6
9.732029	-9.7396345	0.670858	0.59
9.79462	-9.7426405	0.6728617	0.6
9.8452015	-9.731643	0.6738679	0.59
9.900786	-9.725648	0.6748732	0.57
9.96537	-9.728653	0.67687684	0.58
10.004165	-9.736657	0.67787755	0.58
10.068753	-9.739662	0.67888117	0.58
10.135333	-9.742668	0.6808849	0.57
10.18992	-9.734672	0.6818905	0.57
10.248511	-9.730676	0.68389535	0.58
10.3120985	-9.73068	0.6848995	0.56
10.352888	-9.738686	0.6859002	0.55
10.424468	-9.744691	0.6879035	0.56
10.489063	-9.745696	0.68990743	0.55
10.53965	-9.731698	0.69091403	0.55
10.604229	-9.729702	0.6919187	0.57
10.6648245	-9.725706	0.6939234	0.56
10.718411	-9.713709	0.69492966	0.68
10.784196	-9.742718	0.69692695	0.39
11.310703	-10.157805	0.7198619	0.56
11.369291	-10.146809	0.7208683	0.28
11.440876	-10.146813	0.72287273	0.45
13.30116	-11.731138	0.80461645	0.26
11.586048	-10.147822	0.7258816	0.14
11.376686	-9.901777	0.71592623	0.44
11.381484	-9.874775	0.7149328	0.72
11.56305	-9.969799	0.7219217	0.64
11.844598	-10.14884	0.73289716	0.2
11.906187	-10.137842	0.7339034	0.49
13.300564	-11.259076	0.7947283	0.29
12.072357	-10.150855	0.7389103	0.19
13.312967	-11.164064	0.79275125	0.57
12.0607605	-10.045839	0.73593366	0.39
11.9523735	-9.891813	0.7299624	0.58
11.982968	-9.85481	0.72997254	0.74
12.019563	-9.822808	0.7309818	0.26
12.039153	-9.775803	0.72999346	0.55
12.058749	-9.729797	0.73000485	0.54
12.104542	-9.735802	0.73100597	0.5
12.178126	-9.732805	0.7330107	0.52
12.258711	-9.73481	0.7350146	0.53
12.325302	-9.725813	0.73702013	0.52
12.396888	-9.719816	0.7380253	0.52
12.477475	-9.72082	0.7410293	0.52
12.530266	-9.730824	0.7420299	0.52
12.607855	-9.728828	0.7440344	0.5
12.687437	-9.726832	0.746039	0.48
12.760025	-9.719835	0.74804425	0.5
12.844607	-9.7208395	0.75004834	0.49
12.929193	-9.721845	0.7530524	0.47
12.998786	-9.711846	0.75405806	0.49
13.071576	-9.734853	0.7570568	0.46
13.146162	-9.726856	0.7590622	0.47
13.22775	-9.72386	0.76106685	0.48
13.309334	-9.719863	0.76307166	0.47
13.394921	-9.718866	0.7650759	0.46
13.475503	-9.71287	0.76808107	0.46
13.560096	-9.710873	0.7700856	0.46
13.626887	-9.726879	0.77208537	0.5
13.69147	-9.707879	0.7730923	0.63
14.13102	-9.954936	0.79006165	0.24
14.387586	-10.068965	0.8000501	0.27
14.485169	-10.069968	0.8020544	0.17
14.418779	-9.957949	0.79807436	0.41
14.486361	-9.936949	0.80008173	0.47
14.4171715	-9.856933	0.7960949	0.72
14.445766	-9.810927	0.7961055	0.45
14.423366	-9.729914	0.79412085	0.38
15.136887	-10.144008	0.8220688	0.18
15.251471	-10.152013	0.8250722	0.29
15.360054	-10.155018	0.8290764	0.27
15.430843	-10.167023	0.8310771	0.26
15.535431	-10.1670265	0.83408153	0.27
15.639016	-10.1650305	0.8370864	0.26
15.734607	-10.158032	0.8390918	0.11
15.84619	-10.160037	0.8420961	0.16
15.811389	-9.999009	0.83912605	0.15
15.825185	-9.973005	0.83813167	0.42
15.884778	-9.942002	0.84014004	0.47
15.832376	-9.839985	0.83615756	0.51
15.857973	-9.787977	0.83616847	0.41
15.870565	-9.726967	0.8351805	0.47
15.933161	-9.697965	0.83718836	0.41
16.021946	-9.71697	0.84018815	0.53
16.144533	-9.722975	0.84319156	0.39
16.238117	-9.709976	0.8461975	0.52
16.353704	-9.70998	0.84920174	0.39
16.450294	-9.69898	0.8522072	0.51
16.56888	-9.698984	0.8552115	0.39
16.679466	-9.693988	0.85821635	0.52
16.790253	-9.722995	0.86221486	0.39
16.888847	-9.710996	0.86522055	0.42
17.007427	-9.707999	0.86822516	0.62
25.706362	-14.572089	1.2046481	0.23
25.685965	-14.454067	1.2026697	0.21
26.142538	-14.604105	1.2186594	0.21
23.203152	-12.818712	1.1018798	0.41
23.200752	-12.722695	1.1008973	0.41
23.189356	-12.622677	1.0989152	0.43
23.176954	-12.521658	1.0969331	0.43
23.186556	-12.433642	1.0959493	0.44
23.184155	-12.338626	1.0939661	0.37
23.179754	-12.243608	1.0929829	0.6
23.133556	-12.172594	1.0899938	0.17
9.870119	-5.1510105	0.5837869	0.21
9.874713	-5.1150045	0.58279204	0.59
9.912293	-5.095002	0.58379537	0.12
23.111954	-11.794523	1.0840591	0.43
23.104551	-11.699506	1.0820751	0.34
23.074358	-11.639494	1.0800844	0.54
23.077953	-11.550478	1.0790998	0.34
23.054556	-11.449458	1.0771159	0.46
23.067152	-11.365443	1.0761305	0.35
23.038754	-11.2624235	1.0731467	0.59
23.030354	-11.169405	1.0721618	0.54
23.013744	-11.027378	1.0691847	0.36
22.990345	-10.928359	1.0672	0.47
23.012943	-10.851345	1.0672129	0.35
22.988539	-10.751325	1.0652282	0.46
22.988134	-10.663309	1.0632422	0.37
22.978735	-10.57229	1.0622562	0.46
23.058529	-10.56529	1.0642594	0.45
23.217115	-10.550291	1.0692657	0.36
23.364706	-10.529289	1.0732726	0.42
23.517294	-10.509288	1.0772793	0.41
23.67488	-10.490287	1.082286	0.41
23.835468	-10.472286	1.0872927	0.41
23.977062	-10.446283	1.0912999	0.33
23.99486	-10.409275	1.0913059	0.46
24.064447	-10.349265	1.0923164	0.35
24.098047	-10.27525	1.0923281	0.45
24.146637	-10.206239	1.0933391	0.34
24.187231	-10.134224	1.0933504	0.46
24.395819	-10.132227	1.1003551	0.59
29.220211	-12.02767	1.2751849	0.3
29.20001	-11.965658	1.2741934	0.31
29.18861	-11.854635	1.2722093	0.32
24.734985	-9.867178	1.1073995	0.42
24.720577	-9.771159	1.1054124	0.42
24.671173	-9.662136	1.1024264	0.3
24.739971	-9.645133	1.10443	0.61
28.963406	-11.185496	1.2562993	0.29
28.924004	-11.066472	1.2543149	0.2
25.288734	-9.586128	1.1214476	0.16
25.327328	-9.510114	1.1214583	0.45
25.34692	-9.427096	1.1214694	0.41
25.335514	-9.332077	1.1204816	0.37
25.36231	-9.29707	1.1204865	0.42
25.952883	-9.421102	1.1404802	0.45
26.070477	-9.372092	1.1434883	0.23
26.04907	-9.272072	1.1425004	0.56
26.094662	-9.196056	1.1425105	0.27
26.796236	-9.349095	1.1665021	0.57
28.680971	-9.955239	1.2334557	0.35
28.88156	-9.923234	1.2394626	0.33
29.08415	-9.89123	1.2464695	0.39
29.306736	-9.864226	1.2524761	0.36
29.496326	-9.825219	1.2584833	0.36
29.717916	-9.796214	1.2654899	0.35
29.951506	-9.769211	1.2724963	0.32
30.35629	-9.84823	1.2864925	0.19
31.408855	-10.080288	1.3224795	0.16
31.240053	-9.81123	1.3145083	0.37
32.137623	-9.981273	1.3455002	0.16
32.07822	-9.853244	1.3425139	0.2
32.014816	-9.724216	1.3385274	0.28
32.04161	-9.677206	1.339533	0.39
32.060204	-9.573184	1.3385445	0.41
32.261795	-9.523174	1.3445523	0.32
32.523384	-9.489169	1.3535587	0.32
32.799973	-9.459164	1.3615649	0.37
33.03756	-9.415155	1.3695719	0.3
33.31015	-9.38015	1.3775784	0.35
33.56794	-9.395154	1.3865794	0.29
33.85253	-9.361149	1.3955857	0.41
34.072117	-9.306137	1.4015932	0.21
40.929585	-11.038553	1.6404853	0.33
40.88818	-10.889521	1.6385001	0.27
40.786774	-10.725483	1.6335155	0.36
40.83537	-10.601456	1.6345282	0.2
40.87717	-10.543444	1.6355343	0.16
41.24476	-10.500436	1.6465417	0.0
41.350353	-10.389411	1.6495533	0.0
41.29395	-10.237376	1.6465672	0.1
[truncated: 122,777 more rows]
