# Supplementary material for: Density-equalized RANDT scan matching with integrated outlier removal and point density uniformity
Source: PLoS One. 2026 Apr 28;21(4):e0345709. doi: 10.1371/journal.pone.0345709 (PMC13124066; doi:10.1371/journal.pone.0345709)
Supplement: S2 Dataset — Processed LiDAR data converted into CSV format, including spatial coordinates and associated attributes such as intensity values, used for analysis in this study. (ZIP) [file pone.0345709.s002.zip › Velodyne_CSV/000276.csv]

X	Y	Z	Intensity
61.516933	0.03197639	2.288989	0.22
61.44474	0.12790556	2.2869565	0.22
61.39735	0.32076317	2.2848911	0.2
61.337963	0.5126215	2.282826	0.38
61.281578	0.7044799	2.281761	0.19
61.249187	0.8963383	2.2806954	0.35
61.191803	1.0881966	2.2786305	0.2
61.145607	1.1831267	2.2765982	0.25
61.077225	1.3739859	2.2745337	0.21
61.05184	1.564845	2.2734687	0.0
61.56446	1.7716922	2.291398	0.0
62.255074	1.9875325	2.3143241	0.0
51.251694	1.7926829	1.9424031	0.0
51.43931	1.9615588	1.9493467	0.0
64.49712	2.5671036	2.391124	0.06
65.18575	2.7999313	2.4150436	0.0
66.03638	3.0437508	2.443959	0.0
66.861	3.2925665	2.4718728	0.0
67.66263	3.5453794	2.498785	0.0
63.537243	3.5283954	2.359798	0.0
63.14187	3.7052655	2.3467386	0.0
63.086685	3.8011951	2.3447058	0.07
63.105312	4.001048	2.346638	0.0
62.77494	4.1779184	2.3355784	0.0
62.92257	4.3867645	2.3405073	0.13
62.7432	4.5716286	2.335445	0.09
62.735832	4.7694836	2.3353777	0.09
63.011467	4.9893217	2.3453026	0.0
63.220284	5.1062355	2.3522625	0.0
63.37692	5.319079	2.3581896	0.0
67.68058	5.895649	2.5049815	0.0
67.43222	6.087508	2.4969168	0.0
67.429855	6.3013515	2.497844	0.0
67.787506	6.549169	2.5097585	0.0
67.52032	6.6311097	2.5017312	0.0
67.54496	6.8469515	2.502658	0.0
68.0276	7.112756	2.5195658	0.0
67.97325	7.3226023	2.5184944	0.0
68.4259	7.588407	2.5354025	0.0
67.95854	7.7532873	2.5193481	0.0
68.22919	8.001106	2.5302627	0.0
68.264015	8.114023	2.5312243	0.0
68.67867	8.381826	2.5461318	0.0
68.76032	8.611659	2.5500534	0.0
68.55197	8.80452	2.5439887	0.0
70.699646	9.306148	2.6178095	0.0
70.82631	9.549971	2.622726	0.0
70.65696	9.752823	2.618658	0.0
70.42579	9.833765	2.6106317	0.0
70.538445	10.075589	2.615549	0.0
71.16012	10.392357	2.638439	0.0
71.25378	10.63518	2.6423562	0.0
71.30044	10.87101	2.645276	0.0
71.050095	11.060874	2.6372132	0.0
71.28177	11.32668	2.6461225	0.0
42.75872	11.858543	1.7072219	0.12
31.317532	8.839777	1.3083378	0.52
29.065044	8.302179	1.2295424	0.23
28.77768	8.317176	1.220545	0.44
25.14774	7.438834	1.0948815	0.4
23.736296	7.1010885	1.0460125	0.43
23.73094	7.1810365	1.0469913	0.36
23.71876	7.218013	1.0469819	0.47
23.730406	7.302957	1.047959	0.39
23.846052	7.421877	1.0529239	0.62
24.167725	7.60475	1.0648656	0.24
24.08736	7.663714	1.0628525	0.18
24.046005	7.7336693	1.0618352	0.3
24.023825	7.7686477	1.0618267	0.25
23.788101	7.857597	1.0558109	0.16
23.692738	7.9095664	1.0528004	0.44
23.535374	7.9385524	1.0477983	0.36
23.508017	8.012506	1.0477799	0.46
23.476662	8.084461	1.0477624	0.49
23.455484	8.11844	1.0477543	0.19
23.45813	8.202387	1.0487325	0.46
23.44478	8.280338	1.048713	0.36
23.429426	8.35829	1.0496935	0.45
23.416077	8.436241	1.0496739	0.35
23.39072	8.511194	1.0496557	0.47
23.373371	8.588146	1.0506365	0.35
23.363195	8.626123	1.0506272	0.47
23.344843	8.703075	1.0506084	0.4
23.315495	8.775032	1.0505912	0.61
14.471254	5.495406	0.73277605	0.25
14.49589	5.557368	0.7347618	0.18
14.571539	5.638316	0.7377407	0.47
14.464163	5.6493144	0.7347448	0.38
14.3339615	5.625335	0.7297575	0.49
14.210587	5.62834	0.7257644	0.38
14.073209	5.6253486	0.7217735	0.5
13.963835	5.63235	0.718779	0.4
13.827454	5.62836	0.7137885	0.54
13.713077	5.632364	0.7107952	0.39
13.596884	5.609383	0.7068074	0.42
13.477502	5.610389	0.70281523	0.41
13.347125	5.6054	0.69882506	0.55
13.246749	5.6124015	0.69583076	0.39
13.127373	5.6104097	0.6918395	0.41
13.0189905	5.613415	0.6888467	0.42
12.907616	5.6134214	0.6858548	0.41
12.799419	5.590441	0.6818671	0.43
12.698039	5.594445	0.67887396	0.43
12.599664	5.5984497	0.6758807	0.43
12.4922905	5.597457	0.6728892	0.43
12.378905	5.594466	0.66889864	0.43
12.271528	5.592475	0.6659075	0.43
12.21434	5.5894804	0.66391265	0.57
12.220976	5.639452	0.6649034	0.57
12.221614	5.686426	0.66589516	0.57
12.217242	5.732401	0.6658875	0.59
12.214879	5.778376	0.6668797	0.6
12.205514	5.821353	0.6668731	0.73
12.1401415	5.837349	0.6648759	0.32
12.078952	5.831357	0.6628822	0.41
11.980576	5.830365	0.659891	0.36
11.843188	5.8103867	0.6559065	0.36
11.751814	5.8113933	0.6529146	0.37
11.645436	5.8044057	0.6499255	0.36
11.553056	5.8044133	0.64693403	0.37
11.477678	5.8124156	0.64493984	0.37
11.387482	5.7894354	0.6419521	0.38
11.293104	5.786445	0.6389616	0.38
11.208732	5.7874517	0.63596976	0.39
11.120346	5.78746	0.6339785	0.43
10.906944	5.720514	0.62601024	0.17
10.482513	5.5396476	0.6110812	0.42
10.404135	5.540654	0.6090894	0.43
10.337938	5.526668	0.60609853	0.45
10.258564	5.525676	0.6041073	0.45
10.182181	5.5266833	0.6021156	0.46
10.111808	5.5296884	0.60012305	0.43
10.043432	5.533694	0.5981302	0.47
9.96605	5.5327015	0.5951393	0.46
9.892854	5.512719	0.59315044	0.44
9.829473	5.518723	0.5911571	0.46
9.759098	5.51973	0.58916533	0.43
9.684724	5.5177393	0.58717453	0.46
9.618343	5.5207453	0.58518225	0.45
9.546968	5.5197535	0.58319116	0.47
9.48059	5.5217605	0.5811992	0.48
9.420396	5.506775	0.5792087	0.46
9.350005	5.506783	0.57721764	0.45
9.282628	5.506791	0.5752263	0.46
9.229262	5.513794	0.57423246	0.45
9.149882	5.5058074	0.57124394	0.45
9.089505	5.5088134	0.56925166	0.44
9.034305	5.4958267	0.5682606	0.45
8.968929	5.4948354	0.56626964	0.46
8.901547	5.4928446	0.5642792	0.43
8.853173	5.501847	0.563285	0.46
8.78979	5.5018554	0.5612939	0.48
8.730417	5.5028625	0.55930233	0.45
8.665031	5.5008726	0.557312	0.45
8.611842	5.4858866	0.55532134	0.44
8.555458	5.488893	0.55432934	0.45
8.505093	5.493898	0.5533364	0.46
8.444705	5.4939065	0.55134547	0.45
8.378324	5.4889183	0.5493561	0.44
8.32395	5.490925	0.5473643	0.44
8.26357	5.488935	0.5463739	0.44
8.22338	5.4809446	0.544381	0.45
8.171998	5.4849505	0.54338884	0.44
8.09761	5.4729667	0.54140186	0.44
8.047237	5.4759736	0.5394098	0.44
7.9938693	5.4759817	0.53841853	0.46
7.9564934	5.4879827	0.5374237	0.52
7.9461193	5.518971	0.5374227	0.53
7.966946	5.5519533	0.53941643	0.52
7.959586	5.583941	0.5394149	0.52
7.95922	5.6219254	0.54041165	0.53
7.957857	5.65891	0.54040873	0.54
7.9494953	5.6908975	0.5414074	0.57
7.926122	5.7128925	0.5414096	0.48
7.886747	5.722895	0.54041564	0.39
7.841555	5.7089086	0.53842473	0.39
7.783172	5.704921	0.5374355	0.41
7.7257915	5.7009325	0.5354461	0.4
7.678415	5.7039394	0.53445446	0.41
7.625038	5.70195	0.5324644	0.41
7.5826635	5.7079554	0.5314718	0.41
7.5414686	5.695968	0.5304804	0.41
7.487095	5.69198	0.52849084	0.39
7.434704	5.69099	0.52750087	0.4
7.381321	5.6880016	0.5255114	0.41
7.3369565	5.690009	0.5245198	0.39
7.294576	5.6950154	0.52352774	0.4
7.2491984	5.697024	0.52253664	0.39
7.2030053	5.6790404	0.52054703	0.41
7.1656284	5.6870446	0.520554	0.4
7.114243	5.684056	0.5185646	0.39
7.0708704	5.6860647	0.51757336	0.4
7.0274863	5.689072	0.51658213	0.4
6.9881225	5.6930795	0.5155901	0.4
6.9349146	5.6690993	0.5136027	0.46
6.9045424	5.6811013	0.51360846	0.3
6.851161	5.6741157	0.5116202	0.48
6.8127856	5.6791224	0.5106282	0.38
6.7734094	5.6831293	0.5096366	0.39
6.726031	5.6801414	0.50864714	0.46
6.695659	5.691144	0.50765336	0.3
6.6414514	5.664166	0.5066668	0.53
6.516046	5.5932207	0.5016984	0.23
6.263576	5.4133425	0.4907643	0.41
6.2191916	5.410354	0.48977488	0.53
6.1988235	5.427353	0.48977914	0.4
6.1514473	5.4203672	0.48879075	0.41
6.108064	5.417379	0.48680136	0.52
6.0818753	5.4113874	0.48680794	0.39
6.0444927	5.413396	0.4858171	0.42
6.0001125	5.4084086	0.48482826	0.51
5.973739	5.419412	0.48383453	0.4
5.9243565	5.4094286	0.48284727	0.41
5.890983	5.4134355	0.48185566	0.41
5.8626056	5.4224405	0.4808627	0.41
5.824399	5.405456	0.47987297	0.41
5.7980275	5.41546	0.47987962	0.41
5.754648	5.4094734	0.47789112	0.51
5.7152658	5.4074845	0.4769016	0.4
5.67889	5.4074945	0.47691128	0.41
5.6425123	5.407505	0.4759211	0.52
5.607142	5.4075146	0.47493064	0.39
5.57894	5.3985257	0.47393852	0.48
5.5585675	5.413527	0.4739439	0.38
5.495165	5.387553	0.4719618	0.48
5.473799	5.400555	0.4709676	0.39
5.435427	5.3965683	0.46997845	0.5
5.405045	5.4015756	0.46998703	0.38
5.37184	5.38659	0.46899667	0.49
5.350469	5.3995924	0.4680027	0.38
5.306084	5.3896093	0.46701565	0.49
5.279718	5.396615	0.4670233	0.39
5.2393293	5.3906293	0.46603522	0.5
5.209957	5.394637	0.46504393	0.38
5.172576	5.3906503	0.46405512	0.48
5.1583834	5.393654	0.46405938	0.36
5.1070056	5.373676	0.46207497	0.47
5.0856338	5.3856797	0.4620815	0.39
5.047241	5.3806934	0.46109328	0.49
5.018869	5.384702	0.4601021	0.38
4.977489	5.374718	0.45911497	0.47
4.961118	5.3917193	0.4591202	0.38
4.922917	5.3677382	0.45813218	0.49
4.9035397	5.3817415	0.45813844	0.38
4.8581533	5.3667607	0.4561529	0.49
4.837772	5.3797646	0.4561596	0.38
4.8064027	5.378776	0.45516983	0.5
4.7850285	5.389781	0.45517695	0.38
4.742825	5.359803	0.4531905	0.46
4.7254443	5.3758054	0.4531965	0.37
4.6910725	5.370819	0.4532079	0.46
4.669692	5.381824	0.45221525	0.36
4.6313066	5.3728404	0.4512281	0.49
4.608943	5.380847	0.4512359	0.37
4.5615516	5.3608694	0.44925183	0.46
4.5633674	5.3808637	0.45025155	0.38
4.5139766	5.357888	0.44826832	0.45
4.4936013	5.368893	0.4482757	0.39
4.475231	5.3818974	0.44828242	0.64
4.469875	5.4098935	0.4492849	0.27
4.462505	5.43689	0.44928807	0.47
4.35207	5.3389554	0.44432554	0.1
4.331876	5.331965	0.4443327	0.18
4.3135085	5.34397	0.44433972	0.59
4.321148	5.3889565	0.44533807	0.11
4.3468084	5.455932	0.44733033	0.24
4.3244443	5.4629397	0.4473387	0.43
4.299059	5.467949	0.44734824	0.44
4.2716856	5.4689603	0.44635844	0.34
4.246479	5.4559736	0.44536754	0.44
4.220106	5.457984	0.44537753	0.44
4.1957383	5.4619937	0.44438687	0.44
4.16335	5.4570084	0.4443991	0.42
4.139983	5.4620175	0.4434082	0.42
4.104579	5.4540343	0.44242164	0.41
4.079211	5.456045	0.44243157	0.42
4.065016	5.4560513	0.44243714	0.42
4.0386515	5.4560633	0.4414475	0.43
4.011271	5.456075	0.44045833	0.42
3.9818904	5.4530888	0.44046992	0.41
3.9555006	5.4551005	0.43948057	0.41
3.924127	5.448116	0.43849295	0.41
3.9089215	5.447123	0.4384991	0.39
3.8825572	5.4461355	0.4385098	0.4
3.852172	5.4411507	0.43752208	0.4
3.8277926	5.444162	0.43653223	0.41
3.801403	5.445174	0.43654323	0.41
3.774036	5.4421873	0.43555456	0.41
3.7526486	5.4501967	0.4355639	0.39
3.7364705	5.4442053	0.43557048	0.39
3.7080836	5.4412193	0.43458238	0.39
3.6807003	5.4392333	0.433594	0.4
3.6453207	5.4242535	0.43260857	0.46
3.6269522	5.4342604	0.43261698	0.37
3.5995533	5.4332743	0.43262884	0.44
3.581184	5.443282	0.43263733	0.37
3.562	5.4322934	0.43164524	0.44
3.5346153	5.4293084	0.43065724	0.37
3.5032246	5.4203253	0.43067077	0.43
3.4808555	5.423337	0.4296809	0.35
3.4604695	5.431346	0.42969048	0.43
3.4350996	5.42936	0.42970183	0.42
3.411891	5.413374	0.42871162	0.44
3.374498	5.393397	0.4277277	0.31
3.3401098	5.3774176	0.42574278	0.43
3.3357542	5.4084153	0.4267464	0.35
3.3173745	5.418424	0.42675546	0.54
3.301008	5.430432	0.42676374	0.34
3.2756364	5.427446	0.4267755	0.44
3.2734473	5.4444447	0.42677742	0.44
3.243067	5.433463	0.42579123	0.47
3.2427108	5.4724584	0.42679346	0.41
3.2493722	5.522448	0.4287929	0.34
3.2520196	5.5674405	0.42979392	0.35
3.2256327	5.564456	0.42980638	0.44
3.2282865	5.6094494	0.43080744	0.38
3.2291207	5.630446	0.43180808	0.44
3.1957345	5.6144676	0.43082336	0.48
3.194375	5.6544633	0.43182606	0.4
3.1569726	5.6324873	0.4308431	0.64
3.1035717	5.579525	0.42786652	0.36
3.2604125	5.897396	0.43980584	0.23
3.2360427	5.8974104	0.4398176	0.24
3.2318692	5.9114113	0.4398203	0.25
3.1884654	5.878441	0.4378399	0.14
3.174097	5.8974476	0.4388478	0.46
3.1587214	5.9154544	0.4388562	0.21
3.102299	5.8574953	0.4358814	0.25
3.0949452	5.8884964	0.43688658	0.41
3.0665653	5.8805146	0.4359004	0.18
3.066387	5.9035125	0.4369016	0.38
3.0490255	5.9155216	0.43691093	0.2
3.0386767	5.940526	0.4379174	0.32
3.0393229	5.989521	0.43891943	0.24
4.12962	8.12662	0.5194662	0.17
3.236928	6.4663486	0.4568412	0.26
2.9561737	5.969576	0.43696097	0.18
2.8868995	5.8576307	0.43299124	0.32
2.8585103	5.8486495	0.4320056	0.16
2.700588	5.625773	0.42307737	0.46
2.6732094	5.6147923	0.4220916	0.35
2.6418135	5.596815	0.42110765	0.46
2.6326187	5.601821	0.42111298	0.36
2.60323	5.5868416	0.42112827	0.53
2.5868587	5.5988517	0.42113805	0.34
2.5755074	5.619858	0.42114562	0.48
2.5551355	5.622872	0.42115712	0.63
2.6038625	5.774827	0.4261389	0.0
4.162251	9.163492	0.5514621	0.08
2.5302217	5.689884	0.42317507	0.18
2.500839	5.672906	0.42219064	0.25
2.4794633	5.6739216	0.4212028	0.32
2.4570765	5.6739373	0.42121556	0.31
2.4397056	5.683949	0.42122608	0.29
2.424342	5.697959	0.42123574	0.35
2.3899446	5.668986	0.42025387	0.16
2.386758	5.6879873	0.42125684	0.5
2.3954465	5.755976	0.42325583	0.24
2.3620493	5.7290025	0.42227367	0.21
2.3296378	5.7060275	0.42029124	0.34
2.3012595	5.6880503	0.41930687	0.22
2.2718608	5.670073	0.4193232	0.34
2.251472	5.674088	0.4183356	0.24
2.2633345	5.7270765	0.4203317	0.3
2.2509682	5.7500844	0.4213404	0.21
2.2005394	5.6781263	0.41836637	0.24
2.178152	5.6761436	0.41837978	0.32
2.1537786	5.666163	0.417394	0.18
4.093668	10.597419	0.5955031	0.27
4.088375	10.683416	0.598506	0.44
4.1012645	10.766401	0.6005003	0.39
4.096982	10.855397	0.60350263	0.38
4.0395727	10.8094425	0.6015299	0.36
4.0312777	10.891443	0.6045342	0.15
3.973867	10.844488	0.60156167	0.24
3.9605644	10.913494	0.60356843	0.29
2.0707746	5.920217	0.42445976	0.14
2.0335197	5.84925	0.4214789	0.37
3.8606405	10.910568	0.6026172	0.25
3.8182638	10.9026	0.601638	0.29
3.7778974	10.897632	0.6016579	0.26
3.741536	10.905659	0.60167605	0.36
1.9374824	5.9083266	0.42254275	0.24
3.7021694	10.903689	0.6006957	0.26
3.6436183	10.902735	0.59972507	0.23
3.5962245	10.878773	0.59874886	0.23
3.5668902	10.902794	0.59976393	0.16
1.9191333	6.1073356	0.42856503	0.58
1.8566481	5.9843926	0.4245987	0.16
1.8132226	5.9144316	0.42162308	0.14
1.8050398	5.921438	0.4216288	0.12
1.7565761	5.8384824	0.41865608	0.08
1.6589928	5.5965734	0.4097073	0.23
1.6335934	5.579596	0.40872353	0.55
1.5680991	5.4306574	0.4037593	0.36
1.5296569	5.3696923	0.40078214	0.36
1.5082742	5.360712	0.4007965	0.36
1.4890494	5.3297296	0.39980805	0.35
1.467672	5.318749	0.39882243	0.35
1.4472871	5.3127685	0.3988365	0.4
1.4299054	5.317784	0.39884916	0.4
1.4195511	5.3457932	0.39985827	0.34
1.4051725	5.362806	0.39986956	0.44
1.385802	5.357824	0.39988312	0.32
1.374607	5.3508344	0.39889076	0.37
1.3572315	5.354851	0.39890352	0.36
1.3378383	5.3538694	0.3989175	0.38
1.3214784	5.358885	0.3989297	0.36
1.3050951	5.3689	0.3989422	0.36
1.2817049	5.3489223	0.3979581	0.36
1.2623082	5.347941	0.3979723	0.36
1.2571524	5.3589463	0.39897674	0.36
1.2347549	5.3439674	0.3979924	0.36
1.2203863	5.3599815	0.39800397	0.37
1.2030128	5.3629985	0.39801705	0.38
1.1806108	5.3480206	0.39803293	0.36
1.1622268	5.3480387	0.39704672	0.37
1.1540477	5.3500466	0.39705297	0.37
1.1316404	5.3350687	0.39706904	0.36
1.1182834	5.354082	0.39708018	0.36
1.1019168	5.3600984	0.3970929	0.36
1.0815243	5.3511186	0.39710793	0.37
1.0641476	5.3541365	0.39712137	0.39
1.0467745	5.356154	0.39713478	0.37
1.0345653	5.3431664	0.39614347	0.37
1.0181938	5.350183	0.39615646	0.36
1.0018195	5.3581996	0.39716953	0.37
0.97941625	5.338223	0.3961859	0.36
0.9630443	5.3452396	0.39619902	0.36
0.94667625	5.351257	0.3962121	0.38
0.92627585	5.3412786	0.3952276	0.36
0.9181051	5.340287	0.395234	0.36
0.9007216	5.344305	0.39524788	0.36
0.8833413	5.3473234	0.39526176	0.36
0.8649614	5.343343	0.39527616	0.38
0.845568	5.336364	0.3952913	0.36
0.8261786	5.3273845	0.39430636	0.38
0.81082267	5.336401	0.3953191	0.36
0.8016134	5.340411	0.39532667	0.38
0.78323776	5.333431	0.39434117	0.38
0.7648612	5.326451	0.3943557	0.35
0.7474779	5.3294697	0.39436996	0.36
0.7311061	5.3364873	0.39438355	0.36
0.71271145	5.335508	0.39439854	0.36
0.69635284	5.337526	0.394412	0.38
0.68514407	5.3235383	0.39342067	0.4
0.6697779	5.3375554	0.39443386	0.35
0.6503825	5.326577	0.39344946	0.36
0.6340157	5.3315954	0.3934632	0.41
0.6176388	5.341614	0.39447713	0.34
0.59824014	5.3306355	0.3934929	0.4
0.59006006	5.331645	0.3934998	0.34
0.5716756	5.3236656	0.3935149	0.35
0.5532838	5.3186865	0.3935302	0.36
0.5369147	5.3247056	0.39354417	0.39
0.51953846	5.322726	0.3935588	0.34
0.5021475	5.328746	0.39357373	0.41
0.48476562	5.329766	0.3935885	0.37
0.4684043	5.331785	0.39360252	0.34
0.45718738	5.312798	0.39261153	0.36
0.44081563	5.3208175	0.3926258	0.35
0.42444193	5.330837	0.39264014	0.36
0.4060476	5.3238583	0.3926558	0.39
0.3876558	5.3138804	0.39267144	0.34
0.3712879	5.3198996	0.3926858	0.39
0.36310652	5.3209095	0.39269292	0.34
0.3457213	5.3229303	0.3927081	0.36
0.32935765	5.32595	0.39272246	0.36
0.31196687	5.3339715	0.39273784	0.36
0.2945868	5.330992	0.39275303	0.39
0.27517915	5.3050156	0.3917696	0.34
0.25880975	5.314036	0.39178425	0.36
0.25062653	5.3170457	0.39179155	0.39
0.23324375	5.3140674	0.3918069	0.34
0.21687844	5.3190875	0.39182153	0.39
0.19949353	5.319109	0.39183703	0.38
0.18210883	5.3181305	0.39185256	0.37
0.16472732	5.3071523	0.391868	0.36
0.14733909	5.314174	0.39188373	0.37
0.13915491	5.3251843	0.39189124	0.37
0.12177179	5.3122063	0.39190677	0.38
0.10438555	5.3112283	0.3919225	0.34
0.086999066	5.3092504	0.39193827	0.39
0.070634976	5.3082714	0.39195317	0.37
0.05222294	5.295295	0.3909699	0.34
0.036885716	5.3183146	0.39198408	0.39
0.027679192	5.310326	0.39199248	0.35
0.010294325	5.3173485	0.39200848	0.39
-0.007096247	5.3073716	0.39202446	0.38
-0.02345863	5.312392	0.39203957	0.38
-0.04085012	5.304415	0.39205566	0.38
-0.05823917	5.303438	0.39107183	0.34
-0.074601024	5.30746	0.39208704	0.39
-0.08277628	5.31747	0.39209464	0.38
-0.1001742	5.304493	0.39111093	0.38
-0.117574394	5.2905164	0.3911273	0.31
-0.13494782	5.306539	0.39214352	0.39
-0.1513176	5.3025613	0.39115897	0.37
-0.16870803	5.3005843	0.3911754	0.37
-0.18610345	5.294608	0.3911919	0.36
-0.19429368	5.288619	0.39119974	0.36
-0.21167277	5.2966423	0.39121616	0.37
-0.22803861	5.2966647	0.39123175	0.36
-0.2454216	5.3006883	0.3912483	0.36
-0.2617931	5.2967105	0.391264	0.37
-0.27918804	5.292734	0.39128074	0.38
-0.28736302	5.2977457	0.39128852	0.36
-0.304765	5.2897696	0.3913054	0.37
-0.32215053	5.291794	0.39132214	0.37
-0.33951917	5.302818	0.39133874	0.38
-0.35590717	5.2908406	0.39135486	0.36
-0.37227902	5.2878633	0.3913708	0.37
-0.3896597	5.2918878	0.39138764	0.36
-0.4070589	5.286912	0.39140475	0.36
-0.4152549	5.280924	0.3914129	0.32
-0.43260598	5.2979484	0.39142948	0.39
-0.44898716	5.2909713	0.39144576	0.37
-0.46537882	5.2799945	0.39146218	0.36
-0.4837561	5.2940207	0.3914799	0.36
-0.5001286	5.291044	0.39149618	0.36
-0.5175243	5.2880692	0.3915135	0.36
-0.5257095	5.287081	0.39152163	0.36
-0.5430838	5.292106	0.39153874	0.36
-0.5604684	5.2931314	0.39155602	0.38
-0.57684135	5.290155	0.39157245	0.36
-0.5932381	5.279179	0.39158925	0.38
-0.610626	5.2792044	0.39160672	0.36
-0.6197878	5.2932177	0.39261532	0.36
-0.638172	5.3012443	0.39263347	0.37
-0.65355384	5.288267	0.3926495	0.37
-0.6699542	5.277292	0.39166656	0.35
-0.68733454	5.2793174	0.39168406	0.36
-0.70371217	5.2753415	0.39170086	0.34
-0.7220826	5.286369	0.392719	0.36
-0.7312762	5.289383	0.3927282	0.3
-0.7446868	5.2574034	0.39174348	0.36
-0.7620559	5.2624297	0.391761	0.37
-0.7774655	5.244453	0.3907777	0.39
-0.79385376	5.2384777	0.39079487	0.33
-0.8141923	5.2685075	0.39181417	0.37
-0.832584	5.272536	0.39283288	0.4
-0.84076923	5.2715483	0.3928414	0.35
-0.86013407	5.287577	0.39286044	0.38
-0.87850624	5.295605	0.39387894	0.36
-0.9097507	5.40265	0.3969047	0.3
-0.941033	5.4966946	0.4009311	0.39
-0.9564343	5.4787188	0.399948	0.44
-0.9757762	5.4947486	0.4009669	0.33
-0.9899212	5.530769	0.40197912	0.61
-1.0499848	5.806852	0.4110227	0.31
-1.0663624	5.7948775	0.4110401	0.3
-1.0887353	5.811912	0.41206175	0.34
-1.1100861	5.8289447	0.41208234	0.3
-1.134417	5.8629813	0.41410482	0.26
-1.1468683	5.8170023	0.41212076	0.29
-1.1560595	5.8150167	0.4121303	0.29
-1.1863374	5.8850613	0.4151563	0.3
-1.2086964	5.902096	0.41517794	0.26
-1.215187	5.8241096	0.41319042	0.25
-1.2236307	5.7661257	0.41120356	0.31
-1.246988	5.7881613	0.41222602	0.25
-1.2621413	5.8181844	0.41323936	0.26
-1.2844921	5.8362193	0.41426107	0.32
-1.3038671	5.8372498	0.41428107	0.3
-1.3192699	5.8172755	0.41329873	0.27
-1.3257245	5.753289	0.41131085	0.32
-1.3500816	5.7773275	0.41233426	0.24
-1.3893378	5.8753853	0.4163668	0.29
-1.3945595	5.852395	0.41537428	0.34
-1.4129376	5.848425	0.41539386	0.27
-1.4422644	5.89347	0.4174205	0.3
-1.460662	5.8855004	0.41644052	0.3
-1.477037	5.8745275	0.41645873	0.27
-1.481528	5.8015394	0.41447031	0.25
-1.4949422	5.7745633	0.41348714	0.32
-1.5061033	5.784581	0.41349798	0.31
-1.5384095	5.8406305	0.41652673	0.28
-1.5518358	5.811655	0.41554388	0.29
-1.5672276	5.7956815	0.41456184	0.29
-1.5915862	5.8147206	0.41558588	0.24
-1.6249051	5.868772	0.41761574	0.36
-1.648248	5.88581	0.41863886	0.25
-1.6385571	5.8038	0.4156372	0.31
-1.6499732	5.7718215	0.41465288	0.29
-1.678309	5.8058667	0.4156796	0.24
-1.7096338	5.849916	0.41770837	0.26
-1.731989	5.860953	0.41873118	0.34
-1.7503812	5.8539844	0.41875175	0.3
-1.7707735	5.853019	0.41877383	0.25
-1.7690035	5.81202	0.41677666	0.28
-1.7873988	5.805052	0.41679737	0.29
-1.8057809	5.800083	0.4168179	0.29
-1.8321351	5.8221264	0.41784385	0.27
-1.8624669	5.8581753	0.4198724	0.22
-1.8629242	5.7911825	0.41788113	0.35
-1.878332	5.7742105	0.4169001	0.22
-1.8994714	5.8122435	0.4189184	0.39
-1.9208459	5.81628	0.41894126	0.29
-1.9362531	5.7993083	0.41796026	0.24
-1.8873929	5.508252	0.40894502	0.3
-1.8988036	5.4832745	0.40796116	0.5
-1.9162	5.476306	0.4079816	0.33
-1.9233872	5.4703193	0.4079905	0.45
-1.9417965	5.464352	0.408012	0.38
-1.9631569	5.472389	0.40803483	0.39
-1.9795489	5.4634194	0.40805456	0.47
-1.997926	5.461452	0.40807554	0.37
-2.0242941	5.480497	0.40910244	0.4
-2.0536304	5.5105457	0.410131	0.58
-2.1534662	5.776693	0.42020336	0.23
-2.1618812	5.7427115	0.41921777	0.34
-2.1842573	5.747751	0.41924202	0.3
-2.2165735	5.7838044	0.42127272	0.28
-2.2429469	5.7978506	0.42230007	0.32
-2.2623158	5.7958856	0.42232206	0.26
-2.2565808	5.748881	0.42032287	0.26
-2.2829523	5.7629266	0.42135033	0.32
-2.3003333	5.754959	0.42137113	0.3
-2.364543	5.87406	0.4254244	0.28
-2.3839443	5.8670964	0.4254473	0.26
-2.3714542	5.7760854	0.4224479	0.27
-2.3818629	5.7491083	0.42246407	0.31
-2.3950353	5.757131	0.42247763	0.26
-2.4253747	5.782183	0.42350784	0.32
-2.461709	5.820245	0.42554256	0.25
-2.5000308	5.863309	0.4275787	0.28
-2.5084534	5.830329	0.4265938	0.32
-2.5079153	5.7743363	0.42460278	0.35
-2.5292952	5.774376	0.42462713	0.26
-2.5554245	5.8134184	0.42665005	0.31
-2.5808022	5.821464	0.42667753	0.41
-2.5842319	5.7784767	0.425689	0.27
-2.514917	5.559382	0.41764915	0.09
-2.5103853	5.498383	0.41565523	0.34
-2.5217967	5.476408	0.4156726	0.65
-2.5441728	5.480449	0.4156978	0.24
-2.5414093	5.449449	0.41470054	0.67
-2.5538256	5.429476	0.41471887	0.36
-2.5672345	5.412504	0.41373783	0.32
-2.5786355	5.3925295	0.4137551	0.58
-2.5900388	5.3725543	0.41277245	0.36
-2.5855072	5.3155556	0.41077864	0.28
-2.5879452	5.2755675	0.4097897	0.42
-2.597138	5.2735853	0.40980098	0.41
-2.608551	5.2536106	0.40981862	0.4
-2.6249287	5.2466435	0.40983948	0.41
-2.6433141	5.2426796	0.4098621	0.39
-2.6567378	5.225708	0.40988168	0.41
-2.674125	5.2197433	0.40990362	0.41
-2.686522	5.20377	0.40892184	0.43
-2.7046854	5.220802	0.40993977	0.31
-2.7360513	5.2418585	0.41097248	0.41
-2.75941	5.2489023	0.41199875	0.4
-2.7758155	5.238936	0.41202053	0.32
-2.8071504	5.2619925	0.41305277	0.41
-2.817561	5.2410173	0.4120699	0.4
-2.8429391	5.249065	0.41309842	0.36
-2.8551292	5.252088	0.41311228	0.4
-2.882487	5.2651386	0.414142	0.35
-2.8978817	5.254172	0.41416296	0.42
-2.9182706	5.2522116	0.41418785	0.36
-2.934651	5.244246	0.41420937	0.41
-2.9600298	5.251294	0.41523817	0.34
-2.9774275	5.2433305	0.41526097	0.41
-2.9945927	5.2563615	0.41527846	0.36
-3.0179634	5.260407	0.41630557	0.37
-3.032371	5.2464385	0.41632628	0.42
-3.0487597	5.237473	0.41634822	0.36
-3.0751257	5.2465234	0.41637778	0.38
-3.0955276	5.242565	0.41740337	0.38
-3.1248853	5.2566204	0.4184353	0.38
-3.1340785	5.2536397	0.41844714	0.38
-3.1514592	5.2466755	0.41846988	0.37
-3.1778498	5.252727	0.41850027	0.38
-3.194234	5.243762	0.41852236	0.37
-3.2126188	5.2378006	0.41854614	0.38
-3.2409925	5.2478557	0.41957793	0.38
-3.2613637	5.245897	0.41960314	0.39
-3.2745655	5.2479234	0.42061862	0.38
-3.2969348	5.248968	0.4206455	0.4
-3.3143446	5.2390056	0.42066926	0.41
-3.3357182	5.238049	0.42069548	0.39
-3.3630981	5.245103	0.42172688	0.41
-3.393456	5.258161	0.42276034	0.42
-3.4048667	5.2391896	0.42277932	0.41
-3.4240353	5.252225	0.42279914	0.34
-3.4444196	5.248268	0.42382503	0.42
-3.466802	5.2473135	0.42385256	0.34
-3.48819	5.2443585	0.42387947	0.42
-3.5125544	5.2474074	0.42490837	0.4
-3.533952	5.2434525	0.4249356	0.35
-3.5533516	5.2364945	0.42496124	0.42
-3.5665185	5.24052	0.42497623	0.42
-3.5899096	5.2395687	0.42600507	0.35
-3.6182837	5.246625	0.42703778	0.44
-3.6426637	5.247675	0.4270673	0.41
-3.6650465	5.2457223	0.4270953	0.35
-3.6814406	5.2347593	0.42711854	0.43
-3.702608	5.2487993	0.42814043	0.36
-3.7170181	5.2338333	0.42816246	0.43
-3.745381	5.24089	0.4291952	0.37
-3.7687616	5.239939	0.42922416	0.43
-3.7941592	5.239992	0.43025535	0.35
-3.815542	5.236038	0.4302828	0.44
-3.8409126	5.2380905	0.43031338	0.35
-3.845125	5.226103	0.43032214	0.43
-3.878481	5.2391686	0.43135923	0.36
-3.9028802	5.237221	0.4323899	0.44
-3.9182777	5.224257	0.43141276	0.35
-3.9456587	5.2273135	0.4324456	0.45
-3.9720094	5.2313676	0.4334768	0.36
-3.9834323	5.211398	0.43249705	0.45
-4.015593	5.2374578	0.43452865	0.36
-4.0399594	5.2375093	0.43455866	0.45
-4.063359	5.2335596	0.4355888	0.36
-4.081746	5.2246017	0.4356143	0.43
-4.112122	5.2306643	0.4356499	0.37
-4.127526	5.2167015	0.43567336	0.43
-4.165875	5.233777	0.43771535	0.37
-4.183064	5.238812	0.437735	0.39
-4.1944704	5.219843	0.43775517	0.45
-4.2298326	5.231914	0.43879503	0.36
-4.256214	5.2319703	0.43882763	0.38
-4.275621	5.222015	0.4388549	0.48
-4.3109875	5.233087	0.4398951	0.37
-4.3283753	5.222128	0.4409202	0.46
-4.345556	5.227163	0.44093984	0.38
-4.3759346	5.231227	0.44197613	0.4
-4.399328	5.226279	0.44200677	0.4
-4.421707	5.2213287	0.44203615	0.39
-4.4600744	5.2344065	0.44407937	0.39
-4.479472	5.224452	0.44410676	0.39
-4.5048494	5.2225075	0.4441389	0.38
-4.5260243	5.23155	0.44516215	0.41
-4.551411	5.2286057	0.44519466	0.41
-4.566816	5.213645	0.4452189	0.47
-4.6141605	5.2367387	0.4472698	0.31
-4.632564	5.2247834	0.44729677	0.48
-4.665934	5.2308536	0.44833612	0.32
-4.665145	5.213858	0.44734102	0.56
-4.59372	5.0967474	0.44329286	0.37
-4.6740108	5.156899	0.44637188	0.15
-4.6674657	5.115901	0.44537815	0.16
-4.7078204	5.1299834	0.4464235	0.48
-4.68928	5.076964	0.44441923	0.16
-4.803501	5.1741753	0.44952714	0.1
-4.863823	5.209293	0.45258978	0.49
-4.8949885	5.227354	0.45362213	0.3
-4.917393	5.2184067	0.45365322	0.5
-4.9567504	5.2294884	0.45469826	0.33
-4.9661584	5.207518	0.45471784	0.52
-5.0105343	5.22161	0.45576802	0.34
-5.025938	5.2056503	0.455793	0.61
-13.497994	14.398491	0.88599944	0.31
-13.526458	14.338573	0.88504624	0.39
-13.541943	14.265635	0.8830818	0.42
-13.527492	14.159643	0.8800923	0.41
-13.534993	14.078691	0.87912124	0.36
-13.539501	13.994732	0.8771478	0.44
-13.542009	13.90977	0.87517244	0.36
-13.546518	13.826812	0.8731989	0.46
-13.538793	13.774815	0.8712038	0.37
-13.526327	13.675827	0.8692155	0.46
-13.531828	13.59587	0.86724275	0.37
-13.537333	13.515914	0.8652701	0.45
-13.454995	13.347801	0.8592215	0.38
-13.391624	13.199722	0.85418934	0.33
-13.372912	13.139706	0.85218424	0.55
-13.37941	13.063751	0.8502122	0.34
-13.3809185	12.982787	0.848236	0.45
-13.3914	12.912839	0.8472671	0.36
-13.379933	12.819852	0.84427965	0.45
-13.400405	12.758922	0.84431994	0.36
-13.39792	12.675951	0.84134024	0.47
-13.383199	12.621942	0.8403385	0.36
-13.379706	12.5399685	0.8383577	0.48
-13.393188	12.474026	0.83739173	0.37
-13.381712	12.385039	0.83440393	0.46
-13.402184	12.326109	0.8334443	0.36
-13.399693	12.246139	0.83146447	0.48
-13.405187	12.174181	0.83049166	0.36
-13.378484	12.11115	0.82847923	0.48
-13.385971	12.042196	0.82650805	0.38
-13.38448	11.964228	0.8255292	0.48
-13.393961	11.898277	0.82355964	0.37
-13.402452	11.830327	0.82258964	0.49
-13.395962	11.750348	0.82060605	0.38
-13.400459	11.67939	0.81963253	0.5
-13.392725	11.635393	0.81763685	0.38
-13.372252	11.544389	0.81564075	0.59
-13.334817	11.438354	0.81162965	0.37
-13.33631	11.367389	0.81065315	0.44
-13.323831	11.2844	0.8086642	0.36
-13.328323	11.216441	0.8066905	0.44
-13.329572	11.18146	0.80670285	0.35
-13.320077	11.103476	0.8047161	0.43
-13.334562	11.043537	0.80375177	0.36
-13.337047	10.976574	0.8017758	0.44
-13.344541	10.911622	0.8008051	0.36
-13.340034	10.839645	0.7988228	0.43
-13.349519	10.777698	0.79785377	0.35
-13.326801	10.724671	0.7958442	0.45
-13.347272	10.671743	0.79588526	0.38
-13.354753	10.609791	0.79491407	0.45
-13.350249	10.538815	0.792932	0.37
-13.34975	10.469848	0.7919539	0.38
-13.358234	10.408896	0.790984	0.38
-13.352725	10.33892	0.78900063	0.46
-13.347985	10.300927	0.78800774	0.38
-13.351467	10.2379675	0.7870327	0.39
-13.341977	10.163982	0.7850464	0.47
-13.358453	10.110047	0.7840839	0.3
-13.326985	10.021021	0.7820769	0.5
-13.366419	9.986128	0.78213525	0.32
-13.416838	9.959257	0.7832038	0.43
-13.409101	9.9202585	0.782208	0.42
-13.397606	9.84727	0.7802195	0.41
-13.400097	9.784309	0.7792442	0.41
-13.408578	9.726358	0.77827424	0.42
-13.404074	9.659383	0.7762922	0.43
-13.415547	9.604438	0.775325	0.42
-13.421027	9.545482	0.7743522	0.42
-13.399308	9.497458	0.7733434	0.43
-13.407782	9.441506	0.7723732	0.43
-13.414262	9.383553	0.77140146	0.43
-13.404766	9.314568	0.7694147	0.42
-13.41424	9.25962	0.7684457	0.42
-13.430712	9.208685	0.7684835	0.43
-13.412223	9.134683	0.7664883	0.43
-13.402485	9.096682	0.76549053	0.41
-13.407965	9.039724	0.7645177	0.43
-13.397469	8.971738	0.7625301	0.44
-13.413931	8.922803	0.76256764	0.44
-13.415415	8.863839	0.7615911	0.43
-13.4169	8.804875	0.76061463	0.43
-13.40117	8.763862	0.75961107	0.43
-13.402651	8.705898	0.75763446	0.44
-13.397145	8.6429205	0.75665146	0.44
-13.4096155	8.591978	0.75668544	0.45
-13.411102	8.534014	0.754709	0.43
-13.406598	8.472039	0.7537271	0.45
-13.401084	8.411062	0.7527436	0.57
-13.384351	8.371046	0.7517389	0.38
-13.363862	8.300039	0.7497415	0.5
-13.448246	8.295238	0.7518442	0.35
-13.546606	8.299462	0.7549602	0.38
-13.567074	8.253537	0.7550023	0.34
-13.56256	8.193562	0.75402015	0.45
-13.573033	8.142615	0.7530525	0.35
-13.548308	8.098583	0.75104	0.46
-13.57277	8.055666	0.751086	0.35
-13.562265	7.992679	0.7500981	0.47
-13.563749	7.9367156	0.7491219	0.38
-13.556244	7.875735	0.748137	0.5
-13.570714	7.8277965	0.7471733	0.38
-13.556219	7.7628026	0.7461818	0.49
-13.564442	7.7408347	0.7462004	0.37
-13.556943	7.679854	0.7442158	0.49
-13.567419	7.6299086	0.7442484	0.38
-13.552915	7.566913	0.74225634	0.51
-13.565383	7.5189714	0.7422907	0.39
-13.551887	7.455979	0.7403	0.48
-13.576342	7.415061	0.7403461	0.38
-13.549612	7.3730245	0.7393311	0.48
-13.555095	7.3210692	0.738359	0.37
-13.547584	7.263088	0.7373737	0.47
-13.3862505	7.1207995	0.7302383	0.34
-13.394718	7.0728493	0.7292684	0.43
-13.406187	7.0259056	0.72930175	0.48
-13.410669	6.974948	0.72832835	0.47
-13.398917	6.9429407	0.7273276	0.46
-13.389413	6.884955	0.7263405	0.47
-13.39689	6.836004	0.7263701	0.47
-13.399369	6.785042	0.7253946	0.46
-13.410835	6.739098	0.7254279	0.47
-13.412313	6.688134	0.7244513	0.47
-13.399574	6.6551256	0.72345	0.46
-13.403051	6.6051664	0.7224755	0.47
-13.402536	6.5531983	0.7214972	0.48
-13.399019	6.5002246	0.7205157	0.46
-13.413484	6.456287	0.7205521	0.46
-13.421956	6.4093375	0.7205826	0.46
-13.406459	6.35034	0.7185894	0.48
-13.40769	6.3263583	0.71860135	0.49
-13.400176	6.272376	0.7176158	0.49
-13.402661	6.2224145	0.71664065	0.48
-13.411129	6.176465	0.716671	0.48
-13.418605	6.1295137	0.7167007	0.49
-13.416094	6.0775423	0.71572053	0.47
-13.415573	6.027575	0.71474195	0.48
-13.403822	5.997567	0.713741	0.48
-13.401307	5.946595	0.7127606	0.48
-13.41777	5.904662	0.7127992	0.5
-13.389275	5.842637	0.71179247	0.69
-13.4187355	5.8057313	0.71184456	0.2
-13.327299	5.7165756	0.7077741	0.66
-13.402945	5.676781	0.70988345	0.47
-13.41542	5.632841	0.7089184	0.47
-13.409904	5.581863	0.70893484	0.48
-13.414383	5.5349054	0.7079616	0.48
-13.41186	5.485933	0.7069809	0.5
-13.405346	5.434953	0.7059962	0.47
-13.411825	5.3890004	0.7060251	0.46
-13.409065	5.364011	0.70603323	0.46
-13.405544	5.3150363	0.7050515	0.47
-13.399035	5.2640567	0.7040672	0.61
-13.480441	5.2492595	0.7061724	0.37
-13.595827	5.2465343	0.71031314	0.47
-13.730196	5.2508492	0.71447355	0.38
-13.834597	5.2421026	0.7176037	0.47
-13.958735	5.2653804	0.72274286	0.36
-14.073128	5.259655	0.72588354	0.45
-14.2114935	5.2629805	0.731049	0.35
-14.319896	5.253244	0.7341842	0.44
-14.447277	5.2505474	0.73833907	0.43
-14.60864	5.2589235	0.7435297	0.35
-14.719793	5.2741766	0.7476566	0.45
-14.861167	5.274511	0.7518267	0.36
-14.992556	5.2698255	0.7559871	0.44
-15.14693	5.2721896	0.7611718	0.34
-15.277322	5.2655034	0.7653318	0.55
-15.4416895	5.26989	0.77152747	0.33
-15.5830765	5.2652283	0.77569956	0.51
-15.731209	5.289562	0.78086644	0.33
-15.869606	5.2818956	0.78503627	0.52
-16.041975	5.285302	0.7912417	0.34
-16.183365	5.2776427	0.795415	0.61
-16.396711	5.292138	0.80266434	0.31
-17.063734	5.4526043	0.8263908	0.34
-17.216875	5.472953	0.83256507	0.34
-17.386255	5.4693565	0.83776957	0.37
-17.56764	5.466789	0.84398794	0.33
-17.759014	5.4672427	0.8502168	0.22
-17.917408	5.456626	0.85541123	0.41
-17.934904	5.401707	0.8554571	0.38
-17.921429	5.3367224	0.8544707	0.46
-17.926683	5.3077564	0.8544902	0.36
-18.120062	5.305217	0.8607227	0.45
-18.32044	5.3036933	0.866963	0.35
-18.535816	5.3042045	0.8742202	0.43
-18.75019	5.3037133	0.8814766	0.35
-18.936586	5.2941628	0.8877036	0.42
-19.162958	5.2946997	0.8959737	0.34
-19.368086	5.320168	0.9032069	0.43
-19.595469	5.317709	0.9104794	0.4
-19.83584	5.3182793	0.9187659	0.41
-20.063223	5.3138227	0.9260391	0.4
-20.292606	5.308371	0.934315	0.34
-20.566969	5.313019	0.94363993	0.57
-20.874321	5.323741	0.95400125	0.25
-21.706099	5.5025835	0.9829109	0.3
-21.97148	5.4982166	0.9922287	0.2
-22.259844	5.498901	1.0025715	0.32
-22.289368	5.4330196	1.0026361	0.36
-22.288914	5.3590736	1.0016689	0.46
-22.403385	5.3143787	1.0058252	0.35
-22.727753	5.317147	1.0162095	0.38
-23.03985	5.353861	1.0275639	0.36
-23.347233	5.3495936	1.037931	0.36
-23.6776	5.3493786	1.0493236	0.36
-24.01498	5.3471813	1.0607252	0.4
-24.346357	5.342972	1.0721203	0.37
-24.70273	5.3418183	1.0845438	0.32
-25.261002	5.3821144	1.1031882	0.19
-26.31775	5.5664864	1.1413591	0.15
-26.78566	5.492653	1.1569463	0.34
-26.78723	5.4067206	1.1559864	0.45
-26.996702	5.3622518	1.1632543	0.39
-27.463057	5.3673553	1.1788043	0.31
-27.930124	5.414429	1.1953365	0.36
-28.373503	5.409486	1.2108636	0.34
-28.847872	5.407614	1.2264258	0.32
-29.347235	5.4078	1.2440164	0.32
-29.863598	5.4080267	1.2616272	0.31
-30.413958	5.4103317	1.2802769	0.3
-30.966316	5.4106436	1.2999297	0.37
-31.457409	5.4467826	1.3164943	0.31
-32.146732	5.463407	1.3403015	0.23
-32.85205	5.47907	1.3651278	0.32
-33.48341	5.4785705	1.3868737	0.21
-33.76092	5.4162765	1.3962286	0.41
-34.256348	5.387475	1.412826	0.29
-34.964703	5.388157	1.4376618	0.32
-35.690742	5.443839	1.4624944	0.3
-36.46709	5.4466805	1.4894089	0.29
-37.219456	5.4414716	1.5162987	0.28
-38.071796	5.4454923	1.5453019	0.18
-38.986126	5.4536576	1.5773765	0.44
-39.886475	5.452797	1.608438	0.24
-40.79283	5.448952	1.6395079	0.2
-41.78084	5.514249	1.6746439	0.26
-42.81518	5.515704	1.7098618	0.2
-43.92151	5.520328	1.7481627	0.0
-59.906265	5.4553337	2.3039944	0.14
-59.739117	5.252091	2.297883	0.4
-59.717937	5.062185	2.296938	0.24
-59.70975	4.8743086	2.2960072	0.19
-59.736557	4.6895123	2.296116	0.41
-59.727375	4.500634	2.2961848	0.24
-59.736187	4.3137975	2.2952738	0.19
-59.742596	4.2208834	2.2953205	0.41
-59.738415	4.0330167	2.2953947	0.24
-59.73323	3.8461466	2.2944672	0.2
-59.75904	3.6603496	2.2955759	0.41
-59.746864	3.4724638	2.2946408	0.24
-59.75368	3.2856226	2.2947276	0.2
-59.781086	3.1937578	2.2957985	0.41
-59.756912	3.0058436	2.2938495	0.24
-59.750732	2.8189716	2.293921	0.19
-59.78155	2.6331866	2.2950356	0.4
-59.77037	2.4463027	2.2941015	0.24
-59.776196	2.2594595	2.2941873	0.19
-59.795017	2.073646	2.294288	0.41
-59.78643	1.9796975	2.2943175	0.21
-59.812256	1.7939008	2.2944264	0.0
-57.19534	1.5378842	2.2034636	0.1
-56.970165	1.35449	2.195277	0.17
-56.902977	1.1754675	2.1932743	0.18
-56.7528	0.9952489	2.1871746	0.1
-56.40363	0.8135591	2.1748421	0.0
-56.42503	0.7256772	2.1759048	0.07
-56.00386	0.5458152	2.161487	0.16
-55.591686	0.36797306	2.1470792	0.12
-55.823475	0.19565524	2.1554246	0.18
-55.021835	-0.24757196	2.0116115	0.11
-55.290825	-0.42407337	2.0203652	0.09
-55.560806	-0.6015764	2.0291183	0.18
-55.412796	-0.6871586	2.0243254	0.25
-55.82577	-0.86899775	2.0379121	0.19
-56.16175	-1.0516536	2.0495896	0.1
-56.327724	-1.2329069	2.054466	0.08
-56.324696	-1.411761	2.0545397	0.16
-56.88967	-1.5160215	2.0739174	0.09
-56.874645	-1.6948472	2.073005	0.14
-56.84962	-1.8736491	2.0731041	0.17
-57.04158	-2.0609598	2.0789523	0.11
-59.921413	-2.3545702	2.1736858	0.37
-59.894363	-2.5433598	2.172791	0.23
-59.89832	-2.7332222	2.1738603	0.18
-59.916294	-2.8291907	2.1738765	0.39
-59.91525	-3.0190415	2.1749516	0.2
-59.932205	-3.208935	2.1760056	0.38
-59.92216	-3.3987646	2.1760912	0.23
-59.91412	-3.5875995	2.1761742	0.18
-59.936073	-3.7795036	2.177223	0.39
-59.92903	-3.9693403	2.177305	0.22
-59.93801	-4.0642886	2.1773312	0.18
-59.957966	-4.256188	2.1793823	0.16
-43.945	-3.2609255	1.6548154	0.18
-43.616123	-3.3750553	1.6442481	0.19
-43.691193	-3.5201209	1.647218	0.23
-43.784256	-3.6672275	1.6511675	0.18
-43.822327	-3.8102067	1.6521801	0.34
-43.97034	-3.8924944	1.6580389	0.21
-44.011414	-4.0374794	1.6590486	0.17
-43.360603	-4.1158724	1.6388462	0.32
-43.327694	-4.2516885	1.6379392	0.2
-43.41176	-4.3987746	1.6408992	0.32
-44.123703	-4.6113014	1.6651459	0.1
-44.184772	-4.7593317	1.668133	0.08
-44.171814	-4.8282475	1.6671758	0.15
-44.061916	-4.957886	1.664357	0.0
-44.9618	-5.2028356	1.6943945	0.0
-44.213043	-5.2580132	1.6702985	0.0
-46.045692	-5.6230865	1.7312845	0.0
-44.303185	-5.553	1.6753097	0.1
-44.409195	-5.6381865	1.6782186	0.29
-44.01138	-5.729171	1.6657236	0.11
-43.95548	-5.8639345	1.664843	0.0
-45.126247	-6.1644855	1.7045821	0.15
-41.452328	-5.7980366	1.5837679	0.12
-31.99208	-4.585487	1.2724419	0.32
-31.893278	-4.674183	1.2695954	0.34
-31.759403	-4.706839	1.264767	0.31
-31.62861	-4.789464	1.2609558	0.22
-31.617785	-4.891359	1.2610109	0.52
-31.540981	-4.982106	1.2591392	0.19
-31.26324	-5.039401	1.2504915	0.23
-31.204437	-5.1321893	1.2495993	0.38
-31.624474	-5.304055	1.2641735	0.27
-31.034756	-5.25569	1.2448512	0.25
-30.852997	-5.326203	1.2390953	0.27
-30.921152	-5.439278	1.2420614	0.32
-31.209229	-5.5918455	1.2527834	0.23
-30.81055	-5.621874	1.2392677	0.29
-30.599808	-5.6843247	1.233543	0.18
-30.794914	-5.820684	1.2403681	0.24
-31.404774	-5.9870067	1.2607143	0.2
-30.606258	-5.9361463	1.235639	0.18
-30.474493	-6.011775	1.2318261	0.3
-30.306742	-6.0783253	1.2270522	0.35
-30.340912	-6.185324	1.2280557	0.34
-30.355091	-6.2892785	1.2290815	0.25
-30.3142	-6.33015	1.2281467	0.34
-30.290396	-6.4260206	1.2282141	0.28
-30.235603	-6.514822	1.2273153	0.31
-30.156826	-6.5985713	1.225443	0.32
-30.45588	-6.7641563	1.236156	0.32
-30.037252	-6.7721553	1.2226555	0.29
-29.985462	-6.8599653	1.2217528	0.35
-30.013546	-6.916989	1.2237426	0.33
-30.034723	-7.02196	1.2247603	0.34
-29.95695	-7.104712	1.222886	0.34
-30.078081	-7.233903	1.2277946	0.28
-30.102259	-7.3408794	1.2298094	0.35
-30.122435	-7.4468474	1.2308282	0.38
-30.031668	-7.525573	1.2289677	0.29
-29.712923	-7.4968367	1.2183342	0.26
-29.612167	-7.5715413	1.2154839	0.32
-29.751286	-7.706771	1.2213733	0.31
-29.377674	-7.71088	1.2098185	0.31
-29.322897	-7.7956862	1.2089176	0.34
-29.36207	-7.905697	1.2109152	0.34
-29.33728	-7.9995685	1.2109823	0.26
-29.38135	-8.060628	1.2129545	0.37
-29.44451	-8.17869	1.2159266	0.28
-29.363749	-8.256441	1.2140535	0.36
-29.277994	-8.333179	1.212186	0.37
-29.337154	-8.450234	1.2151624	0.3
-29.337349	-8.551161	1.2162021	0.31
-29.374523	-8.663166	1.2182025	0.32
-29.249695	-8.676859	1.2143561	0.35
-29.38381	-8.817075	1.2202523	0.33
-29.436974	-8.935115	1.2232357	0.26
-29.267273	-8.985675	1.2184572	0.33
-29.239487	-9.078541	1.2185267	0.43
-22.87765	-7.2018123	1.0013471	0.24
-29.341715	-9.26265	1.2234776	0.4
-29.388884	-9.380676	1.2264677	0.18
-23.073122	-7.4640827	1.0102212	0.38
-23.055368	-7.5389857	1.010273	0.18
-29.291534	-9.657245	1.2256911	0.31
-29.39566	-9.794393	1.2306207	0.39
-29.321905	-9.873161	1.2297387	0.31
-23.863659	-8.0945	1.0405334	0.36
-23.837912	-8.170383	1.0405946	0.21
-29.991938	-10.3614	1.2551314	0.3
-23.46763	-8.211474	1.0300528	0.17
-23.197056	-8.20084	1.0213715	0.3
-23.287228	-8.314972	1.0253094	0.34
-23.377403	-8.431103	1.0302482	0.29
-23.669313	-8.577689	1.0409583	0.23
-29.99599	-10.950991	1.2623513	0.42
-30.12209	-11.104181	1.2682596	0.31
-30.074316	-11.195004	1.2673506	0.32
-30.38428	-11.418581	1.280067	0.3
-34.060722	-12.911235	1.4102659	0.14
-24.669966	-9.470426	1.0821157	0.39
-24.469229	-9.437973	1.0753423	0.34
-24.267614	-9.450487	1.0695873	0.4
-24.034021	-9.447936	1.061865	0.37
-23.814423	-9.449414	1.0551271	0.34
-23.626804	-9.462961	1.0503561	0.37
-23.414204	-9.464457	1.0436102	0.43
-23.224592	-9.475001	1.0378404	0.31
-23.059843	-9.451627	1.0330279	0.48
-23.075066	-9.542601	1.034045	0.34
-23.049324	-9.617488	1.0341045	0.62
-23.013596	-9.689353	1.0341748	0.22
-22.963873	-9.754191	1.0332589	0.56
-23.082014	-9.890376	1.0391701	0.27
-24.419128	-10.547085	1.0878261	0.11
-22.519842	-9.779124	1.020798	0.0
-21.263897	-9.562306	0.9802143	0.36
-20.712627	-9.396118	0.9618093	0.34
-20.247164	-9.227134	0.94530076	0.3
-20.098553	-9.237776	0.9414826	0.27
-20.089815	-9.310705	0.9415211	0.46
-19.934212	-9.316335	0.9377094	0.0
-20.035378	-9.44049	0.9416359	0.0
-19.763884	-9.3908825	0.9329417	0.0
-19.479532	-9.371225	0.9242744	0.0
-19.019747	-9.377137	0.91082686	0.0
-18.742538	-9.390475	0.9031638	0.0
-18.050873	-9.228954	0.88093096	0.23
-17.955233	-9.251714	0.87805426	0.36
-17.819637	-9.254393	0.8742178	0.29
-17.723007	-9.27715	0.8723423	0.32
-17.71029	-9.342078	0.87238204	0.34
-17.74153	-9.430094	0.87437767	0.17
-17.715693	-9.453018	0.87441725	0.5
-17.625055	-9.47679	0.87253475	0.34
-17.495459	-9.479485	0.868691	0.46
-17.371859	-9.485189	0.8648412	0.36
-17.24626	-9.487893	0.8619927	0.47
-17.130655	-9.496616	0.85813445	0.38
-17.070992	-9.534452	0.85722005	0.45
-17.084116	-9.577456	0.8582202	0.47
-17.079393	-9.645402	0.8592511	0.69
-17.028723	-9.688256	0.8583275	0.35
-16.91512	-9.695985	0.8554664	0.35
-16.801517	-9.702715	0.8526049	0.36
-16.678925	-9.703427	0.84875196	0.38
-16.577175	-9.680203	0.8458653	0.39
-16.47257	-9.690951	0.8429946	0.39
-16.361965	-9.69569	0.8401288	0.36
-16.23838	-9.693402	0.836276	0.41
-16.14277	-9.7071705	0.8343955	0.36
-16.016193	-9.701878	0.83054525	0.41
-15.9175825	-9.711642	0.8276669	0.36
-15.832816	-9.694454	0.8247623	0.42
-15.724225	-9.698198	0.8218937	0.35
-15.614632	-9.699943	0.81902564	0.42
-15.520024	-9.710714	0.81614286	0.29
-15.102787	-9.519858	0.8015743	0.39
-14.983214	-9.512583	0.79771507	0.39
-14.885618	-9.5183525	0.7958341	0.54
-14.808846	-9.502183	0.7929205	0.39
-14.704263	-9.502938	0.79004616	0.44
-14.605668	-9.505708	0.78816545	0.44
-14.508071	-9.508479	0.78528345	0.45
-14.412476	-9.512255	0.7823995	0.43
-14.320877	-9.518039	0.78051144	0.45
-14.246113	-9.501873	0.77759534	0.44
-14.149522	-9.503648	0.77471185	0.46
-14.040945	-9.4964	0.7718395	0.68
-13.951347	-9.501189	0.76994866	0.2
-13.722921	-9.411712	0.7621911	0.54
-13.774154	-9.510773	0.76516455	0.34
-13.702532	-9.525599	0.76325566	0.46
-13.619785	-9.50142	0.7603464	0.45
-13.539182	-9.510228	0.7584462	0.45
-13.452586	-9.514026	0.7565513	0.49
-13.423918	-9.557935	0.756601	0.53
-13.429202	-9.6249075	0.7576179	0.53
-13.431495	-9.690875	0.7596379	0.52
-13.428793	-9.753834	0.76066273	0.53
-13.439924	-9.793838	0.7616631	0.54
-13.431231	-9.852784	0.7626936	0.54
-13.429525	-9.916743	0.76371735	0.52
-13.441805	-9.991731	0.765728	0.52
-13.434107	-10.05168	0.76675737	0.52
-13.431402	-10.115638	0.76778203	0.53
-13.430695	-10.1816	0.7688048	0.51
-13.440829	-10.222601	0.7708063	0.51
-13.44212	-10.290566	0.7718273	0.52
-13.4503975	-10.363546	0.77384144	0.51
-13.447695	-10.429504	0.7748662	0.5
-13.446988	-10.497466	0.7758893	0.52
-13.438289	-10.5584135	0.77691936	0.5
-13.434586	-10.62437	0.77794504	0.5
-13.452703	-10.672386	0.77993894	0.49
-13.464978	-10.751371	0.7819497	0.51
-13.447295	-10.807302	0.7829885	0.51
-13.446584	-10.876265	0.7840112	0.5
-13.443876	-10.944223	0.7850358	0.5
-13.441169	-11.012182	0.7870604	0.5
-13.456292	-11.060191	0.78805745	0.5
-13.462572	-11.136167	0.7900737	0.48
-13.460861	-11.206127	0.7910974	0.48
-13.453163	-11.272076	0.79312676	0.49
-13.446458	-11.338027	0.7941549	0.48
-13.450739	-11.413998	0.79617304	0.47
-13.448027	-11.483957	0.79719746	0.48
-13.476128	-11.543991	0.7991825	0.48
-13.465435	-11.609934	0.80021495	0.47
-13.459729	-11.678886	0.80124223	0.47
-13.457019	-11.750845	0.8032668	0.48
-13.461296	-11.828816	0.8052849	0.48
-13.450594	-11.893761	0.80631655	0.46
-13.462863	-11.980746	0.8083276	0.48
-13.477982	-12.031755	0.8103247	0.45
-13.467282	-12.0987	0.8113567	0.47
-13.465568	-12.17366	0.8123803	0.46
-13.465849	-12.250624	0.8144021	0.46
-13.462138	-12.324581	0.81642747	0.45
-13.4624195	-12.402545	0.8184493	0.46
-13.477536	-12.455554	0.8194466	0.41
-13.475821	-12.532515	0.8214702	0.43
-13.473108	-12.609472	0.8234949	0.45
-13.473385	-12.688437	0.8245165	0.45
-13.467676	-12.76339	0.8265438	0.44
-13.467954	-12.843354	0.8285655	0.44
-13.468236	-12.925318	0.83058745	0.46
-13.458389	-12.956282	0.8306073	0.6
-13.467651	-13.046262	0.8326209	0.21
-13.463939	-13.125218	0.8346464	0.54
-13.471202	-13.214195	0.8366617	0.38
-13.47248	-13.299161	0.83868283	0.42
-13.455784	-13.366095	0.8407197	0.48
-13.4680395	-13.46208	0.84273076	0.29
-13.471171	-13.507067	0.84373885	0.53
-8.496914	-8.668149	0.61421853	0.57
-8.451317	-8.678042	0.6132762	0.26
-8.36079	-8.641856	0.6103737	0.21
-13.4612875	-13.839903	0.8518358	0.55
-8.830612	-9.226643	0.63498735	0.36
-13.469819	-14.022846	0.8558721	0.18
-13.470949	-14.06683	0.8578818	0.61
-8.905265	-9.448711	0.6419631	0.44
-13.469496	-14.242754	0.86192703	0.31
-8.210122	-8.842432	0.61161363	0.32
-8.042732	-8.721113	0.60477775	0.36
-8.042052	-8.775088	0.60579437	0.38
-7.9774895	-8.7619505	0.6038676	0.34
-8.021567	-8.836017	0.60683656	0.44
-7.9050994	-8.7667885	0.6029553	0.28
-7.856502	-8.76868	0.60201377	0.58
-13.648183	-15.122792	0.8879343	0.22
-7.882091	-8.906679	0.60602266	0.38
-7.8864074	-8.968662	0.60703504	0.52
-7.9953694	-9.117841	0.6139476	0.25
-13.497388	-15.291402	0.8881437	0.3
-8.519016	-9.817705	0.6425211	0.41
-8.420511	-9.768509	0.6396236	0.28
-7.6492825	-8.957146	0.6023131	0.35
-7.9969397	-9.409725	0.62102556	0.43
-7.7766733	-9.216321	0.6112331	0.27
-7.7009754	-9.158179	0.60830677	0.35
-7.8001046	-9.3313265	0.6152363	0.17
-7.456079	-8.98871	0.5985503	0.48
-7.7897563	-9.438263	0.6172768	0.41
-7.745156	-9.445163	0.616331	0.44
-7.7434688	-9.502138	0.61834776	0.32
-7.74478	-9.564117	0.6193622	0.38
-8.668113	-10.702688	0.66857356	0.39
-7.5925584	-9.472821	0.61451703	0.41
-7.7844872	-9.766128	0.6253672	0.34
-7.9085517	-9.980316	0.6342763	0.38
-13.626251	-17.082035	0.93738294	0.23
-7.4710526	-9.565525	0.61368257	0.36
-7.519267	-9.686584	0.61865646	0.45
-7.413644	-9.586394	0.61375475	0.29
-7.3870115	-9.6143265	0.61379266	0.45
-7.417267	-9.715356	0.61678225	0.57
-7.379654	-9.72927	0.61682934	0.59
-7.3400483	-9.741181	0.61587816	0.59
-7.2854724	-9.7330675	0.6149395	0.59
-7.237889	-9.734965	0.6139952	0.59
-7.2081094	-9.727904	0.61302805	0.61
-7.1445527	-9.706777	0.6110966	0.73
-7.217711	-9.866878	0.6170497	0.58
-3.6076458	-5.1288075	0.41911423	0.18
-3.5650713	-5.103724	0.41716078	0.2
-3.557452	-5.127698	0.4181786	0.44
-3.5546253	-5.139687	0.4181862	0.29
-3.518067	-5.124613	0.4172283	0.15
-6.8322535	-9.697117	0.6054554	0.27
-6.8195972	-9.744075	0.60648066	0.6
-6.768024	-9.736968	0.60453844	0.57
-6.72244	-9.737872	0.60459113	0.61
-6.6748605	-9.735773	0.6036454	0.63
-6.645082	-9.725714	0.6026773	0.63
-6.603485	-9.730624	0.6017262	0.63
-6.563885	-9.73854	0.6007734	0.64
-6.5193005	-9.739446	0.6008247	0.63
-6.47272	-9.737349	0.59987766	0.62
-6.435116	-9.747268	0.59892285	0.56
-6.426444	-9.799233	0.5999439	0.7
-6.40266	-9.798184	0.5999708	0.18
-6.402968	-9.864165	0.60198444	0.7
-6.3733454	-9.886098	0.60202277	0.71
-6.474417	-10.105243	0.6099533	0.27
-6.461757	-10.155202	0.6109779	0.41
-6.3433485	-10.043989	0.6060894	0.24
-6.392384	-10.15306	0.610056	0.47
-6.3886957	-10.216034	0.6110728	0.43
-6.3361316	-10.204929	0.6101299	0.36
-6.335439	-10.273908	0.6121443	0.29
-6.301827	-10.291835	0.61218566	0.54
-6.358993	-10.453907	0.6181528	0.14
-7.199212	-11.867242	0.6724806	0.23
-7.4477353	-12.305632	0.689285	0.23
-7.421089	-12.348566	0.6903216	0.52
-7.386465	-12.379489	0.6903649	0.27
-5.8815603	-10.006054	0.5966032	0.31
-5.796081	-9.934898	0.59368575	0.37
-5.7714496	-9.9638405	0.5937189	0.48
-5.7318597	-9.96876	0.5927642	0.46
-5.6801434	-9.916668	0.5908125	0.38
-5.636567	-9.91458	0.5898609	0.3
-5.651831	-10.010587	0.59286153	0.52
-5.584317	-9.967463	0.59092915	0.39
-7.3220305	-13.036201	0.708543	0.25
-5.573955	-10.09341	0.5939633	0.28
-7.2247095	-13.009013	0.70664346	0.31
-5.446744	-9.978183	0.58908445	0.17
-5.356297	-9.892022	0.5851699	0.73
-5.3037453	-9.870922	0.5832247	0.69
-5.2721376	-9.886856	0.5832626	0.73
-5.2375326	-9.895785	0.5833026	0.71
-5.2238736	-9.943746	0.58432597	0.4
-5.1980977	-9.933698	0.5833528	0.58
-7.0053725	-13.339508	0.71292734	0.22
-5.169788	-10.03062	0.58640045	0.32
-5.0933	-9.961484	0.58247334	0.29
-5.083631	-10.018453	0.58449334	0.39
-5.0430536	-10.018373	0.583538	0.38
-4.9815297	-9.97626	0.58159876	0.55
-4.987661	-10.025262	0.5836	0.29
-4.9291296	-9.988154	0.58165824	0.33
-4.9154696	-10.038117	0.5826812	0.29
-4.900818	-10.0880785	0.583705	0.55
-4.889148	-10.142045	0.5857261	0.3
-4.719946	-9.882769	0.5748709	0.35
-4.621542	-9.762602	0.56996	0.63
-4.5967703	-9.751555	0.5689854	0.65
-4.557191	-9.747479	0.5690281	0.61
-4.525582	-9.758416	0.5680642	0.64
-4.487005	-9.757342	0.5681062	0.63
-4.4464283	-9.750265	0.56714934	0.62
-4.4118366	-9.756197	0.56718785	0.62
-4.3742523	-9.755125	0.56622857	0.64
-4.351474	-9.746083	0.566252	0.64
-4.314888	-9.747012	0.5652918	0.65
-4.285278	-9.761953	0.56532604	0.64
-4.243709	-9.751876	0.5643696	0.65
-4.2101154	-9.75881	0.5644069	0.64
-4.175519	-9.7617445	0.5634446	0.64
-4.151749	-9.7507	0.5634687	0.64
-4.11815	-9.755636	0.5625056	0.64
-4.0855594	-9.765573	0.562542	0.64
-4.0479794	-9.762502	0.56258196	0.62
-4.00741	-9.752428	0.56162417	0.64
-3.9748108	-9.759365	0.56166	0.64
-3.934238	-9.747291	0.56070185	0.64
-3.9204328	-9.757263	0.5607179	0.67
-3.887839	-9.765201	0.5607537	0.66
-3.8472729	-9.754127	0.55979556	0.65
-3.811688	-9.754061	0.5588334	0.65
-3.7790935	-9.760999	0.55886894	0.66
-3.737524	-9.743924	0.55791104	0.64
-3.712904	-9.770874	0.5589404	0.66
-3.694115	-9.76784	0.5579599	0.64
-3.6555436	-9.759769	0.5569998	0.65
-3.6209564	-9.760706	0.55703646	0.64
-3.5863705	-9.7616415	0.55707306	0.63
-3.5478036	-9.753572	0.5561127	0.65
-3.518195	-9.765517	0.55614525	0.65
-3.4984126	-9.75948	0.55616534	0.64
-3.459843	-9.749412	0.55520463	0.64
-3.4272523	-9.755352	0.55423945	0.65
-3.3956509	-9.761293	0.5542732	0.66
-3.3580801	-9.753226	0.5543116	0.64
-3.3264856	-9.761168	0.5533454	0.64
-3.294889	-9.768109	0.55337906	0.64
-3.2731152	-9.755073	0.55340034	0.63
-3.2385354	-9.755011	0.55243623	0.62
-3.2049477	-9.755949	0.5524712	0.63
-3.1713583	-9.755889	0.55250597	0.63
-3.1417603	-9.7698345	0.552538	0.64
-3.1041925	-9.759769	0.5515758	0.64
-3.0715961	-9.760711	0.55160946	0.65
-3.0548077	-9.76268	0.55062693	0.66
-3.0192277	-9.755618	0.5506628	0.66
-2.9866414	-9.759561	0.5506967	0.64
-2.9550505	-9.766503	0.5497297	0.63
-2.9214623	-9.764445	0.54976386	0.64
-2.8868847	-9.761384	0.5497989	0.65
-2.855288	-9.765327	0.54883146	0.63
-2.8355122	-9.756294	0.54885083	0.65
-2.8178577	-9.806258	0.5498731	0.68
-2.7912464	-9.829209	0.55090207	0.21
-2.776581	-9.892178	0.55292225	0.66
-2.7400088	-9.881116	0.5519582	0.74
-2.7890472	-10.160174	0.5619315	0.48
-2.8181696	-10.377204	0.56891936	0.32
-2.798386	-10.368171	0.5679383	0.61
-2.74987	-10.322091	0.5659831	0.32
-2.7441494	-10.424073	0.5699963	0.25
-2.748378	-10.564068	0.5740023	0.18
-2.6172583	-10.216875	0.5621068	0.19
-2.588651	-10.238824	0.56213665	0.63
-2.5907633	-10.308823	0.5641395	0.18
-2.5283155	-10.201725	0.56019354	0.41
-2.4867756	-10.175656	0.55923265	0.27
-2.4163744	-10.033549	0.55429226	0.2
-2.3718517	-9.991478	0.5523333	0.5
-2.3561733	-10.0574465	0.55435306	0.31
-2.322592	-10.05639	0.5543859	0.31
-2.2374053	-9.912258	0.5484601	0.66
-2.1998513	-9.893197	0.54849565	0.71
-2.1712468	-9.910149	0.5485247	0.7
-2.1505916	-9.957111	0.5495476	0.54
-2.173698	-10.198133	0.55753934	0.54
-2.1519346	-10.176099	0.556559	0.22
-2.8919053	-13.569096	0.6740355	0.32
-2.860254	-13.625043	0.6750667	0.3
-2.0521874	-10.176936	0.5566551	0.24
-2.0235746	-10.195888	0.5566835	0.44
-1.9870102	-10.178829	0.5557176	0.3
-1.9593933	-10.203784	0.5567452	0.26
-1.9396231	-10.189753	0.55576336	0.29
-1.9040554	-10.176696	0.55579656	0.26
-1.8724653	-10.184645	0.5558269	0.17
-1.8418686	-10.197595	0.55585647	0.48
-3.0660264	-16.592226	0.7749895	0.31
-1.7727203	-10.176485	0.55492085	0.22
-1.7421243	-10.189437	0.55495024	0.14
-1.6786491	-9.938348	0.5459991	0.31
-1.6401095	-9.901288	0.5450339	0.75
-1.5946257	-9.830219	0.5420737	0.3
-1.5550939	-9.781159	0.540109	0.63
-1.5245056	-9.78611	0.54013795	0.61
-1.4929254	-9.78606	0.54016757	0.64
-1.4771346	-9.785037	0.54018235	0.62
-1.4465468	-9.7899885	0.54021114	0.65
-1.4149631	-9.78494	0.54024047	0.63
-1.3823919	-9.778889	0.5392706	0.64
-1.3537836	-9.7898445	0.5392976	0.61
-1.323199	-9.797796	0.5393262	0.63
-1.2906263	-9.786747	0.53935593	0.64
-1.2748356	-9.783723	0.5393704	0.64
-1.2442492	-9.788675	0.5393988	0.65
-1.2126671	-9.780628	0.5384276	0.64
-1.1820825	-9.787581	0.53845584	0.66
-1.1514937	-9.787535	0.53848386	0.64
-1.1189238	-9.772486	0.5385132	0.65
-1.08933	-9.78644	0.53854054	0.65
-1.0735418	-9.784416	0.53855485	0.65
-1.042952	-9.780371	0.5375826	0.66
-1.0133563	-9.790325	0.5386096	0.66
-0.9817826	-9.790278	0.5386381	0.64
-0.9502064	-9.783232	0.53766644	0.64
-0.9206081	-9.787189	0.5376932	0.67
-0.89002264	-9.789143	0.5377207	0.64
-0.8732467	-9.776117	0.53773546	0.65
-0.8436498	-9.784074	0.53776205	0.65
-0.81306607	-9.793029	0.53778946	0.66
-0.78149223	-9.7799835	0.5368174	0.66
-0.7509078	-9.779939	0.53684455	0.66
-0.72032374	-9.782893	0.5368717	0.64
-0.70453835	-9.77387	0.5368855	0.65
-0.67494094	-9.788828	0.5369118	0.65
-0.6453438	-9.795785	0.5379379	0.64
-0.61377436	-9.77974	0.5369654	0.65
-0.5831905	-9.784696	0.53699225	0.66
-0.5526079	-9.782652	0.53701895	0.65
-0.52202487	-9.783608	0.5370456	0.66
-0.50722605	-9.786588	0.5370585	0.66
-0.47664225	-9.7905445	0.537085	0.64
-0.44606027	-9.788502	0.53711146	0.66
-0.4154794	-9.784457	0.5371378	0.66
-0.38489735	-9.784414	0.53716415	0.65
-0.35431927	-9.774373	0.5361904	0.66
-0.32471836	-9.788331	0.53721577	0.64
-0.30991614	-9.797311	0.5372284	0.62
-0.27835518	-9.782267	0.5362553	0.63
-0.24875921	-9.784225	0.53628045	0.64
-0.21817297	-9.793184	0.5373064	0.64
-0.18759748	-9.783142	0.53633225	0.64
-0.15799525	-9.794101	0.5363572	0.64
-0.14221567	-9.78808	0.5363705	0.64
-0.11163845	-9.783038	0.5363962	0.61
-0.08204337	-9.783998	0.536421	0.64
-0.05145677	-9.7909565	0.5364465	0.63
-0.020889066	-9.775916	0.5364721	0.64
0.008725923	-9.798876	0.5364965	0.64
0.039301284	-9.792835	0.5365219	0.6
0.05507217	-9.779814	0.536535	0.61
0.08565657	-9.783772	0.53656024	0.62
0.11525266	-9.785734	0.53658456	0.61
0.14582762	-9.780694	0.53660965	0.6
0.17659034	-9.942654	0.54163325	0.72
0.20707697	-9.856613	0.53865886	0.21
0.2378048	-9.976574	0.54268247	0.71
0.25358722	-9.972552	0.5426953	0.65
0.28530443	-10.085511	0.5467195	0.3
0.31685773	-10.065472	0.545745	0.38
0.3485111	-10.12143	0.5477695	0.37
0.38006234	-10.10039	0.5477949	0.46
0.41164073	-10.09935	0.5478199	0.34
0.42641816	-10.081331	0.54683185	0.37
0.45799282	-10.078291	0.5468568	0.36
0.4885974	-10.086252	0.5468808	0.36
0.522214	-10.127211	0.5489065	0.41
0.5527751	-10.106172	0.5479307	0.39
0.5833488	-10.094134	0.54795474	0.39
0.6159547	-10.117093	0.5479797	0.34
0.629727	-10.091076	0.54799086	0.26
0.6633328	-10.121035	0.54901624	0.62
0.69491965	-10.123996	0.5490405	0.2
0.7265195	-10.133958	0.5490646	0.6
0.75503033	-10.073922	0.54708767	0.25
0.78766334	-10.108882	0.54811186	0.3
0.81517804	-10.046848	0.5461342	0.76
0.82181126	-9.90584	0.54214233	0.27
0.85137594	-9.887804	0.5411653	0.61
0.8829732	-9.899766	0.542189	0.71
0.9125281	-9.87773	0.54121196	0.44
0.95325017	-10.004683	0.5452395	0.71
0.99194384	-10.101637	0.5492661	0.2
1.0188608	-10.226606	0.5532831	0.55
1.0494413	-10.21757	0.553306	0.29
1.0830363	-10.232532	0.5533304	0.41
1.1136078	-10.219495	0.55335325	0.28
1.145177	-10.211459	0.5533767	0.3
1.1777707	-10.21942	0.5534003	0.4
1.2083504	-10.210385	0.5534228	0.3
1.2271509	-10.229364	0.55443597	0.38
1.2577285	-10.219329	0.55445844	0.27
1.2883085	-10.210294	0.5534808	0.28
1.3218863	-10.216255	0.5545048	0.32
1.3544807	-10.223219	0.554528	0.4
1.3840495	-10.205186	0.5545497	0.21
1.4206641	-10.239145	0.55557483	0.47
1.4354359	-10.225128	0.5545857	0.33
1.4670261	-10.225093	0.5556081	0.3
1.4986014	-10.219058	0.5546306	0.32
1.5321996	-10.231021	0.55565387	0.4
1.5647789	-10.230985	0.55567676	0.34
1.5963514	-10.22395	0.555699	0.28
1.6299466	-10.233914	0.5567221	0.24
1.6457286	-10.228897	0.5567332	0.46
1.6783208	-10.2328615	0.55675566	0.33
1.7098938	-10.225827	0.55677766	0.34
1.7394505	-10.204796	0.5557987	0.25
1.774063	-10.223759	0.55682176	0.3
1.8096524	-10.238721	0.55784553	0.4
1.823442	-10.227706	0.5568553	0.32
1.8570207	-10.230671	0.55787796	0.33
1.8886071	-10.227637	0.5578994	0.28
1.9241976	-10.2416	0.5579229	0.3
1.9567881	-10.2435665	0.5589447	0.44
1.9913838	-10.25453	0.5589674	0.39
2.0209346	-10.232499	0.55898786	0.29
2.0407465	-10.251479	0.5590004	0.34
2.070317	-10.235449	0.55902046	0.24
2.1069138	-10.253411	0.56004393	0.41
2.1404922	-10.254377	0.560066	0.28
2.1760976	-10.270342	0.56108874	0.34
2.1910129	-10.018328	0.55310756	0.68
2.204803	-10.009315	0.55211693	0.7
2.2172892	-9.913302	0.54912865	0.41
2.2448413	-9.889276	0.5491474	0.38
2.2623568	-9.821258	0.5471614	0.62
2.290938	-9.809231	0.5461803	0.62
2.3255281	-9.820196	0.5472022	0.61
2.3423328	-9.8261795	0.5472128	0.63
2.3728995	-9.81715	0.5472327	0.64
2.405495	-9.822119	0.54825324	0.62
2.438076	-9.823088	0.5482739	0.64
2.4676483	-9.812058	0.548293	0.63
2.5012376	-9.8180275	0.548314	0.65
2.520035	-9.82801	0.54932535	0.62
2.5506198	-9.82298	0.54934466	0.64
2.583208	-9.824949	0.5493649	0.65
2.6167922	-9.8289175	0.5503856	0.65
2.6483696	-9.824888	0.55040526	0.66
2.6809516	-9.824859	0.55042535	0.66
2.7135344	-9.824828	0.5504453	0.66
2.7293239	-9.822814	0.55045503	0.65
2.765921	-9.837779	0.5514767	0.65
2.7985017	-9.83675	0.5514965	0.65
2.8280725	-9.824723	0.5515148	0.65
2.8616674	-9.829693	0.5525349	0.66
2.8952506	-9.831663	0.5525549	0.64
2.9238298	-9.818637	0.5525724	0.64
2.9446254	-9.831619	0.5535843	0.65
2.9802175	-9.840587	0.553605	0.65
3.0087976	-9.827562	0.55362236	0.64
3.0393617	-9.816536	0.5536408	0.64
3.0749514	-9.824505	0.5546612	0.66
3.107538	-9.823476	0.5546802	0.67
3.1451292	-9.836444	0.5557015	0.66
3.160927	-9.835429	0.5557107	0.65
3.1935067	-9.832401	0.55572957	0.65
3.2260818	-9.828374	0.55574834	0.66
3.259664	-9.828346	0.5567676	0.67
3.2902455	-9.82032	0.5567852	0.64
3.326837	-9.829289	0.5568056	0.64
3.3466413	-9.8392725	0.5578163	0.63
3.377205	-9.827248	0.55783397	0.66
3.4047801	-9.8102255	0.55785	0.74
3.490492	-9.962149	0.5628919	0.39
16.431732	-47.820034	1.9216028	0.22
16.52904	-47.615982	1.9166379	0.18
16.703554	-47.63785	1.9187069	0.37
16.727146	-47.466846	1.9137132	0.23
16.91068	-47.51271	1.9177854	0.21
17.058128	-47.45761	1.9178416	0.0
22.087873	-60.951004	2.407025	0.0
23.129393	-63.21909	2.4914649	0.0
22.465666	-60.80175	2.4061625	0.0
22.641027	-60.68964	2.4052248	0.0
22.659546	-60.45065	2.3972259	0.0
22.669518	-59.901688	2.380216	0.0
22.897013	-59.93553	2.3843	0.0
23.430223	-60.767094	2.4175148	0.0
23.658712	-60.79294	2.4205978	0.0
23.841087	-60.696823	2.41966	0.0
24.15577	-60.939594	2.431779	0.0
24.017942	-60.310745	2.409712	0.0
24.261463	-60.37258	2.4148	0.0
24.492954	-60.402424	2.418882	0.0
24.57913	-60.0724	2.4099019	0.0
25.362799	-61.446754	2.4632163	0.0
25.848808	-62.074383	2.4894037	0.0
26.231102	-62.72007	2.514556	0.0
26.501642	-62.81389	2.520651	0.0
26.26414	-61.70516	2.4835324	0.0
26.403425	-61.498093	2.4785721	0.0
26.99762	-62.347626	2.5138013	0.0
27.125875	-62.109577	2.5078351	0.0
27.122875	-61.57364	2.490814	0.0
17.636892	-38.46409	1.642825	0.15
17.69124	-38.265076	1.6378366	0.17
17.702888	-38.134087	1.6338358	0.19
17.6811	-37.77414	1.621816	0.14
17.840649	-37.808044	1.6258702	0.13
10.3731575	-21.532463	1.0168192	0.53
10.306453	-21.22054	1.0067886	0.2
10.311879	-21.062555	1.0017872	0.2
10.309587	-20.974567	0.99878436	0.35
10.29298	-20.775602	0.99277407	0.43
10.286392	-20.598629	0.98776776	0.34
10.268788	-20.401663	0.980757	0.45
10.2582	-20.221691	0.9757491	0.35
10.239607	-20.029728	0.96973807	0.45
10.203262	-19.879766	0.96472174	0.38
10.186674	-19.694801	0.9587115	0.46
10.179103	-19.529829	0.95370483	0.29
10.158517	-19.342865	0.94769305	0.48
10.149941	-19.17789	0.94268596	0.3
10.160403	-19.052902	0.9386864	0.53
10.240973	-19.061857	0.94071424	0.4
10.281758	-19.066833	0.94072825	0.51
10.348305	-19.047802	0.9417503	0.38
10.440889	-19.076746	0.9437823	0.69
10.456362	-18.963755	0.9407843	0.54
10.576988	-19.043678	0.9458268	0.23
10.006367	-17.808168	0.8996007	0.39
9.983797	-17.637205	0.89358836	0.54
9.984266	-17.510225	0.88958484	0.34
9.964708	-17.34926	0.8845737	0.53
9.9621725	-17.21928	0.881569	0.33
9.951631	-17.077309	0.87656134	0.45
9.9511	-16.95333	0.8735574	0.36
9.903774	-16.811377	0.86853766	0.47
9.90225	-16.689396	0.8645334	0.36
9.884711	-16.542429	0.8595232	0.47
9.888192	-16.430447	0.85652083	0.36
9.865642	-16.276485	0.8515087	0.49
9.86012	-16.153507	0.84850293	0.37
9.8465805	-16.016539	0.84449416	0.48
9.815287	-15.909572	0.8404807	0.38
9.804761	-15.781599	0.83647317	0.51
9.802249	-15.66862	0.8334686	0.4
9.790726	-15.541648	0.8294607	0.52
9.790213	-15.432668	0.8264568	0.39
9.779692	-15.309695	0.8224492	0.41
9.769172	-15.187722	0.8184417	0.41
9.736886	-15.085756	0.81542814	0.41
9.72737	-14.967782	0.81142104	0.41
9.7208605	-14.855806	0.808415	0.42
9.713348	-14.74283	0.80540866	0.41
9.703845	-14.629857	0.8014016	0.43
9.700334	-14.523879	0.7983966	0.43
9.666051	-14.423914	0.7953825	0.42
9.65755	-14.3149395	0.79237586	0.46
9.710104	-14.295919	0.7923909	0.55
9.756658	-14.268904	0.79240376	0.71
9.8172245	-14.261879	0.7934214	0.33
9.864782	-14.236863	0.7934344	0.43
9.868291	-14.14688	0.7914317	0.7
9.96815	-14.244818	0.7964649	0.37
9.984668	-14.172825	0.79446656	0.56
10.14534	-14.308728	0.80151874	0.22
10.181882	-14.265722	0.8005272	0.24
10.162367	-14.143757	0.7975161	0.32
10.190909	-14.091756	0.7965217	0.16
9.531548	-13.042257	0.7542881	0.44
9.541074	-12.970268	0.7522877	0.5
9.529577	-12.869296	0.7492801	0.49
9.5290985	-12.785315	0.7472763	0.48
9.524616	-12.696336	0.7442711	0.49
9.512131	-12.598364	0.7422633	0.5
9.514651	-12.519381	0.73926044	0.5
9.489389	-12.445408	0.7372501	0.5
9.486908	-12.361428	0.73524565	0.5
9.475427	-12.267454	0.7322382	0.52
9.471945	-12.1834755	0.7302333	0.52
9.466475	-12.099498	0.727228	0.51
9.467002	-12.022516	0.7252245	0.52
9.442742	-11.952542	0.7232146	0.5
9.430262	-11.860569	0.72020686	0.51
9.435794	-11.791584	0.7182051	0.52
9.425317	-11.703609	0.71619797	0.54
9.416835	-11.617634	0.71319157	0.53
9.418373	-11.546651	0.71218854	0.68
9.329068	-11.39972	0.7061576	0.36
9.248539	-11.228792	0.70012796	0.24
9.358155	-11.290737	0.7041599	0.26
9.369709	-11.234748	0.7021601	0.54
9.369234	-11.161767	0.7011563	0.53
9.36777	-11.089787	0.69915223	0.54
9.362306	-11.013808	0.6971469	0.55
9.338053	-10.949833	0.6941374	0.57
9.340598	-10.88485	0.6931346	0.56
9.339136	-10.814869	0.6911306	0.59
9.366688	-10.777869	0.6911356	0.64
9.426269	-10.77885	0.69215065	0.62
9.484853	-10.778831	0.69316524	0.64
9.533427	-10.766818	0.6941767	0.64
9.566216	-10.769806	0.6951849	0.66
9.627798	-10.771786	0.6962001	0.65
9.674371	-10.756775	0.6972105	0.64
9.733956	-10.756757	0.6982249	0.64
9.790532	-10.7517395	0.6992381	0.64
9.842109	-10.741727	0.70024973	0.64
9.897681	-10.734712	0.70126235	0.66
9.935478	-10.742698	0.70327175	0.62
9.984046	-10.727687	0.7032821	0.64
10.048631	-10.730667	0.7052972	0.65
10.109211	-10.72865	0.70631087	0.64
10.152783	-10.708643	0.7073194	0.63
10.215362	-10.707625	0.7083335	0.62
10.254152	-10.714612	0.70934266	0.64
10.30473	-10.701601	0.71035296	0.66
10.352296	-10.683594	0.7113621	0.68
10.379854	-10.645597	0.7113654	0.68
10.397409	-10.597608	0.7103657	0.68
10.422974	-10.558613	0.70936835	0.68
10.441754	-10.544612	0.7103713	0.67
10.463316	-10.50162	0.7093727	0.67
10.499879	-10.472619	0.70937824	0.68
10.531438	-10.438622	0.70938224	0.68
10.548996	-10.391633	0.70838225	0.66
10.5845585	-10.361632	0.70938724	0.68
10.655145	-10.366612	0.71040225	0.55
10.756972	-10.433564	0.71442854	0.75
10.843563	-10.452537	0.7174477	0.78
10.926155	-10.467509	0.71946555	0.48
15.461081	-14.742918	0.9317328	0.2
15.4636	-14.65295	0.9297227	0.4
15.438111	-14.537996	0.92670506	0.23
15.331578	-14.34709	0.91966486	0.35
15.311334	-14.284118	0.9176541	0.18
15.2038	-14.094212	0.9106139	0.22
11.094844	-10.143581	0.7164699	0.63
11.121406	-10.1045885	0.7164713	0.73
11.112949	-10.033616	0.71446323	0.59
11.035689	-9.932671	0.71043944	0.46
11.064257	-9.896678	0.7104414	0.69
11.088818	-9.856687	0.70944226	0.64
11.133382	-9.833684	0.71044827	0.69
11.331031	-9.947599	0.71849513	0.74
15.4894495	-13.528363	0.9045905	0.39
15.584021	-13.525345	0.9076046	0.38
15.619804	-13.514342	0.90760857	0.3
15.615333	-13.425378	0.9055965	0.38
15.686895	-13.402373	0.9076042	0.45
15.807479	-13.420342	0.9106245	0.3
11.703819	-9.800576	0.7245453	0.61
11.735388	-9.765583	0.7245469	0.62
11.730164	-9.730598	0.72354233	0.5
11.732721	-9.671621	0.72253644	0.5
11.715264	-9.595654	0.7205254	0.48
11.734826	-9.550668	0.7195237	0.6
11.7783985	-9.52567	0.7205281	0.61
11.838974	-9.513663	0.72153664	0.67
15.769269	-12.642666	0.89251417	0.58
13.814057	-11.000694	0.80601734	0.12
13.944656	-11.0346575	0.8100407	0.21
12.340601	-9.698496	0.73963654	0.32
12.388171	-9.673497	0.73964083	0.59
12.429745	-9.644502	0.74064374	0.69
12.438297	-9.588524	0.73963827	0.39
12.451087	-9.56853	0.7396378	0.57
12.452638	-9.507555	0.73863065	0.57
12.462204	-9.4545765	0.7376256	0.49
12.54278	-9.453563	0.73963726	0.46
13.062517	-9.783336	0.76075333	0.5
13.12209	-9.764335	0.7617592	0.7
13.142646	-9.715352	0.7617557	0.4
13.16243	-9.698357	0.76175624	0.64
13.175998	-9.646378	0.7607513	0.62
13.220564	-9.615384	0.76175326	0.49
13.841317	-10.002118	0.78588855	0.56
14.344032	-10.29891	0.80599535	0.5
14.431605	-10.292899	0.8080056	0.53
14.495411	-10.305884	0.81001556	0.49
14.568978	-10.288881	0.8120222	0.51
14.655563	-10.282871	0.814032	0.5
14.738135	-10.271865	0.8160405	0.5
14.809713	-10.253863	0.8180465	0.5
14.892285	-10.241858	0.8200546	0.47
14.979865	-10.233849	0.82206374	0.49
15.038659	-10.239839	0.8240716	0.48
15.128236	-10.231831	0.8270807	0.49
15.213814	-10.220824	0.8290889	0.49
15.296393	-10.20782	0.83109623	0.46
15.380968	-10.194816	0.8331037	0.48
15.471547	-10.185808	0.8351124	0.47
15.551121	-10.168806	0.8371184	0.47
15.631919	-10.186788	0.8401301	0.45
15.729498	-10.1807785	0.84313965	0.47
15.803072	-10.15878	0.8441439	0.47
15.889649	-10.144777	0.8471508	0.45
15.983229	-10.13477	0.8491589	0.46
16.070803	-10.119769	0.85116535	0.44
16.159601	-10.140748	0.85417795	0.45
16.25318	-10.128743	0.8571854	0.44
16.335752	-10.109744	0.8591904	0.45
16.428326	-10.09574	0.8611972	0.45
16.51891	-10.0817375	0.8642036	0.5
16.584478	-10.050747	0.8652045	0.62
20.361902	-12.255236	1.0139495	0.38
20.406681	-12.23824	1.0149499	0.3
20.50625	-12.211245	1.0169531	0.33
20.471786	-12.104303	1.0139295	0.47
20.631369	-12.112284	1.0189441	0.12
17.709608	-10.210552	0.9003359	0.44
17.760172	-10.16557	0.9013319	0.64
19.143017	-10.879068	0.95458287	0.34
19.141567	-10.799111	0.9525672	0.31
19.125114	-10.71116	0.9505488	0.23
18.530552	-10.302429	0.92642194	0.19
18.330065	-10.115546	0.9173697	0.62
18.376856	-10.104548	0.9183714	0.33
14.716726	-8.031969	0.7756797	0.18
14.805305	-8.019967	0.7786857	0.55
14.525822	-7.810103	0.7666242	0.32
14.295344	-7.6282196	0.75657225	0.43
13.72839	-7.2164874	0.73345107	0.52
13.713166	-7.1805077	0.7324437	0.43
13.984792	-7.2684374	0.74148303	0.23
14.021364	-7.2314544	0.7424799	0.46
13.952927	-7.141508	0.7384585	0.29
13.973496	-7.096531	0.73845255	0.43
13.870051	-6.989597	0.7344252	0.4
13.87584	-6.9656096	0.7334216	0.48
13.950424	-6.948613	0.73542506	0.23
13.840982	-6.84068	0.73039705	0.4
13.905564	-6.8186874	0.7323987	0.48
14.187177	-6.901621	0.7424365	0.41
14.27977	-6.8926187	0.74544245	0.26
14.187323	-6.7926807	0.7404172	0.5
14.27412	-6.8066664	0.74342656	0.3
14.097671	-6.6687555	0.7363879	0.32
14.136255	-6.633773	0.7363847	0.55
14.500877	-6.749683	0.74943393	0.21
14.371432	-6.634756	0.744403	0.57
14.528025	-6.6517363	0.74941796	0.27
14.84864	-6.742664	0.7604585	0.27
14.695411	-6.6457286	0.7544292	0.44
14.885009	-6.675699	0.7604486	0.33
14.748563	-6.558775	0.75441676	0.37
14.853149	-6.549773	0.75742245	0.4
14.934738	-6.530779	0.76042455	0.31
15.329355	-6.6456895	0.77447367	0.44
15.413154	-6.65368	0.77648085	0.3
15.605755	-6.679654	0.7834987	0.34
15.6123295	-6.624686	0.7824883	0.44
15.687909	-6.5986967	0.78448796	0.21
27.236773	-11.350288	1.2081671	0.28
27.198318	-11.234361	1.2061366	0.56
27.193872	-11.133423	1.2041112	0.39
27.153645	-11.067466	1.2020931	0.23
27.26021	-11.011496	1.2050836	0.16
27.342773	-10.945533	1.2070704	0.55
27.317326	-10.836601	1.2040418	0.0
27.658913	-10.871566	1.2160643	0.07
27.642467	-10.765633	1.2140367	0.11
27.23276	-10.458839	1.1969429	0.53
27.463339	-10.448837	1.2039491	0.0
27.564905	-10.388871	1.2069376	0.0
27.49746	-10.265951	1.2029036	0.0
26.750505	-9.796273	1.1737558	0.27
26.68228	-9.72432	1.1707348	0.33
26.68484	-9.63038	1.1697108	0.37
26.640396	-9.520452	1.1666809	0.31
26.560953	-9.398531	1.1626467	0.43
26.527514	-9.293599	1.1606184	0.33
26.569077	-9.214647	1.1615994	0.36
26.56364	-9.119709	1.1605746	0.41
26.452415	-9.035766	1.1555489	0.31
26.36697	-8.913847	1.1515145	0.4
26.30953	-8.802919	1.1484836	0.27
26.291098	-8.705982	1.1464578	0.34
26.378668	-8.643021	1.148444	0.38
26.306227	-8.528097	1.1454116	0.3
26.484806	-8.494114	1.1504083	0.36
26.429586	-8.431157	1.14839	0.34
26.470158	-8.353207	1.1483706	0.38
26.432722	-8.250274	1.1463423	0.37
26.323282	-8.125358	1.141306	0.35
26.330849	-8.037416	1.1412829	0.45
26.27842	-7.932486	1.1382535	0.27
26.314201	-7.8975077	1.139245	0.3
26.351778	-7.819558	1.1392254	0.43
26.333347	-7.7246213	1.1381996	0.35
26.472923	-7.6746507	1.1421899	0.42
26.618507	-7.627679	1.1461812	0.33
26.817087	-7.5936975	1.1521772	0.39
27.027664	-7.5607147	1.1591736	0.31
27.193462	-7.561711	1.164178	0.28
27.294039	-7.497751	1.1671631	0.44
27.420614	-7.439788	1.1711504	0.35
27.650194	-7.4088044	1.1781473	0.36
27.952785	-7.3968067	1.1881511	0.3
28.161364	-7.35683	1.1941448	0.36
28.354946	-7.312856	1.2001369	0.29
28.783749	-7.374808	1.2151636	0.58
29.19834	-7.383795	1.229175	0.25
29.6135	-7.290851	1.2411572	0.39
29.658077	-7.20391	1.2421335	0.38
29.675652	-7.109973	1.2421073	0.42
29.667433	-7.058009	1.2410922	0.26
[truncated: 120,848 more rows]
