# Supplementary material for: Density-equalized RANDT scan matching with integrated outlier removal and point density uniformity
Source: PLoS One. 2026 Apr 28;21(4):e0345709. doi: 10.1371/journal.pone.0345709 (PMC13124066; doi:10.1371/journal.pone.0345709)
Supplement: S2 Dataset — Processed LiDAR data converted into CSV format, including spatial coordinates and associated attributes such as intensity values, used for analysis in this study. (ZIP) [file pone.0345709.s002.zip › Velodyne_CSV/000313.csv]

X	Y	Z	Intensity
63.405926	0.032958172	2.3530264	0.0
63.345478	0.23170595	2.3511853	0.0
67.41625	0.3545503	2.4892836	0.0
68.3318	0.57427174	2.5204587	0.0
68.18736	0.78700197	2.515628	0.0
68.12192	0.99973226	2.5137968	0.0
68.068474	1.2124624	2.511965	0.0
68.23504	1.4301865	2.518137	0.0
68.3076	1.6459131	2.521307	0.0
73.88638	1.8985944	2.710508	0.0
73.69195	2.1243086	2.703685	0.0
42.19152	6.1492143	1.6566012	0.0
42.233124	6.291037	1.6587001	0.0
28.505014	4.4213686	1.1882658	0.27
27.717585	4.388409	1.162234	0.2
27.695177	4.473303	1.1622913	0.23
27.68197	4.5162487	1.1613201	0.56
27.781565	4.6221166	1.1653926	0.0
28.408173	4.818871	1.1875334	0.0
27.797747	4.8048882	1.1675154	0.0
27.611336	4.8618174	1.1615505	0.0
50.395306	9.219401	1.9487909	0.25
47.981037	8.853856	1.8665116	0.18
47.580643	8.934758	1.8535593	0.2
45.467186	8.68507	1.7813606	0.29
44.20376	8.587193	1.7392755	0.13
43.034336	8.499305	1.6991978	0.29
42.76094	8.585199	1.6912489	0.15
40.88567	8.274586	1.6270131	0.25
39.569233	8.136759	1.581899	0.22
39.35684	8.222654	1.5759504	0.23
39.238453	8.326528	1.5720146	0.18
39.32708	8.474347	1.5761108	0.41
39.2917	8.596199	1.5761876	0.27
39.288326	8.724043	1.5772684	0.33
39.29514	8.790962	1.5783108	0.28
39.300762	8.9218025	1.5793931	0.37
33.183037	7.640389	1.367446	0.18
32.907635	7.6853356	1.3584671	0.0
29.53205	6.9931917	1.2409526	0.13
29.389652	7.057115	1.2369881	0.23
29.33326	7.1410136	1.2360376	0.27
29.190056	7.1549973	1.2320422	0.22
28.90365	7.180968	1.2220497	0.34
28.870262	7.268862	1.2221017	0.33
28.273832	7.212933	1.2020501	0.17
28.037428	7.246894	1.195063	0.3
28.009043	7.3327904	1.194113	0.36
28.009655	7.4276767	1.1951691	0.44
26.225327	6.9972067	1.1328559	0.31
26.096928	7.0511427	1.1288829	0.32
25.553497	6.99022	1.1108282	0.2
25.273083	6.999212	1.1018232	0.28
25.21169	7.0671315	1.10086	0.37
25.2103	7.153029	1.1019092	0.36
25.224108	7.199973	1.1019365	0.51
23.689585	6.8414145	1.048672	0.2
23.30316	6.809456	1.0356382	0.32
22.932741	6.778497	1.0236053	0.22
22.635319	6.768512	1.0135868	0.36
22.624926	6.843424	1.0146279	0.38
22.602535	6.91434	1.014666	0.5
22.57434	6.944305	1.013681	0.52
21.341825	6.6376815	0.9704562	0.39
20.344936	6.467894	0.93631595	0.68
20.390547	6.5537925	0.9393642	0.22
20.069122	6.519837	0.9283296	0.37
19.997917	6.531824	0.9263321	0.23
19.51608	6.509857	0.91029465	0.3
19.421675	6.5468154	0.9083085	0.37
19.345276	6.588768	0.9063259	0.39
19.344885	6.656689	0.9063607	0.41
19.30649	6.711626	0.90638644	0.76
19.241287	6.722615	0.904388	0.62
19.316904	6.818503	0.9074411	0.14
17.883322	6.3750415	0.85712916	0.46
17.292458	6.2871547	0.83704734	0.18
17.422085	6.3960266	0.8421093	0.62
16.855612	6.2482085	0.82299876	0.0
16.819408	6.2651896	0.82200444	0.04
16.429564	6.2382293	0.8089638	0.18
16.445175	6.3031554	0.80999565	0.33
16.364767	6.3321247	0.8080033	0.46
16.363375	6.391058	0.8090307	0.46
16.349983	6.4449973	0.80905473	0.48
16.315777	6.461979	0.8080599	0.74
16.30639	6.5169177	0.80908436	0.56
16.385012	6.6088123	0.8121326	0.5
16.395622	6.6737394	0.81316286	0.16
15.154015	6.2232804	0.7688564	0.0
14.816561	6.1393843	0.75679016	0.05
14.207464	6.0185385	0.736683	0.78
14.327087	6.1234183	0.7417392	0.25
14.219676	6.1304145	0.73873216	0.52
14.079257	6.1224284	0.7337154	0.38
14.058058	6.13941	0.73372054	0.54
14.052661	6.1903543	0.73374134	0.51
14.040263	6.238302	0.73376006	0.55
14.026871	6.2852516	0.734778	0.57
13.96747	6.3112254	0.7327825	0.64
14.008085	6.383146	0.7358159	0.34
14.145725	6.500013	0.7408774	0.42
14.164534	6.5359735	0.7428938	0.23
14.138139	6.5779295	0.7419076	0.2
12.679024	5.996622	0.6885183	0.38
12.5786	5.998625	0.68550754	0.41
12.4781885	5.9986296	0.6824959	0.43
12.372766	5.996637	0.67948264	0.43
12.323559	5.9966393	0.67747676	0.62
12.322164	6.044588	0.67849433	0.64
12.316767	6.09054	0.6795106	0.61
12.311373	6.1364913	0.6795266	0.6
12.312985	6.1854396	0.6805445	0.63
12.303585	6.230393	0.68055934	0.63
12.294193	6.274348	0.6815737	0.62
12.308007	6.3053145	0.68258643	0.64
12.299614	6.350268	0.68260103	0.64
12.286216	6.3932242	0.683614	0.65
12.277824	6.438178	0.68362826	0.59
12.418476	6.5620413	0.68968976	0.43
12.417093	6.610991	0.69070596	0.42
12.416893	6.6369643	0.6907146	0.42
12.413511	6.684915	0.69172996	0.43
12.409119	6.7338657	0.6927453	0.44
12.411728	6.786812	0.69376284	0.42
12.402348	6.831767	0.69377583	0.42
12.390959	6.876723	0.69378835	0.42
12.386573	6.9256735	0.694803	0.42
12.389376	6.953645	0.69581217	0.43
12.389993	7.0055933	0.6968283	0.43
12.386608	7.055544	0.69684297	0.43
12.377219	7.102498	0.6978556	0.44
12.369834	7.1504507	0.69786865	0.45
12.366453	7.2004023	0.6988828	0.44
12.379273	7.2333684	0.69989455	0.44
12.363876	7.278326	0.6999049	0.43
12.358499	7.3272786	0.7009181	0.41
12.359121	7.3802266	0.7019331	0.42
12.357737	7.4331756	0.7029476	0.41
12.347354	7.480131	0.7039587	0.41
12.336974	7.5270867	0.7039696	0.41
12.334781	7.5530624	0.70397615	0.51
12.348409	7.6150017	0.7059952	0.37
12.322021	7.6529684	0.7060003	0.6
12.23861	7.6549754	0.70398515	0.36
12.171204	7.6669717	0.7019755	0.52
12.178837	7.7249165	0.70299155	0.59
12.174455	7.7768674	0.70400363	0.61
12.182272	7.808837	0.70501304	0.59
12.17889	7.861788	0.7060253	0.58
12.170516	7.9107437	0.7060354	0.58
12.165143	7.961697	0.70704633	0.59
12.159764	8.01365	0.7080573	0.61
12.144386	8.05861	0.70806444	0.6
12.152015	8.119554	0.7100798	0.6
12.160838	8.152522	0.7110891	0.58
12.149457	8.20148	0.7110975	0.59
12.141086	8.251435	0.7121065	0.59
12.136716	8.304389	0.7131169	0.59
12.12934	8.356343	0.71412617	0.59
12.13197	8.41529	0.715139	0.58
12.144788	8.453255	0.7161496	0.56
12.13142	8.500215	0.716156	0.57
12.12405	8.55217	0.71716464	0.57
12.120677	8.608121	0.7181747	0.58
12.118311	8.664072	0.7191848	0.6
12.11594	8.721024	0.720195	0.58
12.101574	8.767984	0.7212002	0.57
12.111394	8.804951	0.7222093	0.57
12.104028	8.857907	0.72321695	0.59
12.09566	8.910862	0.7242242	0.58
12.08429	8.961822	0.7242301	0.58
12.094937	9.028762	0.7262441	0.57
12.088572	9.083717	0.7272515	0.57
12.086387	9.112693	0.72725564	0.57
12.07802	9.166649	0.72826207	0.57
12.075664	9.224601	0.7292706	0.57
12.073302	9.283552	0.73127896	0.55
12.060934	9.335512	0.73128337	0.55
12.06258	9.397461	0.7332928	0.55
12.047212	9.447423	0.73329574	0.55
12.063045	9.490385	0.73530614	0.56
12.0516815	9.543344	0.73531026	0.55
12.04332	9.599299	0.73631537	0.54
12.049969	9.667245	0.73832613	0.55
12.04161	9.723201	0.7393308	0.57
12.03025	9.777161	0.74033415	0.55
12.041083	9.817126	0.7413421	0.54
12.02872	9.871086	0.74234486	0.52
12.023369	9.930041	0.7433501	0.54
12.024017	9.994989	0.74435747	0.55
12.015665	10.051948	0.7453611	0.54
12.00931	10.111903	0.74736536	0.53
12.00095	10.170859	0.7483688	0.54
12.006784	10.207829	0.7493742	0.55
11.998429	10.266787	0.7503772	0.54
12.001092	10.333735	0.7513842	0.53
11.98873	10.390696	0.7523854	0.52
11.970371	10.441661	0.75338376	0.55
11.881965	10.430691	0.7503541	0.67
11.814571	10.437703	0.74933255	0.19
6.157182	5.4838004	0.49308732	0.42
6.099764	5.466827	0.4910663	0.62
6.0693393	5.4758263	0.49005598	0.23
6.02092	5.4668446	0.48903826	0.5
5.9885025	5.4728475	0.48802683	0.2
5.974101	5.494834	0.48802245	0.47
5.926672	5.4868517	0.48700476	0.47
5.9224815	5.4998426	0.48700362	0.5
5.93109	5.543808	0.48800817	0.5
5.9146895	5.563797	0.48800254	0.52
5.8922787	5.5787916	0.4879944	0.69
5.896883	5.61976	0.48899698	0.47
5.8804855	5.6397495	0.48899102	0.15
5.852073	5.648751	0.48898008	0.67
5.8809094	5.6937103	0.4909919	0.27
5.815472	5.666747	0.48796585	0.59
5.9571896	5.8415837	0.4960232	0.19
5.8467145	5.7706647	0.49197876	0.09
5.931402	5.890556	0.49601293	0.08
5.946031	5.9425154	0.4980187	0.0
5.9238186	5.9395237	0.49700963	0.0
5.9364505	5.9894853	0.49901444	0.0
11.5813265	11.690895	0.7722978	0.0
20.43358	20.70009	1.2028816	0.0
6.140107	6.3521767	0.5130944	0.14
5.723331	5.964566	0.49292472	0.24
5.6260433	5.883651	0.48888478	0.15
5.621666	5.915631	0.4898819	0.47
5.605263	5.9366217	0.48987398	0.25
5.5808597	5.9486217	0.4898627	0.38
5.4963803	5.8986816	0.4858269	0.29
5.505005	5.945648	0.48782873	0.27
5.5028186	5.9616385	0.487827	0.15
5.4273605	5.9186916	0.48479462	0.3
5.411954	5.9406824	0.48578635	0.31
5.4276	5.9946423	0.48679066	0.14
5.260042	5.849792	0.4797206	0.35
5.315707	5.9497094	0.4837407	0.16
5.2182326	5.8787885	0.47969887	0.24
5.2320485	5.9137616	0.48070315	0.41
5.218653	5.936752	0.48069507	0.14
5.1211586	5.8658314	0.47665286	0.22
4.7123394	5.4392424	0.4564852	0.24
4.6779127	5.435257	0.4554684	0.52
4.6535006	5.4422617	0.4554555	0.4
4.6200724	5.4392757	0.4544389	0.51
4.597863	5.4302893	0.45342842	0.4
4.5634375	5.425306	0.45341125	0.41
4.551033	5.4462976	0.4534028	0.42
4.514598	5.439316	0.45238456	0.41
4.4781804	5.430335	0.45136642	0.41
4.441749	5.4223537	0.45034805	0.52
4.421537	5.4153657	0.44933808	0.39
4.4001193	5.425369	0.44932553	0.41
4.379705	5.4363704	0.44931325	0.41
4.341278	5.4243927	0.44829383	0.41
4.3148603	5.427402	0.44727904	0.42
4.279428	5.419421	0.44626048	0.5
4.245006	5.41144	0.44524243	0.39
4.221781	5.4004564	0.4452309	0.5
4.2133856	5.425446	0.44522285	0.39
4.175956	5.4134684	0.44420332	0.52
4.1515455	5.4174767	0.44418883	0.4
4.1151032	5.4074984	0.44316936	0.51
4.097699	5.420499	0.4431574	0.4
4.0612736	5.408521	0.44113797	0.52
4.0510635	5.413523	0.44113123	0.4
4.0196447	5.407541	0.44111365	0.5
3.9992237	5.4175444	0.4401	0.4
3.96579	5.4095645	0.4400813	0.48
3.941378	5.4125743	0.4390661	0.39
3.9099498	5.4065924	0.43804806	0.48
3.8925393	5.419594	0.43803528	0.38
3.8613093	5.3946214	0.43702033	0.47
3.8438962	5.4076233	0.43700737	0.4
3.8124692	5.400642	0.43598905	0.52
3.7910533	5.407649	0.43597442	0.38
3.7576206	5.3976703	0.43495515	0.48
3.746229	5.417666	0.43494424	0.38
3.7129812	5.3896966	0.43392825	0.47
3.695573	5.4017	0.43391484	0.38
3.666155	5.3957176	0.43289703	0.48
3.6437354	5.4007273	0.43288147	0.38
3.6082952	5.386752	0.431861	0.46
3.5918899	5.399755	0.43184763	0.37
3.5584567	5.3877783	0.4308279	0.48
3.5472593	5.3887835	0.43082023	0.38
3.5218341	5.3887973	0.42980316	0.46
3.4914024	5.380818	0.4297843	0.35
3.4649758	5.378833	0.4287668	0.46
3.455584	5.401828	0.42975542	0.36
3.4241397	5.392849	0.42873576	0.44
3.398726	5.3908644	0.42771858	0.36
3.3764946	5.3758836	0.42670646	0.46
3.3520832	5.3748984	0.4266896	0.35
3.322643	5.367918	0.42567047	0.45
3.3092413	5.384918	0.42565706	0.37
3.2757962	5.370944	0.42463645	0.45
3.246378	5.3609657	0.42461768	0.43
3.230969	5.374969	0.42460322	0.43
3.210739	5.3619866	0.42359164	0.44
3.1873233	5.362001	0.42357457	0.44
3.1679103	5.3690095	0.42255858	0.44
3.1505032	5.379016	0.42254326	0.36
3.121072	5.3690386	0.4225239	0.45
3.1006577	5.374049	0.42150736	0.36
3.0744143	5.3500752	0.4204937	0.45
3.0580015	5.362081	0.42047822	0.43
3.0476031	5.384079	0.42146468	0.36
3.009159	5.357114	0.41944233	0.53
2.9887376	5.3621254	0.41942528	0.34
2.9693341	5.3671365	0.41940895	0.44
2.9439034	5.3631544	0.4183902	0.43
2.9276965	5.353169	0.41838026	0.41
2.9102802	5.3631773	0.41836384	0.42
2.8848443	5.359195	0.4173448	0.43
2.8604152	5.3562136	0.4173262	0.44
2.8390043	5.357228	0.4173088	0.43
2.8095596	5.345252	0.4162885	0.41
2.7911568	5.351263	0.4162719	0.42
2.7799358	5.35227	0.41526246	0.41
2.7625241	5.3612795	0.41524565	0.42
2.7330885	5.3473053	0.4152255	0.4
2.7156932	5.3543153	0.41520908	0.42
2.692253	5.353332	0.4141899	0.41
2.6668248	5.346353	0.4141707	0.41
2.6564403	5.367354	0.4141557	0.41
2.6392128	5.3553705	0.41314474	0.4
2.6107645	5.3433957	0.41312423	0.38
2.5943584	5.3534045	0.4131072	0.39
2.575956	5.3584166	0.41308987	0.41
2.5435095	5.336448	0.4110687	0.41
2.5301	5.353453	0.41205174	0.41
2.5056698	5.347474	0.41103232	0.39
2.4884388	5.3344913	0.4100213	0.41
2.469028	5.337505	0.41000327	0.41
2.4445994	5.3305264	0.40998387	0.4
2.4291918	5.342535	0.40996632	0.4
2.4117777	5.350547	0.40994814	0.38
2.385346	5.338571	0.40892828	0.4
2.3659136	5.3435855	0.40890905	0.39
2.3537161	5.3375974	0.40889993	0.39
2.3292866	5.3296194	0.40788028	0.38
2.3118682	5.337631	0.40786165	0.39
2.2924411	5.3416467	0.4078424	0.45
2.2750387	5.3476596	0.40782422	0.38
2.2475955	5.3326864	0.40680376	0.39
2.2343786	5.3256993	0.40679377	0.38
2.2169576	5.333712	0.40677467	0.38
2.198555	5.336727	0.40675625	0.39
2.1791236	5.3407426	0.4057364	0.45
2.1557062	5.331765	0.40571716	0.38
2.1332703	5.3277855	0.40469706	0.44
2.1158698	5.3328	0.4046785	0.36
2.0996265	5.3198175	0.40466738	0.39
2.0792136	5.3178363	0.40364823	0.45
2.0658135	5.333844	0.40462944	0.37
2.0443778	5.331864	0.4036091	0.45
2.0219474	5.325886	0.40358913	0.37
2.0015216	5.324905	0.4035692	0.44
1.9841167	5.3299203	0.40355003	0.38
1.9698926	5.3189354	0.4025398	0.45
1.9564948	5.3349447	0.40252045	0.36
1.9320562	5.32297	0.40250018	0.45
1.9106183	5.3199906	0.40147954	0.37
1.8922019	5.3230076	0.40145963	0.43
1.8748003	5.327023	0.4014403	0.36
1.8493457	5.3130507	0.4004193	0.44
1.8461556	5.3310504	0.40140924	0.37
1.8227286	5.319075	0.40038943	0.42
1.8002868	5.312099	0.4003687	0.36
1.7838771	5.320113	0.40034842	0.43
1.7664719	5.32413	0.40032855	0.37
1.7440397	5.3151536	0.3993083	0.45
1.7368374	5.32216	0.39929795	0.37
1.7143887	5.3151836	0.3992767	0.43
1.6979843	5.3221993	0.3992564	0.35
1.6745484	5.3092256	0.39823624	0.43
1.659147	5.319239	0.39821565	0.36
1.635706	5.306266	0.3981953	0.44
1.6192875	5.3152814	0.3981738	0.36
1.6090782	5.312293	0.39816383	0.43
1.5916551	5.3183103	0.39814228	0.35
1.570236	5.308334	0.39712262	0.43
1.5538173	5.3173504	0.39710078	0.34
1.5283662	5.296381	0.39608085	0.43
1.5129567	5.307396	0.39705914	0.42
1.4965489	5.3144126	0.39703783	0.42
1.4823165	5.2984304	0.39602828	0.41
1.4628932	5.295452	0.39600748	0.42
1.4444711	5.296472	0.39498606	0.35
1.4260527	5.2964926	0.39496502	0.42
1.4096375	5.3045096	0.39494288	0.35
1.3902156	5.300532	0.3949221	0.42
1.3687822	5.2895584	0.3949018	0.41
1.3575511	5.284571	0.39389083	0.41
1.3441529	5.3025846	0.39486772	0.42
1.321718	5.286612	0.3938481	0.4
1.3073088	5.3026266	0.39382446	0.34
1.2888899	5.3016477	0.3938031	0.43
1.2684612	5.292673	0.39378262	0.41
1.2470171	5.281699	0.39276165	0.41
1.2428366	5.299702	0.39374906	0.39
1.2183654	5.2787337	0.39272854	0.39
1.2039772	5.2907495	0.3927061	0.41
1.1875604	5.298768	0.39268282	0.4
1.1691449	5.2957907	0.3926617	0.41
1.1477008	5.282818	0.39164108	0.41
1.1394823	5.2888274	0.39262843	0.41
1.1190547	5.276854	0.39160848	0.4
1.1016376	5.278875	0.39158612	0.4
1.085228	5.284895	0.39156318	0.41
1.0647861	5.274921	0.39154208	0.4
1.0473685	5.2769427	0.3905194	0.38
1.0299494	5.278964	0.39049667	0.41
1.0177084	5.265981	0.39048693	0.39
1.0033195	5.278998	0.39046308	0.41
0.9858923	5.2830195	0.3904392	0.41
0.96646667	5.273046	0.39041886	0.41
0.9490488	5.2740684	0.39039615	0.4
0.93061084	5.2740917	0.3893725	0.38
0.9111735	5.266118	0.38935095	0.4
0.9029809	5.265129	0.38934082	0.39
0.8875613	5.2811475	0.38931376	0.41
0.86813724	5.2681746	0.3892942	0.4
0.85070425	5.273197	0.3892692	0.4
0.83329254	5.271221	0.38924724	0.39
0.8148583	5.2682457	0.3892243	0.39
0.7994514	5.2812657	0.3891981	0.39
0.7912433	5.285277	0.38918543	0.38
0.7687816	5.256309	0.38816848	0.39
0.75338054	5.267329	0.38814297	0.39
0.7339384	5.2563567	0.38812184	0.39
0.7185382	5.2673774	0.38809615	0.4
0.70211947	5.2763996	0.38806993	0.41
0.6816736	5.2554293	0.38705167	0.38
0.67346734	5.258441	0.38703915	0.38
0.65705746	5.2634635	0.3870145	0.38
0.6365953	5.246494	0.38699415	0.4
0.6201906	5.248517	0.3869707	0.39
0.60376805	5.25954	0.38694304	0.38
0.5873678	5.259564	0.38692033	0.39
0.57712674	5.2545786	0.38690838	0.39
0.5607238	5.2556024	0.38688508	0.38
0.5422835	5.249629	0.38586202	0.39
0.52486575	5.243655	0.38584033	0.38
0.50845176	5.250679	0.385814	0.38
0.49000725	5.244707	0.38579068	0.38
0.4735952	5.2507305	0.38576466	0.38
0.46539482	5.249743	0.38575345	0.43
0.44593284	5.235773	0.38573208	0.36
0.43054107	5.245796	0.38570547	0.38
0.41514194	5.2638183	0.3856751	0.38
0.39568475	5.241849	0.38565713	0.42
0.37825185	5.2438755	0.385631	0.34
0.36184105	5.2499003	0.3856044	0.43
0.35261974	5.2429147	0.38459417	0.36
0.33621418	5.24194	0.3845707	0.41
0.3198013	5.2499657	0.385543	0.36
0.30338678	5.2649913	0.38551193	0.42
0.28494048	5.2470202	0.38449302	0.34
0.26853275	5.249046	0.3844678	0.4
0.2511019	5.244074	0.3844442	0.4
0.24187344	5.241089	0.38443187	0.35
0.22546348	5.252115	0.38440228	0.41
0.20803124	5.247143	0.38437846	0.36
0.19162329	5.251169	0.38435194	0.37
0.17418928	5.2401977	0.38433075	0.43
0.15675448	5.237226	0.38430575	0.34
0.14034545	5.2382526	0.38428035	0.37
0.1321444	5.251266	0.38426185	0.41
0.114707254	5.2422953	0.3842394	0.35
0.09727111	5.239324	0.3842141	0.41
0.08086305	5.2423515	0.3841875	0.35
0.0634261	5.23738	0.38316295	0.41
0.045984805	5.229409	0.3831397	0.36
0.029581312	5.2404375	0.38410914	0.4
0.021367684	5.2284513	0.38310194	0.39
0.0039263666	5.2234807	0.38307706	0.38
-0.012472395	5.2365084	0.38304538	0.39
-0.029915163	5.2305384	0.3830208	0.39
-0.04632986	5.2275667	0.38299632	0.39
-0.06376465	5.229597	0.38296786	0.35
-0.08016147	5.2406254	0.3829368	0.41
-0.08838595	5.2266397	0.38293022	0.39
-0.10580891	5.23667	0.38289785	0.39
-0.12224609	5.2196994	0.3828795	0.4
-0.13967782	5.2237296	0.38284972	0.4
-0.15606265	5.239759	0.38281596	0.39
-0.17247711	5.2377877	0.38279045	0.34
-0.18173039	5.225805	0.38278106	0.41
-0.19816421	5.213834	0.38175997	0.39
-0.21557623	5.227865	0.38272524	0.35
-0.2319923	5.225895	0.38269943	0.41
-0.24838696	5.233925	0.38266894	0.4
-0.26583308	5.229956	0.38264218	0.34
-0.28226352	5.2219863	0.38261887	0.41
-0.29047444	5.2200017	0.38260627	0.35
-0.30790773	5.2220335	0.38257656	0.41
-0.32433274	5.217064	0.38255167	0.4
-0.34172353	5.2350965	0.38251448	0.4
-0.357192	5.2041245	0.38150296	0.4
-0.3745933	5.2181573	0.38246745	0.4
-0.39202264	5.2211905	0.38243687	0.4
-0.40022865	5.221206	0.3824231	0.4
-0.4166587	5.215237	0.3823982	0.4
-0.4340812	5.22027	0.38236648	0.38
-0.45148998	5.2293034	0.3823329	0.35
-0.46792385	5.222335	0.3823082	0.37
-0.48435542	5.2163663	0.38228297	0.42
-0.5007775	5.213398	0.3822563	0.4
-0.5099917	5.2184157	0.38223824	0.34
-0.5273966	5.22745	0.3822043	0.41
-0.5438034	5.228482	0.38217562	0.35
-0.5602548	5.2175136	0.3821523	0.41
-0.57667726	5.214546	0.38212526	0.36
-0.5941101	5.2155805	0.38209456	0.38
-0.6105328	5.2126126	0.38206738	0.43
-0.6207141	5.2316337	0.383041	0.36
-0.6361499	5.2186637	0.38201997	0.41
-0.65260625	5.207697	0.38199615	0.39
-0.6710081	5.221734	0.3819575	0.4
-0.6844661	5.19276	0.3809469	0.34
-0.70287675	5.2047977	0.381909	0.4
-0.71208954	5.208817	0.38189092	0.35
-0.7294791	5.218852	0.3818556	0.4
-0.74593455	5.2088857	0.38183087	0.4
-0.76332664	5.2179213	0.38179585	0.36
-0.77877706	5.2039533	0.38177454	0.41
-0.797198	5.2119913	0.38173798	0.36
-0.8136263	5.2080255	0.38171026	0.41
-0.82281196	5.217045	0.3826897	0.4
-0.83924496	5.212079	0.38266233	0.36
-0.8566884	5.2101154	0.3826317	0.41
-0.8731063	5.2081504	0.38260284	0.36
-0.890539	5.208187	0.3825712	0.41
-0.9069623	5.2052217	0.3825426	0.39
-0.92536443	5.215261	0.38250458	0.39
-0.93359524	5.2102785	0.38249174	0.4
-0.95098114	5.2183156	0.38245636	0.36
-0.96645266	5.2023487	0.382435	0.37
-0.9828876	5.197384	0.38240692	0.37
-1.0022511	5.217426	0.3823624	0.41
-1.0196756	5.218464	0.38332975	0.35
-1.0351253	5.2064967	0.3823063	0.4
-1.0443404	5.2085176	0.3822883	0.36
-1.0607687	5.204553	0.38225946	0.41
-1.0771911	5.201589	0.38223013	0.34
-1.0966015	5.212632	0.38318905	0.42
-1.1130422	5.2066684	0.38316083	0.36
-1.1304368	5.211707	0.38312596	0.41
-1.1488816	5.212748	0.38309076	0.36
-1.1550916	5.203762	0.38308293	0.41
-1.1715535	5.194799	0.38305566	0.39
-1.1929183	5.2188473	0.38400486	0.35
-1.209338	5.2158847	0.38397497	0.42
-1.2238178	5.1969166	0.38295552	0.36
-1.2422184	5.2039585	0.3829174	0.41
-1.2576566	5.1949935	0.3828917	0.39
-1.2638853	5.184008	0.38288444	0.38
-1.2882681	5.2140636	0.3838249	0.35
-1.3056751	5.216104	0.38379058	0.37
-1.3211279	5.2051396	0.38376543	0.37
-1.337547	5.2021775	0.38373494	0.43
-1.3559777	5.2042203	0.3836984	0.36
-1.3704383	5.1892543	0.38367662	0.4
-1.3825893	5.2082815	0.38364506	0.36
-1.402005	5.215328	0.3846043	0.38
-1.4134773	5.189355	0.38359272	0.43
-1.43487	5.205405	0.38454425	0.36
-1.4523036	5.2034464	0.3845109	0.37
-1.4687526	5.1964855	0.38448146	0.37
-1.476949	5.196505	0.38446534	0.38
-1.4963657	5.202551	0.3844246	0.37
-1.510807	5.1905856	0.384401	0.43
-1.5292308	5.1926293	0.3843637	0.36
-1.547662	5.1936736	0.38432673	0.38
-1.5641031	5.1877136	0.38429648	0.38
-1.5805274	5.1837535	0.38426536	0.38
-1.593699	5.200785	0.38523227	0.43
-1.6081583	5.18682	0.38420898	0.36
-1.6265793	5.188865	0.38517132	0.38
-1.6450064	5.189911	0.38513392	0.38
-1.6604404	5.1819487	0.3851061	0.38
-1.6808429	5.1909986	0.3850614	0.38
-1.6982797	5.1880417	0.3850274	0.37
-1.7055029	5.1820593	0.38501516	0.37
-1.7209374	5.174098	0.38498706	0.42
-1.7433199	5.190154	0.38593537	0.36
-1.7607458	5.188197	0.3859007	0.39
-1.7791855	5.1872435	0.38586354	0.37
-1.7985822	5.1932917	0.3858216	0.43
-1.8110585	5.173324	0.38580385	0.36
-1.8232585	5.182354	0.3857754	0.38
-1.8416576	5.1854005	0.3857365	0.38
-1.8571205	5.1744404	0.38570896	0.37
-1.8755196	5.1774874	0.38666996	0.37
-1.8999196	5.1945486	0.38661313	0.39
-1.9094095	5.1665745	0.38660416	0.38
-1.9268212	5.1656194	0.3865685	0.43
-1.9410306	5.177655	0.3865345	0.36
-1.9574572	5.1726975	0.38650227	0.38
-1.9768829	5.1747475	0.3864611	0.37
-1.9952854	5.176795	0.387422	0.38
-2.0097454	5.163833	0.38639665	0.38
-2.0281675	5.1638813	0.3873581	0.37
-2.0475895	5.165932	0.38731667	0.38
-2.0578117	5.166959	0.38729486	0.39
-2.0781932	5.175012	0.3882491	0.39
-2.101608	5.1860733	0.3881958	0.39
-2.1130862	5.165105	0.38817924	0.38
-2.1305218	5.1611514	0.38814387	0.39
-2.1449425	5.15219	0.3881166	0.39
-2.1693637	5.1642537	0.3880605	0.39
-2.181542	5.1732864	0.3890314	0.41
-2.1959927	5.1613255	0.388005	0.39
-2.2163959	5.1663804	0.38895977	0.4
-2.2338505	5.1604276	0.38892466	0.4
-2.2532713	5.1614795	0.38888282	0.4
-2.2667248	5.147517	0.38885894	0.38
-2.2940888	5.1695895	0.38979262	0.39
-2.3033144	5.167615	0.38977352	0.39
-2.3197665	5.1596603	0.38974094	0.39
-2.3381834	5.1587105	0.38970163	0.41
-2.3556116	5.1547585	0.38966542	0.4
-2.3780363	5.16082	0.39061493	0.38
-2.399435	5.1668777	0.3905666	0.39
-2.4158852	5.158924	0.39053366	0.38
-2.4250853	5.1589494	0.39051372	0.4
-2.4465055	5.1630087	0.3914658	0.4
-2.461967	5.152052	0.3904359	0.41
-2.4803784	5.1511035	0.3913961	0.4
-2.5037892	5.1591682	0.39134234	0.41
-2.521235	5.153218	0.3913062	0.42
-2.5314424	5.154246	0.3912835	0.41
-2.55086	5.1543007	0.392241	0.35
-2.5712965	5.1543584	0.39219615	0.42
-2.59071	5.1544127	0.3921535	0.41
-2.614124	5.1614785	0.3930997	0.41
-2.630557	5.1545258	0.39306572	0.41
-2.6489954	5.1505785	0.3930263	0.41
-2.6651897	5.162623	0.39298666	0.34
-2.685595	5.1646814	0.3939409	0.42
-2.699061	5.149721	0.3929158	0.41
-2.7234612	5.15879	0.39385882	0.41
-2.7428784	5.157846	0.39381596	0.34
-2.7613134	5.1539006	0.39477617	0.43
-2.7797458	5.149954	0.39473632	0.41
-2.788975	5.1469812	0.39471665	0.4
-2.8133905	5.154051	0.39465997	0.41
-2.8377922	5.162121	0.39560297	0.41
-2.8532364	5.152167	0.3955714	0.42
-2.8766642	5.1562347	0.39551765	0.35
-2.8960857	5.1542916	0.3954746	0.43
-2.915508	5.152349	0.3964315	0.36
-2.935935	5.151409	0.3963858	0.44
-2.9531279	5.1634583	0.3973435	0.36
-2.9725583	5.1605163	0.3973005	0.43
-2.9880128	5.1495633	0.39726877	0.35
-3.010436	5.151629	0.39721745	0.43
-3.0348186	5.1597004	0.3981599	0.38
-3.0502856	5.147749	0.39812824	0.42
-3.0694532	5.1638026	0.39808014	0.35
-3.0869188	5.1548567	0.39804298	0.44
-3.1103015	5.160926	0.39898804	0.35
-3.1237814	5.144969	0.39896178	0.44
-3.1472008	5.148039	0.39890748	0.36
-3.166635	5.144098	0.39886418	0.43
-3.1960192	5.158184	0.3997931	0.38
-3.2032547	5.151207	0.39977843	0.44
-3.2276611	5.1562805	0.4007211	0.37
-3.2441015	5.1473317	0.4006858	0.47
-3.2715056	5.1564136	0.4006204	0.38
-3.283993	5.1384554	0.40059647	0.45
-3.314368	5.153545	0.40152252	0.37
-3.3377876	5.1556168	0.40246794	0.39
-3.3420193	5.1446314	0.40146106	0.48
-3.368452	5.149712	0.40239865	0.38
-3.3888795	5.1467752	0.40235215	0.47
-3.409306	5.143839	0.4023056	0.38
-3.439694	5.15693	0.4032318	0.38
-3.4571462	5.1479855	0.40319356	0.47
-3.4745982	5.139042	0.40315524	0.38
-3.4907868	5.1470904	0.4041156	0.39
-3.5132303	5.145161	0.40406382	0.4
-3.5326595	5.1402225	0.40401977	0.41
-3.5590749	5.145304	0.40495688	0.4
-3.5854874	5.150386	0.40589395	0.41
-3.593957	5.1284175	0.40487945	0.4
-3.6263595	5.141516	0.40580046	0.42
-3.638566	5.1425548	0.4057716	0.4
-3.6610014	5.140626	0.40671945	0.4
-3.6864145	5.1437054	0.40665904	0.41
-3.7078433	5.1407743	0.4076094	0.47
-3.7362618	5.1468625	0.40754113	0.32
-3.7477143	5.129904	0.40751806	0.48
-3.79007	5.1570315	0.40941197	0.33
-3.7853675	5.1310234	0.408429	0.48
-3.8197374	5.1471286	0.4093442	0.34
-3.8391957	5.139193	0.40929997	0.49
-3.875564	5.157305	0.4102099	0.34
-3.882062	5.1313334	0.41020024	0.45
-4.064898	5.3558564	0.41871765	0.58
-4.230819	5.5523343	0.4272813	0.19
-4.248021	5.557388	0.42723936	0.24
-4.2674556	5.5484548	0.42819512	0.3
-4.306851	5.564577	0.42909804	0.18
-4.317322	5.5426183	0.42807776	0.17
-4.3577	5.560745	0.42997777	0.44
-4.3731656	5.5448003	0.42994422	0.23
-4.4035926	5.547899	0.42987096	0.26
-4.4098306	5.5379224	0.42985812	0.26
-4.477113	5.5911255	0.43268645	0.12
-4.457709	5.5280833	0.4307456	0.48
-4.4921055	5.5371933	0.43166146	0.21
-4.5135455	5.529267	0.43161163	0.31
-4.5509386	5.541386	0.43251953	0.28
-4.6172185	5.591588	0.43535063	0.25
-4.754014	5.7489867	0.4419915	0.33
-4.634951	5.5586586	0.43431437	0.23
-4.6554117	5.5477304	0.4342672	0.29
-4.661912	5.5197625	0.43425682	0.3
-4.7032905	5.535895	0.43515408	0.23
-4.7735677	5.5881104	0.43797487	0.28
-4.7701073	5.547114	0.43699074	0.25
-4.760401	5.5170927	0.43601966	0.29
-4.7997975	5.5292206	0.4369222	0.32
-4.802299	5.497241	0.4359219	0.25
-4.8666124	5.5394416	0.43875864	0.19
-4.8950453	5.5375376	0.43869007	0.5
-4.9294453	5.5436516	0.4396056	0.11
-5.3114862	5.979772	0.45860305	0.08
-5.3468895	5.9838905	0.45851642	0.14
-5.3613787	5.9619484	0.45848495	0.09
-17.399817	19.98418	1.0518513	0.0
-17.462336	19.930426	1.0517095	0.0
-17.560743	19.917776	1.0534734	0.0
-5.200979	5.62754	0.44693094	0.09
-5.108524	5.5042768	0.4421764	0.16
-4.9993854	5.34497	0.4354683	0.23
-5.0188403	5.3330417	0.43542263	0.42
-5.021349	5.3020635	0.43542132	0.38
-5.047779	5.2981553	0.43535724	0.46
-5.050305	5.266178	0.43435597	0.62
-5.070746	5.2562532	0.43530735	0.14
-5.0550513	5.2222133	0.43335092	0.48
-5.1004357	5.238363	0.4352372	0.4
-5.1179104	5.22343	0.4351965	0.63
-5.119414	5.1924486	0.43419728	0.35
-5.110956	5.150439	0.43322405	0.46
-5.108475	5.115446	0.43223512	0.35
-5.116975	5.0914865	0.43221754	0.49
-5.15314	5.112602	0.43312553	0.36
-5.1646	5.093651	0.43309987	0.49
-5.205009	5.1027875	0.433999	0.37
-5.2184796	5.0848427	0.43396816	0.49
-5.262872	5.0979915	0.43485677	0.38
-5.2733493	5.0770383	0.43483362	0.48
-5.3257456	5.096212	0.43570158	0.39
-5.3379574	5.0932565	0.4366718	0.5
-5.3663807	5.0903573	0.43660182	0.35
-12.9074545	12.581165	0.7769952	0.45
-12.9170475	12.5122385	0.7749808	0.45
-12.935626	12.451341	0.77394295	0.43
-12.958185	12.395454	0.7728945	0.46
-12.964798	12.32352	0.7718874	0.46
-12.958127	12.2785225	0.77090967	0.45
-12.975698	12.218621	0.7698738	0.46
-12.984301	12.149693	0.76786107	0.45
-13.001868	12.090792	0.7668248	0.48
-13.014463	12.025877	0.7658015	0.47
-13.029044	11.963966	0.7647728	0.47
-13.042631	11.901054	0.7637465	0.46
-13.037955	11.859062	0.762763	0.47
-13.038572	11.78511	0.7607701	0.48
-13.055147	11.726207	0.75973564	0.49
-13.073715	11.66931	0.7586959	0.63
-13.0912895	11.61141	0.7576586	0.33
-13.097887	11.5444765	0.75664955	0.46
-13.117457	11.488584	0.7556069	0.35
-13.09781	11.435544	0.7536615	0.54
-13.123363	11.38567	0.7536031	0.34
-13.132957	11.321747	0.7525859	0.46
-13.153514	11.268855	0.75154006	0.35
-13.156122	11.19991	0.75054055	0.46
-13.182675	11.151039	0.74947906	0.36
-13.166028	11.10101	0.7485256	0.45
-13.188582	11.050127	0.74747425	0.35
-13.199166	10.989206	0.74645364	0.46
-13.223717	10.9403305	0.74639684	0.36
-13.224325	10.871378	0.74440175	0.46
-13.243897	10.817486	0.7433577	0.36
-13.244504	10.749535	0.7423624	0.46
-13.268064	10.699656	0.74130774	0.36
-13.266368	10.664674	0.74131507	0.46
-13.287928	10.613788	0.74026537	0.36
-13.285546	10.543827	0.73927736	0.46
-13.310097	10.495951	0.7382198	0.36
-13.3166895	10.434019	0.73720837	0.47
-13.32428	10.37309	0.73619425	0.36
-13.323585	10.339111	0.7351987	0.47
-13.349138	10.292239	0.7351382	0.37
-13.343761	10.22127	0.7331573	0.43
-13.349349	10.160334	0.7321479	0.51
-13.370915	10.11045	0.7320973	0.51
-13.369518	10.044492	0.7301057	0.51
-13.397069	9.999627	0.73003954	0.52
-13.392382	9.963635	0.729054	0.51
-13.404964	9.907723	0.7280262	0.51
-13.405568	9.843773	0.72702914	0.51
-13.426125	9.794886	0.7259806	0.52
-13.430714	9.734947	0.724973	0.52
-13.45428	9.687072	0.72491664	0.53
-13.463857	9.631148	0.7238961	0.52
-13.453188	9.591139	0.7229256	0.51
-13.465763	9.537227	0.7218972	0.51
-13.485325	9.4883375	0.72185075	0.52
-13.490918	9.429403	0.7208401	0.53
-13.504492	9.376495	0.7198089	0.55
-13.519065	9.32459	0.719775	0.54
-13.524653	9.266655	0.7187642	0.53
-13.5209675	9.232668	0.7177754	0.52
-13.530548	9.177747	0.7167541	0.52
-13.539136	9.121822	0.7157353	0.53
-13.560687	9.07594	0.71568316	0.54
-13.572272	9.022026	0.7146566	0.54
-13.580854	8.967101	0.7136376	0.54
-13.717171	8.998594	0.71829045	0.38
-13.77636	9.006813	0.7201399	0.58
-13.7779455	8.9478655	0.71813875	0.56
-13.796515	8.898975	0.7180939	0.56
-13.810091	8.847069	0.7170618	0.55
-13.81269	8.788126	0.7160578	0.53
-13.824272	8.735213	0.71603066	0.55
-13.833865	8.680294	0.7150086	0.55
-13.82318	8.644283	0.71403724	0.55
-13.849729	8.601419	0.71397156	0.56
-13.86031	8.548503	0.7129468	0.57
-13.859917	8.488552	0.7119501	0.55
-13.8705015	8.4356365	0.71192515	0.55
-13.894052	8.391763	0.71086687	0.54
-13.896655	8.333821	0.7098623	0.55
-13.899946	8.306857	0.7098549	0.56
-13.908526	8.253935	0.7088349	0.57
-13.911124	8.196992	0.7078302	0.57
-13.921708	8.145078	0.7078049	0.56
-13.934289	8.094169	0.7067745	0.55
-13.940879	8.040241	0.70675933	0.56
-13.96343	7.996364	0.7057032	0.55
-13.956748	7.9633675	0.7057212	0.57
-13.959345	7.907426	0.7047162	0.62
-14.092705	7.926922	0.70837593	0.39
-14.242031	7.9554725	0.71299464	0.64
-14.46923	8.026286	0.7204138	0.66
-16.161827	8.921027	0.78007704	0.29
-16.275946	8.951441	0.7837854	0.25
-16.340458	8.921718	0.78562176	0.38
-14.420439	7.7943025	0.7145438	0.22
-14.413048	7.7333283	0.7135641	0.35
-14.445606	7.69249	0.71348196	0.35
-14.484148	7.655673	0.7143844	0.44
-14.444816	7.5775914	0.7124864	0.15
-14.4441185	7.548614	0.7114887	0.15
-14.383826	7.4594617	0.7086443	0.39
-14.382428	7.402508	0.70764893	0.7
-14.434942	7.373738	0.7085154	0.74
-14.456508	7.328862	0.70846117	0.45
-18.263865	9.2318945	0.84270924	0.48
-19.193998	9.635136	0.8743281	0.12
-19.134418	9.567966	0.8714813	0.45
-19.083158	9.467861	0.8686139	0.22
-19.003939	9.35466	0.8648181	0.36
-19.284145	9.420689	0.87310165	0.21
-19.64624	9.524003	0.8851755	0.48
-19.670858	9.46116	0.8851137	0.2
-14.181063	6.7223535	0.6911734	0.55
-14.185357	6.697394	0.6911627	0.55
-14.193936	6.6484733	0.6901414	0.55
-14.214505	6.6045947	0.6900893	0.57
-14.227079	6.5576887	0.69005764	0.56
-14.238664	6.50978	0.6900285	0.57
-14.241258	6.457839	0.6890224	0.58
-14.250847	6.4089236	0.68899834	0.57
-14.252144	6.3829527	0.68799525	0.59
-14.267722	6.337058	0.6879558	0.59
-14.275307	6.2881355	0.68793684	0.59
-14.278899	6.2371984	0.686928	0.59
-14.296475	6.1923103	0.6868834	0.6
-14.300071	6.1413736	0.6858745	0.59
-14.31465	6.0954757	0.68583757	0.6
-14.316944	6.0705094	0.68583184	0.59
-14.328526	6.023601	0.6858025	0.59
-14.339114	5.975689	0.6847757	0.59
-14.346706	5.9267673	0.6847566	0.58
-14.349292	5.8768263	0.6837503	0.57
-14.36587	5.831936	0.6837081	0.59
-14.375461	5.7840214	0.68368375	0.58
-14.38175	5.7610693	0.6836678	0.58
-14.386347	5.711137	0.6826563	0.59
-14.400921	5.666239	0.6826192	0.6
-14.406514	5.6173105	0.6826051	0.59
-14.411114	5.567378	0.6815935	0.59
-14.429691	5.523495	0.6815461	0.59
-14.436278	5.47557	0.68152946	0.59
-14.455552	5.4576635	0.68148017	0.46
-14.700848	5.5005856	0.68885267	0.62
-14.881229	5.5172787	0.69439125	0.19
-14.686076	5.3916388	0.6878908	0.7
-15.697058	5.6623454	0.72030425	0.52
-15.971036	5.73535	0.7286033	0.32
-16.235344	5.7753515	0.7369273	0.5
-16.5456	5.8305187	0.74713373	0.32
-16.835882	5.8766165	0.75539124	0.61
-18.572508	6.429897	0.8129483	0.15
-18.621103	6.382139	0.8138243	0.49
-18.616747	6.317191	0.8128358	0.48
-18.62107	6.286241	0.81282496	0.48
-18.637691	6.2283683	0.8127828	0.61
-18.725243	6.193752	0.8145592	0.44
-19.141434	6.268319	0.82749486	0.39
-19.543657	6.3348413	0.8404663	0.38
-19.94988	6.4003797	0.8534276	0.43
-20.37076	6.502937	0.86635125	0.4
-20.830936	6.581676	0.8811746	0.34
-22.787561	7.1318374	0.94517004	0.29
-22.795244	7.0569496	0.94415116	0.48
-22.823912	6.988138	0.94407856	0.38
-22.805618	6.906156	0.943126	0.62
-23.2159	6.953733	0.9560774	0.36
-23.783684	7.085841	0.9736255	0.37
-24.375807	7.1820874	0.99211186	0.27
-25.652275	7.4768333	1.033848	0.32
-27.466242	7.92055	1.0922097	0.33
-27.47398	7.8306813	1.091191	0.55
-27.754467	7.817811	1.0994749	0.32
-28.826218	8.02684	1.1337353	0.31
-29.599882	8.19473	1.1577575	0.29
-31.557852	8.638022	1.2207519	0.29
-31.610596	8.547336	1.2216185	0.5
-32.156902	8.589463	1.2382232	0.16
-33.468548	8.831412	1.2798711	0.3
-33.70516	8.782412	1.2872678	0.12
-42.190662	10.873835	1.5605735	0.3
-42.210102	10.808987	1.5605251	0.3
-42.062138	10.631601	1.5549059	0.0
-43.39594	10.827694	1.5964985	0.0
-46.797066	11.5274515	1.7048062	0.0
-50.48404	12.275294	1.8223836	0.0
-56.714054	13.612602	2.0224607	0.0
-62.240772	14.740346	2.1983368	0.0
-73.679565	7.397009	2.5095177	0.0
-73.73587	7.1705155	2.5113895	0.0
-74.384	6.9993243	2.5307524	0.0
-74.50263	6.893929	2.533458	0.0
-74.76889	6.6832576	2.5417955	0.0
-75.04916	6.472642	2.550098	0.0
-73.18693	6.081664	2.4908617	0.0
-72.46439	5.7941246	2.46772	0.0
-76.97176	5.9130416	2.6082504	0.0
-72.35104	5.3302455	2.4620435	0.0
-71.85479	5.181441	2.4463167	0.0
-72.22603	4.982177	2.4573884	0.0
-77.80341	5.1233563	2.632198	0.0
-75.50514	4.735626	2.5590725	0.04
-62.01043	3.693832	2.1364636	0.08
-61.421696	3.4667544	2.1179795	0.09
-61.44688	3.2760916	2.1179318	0.0
-61.55946	3.186654	2.1216533	0.0
-61.811626	3.0058894	2.1290283	0.0
-62.06079	2.8251128	2.1364114	0.0
-61.35904	2.6015775	2.1142154	0.0
-61.361233	2.409825	2.1142275	0.0
-61.29843	2.215814	2.1114056	0.03
-61.030636	2.0159895	2.1031055	0.14
-61.02123	1.9210702	2.103139	0.09
-61.163414	1.7348715	2.106796	0.08
-60.79762	1.5346547	2.0957456	0.14
-60.510807	1.3387487	2.0864944	0.1
-60.428993	1.1486573	2.083722	0.14
-61.226208	0.97307235	2.1087153	0.09
-61.353413	0.78381795	2.1124125	0.09
-61.335014	0.68786347	2.1114695	0.14
-61.329216	0.49707824	2.1115053	0.1
-61.10741	0.30442858	2.1040907	0.09
-59.944656	-0.36440426	2.4057717	0.0
-60.28531	-0.55752695	2.4183028	0.0
-60.412987	-0.74979544	2.422294	0.05
-60.356842	-0.8444502	2.419987	0.14
-60.25355	-1.0337964	2.4163957	0.16
-60.616196	-1.2320002	2.428975	0.09
-61.032818	-1.4334177	2.4446871	0.08
-61.132492	-1.6285702	2.4476035	0.08
-55.825233	-1.6622341	2.2550383	0.12
-55.137135	-1.8162787	2.2300212	0.16
-54.606018	-1.9719508	2.2104013	0.24
-54.5958	-2.1446917	2.2100778	0.0
-54.240772	-2.2161767	2.1970513	0.03
-34.55451	-1.5180753	1.4821497	0.0
-51.604034	-2.435321	2.1009643	0.0
-49.363155	-2.7988722	2.0196383	0.11
-49.316013	-2.9534883	2.0182538	0.12
-49.108006	-3.0185719	2.0106134	0.38
-48.593025	-3.1413512	1.9920933	0.22
-48.084057	-3.2611585	1.9735938	0.18
-47.5921	-3.379036	1.9551413	0.39
-47.09115	-3.4938824	1.9376712	0.23
-46.58022	-3.6036947	1.9191847	0.22
-46.12434	-3.6428163	1.9019582	0.27
-45.451496	-3.7340028	1.8780917	0.15
-45.16351	-3.8546965	1.8681545	0.24
-45.129433	-3.9953833	1.8668299	0.31
-45.159325	-4.1423187	1.8676574	0.32
-45.190212	-4.289259	1.869488	0.32
-45.21511	-4.436175	1.8703039	0.32
-45.238052	-4.511173	1.871236	0.31
-45.271942	-4.6591244	1.8730733	0.31
-45.302837	-4.8070626	1.8739035	0.3
-45.325733	-4.9549694	1.8747135	0.31
-45.35662	-5.1039076	1.8765427	0.3
-45.38851	-5.2528505	1.8783748	0.31
-45.417408	-5.40178	1.8791995	0.31
-45.451344	-5.478821	1.8811572	0.31
-45.48923	-5.6297846	1.883002	0.31
-45.529118	-5.780756	1.8838522	0.34
-45.535023	-5.9285965	1.8846216	0.29
-39.240604	-5.2392135	1.655769	0.3
-39.083683	-5.344454	1.6501955	0.29
-38.724884	-5.420921	1.638157	0.32
-38.403076	-5.4376097	1.6263115	0.32
-38.09726	-5.518284	1.6154011	0.31
-37.760475	-5.5918427	1.6034241	0.32
-37.44668	-5.667492	1.592502	0.29
-37.13489	-5.7401524	1.5815904	0.34
-36.81112	-5.810767	1.5696521	0.29
-36.528328	-5.884543	1.5598127	0.32
-36.227543	-5.895324	1.5490313	0.32
-35.928776	-5.964043	1.5391601	0.33
-35.645	-6.0338206	1.5293255	0.33
-35.354244	-6.100573	1.5184783	0.34
-35.085472	-6.169412	1.5096838	0.34
-34.802723	-6.2332015	1.4998624	0.34
-34.534966	-6.299048	1.490076	0.28
-34.280178	-6.3090153	1.4814132	0.36
-34.016434	-6.3728805	1.4716406	0.3
-33.757687	-6.4357677	1.4628824	0.35
-33.491955	-6.4956307	1.4541117	0.3
-33.250206	-6.558586	1.445397	0.35
-32.994476	-6.6174903	1.4366536	0.3
-32.753704	-6.623519	1.4280337	0.36
-32.50398	-6.68045	1.4193091	0.3
-32.27524	-6.740462	1.4116331	0.37
-32.02953	-6.7964106	1.4029208	0.3
-31.8038	-6.854437	1.3952559	0.32
-31.583076	-6.9114847	1.3876058	0.33
-31.341375	-6.9634547	1.3789108	0.35
-31.136597	-6.9706273	1.3723809	0.34
-30.91289	-7.0236683	1.36473	0.35
-30.68219	-7.074684	1.3570651	0.36
-30.477476	-7.1297994	1.3494596	0.36
-30.268766	-7.1829014	1.3428473	0.33
-30.050074	-7.2319674	1.3352166	0.34
-29.844322	-7.2331433	1.3276944	0.38
-29.649614	-7.2863016	1.3211182	0.32
-29.432932	-7.33238	1.3134979	0.34
-29.239233	-7.383545	1.3069279	0.36
-29.045538	-7.4327126	1.3003613	0.32
-28.825872	-7.4747853	1.2937405	0.39
-28.649172	-7.527017	1.2872125	0.3
-28.601278	-7.5627837	1.2860358	0.38
-28.60839	-7.661696	1.2868994	0.38
-28.633482	-7.765674	1.288801	0.38
-28.664568	-7.872673	1.2907133	0.38
-28.661694	-7.9695473	1.2905558	0.38
-28.681787	-8.072508	1.2924472	0.38
-28.698889	-8.175456	1.2933314	0.38
-28.731913	-8.234519	1.2953236	0.38
-28.758	-8.3405	1.2972262	0.38
-28.7751	-8.4444475	1.2981095	0.38
-28.783207	-8.546363	1.2999738	0.44
-28.810297	-8.6543455	1.3008767	0.36
-28.835386	-8.761321	1.3027767	0.38
-28.84649	-8.864248	1.3046478	0.44
-28.884504	-8.926327	1.3056489	0.36
-28.91159	-9.03531	1.3075516	0.38
-28.921694	-9.139232	1.3094195	0.38
-28.935795	-9.244168	1.3102962	0.41
-28.961882	-9.354146	1.3121958	0.36
-28.968988	-9.457058	1.3140587	0.42
-29.000067	-9.569055	1.3159683	0.35
-29.031086	-9.630108	1.3169546	0.42
-29.045185	-9.737044	1.3188298	0.35
-29.065275	-9.846999	1.3207158	0.41
-29.095354	-9.959991	1.3226227	0.36
-29.104458	-10.065908	1.3234879	0.41
-29.131538	-10.178889	1.3253878	0.35
-29.16555	-10.241953	1.3273796	0.41
-29.180643	-10.350892	1.3292562	0.4
-29.206726	-10.464869	1.3311532	0.39
-29.220821	-10.574802	1.3330264	0.38
-29.240908	-10.686758	1.3349121	0.37
-29.267982	-10.800738	1.3368125	0.39
-29.290068	-10.9147005	1.338701	0.39
-29.313093	-10.975724	1.3396692	0.39
-29.338173	-11.091696	1.3415626	0.38
-29.360254	-11.205658	1.3434521	0.38
-29.377342	-11.3196	1.3453293	0.38
-29.392431	-11.431539	1.3472047	0.38
-29.4245	-11.551534	1.3491112	0.38
-29.442587	-11.66648	1.3509907	0.38
-29.487574	-11.737582	1.3540002	0.38
-29.500664	-11.851511	1.3558693	0.38
-29.521744	-11.968468	1.3577541	0.38
-29.543823	-12.086428	1.3596402	0.38
-29.564901	-12.204384	1.3615245	0.46
-29.571999	-12.316293	1.3633828	0.2
-22.837345	-9.626511	1.1044874	0.35
-22.695652	-9.609968	1.100159	0.42
-21.037382	-8.99606	1.0369146	0.32
-20.999643	-9.058845	1.0367317	0.48
-20.304932	-8.840329	1.0103177	0.42
-20.279184	-8.906158	1.0101607	0.39
-20.268414	-8.97804	1.0110325	0.5
-20.23468	-9.04084	1.0108604	0.45
-20.151918	-9.042512	1.007653	0.42
-19.661919	-8.900726	0.98963886	0.3
-19.546324	-8.924246	0.9863199	0.46
-19.54255	-8.997155	0.9872086	0.37
-19.548763	-9.0760975	0.98811394	0.44
-19.544987	-9.149007	0.98900324	0.38
-19.530123	-9.180916	0.98892224	0.6
-22.703049	-10.735817	1.1136003	0.25
-22.687258	-10.816672	1.1144501	0.25
-22.695427	-10.90861	1.115344	0.17
-18.955978	-9.209625	0.9694667	0.37
-18.887321	-9.251313	0.9682404	0.43
-18.853603	-9.309122	0.96807826	0.49
-18.943562	-9.390394	0.9721886	0.32
-18.931808	-9.459278	0.97206575	0.66
-18.897093	-9.517083	0.9719019	0.51
-22.748522	-11.515205	1.1256498	0.31
-22.760683	-11.612157	1.1275493	0.25
-22.70696	-11.675882	1.1263322	0.53
-18.681498	-9.747008	0.9680628	0.2
-18.470108	-9.713213	0.9605906	0.42
-18.352552	-9.72674	0.95728487	0.45
-18.317844	-9.782549	0.9571256	0.54
-18.271162	-9.833317	0.95594406	0.26
-9.066426	-5.0010114	0.58787936	0.32
-9.030828	-5.019854	0.5877662	0.46
-9.098868	-5.0750675	0.5908585	0.36
-18.169159	-10.039718	0.95542246	0.16
-18.120481	-10.088481	0.95523983	0.42
-18.00294	-10.099011	0.95094	0.48
-17.903364	-10.118605	0.9486723	0.36
-17.791813	-10.131157	0.9443849	0.48
-17.69124	-10.148749	0.9421178	0.38
-17.595549	-10.132392	0.9389068	0.51
-17.490988	-10.146971	0.93563426	0.38
-17.376451	-10.155517	0.9323457	0.49
-17.292856	-10.181168	0.93011016	0.38
-17.174334	-10.185702	0.92581755	0.5
-17.073776	-10.200297	0.9225557	0.39
-16.988066	-10.185979	0.9203668	0.5
-16.892502	-10.202592	0.91711485	0.39
-16.781971	-10.2101555	0.91383845	0.51
-16.692394	-10.228791	0.91159886	0.39
-16.594841	-10.2424	0.90834653	0.41
-16.493298	-10.252997	0.9050887	0.54
-16.40373	-10.270635	0.9028511	0.39
-16.30805	-10.247286	0.89965034	0.42
-16.221481	-10.265934	0.89741904	0.41
-16.137907	-10.285593	0.8951938	0.41
-16.039364	-10.295203	0.8919455	0.41
-15.948804	-10.308842	0.8897115	0.43
-15.856255	-10.321474	0.8864743	0.42
-15.746745	-10.32305	0.8832103	0.44
-15.706956	-10.332887	0.8821031	0.42
-15.702219	-10.40081	0.88300824	0.62
-15.704463	-10.473756	0.8849242	0.3
-15.678773	-10.528608	0.8847959	0.41
-15.599202	-10.5482855	0.88258237	0.65
-15.761092	-10.727753	0.89074975	0.43
-15.686509	-10.750446	0.8885449	0.36
-15.656701	-10.767319	0.8884537	0.29
-15.535227	-10.75786	0.8841767	0.28
-15.500556	-10.806685	0.8840358	0.41
-15.418994	-10.8233595	0.8818226	0.26
-15.310491	-10.819946	0.8785698	0.26
-15.226941	-10.835613	0.8763535	0.36
-15.1682	-10.829394	0.87422204	0.23
-15.060706	-10.826985	0.8709711	0.24
-14.717761	-10.655816	0.85736424	0.21
-14.586329	-10.633333	0.85308087	0.41
-14.511759	-10.649036	0.8518868	0.67
-14.633733	-10.808371	0.85798705	0.41
-14.65195	-10.893372	0.85993063	0.32
-14.570271	-10.869081	0.8577671	0.36
-14.465779	-10.8636875	0.8545282	0.19
-13.886439	-10.506771	0.8305839	0.37
-13.811884	-10.519477	0.82839453	0.51
-13.729354	-10.527159	0.82619256	0.47
-13.656798	-10.540872	0.82400715	0.48
-13.568284	-10.542536	0.8217986	0.51
-13.517546	-10.538346	0.819685	0.5
-13.447983	-10.553071	0.81850606	0.5
-13.361468	-10.554742	0.8153027	0.52
-13.290915	-10.568466	0.814123	0.5
-13.220365	-10.582189	0.8119436	0.51
-13.146819	-10.591903	0.80976194	0.52
-13.086111	-10.578685	0.807636	0.52
-13.014561	-10.589407	0.80645823	0.52
-12.941024	-10.599123	0.8042771	0.51
-12.869481	-10.609845	0.8020998	0.52
-12.8019285	-10.623581	0.8009286	0.52
-12.727394	-10.630297	0.7987492	0.53
-12.655856	-10.64002	0.79657376	0.52
-12.604125	-10.630835	0.7954648	0.54
-12.529594	-10.63655	0.7932871	0.54
-12.466036	-10.651302	0.792125	0.52
-12.3945055	-10.6600275	0.7899514	0.53
-12.325964	-10.6697645	0.7877837	0.54
-12.255426	-10.677496	0.78661394	0.53
-12.188884	-10.68824	0.7844502	0.54
-12.13816	-10.679058	0.78334427	0.54
-12.065632	-10.6837845	0.7811737	0.55
-12.007069	-10.700554	0.7800223	0.55
-11.940532	-10.7102995	0.77786046	0.56
-11.869004	-10.715032	0.77669287	0.56
-11.805461	-10.726787	0.7745362	0.57
-11.80075	-10.789725	0.77545905	0.53
-11.819834	-10.840762	0.7774485	0.53
-11.829086	-10.917744	0.77938855	0.52
-11.832353	-10.989708	0.7813206	0.53
-11.830635	-11.057655	0.7822458	0.54
-11.835893	-11.131624	0.7841808	0.57
-11.829186	-11.195558	0.78509957	0.66
-11.757527	-11.164314	0.7829708	0.27
-11.886702	-11.426617	0.7919909	0.5
-11.887963	-11.498575	0.7939202	0.5
-11.884247	-11.567516	0.7948417	0.49
-11.897477	-11.65251	0.79678494	0.49
-11.892759	-11.721449	0.7987048	0.49
-11.9307785	-11.794541	0.80171573	0.49
-11.930047	-11.867493	0.8026408	0.6
-11.9153595	-11.9284	0.8035472	0.65
-12.373245	-12.453743	0.82803774	0.29
-12.4393015	-12.596895	0.8330417	0.23
-12.430584	-12.66682	0.8339533	0.32
-12.433826	-12.74878	0.8358798	0.4
-12.469846	-12.825864	0.8388834	0.29
-12.438199	-12.874721	0.838766	0.37
-12.49926	-13.016855	0.8437613	0.29
-12.481566	-13.080752	0.8446604	0.2
-14.169531	-14.901775	0.9305908	0.35
-12.390351	-13.150382	0.8443937	0.17
-12.25503	-13.091928	0.8391547	0.44
-12.24419	-13.121872	0.8401024	0.57
-12.196591	-13.153681	0.8389684	0.37
-12.133043	-13.168444	0.83781624	0.45
-12.065514	-13.180195	0.83665854	0.46
-12.050809	-13.246104	0.8375644	0.43
-12.070993	-13.351116	0.8405091	0.43
-12.09305	-13.418158	0.8424938	0.42
-12.100272	-13.510133	0.8454232	0.43
-12.117462	-13.614137	0.8483632	0.42
-12.1127205	-13.694076	0.85027874	0.42
-12.123927	-13.792061	0.8522121	0.41
-12.138125	-13.896055	0.8551466	0.43
-12.135377	-13.980999	0.85706276	0.42
-12.173368	-14.068088	0.8610641	0.42
-12.170615	-14.153032	0.86298066	0.52
-12.188791	-14.263039	0.86591935	0.4
-12.200986	-14.367027	0.868851	0.41
-12.166342	-14.418877	0.8687308	0.52
-12.096814	-14.428627	0.8675749	0.51
-12.044117	-14.413447	0.8654771	0.5
-11.97758	-14.426208	0.8643252	0.52
-11.911046	-14.438966	0.8631736	0.52
-11.872417	-14.484807	0.86305165	0.41
-11.879625	-14.585782	0.8659776	0.41
-11.877865	-14.67673	0.8678938	0.51
-11.893041	-14.788729	0.8718274	0.4
-11.914083	-14.861767	0.87380755	0.52
-11.93125	-14.97777	0.87674224	0.38
-11.937455	-15.081741	0.87966496	0.5
-11.9526205	-15.19574	0.8835979	0.39
-11.951852	-15.293691	0.885512	0.5
-11.962037	-15.404674	0.8884379	0.38
-11.967239	-15.510642	0.8913582	0.42
-11.981296	-15.577659	0.8933301	0.45
-11.942657	-15.629501	0.89420646	0.44
-11.950844	-15.7404785	0.8971295	0.4
-11.954046	-15.846441	0.9000468	0.41
-11.96024	-15.958413	0.90296555	0.39
-11.972406	-16.077402	0.90589106	0.4
-11.979588	-16.191378	0.90981084	0.47
-12.042451	-16.326532	0.9148267	0.41
-12.15523	-16.584806	0.9238423	0.38
-12.132519	-16.661695	0.9247329	0.38
-12.090882	-16.715528	0.9256046	0.53
-12.125944	-16.871582	0.9305479	0.33
-12.128136	-16.98654	0.9334588	0.55
-12.147257	-17.124548	0.93738544	0.34
-12.177234	-17.221611	0.94136727	0.52
-12.195356	-17.361614	0.94529086	0.33
-12.192556	-17.47156	0.94819707	0.51
-12.204698	-17.605547	0.9521143	0.31
-12.210859	-17.731516	0.9550264	0.57
-12.546687	-18.329412	0.9782199	0.31
-12.626452	-18.505613	0.98523897	0.39
-12.637578	-18.644596	0.9891517	0.46
-12.660653	-18.80361	0.9940727	0.29
-12.65783	-18.924555	0.9969728	0.53
-12.653017	-19.046492	0.9998686	0.44
-12.670107	-19.199493	1.0047836	0.43
-3.5741968	-5.7651305	0.44833967	0.55
-12.68421	-19.35148	1.0086942	0.15
-12.74718	-19.644585	1.0185922	0.35
-12.732393	-19.755495	1.0214789	0.25
-3.5692985	-5.875076	0.45124048	0.3
-3.5537322	-5.8920183	0.45119554	0.29
-3.5291917	-5.8939376	0.45114478	0.48
-3.48356	-5.842805	0.44909427	0.15
-6.2968984	-10.289544	0.6291768	0.31
-6.2105646	-10.224282	0.6250583	0.46
-6.1972103	-10.346197	0.6279396	0.56
-6.299052	-10.582453	0.6369583	0.15
-3.4229639	-5.989559	0.45185792	0.51
-3.451026	-6.056629	0.4538611	0.32
-3.3986063	-6.012473	0.4517921	0.21
-3.377052	-6.018402	0.45174512	0.38
-5.682107	-9.894665	0.6052848	0.34
-5.607736	-9.839441	0.6021832	0.32
-5.599068	-9.894397	0.60412604	0.31
-5.5625286	-9.902276	0.60305053	0.25
-5.500964	-9.834098	0.5999834	0.62
-5.4654245	-9.843982	0.5999086	0.31
-5.4796467	-9.938	0.60286695	0.43
-5.394336	-9.860749	0.5987616	0.6
-3.687616	-6.9381294	0.4836535	0.21
-3.6710198	-6.9570713	0.48360783	0.44
-3.738876	-7.103246	0.48862997	0.42
-3.5749874	-6.8627925	0.47949392	0.42
-3.6867964	-7.1140785	0.4885231	0.19
-3.7528179	-7.2862415	0.49452326	0.46
-3.728268	-7.2951617	0.4944705	0.39
-2.9931314	-5.9951844	0.4430204	0.25
-3.4890876	-6.9594965	0.48026133	0.21
-5.0734987	-9.93671	0.5951077	0.29
-5.0260186	-9.921566	0.5940305	0.61
-4.9954543	-9.937467	0.59396315	0.55
-3.524093	-7.211543	0.48814768	0.17
-3.6010334	-7.4127336	0.49514914	0.23
-4.991336	-10.159399	0.59980255	0.58
-2.9061918	-6.1728706	0.44672948	0.25
-3.0396905	-6.457218	0.4577778	0.23
-3.3036892	-7.026903	0.4788686	0.27
-3.3458061	-7.165002	0.48385045	0.32
-2.6705935	-5.867214	0.43350616	0.34
-2.9568093	-6.540945	0.45856676	0.49
-2.750238	-6.170393	0.44444284	0.18
-2.7474155	-6.187381	0.444426	0.47
-2.6363456	-6.0060806	0.43734697	0.27
-2.5252814	-5.821781	0.43026996	0.38
-2.500764	-5.8167076	0.4292286	0.2
-2.7070034	-6.301235	0.4472749	0.46
-2.528314	-5.9697614	0.4341749	0.14
-2.6697142	-6.2971234	0.44621024	0.3
-2.645187	-6.2950506	0.44616744	0.43
-2.5560193	-6.1518097	0.4401027	0.36
-2.4171312	-5.896441	0.43002334	0.16
-2.4642057	-6.048555	0.43600664	0.28
-2.3840065	-5.920339	0.43094808	0.41
-2.3535118	-5.8992524	0.42990753	0.25
-2.508807	-6.2766466	0.44293588	0.41
-2.4604244	-6.219514	0.44088748	0.32
-2.1037898	-5.4465904	0.41176027	0.28
-2.215505	-5.753869	0.42275757	0.35
-2.1681232	-5.69174	0.4207142	0.27
-2.126718	-5.643626	0.41867232	0.27
-2.1648467	-5.784716	0.42364824	0.23
-2.106359	-5.668563	0.41862038	0.47
-2.3522332	-6.3131814	0.44163728	0.18
-1.9509664	-5.387153	0.4075287	0.42
-1.9383854	-5.4031153	0.40849647	0.26
-2.137537	-5.948612	0.42749608	0.21
-2.1239607	-5.9685707	0.42846003	0.38
-2.380544	-6.6432157	0.45247832	0.38
-1.8948672	-5.463981	0.40938213	0.25
-1.8673813	-5.4429054	0.40834793	0.34
-1.8607692	-5.4758825	0.40931585	0.32
-1.8670794	-5.5438914	0.41128424	0.24
-1.8226998	-5.477774	0.4092494	0.27
-1.805146	-5.480724	0.40821758	0.48
-1.8361256	-5.590798	0.41220236	0.22
-1.9328438	-5.9070334	0.423172	0.36
-1.9550349	-6.025082	0.42713737	0.23
-1.895742	-5.916928	0.4231035	0.27
-1.8613043	-5.878836	0.4220689	0.26
-1.8745469	-5.973862	0.42503366	0.32
-1.883643	-6.0278826	0.42701632	0.34
-1.883974	-6.0898767	0.4289797	0.33
-1.8435653	-6.0317698	0.42594752	0.26
-1.7982057	-5.960652	0.42391497	0.35
-1.7290224	-5.8184743	0.41788536	0.25
-1.8643916	-6.2808027	0.43383422	0.53
-1.7525023	-6.0085216	0.4248116	0.2
-1.6563483	-5.748281	0.4148075	0.39
-1.6407847	-5.7602377	0.414775	0.34
-1.6123176	-5.7331624	0.41374445	0.2
-1.6146201	-5.800163	0.4157091	0.22
-1.5940968	-5.7981076	0.41567707	0.55
-1.5288998	-5.651943	0.4106565	0.3
-1.6264914	-6.0291767	0.42359576	0.19
-1.6762767	-6.2252955	0.4305628	0.37
-1.5485504	-5.8719788	0.4175613	0.3
-1.4813854	-5.7148104	0.41154408	0.3
-1.4688051	-5.737776	0.41251093	0.37
-1.4641614	-5.7877593	0.4134751	0.35
-1.4366832	-5.7576885	0.4124487	0.29
-1.3802875	-5.5955496	0.40645134	0.29
-1.425241	-5.8176546	0.41439685	0.21
-1.4443934	-5.9536967	0.41935048	0.45
-1.5637207	-6.4539804	0.4362571	0.28
-1.3517696	-5.760464	0.411314	0.25
-1.3431554	-5.80044	0.41327837	0.18
-1.3692353	-5.967499	0.41822615	0.45
-1.3624525	-5.9814806	0.419208	0.37
-1.4172641	-6.260608	0.42813855	0.15
-1.5414773	-6.8219013	0.448021	0.38
-1.5209181	-6.8248487	0.44798833	0.19
-1.4359536	-6.5786414	0.43899366	0.35
-1.4203726	-6.6036	0.43995672	0.42
-1.4622654	-6.8626957	0.44787997	0.38
-1.4009621	-6.657548	0.44089866	0.27
-1.330884	-6.4573774	0.4339015	0.46
-1.3044047	-6.434311	0.43287444	0.31
-1.1342881	-5.797904	0.41096175	0.38
-1.1157557	-5.799857	0.41093308	0.28
-1.1021779	-5.823822	0.4109001	0.46
-1.1973754	-6.2820463	0.4267972	0.23
-1.2283318	-6.5111165	0.43472156	0.35
-1.0632623	-5.8597236	0.41182357	0.29
-1.0467043	-5.8696823	0.41179404	0.21
-1.0380567	-5.91466	0.41375774	0.58
-1.3381642	-7.4343634	0.46539778	0.24
-0.9792212	-5.8165174	0.4097236	0.23
-1.0248697	-6.0846233	0.4186497	0.24
-1.1171168	-6.6358376	0.43749592	0.31
-1.0946014	-6.6297827	0.437467	0.37
-1.0750544	-6.638735	0.43743467	0.27
-0.96454436	-6.175474	0.42151642	0.32
-0.9904857	-6.4165335	0.42942935	0.44
-0.984777	-6.493519	0.43238193	0.26
-1.0076185	-6.673571	0.43832207	0.36
-1.0177089	-6.845593	0.44424865	0.27
-0.96852136	-6.6934767	0.4382576	0.44
-0.8867427	-6.345285	0.4263206	0.19
-0.8622663	-6.319227	0.42529994	0.3
-0.8447022	-6.3321853	0.4252692	0.34
-0.83394694	-6.3281603	0.4252564	0.33
-0.81341994	-6.323112	0.4252308	0.36
-0.79487264	-6.333068	0.42520046	0.37
-0.7763258	-6.344024	0.42516977	0.43
-0.81201893	-6.7081065	0.43803653	0.3
-0.80035	-6.7670794	0.4399916	0.25
-0.7423564	-6.518945	0.43103695	0.45
-0.7700373	-6.782009	0.4399437	0.25
-0.7721535	-6.9430137	0.44486707	0.5
-0.7289534	-6.789914	0.43988532	0.26
-0.67296606	-6.5337853	0.43093738	0.39
-0.68786925	-6.79782	0.4398274	0.18
-0.895567	-8.569299	0.49923256	0.17
-1.0302918	-9.84561	0.54278594	0.61
-1.0135559	-9.835571	0.5417696	0.34
-0.5968077	-6.6626134	0.43477482	0.14
-0.5143705	-6.145425	0.41791967	0.48
-0.49484593	-6.1403804	0.41689682	0.18
-0.48317713	-6.207355	0.41884923	0.18
-0.4636494	-6.204312	0.41882563	0.51
-0.47252268	-6.3723335	0.42475578	0.2
-0.4500479	-6.3522835	0.42373684	0.25
-0.7792423	-9.809045	0.5404912	0.3
-0.7506823	-9.827981	0.5404474	0.29
-0.7201621	-9.828915	0.54040986	0.54
-0.6955032	-9.899861	0.5423464	0.34
-0.67669934	-10.033821	0.54726034	0.59
-0.66387177	-10.067794	0.5482289	0.64
-0.6313873	-10.050722	0.5471982	0.64
-0.30158946	-6.3369603	0.4225584	0.34
-0.27426213	-6.2389007	0.41957137	0.18
-0.26350012	-6.3458796	0.42250744	0.16
-0.53254163	-10.427514	0.55990416	0.26
-0.5029524	-10.457451	0.5608556	0.25
-0.48232508	-10.398406	0.5588593	0.17
-0.44594827	-10.331328	0.5558486	0.44
-0.41344404	-10.327258	0.555813	0.25
-0.38480213	-10.389199	0.5577512	0.25
-0.3542292	-10.415135	0.55870414	0.28
-0.32172742	-10.407067	0.55867094	0.3
-0.29016927	-10.432002	0.5586236	0.24
-0.27438745	-10.444969	0.5595998	0.22
-0.23997724	-10.392897	0.55758536	0.1
-0.19415587	-10.056797	0.54669017	0.57
-0.16363284	-10.055733	0.5456566	0.62
-0.1321052	-10.066669	0.5466165	0.66
-0.10061084	-10.056604	0.54558635	0.7
-0.084889255	-10.034573	0.54557925	0.63
-0.062690966	-10.367533	0.5564008	0.3
-0.03020157	-10.356467	0.5553705	0.26
0.0023293728	-10.369402	0.5563292	0.27
0.034736205	-10.3113365	0.55432105	0.32
0.06724384	-10.312271	0.55428565	0.26
0.0988485	-10.358209	0.5552306	0.24
0.11369451	-10.39518	0.55719775	0.31
0.14704022	-10.317113	0.5541983	0.25
0.1785422	-10.307051	0.55416965	0.34
0.21009381	-10.322989	0.5541291	0.24
0.2427099	-10.376926	0.55607015	0.31
0.27412534	-10.324864	0.5540614	0.22
0.28974396	-10.256833	0.5520764	0.19
0.31889126	-10.068773	0.5461327	0.25
0.35036168	-10.050713	0.54510856	0.7
0.3808153	-10.018654	0.544092	0.68
0.41022453	-9.9615965	0.54208815	0.64
0.4374535	-9.815543	0.53712755	0.36
0.4669104	-9.784487	0.53611195	0.48
0.4826779	-9.792456	0.5360924	0.38
0.51219046	-9.7854	0.536066	0.58
0.54272085	-9.792343	0.5360323	0.34
0.57322717	-9.789288	0.53600335	0.42
0.6037801	-9.804231	0.53696626	0.71
0.6343023	-9.807175	0.5369349	0.71
0.6648224	-9.809118	0.53690416	0.7
0.68060493	-9.82109	0.5378832	0.7
0.7110764	-9.805034	0.536861	0.71
0.7416051	-9.8099785	0.53682923	0.7
0.772115	-9.807923	0.53680086	0.71
0.8016236	-9.7998705	0.53677636	0.7
0.83213323	-9.797815	0.5367483	0.71
0.84792185	-9.810787	0.53772736	0.7
0.87841916	-9.804733	0.5367014	0.7
0.90794486	-9.802681	0.5366746	0.7
0.938455	-9.800627	0.5366471	0.71
0.9689725	-9.800573	0.53761876	0.71
0.99947536	-9.796519	0.5365925	0.7
1.0310123	-9.807466	0.5375585	0.71
1.0457565	-9.80044	0.53754824	0.71
1.0762703	-9.799387	0.53752095	0.71
1.1057805	-9.7923355	0.5374974	0.71
1.136311	-9.796284	0.5374681	0.71
1.1668053	-9.789231	0.53744406	0.71
1.1983585	-9.804178	0.537409	0.71
1.22886	-9.799127	0.53738433	0.71
1.2436063	-9.793101	0.53737414	0.7
1.2741286	-9.79405	0.53734684	0.71
1.3046405	-9.792	0.53732115	0.71
1.3351634	-9.792948	0.5372942	0.71
1.3676826	-9.800895	0.5382624	0.71
1.3972	-9.795846	0.5382394	0.71
1.4119457	-9.789823	0.5382296	0.71
1.4424586	-9.787773	0.53820455	0.7
1.4729794	-9.787724	0.53817874	0.7
1.5034927	-9.785673	0.538154	0.71
1.5350144	-9.789623	0.5381258	0.7
1.5675381	-9.79757	0.5390951	0.7
1.5960311	-9.782526	0.5380785	0.7
1.6128023	-9.790499	0.539061	0.69
1.6433173	-9.78845	0.5390369	0.7
1.6738204	-9.783402	0.53901446	0.69
1.7063588	-9.794352	0.538983	0.7
1.7358654	-9.786305	0.53896296	0.7
1.7663774	-9.783258	0.53894	0.68
1.7978914	-9.78421	0.53891444	0.68
1.8116473	-9.777189	0.5389069	0.69
1.8421512	-9.772142	0.5388852	0.7
1.8716617	-9.765098	0.5388654	0.74
1.903168	-9.76405	0.5388413	0.39
1.9316581	-9.749008	0.53882635	0.46
1.9662145	-9.768955	0.53979033	0.36
1.995703	-9.756911	0.53977346	0.47
2.011482	-9.7618885	0.5397591	0.36
2.0702436	-9.903796	0.54464734	0.47
2.119921	-9.995719	0.54756624	0.74
2.165551	-10.062651	0.5505004	0.53
2.2616127	-10.377497	0.5612791	0.25
2.2860599	-10.335464	0.5602812	0.21
2.303834	-10.342438	0.5602649	0.43
2.3252358	-10.282409	0.5582781	0.25
2.3577514	-10.280363	0.5582555	0.25
2.4154468	-10.390276	0.56216127	0.29
2.4479642	-10.38723	0.5631395	0.29
2.4764307	-10.36219	0.5621314	0.18
2.5159996	-10.390134	0.56309	0.48
2.5186427	-10.326134	0.5611191	0.24
2.5511484	-10.321089	0.5610988	0.25
2.5886989	-10.339036	0.5620641	0.16
2.5466714	-10.020113	0.5512479	0.21
2.5741558	-9.999077	0.5512393	0.65
2.602644	-9.982039	0.5502282	0.62
2.6163774	-9.970022	0.5502247	0.72
2.641845	-9.9409895	0.5492217	0.6
2.7387872	-10.194841	0.5590325	0.27
2.8065178	-10.326741	0.5629228	0.29
2.8390174	-10.319699	0.56290483	0.25
2.8624835	-10.282671	0.5619077	0.16
2.9312084	-10.411571	0.5667994	0.46
2.9298477	-10.3415785	0.56483483	0.22
2.9543045	-10.30555	0.56383693	0.28
2.987813	-10.302506	0.563817	0.28
2.1984792	-7.339775	0.4627908	0.21
2.215955	-7.313755	0.46179208	0.16
2.3993976	-7.8744726	0.48139673	0.34
2.433976	-7.904426	0.48235977	0.38
2.3139758	-7.4416213	0.4666656	0.46
2.2349532	-7.089754	0.4548902	0.35
2.3097527	-7.2616444	0.4607574	0.36
2.267926	-7.040719	0.45289347	0.23
2.271353	-6.9747224	0.4509241	0.55
2.3119779	-7.031667	0.4538703	0.29
2.3043306	-6.928688	0.44992638	0.38
2.259822	-6.749762	0.44404328	0.42
2.283359	-6.7527337	0.44402722	0.34
2.2938185	-6.7127266	0.4430408	0.41
2.309317	-6.6907115	0.44304234	0.33
2.3549597	-6.761649	0.44497904	0.42
2.3764777	-6.7566257	0.44496864	0.34
2.367137	-6.6926446	0.4430065	0.46
2.357526	-6.5966682	0.44006065	0.26
2.4061642	-6.672603	0.44299343	0.45
2.393543	-6.5696316	0.44005305	0.29
2.4150681	-6.5666084	0.440042	0.44
2.4225175	-6.5216064	0.43806055	0.47
2.410909	-6.425633	0.43511617	0.33
2.459845	-6.5335636	0.43903294	0.29
2.4622934	-6.477569	0.4370602	0.48
2.4797916	-6.462553	0.43705797	0.18
2.5003164	-6.4575315	0.437049	0.55
2.518829	-6.446514	0.43704432	0.26
2.517252	-6.3805265	0.43507922	0.48
2.5176985	-6.3225355	0.43310893	0.31
2.4893072	-6.217583	0.43017882	0.38
2.5178754	-6.2365503	0.43015334	0.28
2.5153205	-6.1735635	0.42818746	0.41
2.5458791	-6.1955285	0.43015948	0.25
2.5754325	-6.2144947	0.43013376	0.56
2.6220427	-6.275437	0.4330772	0.21
2.6147447	-6.2294526	0.4311051	0.5
2.629269	-6.2124414	0.43110642	0.25
2.6056297	-6.098487	0.42717865	0.52
2.6552668	-6.167424	0.4301166	0.31
2.6747718	-6.1594067	0.43011078	0.48
2.7404447	-6.263322	0.4340223	0.29
2.7218585	-6.1673594	0.4310827	0.4
2.720557	-6.1353674	0.43010032	0.43
2.7079916	-6.055396	0.42714924	0.3
2.7525785	-6.106343	0.42909986	0.34
2.7771344	-6.1133184	0.43008402	0.35
2.8107033	-6.1392813	0.4310537	0.41
2.784075	-6.027331	0.42712682	0.38
2.8078825	-6.0563025	0.42909974	0.31
2.811346	-6.013309	0.42712128	0.37
2.8128257	-5.968318	0.4261449	0.33
2.845376	-5.9902835	0.4271176	0.44
2.8729267	-6.002256	0.42809817	0.13
2.8804162	-5.970257	0.4271121	0.47
2.8989482	-5.9632425	0.4271074	0.38
2.8695834	-5.87529	0.424169	0.46
2.90816	-5.910248	0.42613223	0.39
2.891579	-5.828283	0.42318472	0.27
2.9091012	-5.8192697	0.4231818	0.41
2.969749	-5.900197	0.4261101	0.39
2.9702103	-5.854209	0.4251353	0.24
2.9837387	-5.8382015	0.42413828	0.35
3.0265841	-5.9021487	0.42708403	0.42
3.0150118	-5.832177	0.425128	0.33
3.0505726	-5.858141	0.42609826	0.4
3.027994	-5.769184	0.42315766	0.25
3.1127086	-5.89408	0.42805177	0.38
3.1332166	-5.8880653	0.42804658	0.43
3.1630313	-5.9240313	0.4300139	0.31
3.4692962	-6.4726276	0.45057735	0.29
3.1469324	-5.804079	0.42608845	0.3
3.1724906	-5.811057	0.42707407	0.32
3.217061	-5.85101	0.42803338	0.43
3.2305806	-5.834005	0.4280377	0.24
3.2240427	-5.7790265	0.4260718	0.38
3.243835	-5.7950068	0.42705482	0.47
3.258331	-5.7780013	0.42705894	0.38
3.2969062	-5.806963	0.42802733	0.34
3.2883732	-5.749988	0.4270635	0.34
3.305893	-5.7399783	0.42706263	0.4
3.2863324	-5.6640177	0.42411414	0.39
3.3248765	-5.689981	0.42508456	0.36
3.3386486	-5.6939697	0.42607713	0.41
3.365213	-5.7019477	0.42606264	0.44
4.089297	-6.9230156	0.47308224	0.27
3.7239518	-6.2415085	0.44761547	0.31
3.4638686	-5.7508616	0.42999813	0.42
3.4633403	-5.708877	0.42802316	0.29
3.5089288	-5.746832	0.4299846	0.36
3.5246844	-5.7518196	0.43097615	0.29
3.523172	-5.7098355	0.42900166	0.52
3.5607224	-5.7318025	0.43097565	0.33
3.5562117	-5.6858225	0.4290047	0.34
3.6228168	-5.754753	0.43294087	0.37
3.6433434	-5.7487416	0.43293765	0.41
3.6150389	-5.6837845	0.42998618	0.3
3.608505	-5.633808	0.4290185	0.33
3.6971817	-5.7387104	0.43292606	0.34
3.7447507	-5.7746663	0.43488887	0.46
3.6891184	-5.646752	0.43098456	0.36
3.7617586	-5.7236757	0.43391457	0.31
3.7682633	-5.695683	0.4329297	0.4
3.7639976	-5.6696963	0.43294695	0.29
3.8556368	-5.7715983	0.43685603	0.23
3.8471048	-5.719625	0.43589067	0.48
3.871635	-5.718611	0.4358839	0.3
3.9132018	-5.743576	0.437856	0.46
3.9617786	-5.778532	0.4388199	0.36
3.9875631	-5.7975087	0.4398005	0.41
4.0101027	-5.7934976	0.44079646	0.3
4.028609	-5.781492	0.44079867	0.39
4.0721617	-5.806456	0.4417706	0.3
4.1227427	-5.8424115	0.44373372	0.37
4.0791492	-5.7404814	0.44081023	0.38
4.1127	-5.751458	0.44179404	0.38
4.138486	-5.769436	0.44277558	0.43
4.116943	-5.701478	0.4398246	0.34
4.212602	-5.800381	0.44473585	0.43
4.3162475	-5.9072757	0.44964004	0.38
4.3307605	-5.8892765	0.44964778	0.29
4.332252	-5.853293	0.44867057	0.38
4.3968277	-5.903235	0.45062184	0.44
4.3855615	-5.869257	0.44964665	0.3
4.433125	-5.8962193	0.4516172	0.3
4.435625	-5.8622346	0.45063868	0.56
7.246487	-9.600985	0.6055131	0.29
7.379138	-9.71586	0.6114071	0.31
7.277429	-9.519008	0.60456157	0.2
7.1937423	-9.347133	0.59769547	0.35
7.3236685	-9.487998	0.6045728	0.55
7.363178	-9.478982	0.6045707	0.35
7.225414	-9.23917	0.5957621	0.25
7.2459016	-9.207175	0.59577966	0.52
7.464661	-9.426957	0.60558546	0.48
7.687441	-9.650735	0.61638796	0.27
7.632084	-9.549813	0.6124682	0.33
7.503347	-9.326989	0.60364646	0.52
7.5468674	-9.322969	0.60464084	0.16
7.4341545	-9.123126	0.5968003	0.5
7.4796767	-9.122105	0.59779245	0.4
7.5672536	-9.172039	0.6017415	0.31
7.529927	-9.0970955	0.5988005	0.55
7.5734367	-9.092078	0.599796	0.28
7.694059	-9.180976	0.6047121	0.41
7.74858	-9.187947	0.6056976	0.48
7.704976	-9.078027	0.6017824	0.33
7.7574987	-9.083001	0.60276973	0.42
7.804027	-9.081981	0.6037625	0.43
7.8418064	-9.097957	0.6057448	0.26
7.8672886	-9.069962	0.6047603	0.48
7.7816405	-8.914085	0.599885	0.37
7.892231	-8.984999	0.6038165	0.34
7.7685456	-8.788161	0.59597665	0.36
7.981265	-8.974967	0.60580933	0.55
8.045813	-8.99293	0.6067864	0.37
8.305845	-9.256673	0.6195568	0.47
8.289286	-9.180723	0.617614	0.31
8.326783	-9.164718	0.6176198	0.51
8.337258	-9.1197405	0.61665076	0.37
8.338722	-9.064773	0.6156903	0.46
8.470339	-9.152669	0.62060744	0.36
8.566899	-9.199604	0.6245595	0.35
8.591656	-9.197597	0.6245575	0.58
11.70863	-12.489428	0.77471995	0.25
11.733072	-12.436451	0.774756	0.46
11.80458	-12.435424	0.7757477	0.31
11.854061	-12.410421	0.7767601	0.5
11.887532	-12.369434	0.77678657	0.52
11.853204	-12.294493	0.7738466	0.31
11.856634	-12.221537	0.7719007	0.33
11.854057	-12.142587	0.7699601	0.34
11.852488	-12.065637	0.76801807	0.32
11.864934	-12.003671	0.7670632	0.33
11.959462	-12.024625	0.7700367	0.24
11.882815	-11.872749	0.7641599	0.32
11.875526	-11.828779	0.76319396	0.7
12.098181	-11.97661	0.7720578	0.41
12.204719	-12.007554	0.77502286	0.41
12.216166	-11.9445915	0.77406955	0.25
11.610008	-11.277228	0.744641	0.51
11.613459	-11.211271	0.74269086	0.28
11.624909	-11.152307	0.74173474	0.46
11.605616	-11.099349	0.7407772	0.46
11.600057	-11.025401	0.73883444	0.46
11.600503	-10.957447	0.7368865	0.47
11.594948	-10.884499	0.73494315	0.48
11.592385	-10.813548	0.733998	0.47
11.59184	-10.746595	0.7320497	0.48
11.570539	-10.692639	0.7300934	0.48
11.559975	-10.615696	0.7281539	0.47
11.557427	-10.547745	0.72720677	0.47
11.564884	-10.488784	0.7252519	0.49
11.564336	-10.422832	0.7243032	0.47
11.554787	-10.349886	0.7223609	0.47
11.550235	-10.280937	0.72041506	0.48
11.380817	-10.0971155	0.7125729	0.42
11.40029	-10.051145	0.7116072	0.54
11.49583	-10.073103	0.7145822	0.45
11.525312	-10.036122	0.7146089	0.5
11.498751	-9.950193	0.7126786	0.48
11.475189	-9.867261	0.7097457	0.44
11.458908	-9.822299	0.70878243	0.44
11.457367	-9.759346	0.70683223	0.45
11.447817	-9.689401	0.7058883	0.45
11.451283	-9.631445	0.70493394	0.44
11.4507475	-9.570492	0.7029824	0.45
11.442201	-9.502544	0.702037	0.46
11.446671	-9.446587	0.7000812	0.46
11.422395	-9.397631	0.6991219	0.46
11.420848	-9.335679	0.6971714	0.46
11.431329	-9.285716	0.69721067	0.46
11.4428	-9.235753	0.6962499	0.54
11.450278	-9.183793	0.6952911	0.52
11.441744	-9.118846	0.69334376	0.5
11.482239	-9.092858	0.6943622	0.52
11.528002	-9.099843	0.69535387	0.52
11.5665045	-9.072858	0.6963733	0.49
11.639015	-9.070845	0.6983707	0.43
11.685514	-9.048853	0.69838583	0.43
11.755033	-9.044843	0.7003853	0.43
11.8265505	-9.041832	0.70238376	0.44
11.879317	-9.052813	0.70437205	0.44
11.947841	-9.047804	0.7053725	0.46
12.019351	-9.042795	0.7073729	0.44
12.081865	-9.031793	0.7093788	0.45
12.1483755	-9.022788	0.7103828	0.46
12.220889	-9.017779	0.71238345	0.46
12.307412	-9.02276	0.7153753	0.47
12.377191	-9.04473	0.71735406	0.49
12.4507	-9.038722	0.71935564	0.48
12.514209	-9.025723	0.72036356	0.48
12.578724	-9.013723	0.7223707	0.5
12.659239	-9.011712	0.72436893	0.47
12.720752	-8.996715	0.72637886	0.48
12.797269	-8.991707	0.7283799	0.49
12.862042	-9.007683	0.7303641	0.47
12.925551	-8.992686	0.73137414	0.48
13.000055	-8.983684	0.73337877	0.48
13.076578	-8.977677	0.73538095	0.46
13.144083	-8.963679	0.7373903	0.48
13.227601	-8.9606695	0.73938984	0.46
13.289371	-8.972651	0.7413778	0.46
13.353875	-8.955656	0.7423898	0.47
13.424385	-8.942658	0.7443984	0.59
13.490894	-8.926664	0.7464098	0.39
13.543392	-8.9006815	0.74742997	0.51
13.717951	-8.954609	0.7533794	0.22
14.443776	-9.366138	0.78101164	0.52
14.528552	-9.389107	0.78398997	0.25
14.196866	-9.111403	0.7692337	0.66
14.266379	-9.094411	0.7712462	0.57
14.804098	-9.373087	0.79099643	0.28
14.868597	-9.349102	0.7930152	0.5
14.948104	-9.334106	0.79502606	0.38
14.877541	-9.225217	0.79112035	0.53
14.808247	-9.150295	0.78718567	0.4
14.742693	-9.0464	0.78427565	0.72
14.7381735	-8.981462	0.7823311	0.41
14.774663	-8.940496	0.7833653	0.3
14.766134	-8.872562	0.7814235	0.49
14.763611	-8.808624	0.78047824	0.37
14.832379	-8.818607	0.7824684	0.44
14.943898	-8.821592	0.7864638	0.32
15.036415	-8.813592	0.78846896	0.41
15.123926	-8.801595	0.7914778	0.5
15.232448	-8.801584	0.794476	0.4
15.30495	-8.779598	0.79649377	0.51
15.408469	-8.775593	0.7994956	0.4
15.4742365	-8.781581	0.8014895	0.51
15.5667515	-8.770583	0.8034976	0.39
15.674266	-8.766579	0.8064996	0.52
15.7657795	-8.753583	0.8095096	0.39
15.850292	-8.736592	0.81152326	0.51
15.9598055	-8.731588	0.8145263	0.39
16.04432	-8.713599	0.8165409	0.49
16.132086	-8.728578	0.819527	0.39
16.21659	-8.7085905	0.8215434	0.55
16.307108	-8.6926	0.82455635	0.45
17.273903	-9.139075	0.8601589	0.23
16.93927	-8.894348	0.846375	0.45
17.001766	-8.859379	0.847405	0.59
17.746746	-9.212965	0.8750908	0.48
17.617182	-9.076114	0.86921114	0.16
17.610655	-9.003189	0.8682749	0.48
17.494102	-8.875328	0.86238754	0.4
17.514582	-8.816388	0.862439	0.48
17.495056	-8.738469	0.86050725	0.43
17.512545	-8.679529	0.86055875	0.34
17.499279	-8.638574	0.8595947	0.48
17.583786	-8.612596	0.8616171	0.27
17.710308	-8.606594	0.8656218	0.4
17.833818	-8.597596	0.86962914	0.35
17.933327	-8.576612	0.87164724	0.54
18.067844	-8.57161	0.8756512	0.34
18.18436	-8.557619	0.87966317	0.45
18.288128	-8.571598	0.88265055	0.43
18.399635	-8.553612	0.88566613	0.43
18.52215	-8.540619	0.8896773	0.43
18.646666	-8.527627	0.89368856	0.42
18.765182	-8.511639	0.89670247	0.42
18.897697	-8.500644	0.900712	0.42
18.976198	-8.46468	0.9027437	0.53
19.159983	-8.510621	0.908703	0.35
19.553558	-8.6124935	0.9226129	0.37
19.675066	-8.592509	0.92563057	0.36
19.807585	-8.57752	0.9296438	0.35
19.952095	-8.565527	0.93465453	0.36
20.068604	-8.541549	0.9376759	0.32
20.201372	-8.560523	0.9416592	0.29
20.228867	-8.4985895	0.94171417	0.37
20.242352	-8.429665	0.94177526	0.43
20.275845	-8.369729	0.9418285	0.36
20.455364	-8.368724	0.94782966	0.32
20.595875	-8.3507395	0.9518459	0.46
20.740393	-8.334752	0.95586044	0.36
20.860157	-8.344736	0.95985186	0.43
21.006674	-8.327751	0.9648673	0.42
21.168186	-8.31476	0.9688793	0.32
21.3127	-8.294779	0.97389746	0.46
21.489222	-8.286782	0.9789051	0.25
21.613728	-8.256812	0.98293215	0.48
21.712488	-8.25581	0.98593336	0.37
21.871002	-8.237826	0.9909499	0.38
22.032515	-8.219842	0.9959665	0.37
22.20403	-8.204855	1.0009805	0.42
22.407553	-8.200854	1.0069848	0.46
19.698605	-7.141126	0.9099169	0.27
19.598082	-7.0352497	0.90601045	0.36
19.638838	-7.0152717	0.9070283	0.24
19.551321	-6.9153876	0.9031166	0.3
19.521816	-6.836479	0.90118647	0.53
19.353289	-6.7096286	0.8942983	0.21
19.233768	-6.600757	0.8893944	0.52
19.155266	-6.507866	0.88647646	0.27
19.008738	-6.3910046	0.8805794	0.29
18.863476	-6.3101006	0.8746506	0.45
18.821968	-6.2301946	0.8727212	0.31
18.884485	-6.186245	0.87476027	0.37
18.762972	-6.08137	0.8698526	0.42
18.80048	-6.028431	0.8698995	0.32
18.81799	-5.9695005	0.86995167	0.45
18.724485	-5.8756123	0.8660343	0.4
18.739237	-5.8476453	0.86705905	0.45
18.859766	-5.8216743	0.8700824	0.38
18.98228	-5.7937064	0.8741075	0.36
18.879784	-5.6988196	0.87019086	0.41
18.843283	-5.6229105	0.86825776	0.38
18.9358	-5.5859537	0.87029064	0.4
18.943563	-5.5569882	0.8703162	0.45
19.051079	-5.523028	0.87434644	0.29
19.044592	-5.457107	0.87340456	0.46
18.90009	-5.3522334	0.86749643	0.32
18.852598	-5.2753263	0.865564	0.44
18.907112	-5.2263846	0.8666072	0.31
18.86062	-5.1504765	0.86467385	0.46
18.926382	-5.136493	0.8666863	0.36
18.891893	-5.0635815	0.86475027	0.38
18.971416	-5.0216317	0.8677873	0.35
18.802912	-4.913763	0.8608815	0.43
18.966446	-4.893787	0.8658995	0.37
18.744942	-4.7739334	0.8580039	0.36
18.883472	-4.7469654	0.86202794	0.36
18.986238	-4.740973	0.86603343	0.37
19.141766	-4.716003	0.8710557	0.27
19.018269	-4.622118	0.8661375	0.57
19.02479	-4.5611925	0.8661908	0.23
19.131315	-4.5232387	0.86922425	0.33
19.113834	-4.4563212	0.86828256	0.38
18.892576	-4.3734236	0.8603544	0.47
18.976105	-4.3304763	0.862392	0.37
19.225643	-4.3244834	0.8703978	0.25
19.125153	-4.23859	0.86747235	0.53
19.139679	-4.179662	0.8675236	0.25
18.099146	-3.894016	0.8307697	0.4
19.203726	-4.067801	0.86862093	0.26
19.36049	-4.0688	0.87362033	0.38
19.42802	-4.0198607	0.875663	0.43
19.510546	-3.972919	0.8777038	0.31
19.48107	-3.9040048	0.87676346	0.54
19.551594	-3.8540673	0.8788068	0.34
19.640118	-3.807126	0.8818475	0.38
19.633644	-3.742207	0.8809036	0.4
19.664406	-3.7162397	0.881926	0.41
19.49293	-3.6213582	0.8760076	0.38
19.675463	-3.591396	0.88203365	0.36
20.245008	-3.6293497	0.90100175	0.33
[truncated: 119,854 more rows]
