# Supplementary material for: Density-equalized RANDT scan matching with integrated outlier removal and point density uniformity
Source: PLoS One. 2026 Apr 28;21(4):e0345709. doi: 10.1371/journal.pone.0345709 (PMC13124066; doi:10.1371/journal.pone.0345709)
Supplement: S2 Dataset — Processed LiDAR data converted into CSV format, including spatial coordinates and associated attributes such as intensity values, used for analysis in this study. (ZIP) [file pone.0345709.s002.zip › Velodyne_CSV/000379.csv]

X	Y	Z	Intensity
73.54772	0.8514622	2.6974416	0.0
76.45562	9.822829	2.8314445	0.0
75.33231	9.918773	2.7945552	0.0
71.36899	9.623964	2.660039	0.0
68.36282	9.327155	2.5575426	0.0
66.8245	9.330158	2.5055056	0.0
64.12918	9.158271	2.41419	0.0
62.53687	9.131292	2.3611052	0.0
60.42255	9.01537	2.28888	0.14
59.31624	9.040359	2.2528784	0.2
59.257927	9.222247	2.252124	0.0
59.231777	9.313191	2.2512465	0.1
59.25047	9.507072	2.2535088	0.33
59.25016	9.697956	2.254765	0.21
51.545795	8.600657	1.9900028	0.29
50.269478	8.549694	1.9468828	0.22
50.09417	8.681615	1.9420483	0.22
47.85984	8.447767	1.8656442	0.23
46.850677	8.345834	1.8314657	0.16
45.88636	8.321854	1.799389	0.35
45.79805	8.454774	1.7975546	0.22
43.69872	8.207935	1.725134	0.18
42.7494	8.168963	1.6940345	0.26
41.86208	8.13499	1.6639429	0.16
41.591923	8.149982	1.6549464	0.45
40.164597	8.0010805	1.6066792	0.27
39.42228	7.9810987	1.58161	0.24
38.61596	7.944126	1.5545146	0.32
37.909637	7.9231443	1.5304438	0.2
37.26832	7.911156	1.5093865	0.21
37.223007	8.02409	1.5085179	0.52
35.84883	7.7852426	1.4611384	0.32
35.240517	7.769258	1.4410754	0.32
34.56219	7.733285	1.4189829	0.23
34.100876	7.7422843	1.4029577	0.32
34.075565	7.8492217	1.4030786	0.39
34.06426	7.960157	1.4042041	0.39
34.059948	8.072091	1.4053305	0.34
34.0558	8.127059	1.405392	0.4
34.035492	8.235996	1.4055123	0.43
33.974182	8.33394	1.4046156	0.34
34.059875	8.46886	1.4087723	0.37
34.05957	8.582794	1.4098972	0.37
34.045265	8.69273	1.4100153	0.45
34.03196	8.803666	1.4111338	0.34
34.05781	8.867629	1.4122049	0.28
34.043507	8.977566	1.4133208	0.38
34.026207	9.087503	1.4134353	0.38
34.0279	9.203436	1.4145571	0.36
34.0216	9.316371	1.4156741	0.28
33.9993	9.425309	1.4157842	0.55
34.258152	9.555231	1.4259471	0.0
38.890007	10.981348	1.5919398	0.0
34.402557	9.829073	1.4332426	0.0
38.65641	11.178239	1.5861127	0.0
38.655113	11.3101635	1.5872451	0.0
38.862827	11.504049	1.596464	0.0
38.877537	11.640971	1.5976012	0.0
38.91039	11.717928	1.5996809	0.0
34.19461	10.530679	1.4339045	0.14
34.05231	10.60364	1.429954	0.27
33.934006	10.684597	1.4270134	0.41
33.94171	10.80453	1.4291263	0.39
33.953568	10.866495	1.4301854	0.37
33.95527	10.985429	1.431295	0.36
33.953976	11.103363	1.4324023	0.43
19.437994	6.417264	0.909916	0.43
19.188673	6.401279	0.9018585	0.17
19.343369	6.5212107	0.9089859	0.38
19.158045	6.526213	0.90295595	0.23
18.848877	6.45326	0.89183897	0.46
18.788563	6.499237	0.89086455	0.35
18.715246	6.540218	0.888883	0.43
18.695938	6.599187	0.8889257	0.3
18.708626	6.670149	0.88998353	0.47
18.697319	6.732116	0.89002895	0.4
18.658003	6.78509	0.89006114	0.32
18.427835	6.7341237	0.8819743	0.43
18.28852	6.7481203	0.876955	0.36
18.587229	6.9250183	0.88915044	0.24
18.44091	6.937017	0.88512695	0.48
18.271591	6.9390216	0.87909037	0.32
18.066269	6.9260354	0.8730342	0.5
17.898947	6.927041	0.8669959	0.33
17.729784	6.8930645	0.8619323	0.54
17.564463	6.89307	0.85589266	0.34
17.38614	6.8860807	0.8508444	0.45
17.239822	6.8910837	0.8458113	0.35
17.052502	6.878098	0.83975536	0.46
16.903183	6.8801026	0.8357182	0.36
16.742016	6.845127	0.8296538	0.47
16.583698	6.8411355	0.8246093	0.35
16.414373	6.8321476	0.8195581	0.5
16.274054	6.834152	0.81452084	0.38
16.097729	6.820167	0.80946326	0.5
15.954412	6.8181744	0.8044214	0.38
15.79509	6.8091865	0.7993703	0.5
15.662926	6.781206	0.7953156	0.4
15.612611	6.8181906	0.7943216	0.41
15.612301	6.877161	0.79435426	0.41
15.582991	6.92314	0.7943705	0.52
15.597687	6.9881077	0.79541	0.4
15.588378	7.0430813	0.79643613	0.41
15.604225	7.080063	0.7974605	0.43
15.589916	7.1330376	0.79748327	0.68
14.738529	6.7992435	0.7660369	0.29
14.475195	6.7332897	0.75691664	0.44
14.355872	6.7332964	0.75387615	0.46
14.231555	6.7293053	0.7498314	0.43
14.104235	6.7233157	0.74578404	0.42
14.001064	6.702331	0.741738	0.44
13.885748	6.7003393	0.73869574	0.43
13.758427	6.692351	0.73464596	0.46
13.644105	6.690358	0.73060286	0.46
13.5347805	6.690365	0.72756183	0.46
13.423459	6.6883736	0.72451866	0.46
13.315143	6.6863813	0.720476	0.47
13.216976	6.6633983	0.7174288	0.46
13.106656	6.6594076	0.7143837	0.47
13.003338	6.6584153	0.7113419	0.48
12.895018	6.654424	0.70729643	0.48
12.795697	6.654431	0.70425546	0.49
12.698374	6.6554375	0.7012151	0.49
12.604055	6.656444	0.6991754	0.5
12.499884	6.627465	0.69512147	0.5
12.413568	6.6314697	0.6930853	0.59
12.382254	6.665457	0.6920818	0.41
12.372948	6.710438	0.6930908	0.61
12.384636	6.7684107	0.6941126	0.65
12.370334	6.810394	0.69411767	0.66
12.366024	6.8593726	0.6951287	0.71
12.314863	6.856378	0.6931041	0.59
12.257543	6.8763742	0.6920822	0.69
12.257241	6.9263525	0.6930942	0.29
13.96719	7.9507675	0.76115847	0.36
13.975885	8.01474	0.76317835	0.42
13.946579	8.056724	0.76217425	0.48
13.963431	8.095706	0.76419145	0.39
13.951128	8.147684	0.76419705	0.53
13.949828	8.20566	0.7652089	0.36
13.945527	8.262636	0.7662185	0.52
13.9402275	8.318612	0.7672269	0.39
13.92692	8.371592	0.7672301	0.45
11.267326	6.797496	0.66156673	0.39
11.21001	6.8114953	0.6595376	0.62
11.159694	6.829493	0.6585125	0.42
10.618296	6.544663	0.63817674	0.54
10.540971	6.543671	0.6351328	0.54
10.464655	6.54168	0.6330889	0.53
10.38733	6.539689	0.6310438	0.54
10.316164	6.517705	0.62800044	0.54
10.244847	6.5177126	0.6259582	0.52
10.176525	6.5197196	0.6249175	0.54
10.107205	6.520727	0.6228756	0.42
10.020877	6.5107403	0.6198223	0.45
9.958561	6.5147457	0.6177838	0.48
9.886244	6.511755	0.6157384	0.5
9.824074	6.4937696	0.61369884	0.5
9.762755	6.497775	0.6116597	0.5
9.692432	6.4957843	0.6096144	0.5
9.620109	6.4917946	0.6075672	0.52
9.55779	6.493802	0.606526	0.5
9.491469	6.4928102	0.6044818	0.5
9.419149	6.4868217	0.6024332	0.5
9.375982	6.4798293	0.60040414	0.52
9.310666	6.4778385	0.5983594	0.51
9.24434	6.4758487	0.59731346	0.5
9.179017	6.473858	0.59526783	0.49
9.114697	6.471867	0.5932223	0.49
9.092389	6.4988604	0.5932037	0.69
9.080234	6.5118575	0.59319365	0.6
9.072922	6.550844	0.5931841	0.57
9.064611	6.588832	0.5941736	0.57
9.058308	6.627819	0.5941641	0.57
9.0580015	6.671804	0.59515804	0.63
9.04769	6.708792	0.596145	0.57
9.045383	6.751778	0.59713674	0.63
9.015223	6.7517824	0.5961136	0.53
9.01492	6.795767	0.5971062	0.66
8.886588	6.742804	0.59201497	0.32
8.839267	6.7518086	0.59097594	0.34
8.769938	6.743822	0.5889221	0.33
8.719624	6.7488284	0.5878805	0.38
8.668462	6.7308426	0.58584267	0.28
8.623143	6.7398467	0.5848036	0.34
8.558819	6.7338586	0.5827517	0.35
8.512505	6.740864	0.58171135	0.42
8.431171	6.7208843	0.57964754	0.28
8.4018545	6.741882	0.5786173	0.43
8.3245325	6.7229013	0.5765557	0.31
8.290372	6.716909	0.5755277	0.38
8.21004	6.695929	0.5724633	0.26
8.192732	6.724923	0.57243973	0.16
7.738297	6.394107	0.55313224	0.41
7.6989775	6.403112	0.55309373	0.5
7.647654	6.402121	0.551047	0.51
7.598333	6.4021306	0.55000144	0.51
7.556167	6.3871427	0.54896724	0.5
7.501839	6.383154	0.5469177	0.5
7.4525185	6.382164	0.5458713	0.52
7.414202	6.3901687	0.5448318	0.51
7.3598804	6.3841815	0.54378164	0.49
7.3125596	6.38419	0.54173553	0.5
7.2652354	6.3841996	0.54068905	0.52
7.231075	6.3742094	0.53965926	0.52
7.1727457	6.364224	0.5376052	0.5
7.13943	6.3752275	0.5375672	0.48
7.0951104	6.376237	0.53652173	0.5
7.0377874	6.3652515	0.5344679	0.51
6.9894648	6.3622622	0.5334193	0.49
6.8671184	6.2913084	0.5283237	0.49
6.823947	6.272323	0.52728695	0.38
6.787626	6.279329	0.5262453	0.39
6.747304	6.2823367	0.52520084	0.4
6.688976	6.268353	0.5231448	0.4
6.6546645	6.2753587	0.522104	0.4
6.617343	6.2803664	0.52206063	0.39
6.578176	6.263379	0.5200261	0.41
6.5388517	6.2663875	0.51898086	0.4
6.5015326	6.2703958	0.518937	0.41
6.454212	6.264408	0.5168867	0.4
6.4128895	6.264418	0.5158397	0.4
6.395578	6.287416	0.5158072	0.41
6.3842673	6.3164115	0.516778	0.42
6.40713	6.3583956	0.517781	0.35
6.4038253	6.395387	0.5187562	0.43
6.353496	6.386402	0.51770204	0.55
6.3121758	6.3854127	0.5166536	0.58
6.3108664	6.4254036	0.5176284	0.55
6.300562	6.4553986	0.51759803	0.56
6.3094106	6.485389	0.5185907	0.55
6.3101153	6.526379	0.5195666	0.53
6.299799	6.558375	0.5205342	0.52
6.297498	6.5973663	0.5215071	0.51
6.309204	6.65135	0.52248764	0.59
6.3419156	6.7283244	0.5254796	0.46
6.3576245	6.787307	0.5274615	0.37
6.3604736	6.8122997	0.52744895	0.46
6.3651633	6.8622875	0.5294223	0.32
6.346862	6.885288	0.52938366	0.49
6.3695765	6.953266	0.5313676	0.3
6.3432612	6.96927	0.53132266	0.48
6.355964	7.028254	0.53329915	0.38
6.34766	7.0642476	0.5332635	0.5
6.3565106	7.097238	0.53425235	0.39
6.349216	7.133233	0.53521746	0.5
6.352919	7.183221	0.5361873	0.4
6.3436184	7.218217	0.53714985	0.42
6.3373113	7.25821	0.5381125	0.65
5.3785133	6.2087097	0.48956352	0.15
5.3481956	6.213718	0.48851696	0.39
5.318022	6.19973	0.4874849	0.39
5.2787	6.1937437	0.48643345	0.44
5.253378	6.204749	0.48638844	0.38
5.2180524	6.2037606	0.48533812	0.46
5.184743	6.202772	0.48529035	0.37
5.147409	6.1997848	0.4842379	0.38
5.110089	6.1947975	0.48318675	0.45
5.0849223	6.1848073	0.4821575	0.37
5.058606	6.1928153	0.4821115	0.39
5.0232773	6.190827	0.48105997	0.45
4.9929667	6.1928368	0.4800123	0.37
4.9576416	6.189849	0.47896087	0.44
4.922315	6.1868615	0.4779091	0.36
4.885998	6.180876	0.47785798	0.45
4.88985	6.2058697	0.47784227	0.29
4.8965445	6.255859	0.47980917	0.45
4.8622255	6.2528715	0.4787578	0.47
4.8268943	6.249884	0.47770444	0.48
4.794577	6.2488956	0.47665375	0.47
4.7632594	6.2489076	0.47660345	0.48
4.737089	6.235919	0.47557297	0.48
4.7097654	6.2419286	0.47552314	0.47
4.6784453	6.2419395	0.47447193	0.47
4.644121	6.2379527	0.47341916	0.46
4.613801	6.2389636	0.47236797	0.46
4.57748	6.230979	0.47231492	0.46
4.549163	6.2339892	0.47126454	0.47
4.533996	6.234995	0.47123802	0.46
4.4976716	6.2270103	0.47018406	0.45
4.4633446	6.222024	0.46913028	0.45
4.4200125	6.2040434	0.4680733	0.57
4.348657	6.1470795	0.46500558	0.36
4.3203425	6.1480904	0.46395522	0.43
4.2910213	6.1481028	0.46390375	0.41
4.26485	6.132115	0.46287355	0.41
4.2395287	6.138124	0.46182266	0.35
4.206202	6.1321387	0.46176925	0.43
4.177888	6.13215	0.46071845	0.35
4.14656	6.1291633	0.45966488	0.43
4.127251	6.14217	0.4596164	0.36
4.099069	6.123184	0.4585846	0.42
4.0697513	6.1211977	0.45853287	0.41
4.0434318	6.1242075	0.4574811	0.41
4.0141106	6.122221	0.4574287	0.41
3.9867916	6.1232324	0.45637658	0.41
3.9584653	6.1232452	0.4563233	0.41
3.9301465	6.122257	0.45527074	0.35
3.911984	6.115267	0.45524374	0.43
3.8836627	6.1142793	0.45419073	0.39
3.8903573	6.1692705	0.45614377	0.29
3.8770523	6.1912737	0.45609406	0.46
3.855743	6.2002826	0.4560428	0.45
3.819408	6.1873007	0.45498618	0.45
3.795095	6.1913114	0.45493397	0.45
3.7739213	6.180322	0.45390445	0.45
3.7455943	6.179335	0.45284942	0.45
3.7192817	6.179348	0.45279694	0.43
3.6969557	6.188358	0.45274195	0.46
3.6636317	6.1773744	0.45168722	0.44
3.6413171	6.1843843	0.45163393	0.44
3.6129909	6.1823983	0.45057842	0.44
3.5958223	6.1764073	0.45055014	0.44
3.564503	6.1674232	0.44949606	0.45
3.5491855	6.187429	0.44944108	0.46
3.5178633	6.178445	0.44838637	0.45
3.489535	6.17546	0.44833058	0.45
3.4652164	6.178472	0.44827583	0.46
3.424888	6.1524935	0.44622123	0.66
3.3806949	6.097521	0.44419265	0.42
3.3543587	6.0985336	0.4431351	0.41
3.328039	6.0965476	0.44308087	0.39
3.2987201	6.0885634	0.4420271	0.41
3.2723975	6.0865774	0.44197226	0.39
3.2470756	6.0865903	0.44091687	0.39
3.223751	6.090603	0.44086066	0.39
3.2075891	6.083611	0.43983355	0.38
3.183269	6.0846243	0.4397784	0.39
3.1589415	6.0866375	0.43972167	0.4
3.132614	6.0846515	0.43866515	0.38
3.101288	6.071669	0.43761078	0.39
3.0819733	6.0816793	0.43755448	0.39
3.0646648	6.0946894	0.4384987	0.39
3.0444872	6.0807004	0.43747023	0.38
3.0141618	6.0687184	0.43641576	0.38
2.9938443	6.0767293	0.43635872	0.38
2.9695148	6.0777435	0.436301	0.38
2.9391906	6.064761	0.43524688	0.37
2.920868	6.0777707	0.43518725	0.38
2.8925552	6.0667872	0.43413466	0.43
2.888391	6.0847898	0.4351016	0.36
2.8830957	6.1227913	0.43603984	0.35
2.8778038	6.160793	0.43697792	0.36
2.8725035	6.200794	0.43791318	0.39
2.8762124	6.2607894	0.4398438	0.35
2.8669164	6.2917943	0.44078082	0.36
2.857612	6.3247986	0.441715	0.37
2.8644786	6.3657928	0.4426778	0.41
2.8631883	6.4167914	0.44360754	0.26
2.8548949	6.451795	0.44454104	0.48
2.8365774	6.4668064	0.44547614	0.35
2.8352873	6.519805	0.44640264	0.37
2.8289924	6.5618076	0.44733113	0.41
2.8348594	6.602803	0.44929108	0.39
2.8285704	6.644806	0.45021936	0.39
2.8242717	6.6948066	0.4511417	0.39
2.8249958	6.7538047	0.45306438	0.39
2.817694	6.797809	0.4549868	0.33
2.815419	6.850809	0.4559096	0.41
2.8121338	6.90381	0.4578297	0.35
2.816001	6.9438066	0.45878544	0.43
2.824737	7.026799	0.46169537	0.27
2.8234546	7.0877995	0.4636093	0.68
2.8111546	7.1228065	0.46453002	0.28
2.7848368	7.1228228	0.46346197	0.44
2.7535112	7.1098433	0.46239832	0.61
2.7271807	7.1118608	0.46232682	0.25
2.7080133	7.095874	0.4612986	0.62
2.7668386	7.3128324	0.4691545	0.0
2.6814156	7.161891	0.46313754	0.0
2.6520882	7.1539116	0.46307084	0.0
2.626775	7.1549277	0.46200198	0.0
2.5894296	7.1259537	0.4609424	0.0
2.5661135	7.1329694	0.4608699	0.0
2.5529578	7.130979	0.46083722	0.0
2.5226285	7.1189995	0.45977187	0.0
2.4932983	7.1100197	0.4587047	0.0
2.467985	7.109038	0.45863697	0.0
2.4436646	7.1130548	0.45856455	0.0
2.4143343	7.1030755	0.4574978	0.0
2.395019	7.12209	0.45841742	0.0
2.377859	7.1071014	0.45739102	0.0
2.3505273	7.1031218	0.4573205	0.0
2.3252115	7.1021395	0.45625106	0.0
2.3008878	7.106157	0.45617694	0.0
2.2825794	7.127171	0.45709518	0.0
2.2412286	7.077201	0.4550496	0.09
1.8559968	6.0114756	0.4164832	0.38
1.834672	6.0114923	0.41642088	0.38
1.8163596	6.019506	0.41635543	0.38
1.7910193	6.0085244	0.41529688	0.4
1.7697005	6.0065413	0.41523674	0.39
1.7533944	6.0205536	0.4151677	0.38
1.7290558	6.0115733	0.41510835	0.39
1.7168957	6.0045834	0.41508228	0.4
1.6975663	6.012598	0.41501245	0.33
1.673238	6.0006166	0.41395685	0.42
1.6579367	6.0176287	0.41388535	0.4
1.635613	6.0116467	0.41382644	0.39
1.6132807	6.0076647	0.41376427	0.39
1.5899483	5.999683	0.41270468	0.4
1.5797932	5.998691	0.41267496	0.38
1.5594645	6.0017076	0.41260782	0.38
1.5381374	5.9997253	0.41254482	0.39
1.5188239	6.0027413	0.41248035	0.39
1.4965026	5.9947586	0.41142273	0.38
1.4771743	6.001775	0.4113517	0.38
1.4660083	5.9987845	0.41132116	0.38
1.4416757	5.983804	0.41026708	0.37
1.4243697	5.99282	0.4111988	0.38
1.407047	6.007834	0.41112122	0.39
1.3827173	5.9908543	0.41006938	0.45
1.3734221	6.0368643	0.41197017	0.2
1.3651408	6.085872	0.41286957	0.4
1.3459486	6.049888	0.4118623	0.48
1.3346589	6.0868983	0.4127699	0.39
1.3093196	6.0669193	0.41171822	0.47
1.2879937	6.0629387	0.411655	0.38
1.2676687	6.0639563	0.41158724	0.47
1.2493505	6.073972	0.41151208	0.38
1.2240125	6.050994	0.41046387	0.46
1.2178718	6.066999	0.41041926	0.36
1.1965427	6.0630183	0.4103549	0.48
1.1772218	6.0680356	0.41028327	0.37
1.1538919	6.0520554	0.40923008	0.46
1.1365775	6.0660725	0.41015086	0.35
1.1142515	6.0540915	0.4090944	0.46
1.0989418	6.0801067	0.41000313	0.37
1.083757	6.05612	0.40898868	0.47
1.0644417	6.0581374	0.40892032	0.36
1.0431163	6.050157	0.4088602	0.46
1.0247989	6.060174	0.4087825	0.35
1.0004599	6.0361953	0.40773615	0.48
0.9851485	6.0652113	0.4086391	0.37
0.96382666	6.0552297	0.4075811	0.46
0.9536641	6.0542393	0.40754756	0.37
0.9313215	6.044261	0.40748566	0.48
0.9130105	6.0512786	0.40741134	0.37
0.8916848	6.0412974	0.40635246	0.46
0.874373	6.0563154	0.40726882	0.35
0.85304403	6.0473347	0.40620792	0.48
0.83271056	6.048354	0.4061348	0.37
0.8215416	6.040365	0.40610775	0.46
0.80424064	6.051382	0.40602958	0.36
0.7829093	6.040403	0.4059709	0.47
0.76559347	6.06142	0.40587682	0.36
0.7422568	6.0324416	0.40483823	0.46
0.72393316	6.046461	0.40575093	0.36
0.7036143	6.0374804	0.4046918	0.47
0.69546294	6.0484896	0.4056454	0.38
0.6721085	6.0275116	0.40459347	0.46
0.65581095	6.0505285	0.4044988	0.36
0.63448113	6.03255	0.40444908	0.47
0.6131436	6.0215697	0.40338826	0.42
0.59381914	6.02559	0.4033113	0.39
0.5734917	6.01661	0.40325058	0.46
0.5643347	6.02162	0.40320912	0.33
0.5530673	6.098636	0.40604836	0.39
0.5307235	6.0756574	0.40500134	0.48
0.5114054	6.0756774	0.40492967	0.43
0.4961217	6.113695	0.40581396	0.35
0.47377214	6.093717	0.40476152	0.45
0.45546705	6.0997367	0.40468374	0.36
0.44530055	6.0987473	0.40464714	0.46
0.4259804	6.102768	0.40456828	0.36
0.4056518	6.0917892	0.40450862	0.46
0.3873423	6.1078086	0.4044146	0.37
0.3639753	6.071832	0.4033816	0.51
0.34567025	6.076852	0.40330416	0.4
0.33752564	6.0978622	0.40424064	0.25
0.3161805	6.0818834	0.40318373	0.41
0.29685947	6.0869045	0.4031019	0.43
0.2785518	6.098926	0.40401295	0.34
0.25720447	6.0759478	0.4029661	0.45
0.23889977	6.088968	0.40287519	0.35
0.21856299	6.0859904	0.4028009	0.44
0.20941125	6.0810003	0.40277302	0.43
0.18907353	6.078023	0.40269837	0.43
0.16975158	6.069044	0.40263674	0.42
0.14941494	6.0640655	0.4015647	0.42
0.13111117	6.0810876	0.4024665	0.34
0.11178873	6.076109	0.40239805	0.44
0.09247314	6.1011324	0.4032832	0.35
0.082298495	6.0771427	0.40227982	0.45
0.062975764	6.0741644	0.4022077	0.43
0.043655317	6.071185	0.4011354	0.43
0.023314297	6.0672083	0.40106034	0.41
0.003993505	6.0742316	0.4019722	0.42
-0.015328397	6.074254	0.40189463	0.42
-0.03465112	6.069275	0.40082452	0.41
-0.043803763	6.0692854	0.4007876	0.4
-0.064150795	6.059309	0.40072066	0.4
-0.083482005	6.0493317	0.4006576	0.4
-0.10278316	6.074354	0.40054086	0.41
-0.12210416	6.0783787	0.401456	0.4
-0.14144334	6.0583997	0.40040755	0.4
-0.16077839	6.044421	0.3993497	0.39
-0.16992147	6.056433	0.40029386	0.39
-0.18924227	6.0584564	0.40021133	0.4
-0.20855567	6.0664797	0.40011948	0.41
-0.22789067	6.0565023	0.40005478	0.4
-0.24722807	6.045526	0.39999133	0.39
-0.26655167	6.0455494	0.39991102	0.4
-0.28587243	6.0475726	0.39982745	0.38
-0.2960412	6.048585	0.3997835	0.4
-0.31535253	6.056608	0.39969057	0.39
-0.33468786	6.0486317	0.3996216	0.4
-0.35400623	6.051656	0.39953583	0.41
-0.37334093	6.0446796	0.3994649	0.39
-0.39165133	6.0407004	0.39839357	0.39
-0.41098368	6.035724	0.3983192	0.38
-0.4211424	6.0437384	0.39926407	0.39
-0.44046742	6.0427623	0.3991834	0.39
-0.45880717	6.0237837	0.39813378	0.39
-0.4791215	6.0388107	0.39902446	0.39
-0.4994312	6.053836	0.39891496	0.39
-0.5167687	6.0288563	0.397878	0.45
-0.5380883	6.047885	0.39875782	0.37
-0.54625803	6.0308933	0.397748	0.45
-0.5645798	6.0239167	0.39767933	0.41
-0.5858831	6.0489454	0.3985498	0.29
-0.6032335	6.0209665	0.39751622	0.52
-0.6235456	6.0339937	0.39840853	0.32
-0.6428778	6.030019	0.3983302	0.51
-0.66715044	6.085051	0.3991425	0.23
-0.6723548	6.0360565	0.39819244	0.48
-0.6916923	6.0300817	0.39811653	0.38
-0.7119917	6.0451083	0.39800513	0.32
-0.7303443	6.0271325	0.3979509	0.48
-0.7546027	6.083166	0.3997612	0.32
-0.7689766	6.031183	0.39777425	0.52
-0.7821286	6.056201	0.39867917	0.33
-0.79847264	6.0292215	0.3976463	0.41
-0.81381726	5.997241	0.39662498	0.58
-0.8281842	5.9532595	0.39562532	0.4
-0.84850776	5.959286	0.39552566	0.38
-0.8658387	5.945308	0.3944684	0.43
-0.8881508	5.9663396	0.39533755	0.34
-0.8943367	5.9393463	0.39434904	0.53
-0.9166502	5.9593773	0.39521936	0.34
-0.932989	5.9394	0.3951746	0.53
-0.9562864	5.9684324	0.3960271	0.33
-0.9726234	5.948454	0.39498195	0.45
-0.9939383	5.961484	0.39586627	0.35
-1.0112802	5.945506	0.39481038	0.45
-1.0214288	5.95152	0.39475545	0.34
-1.0387752	5.9355445	0.3946992	0.44
-1.062077	5.9605775	0.3955566	0.41
-1.07941	5.9476004	0.39449573	0.44
-1.0977412	5.9406257	0.39442146	0.43
-1.1170669	5.9396524	0.39433387	0.43
-1.1354065	5.9306784	0.39426202	0.43
-1.1455436	5.9396935	0.39520234	0.35
-1.1658734	5.9417224	0.3951054	0.44
-1.1851901	5.942749	0.39501438	0.43
-1.2025295	5.929774	0.39495218	0.43
-1.2238549	5.936804	0.39484295	0.42
-1.2411871	5.9258285	0.3947776	0.43
-1.2614985	5.931857	0.39467418	0.43
-1.2726663	5.935873	0.39461628	0.43
-1.2959776	5.953907	0.39548177	0.35
-1.3103265	5.9269266	0.39445212	0.45
-1.3296409	5.9279547	0.39435983	0.43
-1.3499578	5.9319835	0.39425844	0.43
-1.3683041	5.9220104	0.39418566	0.43
-1.3916091	5.9400444	0.3950504	0.35
-1.4017664	5.9420595	0.3949995	0.45
-1.4220804	5.9460883	0.39489758	0.35
-1.4374285	5.925112	0.3948536	0.45
-1.4587541	5.930143	0.3947451	0.36
-1.4750825	5.917167	0.39468506	0.46
-1.5013857	5.9442058	0.3955223	0.36
-1.5147352	5.9162254	0.39449668	0.53
-1.5268844	5.9262424	0.39442477	0.34
-1.5452222	5.91827	0.3943476	0.46
-1.5715132	5.9463086	0.39518306	0.35
-1.5828898	5.907326	0.39418116	0.45
-1.6031975	5.912358	0.39507633	0.43
-1.6275039	5.9293933	0.39493585	0.34
-1.6418601	5.905416	0.39489865	0.45
-1.6560106	5.920436	0.39480984	0.36
-1.6723372	5.9084616	0.39474666	0.45
-1.6916649	5.9054904	0.39465666	0.35
-1.7129925	5.9085226	0.3945487	0.45
-1.7392884	5.932562	0.39538842	0.35
-1.7506526	5.89858	0.39437804	0.48
-1.7647892	5.915602	0.3952863	0.38
-1.7811282	5.9016275	0.39522475	0.47
-1.8044455	5.9116626	0.3950971	0.39
-1.8237706	5.9086924	0.39500603	0.46
-1.8461071	5.912728	0.39589077	0.38
-1.8604349	5.894749	0.39484367	0.48
-1.8827587	5.900785	0.39572555	0.39
-1.9040738	5.9048176	0.39561483	0.49
-1.9132544	5.8988323	0.39557716	0.38
-1.929596	5.8848586	0.39551428	0.47
-1.9578922	5.910902	0.39634007	0.38
-1.9702333	5.8859215	0.3953109	0.49
-1.9945537	5.8969603	0.3961756	0.37
-2.010899	5.881985	0.39511323	0.48
-2.0292182	5.8770146	0.39502805	0.37
-2.044373	5.891039	0.39593434	0.48
-2.067682	5.9000745	0.3958061	0.39
-2.0800316	5.8750963	0.39577594	0.47
-2.1053452	5.888135	0.39563227	0.39
-2.124672	5.884166	0.3955401	0.47
-2.145994	5.8862014	0.3964301	0.38
-2.1571546	5.8882184	0.3963713	0.48
-2.1714966	5.869241	0.3953227	0.47
-2.1948295	5.87428	0.39619845	0.37
-2.2081778	5.852302	0.3951583	0.5
-2.26139	5.946384	0.3987715	0.4
-2.2757506	5.924408	0.3977259	0.36
-2.3010528	5.9374485	0.39858124	0.34
-2.3132105	5.9414673	0.39851442	0.34
-2.3325505	5.9344997	0.39842457	0.34
-2.351877	5.9295316	0.39833215	0.35
-2.3722045	5.9265647	0.398232	0.36
-2.3955252	5.931604	0.39910668	0.36
-2.4178472	5.9336395	0.39898995	0.36
-2.4391596	5.9346743	0.39887947	0.38
-2.448339	5.92869	0.39883962	0.33
-2.4686673	5.9257255	0.39973882	0.35
-2.4889991	5.921759	0.39963904	0.36
-2.5083227	5.916792	0.39954552	0.36
-2.53465	5.9258337	0.39939898	0.36
-2.5559764	5.924871	0.40029007	0.36
-2.5743053	5.9169025	0.40020484	0.39
-2.589464	5.9259257	0.4001157	0.35
-2.6057994	5.912955	0.40004647	0.36
-2.6291134	5.916993	0.39992085	0.36
-2.6514409	5.9170303	0.3998049	0.36
-2.672779	5.9140677	0.40069747	0.36
-2.693106	5.9101024	0.40059635	0.36
-2.7144165	5.910138	0.40048528	0.36
-2.7255793	5.9101567	0.40042704	0.36
-2.7469115	5.9071927	0.40031916	0.36
-2.7712293	5.912235	0.4011863	0.36
-2.7935596	5.9112725	0.4010706	0.36
-2.8148897	5.908309	0.4009623	0.37
-2.8372219	5.9073486	0.40184632	0.36
-2.8595498	5.906387	0.4017302	0.39
-2.872699	5.9114084	0.40165544	0.34
-2.8980243	5.916452	0.40251657	0.35
-2.917354	5.9094863	0.40242273	0.35
-2.9366837	5.90252	0.4023287	0.4
-2.9640071	5.910566	0.40217555	0.35
-2.984337	5.9056034	0.4030738	0.37
-3.0036654	5.898638	0.40297937	0.4
-3.023812	5.915669	0.40285385	0.38
-3.0421412	5.9067025	0.40276676	0.37
-3.0634832	5.901742	0.40365914	0.36
-3.0838156	5.8957777	0.4035578	0.34
-3.10714	5.895818	0.4034339	0.36
-3.1294663	5.8938575	0.40331733	0.35
-3.1577868	5.9029064	0.40415677	0.37
-3.1649518	5.894921	0.40412727	0.33
-3.1912725	5.899966	0.40398154	0.35
-3.212602	5.896005	0.404872	0.36
-3.231933	5.8880405	0.40477735	0.36
-3.2572536	5.8910847	0.4046387	0.36
-3.2855744	5.8991346	0.40547857	0.37
-3.3029199	5.8861675	0.40539947	0.38
-3.320058	5.897195	0.4052959	0.37
-3.343402	5.894239	0.40617388	0.37
-3.3607378	5.882272	0.40609342	0.37
-3.3840594	5.881313	0.4059691	0.38
-3.4193623	5.9013734	0.40675822	0.38
-3.4337177	5.8824024	0.40670076	0.38
-3.4570363	5.881444	0.4065761	0.38
-3.4711976	5.8844686	0.4064966	0.38
-3.4915366	5.8765063	0.4063951	0.38
-3.5168564	5.8785534	0.40725628	0.38
-3.54717	5.888607	0.40808213	0.38
-3.5665112	5.878644	0.4079877	0.38
-3.5858433	5.8696804	0.40789217	0.38
-3.6089969	5.88672	0.40874946	0.37
-3.626329	5.874754	0.40866762	0.37
-3.6536553	5.877802	0.4085163	0.37
-3.675979	5.873843	0.40839908	0.38
-3.7062998	5.881898	0.40922624	0.39
-3.723639	5.8689322	0.40914488	0.39
-3.7479768	5.8659773	0.40901533	0.39
-3.776295	5.871029	0.4098561	0.34
-3.7894528	5.8720527	0.4097834	0.45
-3.8277512	5.8931217	0.4115538	0.21
-3.8550756	5.8951707	0.4114027	0.49
-3.8574507	5.857182	0.41042683	0.57
-3.8668149	5.8302035	0.40940186	0.32
-3.87018	5.7952166	0.40841728	0.53
-3.894508	5.793263	0.40928596	0.34
-3.916648	5.8083024	0.41015017	0.41
-3.9449723	5.811353	0.40999198	0.44
-3.9623294	5.796389	0.40991104	0.43
-3.9886398	5.7984385	0.41076463	0.45
-4.017973	5.801492	0.41060057	0.43
-4.0413013	5.7975383	0.41147608	0.42
-4.059447	5.805569	0.4113687	0.43
-4.0857816	5.8046203	0.41222468	0.45
-4.1061244	5.794661	0.41212195	0.46
-4.1254644	5.7836995	0.41202557	0.46
-4.160779	5.795764	0.41281968	0.44
-4.1821027	5.7888055	0.41270843	0.46
-4.212431	5.7928624	0.41353726	0.45
-4.2305794	5.7998943	0.41343057	0.45
-4.248924	5.786932	0.41334105	0.46
-4.2782555	5.7889886	0.414177	0.45
-4.3055778	5.7890396	0.41402575	0.44
-4.3239107	5.7770777	0.41393507	0.44
-4.3622293	5.791149	0.41571012	0.46
-4.3865614	5.786196	0.4155797	0.45
-4.3947353	5.778214	0.4155415	0.46
-4.424055	5.7802687	0.41537702	0.47
-4.448399	5.774318	0.4162472	0.46
-4.4777155	5.776373	0.41608253	0.47
-4.507045	5.77743	0.4169186	0.45
-4.538365	5.78149	0.41774094	0.45
-4.551712	5.761519	0.41668412	0.46
-4.5798635	5.7785697	0.4175126	0.46
-4.6032104	5.7706184	0.41838953	0.45
-4.62454	5.7616615	0.41827846	0.46
-4.6608586	5.77073	0.41906825	0.48
-4.6861897	5.7657795	0.41893125	0.48
-4.702543	5.748816	0.41885453	0.47
-4.7348523	5.753878	0.41966987	0.48
-4.758009	5.7639217	0.42053202	0.48
-4.7863383	5.7619762	0.42037544	0.48
-4.810668	5.756027	0.42124453	0.47
-4.840006	5.7540836	0.42108214	0.46
-4.8653445	5.748136	0.4219454	0.47
-4.896671	5.749196	0.4217692	0.46
-4.9240074	5.745252	0.42261946	0.48
-4.9381685	5.74428	0.42254096	0.47
-4.976476	5.754352	0.42331803	0.48
-5.003809	5.7504086	0.42416814	0.48
-5.0261564	5.739455	0.42405182	0.49
-5.060478	5.7435226	0.42485598	0.47
-5.081814	5.7325673	0.42474517	0.49
-5.109965	5.746619	0.42557576	0.47
-5.1422877	5.747681	0.42539343	0.49
-5.1686234	5.7417364	0.42625034	0.48
-5.191965	5.731786	0.42612717	0.5
-5.223288	5.7318487	0.42695105	0.49
-5.2546153	5.73091	0.42677563	0.5
-5.283956	5.7269707	0.42761377	0.49
-5.309108	5.7370186	0.4284643	0.48
-5.343433	5.7390866	0.42926952	0.48
-5.374754	5.738148	0.42909396	0.48
-5.3991127	5.727202	0.42996535	0.5
-5.4254446	5.720256	0.42982244	0.49
-5.4607625	5.7233257	0.43062103	0.5
-5.498087	5.7274	0.4314075	0.49
-5.53042	5.7254643	0.43122667	0.49
-5.5435925	5.7214937	0.43215546	0.5
-5.580912	5.725568	0.43294182	0.48
-5.607247	5.7176223	0.4327993	0.5
-5.635589	5.710681	0.43264464	0.5
-5.670905	5.7127523	0.43344367	0.52
-5.705252	5.7108226	0.43425116	0.5
-5.735581	5.7068863	0.43508282	0.52
-5.7557364	5.7099247	0.43496665	0.51
-5.7810802	5.699981	0.4358309	0.5
-5.814408	5.6980476	0.43564394	0.49
-5.856735	5.7041316	0.43640012	0.51
-5.8820753	5.694188	0.43726417	0.52
-5.9174094	5.693261	0.43806502	0.52
-5.9375696	5.6953	0.43794945	0.52
-5.9689074	5.6903663	0.43877578	0.52
-6.0062227	5.6924424	0.43956307	0.5
-6.04156	5.6905155	0.44036445	0.49
-6.075894	5.6875854	0.4401722	0.49
-6.1082234	5.6836534	0.44099197	0.51
-6.1455626	5.6827307	0.44178113	0.52
-6.1707206	5.688781	0.44263425	0.52
-6.2020535	5.6828456	0.442461	0.52
-6.2413726	5.6849256	0.44323674	0.49
-6.2727175	5.677994	0.44406405	0.5
-6.3100476	5.677071	0.44485313	0.52
-6.3443785	5.6731415	0.4446613	0.51
-6.375718	5.6662097	0.4454885	0.52
-6.401876	5.6722617	0.4463359	0.53
-6.448199	5.6783547	0.44706887	0.52
-6.47755	5.6684203	0.44790938	0.52
-6.5188694	5.670505	0.44867355	0.53
-6.5532002	5.665576	0.44848222	0.54
-6.5835447	5.6566434	0.44931626	0.52
-6.626874	5.6587324	0.45006895	0.53
-6.656036	5.66579	0.45089853	0.51
-6.693367	5.6628695	0.4516887	0.51
-6.7336874	5.662953	0.45245975	0.54
-6.7640305	5.6530185	0.45229435	0.53
-6.7983756	5.646094	0.4531041	0.52
-6.8427005	5.6481853	0.45385098	0.54
-6.890028	5.6522837	0.4555795	0.51
-6.9181824	5.65834	0.45641547	0.51
-6.9485283	5.6474066	0.4562506	0.44
-6.9788775	5.636476	0.45708567	0.63
-7.0911255	5.6936865	0.46040937	0.35
-7.124465	5.6847587	0.46022612	0.38
-7.175795	5.689865	0.4619312	0.38
-7.226111	5.6949677	0.462642	0.39
-7.252282	5.6970224	0.46349198	0.32
-7.2876225	5.6891003	0.4642966	0.42
-7.3259616	5.6831837	0.46508282	0.41
-7.363298	5.6762633	0.4648754	0.41
-7.4136276	5.679369	0.4665875	0.41
-7.4559674	5.6754594	0.46734962	0.4
-7.4841247	5.6795177	0.46818697	0.41
-7.5204573	5.6715956	0.46798587	0.38
-7.5717845	5.6747036	0.46969232	0.41
-7.6161304	5.6707993	0.470443	0.4
-7.652472	5.66188	0.47124246	0.39
-7.708789	5.6679945	0.47191852	0.4
-7.740146	5.6540685	0.47274965	0.39
-7.782292	5.6671505	0.47350165	0.39
-7.819633	5.658234	0.4742954	0.43
-7.87197	5.659346	0.47599742	0.34
-7.9222975	5.6594515	0.47671157	0.37
-7.9676323	5.655549	0.47745663	0.37
-8.006978	5.646637	0.478239	0.38
-8.044331	5.6357217	0.479034	0.4
-8.090467	5.6508117	0.4797622	0.41
-8.139812	5.647919	0.48148388	0.35
-8.187149	5.644021	0.48221764	0.44
-8.234483	5.6401234	0.4829514	0.42
-8.2698345	5.6272054	0.4837591	0.41
-8.323169	5.6263185	0.4844569	0.35
-8.376494	5.6264334	0.48615408	0.44
-8.408658	5.6295004	0.48696956	0.35
-8.453004	5.6215987	0.48772293	0.43
-8.521329	5.62974	0.48932987	0.36
-8.561667	5.6198316	0.49010733	0.42
-8.627994	5.625971	0.49172705	0.3
-8.664341	5.612053	0.49152976	0.64
-8.652752	5.5650516	0.49062577	0.55
-8.67092	5.559095	0.49152648	0.42
-8.732247	5.5612235	0.49217716	0.55
-8.771602	5.5483146	0.49296215	0.54
-8.831943	5.5484447	0.49461982	0.54
-8.886273	5.545561	0.49531347	0.55
-8.927624	5.5336556	0.49608657	0.54
-8.987965	5.532787	0.49774498	0.55
-9.044109	5.5488997	0.4994163	0.53
-9.090448	5.5400033	0.50015926	0.55
-9.146791	5.5361276	0.5018424	0.55
-9.199137	5.529243	0.50255007	0.53
-9.255475	5.5253673	0.50423324	0.54
-9.324804	5.528515	0.5058384	0.54
-9.383142	5.524641	0.5065104	0.55
-9.416312	5.5247126	0.50732243	0.52
-9.480649	5.523852	0.5089586	0.55
-9.543987	5.52199	0.51060104	0.55
-9.596335	5.513107	0.5113103	0.52
-9.658672	5.5102434	0.51295924	0.54
-9.718013	5.505375	0.5146264	0.54
-9.768165	5.514477	0.5153367	0.52
-9.824516	5.506604	0.51702285	0.56
-9.888857	5.5027432	0.5176613	0.55
-9.951201	5.4978814	0.51931167	0.52
-10.021539	5.497034	0.5209144	0.54
-10.078883	5.4891634	0.5225951	0.54
-10.138229	5.4812946	0.5232646	0.53
-10.196378	5.4934144	0.5249281	0.54
-10.259731	5.486556	0.5265744	0.54
-10.354045	5.497755	0.52903414	0.7
-10.315473	5.435705	0.5272922	0.14
-10.319858	5.3977337	0.5262919	0.69
-10.2972765	5.344715	0.5254537	0.21
-16.701778	8.676797	0.7311273	0.39
-16.694	8.6398	0.7301973	0.37
-16.684444	8.568818	0.7293014	0.46
-16.70586	8.513892	0.7282203	0.32
-7.516071	3.7375572	0.43319455	0.95
-7.3315763	3.6152256	0.42731318	0.99
-7.3419485	3.5922616	0.42726728	0.99
-7.34513	3.5802758	0.42725602	0.99
-7.3584933	3.5593169	0.427192	0.99
-7.3718705	3.5373588	0.4271285	0.99
-7.3852334	3.5163999	0.42706448	0.99
-7.392603	3.4924304	0.4270363	0.99
-7.4059796	3.4704723	0.4269728	0.99
-7.419343	3.449514	0.42690888	0.99
-7.422525	3.4375281	0.42689764	0.99
-7.433904	3.4145665	0.42684615	0.99
-7.443272	3.3916008	0.4268061	0.99
-7.4576406	3.3706448	0.42673653	0.99
-7.4670095	3.3476791	0.4266965	0.99
-7.475386	3.323712	0.4266627	0.99
-7.4887495	3.3027537	0.42659894	0.99
-7.491946	3.2897687	0.42658824	0.99
-7.5063148	3.2688127	0.4265188	0.99
-7.516675	3.2468488	0.4264727	0.99
-7.525053	3.222882	0.426439	0.99
-7.5354276	3.1999187	0.42639342	0.99
-7.547799	3.1779592	0.426336	0.99
-7.683096	3.2092388	0.43055198	0.93
-16.309057	6.8899455	0.6966037	0.38
-16.325474	6.8370104	0.69554985	0.45
-16.341898	6.784078	0.695496	0.3
-16.570189	6.8205576	0.702192	0.47
-16.523651	6.7405014	0.69951034	0.39
-16.434132	6.644363	0.69608086	0.47
-16.362604	6.5562596	0.69354486	0.3
-16.500738	6.582545	0.69675314	0.5
-16.39523	6.481376	0.6934167	0.36
-16.419653	6.431459	0.6933165	0.45
-16.539017	6.419729	0.6966577	0.33
-16.333553	6.28136	0.6889073	0.48
-16.383963	6.2424965	0.690654	0.41
-16.48333	6.2227244	0.69211316	0.36
-16.572504	6.2269177	0.69461185	0.37
-16.484978	6.1357813	0.6911679	0.44
-16.562372	6.105969	0.69275755	0.4
-16.591787	6.0590644	0.69362795	0.43
-16.59022	6.0000963	0.6926804	0.45
-16.580652	5.939113	0.6917791	0.43
-16.567877	5.905105	0.69087565	0.45
-16.571312	5.84815	0.6908989	0.46
-16.563744	5.7881703	0.6899858	0.45
-16.569172	5.7322154	0.6889974	0.46
-16.577597	5.678269	0.68899083	0.46
-16.56204	5.6152744	0.68812495	0.46
-16.56247	5.5583105	0.68716544	0.47
-16.558691	5.5283217	0.6872091	0.45
-16.54413	5.4663296	0.6863371	0.46
-16.545557	5.4103665	0.6853716	0.48
-16.560984	5.3584337	0.6853251	0.47
-16.546421	5.2974405	0.68445265	0.48
-16.539858	5.2384634	0.68353426	0.49
-16.53829	5.181495	0.68258667	0.62
-16.540503	5.154518	0.682595	0.4
-16.659885	5.135794	0.6859448	0.55
-16.829248	5.13117	0.69000584	0.41
-17.076572	5.1507015	0.69661456	0.38
-17.22695	5.1380424	0.700788	0.38
-17.39332	5.1294136	0.7048696	0.43
-17.539696	5.1147475	0.7090674	0.36
-17.700853	5.13209	0.7131581	0.42
-17.87323	5.1224785	0.7182078	0.4
-18.02061	5.104813	0.72140306	0.39
-18.197985	5.095212	0.7264256	0.38
-18.37636	5.0846133	0.73144364	0.33
-18.53075	5.0659666	0.73560166	0.46
-18.680136	5.045308	0.7387894	0.35
-18.777323	5.0405254	0.74125403	0.24
-18.914728	5.0148478	0.7455127	0.41
-19.093111	4.99925	0.74953616	0.38
-19.284489	4.9866805	0.7544853	0.45
-19.47488	4.9721136	0.76044196	0.35
-19.665276	4.9555445	0.7654006	0.43
-19.853437	4.9709487	0.7703451	0.41
-20.057823	4.9564085	0.77522504	0.41
-20.28121	4.945911	0.78199667	0.34
-20.510592	4.935424	0.78773546	0.53
-20.675997	4.907807	0.79184335	0.25
-20.656467	4.834813	0.7910139	0.41
-21.199768	4.8939734	0.8059569	0.35
-21.40594	4.90742	0.8118048	0.39
-21.644339	4.891958	0.8184997	0.39
-21.883736	4.8754992	0.8251903	0.38
-22.114141	4.855021	0.8309345	0.38
-22.375542	4.84061	0.8385025	0.38
-22.640945	4.824206	0.84505063	0.43
-22.89136	4.803776	0.8526855	0.34
-23.149525	4.8213325	0.8592439	0.37
-23.407942	4.79992	0.86683613	0.42
-23.669353	4.777512	0.87341315	0.38
-23.970766	4.76119	0.8817643	0.38
-24.25518	4.739833	0.88921434	0.38
-24.532604	4.7154627	0.89670604	0.41
-24.835024	4.694146	0.9050576	0.34
-25.139204	4.7118063	0.91336375	0.35
-25.44863	4.688506	0.92167926	0.39
-25.780054	4.667254	0.93087214	0.38
-26.100489	4.6419816	0.9401298	0.38
-26.43592	4.61774	0.9493043	0.37
-26.764362	4.5894866	0.9585217	0.36
-27.121798	4.5642924	0.96757704	0.37
-27.48399	4.5820837	0.9785654	0.36
-27.87143	4.5579557	0.9884553	0.34
-28.268875	4.5328517	0.9992916	0.34
-28.656328	4.5037293	1.0101875	0.32
-29.085775	4.4796953	1.0218477	0.31
-29.509237	4.4506526	1.0335466	0.44
-29.54675	4.362797	1.034427	0.25
-30.328913	4.430482	1.057058	0.3
-30.788378	4.400519	1.0695612	0.32
-31.243853	4.36655	1.0820911	0.37
-31.71533	4.3326178	1.0955336	0.3
-32.23481	4.301788	1.1097099	0.35
-32.724293	4.2638965	1.1230588	0.33
-33.258514	4.2810674	1.138106	0.34
-33.819016	4.2463326	1.1540626	0.35
-34.376514	4.2075915	1.1690406	0.3
-34.977024	4.170946	1.185781	0.33
-35.592537	4.1323366	1.2034416	0.36
-35.760086	4.0387716	1.2076201	0.23
-36.939583	4.0563707	1.2411274	0.31
-37.514835	4.06064	1.2569655	0.18
-44.208096	4.6470423	1.4466099	0.0
-44.305714	4.5173492	1.4492146	0.0
-44.338326	4.3815174	1.4501832	0.0
-44.001568	4.070987	1.4393696	0.21
-43.853188	3.9197662	1.4353496	0.32
-43.851494	3.8508089	1.434435	0.41
-45.320107	3.8370702	1.4763985	0.36
-45.99773	3.750629	1.4947803	0.12
-47.565372	3.7291138	1.539212	0.0
-51.516743	3.714868	1.6505743	0.0
-53.28646	3.6758132	1.7009224	0.0
-55.202866	3.721023	1.7553713	0.0
-71.88219	-10.1320305	3.0321093	0.0
-71.21341	-10.267445	3.005842	0.0
-70.94645	-10.457716	2.9955227	0.0
-70.97634	-10.690619	2.9966345	0.0
-70.41552	-10.83327	2.9749286	0.0
-69.80473	-10.96482	2.9520018	0.0
-69.13603	-10.9723215	2.9253173	0.0
-68.45131	-11.084719	2.8990753	0.0
-67.79857	-11.199185	2.8739996	0.0
-67.164825	-11.312693	2.8490336	0.1
-46.70361	-8.027364	2.0510893	0.0
-46.863575	-8.206596	2.0581589	0.11
-46.737698	-8.337224	2.0528877	0.16
-46.53583	-8.376748	2.0456095	0.1
-46.45893	-8.51448	2.0425754	0.16
-32.08198	-5.9951773	1.4813875	0.12
-46.322124	-8.792981	2.0375896	0.16
-46.273212	-8.934773	2.0356934	0.22
-46.302254	-9.09273	2.0371516	0.18
-46.46718	-9.201025	2.0445712	0.0
-46.532204	-9.3660555	2.0471961	0.08
-46.518272	-9.516919	2.0464547	0.0
-54.76342	-11.376016	2.3691669	0.08
-54.10582	-11.418524	2.3444018	0.14
-54.030884	-11.5812435	2.3412821	0.38
-52.50083	-11.427943	2.28263	0.25
-51.805275	-11.362437	2.2551334	0.24
-51.260643	-11.413189	2.233951	0.14
-51.24968	-11.581051	2.234161	0.16
-49.77165	-11.412874	2.1768599	0.16
-49.132095	-11.430438	2.1523092	0.29
-48.536522	-11.454098	2.129972	0.16
-48.483604	-11.602879	2.1280415	0.28
-47.096535	-11.351961	2.0745952	0.15
-46.48699	-11.360599	2.0512495	0.35
-45.89445	-11.370272	2.0279927	0.23
-45.28892	-11.372923	2.0046966	0.23
-45.14808	-11.489532	2.0004327	0.34
-45.116173	-11.633366	1.9996439	0.3
-45.105244	-11.782243	1.9999486	0.3
-45.115273	-11.861212	2.0006661	0.29
-45.132328	-12.0181465	2.0020897	0.3
-45.15538	-12.176092	2.0035431	0.39
-45.11148	-12.317901	2.002704	0.31
-45.10755	-12.469791	2.0030394	0.14
-45.158585	-12.6377945	2.0056052	0.41
-38.754314	-10.985645	1.7539542	0.12
-38.33367	-10.932745	1.7379031	0.49
-38.028004	-10.976038	1.7270682	0.2
-34.25891	-10.012292	1.5787569	0.15
-33.807384	-9.997297	1.5613798	0.13
-33.37384	-9.984343	1.5450921	0.17
-32.970287	-9.978451	1.5299374	0.12
-32.56374	-9.968554	1.5147841	0.16
-34.916008	-10.744272	1.6072358	0.23
-34.516445	-10.741386	1.5920929	0.19
-34.13987	-10.743549	1.5780537	0.21
-34.0141	-10.82222	1.5740491	0.17
-34.29501	-11.030707	1.5856984	0.19
-32.497574	-10.570017	1.5159256	0.13
-32.61755	-10.665219	1.5201781	0.24
-32.233	-10.653376	1.5061574	0.31
-31.860449	-10.642555	1.4921979	0.3
-31.483904	-10.628729	1.47823	0.33
-31.114355	-10.614918	1.4643003	0.34
-30.770796	-10.607159	1.4504863	0.28
-30.424238	-10.596397	1.437669	0.36
-30.06961	-10.526655	1.42405	0.29
-29.741041	-10.517935	1.412322	0.36
-29.41748	-10.510221	1.3996177	0.3
-29.087923	-10.496497	1.3869064	0.32
-28.694426	-10.458649	1.3719507	0.36
-28.370869	-10.442943	1.3602809	0.28
-28.083286	-10.439308	1.3497556	0.34
-27.956478	-10.442026	1.345066	0.34
-27.929674	-10.532909	1.3445568	0.4
-27.905867	-10.625797	1.3440566	0.38
-27.904037	-10.725731	1.3446465	0.43
-27.891218	-10.822643	1.3451906	0.3
-11.094511	-4.3994584	0.6731365	0.24
-11.085652	-4.416428	0.67301846	0.61
-16.833723	-6.720716	0.9035121	0.27
-16.858932	-6.7927275	0.90535676	0.33
-11.015518	-4.511209	0.6712494	0.48
-10.757024	-4.4476748	0.6611175	0.36
-10.71733	-4.4715705	0.65980566	0.36
-10.840488	-4.562785	0.6650955	0.25
-10.879581	-4.5988493	0.6671586	0.57
-10.802926	-4.6076717	0.66371036	0.23
-10.956054	-4.713946	0.67110145	0.52
-10.930346	-4.7438674	0.66984206	0.27
-11.013535	-4.821004	0.6739768	0.23
-10.639162	-4.701249	0.6594513	0.22
-10.651422	-4.7472467	0.6603316	0.52
-10.429773	-4.6708026	0.6514507	0.24
-10.808681	-4.878511	0.66664726	0.52
-10.193547	-4.6452928	0.64228666	0.28
-11.06496	-5.0759563	0.67823005	0.16
-9.796491	-4.544473	0.6265631	0.52
-10.119443	-4.730075	0.6405508	0.43
-9.846989	-4.643523	0.6294379	0.26
-10.458512	-4.94569	0.6545066	0.5
-10.571665	-5.0388837	0.6597421	0.41
-9.83469	-4.7344384	0.6300112	0.3
-9.947848	-4.8266325	0.63525105	0.34
-10.087978	-4.9328775	0.64158005	0.57
-10.355973	-5.101366	0.6523468	0.25
-9.913712	-4.9284925	0.63466877	0.25
-9.780983	-4.8832283	0.6301391	0.23
-9.972057	-5.0155683	0.6376391	0.58
-9.919386	-5.0294437	0.6363049	0.19
-9.549058	-4.8847103	0.6208992	0.45
-9.536344	-4.916665	0.6217075	0.25
-9.936191	-5.157402	0.6378984	0.52
-10.119128	-5.27074	0.64643127	0.21
-8.750884	-4.610111	0.58972293	0.49
-9.793031	-5.184069	0.6330371	0.33
-9.213933	-4.9219475	0.60997623	0.33
-8.853611	-4.771241	0.5956459	0.2
-8.317483	-4.5242043	0.57375324	0.36
-8.324755	-4.5621977	0.5746456	0.48
-8.322897	-4.578183	0.57457435	0.32
-8.318187	-4.6101527	0.57442683	0.45
-8.2845125	-4.6270676	0.5731839	0.43
-8.250829	-4.6429853	0.57294494	0.38
-8.321032	-4.716096	0.576038	0.36
-8.350278	-4.7671313	0.5779989	0.49
-7.8821044	-4.5412297	0.55838263	0.28
-7.773373	-4.4970155	0.5539759	0.54
-7.778651	-4.533006	0.55486745	0.34
-7.7649493	-4.557961	0.5547009	0.56
-7.8061886	-4.6150184	0.55670345	0.3
-7.828456	-4.662039	0.5576442	0.51
-7.833727	-4.69803	0.55853724	0.37
-7.308632	-4.4240313	0.53679925	0.37
-7.2878013	-4.427984	0.5366748	0.39
-7.1612425	-4.3847284	0.53117037	0.32
-7.1765103	-4.424739	0.5321013	0.45
-7.144838	-4.437663	0.53188664	0.39
-7.1341395	-4.462625	0.53173774	0.41
-7.1294293	-4.4905972	0.53160936	0.38
-6.9767723	-4.4143043	0.5250908	0.39
-6.9620705	-4.43526	0.52493626	0.39
-6.9314027	-4.448187	0.5247279	0.41
-6.915713	-4.4691377	0.5235687	0.52
-6.909008	-4.4961095	0.5244347	0.28
-7.1969466	-4.710622	0.53715545	0.42
-7.1223297	-4.6954646	0.53382146	0.37
-7.128463	-4.715468	0.53478086	0.41
-7.202653	-4.795588	0.5388772	0.32
-7.194952	-4.8235545	0.53873634	0.38
-7.3370614	-4.9497957	0.54502064	0.45
-7.402268	-5.026896	0.5480828	0.25
-7.508413	-5.1310716	0.55326104	0.57
-6.3901477	-4.42001	0.5050051	0.2
-6.1845517	-4.296627	0.4963797	0.39
-6.1628766	-4.3115716	0.49621314	0.45
-6.168155	-4.3435664	0.49712577	0.28
-6.1564713	-4.365529	0.49698654	0.6
-6.59119	-4.6933017	0.51607233	0.23
-6.9300327	-4.9599013	0.5318808	0.41
-6.9522963	-5.0089226	0.5328235	0.48
-7.987058	-5.750788	0.5785513	0.21
-6.2536716	-4.567631	0.5027729	0.38
-6.168081	-4.53746	0.49943754	0.33
-6.1264253	-4.5373697	0.49822316	0.46
-6.154676	-4.587405	0.5001936	0.3
-6.1200137	-4.5923266	0.49899817	0.59
-5.917441	-4.460954	0.49041423	0.28
-5.718008	-4.344579	0.4817938	0.48
-5.7113075	-4.367552	0.48167923	0.21
-5.6946325	-4.384507	0.4815346	0.48
-5.6759553	-4.3994594	0.4813869	0.37
-5.6782517	-4.430449	0.48229164	0.46
-5.6685553	-4.4514165	0.48216975	0.39
-5.694666	-4.485455	0.48318642	0.41
-5.6620107	-4.4903836	0.48300257	0.35
-5.630353	-4.4953113	0.48182404	0.43
-5.6266527	-4.521289	0.4817166	0.41
-5.695848	-4.6043987	0.48578686	0.38
-5.6761665	-4.6183496	0.48563954	0.37
-5.509703	-4.517038	0.4781355	0.39
-5.4679136	-4.4989576	0.4769841	0.36
-5.4522414	-4.515913	0.47584733	0.5
-5.774056	-4.80147	0.49152118	0.29
-5.874209	-4.913632	0.4966538	0.4
-5.8745027	-4.9456177	0.49754936	0.33
-5.8737984	-4.9766	0.49744353	0.53
-7.404783	-6.265284	0.5688994	0.15
-7.4917955	-6.3574276	0.57303524	0.67
-7.4311666	-6.347302	0.5707671	0.32
-5.908767	-5.1176085	0.5011569	0.46
-6.1776485	-5.3760667	0.5146612	0.25
-5.7735524	-5.068343	0.49664116	0.36
-5.864712	-5.1784854	0.50073963	0.47
-6.078524	-5.376853	0.5111653	0.3
-5.8651433	-5.227464	0.5015842	0.32
-5.6357846	-5.06205	0.49197465	0.36
-5.614117	-5.075998	0.49182215	0.38
-5.6972847	-5.181127	0.49589902	0.4
-5.6576405	-5.1790433	0.49470922	0.41
-5.5880394	-5.149909	0.49245724	0.43
-5.572212	-5.1518726	0.49137273	0.32
-5.5894766	-5.1998897	0.49330622	0.46
-5.5298624	-5.1787715	0.49107864	0.29
-5.440305	-5.1306005	0.48678866	0.52
-5.379695	-5.107482	0.4845627	0.28
-5.2392087	-5.010227	0.4791759	0.34
-5.192586	-4.999131	0.47698116	0.43
-5.2236776	-5.043179	0.4789965	0.4
-5.2748957	-5.123253	0.48199862	0.45
-5.2422385	-5.1241827	0.48083577	0.26
-5.1886163	-5.105077	0.47863245	0.52
-5.1839204	-5.133056	0.47952324	0.29
-5.164243	-5.1460094	0.4793874	0.42
-5.1525664	-5.167975	0.47926322	0.38
-5.1427326	-5.1749516	0.47919405	0.48
-5.087116	-5.152843	0.47699106	0.27
-4.9596257	-5.0606127	0.47165245	0.48
-5.012823	-5.14369	0.47465828	0.3
-4.914287	-5.078509	0.4703781	0.48
-4.904598	-5.100479	0.47026482	0.32
-4.9058886	-5.133469	0.47117174	0.43
-4.898048	-5.141449	0.47110993	0.34
-4.8703957	-5.1463904	0.47096178	0.43
-4.850726	-5.1583424	0.46983135	0.41
-4.840042	-5.180313	0.4707146	0.39
-4.814384	-5.186256	0.4695738	0.39
-4.803695	-5.207225	0.46946052	0.39
-4.7199845	-5.136079	0.46626985	0.41
-4.6863403	-5.1330094	0.46511787	0.39
-4.6177683	-5.09388	0.4619052	0.38
-4.628045	-5.1368866	0.4638281	0.39
-4.6163554	-5.1558547	0.46371692	0.4
-4.628626	-5.2008624	0.46464416	0.38
-4.6448884	-5.250879	0.46657622	0.38
-4.729889	-5.360013	0.47066328	0.39
-4.708221	-5.369965	0.4705322	0.39
-4.679562	-5.3719063	0.47039142	0.41
-4.6948338	-5.4229183	0.47131735	0.41
-4.69213	-5.453902	0.47221634	0.39
-4.6594777	-5.450835	0.47107184	0.41
-4.634819	-5.4577827	0.47093666	0.41
-4.6219954	-5.460754	0.46986824	0.4
-4.615301	-5.4877315	0.4707609	0.41
-4.5846486	-5.4866686	0.46962094	0.41
-4.552004	-5.4836016	0.46847752	0.39
-4.5213594	-5.4835405	0.4683352	0.4
-4.5226483	-5.5195312	0.469241	0.42
-4.490996	-5.5164666	0.46810287	0.39
-4.555012	-5.608567	0.4721441	0.34
-4.5104036	-5.59248	0.46998253	0.38
-4.4468117	-5.5513644	0.4678025	0.38
-4.415173	-5.5493	0.46666247	0.38
-4.4044933	-5.5722704	0.46655056	0.37
-4.420743	-5.6262865	0.46847793	0.42
-4.4160423	-5.656268	0.46937504	0.36
-4.4301667	-5.692285	0.4703421	0.42
-4.4554048	-5.759314	0.47227633	0.26
-4.445723	-5.7852874	0.47316253	0.57
-4.4010963	-5.7652025	0.47101372	0.36
-4.238715	-5.597928	0.46372443	0.36
-4.129231	-5.494736	0.4575035	0.4
-4.1174135	-5.498711	0.45743927	0.38
-4.1167035	-5.5327	0.45834553	0.37
-4.143933	-5.6027346	0.46128276	0.43
-4.0933337	-5.5736413	0.4591316	0.36
-4.136535	-5.6657	0.46208343	0.41
-4.106884	-5.6626406	0.46095842	0.35
-4.2069726	-5.8327923	0.46796188	0.39
-4.2130966	-5.8587976	0.4689216	0.38
-4.213398	-5.8987865	0.46981928	0.35
-4.350392	-6.1209974	0.47885406	0.39
-4.288816	-6.0778856	0.47569242	0.33
-4.2890954	-6.1168756	0.4765939	0.41
-4.4929385	-6.436193	0.4896779	0.37
-4.4144006	-6.371056	0.48649874	0.21
-4.802685	-6.9286747	0.50978976	0.54
-4.7690363	-6.926608	0.5086489	0.25
-4.7274127	-6.9145303	0.5074987	0.59
-4.773585	-7.024593	0.5114251	0.26
-4.6421685	-6.8853693	0.5042028	0.46
-4.5676217	-6.825239	0.50103015	0.4
-4.4411793	-6.687027	0.4948267	0.44
-4.498194	-6.7921124	0.4988132	0.36
-4.4046845	-6.700953	0.49463567	0.36
-4.363072	-6.685874	0.49249426	0.48
-4.351382	-6.7138457	0.49337602	0.26
-4.3566437	-6.7658443	0.49527204	0.51
-4.329991	-6.77179	0.49414426	0.33
-4.3261375	-6.78878	0.49508682	0.52
-4.3383937	-6.853788	0.49698216	0.41
-4.32471	-6.8797545	0.49686196	0.4
-4.2371917	-6.7916064	0.49270374	0.25
-4.1656475	-6.728483	0.48955303	0.41
-7.66442	-12.20499	0.7112314	0.32
-7.6516848	-12.267953	0.7120371	0.46
-7.667764	-12.33597	0.7139478	0.51
-7.665998	-12.4179535	0.7167555	0.55
-7.6612434	-12.496929	0.71855867	0.55
-7.652497	-12.5699	0.7203601	0.54
-7.6417522	-12.639868	0.7221608	0.56
-7.63201	-12.713836	0.7239573	0.52
-7.616282	-12.777794	0.724753	0.54
-7.6273646	-12.839805	0.72665954	0.52
-7.62759	-12.930789	0.7294595	0.52
-7.6168447	-13.004757	0.7312544	0.51
-7.6080937	-13.082727	0.7330491	0.53
-7.602333	-13.165703	0.7348452	0.51
-7.592583	-13.243671	0.7366373	0.53
-7.591807	-13.337656	0.7394303	0.51
-7.6128635	-13.422681	0.742328	0.52
-7.609095	-13.512658	0.7441191	0.5
-7.6023326	-13.599634	0.7469059	0.52
-7.5945725	-13.684606	0.7486938	0.51
-7.576835	-13.752564	0.75048053	0.55
-7.5610967	-13.826525	0.7522627	0.53
-7.6419826	-14.021643	0.7591572	0.34
-7.693054	-14.215704	0.7649407	0.34
-7.741132	-14.408765	0.7717158	0.54
-7.6994596	-14.440684	0.77149105	0.29
-7.5750146	-14.317478	0.76527977	0.55
-7.632064	-14.532552	0.773045	0.36
-7.5435195	-14.475402	0.7698319	0.45
-7.5884986	-14.614462	0.77371126	0.39
-7.5288744	-14.612356	0.772493	0.62
-7.5400453	-14.74536	0.7772598	0.31
-7.5282836	-14.835326	0.779031	0.37
-7.5314746	-14.955318	0.78279656	0.48
-7.523699	-15.056293	0.7855614	0.47
-7.517913	-15.16027	0.78832823	0.47
-7.522	-15.227268	0.79020697	0.46
-7.511232	-15.325236	0.7919688	0.49
-7.4964685	-15.415201	0.79473317	0.44
-7.4846973	-15.513169	0.79749304	0.45
-7.484891	-15.636155	0.80024666	0.44
-7.4771013	-15.744131	0.8040024	0.45
-7.4633327	-15.8400955	0.8057614	0.45
-7.4843616	-15.948122	0.8096219	0.43
-7.485542	-16.07811	0.8133679	0.45
-7.4707713	-16.177074	0.81611943	0.44
-7.454008	-16.273035	0.81787044	0.69
-7.4521937	-16.40202	0.8216104	0.3
-7.677652	-17.025347	0.84418476	0.43
-7.694687	-17.133366	0.8470337	0.67
-7.6950216	-17.41934	0.8554785	0.67
-7.669433	-17.655277	0.86193347	0.5
-7.6217537	-17.696192	0.8616898	0.45
-7.5511484	-17.686073	0.8604658	0.47
-7.5193334	-17.68902	0.8603507	0.34
-7.4437494	-17.667894	0.85813177	0.56
-7.395068	-17.70481	0.85889494	0.37
-7.383267	-17.83078	0.8616154	0.38
-7.3923903	-18.00978	0.8673074	0.38
-7.3765955	-18.131746	0.8710237	0.48
-7.361797	-18.254713	0.87374234	0.4
-7.3738265	-18.364725	0.8775762	0.5
-7.369984	-18.519709	0.8822729	0.38
-7.3442173	-18.62266	0.8849945	0.62
-6.97169	-17.862093	0.85617125	0.24
-6.897105	-17.83597	0.8539719	0.52
-7.196166	-18.760405	0.8862476	0.41
-6.752923	-17.798737	0.85056406	0.2
-6.651368	-17.61958	0.8435604	0.26
-6.6674504	-17.823595	0.8502372	0.43
-6.6406913	-17.921547	0.8529695	0.38
-6.613931	-18.021498	0.85569906	0.46
-6.5692363	-18.072424	0.85646075	0.36
-6.4846954	-18.019287	0.85328394	0.36
-6.3951035	-17.860151	0.8472841	0.37
-6.3982277	-18.044147	0.85296005	0.32
-6.28978	-17.920979	0.847835	0.43
-6.191299	-17.820824	0.84270084	0.32
-6.107758	-17.762695	0.8405393	0.32
-5.969443	-17.547482	0.83148664	0.41
-6.018374	-17.862545	0.8420764	0.37
-5.975612	-17.830479	0.8399988	0.34
-5.929925	-17.880405	0.8407657	0.42
-5.887219	-17.935335	0.84253395	0.42
-5.8733993	-18.081306	0.8462313	0.4
-5.8436403	-18.180258	0.84896326	0.33
-5.7581153	-18.112123	0.8458185	0.4
-5.737318	-18.243088	0.84952337	0.48
-5.6407857	-18.038942	0.8415854	0.31
-5.530374	-17.889772	0.8355082	0.29
-5.481695	-17.928698	0.83629096	0.5
-5.438991	-17.990631	0.8380523	0.33
-5.4639864	-18.26966	0.84664136	0.34
-5.3764796	-18.187527	0.8425195	0.42
-5.3118715	-18.180428	0.84133714	0.37
-5.261149	-18.114351	0.8392992	0.41
-5.220431	-18.183289	0.8410579	0.2
-5.1229763	-18.06214	0.83597606	0.55
-5.13601	-18.318155	0.84357375	0.43
-5.139081	-18.546158	0.8511911	0.3
-5.084425	-18.575073	0.85098046	0.29
-5.074512	-18.648056	0.8528265	0.29
-5.046723	-18.775013	0.85652816	0.5
-5.0627146	-19.063036	0.86608416	0.27
-5.1334295	-19.561136	0.882443	0.31
-5.0359726	-19.442991	0.8773618	0.41
-4.964389	-19.416883	0.87520003	0.33
-4.953494	-19.622866	0.88182116	0.41
-4.9813743	-19.858906	0.8895031	0.38
-4.9077964	-19.826797	0.8873478	0.38
-4.965527	-20.316881	0.9036889	0.25
-4.8879657	-20.278767	0.90153414	0.54
-4.8800297	-20.519754	0.90910935	0.3
-4.817386	-20.541664	0.9088979	0.35
-4.783584	-20.683613	0.9125677	0.58
-4.75773	-20.718575	0.91343796	0.22
-4.8591604	-21.440727	0.9375208	0.29
-4.834288	-21.639692	0.94312346	0.43
-5.336373	-24.155436	1.0273443	0.16
-4.74376	-21.871563	0.9494943	0.46
-4.711911	-22.048521	0.9551171	0.25
-4.596559	-21.85135	0.94712955	0.25
-4.5696964	-21.894314	0.94898695	0.25
-4.5706415	-22.23332	0.95943475	0.52
-4.507969	-22.28123	0.9601894	0.24
-4.7006903	-23.568521	1.0026028	0.34
-4.524712	-23.080267	0.98593277	0.35
-5.0094833	-25.881992	1.0786579	0.27
-4.2563124	-22.292875	0.95850617	0.13
-4.549287	-24.168318	1.0202335	0.27
-4.601802	-24.850405	1.0422679	0.14
-4.242099	-23.370876	0.9917262	0.39
-4.0542645	-22.763603	0.9712212	0.16
-3.8614922	-22.106323	0.9487844	0.19
-3.8047767	-22.187244	0.95050937	0.42
-4.326954	-25.337034	1.0547835	0.21
-4.238395	-25.301914	1.0536163	0.27
-4.1488504	-25.25479	1.0514668	0.14
-3.905477	-24.280434	1.0184134	0.58
-3.5807712	-22.777952	0.9679991	0.22
-3.6907244	-23.919132	1.0044549	0.32
-6.2780905	-40.39608	1.5486517	0.27
-6.211018	-40.793007	1.5608628	0.14
-6.184587	-41.476994	1.5827199	0.43
-6.1521773	-42.146973	1.6035868	0.23
-4.5690207	-32.262558	1.2773833	0.21
-4.4743605	-32.320435	1.2780663	0.2
-4.391586	-32.46933	1.2826356	0.14
-4.320963	-32.332233	1.2776841	0.32
-4.310521	-33.015244	1.299587	0.19
-4.0339866	-32.50186	1.2807453	0.19
-5.385048	-44.072037	1.6597787	0.17
-5.169262	-44.60778	1.675452	0.47
-5.18259	-45.330826	1.6993566	0.2
-5.104331	-45.899746	1.7162952	0.23
-5.2663736	-48.662067	1.8063662	0.11
-5.0376654	-47.976746	1.7829207	0.08
-4.975077	-48.820705	1.8094734	0.08
-4.9005594	-49.613644	1.834081	0.17
-5.936254	-61.694447	2.2276537	0.27
-5.836512	-61.678326	2.2274623	0.19
-5.6410084	-61.66508	2.2250602	0.34
-5.4454894	-61.66284	2.2246435	0.2
-5.2499804	-61.652596	2.2232413	0.0
-5.1017914	-62.20544	2.2400744	0.0
-5.0116897	-63.514393	2.2818687	0.16
-5.04196	-65.1465	2.3344207	0.0
-4.9299755	-66.366425	2.37331	0.09
-4.8897014	-68.664474	2.4466944	0.0
-4.740052	-69.61734	2.4769213	0.12
-4.5588684	-70.18515	2.494677	0.0
-4.3795824	-70.84396	2.5142996	0.0
-4.2610383	-72.5539	2.5694373	0.0
-4.4099946	-76.99429	2.712935	0.0
4.5341444	-73.031204	2.568752	0.0
4.7595763	-72.97098	2.5664833	0.0
5.0338144	-73.64173	2.5890224	0.0
5.275458	-73.77649	2.593435	0.0
2.911763	-36.557068	1.3930421	0.0
2.9614482	-36.459015	1.3901126	0.13
3.0790665	-36.493896	1.390873	0.26
3.2240243	-36.842766	1.4021118	0.0
3.4541638	-36.821537	1.4017856	0.23
3.532304	-36.41244	1.3892908	0.29
3.584034	-36.35539	1.3872987	0.18
3.703671	-36.406277	1.389038	0.43
3.8010569	-36.22617	1.3831661	0.23
3.9115927	-36.184063	1.3820639	0.24
4.0332546	-36.255947	1.3847716	0.33
4.1458106	-36.23184	1.3846412	0.22
4.2624087	-36.246727	1.3854461	0.45
4.2909336	-35.99769	1.3767866	0.21
4.4095564	-36.034576	1.3785565	0.2
3.777666	-29.918907	1.180873	0.36
3.864189	-29.849821	1.1788529	0.32
3.920474	-29.552755	1.1692278	0.32
4.0412817	-29.752651	1.1767465	0.41
4.1590586	-29.92455	1.1823138	0.26
4.229027	-30.086489	1.187965	0.27
4.277273	-29.74943	1.1774161	0.36
4.3507104	-29.597357	1.1725473	0.24
4.4332266	-29.517277	1.1705558	0.26
4.5348673	-29.561186	1.1723473	0.3
4.6485996	-29.691086	1.1759902	0.47
4.717539	-29.828028	1.1806844	0.34
5.9516315	-37.07519	1.4168003	0.25
6.043032	-36.901104	1.4119488	0.36
6.224006	-37.283955	1.4241155	0.13
3.7385585	-21.6646	0.9176356	0.3
3.7991283	-21.616543	0.9156276	0.34
3.8617013	-21.575485	0.9146068	0.39
3.8834252	-21.496464	0.9127	0.36
3.954054	-21.506401	0.9135904	0.46
4.0226655	-21.50234	0.91350585	0.32
3.9203424	-20.573399	0.8830809	0.25
3.9789164	-20.530344	0.8820709	0.47
4.05258	-20.571281	0.8839115	0.29
4.192569	-20.945173	0.8961498	0.56
4.224373	-20.937143	0.89612156	0.15
4.440733	-21.680983	0.92068815	0.29
4.5213947	-21.727915	0.9235134	0.51
4.570907	-21.62587	0.91961074	0.28
4.6706653	-21.766788	0.9252669	0.3
4.7041044	-21.589754	0.9195025	0.43
4.772717	-21.583698	0.9194281	0.34
4.8185697	-21.63066	0.92129886	0.33
4.8831596	-21.602606	0.9212648	0.49
4.855338	-21.160618	0.9069915	0.27
5.007315	-21.525501	0.91923755	0.37
8.77569	-37.568806	1.4465697	0.12
3.7182877	-15.297404	0.7155471	0.58
3.7669086	-15.289365	0.7155007	0.16
3.8034933	-15.235333	0.7145413	0.28
3.8390598	-15.173303	0.71259594	0.64
2.8326323	-10.927021	0.5734476	0.12
2.8732767	-10.941986	0.57337356	0.59
2.908927	-10.942959	0.5743278	0.62
2.928747	-10.947942	0.57429564	0.64
2.9593737	-10.927917	0.5742892	0.31
3.0020285	-10.9498825	0.57520306	0.31
3.04168	-10.961851	0.5761365	0.32
3.075307	-10.950822	0.5751134	0.32
3.1159577	-10.964789	0.57604325	0.32
3.1586225	-10.987757	0.576957	0.32
3.1764462	-10.986743	0.5779377	0.31
3.216094	-10.996712	0.5778759	0.32
3.259746	-11.017677	0.5787925	0.34
3.2953942	-11.015651	0.5797548	0.3
3.3280158	-10.999624	0.5787429	0.18
4.0778856	-13.409083	0.66010654	0.31
4.0665913	-13.29309	0.65630287	0.62
4.1573706	-13.446023	0.6619627	0.27
4.174911	-13.351009	0.6590952	0.64
4.2335887	-13.394966	0.6609635	0.19
11.645138	-37.04864	1.4535061	0.08
8.914303	-27.970604	1.149844	0.17
3.6231194	-10.985401	0.5814413	0.36
3.6246645	-10.875398	0.57761437	0.37
3.706423	-11.010339	0.5823139	0.17
9.130907	-27.310457	1.1317284	0.33
11.000377	-32.62712	1.3123422	0.16
11.088896	-32.551064	1.3103917	0.15
8.797389	-25.628702	1.0777863	0.39
9.467888	-27.047232	1.1278689	0.0
11.29898	-32.011932	1.2961076	0.13
11.4356365	-32.08084	1.2998804	0.0
11.548231	-32.080765	1.3007888	0.14
9.920484	-27.246927	1.1381598	0.21
11.628394	-31.830717	1.2941409	0.18
11.753021	-31.864637	1.2969849	0.0
12.161329	-32.664356	1.3253253	0.12
11.916056	-31.693537	1.2931435	0.14
8.729877	-22.928793	0.99531424	0.33
8.811484	-22.925741	0.9962543	0.28
8.915154	-22.984674	0.999074	0.27
8.913859	-22.87168	0.99626404	0.27
8.589557	-21.826912	0.96126634	0.21
8.678199	-21.853855	0.9631524	0.43
8.862044	-22.118732	0.9725667	0.25
8.831416	-21.840761	0.96405727	0.32
8.804802	-21.577785	0.95552	0.31
9.162296	-22.36454	0.98392695	0.14
8.636625	-20.879911	0.93282175	0.49
9.046944	-21.689632	0.96215194	0.25
8.950194	-21.265709	0.9489397	0.29
9.047852	-21.312649	0.95078975	0.25
8.983183	-20.9757	0.9404076	0.47
9.0608	-20.975655	0.9413527	0.22
9.166742	-21.132586	0.94701135	0.28
9.236344	-21.112545	0.94799703	0.31
9.310949	-21.1025	0.94796276	0.47
9.230261	-20.740566	0.9366362	0.28
9.237748	-20.583569	0.9318997	0.33
9.095959	-20.095675	0.91583043	0.38
9.238702	-20.243587	0.9224818	0.5
9.339627	-20.38252	0.92717665	0.26
9.471348	-20.50244	0.93288445	0.26
9.522918	-20.445415	0.93194944	0.46
9.716744	-20.695293	0.9413945	0.39
9.858479	-20.830208	0.94807196	0.24
10.263661	-21.517942	0.9726288	0.33
10.363312	-21.554888	0.9755037	0.39
10.364051	-21.47089	0.9726493	0.18
10.543833	-21.671782	0.9811914	0.5
10.682542	-21.7847	0.98691213	0.3
10.467664	-21.175856	0.96610194	0.32
10.515222	-21.104836	0.96519834	0.34
10.582816	-21.075804	0.96521026	0.31
10.592573	-21.0128	0.9633152	0.29
10.619107	-20.903795	0.9604915	0.41
10.698714	-20.896755	0.9614593	0.45
10.761303	-20.858727	0.9614916	0.3
10.779825	-20.735727	0.95869833	0.28
10.879472	-20.769672	0.9605844	0.52
10.952819	-20.672646	0.95871705	0.38
11.016413	-20.637615	0.9587458	0.5
11.149107	-20.731544	0.96351	0.3
11.194665	-20.659527	0.9626147	0.17
11.24224	-20.595509	0.9617048	0.29
11.321853	-20.588472	0.9626775	0.31
15.999319	-29.04844	1.2722356	0.18
16.276148	-29.336283	1.2845883	0.17
18.024044	-32.264175	1.3934962	0.13
9.332351	-16.511806	0.81794816	0.14
9.377948	-16.472788	0.816995	0.35
9.428552	-16.441767	0.8170254	0.35
9.442104	-16.34577	0.8151906	0.41
9.429857	-16.265783	0.8123397	0.38
9.5455475	-16.348722	0.8161355	0.27
9.526061	-16.197746	0.8124159	0.39
9.549629	-16.121744	0.81054157	0.46
9.613261	-16.116716	0.8115212	0.26
9.598779	-15.976737	0.8067803	0.54
9.67042	-15.984705	0.80873346	0.36
9.669184	-15.924712	0.8068425	0.37
9.741824	-15.93368	0.808794	0.31
9.758392	-15.849681	0.80693907	0.41
9.835027	-15.862646	0.80788237	0.4
9.878628	-15.822633	0.8079365	0.41
9.937243	-15.806609	0.807941	0.31
10.162285	-16.111477	0.820291	0.54
10.077736	-15.866542	0.81277335	0.26
10.097309	-15.788544	0.8109081	0.27
9.618306	-14.929853	0.77967376	0.35
9.735997	-15.010794	0.783478	0.53
9.263025	-14.179097	0.753191	0.36
9.730104	-14.797824	0.7778711	0.3
9.421541	-14.276018	0.7579503	0.34
9.331011	-14.043087	0.7504134	0.46
9.358603	-13.989083	0.74950194	0.32
9.940793	-14.765743	0.7808497	0.49
9.8923	-14.593786	0.7751854	0.26
9.189127	-13.459224	0.7325422	0.43
9.21994	-13.458212	0.73353255	0.43
9.313607	-13.505169	0.7364112	0.39
8.920782	-12.8464155	0.7117729	0.36
8.797227	-12.581503	0.7023077	0.32
9.26327	-13.165237	0.72605884	0.35
8.8013935	-12.422524	0.69860023	0.48
8.865035	-12.430499	0.6995628	0.2
8.831787	-12.341524	0.6967396	0.45
8.860403	-12.30152	0.69680387	0.42
8.916039	-12.298501	0.69779027	0.36
8.941641	-12.252498	0.6968672	0.62
9.057334	-12.331444	0.7006812	0.29
9.604425	-12.99614	0.72925943	0.35
9.623022	-12.937141	0.72736424	0.54
10.005165	-13.410928	0.74735445	0.17
10.043774	-13.37492	0.74741054	0.55
9.949266	-13.162989	0.73983884	0.39
9.741658	-12.8031225	0.72658014	0.31
9.826317	-12.832088	0.7295003	0.26
9.847915	-12.777091	0.72859806	0.37
9.8905325	-12.750082	0.7286369	0.45
9.899328	-12.720084	0.72769123	0.37
10.427366	-13.3178	0.7534085	0.27
10.009586	-12.698051	0.7297023	0.52
10.702755	-13.496676	0.7639937	0.22
10.762381	-13.485659	0.7639993	0.54
10.90508	-13.578595	0.76978487	0.31
13.605092	-16.9051	0.9077263	0.23
10.780342	-13.293691	0.76036274	0.46
10.491692	-12.853867	0.74327856	0.19
10.378179	-12.631946	0.7357326	0.51
10.3717575	-12.543964	0.7329032	0.32
10.416387	-12.519957	0.7339386	0.52
10.347917	-12.35801	0.7282666	0.39
7.998924	-9.5073	0.60931164	0.46
7.9674954	-9.40833	0.60650766	0.18
7.9731107	-9.3563385	0.60560465	0.59
8.027761	-9.362321	0.6065786	0.18
7.9212923	-9.179389	0.59995407	0.4
8.099025	-9.327307	0.60762644	0.41
7.920507	-9.063414	0.5971746	0.35
7.849264	-8.953458	0.5934021	0.64
8.25015	-9.354256	0.61153686	0.27
8.117665	-9.145339	0.60396856	0.28
8.376453	-9.380213	0.61445653	0.56
8.272989	-9.20528	0.60881627	0.29
8.335645	-9.21826	0.6097766	0.39
8.366467	-9.22325	0.6107599	0.4
8.383083	-9.183255	0.6108329	0.61
9.908703	-10.797473	0.6823846	0.26
10.034389	-10.867422	0.6862236	0.23
8.399927	-9.031283	0.6071216	0.38
8.405537	-8.980294	0.6062187	0.62
8.440175	-8.962288	0.60624605	0.14
8.42998	-8.924301	0.6053215	0.65
8.456604	-8.896299	0.60537004	0.35
11.330004	-11.862851	0.7390391	0.49
8.577906	-8.913264	0.6083124	0.18
8.480456	-8.756327	0.6026362	0.36
8.570129	-8.795294	0.6055429	0.39
8.530911	-8.727321	0.6036826	0.36
8.54853	-8.690326	0.6027511	0.63
8.697236	-8.788264	0.60853237	0.32
10.938153	-10.996165	0.7108163	0.36
10.930743	-10.919187	0.7089702	0.41
10.933348	-10.854203	0.70709884	0.59
10.930952	-10.785221	0.7052364	0.26
8.996669	-8.84118	0.61737573	0.55
9.067318	-8.855159	0.6193364	0.25
11.125065	-10.807173	0.7111659	0.62
9.135586	-8.812154	0.6194098	0.16
9.19023	-8.8101425	0.6214051	0.66
9.15782	-8.723173	0.6185815	0.24
9.23048	-8.739152	0.6205389	0.32
10.876145	-10.271374	0.6932681	0.47
11.79824	-11.076951	0.7325426	0.38
11.286578	-10.529215	0.70870185	0.34
9.62194	-8.858035	0.63224757	0.41
9.632572	-8.814045	0.6323335	0.51
9.671391	-8.821035	0.6333145	0.37
9.671007	-8.766051	0.6314239	0.48
9.68163	-8.721062	0.63151205	0.43
9.714262	-8.696062	0.63155776	0.45
10.955464	-9.749507	0.68430567	0.35
10.911051	-9.648546	0.6815135	0.38
9.870181	-8.671039	0.63458896	0.43
10.961497	-9.603549	0.68159896	0.55
11.012133	-9.587545	0.68262625	0.22
11.120791	-9.621514	0.6855472	0.44
10.018525	-8.556046	0.63680273	0.53
10.065164	-8.542041	0.63782597	0.38
10.051777	-8.477063	0.63595784	0.42
10.051585	-8.450072	0.6350121	0.43
10.129238	-8.462053	0.6369803	0.52
10.176874	-8.44805	0.6380038	0.4
10.249525	-8.455034	0.63998294	0.41
10.280159	-8.427038	0.64103657	0.45
10.273773	-8.368058	0.63915604	0.64
11.894245	-9.661366	0.70640296	0.25
10.303212	-8.312072	0.6392665	0.15
10.314839	-8.269083	0.63835233	0.66
10.378484	-8.267074	0.64035106	0.25
10.385102	-8.219088	0.63944757	0.54
12.557566	-9.880187	0.72791344	0.16
10.408357	-8.133114	0.6386197	0.4
10.383162	-8.088132	0.6367128	0.38
10.408785	-8.05514	0.63677764	0.41
10.457427	-8.041137	0.63780236	0.63
10.545084	-8.057117	0.64076364	0.27
11.363999	-8.627798	0.6735479	0.25
11.355614	-8.565821	0.6716751	0.43
11.366241	-8.518836	0.6717705	0.3
12.8065605	-9.569259	0.7295411	0.33
12.840186	-9.532267	0.72961605	0.6
12.885812	-9.503272	0.730674	0.45
17.510048	-12.837436	0.91560775	0.13
12.762004	-9.290365	0.7231185	0.42
16.965052	-12.274715	0.890797	0.52
21.204092	-15.244068	1.0595117	0.18
18.296902	-13.109235	0.9420294	0.38
17.831343	-12.69145	0.9219129	0.3
12.625235	-8.922519	0.71288323	0.37
12.59284	-8.840553	0.7110536	0.39
12.595457	-8.783574	0.7101713	0.43
12.619088	-8.742586	0.7092552	0.44
12.70392	-8.771565	0.7121926	0.34
12.743553	-8.740572	0.7132555	0.36
12.814195	-8.730567	0.71527416	0.62
12.845822	-8.693578	0.7153499	0.22
14.232855	-9.569078	0.76850075	0.21
14.303492	-9.552077	0.7705351	0.38
13.052739	-8.656569	0.72042143	0.44
13.056549	-8.629579	0.72047734	0.43
13.106188	-8.604583	0.7205281	0.52
13.37388	-8.720508	0.7302821	0.38
13.427519	-8.696511	0.7313311	0.31
13.545168	-8.712493	0.7352959	0.19
13.533784	-8.64552	0.7334354	0.62
13.71245	-8.699481	0.7393206	0.32
20.92822	-13.235904	1.0187852	0.17
13.765896	-8.643497	0.74043655	0.57
26.528917	-16.547993	1.2318367	0.28
26.612518	-16.485012	1.2329752	0.23
21.537766	-13.246842	1.0357754	0.18
21.609385	-13.198858	1.0378797	0.26
21.611181	-13.152877	1.036978	0.52
21.596775	-13.051922	1.0351934	0.21
36.704185	-22.028763	1.6103952	0.16
19.504452	-11.620717	0.9521979	0.3
19.528065	-11.552746	0.9523429	0.53
21.760208	-12.782025	1.0357747	0.2
16.591585	-9.675804	0.83827287	0.0
25.61652	-14.885794	1.1793845	0.11
22.305334	-12.868945	1.0526042	0.14
16.619629	-9.51887	0.8366038	0.44
22.438562	-12.758984	1.0548435	0.23
8.436768	-4.727625	0.5265988	0.5
8.43541	-4.6926394	0.5256681	0.16
16.806948	-9.314945	0.8390357	0.27
22.669817	-12.472097	1.0574647	0.47
23.457584	-12.809889	1.0857673	0.17
23.09611	-12.519047	1.0713781	0.48
23.050701	-12.401104	1.0686291	0.27
17.508177	-9.34888	0.8609748	0.28
23.0109	-12.195202	1.0640683	0.3
23.10772	-12.200193	1.0670608	0.39
23.119322	-12.113234	1.0662473	0.29
23.159937	-12.043264	1.0663983	0.16
19.853907	-10.245312	0.943129	0.57
19.924536	-10.203327	0.9452199	0.21
23.381788	-11.880327	1.0707542	0.43
26.249126	-13.285493	1.175851	0.36
43.294888	-21.740482	1.8023831	0.15
23.736868	-11.828332	1.0808777	0.27
23.787483	-11.761361	1.0820225	0.41
23.786085	-11.667406	1.0802232	0.24
20.393108	-9.925431	0.9558215	0.36
20.405725	-9.852466	0.9549763	0.54
20.955624	-10.077328	0.97451544	0.25
20.352142	-9.709538	0.95127743	0.29
20.392763	-9.650565	0.95240325	0.38
20.258358	-9.509641	0.9456975	0.43
20.343987	-9.471655	0.9477801	0.32
19.15142	-8.845021	0.9040709	0.33
20.32222	-9.307735	0.94612545	0.53
20.140003	-9.186805	0.93837565	0.18
20.18663	-9.131829	0.9394928	0.38
20.304262	-9.107836	0.94254637	0.25
20.394894	-9.071849	0.9456246	0.36
20.647554	-9.10782	0.9535556	0.3
20.569159	-8.99588	0.9497891	0.46
20.900017	-9.101812	0.96157503	0.24
21.023655	-9.077819	0.9646289	0.42
21.074278	-9.020845	0.9657501	0.35
21.37794	-9.071807	0.97565126	0.19
37.84578	-15.912661	1.5647268	0.14
36.34916	-15.150111	1.5092944	0.0
36.42176	-15.046163	1.5105208	0.12
38.04677	-15.647792	1.5683056	0.1
38.08636	-15.523857	1.5685735	0.0
38.614017	-15.5988	1.5854375	0.13
21.745522	-8.710978	0.9834187	0.14
21.74714	-8.632019	0.98258406	0.16
13.257796	-5.2190914	0.680499	0.26
13.236433	-5.16312	0.678612	0.46
13.298258	-5.1631174	0.68061185	0.54
22.881945	-8.792896	1.020278	0.35
22.972578	-8.745918	1.0223788	0.3
27.021643	-10.188028	1.1644765	0.25
23.556883	-8.798871	1.0412842	0.24
23.471495	-8.683935	1.0375218	0.23
23.676325	-8.716911	1.0444586	0.43
23.844587	-8.609963	1.0486863	0.47
23.730198	-8.485034	1.0439432	0.16
23.369785	-8.274158	1.0303723	0.26
23.297401	-8.166217	1.0275946	0.13
12.792903	-4.4235144	0.6580931	0.39
12.818547	-4.3875318	0.6581642	0.53
13.006207	-4.406516	0.6641253	0.2
13.227869	-4.435494	0.67206675	0.63
13.273514	-4.4045086	0.67312783	0.36
19.805674	-6.4952106	0.9009623	0.25
19.739302	-6.405261	0.89814466	0.36
19.77412	-6.382273	0.899192	0.21
19.989773	-6.3832674	0.90619314	0.58
25.896866	-8.175151	1.1106396	0.16
26.261517	-8.19913	1.1225988	0.16
18.35155	-5.671694	0.84761316	0.36
18.354185	-5.6097274	0.8467379	0.39
18.357006	-5.579744	0.8467983	0.38
18.373644	-5.5217752	0.84691495	0.43
18.281275	-5.4318266	0.8430945	0.42
18.094898	-5.3148947	0.83632714	0.27
18.043535	-5.238938	0.83347845	0.59
12.810509	-3.6379287	0.6516308	0.49
12.841155	-3.6029468	0.652698	0.33
12.828986	-3.5789602	0.65274435	0.61
17.8949	-4.9231157	0.8271058	0.32
17.875542	-4.8581524	0.82623434	0.32
17.963182	-4.8211713	0.8283079	0.39
18.118834	-4.802179	0.8333462	0.14
17.719458	-4.6382775	0.8196675	0.32
17.692274	-4.601299	0.8177401	0.16
17.78792	-4.5663166	0.8208092	0.38
18.119574	-4.5902977	0.83176327	0.29
18.098219	-4.525335	0.8308906	0.43
18.465876	-4.555312	0.84283316	0.14
38.762524	-9.411256	1.5394088	0.17
17.177101	-4.124575	0.7986705	0.14
17.172926	-4.095592	0.7977267	0.34
17.133568	-4.0296297	0.79585445	0.22
17.215216	-3.99165	0.79892784	0.24
17.496868	-3.998642	0.8079143	0.19
36.120304	-8.114044	1.444976	0.11
17.122149	-3.801759	0.7942938	0.21
17.233973	-3.79776	0.79830134	0.39
17.180618	-3.7297997	0.7964317	0.35
17.401268	-3.7198021	0.80345047	0.3
20.672024	-4.347402	0.91524553	0.24
20.75567	-4.2974305	0.9173424	0.53
17.360203	-3.5409055	0.8017919	0.3
17.276848	-3.4679482	0.7979307	0.27
17.256674	-3.435967	0.79699135	0.21
21.526443	-4.210473	0.9425121	0.17
17.09196	-3.2920516	0.791264	0.61
17.204613	-3.2580702	0.79532754	0.2
21.332367	-3.964619	0.9349826	0.52
21.358013	-3.9006565	0.93610466	0.38
21.395657	-3.8376927	0.9372245	0.41
17.352385	-3.0891664	0.79864377	0.29
41.294666	-7.1855626	1.6128882	0.14
17.392683	-2.984227	0.7998393	0.29
42.264946	-7.0816207	1.6451014	0.18
41.830563	-6.873749	1.6295018	0.14
17.319628	-2.8043325	0.7971733	0.29
17.585283	-2.7903385	0.80619764	0.19
17.2871	-2.7153847	0.79533756	0.14
44.497322	-6.8097763	1.7186502	0.16
30.404646	-4.5632024	1.239869	0.13
30.270283	-4.446274	1.2350905	0.18
30.399923	-4.3673205	1.2392403	0.2
29.667372	-4.1204734	1.2137041	0.18
29.802658	-3.948577	1.2180272	0.0
30.369953	-3.8296468	1.2372503	0.26
46.133835	-5.658477	1.7698634	0.11
29.374224	-3.5178401	1.2028294	0.18
29.134043	-3.4428866	1.1949681	0.39
29.18969	-3.3569386	1.1961269	0.15
29.311338	-3.2779863	1.2002724	0.3
29.350985	-3.1890402	1.201436	0.34
29.29463	-3.0901008	1.1996175	0.23
29.5921	-2.9801672	1.2088181	0.0
56.934032	-5.5305333	2.1331463	0.09
20.03133	-1.8988534	0.88579464	0.15
19.92098	-1.8248982	0.8819259	0.0
42.15379	-3.7006953	1.6335008	0.14
38.527405	-3.2629728	1.5102991	0.0
60.891224	-4.9498906	2.2662327	0.08
42.142895	-3.366902	1.6321104	0.09
42.27654	-3.2439783	1.6373336	0.18
38.85916	-2.8612206	1.521027	0.25
38.918808	-2.7432935	1.5232393	0.0
38.82145	-2.6133745	1.5204725	0.0
37.941093	-2.435486	1.4907917	0.0
38.050743	-2.3225558	1.4939929	0.0
48.605614	-2.8831952	1.8499835	0.0
38.835217	-2.186639	1.5202335	0.0
48.302902	-2.5613966	1.8405589	0.0
30.045149	-1.4131279	1.2236079	0.0
49.88084	-2.1726384	1.8932476	0.0
50.33031	-1.9547746	1.9086314	0.0
50.21196	-1.7928761	1.9049159	0.0
49.305607	-1.6059935	1.8742437	0.0
50.079258	-1.4730765	1.9004749	0.0
50.112907	-1.3171741	1.901746	0.0
49.723557	-1.1502789	1.8890356	0.0
50.084385	-1.0803226	1.9011561	0.0
76.65804	-1.3981165	2.7995908	0.0
76.70169	-1.158268	2.8010075	0.0
77.583336	-0.9274137	2.8314068	0.0
47.50399	-0.42873147	1.8142748	0.0
77.703636	-0.4407214	2.8362455	0.0
76.48586	9.721831	2.3433006	0.0
75.37055	9.820772	2.3134165	0.0
71.37522	9.5299635	2.2029061	0.0
68.21489	9.327098	2.1155388	0.0
66.81173	9.243154	2.0763834	0.0
64.056404	9.068271	2.0010626	0.0
62.53109	9.053285	1.9589974	0.0
60.375767	8.935364	1.8997687	0.09
59.27545	8.96435	1.8697733	0.18
59.217144	9.145238	1.870018	0.0
59.20499	9.23918	1.8701452	0.15
59.21269	9.430061	1.8714038	0.17
59.241383	9.62594	1.8726684	0.36
51.466995	8.532646	1.6559095	0.12
50.22467	8.489677	1.621802	0.39
50.077366	8.626595	1.6179757	0.2
47.777023	8.386753	1.5545614	0.21
46.71986	8.276825	1.5253705	0.12
[truncated: 121,597 more rows]
