# Supplementary material for: Density-equalized RANDT scan matching with integrated outlier removal and point density uniformity
Source: PLoS One. 2026 Apr 28;21(4):e0345709. doi: 10.1371/journal.pone.0345709 (PMC13124066; doi:10.1371/journal.pone.0345709)
Supplement: S2 Dataset — Processed LiDAR data converted into CSV format, including spatial coordinates and associated attributes such as intensity values, used for analysis in this study. (ZIP) [file pone.0345709.s002.zip › Velodyne_CSV/000404.csv]

X	Y	Z	Intensity
77.65374	7.6262336	2.8444674	0.0
75.21551	7.624243	2.762448	0.0
72.672264	7.5962834	2.6764407	0.0
70.38203	7.579311	2.5994282	0.0
68.32179	7.5733256	2.5304108	0.04
66.90867	7.5223894	2.4824245	0.17
66.89846	7.734149	2.4833057	0.3
66.89526	7.9469075	2.4831858	0.0
60.45794	7.372588	2.265435	0.0
59.34671	7.4255342	2.2283905	0.0
58.9525	7.5643797	2.2153049	0.06
56.050335	7.279717	2.1174302	0.0
54.983105	7.3166814	2.0813932	0.0
54.64089	7.445539	2.0703118	0.0
52.120625	7.267755	1.985378	0.07
50.62938	7.220818	1.9353817	0.2
50.357162	7.343683	1.9263026	0.2
48.533905	7.2328205	1.8653375	0.18
47.561775	7.163905	1.8323618	0.18
46.357533	7.129953	1.7923597	0.12
46.064316	7.2328415	1.7822899	0.15
44.445057	7.1209807	1.7283266	0.14
43.888832	7.1729283	1.7092818	0.16
42.94559	7.1569557	1.6782709	0.24
42.843376	7.2788224	1.6751904	0.33
42.850273	7.3487453	1.6761456	0.36
42.83207	7.484596	1.6760572	0.29
42.819862	7.6204467	1.6759684	0.21
42.82166	7.7592945	1.6768775	0.28
42.835457	7.9011383	1.6787843	0.31
42.842255	8.041984	1.6796911	0.32
42.844055	8.181831	1.6805975	0.31
42.849953	8.252753	1.6805501	0.27
42.872757	8.396596	1.6824539	0.4
35.4902	7.062155	1.4291332	0.27
35.006966	7.080143	1.4131054	0.32
34.470734	7.084148	1.3960847	0.26
33.86749	7.071172	1.3760731	0.21
33.72138	7.096148	1.3710505	0.34
33.722168	7.207029	1.3719728	0.52
32.364887	7.0222526	1.3260534	0.33
31.94065	7.035247	1.312028	0.29
31.481415	7.037254	1.2970088	0.3
30.959173	7.0222807	1.2789987	0.24
30.586943	7.038272	1.2669718	0.4
30.16681	6.991331	1.2529883	0.29
29.73557	6.990342	1.2389708	0.21
29.417341	7.0123262	1.2279406	0.39
29.417131	7.1102233	1.2288682	0.36
29.416922	7.2081203	1.2297953	0.57
28.057615	6.967407	1.1829115	0.32
27.785387	6.9923887	1.1748794	0.34
27.447254	6.9534388	1.1628923	0.31
27.104017	6.9564457	1.1518728	0.37
26.727777	6.9494634	1.1398588	0.29
26.411543	6.9554663	1.1288376	0.36
26.122309	6.967463	1.1198127	0.37
25.803072	6.968472	1.1097944	0.37
25.499836	6.972478	1.0997742	0.33
25.180702	6.9275346	1.0887913	0.34
25.131489	6.9994626	1.0877318	0.46
25.162283	7.0933657	1.0896593	0.34
25.155075	7.1762815	1.089593	0.45
25.157866	7.2631927	1.090524	0.45
23.747517	6.935578	1.041698	0.42
23.508286	6.9455776	1.0346745	0.38
23.250149	6.9096236	1.0256867	0.39
22.988913	6.910634	1.0176685	0.4
22.722677	6.9076476	1.0086529	0.41
22.442434	6.8996677	0.99964	0.41
22.184196	6.896682	0.9906243	0.41
21.978962	6.9086795	0.9845996	0.36
21.759834	6.876721	0.97761023	0.43
21.543596	6.8827252	0.9705892	0.36
21.320358	6.8857336	0.9635698	0.46
21.099123	6.886743	0.955552	0.37
20.847881	6.8777647	0.94754	0.46
20.779663	6.927719	0.946492	0.3
20.780455	7.0006475	0.94642967	0.45
20.798353	7.0426064	0.9473952	0.45
20.736135	7.094559	0.9463453	0.57
20.827942	7.199452	0.9502624	0.35
19.628565	6.8528557	0.90846044	0.17
19.480333	6.8698473	0.90343267	0.45
19.305096	6.8768516	0.8984109	0.42
19.134861	6.8838553	0.89338934	0.43
18.95273	6.8518977	0.8874009	0.34
18.766493	6.85091	0.88138443	0.44
18.594255	6.8549175	0.87536466	0.43
18.419018	6.8559284	0.87034696	0.42
18.239779	6.8549414	0.8643304	0.43
18.079544	6.8589487	0.859311	0.36
17.918308	6.8619576	0.8542921	0.47
17.761177	6.833995	0.84930146	0.34
17.646946	6.8539844	0.8452715	0.52
17.646736	6.9179254	0.8462131	0.54
17.645527	6.981866	0.8471543	0.55
17.654322	7.049803	0.8480927	0.54
17.653112	7.113744	0.8490335	0.53
17.638903	7.172691	0.8489773	0.54
17.647802	7.2086573	0.8499449	0.55
17.656597	7.277593	0.85088164	0.56
17.644388	7.337539	0.85082424	0.56
17.636185	7.398485	0.8517661	0.54
17.527958	7.418476	0.8487347	0.5
17.580763	7.506392	0.85165787	0.45
17.66668	7.576321	0.8546019	0.53
17.655474	7.637267	0.8555428	0.52
17.64727	7.699212	0.85548276	0.52
17.65207	7.76815	0.85641754	0.51
17.66087	7.838087	0.85835165	0.5
17.642664	7.897036	0.8582927	0.51
17.639465	7.9619784	0.8592297	0.52
17.657368	8.00394	0.8601914	0.52
17.649168	8.066884	0.86012936	0.52
17.64797	8.133826	0.86106414	0.5
17.653774	8.203763	0.86199677	0.5
17.63957	8.265711	0.86293435	0.48
17.639378	8.332652	0.86386865	0.5
17.65328	8.373615	0.8648303	0.51
17.639084	8.434564	0.8647683	0.52
17.62788	8.498509	0.8657036	0.53
17.622688	8.563454	0.86663854	0.68
17.631495	8.637389	0.86756635	0.57
22.356602	11.040786	1.0448538	0.14
14.565262	7.2479334	0.75450754	0.39
14.5451565	7.2659206	0.7544863	0.0
22.971344	11.571258	1.071415	0.13
22.977177	11.665175	1.073322	0.09
21.451561	10.974943	1.0167882	0.16
21.32235	10.993942	1.0137498	0.09
21.165127	10.996959	1.008723	0.09
21.004904	10.997976	1.0036975	0.0
20.868778	10.968019	0.999707	0.0
20.713554	10.970036	0.9946808	0.0
20.566336	10.97505	0.99065256	0.08
18.081366	9.721418	0.8975387	0.11
17.797903	9.714462	0.8884997	0.62
17.728699	9.7484455	0.887453	0.3
17.653584	9.74346	0.88444567	0.48
17.62139	9.798418	0.8843832	0.51
17.616205	9.868363	0.8853096	0.51
17.625027	9.946299	0.88722974	0.46
17.615843	10.014246	0.8881571	0.48
17.627666	10.095178	0.8890744	0.48
17.630487	10.170118	0.8909961	0.48
17.6344	10.210086	0.89095473	0.46
17.63022	10.281031	0.89287925	0.47
17.62004	10.349977	0.89280456	0.47
17.619864	10.424918	0.89472514	0.48
17.62469	10.502855	0.8956433	0.46
17.61651	10.573801	0.8965663	0.45
17.630428	10.619763	0.89751995	0.46
17.626253	10.692708	0.89944124	0.46
17.621077	10.765652	0.90036225	0.45
17.619904	10.841594	0.90128064	0.45
17.622734	10.919533	0.9021974	0.45
17.613558	10.991479	0.9031182	0.45
17.610388	11.066422	0.9050367	0.45
17.62531	11.114384	0.9059878	0.45
17.614134	11.185332	0.9069088	0.46
17.613966	11.263273	0.9078242	0.45
17.618803	11.344211	0.9097372	0.46
17.615633	11.421154	0.9106528	0.44
17.603462	11.492104	0.91157293	0.44
17.592293	11.564053	0.9124919	0.45
17.605215	11.613013	0.91444105	0.45
17.60205	11.689958	0.915356	0.44
17.607891	11.773895	0.91726494	0.45
17.603727	11.851839	0.91817826	0.45
17.592562	11.9247875	0.9190955	0.44
17.591398	12.00573	0.9210058	0.44
17.59324	12.08767	0.9219155	0.44
17.600164	12.133636	0.92286605	0.42
17.604008	12.218574	0.92477256	0.42
17.60285	12.300516	0.92668116	0.43
17.595692	12.377463	0.92759395	0.43
17.59053	12.457407	0.9285035	0.42
17.585377	12.536354	0.9304141	0.43
17.588224	12.6222925	0.9323185	0.43
17.610159	12.680247	0.9332585	0.42
17.595999	12.754199	0.9341722	0.41
17.587843	12.833147	0.9360816	0.42
17.58269	12.914091	0.93698925	0.54
17.588543	13.004028	0.9388891	0.4
17.58239	13.085975	0.94079506	0.41
17.597326	13.139935	0.9417375	0.52
17.608185	13.234867	0.9436324	0.4
17.600033	13.315815	0.9455387	0.41
17.590885	13.395763	0.94644564	0.52
17.583736	13.477711	0.9483506	0.4
17.589596	13.571647	0.95024496	0.41
17.585451	13.655593	0.9511481	0.51
17.609394	13.719544	0.9530808	0.39
17.588242	13.791503	0.9539933	0.52
17.594107	13.88644	0.95688593	0.4
17.579958	13.965392	0.9577918	0.49
17.587826	14.062327	0.95968235	0.39
17.577682	14.145278	0.96158427	0.5
17.603634	14.211228	0.96351486	0.38
17.595493	14.297176	0.96441364	0.5
17.601362	14.394113	0.96630317	0.39
17.579214	14.469072	0.9672108	0.48
17.587088	14.569007	0.97009706	0.38
17.579954	14.655955	0.9719944	0.48
17.585829	14.754892	0.973881	0.37
17.567688	14.834848	0.97478324	0.48
17.591642	14.9018	0.97671163	0.37
17.58551	14.992746	0.978604	0.48
17.588388	15.090687	0.98049057	0.37
17.578255	15.1786375	0.9823851	0.46
17.583136	15.279575	0.9842684	0.36
17.561998	15.358535	0.98617023	0.47
17.575949	15.419494	0.9871026	0.39
17.557814	15.502451	0.9890003	0.63
17.555696	15.598395	0.99088705	0.33
17.57059	15.711325	0.9937584	0.33
17.575476	15.816261	0.99563617	0.38
17.554344	15.896222	0.9965361	0.34
17.548227	15.99217	0.9984212	0.31
17.579195	16.071114	1.0013366	0.33
17.571077	16.165064	1.0032233	0.33
17.560957	16.259014	1.0051092	0.29
17.56185	16.362955	1.0069864	0.27
17.554737	16.458904	1.0088707	0.29
17.554628	16.563845	1.0117459	0.34
17.553522	16.66679	1.0136235	0.34
17.535454	16.702776	1.0145754	0.55
17.54636	16.81871	1.0174406	0.34
17.551264	16.929647	1.0193099	0.52
17.549162	17.034592	1.0221841	0.33
17.522036	17.11656	1.0230784	0.45
17.527945	17.230497	1.0259441	0.42
17.51684	17.327448	1.0278249	0.43
17.540813	17.406397	1.0297375	0.41
17.54172	17.51734	1.0326049	0.43
17.527615	17.614294	1.0344844	0.41
17.522518	17.720243	1.0363559	0.42
17.521427	17.831186	1.0392222	0.42
17.496315	17.91715	1.0401114	0.43
17.523298	18.002098	1.0430174	0.42
17.522213	18.115042	1.0458812	0.41
17.518126	18.22399	1.0477488	0.35
17.509033	18.32994	1.0506183	0.61
17.661108	18.606739	1.0603311	0.0
44.329002	46.942417	2.3503456	0.0
44.07294	46.966507	2.3452408	0.0
42.960857	45.92649	2.294155	0.0
42.60167	45.82969	2.2831638	0.0
42.567833	46.083576	2.2888496	0.0
43.694275	47.60134	2.3513675	0.0
42.45312	46.542397	2.2972648	0.0
42.82074	47.242893	2.3225346	0.0
42.297367	46.961254	2.3037143	0.0
42.423622	47.25106	2.313404	0.0
42.278675	47.388058	2.313195	0.0
41.49299	46.803684	2.2816582	0.0
41.37307	46.964664	2.2824273	0.0
41.157036	47.016735	2.2792978	0.0
40.93099	47.05582	2.2751808	0.0
40.302456	46.629307	2.250501	0.0
40.11434	46.559425	2.2445269	0.0
39.75813	46.440647	2.2335594	0.0
39.699276	46.667572	2.237266	0.0
42.154575	49.86796	2.371162	0.0
41.91053	49.896065	2.3660512	0.0
14.368608	17.358866	0.9557939	0.0
14.4546795	17.518755	0.96162635	0.0
43.433475	52.878006	2.4739165	0.04
21.256489	26.070667	1.3224049	0.19
21.835276	26.952002	1.3575175	0.0
21.234493	26.381554	1.3300173	0.0
21.041252	26.310684	1.3240402	0.0
21.180464	26.655472	1.335664	0.11
21.161451	26.718456	1.3365806	0.2
20.415438	25.94517	1.3012799	0.3
20.266247	25.92326	1.2972568	0.23
20.185152	25.988277	1.2971498	0.24
20.048979	25.980358	1.2941139	0.22
19.989916	26.073357	1.2959796	0.32
19.931856	26.168354	1.2968432	0.15
19.875786	26.180382	1.2958095	0.32
19.88683	26.366304	1.3005846	0.27
25.764685	34.36593	1.6287411	0.15
19.744678	26.524332	1.3023416	0.19
20.191397	27.300785	1.3315381	0.17
19.544441	26.60342	1.3001757	0.14
25.12319	34.403294	1.6164786	0.43
25.035116	34.397346	1.6144559	0.22
19.47543	26.95034	1.3077242	0.13
18.935612	26.378872	1.2822428	0.19
19.048832	26.713686	1.2928687	0.18
24.377708	34.625668	1.6079501	0.19
24.121355	34.377914	1.5961672	0.12
23.929165	34.332047	1.5911576	0.2
23.783056	34.353134	1.5880811	0.29
23.637947	34.374218	1.5860049	0.45
23.473803	34.36733	1.5829564	0.18
23.313665	34.364433	1.5799044	0.32
23.16154	34.371532	1.5768427	0.33
23.054424	34.330616	1.5738558	0.32
22.904299	34.33971	1.5707922	0.33
22.745161	34.33482	1.5677426	0.33
22.609058	34.362904	1.5666602	0.41
22.56513	34.53288	1.5694346	0.32
23.571156	36.317654	1.637581	0.3
23.561314	36.55359	1.6432859	0.3
23.508303	36.59662	1.643214	0.29
23.327143	36.56775	1.639186	0.27
23.157001	36.554874	1.6361419	0.32
21.589138	34.323624	1.5463492	0.21
21.443012	34.330727	1.5432885	0.34
21.292877	34.329834	1.5412363	0.34
21.144745	34.331944	1.538181	0.34
21.055649	34.309013	1.5361776	0.35
20.90551	34.305122	1.5331289	0.34
20.759378	34.309235	1.5310717	0.36
20.615252	34.31534	1.5280125	0.36
20.47513	34.32444	1.5259511	0.36
20.323986	34.31656	1.5229068	0.36
20.175846	34.31367	1.5208572	0.36
20.08975	34.290745	1.5178547	0.33
19.950628	34.299847	1.5157934	0.37
19.802485	34.29397	1.5137473	0.33
19.661356	34.298077	1.5106915	0.34
19.521229	34.30319	1.5086346	0.34
19.382101	34.308296	1.5065781	0.34
19.236961	34.305412	1.5035292	0.35
19.161884	34.297474	1.502512	0.41
19.019749	34.296593	1.5004616	0.28
4.943016	9.060763	0.5496941	0.43
4.9057827	9.062798	0.54867625	0.32
4.795383	8.926922	0.5428031	0.26
4.838342	9.073858	0.5476344	0.31
18.392149	34.302113	1.4902273	0.44
18.242989	34.28224	1.487198	0.2
5.007408	9.566622	0.56507933	0.39
5.028324	9.681583	0.5679423	0.2
4.854762	9.42279	0.55819887	0.25
4.8275595	9.443813	0.558161	0.39
4.3883085	8.6623535	0.5289699	0.62
4.7682095	9.438871	0.55714285	0.2
4.3971195	8.781329	0.53282255	0.24
4.572437	9.199099	0.5473657	0.3
4.577316	9.282083	0.5492626	0.52
4.537077	9.275125	0.5492548	0.16
4.508872	9.291151	0.54922277	0.41
4.4586024	9.264205	0.5472361	0.23
4.447508	9.278214	0.54721373	0.52
4.3770566	9.281286	0.5461806	0.55
4.224366	9.110467	0.53933334	0.39
2.9615963	6.4840884	0.4431317	0.13
2.7718873	6.1273303	0.4305035	0.27
2.7596786	6.152342	0.4304659	0.35
2.8127449	6.295272	0.43630677	0.27
2.8486867	6.426221	0.44015536	0.47
2.7773066	6.3223104	0.4362563	0.3
2.737013	6.287359	0.4342829	0.31
2.6475751	6.138473	0.4284331	0.38
2.6574388	6.2134576	0.43134162	0.38
2.771712	6.501305	0.44102505	0.38
2.7384386	6.483346	0.44003314	0.31
2.6349466	6.2994795	0.43322155	0.46
2.5826187	6.2305455	0.43028605	0.32
2.5814521	6.2825446	0.43221912	0.29
2.5190837	6.189625	0.42830965	0.48
2.4918292	6.1796594	0.4283101	0.27
2.5128133	6.2596292	0.43021747	0.4
2.4223444	6.095748	0.42438582	0.35
2.4884064	6.3146577	0.43213636	0.25
2.5715387	6.578543	0.44083744	0.44
2.5041492	6.469632	0.436946	0.29
2.5039907	6.53063	0.43886834	0.39
2.353294	6.2068315	0.42721298	0.35
2.3722858	6.283804	0.42912352	0.37
2.3600845	6.3118196	0.43008238	0.31
2.3488853	6.3438325	0.43103668	0.39
2.3386936	6.3778453	0.43198887	0.31
2.3536043	6.476823	0.43486977	0.34
2.3383942	6.4998426	0.4358338	0.48
2.3211741	6.518864	0.435802	0.49
2.3030324	6.499888	0.43481803	0.6
2.2546968	6.4299545	0.43288526	0.39
2.2194028	6.398001	0.43091008	0.29
2.1961641	6.3960323	0.43090224	0.18
2.2432096	6.595967	0.4376698	0.66
2.170769	6.454065	0.43181744	0.34
2.1866932	6.5670424	0.4356815	0.36
2.188629	6.6080403	0.4376305	0.36
2.1523383	6.5680895	0.43566504	0.57
2.0748591	6.408197	0.429833	0.31
2.0928006	6.5291715	0.433688	0.48
2.0625284	6.5072136	0.43270245	0.37
2.0483258	6.535233	0.4336608	0.34
1.9919323	6.4313126	0.4297672	0.29
2.007939	6.51629	0.43266702	0.5
1.9505384	6.406371	0.42878047	0.31
1.9514092	6.4803696	0.43068752	0.32
1.8919938	6.3604536	0.4258126	0.42
1.8757815	6.3804774	0.42678025	0.39
1.8444942	6.351523	0.425803	0.4
1.8343786	6.3545375	0.42579475	0.36
1.826207	6.4015493	0.42673203	0.34
1.821057	6.4575577	0.42865932	0.28
1.8410358	6.6035304	0.4334845	0.34
1.8258383	6.6285534	0.43444648	0.42
1.7975692	6.609595	0.43345812	0.41
1.7783489	6.6216235	0.43343475	0.48
1.7470622	6.5906696	0.43246016	0.62
1.7238743	6.548703	0.43050283	0.24
1.7096825	6.5777254	0.43146032	0.55
1.6824111	6.562766	0.4304674	0.33
1.6611824	6.5637984	0.43045703	0.44
1.6459851	6.5908227	0.43141672	0.3
1.6317954	6.6218452	0.43237188	0.48
1.6166515	6.606868	0.43138418	0.45
1.5974282	6.6218977	0.43135723	0.46
1.5751905	6.6219325	0.4313478	0.48
1.5509408	6.61297	0.43134874	0.47
1.5276927	6.611006	0.43034142	0.46
1.5094829	6.625036	0.43131626	0.46
1.4832139	6.6110764	0.43032265	0.45
1.4741077	6.619091	0.43030885	0.45
1.4528779	6.620125	0.43029872	0.45
1.4286214	6.614164	0.43029603	0.44
1.4043661	6.605202	0.42929706	0.46
1.3841414	6.611235	0.42928118	0.46
1.360893	6.6062727	0.42927772	0.46
1.3416739	6.619304	0.4292536	0.46
1.3315624	6.6213207	0.42924693	0.46
1.3052881	6.6043634	0.4282572	0.45
1.2870789	6.620394	0.42922983	0.45
1.2638291	6.613432	0.42822897	0.48
1.2395697	6.6034727	0.42823145	0.46
1.220351	6.617505	0.42820624	0.47
1.1991184	6.617541	0.4281976	0.47
1.1869874	6.613561	0.42819762	0.46
1.1627264	6.600601	0.42720386	0.47
1.1425009	6.6066356	0.42718825	0.46
1.1192478	6.5986757	0.42718878	0.48
1.1010408	6.615708	0.42816046	0.46
1.0787954	6.613745	0.427154	0.45
1.0555414	6.603786	0.42715707	0.45
1.0444188	6.6018047	0.4271551	0.46
1.0241927	6.609841	0.4271372	0.47
1.0019467	6.606879	0.4271321	0.47
0.9796995	6.6049175	0.4261258	0.46
0.9594743	6.6119547	0.4271092	0.47
0.93722683	6.6069927	0.42610666	0.45
0.9149794	6.6010323	0.42610538	0.48
0.9038553	6.6000524	0.42610228	0.46
0.88362956	6.6060886	0.42608705	0.46
0.8623928	6.6111274	0.4260727	0.46
0.84115535	6.6081653	0.4260682	0.47
0.8189065	6.607206	0.4260609	0.47
0.7966558	6.6002455	0.42506096	0.46
0.77643013	6.6062827	0.4250459	0.46
0.765305	6.6043034	0.42504415	0.46
0.74507934	6.60934	0.42503035	0.45
0.7218141	6.595383	0.42503875	0.44
0.70158875	6.602421	0.4250226	0.46
0.6793347	6.5924625	0.42502654	0.44
0.6591111	6.603501	0.42500553	0.46
0.635843	6.591543	0.42401162	0.45
0.6277593	6.6065598	0.4249903	0.45
0.6055059	6.6016016	0.4249882	0.44
0.58426607	6.601642	0.42498046	0.43
0.563022	6.595681	0.42398006	0.44
0.5417842	6.5997224	0.42396748	0.44
0.5205453	6.6017632	0.42395738	0.45
0.5003226	6.609803	0.42494035	0.45
0.48817086	6.590826	0.4239592	0.46
0.4669298	6.590867	0.42395163	0.45
0.4456903	6.5929084	0.42394167	0.46
0.42444396	6.58695	0.42394146	0.46
0.40422544	6.59999	0.42391858	0.45
0.38298056	6.5960317	0.423916	0.47
0.37286842	6.599052	0.42390886	0.45
0.35162604	6.598094	0.42390272	0.45
0.33037367	6.588135	0.4229076	0.44
0.3091263	6.583177	0.4229064	0.45
0.28789172	6.59022	0.42289066	0.43
0.26767427	6.601262	0.42387047	0.43
0.2464248	6.5953035	0.42287064	0.44
0.23631492	6.5993257	0.4238624	0.46
0.2140471	6.5883694	0.42286834	0.46
0.19279812	6.5834126	0.42286736	0.46
0.17257088	6.5864544	0.42285708	0.46
0.15133773	6.593498	0.42284164	0.46
0.13110253	6.5905395	0.42283872	0.45
0.10986997	6.597584	0.4228234	0.46
0.08861561	6.5896277	0.42282626	0.44
0.07849245	6.5846486	0.4228291	0.46
0.05725558	6.5886936	0.4228175	0.44
0.03703849	6.597736	0.42280027	0.46
0.01578613	6.5917807	0.42280087	0.45
-0.005468425	6.584825	0.42280272	0.45
-0.026725862	6.576869	0.4218058	0.44
-0.036817063	6.590892	0.42278582	0.45
-0.058070645	6.584937	0.4227866	0.44
-0.078302294	6.5849805	0.42278045	0.45
-0.09953631	6.590026	0.42276806	0.45
-0.12077935	6.5900717	0.42276174	0.45
-0.14201467	6.5941176	0.42275062	0.46
-0.16225582	6.5891614	0.4227507	0.46
-0.17238747	6.581184	0.4227574	0.46
-0.19361463	6.58923	0.42274162	0.47
-0.21486595	6.585276	0.4227403	0.45
-0.23511502	6.5773196	0.42174417	0.45
-0.25633857	6.5863676	0.42272735	0.45
-0.27760416	6.576413	0.4217334	0.45
-0.29882693	6.5854616	0.4227167	0.43
-0.30894718	6.583484	0.42271632	0.45
-0.32919016	6.5785294	0.4227168	0.45
-0.35041478	6.586577	0.42270142	0.45
-0.3716553	6.5876245	0.4226945	0.45
-0.39192325	6.5726686	0.4217071	0.45
-0.41314882	6.579718	0.4226931	0.43
-0.43438932	6.580766	0.42268634	0.45
-0.44549143	6.590791	0.42267147	0.45
-0.46575037	6.579838	0.42267945	0.44
-0.48699576	6.5788856	0.42267525	0.43
-0.50722694	6.5789323	0.42267016	0.44
-0.5284723	6.577981	0.42266604	0.41
-0.54970676	6.5810304	0.4226572	0.45
-0.5709464	6.5820794	0.4226508	0.43
-0.5800807	6.5711	0.42266178	0.42
-0.6023236	6.5751524	0.42265165	0.43
-0.62255156	6.5761995	0.42264566	0.44
-0.64280534	6.568247	0.4226505	0.44
-0.6650212	6.581299	0.42262974	0.44
-0.68626297	6.581349	0.4226249	0.45
-0.7075046	6.581399	0.4226201	0.45
-0.71763474	6.5764227	0.4226238	0.44
-0.7388825	6.5744734	0.4226215	0.45
-0.75913745	6.5665216	0.4226266	0.43
-0.7813522	6.5785756	0.4236074	0.45
-0.801608	6.570623	0.4226127	0.42
-0.8218507	6.566672	0.4226132	0.42
-0.84505546	6.5847282	0.42358682	0.43
-1.0192491	8.043153	0.47180587	0.57
-1.0454838	8.044214	0.4717999	0.65
-1.073687	8.061281	0.47177452	0.64
-1.0979339	8.05234	0.47178108	0.64
-1.124174	8.051402	0.47177777	0.64
-1.149405	8.050464	0.4717747	0.63
-1.1746552	8.043525	0.4717789	0.64
-1.1887496	8.05356	0.47276458	0.63
-1.2169713	8.063627	0.47274804	0.64
-1.2412187	8.054687	0.472755	0.63
-1.2674478	8.05675	0.47274852	0.65
-1.2926912	8.051812	0.4727507	0.64
-1.3189336	8.049877	0.47274917	0.63
-1.3451552	8.053942	0.47274053	0.65
-1.3592743	8.055978	0.4737361	0.63
-1.3855021	8.058042	0.47373	0.63
-1.4107417	8.054105	0.4737313	0.64
-1.436969	8.0561695	0.47372538	0.64
-1.4622157	8.050233	0.47372925	0.65
-1.4884642	8.046299	0.47373065	0.64
-1.5166609	8.06137	0.47470906	0.65
-1.5297929	8.057402	0.47371227	0.65
-1.5550275	8.054467	0.47471282	0.65
-1.5832487	8.062537	0.47469988	0.65
-1.6084987	8.055602	0.4747054	0.64
-1.6337335	8.052666	0.4747062	0.64
-1.6619494	8.061737	0.4746923	0.65
-1.6770519	8.069777	0.4756811	0.65
-1.700315	8.054836	0.47469676	0.64
-1.7275431	8.057906	0.47569042	0.64
-1.7547715	8.060976	0.47568417	0.64
-1.7790279	8.05004	0.47569516	0.64
-1.8072526	8.056111	0.4756854	0.65
-1.8354559	8.067185	0.4766697	0.66
-1.8607092	8.059252	0.47667724	0.74
-1.8609577	7.9982557	0.47475076	0.42
-1.8634169	7.891267	0.47087955	0.14
-1.8797535	7.8453126	0.46993378	0.45
-1.9099499	7.8633904	0.46990982	0.59
-1.9371762	7.867463	0.47090307	0.57
-1.9634023	7.869532	0.4708989	0.6
-1.9755403	7.862565	0.47090656	0.59
-2.0017743	7.862634	0.47090492	0.59
-2.0270166	7.8587017	0.47090828	0.59
-2.0562196	7.871779	0.47189096	0.6
-2.08247	7.86785	0.47189444	0.71
-2.0521944	7.642785	0.46416807	0.37
-1.8582852	6.7853303	0.43621388	0.37
-1.8476006	6.697309	0.43332067	0.33
-1.8440559	6.597307	0.42944154	0.17
-1.8603348	6.576354	0.42946598	0.44
-1.881583	6.5724134	0.4294697	0.45
-1.9028466	6.5654726	0.42947713	0.44
-1.9230942	6.5595293	0.42948344	0.44
-1.9453323	6.559591	0.42948252	0.46
-1.953471	6.5496144	0.4294943	0.45
-1.979684	6.562685	0.4294776	0.45
-2.0069003	6.57676	0.43045977	0.46
-2.0261571	6.5668154	0.43047133	0.46
-2.0474145	6.5608754	0.43047807	0.47
-2.0706503	6.56294	0.43047512	0.46
-2.0919023	6.558001	0.4304808	0.47
-2.1050024	6.5650377	0.43147212	0.47
-2.129231	6.5701046	0.43146574	0.47
-2.1475105	6.554159	0.43148503	0.47
-2.170733	6.558224	0.43148005	0.46
-2.1939716	6.55929	0.43147877	0.47
-2.215222	6.554351	0.4314849	0.45
-2.239458	6.5574207	0.43248138	0.47
-2.2545488	6.5694613	0.4324669	0.46
-2.2698429	6.54551	0.4324963	0.47
-2.296054	6.5565825	0.4324833	0.47
-2.3193011	6.5556493	0.43248495	0.47
-2.3405504	6.550711	0.43249154	0.46
-2.3677623	6.562789	0.43347758	0.47
-2.3929985	6.5668626	0.43447348	0.46
-2.4001367	6.555884	0.43348715	0.47
-2.422389	6.551949	0.43349284	0.46
-2.4456332	6.5510178	0.43449503	0.46
-2.4688716	6.5510855	0.43449602	0.48
-2.4960907	6.561163	0.43448505	0.46
-2.5183408	6.55723	0.43549109	0.47
-2.538589	6.5502906	0.4355008	0.48
-2.5517166	6.551329	0.43550035	0.48
-2.5759504	6.5534	0.43549937	0.48
-2.5982	6.549466	0.43550572	0.48
-2.6274028	6.56455	0.43648925	0.49
-2.6496513	6.560617	0.4364958	0.5
-2.6718993	6.5566835	0.43650246	0.49
-2.6941466	6.552752	0.43750918	0.49
-2.705264	6.551785	0.43751135	0.49
-2.7314951	6.556862	0.43750742	0.49
-2.758709	6.565943	0.43849874	0.5
-2.7809744	6.5590105	0.43850952	0.48
-2.804211	6.55808	0.43851304	0.49
-2.8274536	6.5561504	0.4385179	0.48
-2.8497052	6.5512185	0.43852645	0.47
-2.8648083	6.558264	0.43951938	0.48
-2.8940375	6.5673494	0.43951145	0.5
-2.912307	6.5534086	0.43953103	0.48
-2.935554	6.5504794	0.43953755	0.5
-2.9607863	6.5525565	0.44053817	0.49
-2.9840324	6.5496283	0.4405449	0.49
-3.0023024	6.535688	0.4405648	0.49
-3.0233805	6.554748	0.44154388	0.52
-3.0466316	6.55082	0.4415521	0.5
-3.0708787	6.548895	0.44155806	0.5
-3.0951114	6.5489707	0.44256157	0.5
-3.1203532	6.549048	0.44256535	0.51
-3.141604	6.542115	0.44257745	0.5
-3.1738157	6.5562115	0.4435649	0.49
-3.1859376	6.555249	0.4435681	0.5
-3.2061982	6.545315	0.44358405	0.48
-3.2344308	6.550402	0.44458246	0.48
-3.2586803	6.547478	0.44459045	0.49
-3.283911	6.5485563	0.44459364	0.5
-3.3101494	6.549639	0.4455971	0.51
-3.3373835	6.5527225	0.44559833	0.51
-3.3485081	6.5497584	0.44560423	0.51
-3.3707645	6.5428305	0.44561738	0.51
-3.3999932	6.5489216	0.4466154	0.52
-3.4202516	6.538988	0.44663218	0.51
-3.4564435	6.5590963	0.44761395	0.51
-3.4787118	6.5501695	0.44763008	0.51
-3.5039506	6.5492496	0.4476367	0.52
-3.5170698	6.5492926	0.44863954	0.5
-3.539323	6.542365	0.44865334	0.51
-3.565562	6.542448	0.44865915	0.51
-3.5967872	6.5505457	0.4496559	0.5
-3.620048	6.543622	0.44967026	0.48
-3.6452901	6.5417027	0.44967875	0.5
-3.6785002	6.5538054	0.45067114	0.51
-3.6916242	6.5528493	0.4516756	0.51
-3.7138743	6.5459228	0.4516901	0.5
-3.7451084	6.5520205	0.45169008	0.52
-3.768358	6.5460987	0.45270377	0.51
-3.7945976	6.5451837	0.4527118	0.52
-3.8208513	6.5422688	0.45272255	0.52
-3.8359613	6.545318	0.45372263	0.52
-3.8641865	6.5484076	0.45372623	0.49
-3.8954213	6.553508	0.45472816	0.51
-3.9186685	6.547585	0.45474243	0.48
-3.9469135	6.5476766	0.45475033	0.5
-3.9691808	6.5377545	0.4557698	0.5
-4.0023913	6.5478578	0.4557662	0.52
-4.0316267	6.5499535	0.45677212	0.52
-4.0407653	6.5419865	0.45678535	0.68
-4.0799623	6.560108	0.4577733	0.46
-6.179484	9.988697	0.58988225	0.18
-6.189849	9.934751	0.58895844	0.5
-6.19723	9.875794	0.58704054	0.32
-6.1806955	9.780775	0.58416295	0.51
-6.2059884	9.753868	0.5842083	0.33
-6.182293	9.680818	0.58129865	0.52
-6.1876717	9.621858	0.58038044	0.33
-6.176118	9.536852	0.5774915	0.52
-6.19046	9.492914	0.57655656	0.33
-6.1799064	9.409912	0.5736656	0.49
-6.19524	9.368978	0.5727271	0.32
-6.1906505	9.297991	0.5708223	0.49
-6.1749105	9.2419615	0.5688928	0.32
-6.170326	9.170975	0.5669881	0.53
-6.1816707	9.12603	0.5660541	0.33
-6.1740937	9.052035	0.56415266	0.53
-6.1884274	9.012099	0.5632132	0.33
-6.1898108	8.95313	0.56229496	0.46
-6.167094	8.88908	0.55937403	0.41
-6.1724596	8.837121	0.5584479	0.4
-6.1738443	8.779149	0.5565286	0.41
-6.1662593	8.709154	0.55462235	0.43
-6.1776004	8.667211	0.5536852	0.42
-6.1819687	8.615249	0.5527592	0.4
-6.178368	8.552263	0.5508452	0.36
-6.1596293	8.497226	0.5489139	0.52
-6.17396	8.460291	0.54897153	0.34
-6.157394	8.382271	0.54607326	0.54
-6.175711	8.351348	0.5461245	0.32
-6.169112	8.287354	0.54421127	0.5
-5.1342363	6.817535	0.48481402	0.31
-5.1445575	6.7865844	0.48386165	0.59
-5.1656613	6.7926545	0.4848624	0.62
-5.1819625	6.7697206	0.48390162	0.55
-5.2221775	6.778856	0.48590666	0.56
-5.2504272	6.772955	0.48592758	0.68
-6.1585903	7.9264927	0.5347152	0.43
-6.1609583	7.877524	0.5327858	0.37
-6.1603312	7.825548	0.53185934	0.46
-6.15254	7.7905397	0.5309055	0.38
-6.1568956	7.745578	0.5299716	0.38
-6.156268	7.6946006	0.52804404	0.38
-6.1546435	7.642623	0.52711755	0.46
-6.158991	7.5996604	0.5261812	0.36
-6.1563807	7.545679	0.52425736	0.46
-6.1647096	7.508729	0.5243146	0.29
-6.146959	7.461692	0.5223735	0.48
-6.109456	7.366614	0.5194917	0.5
-6.0001836	7.185331	0.51169825	0.22
-5.7174783	6.794562	0.49611962	0.34
-5.739757	6.778648	0.4961539	0.62
-5.763043	6.7627387	0.4961888	0.62
-5.776353	6.735801	0.4962347	0.43
-5.7695565	6.7057943	0.49527475	0.46
-5.7649245	6.6578064	0.49434212	0.47
-5.7254086	6.5687175	0.4904512	0.54
-5.755669	6.561829	0.49147716	0.27
-5.784924	6.5549355	0.49150276	0.63
-5.799231	6.5300016	0.49154693	0.53
-5.826497	6.520103	0.49157614	0.55
-5.8565855	6.5332017	0.49257314	0.56
-5.884847	6.524308	0.49360162	0.57
-5.9190974	6.5214295	0.49362466	0.57
-5.957329	6.523564	0.49464267	0.56
-5.997555	6.5277042	0.49565893	0.55
-6.031809	6.5238285	0.4966839	0.55
-6.067051	6.521956	0.4977066	0.56
-6.0921507	6.5290413	0.49871033	0.57
-6.1293964	6.528173	0.4987329	0.55
-6.155673	6.515276	0.4997673	0.55
-6.203881	6.52644	0.5007785	0.54
-6.239126	6.523568	0.50180334	0.55
-6.276374	6.5217032	0.50282806	0.56
-6.310629	6.5168276	0.50285566	0.57
-6.331741	6.518903	0.5038651	0.46
-6.3620043	6.510016	0.5038967	0.5
-6.4191957	6.5282097	0.5059035	0.38
-6.4484677	6.517321	0.50593776	0.51
-6.486706	6.5164595	0.5069624	0.53
-6.5209618	6.510587	0.5079924	0.54
-6.559215	6.507727	0.5090205	0.53
-6.5893054	6.517829	0.51002365	0.53
-6.6305394	6.5189767	0.5110476	0.54
-6.668788	6.516117	0.512076	0.51
-6.705043	6.51125	0.5121065	0.53
-6.749272	6.5144076	0.5131298	0.53
-6.785523	6.5095425	0.5141605	0.54
-6.824773	6.5066867	0.51519024	0.53
-6.8608465	6.5218067	0.51619	0.51
-6.9050875	6.522966	0.5172169	0.52
-6.939348	6.5150967	0.5182517	0.52
-6.980595	6.5132475	0.51928174	0.52
-7.0248313	6.514407	0.5203092	0.53
-7.066075	6.512559	0.5213396	0.51
-7.1182904	6.520742	0.52236164	0.52
-7.1443973	6.5248346	0.52337277	0.52
-7.1786685	6.5149674	0.52441156	0.52
-7.2239027	6.516132	0.52544045	0.54
-7.267151	6.5142903	0.5264729	0.52
-7.3093915	6.5124464	0.527505	0.56
-7.3795686	6.5346856	0.5295179	0.69
-7.7080717	6.7886977	0.54333884	0.32
-7.7651086	6.817884	0.5453318	0.4
-7.79638	6.80401	0.5463762	0.36
-7.837641	6.7971663	0.54741645	0.31
-7.8918624	6.8023605	0.5484466	0.38
-7.9261456	6.7884974	0.5494937	0.3
-7.980372	6.792692	0.5505259	0.38
-8.009477	6.796797	0.5515402	0.27
-8.082663	6.81605	0.55356175	0.43
-8.10995	6.7971663	0.5546126	0.36
-8.161198	6.7963552	0.5556515	0.27
-8.220412	6.8035684	0.5576832	0.41
-8.266659	6.7997413	0.55872375	0.29
-8.304935	6.7878904	0.55877185	0.42
-8.36297	6.8150826	0.5607701	0.3
-8.402248	6.803238	0.5618192	0.46
-8.45249	6.801424	0.5628601	0.39
-8.514707	6.8086486	0.56489515	0.43
-8.568945	6.8088503	0.5669361	0.46
-8.601237	6.7909837	0.56699073	0.48
-8.654478	6.790181	0.5680329	0.55
-8.689765	6.7743254	0.5690869	0.61
-8.684956	6.749327	0.5681254	0.53
-8.693304	6.71239	0.5681944	0.56
-8.698659	6.6734414	0.5672646	0.55
-8.690049	6.6234517	0.56634283	0.59
-8.698393	6.587512	0.5654106	0.61
-8.693778	6.540535	0.5644871	0.58
-8.705934	6.5285897	0.56451714	0.66
-8.736225	6.50972	0.5655736	0.57
-8.793468	6.509932	0.5666189	0.56
-8.83175	6.496087	0.56767344	0.53
-8.8800125	6.489273	0.5687241	0.52
-8.940235	6.4924955	0.5707673	0.53
-8.985507	6.4826736	0.5718211	0.54
-9.043563	6.503872	0.57383156	0.53
-9.096813	6.5000734	0.57488173	0.54
-9.143077	6.4912543	0.5759352	0.55
-9.203324	6.4904814	0.57798624	0.54
-9.259573	6.4876933	0.5790377	0.51
-9.307838	6.478884	0.58109343	0.54
-9.374061	6.4831285	0.58314127	0.54
-9.428132	6.4993157	0.584158	0.53
-9.475407	6.4885025	0.58521694	0.52
-9.531654	6.4847183	0.5872711	0.56
-9.5460005	6.450803	0.5873436	0.62
-9.571319	6.424921	0.5874113	0.34
-9.626576	6.4191337	0.5884688	0.5
-9.701795	6.4264097	0.5905203	0.31
-9.72493	6.420503	0.59155077	0.5
-9.800144	6.427779	0.59360254	0.31
-9.860395	6.4240103	0.5956616	0.48
-9.929635	6.42527	0.59771943	0.32
-9.977908	6.4134626	0.59878296	0.51
-11.055114	7.0679183	0.6415378	0.3
-11.08743	7.041064	0.64161545	0.47
-11.0766535	7.0090528	0.6406645	0.46
-11.072048	6.9580836	0.6397538	0.5
-11.07543	6.9121385	0.63884133	0.52
-11.079805	6.867199	0.63892806	0.51
-11.080196	6.8192453	0.63801694	0.51
-11.0745945	6.7682724	0.6371063	0.5
-11.086951	6.729355	0.6361896	0.38
-11.067184	6.6933146	0.6352387	0.5
-11.071559	6.649373	0.6343245	0.38
-11.073945	6.603428	0.63441235	0.5
-11.087299	6.565513	0.6334955	0.39
-11.070721	6.508507	0.6325872	0.5
-11.084077	6.470595	0.6326707	0.38
-11.067494	6.4145856	0.63076085	0.49
-11.101623	6.4117184	0.6317978	0.39
-11.181863	6.412022	0.6338715	0.4
-11.259098	6.4113173	0.63694453	0.38
-11.332363	6.405601	0.6390237	0.39
-11.398622	6.397861	0.6411004	0.4
-11.474874	6.3941545	0.643179	0.47
-11.744579	6.5230517	0.653186	0.36
-11.983543	6.6088743	0.66124684	0.34
-12.086757	6.617258	0.66432834	0.42
-12.011283	6.527063	0.66143066	0.55
-12.051611	6.5002418	0.6615209	0.3
-12.073961	6.464365	0.6626118	0.36
-12.074354	6.4164147	0.66170526	0.48
-12.1045	6.408538	0.6627495	0.39
-12.185752	6.403852	0.66483676	0.45
-12.265015	6.397161	0.6669263	0.37
-12.34927	6.392488	0.670017	0.45
-12.454487	6.398883	0.67310655	0.29
-12.518777	6.3831425	0.6742001	0.52
-12.944464	6.5525947	0.6902812	0.35
-12.997573	6.5547957	0.6923288	0.34
-13.03292	6.5219636	0.6924286	0.34
-13.062274	6.4861126	0.6925287	0.39
-13.068671	6.4381876	0.6926305	0.35
-13.075062	6.39126	0.6917306	0.49
-13.174305	6.389642	0.69483227	0.42
-13.258576	6.3799753	0.6979354	0.42
-13.329664	6.3892374	0.69998765	0.42
-13.423922	6.3836045	0.70309305	0.41
-13.518176	6.3779716	0.70619875	0.39
-13.616429	6.3733506	0.7083067	0.4
-13.721678	6.3707585	0.7124179	0.4
-13.811948	6.361113	0.7145286	0.39
-13.908212	6.3534904	0.7176415	0.38
-13.996276	6.3688116	0.7206994	0.38
-14.087556	6.357175	0.723816	0.38
-14.184824	6.348555	0.72593266	0.43
-14.299067	6.3469963	0.7300525	0.36
-14.394339	6.3363733	0.7331719	0.37
-14.503591	6.3317966	0.7362933	0.37
-14.602865	6.32119	0.7394174	0.42
-14.672976	6.3244543	0.7414828	0.39
-14.704343	6.28462	0.74259806	0.38
-14.742709	6.2468066	0.7427166	0.33
-14.792056	6.214032	0.74383634	0.34
-14.857386	6.187313	0.7459602	0.38
-14.8987465	6.150513	0.7470805	0.36
-14.93711	6.112703	0.7482002	0.32
-15.026199	6.122033	0.7502736	0.42
-15.15145	6.118519	0.7544121	0.36
-15.272707	6.112992	0.75855106	0.4
-15.393968	6.1064663	0.7626924	0.29
-16.325144	6.4206963	0.7960045	0.44
-16.463398	6.4162326	0.80016017	0.43
-16.592655	6.408738	0.8043131	0.43
-16.735687	6.43426	0.80941015	0.43
-16.874949	6.4278026	0.813572	0.42
-17.0172	6.422357	0.81873524	0.43
-17.159466	6.414912	0.82290316	0.44
-17.304716	6.409478	0.8280703	0.41
-17.453976	6.4030585	0.83224416	0.42
-17.619213	6.402694	0.8374224	0.41
-17.751276	6.4191856	0.8425284	0.41
-17.903538	6.411781	0.8477086	0.42
-18.0538	6.403367	0.85188913	0.48
-18.234035	6.404061	0.8580825	0.3
-18.371323	6.388607	0.8622652	0.5
-18.566545	6.3923564	0.86946875	0.32
-18.70561	6.407873	0.8735856	0.5
-18.887854	6.405578	0.879789	0.32
-19.050123	6.395215	0.8849889	0.52
-19.239374	6.391948	0.8912029	0.32
-19.407642	6.381608	0.8964101	0.49
-19.607883	6.3803825	0.90363234	0.36
-19.790146	6.372093	0.9088511	0.46
-19.952198	6.3906975	0.9149875	0.36
-20.144459	6.383447	0.9212155	0.45
-20.352705	6.3802543	0.9284523	0.34
-20.529991	6.3659534	0.9336805	0.43
-20.750227	6.3648043	0.94092685	0.39
-20.963486	6.358634	0.94817716	0.42
-21.170746	6.350444	0.955426	0.41
-21.38976	6.3802533	0.96260136	0.41
-21.605019	6.372093	0.9698596	0.41
-21.832275	6.3659763	0.97712696	0.39
-22.054548	6.355846	0.98439837	0.39
-22.287806	6.348755	0.9926755	0.39
-22.510082	6.3366265	0.9999523	0.38
-22.755339	6.3295817	1.0082437	0.37
-22.996353	6.358477	1.0164473	0.38
-23.241615	6.349435	1.024744	0.42
-23.508865	6.344473	1.0340563	0.35
-23.78012	6.3385253	1.042376	0.4
-24.047379	6.330567	1.0516964	0.39
-24.320644	6.321633	1.0610261	0.4
-24.603905	6.313735	1.0703653	0.39
-24.866922	6.3407187	1.0795999	0.38
-25.18017	6.336932	1.0899642	0.37
-25.483421	6.3301115	1.1003246	0.37
-25.7747	6.3172503	1.1096864	0.35
-26.07797	6.3064346	1.1200575	0.36
-26.401232	6.2976937	1.1314467	0.31
-26.740486	6.291012	1.14285	0.53
-26.851664	6.273461	1.146019	0.32
-33.090973	7.6279316	1.3659148	0.22
-33.08759	7.5190477	1.3651727	0.36
-33.08621	7.4101725	1.3644334	0.36
-33.08982	7.3023167	1.3646979	0.36
-33.083443	7.1934223	1.363954	0.35
-33.089058	7.0865707	1.3632194	0.36
-33.076378	7.02959	1.3623431	0.37
-33.067005	6.919686	1.3615996	0.37
-33.06962	6.812826	1.361863	0.37
-33.069237	6.7059526	1.3611234	0.36
-33.062862	6.5970592	1.3603824	0.38
-33.07847	6.4932456	1.3606551	0.37
-33.081085	6.386384	1.3599206	0.36
-33.055416	6.3283553	1.3590336	0.38
-33.108994	6.231679	1.360334	0.43
-33.541313	6.205381	1.374901	0.32
-34.06259	6.191411	1.3925416	0.3
-34.589867	6.176467	1.4111923	0.3
-35.156136	6.164669	1.430881	0.32
-35.695427	6.1447773	1.4495592	0.28
-36.261395	6.183915	1.4691218	0.2
-36.887653	6.173345	1.4898791	0.47
-37.20312	6.1066475	1.5014148	0.25
-38.20918	6.1494794	1.5354835	0.25
-38.662582	6.0992923	1.5511404	0.31
-39.196957	6.0584073	1.5698693	0.18
-39.862267	6.034007	1.5927107	0.15
-40.60519	6.081818	1.6184609	0.35
-42.544815	6.2371216	1.6863431	0.2
-42.586517	6.1074395	1.6867217	0.28
-42.93606	6.020897	1.6993529	0.09
-45.384266	6.0762854	1.7840914	0.15
-45.605915	5.961283	1.7916472	0.08
-48.498653	6.108277	1.8926789	0.0
-48.625393	5.969935	1.8961848	0.0
-51.465702	5.992879	1.9954789	0.0
-52.050274	5.896255	2.0154202	0.11
-53.902885	6.020259	2.0802884	0.26
-60.570892	6.573333	2.312736	0.27
-60.605816	6.3856974	2.3132668	0.27
-60.432827	6.1762877	2.3076093	0.2
-60.437763	5.986539	2.3071117	0.0
-61.941128	5.9394045	2.3600173	0.0
-65.18788	6.044812	2.4725902	0.0
-68.510155	6.2443986	2.5890055	0.0
-71.02442	5.802652	2.6761577	0.0
-49.340725	-3.8042283	1.8272523	0.0
-49.00151	-3.932758	1.8164065	0.16
-49.009212	-4.089592	1.8170946	0.19
-49.004925	-4.244381	1.8168014	0.0
-63.634483	-5.713028	2.2935817	0.0
-63.670013	-5.91891	2.2951455	0.0
-63.410866	-5.994815	2.286309	0.0
-63.26246	-6.182011	2.2821288	0.0
-63.271004	-6.3847933	2.2827327	0.0
-63.272552	-6.5855517	2.28335	0.0
-63.30509	-6.7914233	2.2849214	0.0
-63.39561	-7.0025105	2.287415	0.0
-63.53611	-7.2207847	2.2928362	0.0
-63.719822	-7.3433433	2.2993865	0.0
-27.776123	-3.3844707	1.1267112	0.0
-27.928013	-3.4919198	1.1313277	0.0
-27.98894	-3.590032	1.1340708	0.04
-27.844952	-3.6613839	1.1291089	0.14
-27.308138	-3.679286	1.1117164	0.29
-27.562006	-3.7571688	1.1202676	0.26
-26.364508	-3.679639	1.0818429	0.22
-23.60976	-3.3733766	0.9917047	0.18
-23.37987	-3.4164336	0.9848993	0.36
-23.353886	-3.487242	0.9837991	0.39
-23.019058	-3.5129142	0.97315204	0.34
-22.858149	-3.5622292	0.96825355	0.38
-22.722223	-3.5776825	0.9633878	0.38
-22.701246	-3.6485121	0.9632825	0.38
-22.632296	-3.7111657	0.96125007	0.39
-22.718264	-3.7993853	0.96398544	0.44
-22.412447	-3.8211749	0.9543124	0.23
-22.84022	-3.9686425	0.9685303	0.32
-22.786264	-4.033353	0.9674774	0.46
-22.508434	-4.021294	0.9588329	0.2
-22.12268	-4.024797	0.9462901	0.41
-22.135695	-4.099753	0.94713885	0.39
-22.112728	-4.1685753	0.9460423	0.43
-22.166718	-4.2516813	0.94882774	0.38
-22.19272	-4.3286843	0.9496581	0.26
-22.124786	-4.388346	0.9476331	0.45
-21.9689	-4.393737	0.94281137	0.41
-21.856998	-4.444239	0.9388562	0.32
-21.75909	-4.495797	0.93688244	0.34
-21.675175	-4.550403	0.9338867	0.34
-21.596258	-4.6060286	0.9318834	0.4
-21.644253	-4.687113	0.93368196	0.41
-21.823154	-4.798667	0.94026864	0.27
-21.81817	-4.8336034	0.9402131	0.51
-21.769234	-4.8953376	0.9391638	0.26
-22.873434	-5.218207	0.97525936	0.35
-23.015345	-5.3266225	0.9808977	0.26
-22.714592	-5.333451	0.9712509	0.42
-22.750582	-5.4174867	0.97306085	0.36
-22.615696	-5.4239583	0.9692135	0.37
-22.514797	-5.4755044	0.96624684	0.32
-22.003231	-5.425586	0.9489556	0.43
-21.035048	-5.2590466	0.91742194	0.34
-21.099031	-5.346187	0.92019373	0.3
-21.078087	-5.412026	0.920106	0.54
-21.816496	-5.6735606	0.94475627	0.26
-22.020338	-5.7632403	0.9523539	0.37
-22.073318	-5.8523355	0.9541369	0.4
-22.077341	-5.928259	0.95500255	0.39
-21.973461	-5.974801	0.9520504	0.38
-22.035435	-6.0669293	0.9548182	0.36
-22.009485	-6.134748	0.95473516	0.5
-22.837751	-6.4415765	0.9822011	0.2
-23.00261	-6.5271106	0.98785454	0.38
-22.032534	-6.329601	0.9563782	0.36
-21.849733	-6.351867	0.9505655	0.23
-22.10752	-6.502683	0.95999575	0.31
-21.970678	-6.538112	0.95610493	0.34
-21.921755	-6.5988507	0.9550639	0.42
-21.91679	-6.6727424	0.95494705	0.41
-21.995726	-6.734975	0.95874625	0.39
-22.33042	-6.914053	0.9700361	0.21
-21.787994	-6.823068	0.95285696	0.53
-21.810003	-6.9060535	0.9536927	0.28
-25.462254	-8.141694	1.078137	0.36
-22.444403	-7.262082	0.97632146	0.17
-22.435438	-7.336961	0.9772098	0.52
-26.236412	-8.616124	1.1054001	0.29
-25.994656	-8.629179	1.0986794	0.2
-25.753904	-8.639238	1.0909625	0.55
-25.46521	-8.633134	1.082332	0.29
-23.718134	-8.127985	1.0233272	0.18
-23.626247	-8.180572	1.0213568	0.32
-24.828905	-8.681627	1.0630474	0.23
-24.892834	-8.747799	1.0658611	0.39
-24.887838	-8.834681	1.0667279	0.41
-24.88484	-8.922566	1.0665907	0.4
-24.879847	-9.009449	1.0674579	0.4
-24.880844	-9.099351	1.0683134	0.39
-24.865862	-9.1821995	1.0692003	0.46
-24.865862	-9.272098	1.0700574	0.38
-24.878845	-9.321093	1.0709635	0.39
-24.86486	-9.405942	1.0708467	0.38
-24.86586	-9.495845	1.0717036	0.46
-24.872852	-9.58877	1.0735482	0.38
-24.861866	-9.674631	1.074427	0.39
-24.861864	-9.765531	1.0752844	0.39
-24.858868	-9.85442	1.0761491	0.48
-24.87185	-9.905413	1.0770528	0.31
-24.860863	-9.992273	1.0769312	0.55
-24.840889	-10.075107	1.0778276	0.39
-25.048616	-10.250709	1.0852913	0.19
-25.255344	-10.428308	1.0937533	0.12
-24.98869	-10.504203	1.0869753	0.54
-29.647453	-12.503888	1.2489604	0.12
-25.10153	-10.784331	1.0934007	0.63
-25.243332	-10.939705	1.0989817	0.0
-25.288254	-11.244552	1.1044593	0.19
-25.076538	-11.388586	1.0995127	0.59
-24.945723	-11.42505	1.0966259	0.27
-24.833883	-11.4685755	1.0937042	0.38
-24.817904	-11.556422	1.0945926	0.34
-24.86184	-11.624517	1.0964338	0.38
-24.848854	-11.714375	1.0973157	0.46
-24.842861	-11.807253	1.0981845	0.37
-24.83487	-11.899127	1.0990576	0.43
-24.830873	-11.994013	1.0999213	0.36
-24.805908	-12.077831	1.1008291	0.44
-24.814892	-12.179761	1.1026661	0.37
-24.822878	-12.231738	1.1035787	0.43
-24.825869	-12.3306465	1.1044285	0.35
-24.811888	-12.4215	1.1053126	0.43
-24.812881	-12.520404	1.1071655	0.36
-24.814875	-12.619309	1.1080174	0.43
-24.82186	-12.721233	1.1098588	0.36
-24.816864	-12.818116	1.1107234	0.45
-24.850805	-12.885178	1.1125809	0.29
-24.82085	-12.968981	1.1134977	0.55
-24.803873	-13.059825	1.1143876	0.31
-24.824833	-13.170793	1.1161988	0.52
-24.781898	-13.248552	1.1161423	0.14
-24.972576	-13.4510765	1.1245981	0.47
-24.831802	-13.476517	1.1207467	0.21
-8.364458	-4.654744	0.52316976	0.57
-8.35465	-4.6846747	0.5241381	0.18
-25.000488	-13.925715	1.1318775	0.46
-24.890669	-13.968259	1.1299618	0.35
-24.795824	-14.018851	1.1280152	0.37
-24.78683	-14.116722	1.1288873	0.3
-24.804794	-14.178732	1.1307751	0.41
-24.809778	-14.284649	1.1326177	0.41
-24.811764	-14.390553	1.1334645	0.41
-24.79778	-14.486411	1.1353472	0.41
-24.786789	-14.585275	1.1362219	0.4
-24.778793	-14.686149	1.1370901	0.4
-24.770796	-14.7870245	1.1389585	0.41
-24.78277	-14.846013	1.1398594	0.4
-24.794737	-14.959953	1.1426833	0.39
-24.791729	-15.064842	1.14354	0.39
-24.780739	-15.1657095	1.1454134	0.39
-24.78971	-15.277639	1.1472449	0.33
-24.777718	-15.3785	1.1481202	0.46
-24.809652	-15.452554	1.150974	0.32
-24.801653	-15.556428	1.1518402	0.45
-24.802637	-15.665333	1.1536875	0.51
-24.778667	-15.760156	1.1545882	0.26
-24.969286	-15.9906645	1.164012	0.18
-25.008192	-16.126686	1.1667713	0.11
-25.043097	-16.316648	1.171462	0.48
-24.937284	-16.360212	1.1695455	0.36
-24.953213	-16.596064	1.1732004	0.0
-25.007042	-16.973934	1.1816107	0.55
-24.89925	-16.958548	1.1787785	0.3
-24.771488	-16.986048	1.1759155	0.34
-24.763481	-17.094921	1.1767786	0.27
-24.782421	-17.223883	1.1795777	0.38
-24.769424	-17.330742	1.1814508	0.38
-24.790358	-17.46171	1.1842451	0.55
-23.674671	-16.793129	1.1426775	0.25
-23.583857	-16.7838	1.1408147	0.33
-23.569874	-16.886662	1.1416954	0.31
-23.457102	-16.918217	1.1398078	0.29
-23.33136	-16.939732	1.136952	0.36
-23.36428	-17.075739	1.1397243	0.35
-23.26648	-17.117344	1.1378034	0.28
-23.21458	-17.192091	1.1387751	0.24
-23.12078	-17.178755	1.1359224	0.32
-22.978083	-17.18722	1.1321083	0.15
-14.10158	-10.6667185	0.7810726	0.16
-14.031829	-10.683444	0.7791461	0.36
-13.968066	-10.705189	0.77820474	0.36
-13.899316	-10.722918	0.77627575	0.39
-13.831565	-10.740652	0.77534544	0.38
-13.804674	-10.755539	0.77436274	0.46
-13.72994	-10.767254	0.7734504	0.3
-22.71759	-17.842733	1.1376013	0.23
-22.540983	-17.820103	1.1328773	0.38
-13.423934	-10.736144	0.76491517	0.2
-13.398094	-10.785008	0.7648862	0.39
-22.696596	-18.233355	1.1451172	0.27
-22.583845	-18.259922	1.1432402	0.29
-22.521976	-18.32764	1.1422381	0.38
-22.505003	-18.4315	1.1441262	0.34
-22.464085	-18.517286	1.1450717	0.27
-22.460081	-18.632185	1.1469277	0.36
-22.719444	-18.965881	1.160129	0.32
-22.79226	-19.088057	1.1648676	0.3
-22.674522	-19.110611	1.1620042	0.32
-22.588709	-19.16126	1.1610595	0.33
-22.638567	-19.325323	1.1657767	0.38
-22.719349	-19.517475	1.1714143	0.3
-22.559715	-19.504904	1.1676562	0.32
-22.672415	-19.726152	1.1742114	0.27
-22.623524	-19.745964	1.1742551	0.31
-22.5826	-19.83675	1.1751962	0.32
-22.523722	-19.910482	1.175185	0.3
-22.540653	-20.051445	1.17798	0.41
-22.563568	-20.198423	1.181759	0.26
-22.739092	-20.482859	1.1921451	0.18
-22.540567	-20.435177	1.1864889	0.29
-22.61137	-20.562344	1.1912255	0.11
-24.411697	-22.327614	1.2714053	0.14
-13.61161	-12.597408	0.80722284	0.37
-13.56282	-12.631208	0.8072486	0.39
-13.504057	-12.655977	0.80630016	0.45
-13.47422	-12.708831	0.80627483	0.23
-13.452361	-12.767711	0.8072306	0.49
-13.463375	-12.818717	0.8091497	0.21
-13.606077	-13.034081	0.8166714	0.63
-13.549309	-13.061857	0.8157168	0.23
-13.249195	-12.855917	0.80440736	0.23
-13.220357	-12.909778	0.8053799	0.6
-23.177391	-22.65298	1.2497635	0.21
-22.587948	-22.21916	1.226159	0.0
-29.547855	-29.10653	1.5384595	0.15
-24.27523	-24.09297	1.3063693	0.27
-29.513659	-29.440203	1.545091	0.11
-21.894703	-22.020823	1.206409	0.12
-8.570828	-8.775851	0.6072772	0.32
-8.517121	-8.776654	0.6053525	0.23
-8.467404	-8.781472	0.60441715	0.22
-22.986458	-23.6227	1.2668234	0.14
-23.355347	-24.15068	1.2876292	0.0
-28.069658	-29.356167	1.5112933	0.25
-23.359121	-24.61242	1.2980486	0.21
-22.13061	-23.474773	1.2442514	0.18
-21.87931	-23.283005	1.2348557	0.32
-21.67286	-23.209324	1.2282479	0.14
-8.674932	-9.454769	0.62426615	0.29
-8.695005	-9.53479	0.6271363	0.6
-22.34769	-24.38201	1.2708095	0.15
-8.610528	-9.56447	0.6262202	0.27
-8.612652	-9.625438	0.6271404	0.3
-8.592782	-9.635362	0.6271565	0.61
-8.543063	-9.6401825	0.626222	0.32
-8.50232	-9.656027	0.62526083	0.65
-8.356895	-9.5535755	0.620599	0.14
-8.345066	-9.600503	0.6205572	0.57
-8.376107	-9.696557	0.62439203	0.17
-8.370257	-9.750503	0.62533295	0.39
-7.323702	-8.636475	0.57623845	0.36
-7.875132	-9.331005	0.604573	0.23
-7.018952	-8.390545	0.5639859	0.39
-6.9533095	-8.366327	0.56211084	0.22
-6.9823713	-8.454378	0.56495863	0.39
-6.974543	-8.497324	0.5659162	0.5
-6.972627	-8.523301	0.5658865	0.62
-6.9628077	-8.565243	0.56684834	0.25
-3.5588143	-4.500639	0.39784354	0.21
-3.5321095	-4.497543	0.3968849	0.36
-3.510384	-4.4994636	0.39691287	0.38
-3.501618	-4.5174184	0.3969021	0.35
-3.5117881	-4.5584292	0.39883527	0.15
-6.4612727	-8.246665	0.5489709	0.54
-6.5541205	-8.415895	0.5556258	0.19
-25.60159	-32.50101	1.5360727	0.0
-25.03233	-31.987328	1.5115427	0.0
-23.752491	-30.558672	1.4511796	0.06
-23.65667	-30.633314	1.4512318	0.14
-24.076086	-31.37539	1.4777083	0.11
-6.226215	-8.34679	0.5471872	0.49
-6.2024493	-8.369695	0.54719335	0.36
-6.1727037	-8.384584	0.54721814	0.46
-6.1459484	-8.403482	0.54723364	0.39
-6.1191964	-8.42338	0.54724795	0.48
-6.2787876	-8.6937895	0.55668145	0.58
-22.67985	-30.948906	1.4403087	0.14
-22.510298	-30.920355	1.4365969	0.41
-22.41349	-30.991003	1.4366566	0.22
-22.234974	-30.950428	1.4319729	0.21
-7.436405	-10.633796	0.62860245	0.61
-7.3359513	-10.597472	0.6257946	0.59
-7.3241186	-10.652409	0.6277448	0.58
-6.3778586	-9.42877	0.57763267	0.39
-6.1440063	-9.214078	0.5682387	0.33
-6.1211605	-9.211001	0.56727594	0.2
-6.083443	-9.217872	0.56732285	0.44
-6.0357623	-9.208715	0.566404	0.46
-6.166402	-9.46604	0.5748974	0.18
-6.1954265	-9.574091	0.5787227	0.51
-6.1666718	-9.595984	0.5787382	0.32
-6.081136	-9.530727	0.5759437	0.64
-6.0622787	-9.535661	0.5749654	0.27
-6.025554	-9.543535	0.5750098	0.3
-6.001781	-9.572443	0.5750095	0.37
-5.9650583	-9.580318	0.575054	0.41
-5.920368	-9.576171	0.5741248	0.63
-6.0589476	-9.8625145	0.5845719	0.46
-5.6517096	-9.2804	0.5618807	0.4
-5.6189094	-9.2603	0.55995345	0.33
-5.5483294	-9.210087	0.55811846	0.16
-5.558425	-9.291087	0.56000495	0.61
-5.589435	-9.408143	0.5638168	0.16
-5.5318027	-9.377965	0.56193835	0.52
-5.4293604	-9.274667	0.5572149	0.36
-5.4662747	-9.368753	0.56104606	0.41
-5.297113	-9.151281	0.55255973	0.48
-5.2594075	-9.153156	0.551613	0.33
-5.225685	-9.161043	0.551653	0.39
-5.243744	-9.258066	0.5545085	0.45
-5.349428	-9.508319	0.56304866	0.5
-7.228478	-12.849229	0.68522215	0.15
-5.311782	-9.545183	0.56305945	0.48
-5.214334	-9.443903	0.5593261	0.33
-4.886885	-8.931021	0.5394313	0.44
-5.2066236	-9.567834	0.5621871	0.31
-5.150994	-9.537664	0.5603058	0.52
-5.078444	-9.47745	0.5574858	0.31
-5.063637	-9.520389	0.5584556	0.35
-5.0477705	-9.526336	0.5584718	0.47
-5.024004	-9.553251	0.5594743	0.39
-4.9713674	-9.527091	0.5575836	0.61
-4.6250668	-8.949168	0.5357945	0.31
-4.7486353	-9.250467	0.54624724	0.53
-6.096548	-11.888931	0.641064	0.36
-5.4078336	-10.656126	0.59657294	0.26
-5.218768	-10.333625	0.58424234	0.3
-4.495264	-9.008735	0.5359133	0.33
-4.916414	-9.902797	0.56721	0.23
-4.822971	-9.793536	0.56348014	0.48
-4.7146072	-9.656235	0.55780613	0.52
-4.977464	-10.257887	0.57869077	0.29
-4.3366637	-9.043222	0.53510493	0.25
-5.1229205	-10.672225	0.5929755	0.36
-4.5309105	-9.548687	0.5522072	0.26
-4.673331	-9.91803	0.56455064	0.37
-4.58687	-9.817787	0.56079936	0.29
-4.5441957	-9.807657	0.5598746	0.54
-4.500525	-9.793525	0.558956	0.28
-4.1802506	-9.19269	0.5371541	0.38
-4.4051757	-9.710251	0.5551973	0.46
-4.542587	-10.083579	0.56754375	0.39
-4.462107	-9.993353	0.5637714	0.22
-4.531853	-10.22751	0.57238597	0.5
-4.359849	-9.934053	0.56099385	0.3
-4.0475845	-9.321245	0.5391938	0.29
-4.365975	-10.07204	0.5658183	0.52
-3.991056	-9.312074	0.538288	0.32
-3.9503865	-9.298952	0.5373635	0.6
-4.315545	-10.213852	0.56872165	0.26
-4.2450247	-10.139654	0.56591505	0.34
-4.4221606	-10.640079	0.58305055	0.5
-4.9533386	-11.98039	0.6296519	0.31
-4.591362	-11.177472	0.6011535	0.45
-4.5486765	-11.173345	0.6002216	0.3
-3.8784852	-9.659651	0.5470336	0.38
-3.836824	-9.646528	0.5461106	0.35
-4.1282773	-10.444237	0.57371986	0.47
-3.772391	-9.660332	0.5461885	0.3
-3.7327173	-9.648215	0.5452613	0.59
-4.0320454	-10.441951	0.57286423	0.36
-3.7229216	-9.756164	0.5481454	0.16
-4.454736	-11.710961	0.61571354	0.5
-4.3752637	-11.613745	0.6119478	0.49
-4.0442905	-10.862906	0.5853391	0.15
-3.4280467	-9.348367	0.5330695	0.38
-3.390372	-9.337256	0.532138	0.51
-3.444096	-9.52438	0.5378335	0.58
-7.5460696	-20.63147	0.91943	0.13
-3.2991698	-9.313991	0.5302993	0.23
-3.247584	-9.262849	0.5284363	0.27
-3.2128942	-9.256747	0.52749425	0.42
-3.1702576	-9.229628	0.52658916	0.41
-3.1603668	-9.247595	0.5265818	0.35
-3.1167357	-9.214474	0.5256854	0.52
-3.0363443	-9.07826	0.5199669	0.33
-2.983778	-9.018118	0.518116	0.63
-3.753832	-11.357983	0.59716976	0.27
-2.98992	-9.221105	0.5248617	0.35
-2.8449688	-8.884735	0.51247865	0.46
-2.8221672	-8.862674	0.5115383	0.31
-2.819277	-8.945653	0.5144422	0.49
-2.7985053	-8.975589	0.51543605	0.2
-2.7519093	-8.926461	0.51256293	0.62
-2.7410717	-8.99042	0.5145012	0.26
-2.6944773	-8.938295	0.5126316	0.35
-2.672713	-8.96623	0.51362926	0.5
-2.6757345	-9.02823	0.5155499	0.38
-2.674817	-9.123215	0.51843643	0.48
-3.3758247	-11.531894	0.599513	0.18
-3.3361342	-11.527782	0.5985758	0.58
-2.6938875	-9.500221	0.52995324	0.39
-2.6691325	-9.52615	0.53095764	0.36
-2.6314726	-9.506047	0.5300363	0.6
-2.481632	-9.043681	0.5148109	0.29
-2.5531526	-9.39984	0.5262775	0.38
-2.5651164	-9.554856	0.5310729	0.28
-2.5234916	-9.522745	0.53017163	0.62
-3.4353497	-12.949916	0.64371914	0.33
-2.3727815	-9.2033615	0.5187741	0.29
-2.3351078	-9.119265	0.5159298	0.54
-2.2686963	-8.984096	0.5111884	0.28
-2.2806518	-9.142113	0.5159801	0.24
-2.1934183	-8.922894	0.50837004	0.48
-2.1904938	-9.028876	0.51124597	0.38
-2.165748	-9.047807	0.51225835	0.38
-2.1172044	-8.9736805	0.50941724	0.33
-2.0884726	-8.917608	0.507526	0.46
-2.107351	-9.114643	0.5142607	0.39
-2.0994554	-9.207615	0.5171594	0.43
-2.0796602	-9.251557	0.5181345	0.27
-2.0132828	-9.1003895	0.51241165	0.42
-1.9835798	-9.10131	0.5124527	0.4
-1.9300963	-8.997173	0.50865465	0.3
-1.9112837	-8.979125	0.5087031	0.52
-1.928146	-9.186155	0.5144286	0.29
-1.8716972	-9.066013	0.5106539	0.42
-1.8400153	-9.053929	0.5097133	0.45
-1.826161	-9.128889	0.5126421	0.25
-1.7548723	-8.929712	0.50598377	0.48
-1.7123063	-8.865603	0.5031213	0.35
-1.6905301	-8.826549	0.50219923	0.45
-1.6994419	-9.010562	0.50796384	0.34
-1.68657	-9.095525	0.5108791	0.55
-1.6578611	-9.09845	0.5109159	0.26
-1.5994707	-8.947304	0.5051808	0.36
-1.5598859	-8.890204	0.5033053	0.45
-1.5311844	-8.88913	0.50334674	0.48
-1.52524	-8.933112	0.5043018	0.38
-1.5074137	-8.996064	0.50625044	0.37
-1.5133107	-9.192073	0.5130048	0.32
-1.4697752	-9.107964	0.5101674	0.2
-1.4400796	-9.105888	0.5102113	0.46
-1.4014922	-9.050792	0.50833166	0.54
-1.4034408	-9.147794	0.5112115	0.23
-1.3500402	-9.000664	0.5064639	0.41
-1.3223251	-9.007593	0.5064939	0.4
-1.2748634	-8.891475	0.5017003	0.55
-2.2676494	-15.530826	0.7192859	0.2
-1.3556162	-9.799659	0.5314887	0.5
-1.8556079	-13.409843	0.64942646	0.22
-1.1956323	-9.027274	0.50664514	0.36
-1.1905982	-9.190259	0.5114547	0.34
-1.2594807	-9.89742	0.53450346	0.36
-1.1095293	-9.02606	0.5057651	0.27
-1.0808314	-9.02199	0.5058094	0.45
-1.0629637	-9.106945	0.50873095	0.38
-1.0283551	-9.058861	0.5068366	0.41
-1.0194192	-9.100839	0.50779796	0.59
-1.0340126	-9.453872	0.5193505	0.35
-0.98561954	-9.301755	0.5146009	0.22
-1.0738993	-10.318968	0.5472487	0.4
-0.8849625	-8.921513	0.5021985	0.21
-0.87296426	-9.075483	0.50702834	0.26
-0.85016185	-9.122428	0.5080024	0.16
-0.8254989	-9.031369	0.5051461	0.45
-0.7889612	-8.944282	0.50230104	0.41
-0.76320785	-8.973221	0.5033008	0.38
-0.7453021	-9.073178	0.50620395	0.32
-0.7175764	-9.090114	0.50722086	0.62
-0.68790853	-9.069043	0.5062863	0.27
-0.6632807	-8.958983	0.5024527	0.52
-0.63459414	-8.950916	0.50250095	0.3
-0.5990764	-8.85383	0.4986661	0.49
-0.5703982	-8.8417635	0.49871907	0.27
-0.5387983	-8.78869	0.49682555	0.47
-0.5169474	-8.86464	0.4997627	0.4
-0.48437828	-8.796563	0.49688852	0.45
-0.47248214	-8.817536	0.49787894	0.45
-0.44672614	-8.845477	0.4988793	0.25
-0.429686	-9.022442	0.5046878	0.48
-0.40197185	-9.028379	0.50471735	0.43
-0.36748964	-8.914297	0.500901	0.41
-0.33785376	-8.88023	0.4999813	0.41
-0.33034575	-9.304224	0.5134784	0.55
-0.30495265	-9.06216	0.50580466	0.27
-0.27627438	-9.049095	0.5048582	0.38
-0.25330746	-9.192047	0.50971556	0.4
-0.21037564	-8.779939	0.4962701	0.32
-0.18833455	-8.964896	0.5020754	0.43
-0.15873957	-8.907828	0.500183	0.23
-0.12826842	-8.780757	0.49637628	0.57
-0.12002348	-8.990746	0.5031333	0.31
-0.08859503	-8.845671	0.49834946	0.28
-0.06914648	-9.243643	0.511894	0.5
-0.04036601	-9.290581	0.51287466	0.32
-0.013419562	-9.421529	0.5177515	0.61
0.01362686	-9.605477	0.52356446	0.23
0.029379899	-9.555441	0.5216453	0.26
0.058303535	-9.675384	0.52553797	0.31
0.087997384	-9.6703205	0.52558243	0.55
0.11791877	-9.250239	0.5121278	0.34
0.14622857	-9.04017	0.5054175	0.26
0.17392275	-9.034112	0.50546026	0.23
0.20161328	-9.0260515	0.50450534	0.3
0.21647827	-9.038021	0.50550985	0.48
0.24990445	-9.430968	0.51807886	0.31
0.2774102	-9.324904	0.5142417	0.24
0.31039178	-9.482844	0.5200933	0.38
0.34234598	-9.617784	0.5239714	0.11
0.3677286	-9.444725	0.51921195	0.14
0.39532793	-9.388664	0.5173144	0.1
0.45045674	-9.708566	0.52699894	0.33
0.4580827	-9.114523	0.5077233	0.29
0.47845906	-8.931472	0.5019689	0.24
0.5009385	-8.80842	0.49814498	0.44
0.2986401	-3.8115842	0.3348988	0.1
0.54005647	-9.043353	0.5059113	0.0
0.30963805	-3.9005644	0.3378048	0.17
0.6297534	-8.896165	0.5011994	0.24
0.65024805	-8.779118	0.49736518	0.37
0.37438104	-3.9774215	0.34078628	0.12
0.68310386	-8.865057	0.5003025	0.2
0.3840074	-3.930396	0.3388532	0.15
0.7544196	-8.897919	0.50235057	0.24
0.7861925	-8.941857	0.5033368	0.18
0.8200494	-9.025796	0.50627756	0.32
0.8385237	-8.899754	0.50245094	0.4
0.86726904	-8.9197	0.503462	0.31
0.8878238	-8.835655	0.50058746	0.35
0.43752053	-3.5972507	0.3283085	0.13
0.90167207	-8.834629	0.5006054	0.0
0.9560453	-8.819524	0.500689	0.23
1.0043471	-8.75643	0.49882233	0.47
1.0371162	-8.799369	0.49981022	0.32
1.07092	-8.857308	0.5017814	0.5
1.0868167	-8.88028	0.5027729	0.29
1.1165432	-8.895226	0.5037905	0.12
0.54534763	-3.711022	0.3322903	0.11
1.155384	-8.981157	0.50673413	0.14
0.5560388	-3.699998	0.3323147	0.13
0.5768776	-3.77396	0.33524987	0.16
1.2459103	-8.810983	0.50104344	0.29
1.2486057	-8.721972	0.49815235	0.18
1.2813774	-8.761915	0.50014323	0.3
1.3111149	-8.779863	0.50115657	0.34
1.336783	-8.761815	0.5002079	0.23
1.3665093	-8.775763	0.5012258	0.32
1.3841034	-8.708729	0.49932566	0.15
1.4057363	-8.667687	0.4973992	0.33
1.4438608	-8.829628	0.5032514	0.27
1.4614422	-8.759593	0.5013545	0.32
1.5063157	-8.864519	0.5042819	0.39
1.5188569	-8.767492	0.50141096	0.34
1.5394871	-8.723454	0.5004865	0.35
1.5712341	-8.748401	0.50149316	0.29
1.5850729	-8.744377	0.50151366	0.61
1.6208524	-8.790318	0.5035	0.36
1.0016615	-5.1362214	0.3811077	0.29
1.020406	-5.1511874	0.3821103	0.36
1.0774817	-5.3750973	0.3899099	0.29
1.0477928	-5.122134	0.38117337	0.2
1.0725665	-5.164092	0.3831508	0.49
1.0894989	-5.2100635	0.38411522	0.21
1.0840493	-5.0990667	0.38123864	0.25
1.1894685	-5.5489044	0.3958268	0.24
1.2021455	-5.52388	0.39486933	0.31
1.2279149	-5.561837	0.39685246	0.49
1.2566943	-5.61079	0.398826	0.2
1.2764314	-5.6207547	0.3988352	0.38
2.000573	-8.975689	0.5117054	0.21
2.0181983	-8.92466	0.5107843	0.48
1.1666276	-4.912904	0.3755403	0.23
1.1853697	-4.926872	0.37654337	0.34
2.1042995	-8.920521	0.51088285	0.14
2.15717	-9.02544	0.51481783	0.48
2.1737785	-8.968411	0.51290214	0.24
2.154399	-8.822438	0.5080511	0.61
2.171023	-8.771412	0.50712824	0.43
1.2667603	-4.897726	0.37565947	0.34
1.2855091	-4.9116945	0.37666228	0.3
1.3002083	-4.9046693	0.37668502	0.29
1.3109015	-4.884649	0.3757186	0.18
2.315763	-8.8271885	0.51021755	0.38
2.341455	-8.816149	0.5102574	0.47
2.3560672	-8.759125	0.50833863	0.35
2.373701	-8.715096	0.5064079	0.47
2.4104552	-8.746042	0.5084106	0.32
2.4451857	-8.76599	0.50942373	0.55
2.4618185	-8.719964	0.50749403	0.23
2.4545507	-8.640975	0.5055773	0.57
2.5254817	-8.791871	0.5104772	0.3
2.525015	-8.683871	0.50760067	0.53
2.9829957	-10.189214	0.5593448	0.28
3.0760057	-10.394081	0.5672057	0.39
3.093619	-10.336056	0.5652905	0.21
3.0358436	-10.022139	0.5545909	0.38
2.970263	-9.741232	0.54484534	0.27
2.9607604	-9.602246	0.5409946	0.29
2.9974725	-9.614195	0.54201823	0.56
12.748965	-41.285385	1.6357656	0.0
12.940789	-41.44714	1.642782	0.0
12.722636	-40.29647	1.6048794	0.14
7.834438	-24.450378	1.0570004	0.16
7.8561635	-24.386356	1.0550965	0.17
2.9206488	-8.8173065	0.5158472	0.34
2.8981087	-8.654339	0.5110093	0.49
6.647506	-19.950087	0.9039329	0.23
6.6910434	-19.870037	0.90206873	0.41
6.787836	-19.955912	0.9060692	0.29
6.812615	-19.923882	0.90513086	0.53
3.4169624	-9.6816225	0.548358	0.36
3.435595	-9.6376	0.5474256	0.64
3.4743218	-9.653548	0.5484451	0.2
3.5110223	-9.6595	0.5484738	0.5
3.5437176	-9.656459	0.5495086	0.23
3.526426	-9.560483	0.5455994	0.42
3.5510929	-9.536452	0.54564977	0.59
7.546275	-20.300974	0.9254358	0.17
3.5944076	-9.4734	0.54376113	0.45
3.6301162	-9.479356	0.5447882	0.18
3.644736	-9.42734	0.54385966	0.64
3.6884704	-9.453283	0.5448718	0.46
4.939874	-12.668584	0.6594759	0.28
3.6878448	-9.323291	0.54101515	0.16
3.7135112	-9.302259	0.5400621	0.62
8.212152	-20.607185	0.9437381	0.32
5.04937	-12.486466	0.6547813	0.21
8.375514	-20.641	0.94685614	0.46
8.614743	-21.046698	0.96263134	0.3
8.670635	-21.090631	0.9646353	0.34
8.757321	-21.113535	0.9666917	0.17
5.350288	-12.719102	0.66580313	0.34
5.3789196	-12.6770735	0.6648755	0.62
5.4185853	-12.66103	0.66492933	0.35
9.32478	-21.71686	0.9925539	0.15
4.1779246	-9.599689	0.5561571	0.51
4.208608	-9.5886545	0.55619633	0.18
4.2272425	-9.547636	0.5552573	0.62
4.2970605	-9.62855	0.5582312	0.38
4.581514	-10.189183	0.57887435	0.41
4.6402707	-10.235115	0.5818763	0.2
5.8665266	-12.8725195	0.6781007	0.44
5.8733196	-12.834517	0.6771479	0.33
5.84879	-12.674561	0.67229944	0.6
5.909519	-12.703492	0.67332137	0.2
4.7868347	-10.178959	0.58206385	0.38
5.963769	-12.612446	0.6714667	0.34
4.6415997	-9.706163	0.5654454	0.56
4.6662683	-9.68114	0.565493	0.34
4.6540294	-9.616159	0.56355184	0.35
4.644608	-9.52118	0.56064487	0.33
4.7043653	-9.568111	0.56264514	0.63
4.604702	-9.2892475	0.5528572	0.23
4.6273656	-9.262227	0.5529045	0.39
4.6710873	-9.278179	0.5539237	0.32
4.801031	-9.466024	0.56183285	0.35
4.812859	-9.452013	0.56085724	0.43
4.846552	-9.44598	0.5618911	0.4
4.831124	-9.3440075	0.5579853	0.49
4.8658123	-9.338974	0.5590186	0.34
4.890479	-9.314952	0.5580635	0.51
4.908136	-9.278939	0.55811507	0.3
4.934014	-9.294911	0.5581191	0.48
5.0609264	-9.464764	0.566044	0.29
5.0555134	-9.38178	0.5631256	0.47
5.109255	-9.412724	0.56513596	0.38
5.148956	-9.415685	0.5651641	0.52
4.8308454	-8.763087	0.5415865	0.39
4.8374844	-8.711089	0.5406449	0.42
4.913455	-8.815001	0.54459727	0.37
5.2297897	-9.321623	0.5643233	0.4
5.1542397	-9.118726	0.55747217	0.34
5.188938	-9.114695	0.55750275	0.48
5.270733	-9.192605	0.5614858	0.29
5.241294	-9.075652	0.55758196	0.45
5.262953	-9.046637	0.5566276	0.43
5.2286963	-8.955684	0.55369365	0.43
5.284431	-8.986628	0.555704	0.43
5.310108	-8.966608	0.55574316	0.34
5.328771	-8.934597	0.55478895	0.59
5.411563	-9.01051	0.558774	0.23
5.426217	-8.971504	0.5578235	0.62
5.4348693	-8.924505	0.5568765	0.25
5.4016128	-8.837551	0.5539387	0.46
5.5174646	-8.965426	0.55989563	0.41
5.5561633	-8.965393	0.55992347	0.38
5.5337567	-8.868431	0.5570029	0.41
5.5934954	-8.902373	0.55901206	0.43
5.547035	-8.76644	0.5541124	0.43
5.5378385	-8.722458	0.55314887	0.38
5.588563	-8.74241	0.55416495	0.61
5.6713467	-8.812327	0.5581545	0.28
5.670976	-8.75134	0.55621344	0.49
5.731715	-8.785283	0.5582224	0.34
5.735355	-8.731293	0.557277	0.45
5.8001046	-8.771232	0.5592828	0.34
5.7297964	-8.634318	0.5543665	0.5
5.7805233	-8.653274	0.5553826	0.23
5.837257	-8.680223	0.557395	0.55
5.8439064	-8.632229	0.5564451	0.29
5.8846083	-8.634196	0.55747026	0.49
5.9393373	-8.657148	0.5594848	0.36
5.8378015	-8.450277	0.55161333	0.25
5.9738507	-8.621131	0.55854136	0.55
6.044603	-8.666066	0.56154525	0.33
6.0532546	-8.621072	0.560593	0.52
6.218153	-8.7989025	0.5685332	0.28
6.1516876	-8.646991	0.5626321	0.45
6.2645025	-8.748881	0.5676093	0.33
6.2110596	-8.616956	0.56369764	0.47
6.219894	-8.600953	0.56271803	0.32
6.3947935	-8.785778	0.57165754	0.55
6.5236335	-8.9066515	0.577627	0.32
6.5352836	-8.863656	0.5766737	0.45
6.6210504	-8.92258	0.57967293	0.36
6.624694	-8.869592	0.5787235	0.52
6.723483	-8.945502	0.582715	0.18
6.648185	-8.814591	0.57778764	0.52
6.745972	-8.888503	0.58178014	0.41
6.7496147	-8.835516	0.5798301	0.27
6.8253655	-8.878452	0.5828369	0.59
6.863052	-8.869431	0.58386743	0.4
6.8777194	-8.832433	0.5829091	0.29
6.836481	-8.750484	0.5799577	0.66
6.848134	-8.70849	0.5790018	0.23
6.897853	-8.717455	0.58002275	0.54
6.953572	-8.732415	0.5820418	0.32
6.859088	-8.557531	0.5751409	0.41
6.958863	-8.627446	0.5791368	0.32
7.0416093	-8.674378	0.58214283	0.47
7.052447	-8.660377	0.5821611	0.19
7.0270677	-8.57542	0.5792204	0.6
7.1358476	-8.653328	0.584214	0.3
7.2195926	-8.699261	0.5872209	0.42
7.31536	-8.760181	0.5902216	0.32
7.240918	-8.616277	0.5853036	0.55
7.2888	-8.646238	0.5873042	0.25
7.3865614	-8.707159	0.59130555	0.58
7.4142356	-8.684151	0.59133995	0.25
7.43191	-8.651152	0.5903772	0.6
7.5767255	-8.765027	0.5963588	0.17
7.548339	-8.677075	0.5934173	0.26
7.6731296	-8.765972	0.5984089	0.55
7.6999884	-8.769956	0.5994196	0.32
7.799744	-8.827878	0.6034236	0.46
7.879474	-8.861821	0.6054368	0.34
7.8591013	-8.783863	0.6034904	0.44
7.9328337	-8.811811	0.60550517	0.43
8.044602	-8.880726	0.61050564	0.4
8.068271	-8.850725	0.60954195	0.27
8.123155	-8.883683	0.6125428	0.54
8.133814	-8.839695	0.6115836	0.16
8.140469	-8.791712	0.6106254	0.53
8.173155	-8.772702	0.6106566	0.15
8.272904	-8.824631	0.61466396	0.38
8.28657	-8.78464	0.6137023	0.51
8.328266	-8.774624	0.61473024	0.14
8.327086	-8.745636	0.6137525	0.39
8.354761	-8.719634	0.613786	0.55
8.380434	-8.691633	0.61381996	0.32
22.237614	-22.974705	1.2822336	0.28
22.319202	-22.914701	1.2823218	0.53
4.526679	-4.579286	0.4242021	0.34
4.4873385	-4.511333	0.42223495	0.29
4.4570103	-4.4533706	0.42026412	0.43
4.467722	-4.43737	0.4192799	0.34
4.473407	-4.414375	0.41929856	0.49
4.49712	-4.410363	0.4193109	0.38
4.487811	-4.374381	0.4183325	0.32
4.479657	-4.3533936	0.41834396	0.31
4.494371	-4.34139	0.4183581	0.39
4.5020657	-4.3213935	0.41837493	0.36
4.5187707	-4.3103886	0.41838893	0.45
4.537479	-4.3013816	0.41840225	0.38
4.5551977	-4.2923756	0.4184151	0.36
4.566898	-4.276376	0.41843033	0.41
4.584765	-4.280365	0.41943428	0.39
4.6154823	-4.282348	0.41944435	0.42
4.667212	-4.3033137	0.42144942	0.33
4.663914	-4.274327	0.42046747	0.43
4.6886272	-4.270316	0.42147908	0.39
4.727343	-4.2782936	0.42248777	0.28
4.762078	-4.284274	0.42349622	0.43
4.775934	-4.2832675	0.4235018	0.35
4.8456817	-4.319219	0.4265031	0.32
4.8713956	-4.315209	0.4275147	0.47
9.89372	-8.727972	0.652438	0.19
9.889377	-8.670005	0.65047574	0.54
9.955081	-8.672979	0.65249866	0.35
10.013951	-8.696945	0.65450484	0.3
10.223759	-8.8238	0.6624986	0.18
10.196395	-8.744853	0.66054106	0.58
10.30012	-8.777798	0.6635575	0.3
11.64371	-9.862725	0.7223354	0.2
10.403505	-8.754775	0.6656104	0.28
10.372145	-8.673832	0.66365176	0.63
10.47504	-8.731765	0.66765106	0.23
10.622799	-8.799676	0.67265975	0.54
10.608444	-8.73172	0.6706982	0.28
11.676794	-9.550896	0.71654993	0.43
11.9126005	-9.682743	0.7255484	0.29
10.845567	-8.757628	0.67776394	0.41
10.804198	-8.668694	0.6748054	0.27
19.409462	-15.532916	1.045447	0.33
10.925762	-8.682648	0.6788376	0.2
19.444683	-15.363017	1.0435672	0.45
21.24339	-16.677681	1.1183597	0.29
13.579336	-10.58869	0.7885494	0.24
15.047854	-11.6596	0.8493804	0.33
15.060498	-11.594639	0.8484241	0.29
11.500236	-8.823391	0.6969396	0.14
11.454865	-8.731462	0.6939796	0.34
11.468533	-8.685486	0.6930109	0.31
11.382147	-8.564586	0.6880547	0.47
14.700657	-10.992126	0.82666826	0.32
11.616593	-8.627481	0.69609	0.37
11.675291	-8.615474	0.6971145	0.36
14.85184	-10.925134	0.8297538	0.3
11.961938	-8.741316	0.70812863	0.54
12.050643	-8.748287	0.7101509	0.24
22.390741	-16.15176	1.1390469	0.28
12.133002	-8.692304	0.7112058	0.17
21.10027	-15.020845	1.0813019	0.54
32.251812	-22.886826	1.5421824	0.25
32.471466	-22.889778	1.5482466	0.18
22.187832	-15.535245	1.1223339	0.0
3.3632255	-2.3217285	0.34618345	0.0
21.24697	-14.777988	1.0814795	0.0
3.3149161	-2.2727692	0.34419435	0.0
3.271629	-2.2288055	0.34220397	0.06
3.2634833	-2.215814	0.34120762	0.09
3.2791865	-2.210809	0.3412124	0.11
3.2689111	-2.1898222	0.3412187	0.0
3.2816336	-2.183819	0.3412232	0.0
3.3103693	-2.1888053	0.3422263	0.0
15.020395	-9.764905	0.8134205	0.55
35.396877	-22.854269	1.6300815	0.28
17.932943	-11.500055	0.92729557	0.12
14.999002	-9.486114	0.80754983	0.57
15.290779	-9.60397	0.8175636	0.32
15.567722	-9.744813	0.8285629	0.28
15.600387	-9.696843	0.8285929	0.36
14.964791	-9.237306	0.80165744	0.46
15.16553	-9.296225	0.8086764	0.54
16.343645	-9.948519	0.85464823	0.28
15.682042	-9.477994	0.82671076	0.2
14.773362	-8.86662	0.78978044	0.31
14.557111	-8.705781	0.7808036	0.48
14.871888	-8.83063	0.7928173	0.16
15.21568	-8.971463	0.8048302	0.51
15.405409	-9.018395	0.8108502	0.28
15.553122	-9.039355	0.81587213	0.5
15.17965	-8.7586355	0.7999119	0.35
15.197326	-8.706673	0.79993683	0.46
15.373213	-8.774591	0.8059445	0.29
15.47491	-8.76858	0.8089672	0.28
15.5346	-8.739594	0.81099045	0.59
17.137785	-9.569689	0.87197495	0.22
15.586943	-8.640665	0.8100393	0.21
15.734657	-8.658628	0.8150603	0.53
15.78934	-8.624648	0.81608343	0.24
15.708143	-8.547722	0.8130974	0.54
16.532066	-8.929294	0.84310615	0.26
16.56474	-8.880329	0.8431302	0.48
17.232603	-9.169002	0.86814463	0.34
17.897459	-9.45068	0.89216095	0.3
17.099886	-8.961191	0.8611958	0.27
17.12756	-8.908232	0.86121917	0.41
17.257427	-8.941187	0.8652299	0.3
17.288097	-8.888227	0.86525327	0.41
17.457811	-8.907191	0.8712751	0.35
17.771555	-8.996077	0.88129705	0.35
17.967274	-9.025029	0.8883193	0.33
17.93993	-8.941103	0.8863422	0.38
17.78472	-8.829217	0.8793537	0.26
17.55933	-8.649397	0.8703756	0.42
18.082127	-8.836177	0.8883978	0.36
18.1058	-8.778224	0.88841933	0.36
18.093462	-8.7022915	0.88744056	0.32
18.151142	-8.660321	0.8884616	0.36
18.202822	-8.615355	0.8894824	0.45
18.34869	-8.64931	0.8944935	0.31
18.57441	-8.684256	0.9015157	0.35
18.656094	-8.651277	0.9035365	0.43
18.78079	-8.638276	0.9075574	0.37
18.893484	-8.618281	0.91057825	0.2
18.84314	-8.52437	0.90759665	0.57
19.12887	-8.581292	0.91761947	0.29
19.24373	-8.597267	0.9216304	0.37
19.41543	-8.600249	0.92665184	0.39
19.37609	-8.510333	0.92466944	0.38
19.444773	-8.468365	0.9256884	0.19
19.566465	-8.448372	0.92970824	0.51
20.54633	-8.794973	0.96474516	0.27
20.087072	-8.561225	0.9467446	0.24
18.98253	-8.02181	0.90573746	0.22
20.757538	-8.694048	0.9697934	0.24
20.895227	-8.674055	0.97381365	0.38
21.029922	-8.653065	0.97783345	0.45
21.178617	-8.637068	0.9818534	0.2
24.387854	-9.854694	1.0989538	0.32
22.696384	-9.130496	1.0359178	0.29
22.716051	-9.055564	1.0359349	0.25
22.749723	-8.986628	1.0359521	0.34
24.463676	-9.574954	1.0970176	0.18
22.482012	-8.718898	1.0249751	0.4
22.445675	-8.6249895	1.0219883	0.23
24.940737	-9.4920025	1.1120809	0.14
25.372635	-9.610862	1.1271025	0.39
23.486004	-8.812743	1.0570568	0.16
23.422665	-8.705851	1.0540683	0.2
23.521349	-8.65889	1.0570849	0.39
24.847206	-9.057427	1.1031436	0.3
23.613697	-8.525014	1.0581135	0.19
27.891136	-10.0173235	1.2112713	0.27
24.862375	-8.843634	1.1021762	0.19
24.877043	-8.760715	1.101189	0.18
28.961254	-10.0941925	1.2463527	0.23
29.564993	-10.201057	1.2673888	0.17
28.168468	-9.6207	1.2163485	0.22
13.23231	-4.48351	0.6817805	0.17
24.399496	-8.2082815	1.0802187	0.53
13.131547	-4.334656	0.6767862	0.42
13.142259	-4.2936926	0.6767899	0.39
13.111952	-4.237747	0.6747919	0.52
26.124062	-8.335075	1.1373317	0.39
13.151363	-4.1598177	0.67579895	0.25
27.551723	-8.646702	1.1864027	0.26
13.328935	-4.146819	0.68081	0.24
13.572667	-4.1767764	0.6888224	0.39
29.673946	-9.005256	1.2585148	0.16
29.200567	-8.76252	1.2405009	0.25
28.562174	-8.473838	1.2174791	0.16
29.76096	-8.727536	1.2585369	0.31
29.731792	-8.668597	1.2575383	0.22
31.572626	-9.096095	1.3206244	0.13
32.263355	-9.185981	1.3446597	0.19
31.904991	-8.976209	1.330648	0.19
34.7379	-9.6534195	1.4297785	0.13
30.162184	-8.28298	1.2675765	0.47
29.94384	-8.122153	1.2595688	0.21
29.825668	-8.040242	1.2545644	0.09
30.134367	-8.022252	1.2645798	0.14
36.1545	-9.499542	1.4738542	0.12
36.358173	-9.43061	1.4808644	0.0
35.664787	-9.131942	1.4548333	0.13
36.375175	-9.070989	1.4778645	0.5
36.308002	-8.994071	1.4748609	0.21
36.32367	-8.877195	1.4748598	0.26
36.565353	-8.814257	1.4818685	0.2
36.878044	-8.767301	1.4918797	0.39
33.125492	-7.768443	1.3607047	0.2
35.428303	-8.189946	1.4398056	0.18
35.540146	-8.156979	1.4438086	0.16
38.34765	-8.546507	1.5389253	0.16
38.807343	-8.521525	1.5539397	0.16
38.974022	-8.429622	1.5589399	0.22
39.733406	-8.332713	1.5829574	0.0
39.715244	-8.264788	1.5819522	0.09
21.546814	-4.3533072	0.9531245	0.38
40.98	-7.992065	1.6219652	0.46
40.13764	-7.697397	1.5929157	0.27
40.569336	-7.648445	1.6069216	0.18
25.641626	-4.800752	1.0922673	0.22
25.602327	-4.710849	1.0902559	0.18
40.70654	-7.3437767	1.6088916	0.11
42.508286	-7.53055	1.6699526	0.0
44.47371	-7.590462	1.7360005	0.14
29.24679	-4.8586335	1.2123446	0.17
13.247114	-2.1717608	0.6636784	0.56
13.239832	-2.1278055	0.66267025	0.23
28.90088	-4.522003	1.1992875	0.27
28.679583	-4.396143	1.1912639	0.35
28.938288	-4.3421984	1.1992583	0.13
29.511003	-4.3332014	1.2182643	0.26
29.493856	-4.2832565	1.2182553	0.29
29.457561	-4.184365	1.2162371	0.52
69.31006	-9.58904	2.5777087	0.17
31.495007	-4.27025	1.2842765	0.28
31.410713	-4.159373	1.281254	0.18
31.318413	-4.046498	1.2782305	0.13
31.882277	-4.0684686	1.2972405	0.0
31.951984	-3.9755702	1.299222	0.0
78.19338	-9.44416	2.874786	0.0
75.63869	-8.655067	2.7855995	0.0
75.81436	-8.434319	2.7905543	0.0
75.06303	-8.112687	2.764478	0.0
75.55287	-8.045762	2.780467	0.0
75.809555	-7.8320045	2.7884207	0.0
33.347816	-3.3532488	1.3430902	0.0
33.31953	-3.245369	1.3420632	0.12
33.779247	-3.1834352	1.3570497	0.28
33.802956	-3.0785518	1.3580228	0.11
33.49967	-2.9447024	1.3469863	0.09
33.039528	-2.852807	1.33096	0.0
[truncated: 121,606 more rows]
