# Supplementary material for: Density-equalized RANDT scan matching with integrated outlier removal and point density uniformity
Source: PLoS One. 2026 Apr 28;21(4):e0345709. doi: 10.1371/journal.pone.0345709 (PMC13124066; doi:10.1371/journal.pone.0345709)
Supplement: S2 Dataset — Processed LiDAR data converted into CSV format, including spatial coordinates and associated attributes such as intensity values, used for analysis in this study. (ZIP) [file pone.0345709.s002.zip › Velodyne_CSV/000465.csv]

X	Y	Z	Intensity
46.936394	4.0822377	1.8056756	0.55
46.930977	4.2311735	1.805768	0.89
47.00256	4.3861074	1.8088641	0.84
46.990147	4.5340433	1.8089551	0.9
46.984734	4.68298	1.8090464	0.9
46.99332	4.832916	1.810138	0.95
47.21291	5.0048423	1.8182439	0.74
47.116703	5.0698147	1.8152826	0.0
47.06029	5.213753	1.8143691	0.0
76.94253	9.029173	2.8348691	0.0
72.14412	8.69431	2.6726348	0.0
70.217705	8.685312	2.6076155	0.05
69.448296	8.811258	2.5826845	0.0
68.82009	8.841246	2.5616972	0.0
67.02968	8.825251	2.5016732	0.08
65.17328	8.788263	2.4386353	0.09
65.03787	8.978185	2.4357452	0.17
65.04447	9.187097	2.436867	0.12
65.02406	9.39301	2.4369862	0.17
65.039665	9.603922	2.4391081	0.12
65.06546	9.712876	2.440171	0.16
65.08406	9.9247875	2.442293	0.27
65.07166	10.131701	2.4434106	0.18
65.06526	10.340614	2.444529	0.18
65.05787	10.548528	2.4446464	0.18
65.055466	10.75844	2.4467645	0.18
65.06726	10.865396	2.4478245	0.18
65.05987	11.074309	2.4489408	0.18
65.04647	11.282223	2.449056	0.18
65.046074	11.493135	2.4501724	0.0
45.536522	8.18649	1.7790568	0.07
44.86511	8.211479	1.757059	0.08
44.421703	8.274452	1.7430853	0.09
44.214497	8.307438	1.7360991	0.0
44.185093	8.44638	1.7361727	0.0
44.063694	8.566329	1.7332342	0.12
42.679276	8.436381	1.6861384	0.18
41.931866	8.4253845	1.6611174	0.15
41.174454	8.407392	1.6360922	0.16
40.591045	8.421385	1.6170866	0.23
39.804836	8.322425	1.5900182	0.0
39.55143	8.399392	1.5820518	0.0
38.12261	8.346412	1.5349905	0.3
37.6252	8.361404	1.5179856	0.25
37.066788	8.359404	1.4999701	0.25
36.511578	8.294431	1.4809229	0.21
36.414177	8.392389	1.4789687	0.29
36.42277	8.515338	1.4800295	0.52
36.30937	8.609299	1.4770721	0.17
36.413967	8.755239	1.4821461	0.49
36.277565	8.843203	1.4781845	0.36
35.735153	8.830207	1.4601613	0.28
35.258945	8.771231	1.444118	0.29
34.779537	8.767232	1.4281005	0.28
34.323128	8.767231	1.4130852	0.27
33.904716	8.774227	1.3990742	0.0
33.398304	8.755235	1.3830473	0.0
32.8589	8.723248	1.3650131	0.07
32.48549	8.7342415	1.3530042	0.16
32.145283	8.696257	1.3409739	0.0
31.766872	8.701254	1.3289615	0.0
31.393463	8.705252	1.3169485	0.0
31.025053	8.70825	1.3049347	0.12
30.576641	8.686258	1.2899063	0.11
30.208231	8.684259	1.2778896	0.27
29.858822	8.685259	1.2668747	0.32
29.545614	8.644275	1.2558429	0.34
29.213207	8.646274	1.2458286	0.36
28.884796	8.6482725	1.2348142	0.35
26.613335	8.05851	1.155456	0.24
26.46893	8.10549	1.1504685	0.51
26.347523	8.159468	1.1474847	0.38
26.067314	8.117485	1.1384529	0.38
25.789904	8.120482	1.1294396	0.36
25.513494	8.121482	1.1204253	0.43
25.240082	8.122482	1.1114107	0.35
24.972675	8.122481	1.1023958	0.38
24.710264	8.12348	1.0943812	0.45
24.463856	8.127478	1.0863683	0.25
24.39165	8.14647	1.0843714	0.52
24.413248	8.239433	1.0864087	0.34
24.395845	8.319402	1.0864383	0.63
24.224442	8.345391	1.0814375	0.18
23.255003	8.093492	1.0472804	0.39
23.023594	8.09449	1.0402657	0.4
22.806185	8.098489	1.0332526	0.35
22.589977	8.061503	1.0262243	0.43
22.381567	8.066501	1.0192118	0.34
22.149157	8.061503	1.0121936	0.44
21.961744	8.072499	1.006184	0.36
21.741339	8.0685	0.9991665	0.44
21.540926	8.071499	0.9931526	0.36
21.330517	8.0695	0.98613584	0.47
21.160307	8.04351	0.9801138	0.38
20.958897	8.04251	0.9740977	0.38
20.76949	8.044511	0.9680832	0.4
20.585075	8.048509	0.9620696	0.48
20.384663	8.044511	0.95605165	0.31
20.301258	8.085494	0.95405793	0.41
20.300062	8.12148	0.9540695	0.52
20.306656	8.19945	0.95509505	0.4
20.318256	8.278419	0.9571212	0.44
20.252853	8.326401	0.9551304	0.64
20.231451	8.392375	0.95514894	0.32
20.273054	8.484339	0.9581811	0.36
18.986588	8.015523	0.91191745	0.19
18.864378	7.99953	0.9079009	0.36
18.704967	8.00153	0.902886	0.46
18.56156	8.009526	0.8978742	0.36
18.389145	8.004529	0.89285535	0.49
18.242735	8.009527	0.88884175	0.38
18.076324	8.00453	0.88282305	0.48
17.94512	7.9795394	0.87880224	0.38
17.800705	7.9835386	0.87478787	0.5
17.6663	7.989537	0.8707749	0.39
17.511889	7.986538	0.8657571	0.42
17.393482	7.9985337	0.86174697	0.44
17.384077	8.06151	0.8627625	0.47
17.372679	8.122488	0.86277694	0.46
17.392477	8.165471	0.86479026	0.48
17.395071	8.234445	0.86580807	0.47
17.32567	8.268433	0.8638083	0.67
17.293264	8.320414	0.86381716	0.48
17.223866	8.353402	0.8618166	0.36
17.00845	8.315417	0.8547805	0.25
16.998045	8.377394	0.8557938	0.18
16.068779	7.950558	0.82057446	0.39
15.961369	7.9605556	0.8175627	0.41
15.83396	7.959556	0.8135455	0.43
15.71255	7.960557	0.81052935	0.43
15.585136	7.958558	0.80651146	0.45
15.474729	7.9635572	0.8034972	0.46
15.342314	7.9575605	0.79847723	0.59
15.179105	7.902582	0.79344255	0.38
14.992684	7.866596	0.78740823	0.48
14.889275	7.8725953	0.7843943	0.39
14.770865	7.8695974	0.78037614	0.5
14.675455	7.8785944	0.7773635	0.4
14.63105	7.9145823	0.77736354	0.53
14.628855	7.942572	0.7773684	0.54
14.629449	8.00355	0.7783798	0.55
14.628052	8.062529	0.77939034	0.55
14.61465	8.11551	0.7793976	0.54
14.625248	8.182486	0.781411	0.53
14.623848	8.242465	0.78242105	0.52
14.609447	8.295445	0.78242755	0.45
14.537243	8.284451	0.7804136	0.62
14.51584	8.333433	0.780418	0.73
13.585344	7.8576136	0.7451827	0.33
13.485938	7.856615	0.7421652	0.42
13.383529	7.853617	0.73914653	0.41
13.238108	7.8256288	0.7341163	0.51
13.106897	7.775648	0.7300854	0.39
13.016481	7.7786484	0.7270692	0.42
12.906075	7.767654	0.72404724	0.52
12.834662	7.78065	0.72203547	0.39
12.748252	7.7836504	0.7190194	0.42
12.653845	7.780653	0.7170008	0.53
12.571439	7.7846527	0.7139852	0.4
12.516227	7.778656	0.7129736	0.52
12.509827	7.8296385	0.7129782	0.52
12.435412	7.8386364	0.71096426	0.46
12.325997	7.824643	0.7079404	0.62
12.238588	7.823645	0.7049223	0.34
12.05917	7.7626686	0.6988786	0.51
11.996759	7.7766657	0.69786674	0.33
11.907549	7.7456775	0.6948447	0.51
11.851142	7.7626724	0.69283414	0.32
11.757731	7.7546773	0.6908131	0.5
11.69432	7.7666745	0.6888001	0.31
11.597909	7.75568	0.6857777	0.5
11.553506	7.7786736	0.6847694	0.34
11.522102	7.8106637	0.6847646	0.42
11.467886	7.8016677	0.68275154	0.5
11.401476	7.809667	0.68173665	0.4
11.31207	7.8006716	0.678715	0.5
11.246659	7.8086705	0.6767	0.39
11.162248	7.802675	0.67467934	0.5
11.089837	7.804676	0.67266184	0.4
11.078441	7.8486624	0.67366123	0.49
11.0902405	7.8836503	0.67466587	0.48
11.0908375	7.937633	0.6756684	0.5
11.083437	7.9856176	0.6756686	0.51
11.074034	8.032603	0.67666805	0.5
11.077638	8.088585	0.67767096	0.49
11.0832405	8.146566	0.67967427	0.49
11.083041	8.173558	0.67967504	0.49
11.073643	8.220544	0.68067384	0.42
11.079245	8.279526	0.68167675	0.43
11.073844	8.330509	0.6826764	0.43
11.050446	8.367499	0.68267065	0.67
9.92686	7.5697827	0.63635075	0.2
9.889448	7.591777	0.63534033	0.56
9.8882475	7.61577	0.6363401	0.62
9.923851	7.6937447	0.6383503	0.27
9.937463	7.753726	0.64035416	0.5
9.878048	7.758726	0.6383368	0.55
9.851644	7.7887177	0.6383288	0.52
9.793231	7.793719	0.63731146	0.43
9.744025	7.7797246	0.635297	0.44
9.682611	7.7817264	0.6342785	0.41
9.617201	7.7797294	0.6322586	0.44
9.567797	7.7897286	0.63124317	0.47
9.578395	7.8497105	0.63224477	0.56
9.523988	7.855711	0.63122755	0.54
9.46058	7.8537135	0.62920755	0.53
9.41737	7.843719	0.6281942	0.54
9.339956	7.829726	0.62617	0.7
9.280544	7.8307285	0.62415063	0.21
6.4796276	5.515522	0.5003436	0.35
9.171732	7.838731	0.62211454	0.44
9.115316	7.8417325	0.62009555	0.54
9.063908	7.847733	0.61907786	0.54
8.991693	7.810747	0.61605567	0.69
6.264757	5.491535	0.49426988	0.41
8.906874	7.8377438	0.6150248	0.18
6.2259364	5.5285254	0.49425262	0.51
8.78505	7.830752	0.6119827	0.3
8.71364	7.816759	0.6089585	0.61
6.118701	5.539525	0.49221185	0.25
8.652027	7.8367567	0.6079348	0.41
8.649629	7.8847437	0.6089298	0.59
8.655228	7.9407277	0.610927	0.39
8.638831	7.9757195	0.61091775	0.59
8.636432	8.024706	0.6119122	0.58
8.611025	8.0527	0.6119	0.69
8.572621	8.0676985	0.61188394	0.27
8.528406	8.052705	0.6098686	0.6
8.478003	8.055707	0.6088489	0.23
5.9840264	5.739472	0.49313658	0.56
8.347177	8.033721	0.6048005	0.15
5.4250884	5.276626	0.468969	0.36
5.663741	5.5405416	0.4810316	0.21
5.6825423	5.5765305	0.48203442	0.55
5.6641293	5.5945263	0.4820241	0.27
5.853758	5.817456	0.492072	0.39
5.7133245	5.7154903	0.48602724	0.29
5.387852	5.4275846	0.47093078	0.5
7.9460936	8.02375	0.5956393	0.14
6.018192	6.1323614	0.50309515	0.34
5.707912	5.838457	0.48900583	0.52
5.8611407	6.0703864	0.49803603	0.46
5.9827695	6.2343364	0.50506324	0.39
5.592266	5.869455	0.48694903	0.28
7.63843	8.040769	0.58850455	0.37
7.5770144	8.027777	0.58647937	0.39
5.8763275	6.263335	0.50301	0.47
5.5548534	5.961433	0.4879155	0.34
5.5724435	6.019417	0.48991305	0.38
4.812845	5.2426624	0.45270023	0.15
7.129091	7.7778716	0.5693187	0.56
7.096688	7.791871	0.5693011	0.28
5.091903	5.631545	0.4687582	0.37
5.2615485	5.8534784	0.47879633	0.34
5.2411404	5.868476	0.47878328	0.53
5.196718	5.8574815	0.47676367	0.17
5.315353	6.0274315	0.48378724	0.28
5.443983	6.2113776	0.49181286	0.33
5.3555536	6.151398	0.48778117	0.39
5.376363	6.1943865	0.48978245	0.3
5.2058992	6.0404363	0.48172924	0.38
4.9214063	5.7525263	0.46864682	0.16
5.385149	6.3263545	0.49375805	0.46
5.2797246	6.243382	0.4887221	0.33
5.3513403	6.368347	0.49373102	0.12
6.520346	7.7879233	0.5560188	0.61
4.9516053	5.957475	0.47461537	0.18
4.5280814	5.4906173	0.45249972	0.41
6.2358546	7.6229873	0.5459075	0.59
5.0820503	6.2713923	0.48561004	0.2
6.163031	7.633992	0.54386586	0.68
6.1106176	7.619001	0.54284114	0.34
4.986008	6.2564034	0.48256084	0.22
6.067011	7.6390014	0.54281247	0.37
6.029594	7.643004	0.54179084	0.53
5.989184	7.642009	0.5407687	0.51
5.948772	7.641013	0.53974634	0.52
4.8629603	6.307404	0.48147792	0.56
5.796928	7.546049	0.53368515	0.26
5.8497496	7.6390247	0.5376909	0.3
5.8123307	7.6420283	0.53666866	0.51
5.7659154	7.6320357	0.53564453	0.41
5.7295027	7.6350393	0.53462255	0.51
5.688089	7.631045	0.5345994	0.51
5.6786995	7.668039	0.5345837	0.46
5.684311	7.726027	0.5365709	0.48
5.694109	7.766018	0.5375655	0.48
5.685707	7.807011	0.53854895	0.61
5.6793213	7.8490043	0.53953314	0.53
4.439388	6.2044687	0.47025347	0.12
5.6765227	7.9519854	0.5425018	0.7
5.645114	7.961988	0.54247963	0.22
5.6339207	7.9719872	0.5424698	0.39
5.6095133	7.991987	0.54244876	0.46
5.5671015	7.985994	0.5414241	0.68
5.6117334	8.102967	0.5454169	0.41
5.687372	8.266928	0.5514149	0.35
5.658969	8.281929	0.5513923	0.29
5.6445675	8.317925	0.55237204	0.38
5.6193647	8.30893	0.5513587	0.25
5.570942	8.295939	0.55033153	0.45
5.5595536	8.334934	0.55031186	0.23
5.5131283	8.324944	0.54928476	0.25
5.435703	8.2659645	0.54625267	0.2
5.4253097	8.30696	0.54723257	0.39
5.384894	8.3039665	0.54620665	0.23
5.3186574	8.232987	0.5431855	0.2
5.261246	8.201002	0.54115736	0.11
5.08576	7.988064	0.53210914	0.4
5.038339	7.971073	0.5300824	0.62
5.0449467	8.038062	0.5320644	0.32
5.0015407	8.02507	0.53103876	0.58
4.96213	8.019078	0.5300134	0.6
4.992947	8.097061	0.5330081	0.23
5.0585914	8.260025	0.53899777	0.35
5.045195	8.297022	0.5399755	0.21
4.9817634	8.254039	0.53794557	0.28
4.9683757	8.290036	0.53792334	0.26
4.930957	8.289042	0.5378968	0.2
4.8675337	8.243061	0.53486747	0.27
4.8803473	8.294051	0.53685844	0.28
4.815921	8.246069	0.5338288	0.19
4.368863	7.6072397	0.50773275	0.51
4.3364534	7.6072454	0.50770855	0.48
4.302038	7.6042514	0.5066838	0.5
4.269626	7.604257	0.5056593	0.52
4.2554235	7.6072598	0.50564736	0.54
4.2230086	7.6072655	0.5056226	0.52
4.190593	7.607271	0.5045978	0.51
4.1581883	7.6052775	0.5045735	0.51
4.12477	7.603284	0.5035484	0.5
4.0933557	7.6042895	0.5025235	0.52
4.08015	7.6092916	0.5025112	0.52
4.0427437	7.5973	0.5014864	0.53
4.011338	7.5963063	0.5014619	0.54
3.9779193	7.5933137	0.50043654	0.54
3.9485111	7.5963187	0.5004118	0.51
3.9170954	7.596325	0.49938652	0.5
3.890685	7.6053286	0.49936152	0.52
3.8714752	7.598334	0.49934873	0.51
3.8380692	7.592341	0.49832392	0.51
3.8076615	7.5923476	0.49829894	0.51
3.77724	7.5943537	0.497273	0.5
3.7458293	7.59236	0.49724776	0.54
3.719414	7.601365	0.49722198	0.52
3.6910102	7.60437	0.4961969	0.53
3.668798	7.5903764	0.495184	0.54
3.638383	7.590383	0.49515828	0.51
3.6099753	7.5933895	0.49513286	0.53
3.5755663	7.5833974	0.49410766	0.51
3.5521498	7.598401	0.49408117	0.52
3.5197406	7.5924087	0.4930557	0.52
3.4903333	7.5924153	0.49303016	0.51
3.473126	7.58742	0.4920173	0.5
3.44572	7.5914254	0.49199158	0.51
3.412296	7.584434	0.4919652	0.52
3.3868923	7.5924387	0.49093923	0.51
3.3584814	7.594445	0.4909131	0.52
3.3260682	7.5874534	0.48988718	0.51
3.298651	7.592459	0.48986033	0.51
3.2774405	7.577466	0.48884782	0.53
3.2490373	7.5774727	0.4888221	0.52
3.224625	7.5884776	0.48879498	0.5
3.1952114	7.5874853	0.48876852	0.51
3.1658032	7.585492	0.48774233	0.51
3.136387	7.5844994	0.4877156	0.49
3.1211805	7.5825033	0.4867024	0.51
3.0927656	7.5835104	0.4866755	0.5
3.065353	7.5865173	0.48664847	0.5
3.037939	7.589524	0.48662132	0.51
3.0105312	7.5915303	0.48559448	0.51
2.9771233	7.5775404	0.4845692	0.52
2.9497063	7.5805473	0.48454162	0.52
2.9334967	7.575552	0.48452842	0.52
2.9090955	7.5835576	0.48450124	0.5
2.879675	7.5815654	0.48347375	0.52
2.8502576	7.5785737	0.4834466	0.5
2.8258603	7.5855794	0.4834195	0.5
2.7974398	7.5855875	0.48339164	0.49
2.768031	7.580596	0.482365	0.48
2.7538247	7.5796	0.48235145	0.5
2.7254128	7.5776076	0.48132423	0.5
2.6990032	7.580615	0.48129648	0.5
2.6735978	7.5856214	0.48126864	0.5
2.6411734	7.573632	0.48024178	0.51
2.6147661	7.5756392	0.48021412	0.51
2.5953646	7.597643	0.4801838	0.5
2.5751438	7.5806503	0.4801714	0.5
2.5467298	7.577658	0.47914383	0.51
2.5193193	7.5766664	0.47911614	0.5
2.4939094	7.581674	0.47908747	0.5
2.4644964	7.5746827	0.4780604	0.51
2.4410923	7.584689	0.47803113	0.5
2.4146843	7.5856967	0.478003	0.5
2.4004667	7.585701	0.4779881	0.5
2.3720555	7.5807104	0.47696063	0.49
2.3426356	7.57372	0.47693297	0.49
2.3172355	7.5757275	0.476905	0.48
2.2938251	7.5867343	0.47687453	0.48
2.2674174	7.586743	0.47684622	0.5
2.2359889	7.5737534	0.47581887	0.51
2.224789	7.579756	0.47580376	0.5
2.1983745	7.580765	0.47577462	0.5
2.1659606	7.559776	0.4747499	0.5
2.1435556	7.5727825	0.47471887	0.5
2.1211424	7.587789	0.47468668	0.51
2.0907342	7.5717998	0.47366124	0.5
2.0643196	7.5718083	0.473632	0.5
2.051108	7.5728126	0.4736168	0.49
2.021686	7.562823	0.47258908	0.5
1.999288	7.5738306	0.47355843	0.5
1.97388	7.5758386	0.47252882	0.5
1.9444613	7.563849	0.47250175	0.49
1.9190389	7.5688577	0.47247037	0.47
1.8946363	7.572866	0.47244054	0.48
1.8784324	7.5588717	0.47142926	0.48
1.8530124	7.5628805	0.4713981	0.5
1.828597	7.569889	0.47136638	0.5
1.8021898	7.5658984	0.47133794	0.48
1.7737753	7.554909	0.4703107	0.49
1.7493622	7.5609174	0.47027916	0.48
1.7361608	7.5579224	0.4702653	0.49
1.713752	7.5719295	0.47023174	0.5
1.6873341	7.5699396	0.47020173	0.49
1.6569222	7.5469513	0.46917784	0.5
1.6345166	7.559959	0.4691445	0.5
1.6090989	7.561969	0.46911317	0.5
1.5816815	7.553979	0.4680846	0.5
1.5694739	7.556983	0.4680684	0.48
1.5460645	7.565992	0.46903554	0.5
1.5176469	7.552003	0.4680086	0.49
1.49324	7.555012	0.46797743	0.48
1.4668208	7.5510225	0.46794742	0.47
1.4424201	7.5520315	0.46691713	0.48
1.418012	7.5550413	0.46688563	0.49
1.4037877	7.552047	0.4668697	0.49
1.3763758	7.5390573	0.46584284	0.47
1.3519716	7.540067	0.46581212	0.5
1.3245556	7.5270786	0.465785	0.68
1.3091564	7.5810833	0.46673694	0.38
1.307808	7.7050815	0.471669	0.4
1.3094752	7.8480783	0.4755946	0.35
1.3042871	7.89108	0.47756508	0.72
1.2778718	7.890091	0.47753233	0.67
1.2574803	7.9200983	0.47749045	0.42
1.24109	7.9781046	0.4794385	0.48
1.2206999	8.010113	0.48039535	0.61
1.2113423	8.109116	0.48333013	0.25
1.1879431	8.127125	0.48429048	0.36
1.1787443	8.1551285	0.4852636	0.17
1.1463124	8.121143	0.48324013	0.37
1.1138891	8.080157	0.48222032	0.22
1.0914794	8.112167	0.48317394	0.21
1.0650803	8.106179	0.4831428	0.21
1.0366565	8.09619	0.48211107	0.18
1.0192759	8.159199	0.48405415	0.39
0.9980407	8.104208	0.48205602	0.2
0.97765815	8.143218	0.483008	0.25
0.65415126	5.976375	0.4097559	0.15
0.92182016	8.124243	0.48194432	0.28
0.8944042	8.116255	0.48191214	0.18
0.59389013	5.9684	0.40967852	0.34
0.8445941	8.138279	0.48283342	0.27
0.5793297	6.0864053	0.41359404	0.16
0.7989511	8.0863	0.48080027	0.14
0.779571	8.144308	0.4827424	0.18
0.7451121	8.080324	0.47973055	0.3
0.71970344	8.087336	0.47969207	0.18
0.69128203	8.064349	0.4786658	0.09
0.42568797	5.744473	0.40156892	0.39
0.3923654	5.5104885	0.39365077	0.21
0.35384986	5.303505	0.3857103	0.2
0.3314114	5.247515	0.38470933	0.35
0.32001135	5.3165197	0.38665506	0.27
0.3066227	5.3565254	0.38761395	0.18
0.25200382	4.925549	0.37277314	0.21
0.22049846	4.741563	0.36682916	0.18
0.21631783	4.7805643	0.36780155	0.23
0.1968919	4.7235723	0.36580473	0.24
0.17844585	4.6895804	0.36479658	0.26
0.16604143	4.7325864	0.36675468	0.36
0.14862002	4.6975927	0.36474842	0.25
0.13421683	4.7045994	0.36572328	0.31
0.12700772	4.7146025	0.36570713	0.32
0.11158458	4.717609	0.36568263	0.34
0.09515161	4.704616	0.3656654	0.27
0.07872542	4.6836233	0.36465254	0.31
0.0653361	4.7066298	0.3656198	0.38
0.04890605	4.685636	0.3646068	0.32
0.03449114	4.710643	0.36557132	0.38
0.026284955	4.6866465	0.3645722	0.31
0.01086127	4.6876535	0.36454836	0.34
-0.0045542335	4.67566	0.36353165	0.32
-0.018964443	4.7046666	0.36449376	0.41
-0.03438298	4.695674	0.36447525	0.29
-0.049802404	4.683681	0.3644583	0.26
-0.064202555	4.7086873	0.36442247	0.45
-0.07962163	4.680695	0.3644142	0.31
-0.08784818	4.686699	0.3643982	0.29
-0.10327134	4.6757054	0.36338046	0.38
-0.117667586	4.677712	0.3633571	0.35
-0.13308708	4.7057195	0.36431777	0.42
-0.14851558	4.685727	0.36430475	0.28
-0.1629025	4.707734	0.36427024	0.43
-0.17114134	4.6747375	0.36327544	0.25
-0.18552418	4.702745	0.36423758	0.43
-0.20095675	4.686753	0.36422208	0.28
-0.21638218	4.6847596	0.36419886	0.36
-0.23180634	4.6847672	0.36417452	0.35
-0.24619862	4.6887746	0.3641495	0.24
-0.26262495	4.715783	0.36510867	0.5
-0.2688345	4.673785	0.36312175	0.3
-0.28425285	4.679793	0.36309388	0.32
-0.30064705	4.729802	0.3650404	0.38
-0.31408134	4.673808	0.36304936	0.25
-0.3314882	4.728818	0.36499146	0.38
-0.34591147	4.706825	0.36398017	0.3
-0.36231685	4.7358336	0.36493793	0.36
-0.36950922	4.7378373	0.3649252	0.3
-0.382956	4.687844	0.36393052	0.22
-0.40034616	4.738854	0.36587465	0.31
-0.41674197	4.765863	0.3658333	0.2
-0.57066274	7.4850173	0.4571136	0.17
-0.59603506	7.5270333	0.4580503	0.4
-0.6204446	7.532048	0.45800853	0.21
-0.63265485	7.5310555	0.45798945	0.25
-0.52233446	5.339936	0.3853509	0.21
-0.5407403	5.357947	0.38631105	0.25
-0.55714035	5.3549557	0.38628572	0.29
-0.5745736	5.3479652	0.38526073	0.3
-0.5929716	5.3669763	0.38622016	0.34
-0.61040074	5.361986	0.38619396	0.34
-0.6186147	5.3549905	0.38618407	0.29
-0.63302255	5.329998	0.38517347	0.25
-0.65043896	5.331008	0.3851439	0.35
-0.6688712	5.335019	0.38511097	0.31
-0.68727237	5.3500304	0.38607216	0.31
-0.7066632	5.3760424	0.38702577	0.36
-0.72310317	5.3590517	0.38600716	0.22
-0.7392454	5.442064	0.38893583	0.32
-0.7636462	5.50008	0.3908639	0.18
-0.8158777	5.8241215	0.40160388	0.32
-0.84921414	5.9571466	0.4064771	0.19
-0.87258923	5.9991617	0.4074153	0.27
-0.8940184	6.0081754	0.40837425	0.25
-0.9134304	6.008188	0.4083413	0.3
-0.9216318	5.999192	0.40733206	0.32
-0.94304216	6.0132065	0.40828818	0.34
-0.961472	6.001218	0.40826303	0.29
-0.97987896	5.9962296	0.40823412	0.3
-1.000305	5.998243	0.40819803	0.3
-1.0177075	5.9882526	0.4071733	0.32
-1.0411149	6.013269	0.4081199	0.35
-1.0503273	6.0082746	0.4081066	0.32
-1.0797002	6.0762963	0.41102028	0.39
-1.1080824	6.1333165	0.4129414	0.34
-1.1603736	6.3453574	0.41974032	0.23
-1.2136514	6.558399	0.42653704	0.26
-1.2470177	6.634424	0.42943954	0.31
-1.259214	6.644433	0.43041316	0.29
-1.2806382	6.6394467	0.4293784	0.28
-1.3070416	6.6654654	0.43031883	0.35
-1.3374256	6.715488	0.4322398	0.33
-1.3717893	6.788514	0.43514186	0.34
-1.4131413	6.8955455	0.43901414	0.3
-1.4803878	7.147599	0.4467662	0.28
-1.5185144	7.2906303	0.45162556	0.26
-1.5489048	7.3256536	0.45355406	0.3
-1.578284	7.3576746	0.45448583	0.33
-1.6106882	7.395699	0.45640904	0.33
-1.6420652	7.4347224	0.45733353	0.36
-1.6714759	7.4557443	0.4582706	0.42
-1.7038529	7.496769	0.45919216	0.39
-1.7150712	7.4887767	0.45917624	0.59
-1.7763658	7.6678267	0.465976	0.58
-1.7499446	7.4168005	0.4571505	0.14
-1.7868098	7.3578258	0.4551142	0.63
-1.8072356	7.338841	0.45508698	0.12
-1.8695279	7.5118914	0.4608877	0.24
-1.879739	7.501899	0.4608743	0.45
-1.9061464	7.5079184	0.46082357	0.46
-1.9335567	7.5169396	0.4617694	0.43
-1.9549775	7.5009546	0.46073854	0.46
-1.9813973	7.5039754	0.461689	0.45
-2.008808	7.5119963	0.46163508	0.46
-2.0312195	7.5020127	0.46159914	0.46
-2.0454369	7.505024	0.46157166	0.47
-2.0698385	7.5040426	0.4615275	0.47
-2.0942638	7.498061	0.46148565	0.47
-2.1216664	7.5070825	0.46243086	0.49
-2.140095	7.480096	0.4614102	0.69
-2.0996883	7.2250586	0.45260975	0.38
-2.1230922	7.2230773	0.45356745	0.49
-2.1123524	7.137067	0.45062926	0.2
-2.1168354	7.059068	0.4476589	0.35
-2.1093137	6.94506	0.4437282	0.18
-2.1227543	6.907069	0.44272155	0.36
-2.1122575	6.783058	0.43880102	0.18
-2.1187062	6.724062	0.43681732	0.35
-2.124173	6.6600647	0.43483776	0.19
-2.1223924	6.6170626	0.4338617	0.33
-2.1917138	6.7741203	0.43865615	0.16
-2.3787549	7.329281	0.4580389	0.16
-2.1617253	6.514091	0.43083656	0.19
-3.8701775	12.114575	0.62294865	0.18
-3.873676	11.988578	0.6190028	0.25
-3.8572145	11.801562	0.6121235	0.12
-3.8614557	11.749566	0.6111405	0.36
-3.9737003	11.976664	0.6188214	0.0
-5.66733	16.827145	0.7873251	0.49
-5.6119914	16.478098	0.7755958	0.24
-5.820057	16.932281	0.7919882	0.55
-5.8233147	16.853285	0.7890197	0.2
-5.923632	16.973373	0.79377365	0.35
-6.0478864	17.165485	0.8014481	0.4
-6.1482005	17.281574	0.80620366	0.18
-5.99906	16.673445	0.78477275	0.36
-5.80102	15.937272	0.7604946	0.23
-6.011824	16.458458	0.7788496	0.54
-6.1979585	16.816624	0.7913278	0.25
-6.1535807	16.525587	0.78154826	0.36
-6.1740627	16.419607	0.77855855	0.32
-6.1935487	16.311626	0.77557147	0.52
-6.596238	17.244984	0.8083679	0.16
-6.3153424	16.324738	0.77733195	0.59
-6.5823236	16.87798	0.7975641	0.23
-6.468812	16.497879	0.78395724	0.36
-2.0742462	4.780976	0.3747971	0.09
-6.5481777	16.548952	0.786781	0.0
-2.068715	4.7199693	0.3728345	0.18
-2.1010983	4.758997	0.374753	0.45
-2.115519	4.7510085	0.37472758	0.15
-5.407206	12.881947	0.66065663	0.41
-5.4067106	12.761949	0.6567114	0.43
-5.4101925	12.656954	0.65375143	0.41
-5.4136806	12.551959	0.6507913	0.46
-5.4091835	12.428956	0.64685464	0.46
-5.4096756	12.31996	0.6439019	0.46
-5.3939514	12.227946	0.6409734	0.46
-5.3944435	12.120949	0.63701946	0.46
-5.3979335	12.021954	0.63405603	0.44
-5.397416	11.917955	0.63110244	0.46
-5.39491	11.808954	0.6271549	0.48
-5.39539	11.709957	0.6241968	0.47
-5.3968806	11.611961	0.6212363	0.48
-5.3761506	11.517943	0.618318	0.47
-5.3826294	11.433951	0.6163413	0.5
-5.388108	11.348958	0.6133668	0.48
-5.3855925	11.248959	0.6104145	0.49
-5.383079	11.149959	0.60746175	0.46
-5.383558	11.058961	0.60449934	0.45
-5.384037	10.968964	0.6015364	0.48
-5.3703046	10.893952	0.5995956	0.46
-5.3677855	10.7999525	0.59664017	0.47
-5.3632703	10.7029505	0.5936899	0.46
-5.365742	10.621956	0.5917187	0.48
-5.370215	10.544962	0.58874166	0.47
-5.362699	10.445957	0.58579785	0.48
-5.3681707	10.372965	0.58381695	0.47
-5.372637	10.299972	0.58183783	0.5
-5.3529034	10.2199545	0.5789107	0.48
-5.354378	10.141958	0.5769396	0.48
-5.3538537	10.06096	0.5739736	0.48
-5.351329	9.977961	0.5720124	0.51
-5.3537984	9.904966	0.5700369	0.49
-5.355262	9.831969	0.5670632	0.5
-5.337525	9.7599535	0.5651283	0.49
-5.338992	9.687959	0.56315416	0.52
-5.3404574	9.616962	0.56117946	0.5
-5.341928	9.545966	0.5592046	0.49
-5.3463955	9.480972	0.5572211	0.53
-5.3478622	9.411977	0.5552452	0.5
-5.344332	9.334975	0.55228275	0.5
-5.332586	9.277966	0.5503292	0.52
-5.331054	9.205967	0.5483604	0.51
-5.329528	9.133967	0.5463915	0.52
-5.334978	9.076976	0.54440224	0.51
-5.337443	9.013981	0.5434214	0.51
-5.334905	8.943981	0.5414535	0.51
-5.3303857	8.868979	0.5384915	0.5
-5.318634	8.815969	0.53653604	0.49
-5.3170943	8.749971	0.5355643	0.49
-5.325544	8.700982	0.5335652	0.49
-5.325008	8.636984	0.53159034	0.5
-5.3234797	8.570985	0.52961826	0.52
-5.3249393	8.51199	0.5286372	0.5
-5.324402	8.449991	0.5266613	0.51
-5.3056545	8.388975	0.5247232	0.48
-5.312112	8.3389845	0.522728	0.5
-5.318558	8.290993	0.5217321	0.54
-5.317026	8.228994	0.519758	0.48
-5.3164797	8.170997	0.5187802	0.46
-5.3129416	8.107996	0.5168105	0.47
-5.312411	8.048998	0.5148328	0.46
-5.3076477	8.012996	0.5138558	0.45
-5.319092	7.975009	0.5128452	0.66
-5.3485074	7.9660397	0.5127862	0.64
-5.384922	7.967078	0.5137088	0.62
-5.4223375	7.969117	0.5146288	0.64
-5.4547596	7.963151	0.51456213	0.64
-5.4911776	7.963189	0.5154849	0.65
-5.5153623	7.974214	0.51642966	0.65
-5.547789	7.9672484	0.5163632	0.66
-5.585197	7.969288	0.5172829	0.64
-5.6136184	7.9573183	0.5172266	0.64
-5.649035	7.955356	0.51815176	0.63
-5.691443	7.9634004	0.51905864	0.63
-5.7288675	7.96244	0.5189791	0.64
-5.7460756	7.960458	0.518943	0.64
-5.781486	7.958496	0.51986796	0.63
-5.8178973	7.9575353	0.5207904	0.65
-5.8573146	7.9595776	0.5217053	0.65
-5.892727	7.9566154	0.52163047	0.65
-5.9291506	7.953655	0.5225534	0.63
-5.960569	7.944689	0.52248895	0.61
-5.990767	7.95972	0.52341914	0.62
-6.0241885	7.9527574	0.52434963	0.64
-6.0595937	7.9497957	0.5242745	0.64
-6.1030064	7.955842	0.52517915	0.67
-6.136424	7.9488792	0.5261094	0.66
-6.1348863	7.8938813	0.5241306	0.54
-6.138346	7.845889	0.52313864	0.52
-6.126584	7.8048797	0.52217716	0.52
-6.1310315	7.759887	0.520182	0.53
-6.143471	7.7259045	0.5201659	0.63
-6.1749053	7.714939	0.5201014	0.64
-6.1953316	7.6919637	0.5200645	0.57
-10.234329	12.847981	0.73069435	0.42
-10.296739	12.845053	0.73256093	0.36
-10.334941	12.851095	0.7324767	0.43
-10.403345	12.855172	0.73432803	0.39
-10.470755	12.856248	0.73518234	0.36
-10.527167	12.845314	0.7360641	0.4
-10.595576	12.847392	0.7379157	0.34
-10.654997	12.837462	0.7387905	0.4
-10.694194	12.844506	0.73970354	0.39
-10.771587	12.857594	0.74153197	0.35
-10.831015	12.845663	0.74240714	0.41
-10.898425	12.844741	0.7432614	0.34
-10.961832	12.839814	0.7441255	0.48
-11.03024	12.839893	0.7459771	0.41
-7.1357584	8.13897	0.54888225	0.14
-7.154966	8.135993	0.54984117	0.41
-7.1963887	8.132041	0.5507518	0.26
-7.2537894	8.147104	0.5516219	0.34
-7.2862134	8.133143	0.55255514	0.71
-7.296664	8.09316	0.55154395	0.23
-11.479912	12.831416	0.75400215	0.34
-11.540328	12.8194895	0.7548741	0.48
-11.609503	12.856565	0.7577122	0.25
-11.6589365	12.8306265	0.7576121	0.61
-11.695379	12.790675	0.7575445	0.18
-7.369112	7.895263	0.54744214	0.6
-7.387556	7.8652883	0.5474101	0.3
-11.731787	12.5897455	0.75352424	0.34
-11.804201	12.588832	0.75536615	0.36
-11.844401	12.592878	0.75627697	0.35
-11.912819	12.58696	0.7571289	0.33
-11.982227	12.583042	0.757978	0.34
-12.04665	12.572121	0.75984	0.34
-12.126049	12.578214	0.76166415	0.33
-12.199467	12.575301	0.7625039	0.3
-12.281864	12.583398	0.76432073	0.46
-12.7526655	13.034892	0.7851588	0.27
-12.837072	13.039991	0.786972	0.28
-12.898491	13.023068	0.7888419	0.3
-12.991892	13.036178	0.79063284	0.26
-13.058312	13.02226	0.7914907	0.2
-13.141723	13.024359	0.79330665	0.32
-11.639821	11.394813	0.72206527	0.33
-11.633303	11.316817	0.72010106	0.34
-11.640767	11.253837	0.7191017	0.34
-11.640248	11.181847	0.7171224	0.34
-11.639727	11.110858	0.7161427	0.35
-11.637203	11.038867	0.71416765	0.36
-11.642677	10.973883	0.71217287	0.35
-11.6269245	10.924872	0.7112208	0.35
-11.629394	10.858886	0.70923287	0.36
-11.630877	10.790899	0.70824754	0.36
-11.623357	10.715903	0.706284	0.36
-11.627825	10.652918	0.70429057	0.33
-11.631296	10.588934	0.7032995	0.34
-11.623779	10.514936	0.7013355	0.34
-11.617019	10.475935	0.70036054	0.35
-11.623486	10.415954	0.6993616	0.37
-11.619963	10.346961	0.6973872	0.36
-11.615436	10.2779665	0.69541496	0.33
-11.619905	10.216983	0.69442046	0.37
-11.61938	10.151995	0.6934381	0.32
-11.626849	10.094013	0.69243616	0.26
-11.542154	9.986929	0.68765146	0.55
-10.430533	8.942751	0.6383859	0.17
-10.516922	8.962854	0.64118844	0.38
-10.496417	8.886843	0.63925284	0.25
-10.481886	8.818836	0.63730186	0.27
-10.540307	8.812908	0.6381731	0.3
-10.540776	8.75692	0.6371856	0.26
-10.597971	8.776986	0.63905317	0.3
-10.578449	8.704975	0.63711405	0.27
-10.622881	8.687034	0.63801926	0.27
-10.656316	8.660079	0.637951	0.26
-10.663775	8.611097	0.636946	0.29
-10.6992235	8.584146	0.6368732	0.29
-10.703683	8.533161	0.6358753	0.27
-10.798847	8.58327	0.63965076	0.17
-11.582724	9.164131	0.6707616	0.25
-11.58319	9.106143	0.66977423	0.35
-11.591647	9.055163	0.66876733	0.34
-11.596123	8.99918	0.66777045	0.31
-11.607584	8.950203	0.66675615	0.5
-10.654515	8.170169	0.6270699	0.23
-10.629001	8.097152	0.62514377	0.38
-10.62447	8.041156	0.6241667	0.38
-10.63392	7.9971766	0.62315553	0.33
-10.644386	7.952198	0.6221423	0.36
-10.634858	7.893198	0.621177	0.42
-10.650315	7.8532257	0.6211513	0.15
-10.649545	7.8272295	0.6201589	0.64
-10.704965	7.8183007	0.6210366	0.57
-10.739411	7.7923493	0.62196505	0.65
-10.741871	7.743363	0.6209704	0.65
-10.741343	7.691373	0.61998314	0.65
-10.729814	7.63237	0.618022	0.65
-10.7462635	7.5943985	0.6179934	0.61
-10.860421	7.6515303	0.62172455	0.45
-11.20166	7.845919	0.63391566	0.55
-11.272072	7.8450084	0.63575774	0.56
-11.329506	7.833084	0.63763136	0.54
-11.3949175	7.828167	0.6384855	0.54
-11.46734	7.826259	0.6403233	0.54
-11.536761	7.822348	0.6421681	0.54
-11.594957	7.836419	0.6440343	0.7
-11.600422	7.7874365	0.6430326	0.64
-11.595897	7.7314434	0.64205486	0.64
-11.594364	7.6784534	0.64106965	0.65
-11.593828	7.6264644	0.640082	0.64
-11.628276	7.5975137	0.6400107	0.55
-11.713692	7.602622	0.64281756	0.53
-11.771876	7.616693	0.6446837	0.54
-11.83531	7.605776	0.6455434	0.54
-11.902737	7.597864	0.6473934	0.52
-11.987148	7.600971	0.64920294	0.54
-12.055583	7.592061	0.65105087	0.53
-12.129999	7.5881577	0.6528843	0.53
-12.211421	7.5872617	0.6547013	0.52
-12.265623	7.5953298	0.65657765	0.5
-12.349039	7.5954366	0.65839	0.53
-12.425463	7.5905366	0.66121906	0.5
-12.498882	7.583632	0.6620554	0.52
-12.588308	7.584747	0.6648539	0.51
-12.664728	7.578847	0.6666832	0.5
-12.740157	7.570946	0.6685151	0.49
-12.809353	7.5860314	0.6703563	0.48
-12.894772	7.5841427	0.6731644	0.5
-12.977197	7.5792503	0.67498004	0.47
-13.06162	7.5753613	0.6777908	0.49
-13.148039	7.572473	0.67959696	0.48
-13.2294655	7.5655804	0.68141514	0.5
-13.30166	7.5806704	0.6842496	0.47
-13.391081	7.577787	0.6860489	0.49
-13.46751	7.566889	0.6878792	0.48
-13.569929	7.5700216	0.6906481	0.47
-13.656352	7.564136	0.69345486	0.47
-13.739783	7.5552464	0.69526887	0.48
-13.835203	7.5533714	0.6980546	0.45
-13.905402	7.56446	0.69989437	0.45
-14.00483	7.56259	0.702671	0.45
-14.109241	7.564726	0.7054357	0.47
-14.193673	7.5538387	0.7072479	0.44
-14.289098	7.548965	0.7100342	0.45
-14.387522	7.5450954	0.7128136	0.45
-14.481952	7.538221	0.7156025	0.45
-14.566144	7.554326	0.71740985	0.45
-14.672569	7.5524664	0.7201708	0.44
-14.778992	7.5506067	0.7239318	0.46
-14.883417	7.5467453	0.7266977	0.43
-14.974846	7.5358677	0.7284942	0.43
-15.08127	7.5320086	0.7312557	0.54
-15.09774	7.4820447	0.7312289	0.53
-15.096975	7.4530525	0.7312365	0.51
-15.101459	7.396074	0.7302381	0.46
-15.205883	7.390213	0.7330044	0.41
-15.324302	7.3903685	0.7357381	0.53
-15.453724	7.3945384	0.7394462	0.38
-15.569148	7.3916917	0.7431873	0.41
-15.680336	7.415832	0.7469324	0.41
-15.786768	7.406975	0.7496949	0.41
-15.868209	7.386089	0.75151616	0.48
-15.960642	7.3702154	0.7533116	0.5
-16.089064	7.3703856	0.7570229	0.39
-16.206493	7.364543	0.76076025	0.41
-16.333923	7.361713	0.76447445	0.41
-16.427114	7.3748326	0.76726234	0.5
-16.556543	7.3720055	0.7709721	0.39
-16.670975	7.3621597	0.77371705	0.48
-16.8004	7.3583336	0.77742714	0.38
-16.861858	7.3234253	0.7782963	0.52
-17.021278	7.330635	0.7829367	0.31
-17.168695	7.332831	0.78760517	0.6
-17.119202	7.2487903	0.78473383	0.26
-17.385328	7.3321204	0.79411894	0.61
-17.09294	7.143788	0.7828147	0.31
-17.631205	7.308455	0.80057186	0.39
-17.134895	7.0368767	0.78274274	0.41
-17.92306	7.3018465	0.8089182	0.38
-18.138454	7.326127	0.8154297	0.32
-18.263897	7.3112993	0.8191513	0.44
-18.383099	7.3264546	0.8228807	0.43
-17.0801	6.736896	0.77692854	0.29
-18.698948	7.320878	0.8311733	0.61
-16.716211	6.4714932	0.7638008	0.17
-16.661709	6.391445	0.7609399	0.57
-16.755156	6.3685765	0.76273507	0.36
-16.459515	6.2242265	0.7524287	0.44
-16.52797	6.1923285	0.7542819	0.31
-16.579435	6.1534095	0.75517464	0.37
-16.59191	6.1004434	0.7551579	0.34
-16.536411	6.021394	0.7522991	0.52
-16.763819	6.046691	0.7597838	0.37
-16.636341	5.9425535	0.7550918	0.3
-19.113712	6.8105993	0.837353	0.27
-17.95161	6.3271956	0.7980614	0.46
-17.512249	6.1086755	0.7820929	0.33
-19.40109	6.7120185	0.8447306	0.21
-19.465563	6.6671205	0.8465961	0.53
-18.067522	6.118419	0.7988469	0.23
-17.62192	5.9338803	0.78388506	0.44
-19.300856	6.4429727	0.8390141	0.27
-18.423634	6.0819106	0.8090575	0.46
-18.407125	6.0139112	0.8081094	0.19
-18.24367	5.8967295	0.80150115	0.48
-18.148188	5.803632	0.7977354	0.25
-18.623526	5.895242	0.81265134	0.34
-18.495815	5.8220954	0.80895334	0.56
-18.551287	5.777185	0.80983925	0.25
-18.454805	5.6840863	0.80607593	0.25
-18.566261	5.656246	0.8088328	0.42
-18.921654	5.7017107	0.8200278	0.2
-18.809172	5.6045914	0.8153013	0.49
-18.651958	5.4624276	0.809685	0.57
-18.523485	5.362288	0.804995	0.22
-18.153074	5.1928444	0.79186153	0.59
-19.83411	5.614975	0.84700817	0.17
-18.589937	5.1954346	0.80488473	0.3
-18.643417	5.148524	0.8067761	0.46
-18.702888	5.1036196	0.80765367	0.43
-18.728127	5.0796623	0.8086028	0.4
-18.93357	5.0729423	0.8141456	0.21
-18.670128	4.9396315	0.80476505	0.48
-17.340946	4.5249734	0.7608299	0.14
-17.463404	4.500148	0.7645623	0.54
-18.199207	4.5731206	0.78790265	0.48
-31.367323	7.884832	1.2167304	0.27
-18.026978	4.4409328	0.7813184	0.25
-18.035467	4.383964	0.7813131	0.18
-17.815004	4.271704	0.77383184	0.59
-17.776505	4.2036757	0.7719341	0.28
-17.927961	4.1818895	0.7766016	0.33
-17.594515	4.046484	0.76537794	0.6
-17.866192	4.0228605	0.77277803	0.45
-17.765709	3.9417534	0.7700219	0.36
-17.86817	3.9079046	0.7728019	0.18
-17.704697	3.8137157	0.7671895	0.56
-17.83116	3.7838972	0.7699151	0.38
-31.521048	6.634511	1.2117074	0.14
-33.10602	6.916569	1.263107	0.3
-33.18155	6.8257065	1.2639629	0.29
-33.2011	6.721773	1.263947	0.28
-33.14366	6.6027412	1.2621065	0.35
-33.22119	6.511882	1.2639585	0.23
-33.295727	6.4190187	1.2648177	0.17
-33.71621	6.3916044	1.2778903	0.18
-34.003437	6.3919973	1.287252	0.21
-33.920002	6.266931	1.2834713	0.36
-33.146225	5.910011	1.2572888	0.35
-40.260708	7.059302	1.4851651	0.22
-35.307007	6.072905	1.3254434	0.0
-43.794353	7.4030066	1.597221	0.06
-35.901764	6.003747	1.344142	0.18
-33.75762	5.5339937	1.2740356	0.12
-33.706184	5.4179688	1.2721826	0.19
-33.77472	5.3221006	1.2740576	0.5
-33.807274	5.2191844	1.2740148	0.27
-34.52374	5.221165	1.296424	0.18
-34.684277	5.135419	1.3010925	0.19
-34.63556	5.0733767	1.2992185	0.25
-34.64412	4.964432	1.2992312	0.2
-33.812763	4.737382	1.2721422	0.38
-33.768322	4.6243653	1.2702739	0.18
-33.691887	4.507307	1.267478	0.26
-33.30348	4.3498363	1.2543862	0.35
-33.25576	4.290794	1.2525096	0.21
-33.219315	4.1817875	1.2516229	0.35
-36.249172	4.336881	1.3468587	0.17
-36.32273	4.2310243	1.3487281	0.12
-37.432217	4.2435412	1.3832651	0.14
-36.308865	4.0010977	1.3478295	0.16
-38.316586	4.042835	1.4103677	0.19
-36.428276	3.7283707	1.3506497	0.15
-32.02608	3.1755495	1.2105759	0.16
-31.833645	3.0563328	1.2040396	0.19
-31.6802	2.9421673	1.1984155	0.0
-31.90674	2.863509	1.2049388	0.12
-33.39896	2.9455252	1.2526077	0.15
-32.92453	2.8009322	1.2377046	0.27
-32.935085	2.6989872	1.2377142	0.19
-31.780672	2.5044792	1.2003334	0.29
-31.629225	2.3943157	1.1957045	0.16
-32.12276	2.3320181	1.2106323	0.45
-34.04129	2.3646402	1.2713746	0.2
-32.197144	2.0862186	1.212549	0.45
-32.295692	1.9923916	1.2153622	0.2
-32.009247	1.8750451	1.2060355	0.11
-32.1288	1.7822467	1.2098023	0.4
-32.043358	1.6771716	1.207027	0.18
-36.16595	1.780795	1.3368703	0.15
-36.20224	1.725868	1.3388089	0.14
-36.519814	1.627344	1.3481405	0.25
-36.303383	1.5050967	1.3416619	0.16
-36.376953	1.3952421	1.3435377	0.16
-36.50653	1.2864643	1.3472893	0.47
-36.579105	1.1756088	1.3491682	0.11
-41.758877	1.2097186	1.5137004	0.0
-36.87698	1.0130848	1.3585675	0.12
-38.069607	0.92676103	1.3969611	0.19
-38.042187	0.807772	1.3960648	0.2
-38.08677	0.69088066	1.3970089	0.36
-37.31231	0.56086886	1.372769	0.18
-37.159878	0.4437062	1.3671491	0.36
-37.013157	0.38452858	1.3624954	0.15
-36.976738	0.26852617	1.3616191	0.16
-37.213333	0.15489818	1.3691385	0.17
-36.987854	-0.057883095	1.5591224	0.18
-37.032124	-0.17589498	1.5610052	0.29
-37.123383	-0.29397097	1.5639923	0.11
-37.162647	-0.41197503	1.5648646	0.39
-37.40376	-0.47428095	1.573285	0.11
-37.461018	-0.5943094	1.5751939	0.32
-37.331303	-0.71108186	1.5706952	0.0
-44.374836	-0.9896709	1.8237786	0.0
-50.747387	-1.2953238	2.05333	0.04
-42.356544	-1.2127953	1.75091	0.0
-42.352795	-1.3467337	1.7506607	0.13
-42.386913	-1.4147518	1.7516137	0.0
-44.789867	-1.6379691	1.8385307	0.0
-44.75511	-1.7788619	1.8372012	0.0
-42.646877	-1.9658782	1.7612011	0.0
-42.33542	-2.2203422	1.7500575	0.0
-42.344543	-2.2883258	1.7499564	0.0
-40.540318	-2.4487739	1.6856784	0.21
-40.4066	-2.5695384	1.6801678	0.16
-45.64602	-3.0475545	1.868913	0.13
-45.80223	-3.2037046	1.8749824	0.14
-33.826485	-2.4745169	1.443776	0.26
-43.025063	-3.2148745	1.7748185	0.13
-42.849346	-3.3385804	1.7682115	0.16
-33.506256	-2.718975	1.4326346	0.22
-32.37775	-2.7314162	1.3921156	0.18
-32.926945	-2.8831098	1.4120629	0.48
-32.79955	-3.081852	1.4074312	0.48
-33.21361	-3.173384	1.4221863	0.19
-33.509842	-3.309736	1.4336023	0.26
-33.32817	-3.3984492	1.427045	0.29
-33.280468	-3.5003421	1.4257612	0.2
-33.030815	-3.5809646	1.4160682	0.18
-37.09423	-4.1383266	1.5630817	0.17
-33.83708	-3.8309712	1.445415	0.16
-32.786594	-3.817532	1.4081157	0.0
-37.379856	-4.4705825	1.5741361	0.12
-37.274155	-4.5773935	1.5707176	0.24
-37.252438	-4.6953144	1.5694656	0.13
-37.162735	-4.804147	1.5670795	0.48
-37.289978	-4.9402666	1.572126	0.16
-37.394093	-5.0143795	1.5762284	0.0
-48.317677	-6.62774	1.9705858	0.0
-37.684574	-5.2966633	1.587385	0.0
-37.59587	-5.406496	1.584001	0.0
-49.338116	-7.2448893	2.008785	0.0
-48.787487	-7.3221006	1.9894383	0.09
-38.881355	-5.9680347	1.63188	0.0
-47.70413	-7.3915815	1.9509299	0.0
-48.42617	-7.660465	1.9780669	0.0
-38.462425	-6.341307	1.6183218	0.28
-37.96584	-6.383607	1.6001548	0.23
-37.98111	-6.510577	1.6019739	0.21
-38.697178	-6.7584605	1.6281348	0.0
-51.7105	-9.102389	2.0998783	0.09
-38.17974	-6.8557105	1.6098305	0.09
-40.49632	-7.4016724	1.6950195	0.14
-38.90307	-7.23955	1.6377805	0.1
-38.65642	-7.321178	1.6291007	0.17
-38.54573	-7.426984	1.6256801	0.0
-50.914093	-9.9619465	2.075691	0.13
-38.3442	-7.5776467	1.6189853	0.22
-38.43845	-7.7227182	1.6229515	0.0
-45.8993	-9.363301	1.8946491	0.1
-21.940393	-4.575334	1.0238637	0.23
-21.941732	-4.649308	1.0247428	0.32
-39.315254	-8.417645	1.6577303	0.0
-39.285538	-8.541554	1.6574609	0.0
-47.515854	-10.398107	1.9574989	0.0
-44.017307	-9.782552	1.8308216	0.1
-39.304207	-8.871449	1.6599603	0.13
-39.297485	-9.001389	1.6597328	0.45
-39.351738	-9.144406	1.6626184	0.2
-46.62838	-10.979658	1.9296011	0.0
-46.961384	-11.136053	1.9420776	0.12
-45.51416	-10.947144	1.8902096	0.18
-45.5474	-11.108126	1.8920219	0.16
-39.528896	-9.7814	1.672972	0.2
-39.4522	-9.89525	1.6706197	0.26
-39.3875	-10.012116	1.6692894	0.29
-39.476738	-10.167178	1.6732353	0.22
-39.181984	-10.157779	1.6636047	0.2
-39.067307	-10.260582	1.6601886	0.26
-39.103565	-10.4025755	1.6620404	0.25
-39.334747	-10.596817	1.6712356	0.1
-39.087395	-10.796402	1.6643764	0.16
-45.79992	-12.793816	1.9128758	0.08
-45.71108	-12.846673	1.909598	0.14
-45.60537	-12.97348	1.9071666	0.0
-38.64354	-11.136666	1.6518668	0.11
-38.341946	-11.182236	1.6411364	0.25
-38.364216	-11.321213	1.642966	0.0
-38.898262	-11.610833	1.6636757	0.0
-38.08203	-11.566735	1.6349651	0.25
-38.24324	-11.746887	1.6420345	0.16
-38.00562	-11.8065405	1.6344237	0.35
-37.52611	-11.788894	1.618407	0.2
-37.64934	-11.958997	1.6234108	0.19
-33.950302	-10.911345	1.4869875	0.25
-33.930603	-11.023276	1.4877709	0.23
-33.78282	-11.035069	1.4824312	0.14
-33.668167	-11.115884	1.479057	0.14
-37.2148	-12.407239	1.612773	0.13
-33.355904	-11.24841	1.4701741	0.32
-22.187822	-7.672519	1.0544158	0.2
-21.781183	-7.5720034	1.0396869	0.5
-21.821505	-7.664025	1.0416325	0.43
-21.655924	-7.6837935	1.0362422	0.47
-21.445368	-7.687507	1.0297791	0.38
-21.23381	-7.68822	1.0223187	0.39
-21.029255	-7.690941	1.0148705	0.47
-11.780161	-4.398563	0.66783535	0.36
-11.661406	-4.37641	0.6636109	0.4
-11.647784	-4.4133797	0.66352355	0.41
-11.660161	-4.4613805	0.66447586	0.45
-11.680523	-4.5113916	0.66544265	0.48
-20.608353	-7.9502816	1.003564	0.23
-20.611698	-8.027259	1.004455	0.16
-19.428661	-7.6447916	0.9604728	0.32
-19.329884	-7.6416593	0.95726395	0.38
-19.14833	-7.641414	0.95087177	0.54
-18.967775	-7.6401706	0.9444835	0.33
-18.781225	-7.63592	0.938087	0.44
-18.629658	-7.6447134	0.93374664	0.36
-18.465096	-7.646491	0.92838895	0.45
-18.308535	-7.6512785	0.9230442	0.35
-18.135805	-7.614058	0.9167271	0.46
-17.98124	-7.616849	0.9113899	0.37
-17.823683	-7.618636	0.9060479	0.48
-17.67312	-7.621433	0.90071964	0.39
-17.505573	-7.617209	0.89536536	0.52
-17.375998	-7.627031	0.8910723	0.39
-17.213442	-7.6218147	0.88573056	0.5
-17.078697	-7.595643	0.88147944	0.4
-16.930145	-7.5964427	0.8761592	0.52
-16.795576	-7.6002607	0.8718648	0.4
-16.654016	-7.601071	0.8665599	0.41
-16.528448	-7.6089005	0.86327934	0.41
-16.38489	-7.6067085	0.8579749	0.45
-16.25233	-7.60953	0.853687	0.44
-16.136578	-7.5873823	0.8494712	0.41
-16.008015	-7.590209	0.845192	0.42
-15.8684635	-7.5880237	0.8408968	0.42
-15.7548895	-7.5958695	0.8376428	0.44
-15.623329	-7.5946946	0.83336353	0.41
-15.502768	-7.5985317	0.82910067	0.42
-15.382205	-7.60137	0.8248395	0.44
-15.26546	-7.575222	0.8206278	0.45
-15.143891	-7.575061	0.8173689	0.45
-15.03233	-7.5809097	0.813123	0.46
-14.912764	-7.5807514	0.8098688	0.48
-14.794208	-7.581593	0.8056154	0.47
-14.685637	-7.585448	0.8023792	0.46
-14.578892	-7.5613127	0.79818636	0.48
-14.465323	-7.561162	0.7949454	0.47
-14.357763	-7.5650187	0.79171175	0.48
-14.246201	-7.56487	0.78747535	0.49
-14.133644	-7.564721	0.7842371	0.48
-14.029075	-7.566582	0.781013	0.49
-13.921515	-7.5674396	0.7777842	0.5
-13.801781	-7.532291	0.77257967	0.46
-13.724198	-7.5471835	0.7703951	0.7
-13.684595	-7.5831213	0.7702618	0.36
-13.696952	-7.646119	0.7712012	0.65
-13.694324	-7.7021003	0.77211875	0.65
-13.676706	-7.750063	0.772016	0.5
-13.73003	-7.8361087	0.77501076	0.57
-13.752202	-7.878126	0.7770001	0.55
-13.761561	-7.9411206	0.7779342	0.63
-15.76054	-9.137416	0.8595112	0.43
-15.750906	-9.198384	0.85940903	0.51
-15.750268	-9.265364	0.8603179	0.52
-15.74063	-9.326335	0.8612162	0.62
-12.543266	-7.5216355	0.7329447	0.38
-12.464502	-7.5015373	0.72980684	0.5
-12.391927	-7.5124393	0.7276403	0.55
-12.301363	-7.5123215	0.725451	0.52
-12.211801	-7.512204	0.722264	0.54
-12.120239	-7.5100846	0.7190756	0.54
-12.046669	-7.5189857	0.7169103	0.56
-11.957111	-7.51787	0.71472514	0.53
-11.879352	-7.4957743	0.7115923	0.55
-11.798785	-7.498668	0.70942074	0.55
-11.717221	-7.5005617	0.7072486	0.56
-11.640651	-7.5044603	0.70408434	0.54
-11.566087	-7.510362	0.7019218	0.55
-11.475525	-7.5042467	0.69974196	0.57
-11.372974	-7.490117	0.6965478	0.57
-11.316211	-7.480046	0.6944433	0.56
-11.234644	-7.47794	0.6912772	0.57
-11.155084	-7.477837	0.6891127	0.58
-11.091505	-7.486752	0.6869699	0.57
-11.011945	-7.4856496	0.6848071	0.56
-10.938378	-7.4875546	0.6826529	0.58
-10.868621	-7.46647	0.6805362	0.57
-10.844016	-7.5004296	0.6804421	0.67
-10.837404	-7.547409	0.6803686	0.67
-10.846769	-7.604408	0.68231535	0.68
-10.83715	-7.648384	0.68223983	0.68
-10.832535	-7.697366	0.6831685	0.69
-10.828913	-7.7463503	0.6840994	0.68
-10.843092	-7.7823596	0.68508315	0.69
-10.836477	-7.8303404	0.6860094	0.68
-10.833853	-7.880325	0.68694156	0.68
-10.834224	-7.932313	0.6878775	0.68
-10.823616	-7.978288	0.68779874	0.64
-10.700096	-7.9421387	0.68359226	0.65
-10.6754875	-7.976099	0.6835003	0.68
-10.829551	-8.115263	0.6906416	0.62
-10.847911	-8.182272	0.69259644	0.65
-10.842286	-8.231254	0.6935251	0.66
-10.837668	-8.282236	0.6944534	0.65
-10.834044	-8.33322	0.69438404	0.66
-10.830423	-8.385202	0.69531363	0.64
-10.828803	-8.439188	0.696245	0.64
-10.848968	-8.481205	0.6982349	0.65
-10.8373575	-8.528179	0.69815505	0.65
-10.835731	-8.582166	0.7000869	0.64
-10.83311	-8.636151	0.701017	0.62
-10.822491	-8.683126	0.7009397	0.63
-10.820866	-8.738112	0.70187116	0.64
-10.841034	-8.782129	0.7038592	0.65
-10.840414	-8.839116	0.70479053	0.63
-10.830789	-8.887093	0.70571476	0.62
-10.828164	-8.942078	0.70664495	0.64
-10.83154	-9.003069	0.70758015	0.64
-10.824917	-9.05505	0.7085063	0.63
-10.825289	-9.113037	0.70943946	0.62
-10.835468	-9.151042	0.71041554	0.63
-10.826853	-9.20302	0.7113383	0.64
-10.826225	-9.261008	0.71227	0.63
-10.8206005	-9.31499	0.7131968	0.62
-10.820967	-9.373979	0.71512985	0.61
-10.825339	-9.437971	0.7160653	0.63
-10.822717	-9.495955	0.71699405	0.62
-10.826894	-9.528954	0.7179647	0.62
-10.821274	-9.584935	0.7188902	0.62
-10.827642	-9.651931	0.7208269	0.62
-10.81103	-9.698901	0.72174156	0.61
-10.82039	-9.767899	0.7226823	0.62
-10.821759	-9.830888	0.72461456	0.59
-10.807144	-9.879859	0.7245315	0.61
-10.823317	-9.925872	0.72651166	0.61
-10.824686	-9.98986	0.72744334	0.61
-10.812065	-10.040834	0.7283625	0.6
-10.820427	-10.111832	0.7303004	0.61
-10.813806	-10.169812	0.7312239	0.6
-10.806184	-10.226792	0.73214686	0.62
-10.7975645	-10.283771	0.73306805	0.6
-10.816729	-10.333786	0.73505044	0.6
-10.813099	-10.39477	0.73597723	0.6
-10.813468	-10.460758	0.7379066	0.6
-10.812838	-10.525744	0.7388353	0.57
-10.802217	-10.581721	0.7397548	0.59
-10.80158	-10.646709	0.741684	0.6
-10.794965	-10.708691	0.74260527	0.59
-10.800139	-10.74669	0.7435746	0.58
-10.805497	-10.818684	0.74550843	0.59
-10.801873	-10.883667	0.7464327	0.59
-10.792252	-10.942645	0.7473523	0.59
-10.794616	-11.013636	0.7492821	0.59
-10.789989	-11.07862	0.7512054	0.6
-10.804153	-11.126628	0.75218195	0.58
-10.806516	-11.198619	0.75411135	0.57
-10.799887	-11.2616	0.75503355	0.57
-10.795262	-11.328584	0.7569555	0.58
-10.786636	-11.390562	0.75787544	0.57
-10.788994	-11.463553	0.7598049	0.56
-10.779375	-11.526531	0.7607224	0.58
-10.79454	-11.578542	0.7626975	0.56
-10.791904	-11.647526	0.7636224	0.59
-10.78028	-11.708504	0.7655389	0.56
-10.914497	-11.92563	0.7735681	0.46
-10.9268465	-12.01363	0.77550226	0.49
-10.917222	-12.079608	0.77741826	0.48
-10.9235735	-12.161603	0.77934796	0.47
-10.940741	-12.219615	0.78132164	0.48
-10.930113	-12.284591	0.78223747	0.47
-10.929472	-12.3605795	0.7841609	0.46
-10.928832	-12.437567	0.7860837	0.5
-10.887245	-12.470512	0.78597534	0.56
-10.8246765	-12.478436	0.7848534	0.58
-10.771099	-12.49637	0.7837384	0.59
-10.770282	-12.535363	0.78469884	0.55
-10.76964	-12.613352	0.78662187	0.53
-10.772	-12.696342	0.7885456	0.54
-10.763371	-12.767322	0.7904615	0.54
-10.766727	-12.852314	0.7923857	0.51
-10.762091	-12.928297	0.7943045	0.52
-10.774256	-12.983303	0.7952737	0.53
-10.769623	-13.061287	0.79719096	0.52
-10.767979	-13.1412735	0.799112	0.55
-10.759344	-13.214253	0.8010274	0.52
-10.745724	-13.283228	0.801938	0.58
-10.685154	-13.294155	0.80082	0.54
-10.632575	-13.315091	0.800707	0.5
-10.5948	-13.3110485	0.79964375	0.71
-10.616128	-13.422058	0.80257803	0.25
-10.752313	-13.677184	0.81258154	0.36
-10.749673	-13.76217	0.8144982	0.51
-10.754021	-13.856163	0.8174192	0.27
-10.730407	-13.916127	0.8183226	0.58
-10.262362	-13.409649	0.7939669	0.39
-10.241569	-13.426622	0.793915	0.41
-10.172012	-13.423543	0.79279625	0.25
-10.081483	-13.392442	0.78966665	0.44
-10.0339	-13.417385	0.7895613	0.45
-11.260648	-15.113591	0.86115915	0.18
-9.822895	-13.315155	0.7822874	0.36
-9.751343	-13.306074	0.7801718	0.53
-9.679618	-13.253998	0.77709454	0.58
-9.624049	-13.265933	0.7759881	0.57
-9.562484	-13.268862	0.7748796	0.55
-9.488943	-13.256779	0.77276397	0.55
-9.430379	-13.263712	0.7716575	0.56
-9.366817	-13.262641	0.77054983	0.56
-9.313251	-13.276578	0.76944625	0.5
-9.296449	-13.296557	0.7704001	0.51
-9.351728	-13.461602	0.7753498	0.48
-9.34909	-13.547589	0.7772705	0.48
-9.344452	-13.631576	0.7801898	0.54
-9.344806	-13.722567	0.78211176	0.5
-9.473981	-14.000683	0.7920897	0.42
-9.459175	-14.025664	0.7930434	0.32
-9.44954	-14.105645	0.7949587	0.33
-10.707101	-16.040857	0.8734112	0.39
-10.699449	-16.135841	0.87531817	0.34
-10.688807	-16.22982	0.8782212	0.45
-9.401013	-14.417561	0.80261326	0.22
-9.367415	-14.465519	0.8025173	0.39
-9.36659	-14.513514	0.8044757	0.66
-9.370932	-14.618508	0.80739504	0.26
-9.451164	-14.841576	0.8143412	0.5
-9.436532	-14.920553	0.8162516	0.25
-9.452854	-15.048559	0.8201724	0.35
-10.236021	-16.373302	0.8723589	0.23
-10.155483	-16.361216	0.871238	0.57
-9.435739	-15.28152	0.82695305	0.16
-9.372178	-15.28645	0.82584596	0.35
-9.348559	-15.355417	0.82675165	0.63
-9.48669	-15.684541	0.83870745	0.39
-9.456083	-15.746503	0.83960813	0.38
-9.435453	-15.822474	0.84151393	0.3
-9.592547	-16.192614	0.8554683	0.22
-9.653623	-16.350668	0.86043936	0.35
-9.577079	-16.338585	0.8583271	0.43
-9.375739	-16.119385	0.8491816	0.41
-9.365088	-16.214367	0.8510894	0.33
-9.34646	-16.300339	0.85299206	0.42
-9.320837	-16.373306	0.8548943	0.5
-9.341971	-16.468323	0.8578529	0.36
-9.319343	-16.548292	0.8597548	0.62
-9.215847	-16.488188	0.8566397	0.54
-9.383906	-16.903336	0.87157923	0.2
-9.407199	-17.067348	0.8764885	0.2
-9.406529	-17.19034	0.87939256	0.22
-9.385895	-17.280312	0.88229144	0.2
-9.398042	-17.366318	0.8842442	0.14
-9.404355	-17.505314	0.88914764	0.15
-9.341793	-17.522247	0.8880387	0.6
-9.408008	-17.775301	0.89694786	0.19
-9.519139	-18.113398	0.9088616	0.17
-9.51048	-18.234379	0.9117572	0.12
-9.397479	-18.365253	0.9134881	0.52
-9.356875	-18.429207	0.9143793	0.32
-9.310277	-18.480154	0.91527146	0.59
-9.344532	-18.688179	0.9221688	0.24
-9.34585	-18.836172	0.9260616	0.18
-9.341175	-18.973158	0.9299539	0.3
-9.350316	-19.065163	0.9329	0.12
-9.351626	-19.217155	0.9377908	0.2
-9.294046	-19.252096	0.93768036	0.32
-9.259423	-19.334055	0.9395699	0.48
-9.227793	-19.422018	0.9414598	0.39
-9.212132	-19.544996	0.9453481	0.47
-9.200462	-19.676977	0.94923615	0.4
-10.580001	-22.642239	1.0591149	0.28
-10.579294	-22.825226	1.0649834	0.62
-10.845072	-23.576462	1.0918324	0.28
-10.93019	-23.95053	1.1036898	0.14
-10.839647	-23.952436	1.1025589	0.25
-10.786032	-24.033379	1.1044254	0.29
-10.736269	-24.023329	1.1033617	0.5
-10.647722	-24.02824	1.1022326	0.33
-10.548199	-24.00814	1.1001058	0.61
-10.516541	-24.140102	1.1029693	0.38
-10.511825	-24.33309	1.1088287	0.36
-10.505113	-24.526073	1.1146859	0.34
-10.483428	-24.686047	1.1195452	0.51
-10.468592	-24.756027	1.1214764	0.23
-10.397012	-24.804956	1.1213434	0.45
-10.300481	-24.79386	1.1202173	0.2
-10.208939	-24.791769	1.1180923	0.38
-10.09345	-24.734655	1.1149722	0.19
-9.998916	-24.724564	1.1128494	0.36
-9.891413	-24.68446	1.1107295	0.18
-9.844645	-24.679415	1.1096691	0.37
-9.754105	-24.678326	1.1085466	0.2
-9.664563	-24.678238	1.1074252	0.23
-9.575022	-24.67715	1.105305	0.2
-9.488476	-24.686068	1.1051824	0.22
-9.392947	-24.667973	1.1030662	0.18
-9.350173	-24.671934	1.1030062	0.3
-9.252652	-24.64984	1.1008906	0.18
-12.233104	-32.70149	1.389538	0.2
-12.12655	-32.72938	1.3893793	0.38
-12.010019	-32.72927	1.3872263	0.38
-11.888501	-32.716152	1.3850758	0.38
-11.77297	-32.71904	1.3839232	0.38
-11.707223	-32.69798	1.3828512	0.37
-11.5926895	-32.69987	1.3807014	0.34
-11.481151	-32.710762	1.3795501	0.39
-11.364624	-32.709652	1.3784008	0.38
-11.2500925	-32.710545	1.377253	0.38
-11.129576	-32.69343	1.3751099	0.34
-11.007067	-32.670315	1.3729686	0.34
-10.946311	-32.66126	1.371897	0.34
-10.833777	-32.666153	1.3707513	0.34
-10.722242	-32.67305	1.369606	0.34
-10.606718	-32.66694	1.3674644	0.3
-10.498175	-32.68184	1.3673189	0.42
-10.408583	-32.75375	1.3681616	0.35
-10.449563	-33.055786	1.3780227	0.3
-10.442748	-33.389774	1.3888047	0.35
-10.42496	-33.699753	1.3985887	0.27
-10.368273	-33.889698	1.4034002	0.0
-10.629716	-35.11092	1.4449608	0.13
-10.584981	-35.356876	1.4527534	0.23
-10.480411	-35.411777	1.4525921	0.33
-10.365866	-35.431675	1.4524409	0.29
-10.39884	-35.7457	1.4622871	0.29
-10.386005	-36.116688	1.4740431	0.29
-10.372169	-36.49167	1.4857963	0.32
-10.350347	-36.847645	1.4975523	0.32
-10.31855	-37.174614	1.5073146	0.27
-10.307688	-37.584602	1.5200517	0.16
-10.361577	-38.005646	1.5338591	0.43
-10.3247795	-38.33961	1.544613	0.25
-10.325861	-38.817608	1.5603247	0.21
-10.298025	-39.20058	1.5720606	0.36
-10.281149	-39.633564	1.5857797	0.16
-2.5167587	-10.590843	0.5772573	0.36
-2.4939969	-10.571824	0.5762414	0.54
-2.4674056	-10.603802	0.57718945	0.36
-2.4428086	-10.644782	0.5781346	0.36
-2.41223	-10.662757	0.57908684	0.66
-2.3667035	-10.620719	0.577058	0.18
-2.3181865	-10.564679	0.5750343	0.41
-2.2744956	-10.455642	0.5710487	0.56
-8.834363	-38.525303	1.5367906	0.13
-9.417362	-41.5898	1.6406317	0.33
-9.280842	-41.590683	1.6394794	0.3
-9.143327	-41.58957	1.638328	0.3
-2.0930347	-10.562496	0.57277083	0.59
-2.1151094	-10.741516	0.5786891	0.27
-2.0317225	-10.514446	0.57072866	0.42
-2.080855	-10.91049	0.58354867	0.33
-2.0522716	-10.945468	0.5844951	0.26
-2.0196936	-10.956443	0.5844515	0.24
-1.9791539	-10.93241	0.58341974	0.61
-1.9525533	-10.97439	0.5853648	0.19
-1.6608416	-9.573139	0.53686416	0.2
-1.6322737	-9.587117	0.53682345	0.52
-1.5977231	-9.567091	0.5367962	0.13
-1.897806	-11.347353	0.597084	0.24
-1.8682108	-11.38133	0.59803134	0.48
-1.8276687	-11.360298	0.596999	0.41
-1.6686386	-10.666164	0.5732297	0.41
-1.645878	-10.630146	0.5712257	0.3
-1.6043478	-10.586114	0.57020587	0.55
-1.5717807	-10.5940895	0.5701657	0.2
-1.3022835	-9.161859	0.5207049	0.66
-1.2777026	-9.192841	0.52166	0.36
-1.1685058	-8.68575	0.50483555	0.23
-1.1397941	-8.590726	0.5008594	0.36
-1.1132337	-8.599708	0.50082517	0.57
-1.0866575	-8.599689	0.50079626	0.38
-1.059091	-8.595668	0.5007688	0.43
-1.0325222	-8.599649	0.50073785	0.39
-1.0009841	-8.571625	0.4997201	0.32
-0.9744168	-8.575606	0.4996894	0.43
-0.94784385	-8.575587	0.49966112	0.36
-0.9469977	-8.674589	0.5026034	0.47
-0.906506	-8.573559	0.49961853	0.33
-0.8769467	-8.546536	0.4986029	0.36
-0.85038155	-8.550517	0.49857277	0.57
-0.81885093	-8.516495	0.4965593	0.28
-0.7902919	-8.497475	0.49654043	0.42
-0.79043055	-8.618478	0.5004717	0.45
-0.76783454	-8.655462	0.5014274	0.39
-0.7512026	-8.753452	0.5043548	0.36
-0.72661245	-8.774436	0.5053178	0.39
-0.6940889	-8.731413	0.5033091	0.26
-0.65957433	-8.657387	0.50031596	0.51
-0.6528575	-8.866387	0.50719136	0.35
-0.66984564	-9.196406	0.5190226	0.46
-0.6581433	-9.374403	0.52491087	0.39
-0.5948521	-8.988351	0.51106495	0.27
-0.5662919	-8.983332	0.51103956	0.52
-0.5496278	-9.119324	0.51594704	0.3
-0.5250315	-9.171308	0.5168939	0.5
-0.5350309	-9.493322	0.5277237	0.34
-0.49060413	-9.284287	0.52079743	0.45
-0.46500653	-9.328272	0.52174824	0.29
-0.43049833	-9.249247	0.5197592	0.54
-0.40885842	-9.366235	0.5236735	0.35
-0.369409	-9.189205	0.51773435	0.37
-0.33985645	-9.1711855	0.51671636	0.62
-0.3349622	-9.351186	0.522612	0.38
-0.30540445	-9.337167	0.52159196	0.39
-0.26992837	-9.207141	0.5176309	0.32
-0.24136375	-9.210123	0.5176026	0.62
-0.21378422	-9.222104	0.5175705	0.23
-0.19111967	-9.371093	0.5224674	0.63
-0.15763566	-9.252069	0.51850235	0.39
-0.15463823	-9.564074	0.5293277	0.39
-0.12409241	-9.5380535	0.52831435	0.35
-0.09256888	-9.491033	0.52631176	0.37
-0.063010894	-9.474015	0.5262946	0.39
-0.033450473	-9.470996	0.52626985	0.39
-0.0039004514	-9.440977	0.52526003	0.52
0.0021949867	-9.910982	0.53999686	0.16
0.039463613	-9.46595	0.52520806	0.48
0.068061985	-9.512934	0.52715725	0.53
-0.1423708	-35.203556	1.3822818	0.22
-0.0193612	-33.053436	1.3103588	0.41
0.084192954	-33.088367	1.3112575	0.2
0.18772498	-33.090298	1.3111748	0.31
0.24640967	-37.240337	1.4488623	0.21
0.3477938	-34.188213	1.34745	0.23
0.4520532	-33.805138	1.3345782	0.28
0.56608117	-34.520077	1.3580998	0.29
0.68411416	-35.240017	1.3826162	0.18
0.78425586	-34.682938	1.3638438	0.25
0.89794713	-34.91887	1.3716288	0.37
0.94962263	-34.789837	1.3676603	0.24
1.0241888	-33.404762	1.3213602	0.13
1.1707573	-34.902695	1.3714328	0.45
1.2813166	-34.947628	1.3723261	0.25
1.391868	-34.979557	1.374227	0.18
1.50038	-34.95549	1.3731605	0.14
1.6170195	-35.119415	1.3789859	0.11
1.667724	-35.029385	1.3759981	0.18
1.778255	-35.036316	1.3759145	0.45
1.8898181	-35.08325	1.3778086	0.2
1.9942642	-34.96618	1.3737979	0.23
2.1037843	-34.956116	1.3737257	0.3
2.2173686	-35.034046	1.3766028	0.21
2.326884	-35.01898	1.3755342	0.12
2.3745754	-34.907948	1.3725616	0.17
2.4982455	-35.118874	1.3793602	0.15
2.4017708	-32.13989	1.2800579	0.18
2.51542	-32.312824	1.2868849	0.25
2.6129098	-32.252766	1.2848511	0.29
2.7204902	-32.326702	1.2877374	0.32
2.7773132	-32.40867	1.2896539	0.29
2.8808532	-32.422607	1.2905766	0.3
3.0045502	-32.67054	1.2993577	0.18
3.095997	-32.542484	1.2953671	0.46
3.2448587	-33.040405	1.3119951	0.14
3.3191903	-32.73436	1.3021146	0.39
3.4247363	-32.756298	1.3030337	0.22
3.4543593	-32.53828	1.2961345	0.17
3.5629196	-32.586216	1.2980379	0.44
3.9471788	-35.214027	1.3863438	0.23
3.7931304	-32.80809	1.3057684	0.3
3.8765442	-32.62804	1.2998148	0.25
3.9649947	-32.50099	1.2968292	0.2
4.078586	-32.590927	1.2997085	0.31
4.3092675	-33.188805	1.3202349	0.43
4.4077654	-33.13575	1.3192037	0.22
4.4318986	-32.51773	1.2985312	0.26
4.5555263	-32.666664	1.3043737	0.26
4.6871886	-32.868595	1.3111823	0.29
5.598925	-39.047146	1.5182062	0.22
4.8394628	-32.833515	1.3101109	0.22
4.9490137	-32.864456	1.3120288	0.23
5.049533	-32.839397	1.3119836	0.32
5.1560674	-32.847347	1.311917	0.19
5.353978	-33.444244	1.3324693	0.3
5.4143205	-33.14721	1.3236003	0.18
5.4600587	-33.102184	1.3225993	0.29
5.5485187	-32.992138	1.3186103	0.29
5.6359835	-32.883095	1.3156219	0.32
5.707385	-32.678055	1.3096966	0.25
5.802883	-32.623005	1.3086741	0.2
5.9596024	-32.918926	1.3184211	0.45
6.004917	-32.575905	1.3075889	0.23
6.0546746	-32.56088	1.3075701	0.12
6.171249	-32.62482	1.3104707	0.42
6.284809	-32.668762	1.3123845	0.18
6.8819356	-35.243465	1.3996121	0.37
7.198263	-35.684303	1.4161955	0.0
9.733231	-47.74703	1.8250376	0.13
9.7859125	-47.626003	1.8210794	0.17
8.82809	-42.205486	1.6386515	0.12
8.9866705	-42.305412	1.6425139	0.0
9.865326	-45.79697	1.7620806	0.0
10.068994	-46.04787	1.7718356	0.0
8.590965	-38.592617	1.5198301	0.0
10.706401	-47.914555	1.8364526	0.05
9.102126	-40.032364	1.569754	0.11
9.211589	-39.93431	1.5677567	0.22
9.320047	-39.832264	1.5647625	0.41
9.31522	-39.25027	1.5460992	0.2
9.394612	-39.036236	1.5391843	0.14
9.483035	-38.867195	1.5352397	0.46
9.555816	-38.90116	1.5361857	0.21
9.680329	-38.883106	1.5371377	0.23
9.939166	-39.40598	1.555715	0.14
10.004536	-39.146954	1.5478348	0.41
10.234292	-39.537846	1.5625029	0.16
10.136286	-38.6469	1.5330648	0.36
10.227722	-38.500862	1.5291084	0.11
10.488928	-39.250736	1.5545548	0.18
9.946967	-36.727013	1.4692671	0.12
10.030401	-36.575977	1.4653183	0.17
10.169965	-36.637917	1.4682208	0.15
10.226354	-36.397896	1.4613366	0.23
10.327833	-36.319855	1.4593385	0.28
10.393608	-36.336823	1.4613003	0.25
11.221573	-38.809425	1.5474942	0.12
11.343077	-38.77437	1.5474635	0.15
11.544737	-39.013283	1.5562382	0.18
4.9592223	-16.285543	0.77239805	0.15
5.010765	-16.271524	0.7723836	0.15
5.1344533	-16.49947	0.7811964	0.47
5.1151385	-16.342482	0.7752967	0.39
5.114594	-16.160488	0.77040344	0.42
5.1140428	-15.979494	0.7645098	0.51
5.120513	-15.826497	0.7595969	0.4
5.1159654	-15.641505	0.7537075	0.41
5.1144314	-15.471512	0.7478083	0.43
5.1158977	-15.311517	0.742902	0.43
5.0885863	-15.147533	0.73801005	0.43
5.09406	-15.004538	0.7330921	0.43
5.095531	-14.852543	0.7281814	0.45
5.0930104	-14.69555	0.7232754	0.44
5.0934815	-14.545556	0.7183641	0.45
5.093959	-14.399563	0.7144506	0.45
5.0716662	-14.2635765	0.7095403	0.45
5.0791583	-14.142579	0.7056093	0.45
5.079637	-14.002585	0.7016926	0.45
5.0761137	-13.854593	0.6967822	0.45
5.0776057	-13.724599	0.6928593	0.45
5.0780926	-13.592606	0.688938	0.45
5.077581	-13.460613	0.6850172	0.48
5.061308	-13.353624	0.68108755	0.48
5.058791	-13.218633	0.6771695	0.59
5.056287	-13.08864	0.6732486	0.35
5.0607815	-12.9766445	0.66931427	0.43
5.0642853	-12.86565	0.6663799	0.49
5.062775	-12.741657	0.66245526	0.49
5.062278	-12.624665	0.6585262	0.56
5.045008	-12.523677	0.65559345	0.38
5.070543	-12.47467	0.653614	0.71
5.112101	-12.466659	0.654604	0.7
5.15666	-12.465645	0.6545888	0.71
5.202212	-12.464631	0.6555735	0.73
5.234764	-12.435622	0.6545799	0.57
5.2194924	-12.342633	0.65164196	0.41
5.205989	-12.203647	0.64773154	0.71
5.2245083	-12.139646	0.64576435	0.3
5.2210174	-12.027655	0.64183414	0.59
5.0593305	-11.544737	0.62518483	0.29
5.0348167	-11.389755	0.6202882	0.42
5.0493474	-11.326756	0.6183221	0.54
5.0340824	-11.242767	0.6163788	0.53
5.032605	-11.146774	0.61343837	0.55
5.038126	-11.06578	0.6104865	0.67
5.0361533	-10.877794	0.6046034	0.51
5.0306687	-10.776805	0.60166776	0.52
5.0311837	-10.688812	0.59872216	0.52
5.015926	-10.611823	0.59677476	0.54
5.0154414	-10.523831	0.59382963	0.54
5.0199695	-10.448836	0.5918749	0.53
5.023498	-10.372843	0.58992124	0.55
5.0220304	-10.28885	0.5869741	0.54
5.0225477	-10.206858	0.58502525	0.53
5.0220695	-10.124866	0.5820767	0.56
5.0068192	-10.053876	0.5801258	0.53
5.005343	-9.971885	0.57717764	0.52
5.005875	-9.895891	0.5752253	0.52
5.0074034	-9.821898	0.5732714	0.54
5.0119348	-9.754905	0.5713123	0.54
5.0104613	-9.676912	0.56836194	0.52
4.9972157	-9.613921	0.56640553	0.54
4.996748	-9.53993	0.56445247	0.52
5.003277	-9.478935	0.5624893	0.53
5.0008097	-9.402944	0.5605382	0.54
5.002336	-9.333951	0.5585816	0.52
4.9998646	-9.25896	0.55663	0.53
5.0014076	-9.193966	0.55467093	0.52
4.9851594	-9.128978	0.55271685	0.52
4.991696	-9.072983	0.5507508	0.53
4.994228	-9.009989	0.5487904	0.52
4.994773	-8.945997	0.5468312	0.55
4.9963083	-8.883003	0.5448712	0.54
4.9918404	-8.810013	0.5429193	0.55
4.9835954	-8.762022	0.54195225	0.53
4.9861345	-8.703029	0.5399896	0.54
4.9866724	-8.641035	0.53802943	0.52
4.9832172	-8.574044	0.5360735	0.52
4.983753	-8.513052	0.5341128	0.52
4.984293	-8.45306	0.53315145	0.52
4.984827	-8.393067	0.5311902	0.51
4.978589	-8.352075	0.53021836	0.5
4.9781284	-8.292083	0.5282574	0.52
4.972679	-8.226092	0.5263017	0.52
4.975226	-8.173099	0.5243355	0.5
4.9747605	-8.114107	0.52337414	0.53
4.9742975	-8.056116	0.52141213	0.52
4.976841	-8.004123	0.51944554	0.48
4.973603	-7.970128	0.51846856	0.51
4.9631495	-7.8991404	0.51651746	0.52
4.9656906	-7.8481474	0.5155504	0.51
4.96524	-7.7941556	0.5135859	0.5
4.9667864	-7.743163	0.5126192	0.51
4.975332	-7.7031674	0.51164365	0.55
4.960098	-7.6531777	0.50968	0.51
4.9566364	-7.595187	0.50771904	0.53
4.9601936	-7.550194	0.506748	0.51
4.964735	-7.5052	0.50577676	0.49
4.960283	-7.4482102	0.50381553	0.5
4.969832	-7.4122143	0.5028375	0.51
4.970388	-7.364222	0.50186926	0.5
4.9531484	-7.313233	0.49990675	0.5
4.9526925	-7.2632413	0.49894017	0.5
4.9522414	-7.2142496	0.49797294	0.52
4.968804	-7.191251	0.4969849	0.61
5.010373	-7.2042427	0.49796796	0.57
5.044944	-7.2072377	0.4989591	0.59
5.0674953	-7.191237	0.49896547	0.59
5.093289	-7.205231	0.49995103	0.59
5.1248474	-7.2022276	0.500947	0.61
5.152421	-7.195225	0.5009465	0.6
5.1869907	-7.19722	0.50193876	0.61
5.2195597	-7.1962156	0.5019334	0.61
5.2541156	-7.196211	0.5029271	0.62
5.2806783	-7.1862097	0.50292915	0.62
5.3044705	-7.196204	0.50391805	0.59
5.335033	-7.191201	0.5039161	0.6
5.3725953	-7.1951957	0.5049068	0.64
5.3821654	-7.163201	0.50492704	0.62
5.3366876	-7.0552273	0.50100875	0.13
5.353248	-7.032229	0.50002176	0.43
5.3667974	-7.004233	0.5000387	0.25
5.4356103	-7.0732117	0.5029799	0.09
5.5622287	-7.195173	0.5088751	0.59
5.5947804	-7.19017	0.5098733	0.57
5.62035	-7.1781697	0.50987756	0.57
5.662919	-7.187163	0.5108647	0.6
5.6964827	-7.1841593	0.5118616	0.62
5.7142777	-7.185158	0.5118582	0.61
5.752833	-7.187153	0.512851	0.61
5.7924085	-7.1921477	0.51384157	0.59
5.8219676	-7.1831455	0.51384354	0.6
5.859532	-7.1841416	0.5148374	0.59
5.89611	-7.1851377	0.5158315	0.61
5.9226604	-7.1711373	0.5158376	0.6
5.954456	-7.188131	0.5168212	0.62
5.9910207	-7.1871276	0.51781684	0.61
6.0175934	-7.175127	0.51782167	0.61
6.062149	-7.1821213	0.51881075	0.61
6.0967226	-7.1791186	0.5198083	0.58
6.1302905	-7.1741166	0.5208075	0.6
6.1610694	-7.187111	0.5217943	0.59
6.2006516	-7.190106	0.5227871	0.62
6.231208	-7.1801057	0.52279043	0.61
6.268768	-7.1781025	0.5237872	0.6
6.3083367	-7.1790986	0.52478164	0.6
6.3449016	-7.1760955	0.5247794	0.61
6.386473	-7.1790915	0.52577233	0.61
6.409253	-7.182089	0.52676755	0.62
6.445824	-7.1790867	0.52776545	0.62
6.482397	-7.176084	0.5287634	0.6
6.51995	-7.1720815	0.5287621	0.6
6.5585256	-7.171078	0.52975863	0.59
6.6050878	-7.177073	0.5307492	0.61
6.639651	-7.170072	0.53175056	0.6
6.6584415	-7.1690707	0.5317493	0.61
6.709009	-7.1790648	0.53373677	0.62
6.739568	-7.1670647	0.53374237	0.61
6.7831445	-7.1700606	0.5347358	0.62
6.824704	-7.169058	0.5357324	0.61
6.859268	-7.161057	0.5367349	0.61
6.8850536	-7.1660542	0.53772867	0.63
6.91962	-7.158053	0.5377313	0.63
6.935169	-7.1290593	0.53775114	0.61
6.9887476	-7.1410527	0.53873736	0.59
7.1973696	-7.3109956	0.54859316	0.53
7.2409344	-7.309993	0.54959005	0.52
7.2794905	-7.302992	0.5495919	0.52
7.3142824	-7.3159857	0.5505793	0.54
7.3468513	-7.303987	0.55158544	0.54
7.3964167	-7.3079824	0.5525784	0.54
7.439983	-7.30598	0.55357635	0.53
7.4865537	-7.306977	0.55457187	0.52
7.5271235	-7.3019753	0.55557245	0.53
7.569687	-7.297974	0.55657214	0.53
7.5984693	-7.302971	0.5575663	0.54
7.6470304	-7.3039675	0.55856186	0.52
7.6955953	-7.3049645	0.55955756	0.52
7.7421713	-7.3049617	0.5615542	0.52
7.782725	-7.2969613	0.56155735	0.52
7.828295	-7.294959	0.56255573	0.52
7.8738685	-7.2929573	0.56455415	0.52
7.9066553	-7.3009534	0.5655459	0.5
7.954215	-7.298951	0.56654435	0.53
8.009776	-7.303947	0.56753695	0.52
8.055349	-7.300945	0.56853634	0.52
8.101916	-7.2979436	0.56953573	0.5
8.140476	-7.2869444	0.57054174	0.49
8.181264	-7.300938	0.5715287	0.52
8.236831	-7.3049345	0.5735223	0.51
8.280395	-7.2979345	0.5745252	0.49
8.325972	-7.2939334	0.57552564	0.5
8.375529	-7.2909317	0.5765253	0.5
8.422094	-7.285931	0.57752657	0.49
8.468662	-7.28093	0.5785279	0.49
8.513453	-7.296924	0.58051336	0.47
8.560015	-7.2909236	0.58151555	0.48
8.608574	-7.2859225	0.58251697	0.56
8.64814	-7.2739244	0.5835243	0.68
8.640701	-7.2229395	0.58256406	0.65
8.6462555	-7.181951	0.5815955	0.64
8.655806	-7.143962	0.5806244	0.63
8.651582	-7.11797	0.5806447	0.6
8.698153	-7.11197	0.5816473	0.59
8.78572	-7.1379585	0.58362323	0.62
8.84729	-7.142955	0.58561677	0.6
8.892849	-7.133956	0.5866219	0.62
8.9534235	-7.1379523	0.5886163	0.61
8.993209	-7.146949	0.5896077	0.6
9.033774	-7.133951	0.5906163	0.59
9.087332	-7.12995	0.59161735	0.61
9.144903	-7.1299486	0.5936152	0.6
9.197464	-7.124948	0.59461725	0.61
9.266038	-7.1329436	0.5966086	0.6
9.31961	-7.1289434	0.59860986	0.62
9.351388	-7.129942	0.598608	0.59
9.404954	-7.124942	0.6006102	0.57
9.467517	-7.12594	0.60160744	0.6
9.519084	-7.118941	0.60361135	0.61
9.582657	-7.120938	0.6046079	0.59
9.641219	-7.117937	0.6066085	0.58
9.69778	-7.1129375	0.6076108	0.59
9.743571	-7.1239324	0.6096009	0.59
9.806134	-7.1229315	0.6116	0.59
9.860699	-7.115932	0.6126041	0.61
9.919268	-7.111932	0.6146058	0.58
9.988833	-7.114929	0.6166017	0.58
10.043397	-7.1069307	0.61760676	0.59
10.098967	-7.0999317	0.61861104	0.61
10.147754	-7.1109266	0.6206012	0.58
10.20032	-7.1009293	0.62160796	0.65
10.241883	-7.082934	0.6226215	0.7
10.388462	-7.136913	0.62757546	0.4
10.775079	-7.353833	0.64239484	0.41
11.096687	-7.52377	0.6542532	0.26
11.128467	-7.5197706	0.65525585	0.21
11.216038	-7.528766	0.65824723	0.18
11.06412	-7.326836	0.6504117	0.52
11.058674	-7.273854	0.6484543	0.67
11.116242	-7.2628565	0.6504624	0.45
11.181804	-7.255858	0.6524671	0.28
11.206581	-7.2468605	0.652474	0.32
11.286149	-7.2488585	0.6554714	0.42
11.375719	-7.2568545	0.65746385	0.33
11.4232855	-7.23786	0.65847856	0.47
11.504847	-7.2388587	0.6614769	0.4
11.577415	-7.234859	0.66347945	0.44
11.6402	-7.2488527	0.66546744	0.46
11.724773	-7.251851	0.6674642	0.47
11.795329	-7.2438526	0.6694701	0.51
11.859894	-7.232856	0.67147845	0.46
11.92446	-7.2218585	0.6724868	0.56
11.950022	-7.1868706	0.673515	0.68
11.946573	-7.133889	0.67255795	0.66
11.945359	-7.108898	0.6715782	0.65
11.95391	-7.0629144	0.6716154	0.55
12.056477	-7.07291	0.67460674	0.55
12.151046	-7.0779066	0.6776022	0.55
12.222611	-7.068909	0.67960906	0.54
12.31218	-7.069908	0.6816078	0.54
12.392745	-7.064909	0.6836116	0.56
12.472533	-7.084901	0.6865949	0.54
12.542098	-7.072905	0.6886045	0.56
12.629667	-7.0709047	0.69160587	0.52
12.711225	-7.0639067	0.6936113	0.55
12.795791	-7.058908	0.6956152	0.55
12.885364	-7.056908	0.6986166	0.54
12.968925	-7.04991	0.7006222	0.52
13.049716	-7.067903	0.70360744	0.54
13.14028	-7.063904	0.7066106	0.52
13.224849	-7.0569057	0.70861626	0.5
13.317413	-7.052907	0.71161956	0.5
13.416978	-7.0519066	0.71462035	0.53
13.509542	-7.0469084	0.7166245	0.58
13.534323	-7.0329127	0.7176359	0.7
13.829907	-7.131875	0.7275553	0.3
14.05449	-7.192851	0.73550576	0.45
14.171058	-7.196849	0.7395027	0.35
14.252616	-7.1818542	0.74151516	0.53
14.367186	-7.1838527	0.74451387	0.34
14.449749	-7.1688585	0.7475264	0.52
14.561536	-7.1958475	0.7505046	0.34
14.648108	-7.1828523	0.7535156	0.53
14.768674	-7.1848516	0.7575144	0.32
14.870237	-7.1768537	0.7605213	0.53
14.982797	-7.1728554	0.76352507	0.32
15.076369	-7.1608596	0.7665354	0.5
15.206936	-7.164858	0.7705327	0.32
15.265715	-7.162858	0.7725346	0.61
15.267273	-7.1058803	0.7715814	0.63
15.2838335	-7.055899	0.77162254	0.62
15.28539	-6.998921	0.77066934	0.51
15.432955	-7.0079174	0.7746627	0.58
15.534522	-6.995922	0.77767307	0.39
15.638087	-6.9839263	0.7806835	0.48
15.759875	-7.008917	0.78566366	0.37
15.887439	-7.005918	0.7896669	0.47
16.002005	-6.9969215	0.7926749	0.36
16.111568	-6.9849257	0.79568547	0.47
16.247139	-6.9839263	0.79968715	0.37
16.3657	-6.973931	0.8036961	0.45
16.491488	-6.9969215	0.80767804	0.35
16.621054	-6.990924	0.81168383	0.52
16.768618	-6.990924	0.8166849	0.33
16.882185	-6.9769297	0.8196971	0.55
17.03875	-6.9789286	0.82469654	0.33
17.156317	-6.9649343	0.8287089	0.58
17.269884	-6.948941	0.83172286	0.59
18.633747	-7.462739	0.8803112	0.23
18.950325	-7.520716	0.8912662	0.2
18.316841	-7.2038407	0.8675216	0.24
18.346397	-7.148863	0.867567	0.64
19.228006	-7.4227552	0.89934915	0.34
18.894545	-7.226833	0.88650745	0.16
18.858095	-7.144865	0.8845744	0.48
18.904875	-7.128872	0.8855879	0.35
18.921434	-7.0678964	0.88563806	0.44
18.914988	-6.9979243	0.88469535	0.45
18.892548	-6.9229546	0.88275665	0.61
19.106113	-6.932951	0.8897501	0.37
19.277678	-6.9269533	0.8947564	0.45
19.442467	-6.951944	0.90073735	0.36
19.600029	-6.9389496	0.90574926	0.39
19.781599	-6.933952	0.9107548	0.45
19.970163	-6.929954	0.9167596	0.37
20.139729	-6.9179597	0.92277074	0.45
20.350294	-6.9189596	0.9297717	0.3
20.52786	-6.907964	0.93478215	0.62
20.555643	-6.8819757	0.93580353	0.24
21.64525	-7.1708603	0.9735767	0.16
21.69981	-7.113884	0.9746238	0.62
22.343393	-7.2468314	0.9965207	0.23
22.224945	-7.131878	0.9916135	0.21
22.258503	-7.0659046	0.99166757	0.63
22.27406	-6.9939346	0.99172634	0.36
22.27684	-6.9569497	0.9917565	0.34
22.269396	-6.877982	0.99082065	0.57
19.395845	-5.9263654	0.8895711	0.33
19.2914	-5.828406	0.88464946	0.45
19.247957	-5.749439	0.88271284	0.35
19.148514	-5.6544785	0.8787887	0.41
19.087072	-5.5715127	0.875855	0.36
[truncated: 122,564 more rows]
