# Supplementary material for: Density-equalized RANDT scan matching with integrated outlier removal and point density uniformity
Source: PLoS One. 2026 Apr 28;21(4):e0345709. doi: 10.1371/journal.pone.0345709 (PMC13124066; doi:10.1371/journal.pone.0345709)
Supplement: S2 Dataset — Processed LiDAR data converted into CSV format, including spatial coordinates and associated attributes such as intensity values, used for analysis in this study. (ZIP) [file pone.0345709.s002.zip › Velodyne_CSV/000492.csv]

X	Y	Z	Intensity
79.72181	3.4296281	2.906937	0.0
78.9877	4.144135	2.88272	0.0
78.918335	4.3889666	2.8806462	0.0
78.89996	4.635796	2.880572	0.0
70.43157	4.35799	2.5946457	0.0
77.29441	4.9066095	2.8264894	0.0
77.793045	5.1834188	2.8444073	0.0
70.05566	4.886626	2.5824864	0.0
69.82629	5.0904856	2.575425	0.0
69.97493	5.3223267	2.5803561	0.0
42.36245	3.346698	1.6449023	0.05
42.347263	3.4116535	1.6448818	0.08
42.35989	3.5465612	1.6458392	0.08
42.38352	3.6834676	1.6467963	0.08
42.385147	3.8173757	1.6477545	0.08
42.394775	3.9522836	1.6477125	0.12
42.280403	4.076199	1.6446735	0.0
69.83722	6.9701953	2.5808716	0.0
42.343853	4.2830577	1.6476097	0.0
69.669685	7.2849803	2.5757804	0.0
69.403336	7.4778485	2.5677245	0.0
70.26598	7.7936316	2.597635	0.07
70.36363	8.028472	2.6015682	0.15
70.36728	8.253318	2.602504	0.12
70.381935	8.479163	2.6044402	0.18
70.431755	8.597083	2.6064067	0.21
70.424416	8.8209305	2.6073434	0.2
70.42606	9.045778	2.6082804	0.21
70.40272	9.267628	2.6082184	0.11
23.98644	3.2947574	1.0268248	0.99
24.001062	3.374704	1.0277984	0.99
24.01588	3.414677	1.0287851	0.99
24.038507	3.4946232	1.0297588	0.99
24.060133	3.575569	1.0307323	0.99
24.06276	3.6535165	1.0317067	0.99
24.058386	3.7304652	1.0316814	0.99
24.083017	3.8114107	1.0326552	0.99
24.102646	3.8923566	1.033629	0.99
24.139462	3.9373267	1.0356147	0.99
24.15009	4.017273	1.036589	0.96
24.154718	4.0962205	1.0365636	0.99
24.13135	4.1701713	1.0365396	0.99
24.359983	4.289091	1.0445038	0.66
24.19261	4.33806	1.0394866	0.23
42.27081	7.6647735	1.6606104	0.3
42.265457	7.800683	1.6605723	0.32
42.258102	7.936592	1.6615343	0.31
42.25675	8.0745	1.6624959	0.31
42.2674	8.214408	1.6634572	0.31
42.267048	8.352316	1.6644192	0.33
42.2847	8.493221	1.6653805	0.32
42.308525	8.567173	1.6673603	0.31
42.303173	8.705082	1.6673226	0.31
42.303825	8.84399	1.668285	0.28
42.299477	8.981898	1.6692477	0.21
42.31313	9.123805	1.6712096	0.48
42.424786	9.287696	1.6761659	0.3
42.464615	9.366645	1.6771449	0.27
42.446266	9.502555	1.6781088	0.2
42.45492	9.644463	1.6790713	0.41
42.468575	9.788368	1.6810334	0.24
42.451237	9.924278	1.6809977	0.19
42.45989	10.068185	1.6829603	0.39
42.447544	10.206095	1.6829244	0.22
42.448376	10.277049	1.6839061	0.16
42.33203	10.388976	1.6808771	0.35
42.328686	10.529884	1.6818409	0.37
42.33135	10.671793	1.6828047	0.31
42.324005	10.811703	1.6837692	0.31
42.32867	10.95461	1.6857331	0.31
42.30933	11.091521	1.6856987	0.31
42.33016	11.168471	1.6876794	0.3
42.336823	11.312379	1.6886436	0.29
42.335487	11.455287	1.6896081	0.31
42.335148	11.598195	1.6915729	0.29
42.33681	11.742103	1.6925375	0.29
42.303474	11.876018	1.6925049	0.2
42.306145	12.019925	1.69347	0.3
42.41698	12.123858	1.6984447	0.46
42.465652	12.281757	1.7014067	0.23
42.46432	12.426665	1.702372	0.18
42.468987	12.573571	1.704337	0.39
42.445656	12.711485	1.7053045	0.23
42.451324	12.859391	1.7062697	0.18
42.48216	12.941339	1.7082504	0.16
42.46783	13.083249	1.7092174	0.16
24.128954	7.59296	1.0635372	0.41
23.88458	7.59896	1.0555338	0.35
23.63521	7.6019616	1.047531	0.38
23.401838	7.607962	1.0395278	0.39
23.172644	7.573987	1.0325348	0.34
22.94628	7.578988	1.0255316	0.48
22.697905	7.5769935	1.0175302	0.31
22.571545	7.6129737	1.0135199	0.37
22.577187	7.694923	1.0144986	0.27
22.593836	7.779871	1.0154768	0.58
22.40647	7.7938657	1.0104718	0.3
22.207277	7.7638884	1.0034779	0.3
21.993908	7.766891	0.9964755	0.31
21.781538	7.7688947	0.9894733	0.23
21.574165	7.771897	0.9834709	0.16
21.375795	7.7768984	0.9774681	0.57
21.220428	7.7958903	0.972462	0.32
21.022238	7.759917	0.9654695	0.29
20.818865	7.7599216	0.9594678	0.21
20.120447	7.5720515	0.93450916	0.27
20.026087	7.608032	0.93249923	0.43
19.855717	7.615032	0.92749596	0.41
19.686348	7.621033	0.9214929	0.35
19.504974	7.6220374	0.916491	0.46
19.34778	7.596057	0.910496	0.37
19.186415	7.602058	0.90549296	0.46
19.019043	7.605061	0.9004907	0.38
18.866676	7.613061	0.89648724	0.38
18.707306	7.6170635	0.89148474	0.45
18.558935	7.625063	0.88648134	0.37
18.39956	7.628066	0.88147914	0.38
18.262375	7.6040845	0.87748367	0.39
18.107	7.6070876	0.87248147	0.39
17.96463	7.6140885	0.8674784	0.48
17.83526	7.6260858	0.8644742	0.32
17.66989	7.621094	0.8584738	0.52
17.544525	7.6320925	0.8554699	0.31
17.40033	7.6021147	0.85047567	0.51
17.27596	7.613113	0.8464718	0.32
17.139591	7.617116	0.8424695	0.59
16.960215	7.602131	0.83647126	0.32
16.924858	7.6501055	0.8364595	0.38
16.906504	7.706074	0.8364461	0.46
16.912146	7.7740355	0.8374302	0.31
16.875969	7.7890286	0.8364264	0.61
16.853617	7.8429995	0.8364136	0.41
16.730247	7.8500004	0.8334109	0.26
16.611876	7.859	0.8294079	0.29
16.48851	7.864003	0.82640564	0.29
16.334133	7.854016	0.8214066	0.17
15.71169	7.616175	0.79845536	0.2
15.647507	7.615179	0.79645497	0.48
15.546142	7.626178	0.79345137	0.35
15.4107685	7.6201878	0.78945136	0.48
15.309396	7.6311865	0.7864478	0.38
15.188027	7.630193	0.78344685	0.5
15.087661	7.639193	0.7804438	0.39
14.994468	7.622207	0.7774467	0.41
14.878097	7.6222134	0.77344555	0.53
14.775724	7.629215	0.77044296	0.39
14.669354	7.633219	0.767441	0.41
14.548981	7.629227	0.76344067	0.54
14.457617	7.639227	0.76143754	0.4
14.361248	7.646229	0.758435	0.42
14.269055	7.626245	0.75543857	0.41
14.156681	7.624253	0.75243783	0.66
13.958295	7.5742908	0.7454468	0.56
13.834564	7.6212735	0.74243534	0.2
13.780202	7.648263	0.741429	0.44
13.682836	7.650268	0.73842764	0.44
13.653654	7.6622634	0.7374248	0.61
13.649299	7.7172356	0.7384131	0.61
13.645947	7.7722073	0.73940146	0.59
13.646594	7.830178	0.7403894	0.62
13.674252	7.9031386	0.7423746	0.71
13.5548725	7.8921523	0.73837596	0.28
13.537699	7.9101443	0.7383722	0.25
13.651367	8.035073	0.7443476	0.52
13.652022	8.093043	0.74533606	0.55
13.624667	8.135025	0.7453276	0.51
13.538298	8.142028	0.7423258	0.46
13.434924	8.138037	0.73932606	0.44
13.347556	8.143042	0.7373248	0.46
13.271367	8.125056	0.7343279	0.45
13.173995	8.123066	0.73132795	0.48
13.0926285	8.130069	0.7293262	0.46
13.012263	8.137072	0.7273246	0.46
12.9248905	8.140078	0.7253237	0.46
12.835525	8.140085	0.7223234	0.46
12.76633	8.125098	0.72032595	0.47
12.682958	8.129103	0.71832496	0.45
12.596588	8.130111	0.71532446	0.45
12.519223	8.136114	0.7133232	0.49
12.435853	8.138121	0.71132255	0.49
12.346479	8.136129	0.7083227	0.48
12.272111	8.143133	0.70632124	0.49
12.190741	8.14514	0.7043207	0.49
12.116549	8.123158	0.7013245	0.49
12.046184	8.131161	0.7003229	0.49
11.968815	8.134167	0.69832224	0.5
11.888443	8.135175	0.695322	0.49
11.813078	8.138181	0.6933213	0.48
11.739712	8.142187	0.69132054	0.49
11.678515	8.1282	0.6893229	0.48
11.608147	8.134204	0.6883218	0.48
11.53478	8.13721	0.6863213	0.52
11.450407	8.132221	0.68332213	0.5
11.37704	8.134229	0.6813218	0.5
11.308668	8.140234	0.67932075	0.5
11.231301	8.138243	0.67732114	0.51
11.181111	8.129252	0.6763227	0.53
11.107739	8.13026	0.67432255	0.5
11.037373	8.132268	0.6723223	0.52
10.965999	8.134275	0.670322	0.52
10.891624	8.133285	0.6683223	0.49
10.823259	8.135292	0.6663222	0.52
10.765067	8.118307	0.66432494	0.53
10.695699	8.119314	0.66232497	0.55
10.636328	8.128319	0.6613236	0.54
10.56596	8.127327	0.659324	0.54
10.500591	8.130335	0.6573238	0.57
10.43422	8.132342	0.6563236	0.58
10.446878	8.195313	0.65731394	0.72
10.268644	8.082385	0.65033185	0.41
10.201278	8.081395	0.6483323	0.35
10.133903	8.081404	0.6473325	0.36
10.067529	8.081413	0.6453328	0.36
10.009164	8.086418	0.6433323	0.35
9.955801	8.095423	0.6423312	0.36
9.883424	8.089436	0.64033246	0.33
9.84124	8.080445	0.639334	0.37
9.77486	8.079455	0.6373345	0.33
9.723499	8.08846	0.6363335	0.35
9.651124	8.080473	0.63433516	0.34
9.602764	8.0914755	0.63333386	0.34
9.55039	8.10048	0.632333	0.38
9.496197	8.080497	0.63033617	0.36
9.429827	8.075509	0.6283373	0.33
9.376461	8.081515	0.6273369	0.34
9.323085	8.088521	0.62633646	0.41
9.268722	8.092528	0.62433636	0.34
9.216354	8.098535	0.623336	0.34
9.14698	8.089549	0.6213379	0.36
9.104786	8.078561	0.62033975	0.35
9.048421	8.079569	0.6193401	0.34
8.988049	8.07758	0.61734104	0.35
8.933678	8.080589	0.61634123	0.36
8.889316	8.091592	0.6153403	0.36
8.821942	8.081609	0.61334234	0.35
8.77257	8.088614	0.61234206	0.36
8.733385	8.077625	0.6113439	0.36
8.67201	8.072638	0.60934526	0.36
8.626639	8.082643	0.6083447	0.36
8.579273	8.089649	0.60734445	0.36
8.521904	8.08666	0.60634565	0.36
8.462532	8.081675	0.60434705	0.36
8.415166	8.087681	0.60334706	0.36
8.398981	8.09868	0.60334605	0.18
8.370625	8.122677	0.6033438	0.57
8.321254	8.126685	0.6023442	0.6
8.260879	8.1196995	0.60034597	0.6
8.212511	8.123709	0.5993464	0.61
8.165142	8.128716	0.5983467	0.6
8.124949	8.11473	0.5973489	0.6
8.0805855	8.121737	0.596349	0.62
8.03722	8.129743	0.595349	0.63
7.9758415	8.119759	0.5933513	0.63
7.9314775	8.125767	0.59235156	0.61
7.883104	8.128776	0.5913522	0.62
7.8307376	8.125788	0.59035367	0.62
7.8055506	8.125793	0.5893542	0.63
7.7571774	8.127804	0.5883551	0.62
7.7038107	8.122817	0.58735675	0.62
7.657441	8.125827	0.5863576	0.62
7.6130724	8.130836	0.5853582	0.62
7.5546937	8.1208515	0.58336055	0.62
7.5133233	8.1288595	0.58336085	0.61
7.483144	8.120869	0.5823623	0.62
7.428769	8.113883	0.5803643	0.62
7.3823943	8.115893	0.5793654	0.65
7.3400235	8.121902	0.57936597	0.64
7.2906604	8.117915	0.57736766	0.62
7.249287	8.124923	0.5773682	0.64
7.2211027	8.118933	0.5763695	0.65
7.1627216	8.10595	0.5743723	0.64
7.123352	8.113958	0.5743728	0.66
7.082987	8.1199665	0.5733735	0.61
7.0336185	8.114982	0.5723754	0.62
7.032274	8.165966	0.57337165	0.53
7.0289354	8.213954	0.5743683	0.54
7.035772	8.247941	0.5753656	0.54
7.0324244	8.297928	0.57636225	0.52
7.0280848	8.345916	0.5773592	0.5
7.2478957	8.659767	0.59033036	0.44
7.3065987	8.785716	0.5953203	0.56
7.307255	8.844699	0.59631693	0.56
7.2999225	8.891688	0.5973148	0.55
7.30976	8.932674	0.5993121	0.56
7.304424	8.983662	0.6003098	0.55
7.305091	9.0426445	0.6023069	0.56
7.3037515	9.100629	0.60330427	0.54
7.2984176	9.1526165	0.6043022	0.53
7.302089	9.2165985	0.6062993	0.55
7.298754	9.272586	0.60729724	0.52
7.3045855	9.311573	0.6092953	0.55
7.3022575	9.368559	0.6102933	0.55
7.3079295	9.43754	0.61229056	0.55
7.3046002	9.494525	0.61428887	0.55
7.2932606	9.542517	0.61528814	0.56
7.2939353	9.6055	0.6162863	0.54
7.287602	9.660489	0.61828524	0.52
7.3004417	9.710473	0.619283	0.53
7.302118	9.776456	0.6212813	0.53
7.303793	9.843438	0.6232797	0.52
7.2994604	9.903425	0.62427884	0.52
7.2981386	9.96641	0.62627786	0.53
7.29281	10.025397	0.62827736	0.52
7.2934856	10.093381	0.6302764	0.52
7.3153415	10.157358	0.63227373	0.52
7.3040094	10.209351	0.63327414	0.51
7.3016863	10.274336	0.6352738	0.54
7.300359	10.34232	0.63627344	0.54
7.294036	10.402308	0.6382737	0.52
7.289712	10.466295	0.6402739	0.55
7.307567	10.527275	0.6422722	0.53
7.3042474	10.593262	0.6442725	0.5
7.304929	10.666245	0.6462726	0.52
7.299601	10.732233	0.6472734	0.52
7.290277	10.791223	0.6492747	0.52
7.289962	10.864208	0.65127534	0.53
7.2926507	10.942189	0.65327585	0.51
7.301501	10.9931755	0.65527546	0.54
7.2981863	11.063162	0.65727675	0.52
7.2988663	11.142145	0.6592778	0.49
7.295554	11.213132	0.6612793	0.5
7.293241	11.287117	0.663281	0.5
7.2919307	11.363102	0.6652827	0.49
7.3067927	11.425084	0.66728234	0.5
7.307483	11.506067	0.66928416	0.49
7.3021703	11.578055	0.67128664	0.49
7.298855	11.655041	0.6732891	0.47
7.2945476	11.729028	0.6752918	0.48
7.297242	11.817009	0.6782942	0.48
7.291928	11.892997	0.6802974	0.48
7.3087964	11.961977	0.6822975	0.48
7.3044887	12.039964	0.6853009	0.47
7.302188	12.120951	0.6873042	0.48
7.29888	12.202936	0.68930787	0.47
7.300584	12.292919	0.69231135	0.47
7.2932773	12.368907	0.6943157	0.45
7.288967	12.452894	0.69632	0.47
7.3018365	12.518877	0.69832116	0.46
7.285521	12.581873	0.70032656	0.69
7.28723	12.675856	0.7033309	0.25
4.3273225	7.6520042	0.5065216	0.61
4.2919464	7.647021	0.50552404	0.65
4.263579	7.654032	0.50552607	0.66
4.2302055	7.6520476	0.50452846	0.64
4.217024	7.657052	0.5045295	0.66
4.1786427	7.6460714	0.5035322	0.75
4.131252	7.6180973	0.50153536	0.36
4.1138983	7.644101	0.50253695	0.27
4.0905385	7.6591096	0.502539	0.64
4.056163	7.6541266	0.50154155	0.63
4.0247874	7.655141	0.50154406	0.63
4.0076065	7.6511493	0.5005453	0.62
3.9812434	7.6601605	0.5005476	0.65
3.9478636	7.657177	0.50055027	0.65
3.9174953	7.658191	0.49955273	0.67
3.8871207	7.660206	0.4995553	0.66
3.8537476	7.655223	0.49855798	0.66
3.7582912	7.5282874	0.49356282	0.51
3.7420974	7.527296	0.49256414	0.67
3.717731	7.5393057	0.4925665	0.68
3.6983771	7.5603127	0.4935687	0.55
3.7160683	7.6572905	0.49657005	0.64
3.6857023	7.656306	0.49557275	0.66
3.6523252	7.650324	0.49557558	0.65
3.6309729	7.6673326	0.49557814	0.66
3.6087728	7.653346	0.4945797	0.65
3.5794046	7.654361	0.4945825	0.65
3.5500252	7.6573753	0.4945854	0.66
3.5196528	7.6563916	0.49358827	0.66
3.4902868	7.656407	0.4935911	0.65
3.4639266	7.6624203	0.49259397	0.65
3.4345486	7.664436	0.49259698	0.65
3.4173582	7.659446	0.49259847	0.65
3.3889906	7.661461	0.49160144	0.65
3.3536038	7.6494813	0.4906045	0.63
3.3292456	7.659494	0.4906075	0.63
3.3048823	7.6705055	0.4906106	0.63
3.274506	7.668523	0.4906137	0.64
3.2533038	7.6545362	0.48961526	0.65
3.2279506	7.6605496	0.4896183	0.65
3.197571	7.658567	0.4896215	0.63
3.1681933	7.6585836	0.4886247	0.64
3.1428382	7.6645975	0.48862785	0.64
3.1134639	7.6636143	0.4886311	0.65
3.08709	7.670629	0.48863453	0.64
3.0709078	7.664639	0.48763603	0.64
3.0385284	7.6556587	0.4876392	0.62
3.00815	7.6516767	0.48664245	0.62
2.9837909	7.660691	0.4866459	0.62
2.9564188	7.6637063	0.48664936	0.62
2.927042	7.6617246	0.48565274	0.63
2.9016817	7.667739	0.48565626	0.62
2.8864903	7.6657486	0.485658	0.64
2.8581157	7.665766	0.48566148	0.63
2.8287349	7.6637836	0.48466498	0.64
2.8023765	7.6658	0.48466843	0.64
2.7749999	7.6688166	0.48467216	0.64
2.7506418	7.676831	0.4846759	0.65
2.7182593	7.664852	0.48367918	0.65
2.702063	7.659863	0.4836809	0.62
2.6787045	7.6708765	0.48368487	0.64
2.6483288	7.6628966	0.48268825	0.63
2.6229587	7.6699123	0.48269224	0.63
2.5965831	7.6749287	0.48269624	0.64
2.5682192	7.6699476	0.48169968	0.62
2.5510216	7.6609592	0.48170128	0.61
2.5276575	7.672974	0.48170558	0.62
2.5012877	7.6759906	0.48170954	0.62
2.470908	7.6670117	0.48071304	0.64
2.4465528	7.6730275	0.4807171	0.62
2.4181683	7.672046	0.4807211	0.62
2.3897977	7.667066	0.47972474	0.64
2.3766165	7.6670747	0.47972664	0.65
2.3522449	7.67709	0.47973123	0.64
2.3218696	7.6651115	0.47973457	0.63
2.295498	7.66713	0.47873875	0.64
2.2711327	7.675146	0.47874326	0.62
2.2407498	7.664168	0.47874677	0.63
2.2143795	7.665186	0.47775093	0.64
2.2042043	7.675193	0.47875357	0.63
2.1738145	7.6652145	0.47775728	0.63
2.145438	7.659235	0.4777611	0.62
2.121074	7.666252	0.47776574	0.62
2.093703	7.662272	0.47676972	0.62
2.0693383	7.669289	0.47677442	0.64
2.0429583	7.6723075	0.47677907	0.61
2.0277758	7.662319	0.47678044	0.61
2.001394	7.6653385	0.47578514	0.62
1.9780397	7.6733556	0.47578993	0.61
1.9486603	7.6613774	0.4757935	0.62
1.9252994	7.671394	0.47579864	0.61
1.8979197	7.6684146	0.475803	0.62
1.8705444	7.6634355	0.47480714	0.62
1.8563567	7.6584463	0.474809	0.62
1.8309861	7.6614656	0.4748138	0.62
1.8026079	7.6514874	0.47381756	0.62
1.7802387	7.6695037	0.47482377	0.62
1.7538716	7.665524	0.473828	0.62
1.7254932	7.6545463	0.47383174	0.62
1.7001177	7.6585655	0.47383687	0.61
1.6879398	7.659575	0.47383922	0.56
1.658546	7.6475987	0.47284308	0.56
1.6341788	7.653618	0.47284836	0.59
1.6409339	7.7956066	0.47786587	0.32
1.6376543	7.8966055	0.4808801	0.46
1.621327	7.940617	0.48188934	0.52
1.6090102	8.007625	0.48390105	0.55
1.5898091	7.9766417	0.48290068	0.63
1.5764861	8.042649	0.4849126	0.62
1.5943137	8.251629	0.49193847	0.29
1.5468538	8.155669	0.4889349	0.34
1.53455	8.227678	0.49094796	0.3
1.5172244	8.277691	0.49295905	0.16
1.3853663	7.7498155	0.47391036	0.54
1.4485391	8.136751	0.48795342	0.36
1.4151355	8.10378	0.48595586	0.26
1.3937906	8.132797	0.48696488	0.36
2.020722	11.647174	0.6083558	0.32
1.9803448	11.638208	0.60736644	0.29
1.9429867	11.641239	0.60737824	0.24
1.2110255	7.633966	0.46892956	0.48
1.2912151	8.236881	0.49000406	0.27
1.252783	8.169916	0.48800254	0.41
1.8107194	11.648352	0.60741985	0.29
1.1668617	7.969996	0.479991	0.27
1.1052783	7.755054	0.47297114	0.35
1.6966267	11.648451	0.6064554	0.2
1.0757712	7.8100786	0.47498646	0.53
1.6380712	11.635503	0.60547155	0.28
1.0823964	8.188066	0.48704582	0.4
1.0630741	8.237082	0.48905858	0.24
1.0266376	8.172115	0.48605683	0.39
0.9972457	8.154141	0.4860611	0.35
0.9708775	8.153166	0.48606744	0.26
0.96473813	8.20917	0.48707837	0.41
1.3957282	11.655719	0.60555315	0.32
1.3563517	11.640756	0.6045634	0.26
1.3169738	11.627791	0.6045741	0.3
1.2856594	11.67882	0.60559374	0.42
0.8298723	8.188294	0.48610914	0.26
1.2079118	11.651892	0.60461485	0.29
0.7417518	7.9953794	0.47909826	0.57
0.68207675	7.68644	0.46905926	0.45
0.6567033	7.6744647	0.46806347	0.53
0.6303155	7.659489	0.4680674	0.57
0.60594606	7.6635127	0.46807423	0.61
0.5815783	7.664536	0.46808058	0.61
0.56838214	7.657549	0.46708268	0.62
0.5430023	7.6495733	0.46708772	0.61
0.5196422	7.6685963	0.46709713	0.62
0.494261	7.662621	0.46710262	0.61
0.46989328	7.6606445	0.4671086	0.61
0.44552422	7.6626687	0.46711534	0.6
0.43232673	7.6516814	0.4671168	0.61
0.40795624	7.6597056	0.46712473	0.58
0.3835871	7.6607294	0.4671314	0.59
0.3592181	7.656754	0.4671372	0.59
0.33484855	7.6567783	0.46714374	0.6
0.31047913	7.6618032	0.4671513	0.59
0.28610933	7.659827	0.46715757	0.6
0.27290887	7.6588407	0.467161	0.6
0.2495556	7.6658645	0.4671688	0.59
0.22416794	7.656891	0.4661741	0.6
0.1997976	7.6569157	0.4661809	0.6
0.17542887	7.661941	0.4661887	0.59
0.1510551	7.6529655	0.46619383	0.61
0.12668644	7.657991	0.46620175	0.6
0.114505254	7.666003	0.46720684	0.61
0.09013297	7.663029	0.4662132	0.61
0.06576295	7.664055	0.46622044	0.61
0.041393	7.6650805	0.46622774	0.61
0.01600297	7.659107	0.46623394	0.61
-0.008368708	7.658133	0.4662409	0.62
-0.032732118	7.668159	0.46625015	0.61
-0.0449182	7.667172	0.46625358	0.59
-0.06929392	7.6611977	0.46625963	0.59
-0.09366494	7.661224	0.46626696	0.62
-0.1180388	7.658251	0.4662737	0.61
-0.14240605	7.662277	0.46628192	0.61
-0.1667708	7.668304	0.46629062	0.58
-0.19115028	7.66033	0.46629646	0.6
-0.2033336	7.6623435	0.46630064	0.6
-0.22769995	7.6663704	0.46630904	0.61
-0.25209516	7.646397	0.4663124	0.61
-0.27645552	7.655424	0.46632195	0.61
-0.3018238	7.6694527	0.46633294	0.58
-0.3262026	7.66348	0.4663394	0.61
-0.35057485	7.662507	0.46634698	0.6
-0.3627661	7.6585207	0.46635002	0.6
-0.38713259	7.6615477	0.4663585	0.61
-0.4115065	7.6595755	0.46636596	0.6
-0.43585604	7.672603	0.46737674	0.61
-0.4602382	7.665631	0.46638316	0.61
-0.48461705	7.660659	0.4663901	0.6
-0.5089823	7.6636868	0.46639884	0.61
-0.5221753	7.6677017	0.4674041	0.61
-0.546555	7.66273	0.4664111	0.59
-0.57090026	7.6757584	0.4674222	0.6
-0.59528893	7.6657863	0.4674282	0.61
-0.61965674	7.666815	0.4674367	0.6
-0.6440244	7.6678433	0.46744525	0.61
-0.6684104	7.659872	0.4674518	0.61
-0.6805932	7.6608863	0.46745622	0.6
-0.7059587	7.6699166	0.46746704	0.59
-0.73032767	7.6699457	0.4674755	0.61
-0.7547213	7.658974	0.46748152	0.6
-0.779072	7.667003	0.4674919	0.61
-0.8034547	7.6610327	0.46749914	0.61
-0.8156367	7.662047	0.46750367	0.61
-0.84200144	7.6760793	0.46851626	0.62
-0.8663741	7.674108	0.46852455	0.61
-0.8917468	7.678139	0.4685346	0.61
-0.9151379	7.663168	0.46753958	0.61
-0.9395055	7.663198	0.46754843	0.61
-0.96487176	7.6692286	0.4685591	0.6
-0.9770444	7.6732435	0.4685645	0.62
-1.0024263	7.6732745	0.46857384	0.61
-1.0258083	7.6623034	0.46857992	0.62
-1.0521712	7.6743364	0.46859255	0.62
-1.0755421	7.6673656	0.46859962	0.62
-1.1009263	7.666397	0.46860892	0.61
-1.1272768	7.68143	0.46962243	0.62
-1.1384717	7.6724443	0.46862453	0.62
-1.1638483	7.673476	0.4696344	0.62
-1.1872201	7.666506	0.4686417	0.61
-1.2115874	7.6655364	0.46965078	0.62
-1.2369605	7.6675687	0.46966106	0.61
-1.2643145	7.6846037	0.46967578	0.62
-1.2877054	7.6716337	0.46968174	0.63
-1.2999004	7.6676493	0.46968555	0.62
-1.325265	7.671682	0.4696965	0.62
-1.3506325	7.6747146	0.46970722	0.62
-1.3740076	7.666745	0.46971452	0.62
-1.402373	7.6827817	0.47072977	0.6
-1.4257549	7.672812	0.47073668	0.61
-1.4501271	7.669844	0.47074574	0.6
-1.4643047	7.6788626	0.47075367	0.62
-1.4876797	7.6708937	0.47076115	0.61
-1.5130627	7.6689267	0.47077098	0.61
-1.5394142	7.6789613	0.47178423	0.61
-1.5647885	7.678995	0.47179464	0.61
-1.5881753	7.6680264	0.47180155	0.61
-1.6023532	7.676045	0.47180942	0.61
-1.6287097	7.68408	0.47182238	0.61
-1.6521046	7.671112	0.47182888	0.6
-1.6784799	7.674147	0.47184068	0.6
-1.7058359	7.6851835	0.472855	0.6
-1.7292188	7.6752152	0.47286236	0.59
-1.7545942	7.67425	0.47287288	0.61
-1.7819562	7.683287	0.47288686	0.62
-1.7921598	7.6703014	0.47288793	0.61
-1.8195205	7.6793385	0.47290197	0.64
-1.8458822	7.6843743	0.47391462	0.62
-1.8692521	7.677407	0.47392297	0.62
-1.8936464	7.668441	0.4729313	0.6
-1.9230007	7.6844807	0.4739482	0.61
-1.9453783	7.672512	0.47395498	0.6
-1.9605665	7.679533	0.47396344	0.61
-1.9879293	7.6865706	0.47497737	0.62
-2.0113122	7.676604	0.47498518	0.61
-2.0346863	7.668637	0.47499353	0.62
-2.063048	7.6786766	0.47500882	0.64
-2.0874264	7.672711	0.47501823	0.63
-2.1026008	7.6817317	0.47602737	0.62
-2.128969	7.683769	0.47603983	0.62
-2.1523716	7.6698027	0.47604683	0.59
-2.1797335	7.6758413	0.47606087	0.61
-2.2051003	7.6748776	0.47607225	0.59
-2.2294877	7.666913	0.47608137	0.6
-2.2578456	7.675953	0.4770968	0.61
-2.273031	7.681975	0.4771054	0.61
-2.2944155	7.6660066	0.47711116	0.6
-2.3217885	7.669046	0.47712472	0.61
-2.3491602	7.672086	0.47713834	0.59
-2.3745236	7.6711226	0.47715	0.59
-2.4018934	7.674162	0.47816372	0.57
-2.4292624	7.6772017	0.47817752	0.57
-2.437479	7.658215	0.4781764	0.7
-2.5962846	8.10742	0.49437103	0.33
-2.6386044	8.153479	0.49640387	0.41
-2.659003	8.12851	0.49540746	0.38
-2.680395	8.107544	0.49541262	0.36
-2.7107627	8.113588	0.4954293	0.27
-2.7471108	8.137641	0.49645382	0.5
-3.9972458	12.072231	0.6381129	0.24
-4.0445814	12.0903	0.6391448	0.39
-2.800107	8.081724	0.49546582	0.28
-2.8543696	8.1628	0.49851462	0.35
-2.8767638	8.143834	0.49852106	0.23
-2.8941836	8.108863	0.49752074	0.38
-2.9145947	8.082896	0.49652436	0.33
-2.9606493	8.178958	0.50057334	0.24
-2.876444	7.8468566	0.48844236	0.45
-2.9984686	8.120021	0.4985774	0.32
-3.022851	8.108058	0.49858686	0.18
-2.8997915	7.672906	0.48340765	0.48
-2.9152017	7.6399326	0.48240662	0.61
-2.9445703	7.644977	0.48242295	0.4
-2.9776733	7.701023	0.485455	0.56
-3.016022	7.72808	0.48648202	0.41
-3.1938615	8.137319	0.50168437	0.3
-3.2062876	8.092342	0.5006791	0.35
-3.225703	8.064375	0.49968195	0.36
-3.2760003	8.120448	0.5017237	0.34
-3.2724802	8.03445	0.49969897	0.48
-3.297633	8.061487	0.5007196	0.29
-3.3449328	8.109555	0.5027579	0.39
-3.3623493	8.077586	0.50175875	0.37
-3.3927243	8.078634	0.5017755	0.3
-3.4210975	8.075679	0.5027902	0.37
-3.451464	8.077727	0.5028073	0.34
-3.5057578	8.137807	0.50585306	0.43
-3.512961	8.11982	0.50485224	0.3
-3.5204172	8.062838	0.5028412	0.23
-3.5537786	8.07089	0.50386167	0.36
-3.5851395	8.07494	0.50488013	0.37
-3.6214955	8.088996	0.5059041	0.32
-3.650869	8.087044	0.50591993	0.36
-3.6902118	8.108105	0.50694764	0.16
-3.6445844	7.967047	0.5018842	0.41
-3.6689732	7.9540877	0.5018944	0.72
-3.7063196	7.9711466	0.50292	0.31
-3.7257211	7.9471807	0.5019244	0.43
-3.7261913	7.8791895	0.49990633	0.51
-3.7306328	7.823203	0.49889368	0.4
-3.7099397	7.74218	0.49586	0.49
-3.7173648	7.6951976	0.4948514	0.39
-3.7427487	7.6862407	0.49486324	0.57
-3.7661505	7.6712804	0.49487236	0.56
-3.7985067	7.678333	0.4948926	0.64
-3.82987	7.682384	0.49591148	0.62
-3.8562572	7.6744285	0.49592435	0.64
-3.8754308	7.683459	0.49593776	0.65
-3.9028141	7.677505	0.49695182	0.65
-3.9341884	7.6795564	0.4969704	0.66
-3.9645555	7.6806073	0.49798816	0.63
-3.997922	7.686662	0.49800912	0.62
-4.022303	7.675704	0.49802023	0.63
-4.055666	7.681759	0.49904132	0.63
-4.074856	7.6877904	0.49905413	0.63
-4.100239	7.677834	0.5000662	0.64
-4.1365824	7.690893	0.50009114	0.66
-4.1659675	7.6869435	0.5011073	0.65
-4.194348	7.681992	0.5011227	0.65
-4.2237163	7.680042	0.5011395	0.66
-4.2540956	7.6780934	0.502157	0.66
-4.2682886	7.6751184	0.5021646	0.64
-4.305641	7.68718	0.5031902	0.64
-4.3340173	7.682229	0.50320584	0.64
-4.3633957	7.6782794	0.50422233	0.64
-4.396775	7.680336	0.504243	0.64
-4.4291477	7.6813917	0.5052628	0.64
-4.456532	7.6734395	0.50527716	0.65
-4.479685	7.688477	0.5062953	0.65
-4.513058	7.690534	0.5063161	0.65
-4.541435	7.6845837	0.50733185	0.65
-4.5698195	7.6776342	0.50734735	0.66
-4.6021934	7.6776905	0.5073672	0.65
-4.6335626	7.676745	0.5083862	0.66
-4.670926	7.6848083	0.5094114	0.64
-4.6871114	7.6848364	0.5094214	0.64
-4.7174983	7.67989	0.5094389	0.64
-4.749866	7.6799464	0.51045895	0.64
-4.780243	7.6760006	0.51047677	0.64
-4.8146057	7.67906	0.51149905	0.66
-4.851977	7.685124	0.5125241	0.65
-4.881355	7.679177	0.51254094	0.66
-4.9055343	7.6902175	0.51355916	0.64
-4.9339156	7.682269	0.5135749	0.65
-4.9652796	7.6803246	0.5145942	0.63
-5.001657	7.6833887	0.51461804	0.64
-5.038023	7.687452	0.5156423	0.66
-5.0683975	7.682507	0.5166603	0.66
-5.0967913	7.6725593	0.5166757	0.65
-5.120963	7.6836004	0.5166942	0.66
-5.153331	7.681658	0.51771444	0.66
-5.189698	7.6847224	0.5187387	0.65
-5.225071	7.6857853	0.51876175	0.64
-5.2584453	7.6838455	0.51978284	0.63
-5.2888293	7.676902	0.51980066	0.63
-5.3232036	7.6759634	0.5208227	0.58
-5.335401	7.667987	0.5208285	0.72
-5.656137	8.095471	0.5391528	0.35
-5.68254	8.078523	0.5391659	0.37
-5.699952	8.0495615	0.5381699	0.31
-5.7363305	8.0476265	0.53919363	0.37
-5.7537436	8.018665	0.5391977	0.52
-5.769937	8.014695	0.53920746	0.35
-5.875157	8.1128645	0.5443037	0.26
-5.87561	8.058878	0.54229	0.42
-5.8840427	8.016903	0.5412847	0.33
-5.9274073	8.02398	0.5423158	0.43
-5.9528046	8.006031	0.5423283	0.33
-6.045071	8.080182	0.54641014	0.33
-6.0173435	8.016147	0.54437464	0.44
-6.107609	8.087296	0.5474546	0.37
-6.14699	8.086368	0.5484813	0.27
-6.167393	8.061411	0.5484888	0.42
-6.2137537	8.070495	0.54952294	0.35
-6.2351575	8.046539	0.54953146	0.35
-6.2685466	8.037604	0.54955214	0.41
-6.3466167	8.114729	0.55362594	0.33
-6.3510485	8.068748	0.5526172	0.36
-6.37446	8.045798	0.5526275	0.43
-6.4258127	8.05989	0.5536668	0.2
-6.479153	8.076985	0.55570835	0.52
-6.5025635	8.054034	0.55471873	0.32
-6.5379443	8.047102	0.5557418	0.46
-6.5621185	8.052146	0.55675995	0.2
-6.5545874	7.9901485	0.5547388	0.41
-6.593969	7.9872236	0.5547657	0.55
-6.63434	7.986299	0.5557939	0.59
-6.63579	7.9363155	0.5547821	0.51
-6.644217	7.8963428	0.5537778	0.49
-6.6406813	7.840351	0.55276096	0.5
-6.626932	7.7983375	0.5507405	0.48
-6.6273756	7.7493515	0.5497281	0.5
-6.627831	7.699367	0.54871553	0.56
-6.673195	7.704451	0.5497489	0.58
-6.7105756	7.699524	0.5497741	0.65
-6.750936	7.6996	0.5508028	0.63
-6.7751236	7.702645	0.5518208	0.61
-6.8234878	7.709735	0.5528571	0.63
-6.864861	7.708814	0.55388635	0.67
-6.901244	7.7018857	0.5539106	0.65
-6.9466114	7.704971	0.55594397	0.64
-6.989987	7.705054	0.5569751	0.62
-7.0233755	7.6941214	0.5569964	0.62
-7.066748	7.6942043	0.5580277	0.66
-7.096914	7.704259	0.559052	0.65
-7.135295	7.698334	0.5600783	0.65
-7.1806602	7.700421	0.5611117	0.64
-7.2300296	7.705514	0.56214887	0.64
-7.2614303	7.6905794	0.56216794	0.63
-7.3127837	7.6986756	0.56420743	0.66
-7.352165	7.6927543	0.5642347	0.66
-7.3793426	7.697805	0.5652559	0.66
-7.4297094	7.702901	0.5662941	0.64
-7.484069	7.7120028	0.56833625	0.65
-7.5124645	7.694064	0.5683527	0.64
-7.5598464	7.694156	0.5693876	0.66
-7.6072073	7.6962476	0.5704232	0.68
-7.6406026	7.682317	0.5714444	0.7
-7.634845	7.6513157	0.5704324	0.57
-7.670229	7.6403885	0.5704559	0.55
-7.7086163	7.6314664	0.5714822	0.55
-7.758984	7.6345644	0.57252043	0.55
-7.803359	7.631652	0.5735527	0.55
-7.845744	7.6257367	0.574583	0.55
-7.884907	7.640808	0.57561594	0.55
-7.9332776	7.6409025	0.5776522	0.54
-7.971665	7.630982	0.57767856	0.53
-8.019044	7.629076	0.57871366	0.54
-8.068407	7.6301723	0.5807511	0.55
-8.107797	7.6202536	0.5807784	0.54
-9.169573	8.595998	0.6308196	0.63
-9.163805	8.563997	0.6298079	0.62
-9.1622715	8.508015	0.62879395	0.62
-9.166728	8.458041	0.6277859	0.64
-9.17018	8.408066	0.6267772	0.63
-9.168629	8.355083	0.6247638	0.62
-9.176077	8.309114	0.62375903	0.62
-9.180525	8.261142	0.6227514	0.62
-9.164781	8.220125	0.62172973	0.64
-9.167237	8.170149	0.62072015	0.63
-9.170685	8.122174	0.61971176	0.64
-9.173136	8.073197	0.61870235	0.64
-9.167601	8.017208	0.61668503	0.56
-9.175044	7.97324	0.6166806	0.57
-9.170511	7.918252	0.6146644	0.55
-9.159758	7.883244	0.6136479	0.55
-9.162211	7.835268	0.6126386	0.56
-9.1626625	7.786288	0.6116275	0.57
-9.1711035	7.7443213	0.61062425	0.57
-9.171559	7.6953416	0.6096132	0.56
-9.167012	7.643353	0.60859746	0.57
-9.2064085	7.628438	0.60962474	0.52
-9.257572	7.646534	0.61066896	0.52
-9.303955	7.637631	0.6117032	0.51
-9.36433	7.638752	0.6137508	0.5
-9.424695	7.6408725	0.6157987	0.5
-9.47408	7.6329756	0.6168357	0.52
-9.530452	7.6310897	0.61787975	0.52
-9.596817	7.636222	0.61993325	0.51
-9.642982	7.64931	0.62097275	0.49
-9.958008	7.8548617	0.63426924	0.5
-10.0173855	7.8519835	0.6353158	0.47
-10.069765	7.844093	0.63735574	0.47
-10.140129	7.849233	0.639413	0.49
-10.170549	7.822306	0.63943124	0.57
-10.154803	7.784291	0.63841015	0.57
-10.170238	7.7463384	0.637414	0.6
-10.176685	7.701371	0.63640904	0.59
-10.168148	7.6453776	0.63538957	0.55
-10.219544	7.634487	0.63642836	0.52
-10.292897	7.6416335	0.63848877	0.51
-10.35129	7.6347556	0.64053404	0.51
-10.404442	7.650857	0.64158046	0.49
-10.473818	7.6519985	0.6436365	0.43
-10.532203	7.6451206	0.64568204	0.41
-10.586583	7.636236	0.646724	0.54
-10.776801	7.7255855	0.65389746	0.48
-11.015951	7.8500195	0.6631186	0.29
-11.088327	7.8501678	0.6651775	0.44
-11.14249	7.863273	0.6672244	0.47
-11.172912	7.833349	0.66724277	0.51
-11.166386	7.7763615	0.66622514	0.5
-11.184819	7.738417	0.665232	0.49
-11.170301	7.676416	0.6642067	0.5
-11.178759	7.6304545	0.66320366	0.57
-11.260115	7.6366196	0.6652715	0.4
-11.298297	7.637697	0.66730297	0.52
-11.37866	7.6418614	0.66936964	0.4
-11.446046	7.636003	0.6714237	0.51
-11.518426	7.6331534	0.6734825	0.39
-11.588802	7.6293015	0.6745395	0.63
-12.660983	8.296201	0.7185642	0.29
-12.7223835	8.280335	0.71961206	0.48
-12.707637	8.242323	0.7185921	0.46
-12.712108	8.188358	0.71758497	0.46
-12.709575	8.131381	0.7165713	0.47
-12.709054	8.074407	0.7155593	0.48
-12.685545	8.004392	0.71352553	0.49
-12.681019	7.9464107	0.71250993	0.49
-12.678254	7.9174194	0.7115017	0.5
-12.676727	7.861444	0.71048903	0.51
-12.6732025	7.804465	0.70947444	0.5
-12.68766	7.7585173	0.7094771	0.5
-12.69012	7.706548	0.70846856	0.49
-12.687595	7.650571	0.7074549	0.48
-12.741003	7.6296926	0.7084953	0.46
-12.823147	7.6528525	0.7115687	0.36
-12.896528	7.6440096	0.7136284	0.45
-12.999893	7.6512218	0.71671647	0.35
-13.08227	7.6463966	0.71878463	0.46
-13.218593	7.6726675	0.72390443	0.38
-13.368906	7.705965	0.7280376	0.48
-13.453285	7.7001443	0.7311075	0.49
-13.529436	7.7172947	0.7331751	0.48
-13.626809	7.7174983	0.73625726	0.49
-13.728176	7.71971	0.73934335	0.46
-13.804573	7.7068763	0.7414054	0.48
-13.900947	7.705079	0.7444866	0.46
-13.994323	7.701277	0.747565	0.43
-14.081708	7.6934648	0.7496375	0.57
-14.594422	7.9494057	0.76912266	0.38
-14.685811	7.9406023	0.7721988	0.38
-14.786186	7.936815	0.77528363	0.38
-14.88057	7.9290175	0.7783626	0.39
-14.987946	7.927244	0.7814539	0.37
-15.098318	7.926477	0.78454804	0.38
-15.1996975	7.9206934	0.7876336	0.43
-15.289845	7.9388733	0.7907142	0.35
-15.421203	7.947146	0.79482824	0.3
-15.449659	7.9012303	0.79484403	0.54
-15.45713	7.8452764	0.79383993	0.54
-15.460613	7.786316	0.7938319	0.51
-15.4620905	7.727351	0.792822	0.64
-15.5033	7.717444	0.79385555	0.39
-15.615679	7.713683	0.7969513	0.41
-15.735043	7.713935	0.80105394	0.43
-15.84543	7.707172	0.80414766	0.43
-15.950816	7.6983995	0.80723673	0.53
-16.086174	7.7036824	0.81135434	0.4
-16.209547	7.7019444	0.81546044	0.41
-16.310703	7.719149	0.81855094	0.41
-16.41609	7.708378	0.82163996	0.68
-16.483513	7.6785374	0.82369274	0.36
-16.493998	7.6205926	0.8226912	0.16
-16.53245	7.5766983	0.82371634	0.47
-16.665823	7.5759816	0.8278317	0.35
-16.784206	7.5682373	0.83093274	0.45
-16.90735	7.5924845	0.8350439	0.34
-17.011751	7.576715	0.8381316	0.49
-18.233187	8.062029	0.88428015	0.42
-20.208994	8.873758	0.9581441	0.26
-18.292131	7.953217	0.88431245	0.49
-18.36657	7.9183946	0.88637125	0.29
-18.384052	7.8584666	0.886376	0.45
-18.369312	7.8184586	0.8853561	0.46
-18.36981	7.7514987	0.8843448	0.45
-18.382301	7.6895614	0.8833448	0.46
-18.376802	7.6205897	0.88232785	0.58
-18.429266	7.574728	0.8833656	0.43
-18.578644	7.570049	0.8884953	0.41
-18.732016	7.5663776	0.8936289	0.41
-18.88315	7.5936832	0.8987659	0.41
-19.051517	7.594042	0.90391344	0.41
-19.201906	7.5853667	0.9090437	0.4
-19.369274	7.5837245	0.9141902	0.39
-19.538656	7.580088	0.91933817	0.39
-19.696035	7.572428	0.924475	0.46
-19.862415	7.5667863	0.92962027	0.37
-20.03254	7.5971313	0.935775	0.45
-20.21192	7.593516	0.94093215	0.35
-20.382298	7.5868835	0.94708097	0.43
-20.566675	7.5832796	0.95224273	0.34
-20.747055	7.577668	0.9584007	0.42
-20.934435	7.573071	0.96456516	0.41
-21.133543	7.609474	0.9717469	0.46
-17.495667	6.221545	0.8363028	0.46
-17.378244	6.1183567	0.8311806	0.26
-22.385208	7.8310146	1.0148897	0.26
-22.415705	7.7641206	1.0149057	0.39
-22.39125	7.6771216	1.0128698	0.34
-22.413757	7.607213	1.0128782	0.43
-22.554924	7.616509	1.0180048	0.36
-22.755308	7.6069436	1.0241807	0.43
-22.97469	7.6014166	1.0313743	0.36
-23.203054	7.5989065	1.0395764	0.43
-23.423439	7.5913835	1.0457708	0.4
-23.678799	7.5939283	1.0549979	0.34
-23.901192	7.583411	1.0621938	0.41
-24.130308	7.615882	1.0694026	0.4
-24.377686	7.611415	1.0776218	0.46
-24.610073	7.600919	1.0858268	0.33
-24.523663	7.490803	1.0817323	0.35
-25.145807	7.5980687	1.1033032	0.23
-28.11052	8.407915	1.2100732	0.39
-28.09109	8.306937	1.2080405	0.46
-28.09836	8.261981	1.2080402	0.32
-28.093927	8.165033	1.2070216	0.6
-28.294367	8.128487	1.2131951	0.3
-28.60274	8.122152	1.2234699	0.35
-28.931112	8.118858	1.2347631	0.34
-29.237497	8.107523	1.2450355	0.32
-29.55188	8.097204	1.2553154	0.31
-29.888973	8.139901	1.2666237	0.36
-30.194368	8.123568	1.2768948	0.33
-30.561735	8.121357	1.2892237	0.3
-30.929111	8.11615	1.3015523	0.31
-31.289488	8.107928	1.3128742	0.32
-31.653872	8.097718	1.3251996	0.28
-32.044243	8.09256	1.3385491	0.31
-32.401344	8.130302	1.3508753	0.27
-32.801716	8.123167	1.3642337	0.29
-33.220093	8.11707	1.3786086	0.29
-33.612484	8.102923	1.3909591	0.31
-34.05385	8.098874	1.4063553	0.2
-34.385284	8.064609	1.4176481	0.32
-34.374588	8.005624	1.4166299	0.41
-34.443153	7.908835	1.4176774	0.47
-34.88054	7.8957834	1.4330689	0.33
-35.352913	7.8878045	1.4484929	0.33
-35.834286	7.8798447	1.4649248	0.3
-36.33366	7.871924	1.4813733	0.3
-36.85104	7.8640423	1.4988381	0.32
-37.335125	7.9070544	1.5162804	0.21
-37.854507	7.8951797	1.5337466	0.25
-37.9251	7.7864037	1.5347946	0.48
-38.272568	7.7341857	1.5461001	0.29
-38.868935	7.7294717	1.566637	0.23
-40.37792	7.9006057	1.6190227	0.19
-40.477512	7.7898936	1.6220967	0.48
-40.733723	7.7734556	1.6303256	0.18
-41.40109	7.7678957	1.652927	0.44
-42.75019	7.8847218	1.7001616	0.14
-43.533527	7.889405	1.7268696	0.39
-44.268898	7.8809934	1.7515327	0.2
-45.04626	7.8756704	1.7782342	0.0
-55.921898	9.337111	2.159271	0.0
-55.98661	9.168364	2.1603072	0.0
-55.76543	8.953031	2.1520782	0.0
-55.854134	8.789331	2.1541364	0.0
-55.874863	8.613494	2.1541317	0.0
-55.54571	8.385938	2.1408029	0.0
-55.39513	8.274688	2.1356514	0.13
-55.08297	8.052165	2.1233382	0.16
-55.22466	7.8965745	2.1274452	0.1
-55.228394	7.7217	2.1264246	0.0
-54.405384	7.4331217	2.0966394	0.07
-55.357822	7.3882036	2.1294956	0.0
-55.415176	7.3073807	2.1315362	0.08
-54.754112	7.0461335	2.106901	0.18
-54.377953	6.8254714	2.0935292	0.11
-54.323704	6.6464753	2.0904548	0.0
-58.38731	6.960018	2.2321804	0.0
-55.78677	6.4727445	2.1407554	0.06
-56.282383	6.3528934	2.1571875	0.08
-55.42598	6.1681733	2.126385	0.0
-57.023315	6.166616	2.181832	0.0
-55.699398	5.84698	2.1345863	0.0
-59.066326	6.0151205	2.251662	0.0
-56.602673	5.5851035	2.165367	0.0
-56.56443	5.404144	2.1633062	0.0
-56.826122	5.2498126	2.1715207	0.0
-62.571243	5.682898	2.3717923	0.0
-59.867607	5.2483673	2.277278	0.0
-60.051346	5.0758805	2.2824192	0.0
-56.42584	4.5923967	2.1560607	0.0
-56.15965	4.393958	2.1457896	0.0
-54.730663	4.1110716	2.095451	0.0
-54.45246	3.918603	2.0851696	0.0
-56.440475	3.973849	2.1549807	0.0
-56.078297	3.772206	2.1416216	0.0
-55.222187	3.5415184	2.1108098	0.0
-55.139942	3.364462	2.1077077	0.0
-56.08655	3.2465823	2.1405482	0.0
-55.903336	3.0603144	2.133353	0.07
-55.8351	2.8822887	2.1312633	0.0
-55.466522	2.7765665	2.1179123	0.0
-59.793724	2.8058717	2.2678437	0.0
-60.07247	2.6305923	2.2770696	0.0
-60.06426	2.4427028	2.2770329	0.0
-61.050938	2.2919319	2.310905	0.0
-64.87934	2.2322235	2.4433718	0.0
-64.3658	2.114197	2.425887	0.0
-60.556957	1.8012027	2.2933788	0.0
-60.264774	1.6037078	2.283082	0.0
-59.97659	1.4092196	2.272789	0.06
-59.926376	1.2212399	2.2707133	0.0
-60.05016	1.0356336	2.2747955	0.0
-64.84867	0.9150571	2.441136	0.06
-59.999348	0.75471604	2.2727036	0.08
-60.01414	0.56687605	2.2736864	0.0
-60.11792	0.38122678	2.27675	0.0
-60.36071	0.19387807	2.2849395	0.0
-59.69668	-0.25509983	2.193107	0.0
-65.18874	-0.48577785	2.374266	0.0
-60.270645	-0.638072	2.211842	0.0
-60.53963	-0.73658365	2.2206638	0.0
-64.48661	-0.98991585	2.3512442	0.0
-72.441505	-1.3428187	2.6132472	0.0
-66.41648	-1.4397647	2.414791	0.0
-66.30542	-1.6463822	2.4120307	0.0
-67.16037	-1.7741367	2.440339	0.0
-64.78338	-1.9159148	2.3625948	0.0
-64.739334	-2.11868	2.3607702	0.0
-62.345394	-2.2374368	2.2830248	0.0
-56.667645	-2.1222773	2.096107	0.0
-56.68465	-2.3021896	2.0962107	0.0
-56.288685	-2.4642236	2.0836773	0.0
-56.711666	-2.6629977	2.0984242	0.0
-61.511322	-3.083054	2.2573433	0.0
-61.090336	-3.2550278	2.243839	0.0
-61.2713	-3.459277	2.2498093	0.0
-61.098305	-3.5468435	2.244024	0.0
-61.273273	-3.7510793	2.251	0.0
-61.830196	-3.9811213	2.2696455	0.0
-62.80307	-4.243038	2.3019347	0.0
-62.75805	-4.4388056	2.301104	0.0
-61.2962	-4.529592	2.2534893	0.0
-62.774994	-4.838567	2.3033504	0.07
-62.729992	-4.9344034	2.3024538	0.0
-61.61912	-5.0429344	2.2655318	0.0
-61.52512	-5.231601	2.2637396	0.0
-61.50111	-5.424417	2.2638867	0.0
-61.565086	-5.6264157	2.26596	0.0
-63.8087	-6.0339727	2.3411922	0.0
-63.78169	-6.133846	2.3402815	0.0
-63.18377	-6.2774577	2.3219159	0.0
-63.181747	-6.478316	2.3220475	0.0
-63.471672	-6.710781	2.3329353	0.0
-63.77859	-6.947281	2.34381	0.0
-59.609413	-6.875342	2.2075348	0.0
-59.690395	-6.9804444	2.2105289	0.05
-34.773804	-4.185644	1.3832653	0.0
-59.882362	-7.3855815	2.2186143	0.0
-59.702404	-7.555077	2.2138848	0.0
-60.41824	-7.839426	2.2384193	0.0
-60.54621	-8.050558	2.2434378	0.0
-62.345764	-8.489138	2.3040915	0.0
-66.492714	-9.159619	2.4427733	0.0
-66.3907	-9.359263	2.4409926	0.0
-66.52563	-9.592397	2.4460187	0.0
-62.985558	-9.2859745	2.3290188	0.0
-63.03953	-9.497947	2.332104	0.0
-62.782593	-9.661283	2.3244386	0.0
-44.906826	-7.1374683	1.7289627	0.23
-44.448067	-7.2094307	1.7144194	0.42
-43.492466	-7.1963797	1.6832701	0.24
-42.720818	-7.208708	1.6579707	0.28
-42.11513	-7.2443786	1.6385362	0.29
-41.362495	-7.2497525	1.6142149	0.24
-40.65086	-7.2582126	1.5918581	0.18
-40.28005	-7.258414	1.5791907	0.42
-40.253193	-7.3852696	1.5792913	0.39
-38.74585	-7.2371216	1.5295522	0.28
-38.10722	-7.2437406	1.5091277	0.29
-37.554565	-7.2625365	1.4916333	0.32
-36.909958	-7.2601495	1.4702082	0.28
-36.285343	-7.256806	1.4497643	0.3
-35.73363	-7.2066503	1.4322273	0.28
-35.236984	-7.223569	1.4156805	0.31
-34.69736	-7.2284026	1.3991646	0.32
-34.16074	-7.230245	1.381644	0.22
-33.921013	-7.2916875	1.3738936	0.34
-33.92619	-7.405622	1.3749554	0.4
-33.93827	-7.4646087	1.3759791	0.35
-33.922455	-7.5735016	1.3760566	0.41
-33.86965	-7.67432	1.375162	0.43
-33.86283	-7.7862306	1.376233	0.29
-33.93298	-7.915296	1.3792453	0.4
-33.923164	-8.0262	1.3803179	0.38
-33.937336	-8.143154	1.3813728	0.38
-33.932426	-8.199106	1.3814094	0.38
-33.934605	-8.313035	1.3824729	0.39
-33.93778	-8.427966	1.383536	0.39
-33.924965	-8.538864	1.3846109	0.4
-33.937138	-8.656813	1.3856673	0.39
-33.939316	-8.771742	1.386731	0.38
-33.9295	-8.883646	1.3878033	0.38
-33.94458	-8.944639	1.3888247	0.39
-33.94376	-9.059562	1.3898906	0.39
-33.93994	-9.174478	1.3909589	0.39
-33.946117	-9.291414	1.3920196	0.38
-33.9403	-9.405327	1.3930889	0.38
-33.934483	-9.519241	1.3931582	0.38
-33.937664	-9.63617	1.3952211	0.39
-33.94375	-9.696146	1.3952494	0.38
-33.93993	-9.811063	1.396317	0.38
-33.9541	-9.932014	1.3983722	0.38
-33.946285	-10.045923	1.3994424	0.38
-33.939472	-10.160834	1.4005125	0.38
-33.93465	-10.27675	1.400581	0.38
-33.94483	-10.397693	1.402639	0.37
-33.94592	-10.456657	1.4036708	0.37
-33.951096	-10.575593	1.4047319	0.38
-33.956272	-10.695527	1.4057934	0.38
-33.949455	-10.811438	1.4068631	0.39
-33.94664	-10.928357	1.4079298	0.37
-33.94282	-11.046273	1.4089977	0.37
-33.926014	-11.159165	1.410074	0.38
-33.95209	-11.227178	1.4120883	0.38
-33.958263	-11.349113	1.4131494	0.37
-33.92547	-11.456976	1.4132366	0.39
-33.92165	-11.5758915	1.4143045	0.38
-33.92683	-11.697825	1.4163659	0.39
-33.919014	-11.814735	1.4174358	0.39
-33.953083	-11.886763	1.4194449	0.38
-33.941273	-12.003665	1.420518	0.34
-33.952446	-12.128611	1.4215754	0.55
-33.91665	-12.236466	1.4216644	0.23
-33.939816	-12.366435	1.4247137	0.26
-25.216837	-9.303654	1.1176511	0.49
-25.224066	-9.397611	1.1186934	0.2
-25.15523	-9.417451	1.1167628	0.47
-25.181448	-9.518444	1.1187919	0.35
-25.163692	-9.602354	1.1198502	0.32
-33.94581	-13.04103	1.4330664	0.29
-25.172157	-9.789256	1.1219382	0.37
-24.795656	-9.734484	1.1102331	0.17
-24.435152	-9.684743	1.0985163	0.48
-24.972885	-9.940737	1.1181855	0.23
-17.623419	-7.111749	0.8560429	0.27
-17.700924	-7.273814	0.86105454	0.48
-17.571299	-7.286529	0.8571697	0.36
-17.415695	-7.288195	0.8523013	0.49
-17.277082	-7.2958937	0.84842134	0.37
-17.123335	-7.263584	0.8435351	0.48
-17.00371	-7.27732	0.8396418	0.39
-16.846115	-7.274985	0.8347725	0.51
-16.728489	-7.287725	0.83187675	0.39
-16.58089	-7.28741	0.8269997	0.5
-16.441284	-7.28911	0.8231168	0.4
-16.295687	-7.2878003	0.8182373	0.5
-16.12197	-7.2424564	0.812361	0.39
-16.079294	-7.28534	0.81141585	0.61
-16.08258	-7.3483086	0.8124416	0.61
-16.070875	-7.40425	0.81347656	0.68
-15.996231	-7.433073	0.8115513	0.47
-15.859626	-7.4307833	0.807663	0.4
-15.729028	-7.432503	0.80377156	0.41
-15.620264	-7.4122834	0.79985213	0.36
-15.495657	-7.4140167	0.79595536	0.46
-15.39004	-7.4247856	0.79304683	0.38
-15.260445	-7.42351	0.78915256	0.39
-15.137841	-7.4242487	0.7852532	0.4
-15.038219	-7.43503	0.7823394	0.41
-14.916473	-7.405788	0.7784261	0.47
-14.830843	-7.4225955	0.77650315	0.3
-14.374539	-7.255722	0.7608027	0.52
-14.298905	-7.2755494	0.7588725	0.55
-14.206287	-7.286346	0.7559521	0.48
-14.096682	-7.2871127	0.7530411	0.45
-13.988081	-7.288881	0.74912953	0.46
-13.895317	-7.269695	0.7461963	0.48
-13.796705	-7.2744827	0.7432777	0.48
-13.680116	-7.270237	0.7403696	0.68
-13.584508	-7.276031	0.7374488	0.37
-7.432421	-4.076798	0.50705725	0.21
-7.418778	-4.1007547	0.50707525	0.39
-7.406128	-4.124714	0.5070925	0.45
-13.188936	-7.257202	0.7257571	0.21
-13.117311	-7.2730417	0.72382057	0.48
-13.015712	-7.271827	0.7209008	0.49
-12.928106	-7.278638	0.717973	0.49
-12.781555	-7.251343	0.71407807	0.49
-12.766874	-7.296286	0.7141076	0.66
-12.770181	-7.352262	0.71512717	0.66
-12.77233	-7.3802514	0.7151365	0.67
-12.730677	-7.4101467	0.7151812	0.68
-12.66805	-7.429004	0.71323776	0.38
-12.575446	-7.4288087	0.71031034	0.47
-12.498836	-7.438641	0.70837414	0.39
-12.396249	-7.432428	0.7054519	0.51
-12.318632	-7.4392605	0.70351505	0.4
-12.246865	-7.424117	0.7015651	0.41
-12.164253	-7.4269414	0.6986304	0.41
-12.073666	-7.4267507	0.6967006	0.41
-12.000045	-7.433592	0.69476014	0.41
-11.910454	-7.432404	0.69182897	0.53
-11.832848	-7.4372377	0.68989056	0.4
-11.7580805	-7.4170914	0.6869406	0.41
-11.680474	-7.4209266	0.6850016	0.5
-11.605865	-7.4257665	0.68306065	0.39
-11.533259	-7.4326105	0.6811187	0.48
-11.463642	-7.439461	0.6791744	0.37
-11.110341	-7.26581	0.6663798	0.45
-11.040734	-7.271661	0.66443473	0.69
-10.993944	-7.2665653	0.6634683	0.63
-10.926333	-7.2724204	0.66152155	0.57
-10.863725	-7.2822847	0.6595723	0.57
-10.792122	-7.285133	0.65762717	0.59
-10.714522	-7.2829714	0.6556847	0.57
-10.642921	-7.2848206	0.653739	0.57
-10.567327	-7.2836633	0.6517951	0.59
-10.505554	-7.266543	0.64983517	0.59
-10.44994	-7.27842	0.6488807	0.59
-10.373347	-7.2752624	0.64593655	0.56
-10.309738	-7.280127	0.6449853	0.58
-10.238137	-7.278978	0.6430379	0.6
-10.172539	-7.2828393	0.6410876	0.58
-10.1029415	-7.2826943	0.63913876	0.59
-10.057155	-7.274603	0.6371697	0.6
-9.992547	-7.2764673	0.63621765	0.56
-9.927949	-7.2793317	0.63426584	0.59
-9.866343	-7.2832017	0.6323121	0.61
-9.799743	-7.2830634	0.6303605	0.59
-9.732146	-7.2819233	0.6294092	0.6
-9.680535	-7.292811	0.6274501	0.59
-9.627761	-7.277709	0.6264833	0.57
-9.565155	-7.2785788	0.62452877	0.59
-9.465603	-7.2523847	0.62159187	0.54
-9.424975	-7.2692924	0.62062645	0.65
-9.423306	-7.316266	0.6216427	0.65
-9.434613	-7.3722634	0.6226526	0.66
-9.426946	-7.4142275	0.6236715	0.71
-9.406134	-7.4221807	0.6236889	0.61
-9.353524	-7.4300685	0.6217287	0.5
-9.28793	-7.4269347	0.6197743	0.5
-9.239315	-7.43683	0.6188117	0.51
-9.183715	-7.441713	0.61785245	0.5
-9.118122	-7.4375796	0.6158973	0.5
-9.07234	-7.4244914	0.6149254	0.51
-9.014741	-7.426372	0.6129663	0.5
-8.958138	-7.428255	0.6120064	0.48
-8.90553	-7.4331446	0.61004454	0.5
-8.852927	-7.4380345	0.6090825	0.5
-8.796327	-7.4389176	0.608122	0.5
-8.740727	-7.440803	0.606161	0.49
-8.6939535	-7.4257135	0.60518867	0.49
-8.640353	-7.428603	0.60322636	0.49
-8.589747	-7.4334974	0.60226256	0.5
-8.539145	-7.438391	0.6012986	0.48
-8.490539	-7.4442897	0.6003334	0.49
-8.428952	-7.439166	0.5983738	0.46
-8.382336	-7.4450684	0.5974071	0.45
-8.350548	-7.442005	0.59642774	0.45
-8.283966	-7.4308743	0.59446937	0.47
-8.237356	-7.4367766	0.5935024	0.48
-8.191748	-7.4436812	0.59253496	0.48
-8.132165	-7.438562	0.5905733	0.48
-8.076568	-7.4354506	0.5896095	0.5
-8.0417795	-7.4273834	0.5886304	0.5
-7.9132957	-7.3591514	0.58369637	0.48
-7.749856	-7.256863	0.5777757	0.59
-7.7172327	-7.2727904	0.5768015	0.7
-7.674633	-7.280701	0.57583153	0.66
-7.6290245	-7.2836075	0.57486206	0.58
-7.574434	-7.278499	0.57389617	0.55
-7.5326605	-7.2624216	0.5719189	0.51
-7.4950514	-7.273341	0.57194614	0.52
-7.4434576	-7.2702384	0.5699786	0.54
-7.3908615	-7.2651343	0.569011	0.53
-7.345268	-7.2680416	0.5680409	0.52
-7.304656	-7.2739577	0.5670684	0.51
-7.2570624	-7.2738624	0.56609863	0.53
-7.224278	-7.2647996	0.5651171	0.54
-7.1796703	-7.26571	0.5641455	0.52
-7.134073	-7.2666187	0.5621745	0.52
-7.0904756	-7.2695303	0.56120265	0.5
-7.046873	-7.271442	0.56023043	0.51
-7.0002785	-7.2703495	0.5592592	0.53
-6.9616737	-7.2772694	0.5592849	0.53
-6.9308906	-7.2692113	0.558302	0.52
-6.8852854	-7.2671213	0.55632967	0.51
-6.8356977	-7.2620244	0.5553589	0.52
-6.7990894	-7.2699485	0.55438334	0.53
-6.7524943	-7.266857	0.55341107	0.53
-6.716889	-7.275783	0.55343497	0.54
-6.678283	-7.280705	0.5524596	0.52
-6.6395125	-7.2626343	0.5514787	0.53
-6.600903	-7.2665567	0.5505029	0.53
-6.5603075	-7.269475	0.549528	0.54
-6.512721	-7.264383	0.5485553	0.54
-6.47811	-7.272312	0.54757786	0.52
-6.442502	-7.2792397	0.5466007	0.52
-6.4047265	-7.260172	0.54561853	0.54
-6.3671265	-7.265096	0.5446419	0.55
-6.328524	-7.268019	0.54366535	0.54
-6.278944	-7.258925	0.5426923	0.53
-6.250321	-7.271864	0.54271203	0.52
-6.2107196	-7.272786	0.54173523	0.52
-6.168129	-7.270704	0.54075944	0.54
-6.1423426	-7.264655	0.539773	0.54
-6.102747	-7.265578	0.538796	0.53
-6.064152	-7.2675014	0.5378186	0.53
-6.0335283	-7.2764387	0.5378381	0.53
-5.9919443	-7.2753577	0.5368615	0.52
-5.9543376	-7.276284	0.535883	0.53
-5.9087496	-7.2681985	0.534907	0.52
-5.878978	-7.257145	0.5339213	0.55
-5.824408	-7.238045	0.5319477	0.52
-5.793788	-7.245983	0.5319665	0.55
-5.7841444	-7.280953	0.5329794	0.48
-5.781482	-7.323934	0.53399026	0.49
-5.777828	-7.3669133	0.5350016	0.52
-5.7731614	-7.406892	0.53601277	0.64
-5.762679	-7.464854	0.53703105	0.55
-5.7380643	-7.482801	0.5370484	0.65
-5.6974726	-7.479724	0.53606987	0.71
-5.8255653	-7.6899056	0.5440452	0.33
-5.860828	-7.783945	0.54704636	0.41
-5.8072634	-7.7658477	0.5460715	0.41
-5.81442	-7.800851	0.5470753	0.41
-5.7648363	-7.7857614	0.54509884	0.4
-5.7631693	-7.8337436	0.54711	0.25
-3.8451476	-5.3678155	0.44161445	0.31
-3.7995768	-5.3417363	0.43963137	0.39
-3.7809632	-5.3516974	0.43964136	0.35
-3.7383854	-5.328623	0.43865716	0.46
-3.6836653	-5.272535	0.43567336	0.42
-3.634116	-5.2404504	0.4336907	0.33
-3.5965378	-5.2233834	0.43270475	0.36
-3.561947	-5.2093215	0.43171787	0.38
-3.5603037	-5.241309	0.43272316	0.38
-3.5556638	-5.2692924	0.4327292	0.42
-3.5568383	-5.288289	0.43373147	0.34
-3.5172727	-5.2682195	0.4327456	0.39
-3.4986548	-5.276182	0.4317547	0.38
-3.4979975	-5.3091717	0.43275967	0.45
-3.4654164	-5.2981133	0.43177193	0.3
-3.4148731	-5.261029	0.42978793	0.38
-3.3932605	-5.2639866	0.42979732	0.43
-3.395435	-5.284985	0.43079934	0.4
-3.3937898	-5.317973	0.4308046	0.33
-3.3841562	-5.3389497	0.43181154	0.42
-3.3795261	-5.3689327	0.4328176	0.39
-3.360911	-5.376896	0.43182635	0.38
-3.3283155	-5.3628387	0.4308376	0.38
-3.2815907	-5.3107653	0.42884928	0.39
-3.2520022	-5.3017125	0.4278598	0.34
-3.2363937	-5.31468	0.42786777	0.41
-3.2567072	-5.3827004	0.43086898	0.38
-3.3119273	-5.5037727	0.43486384	0.43
-3.3192594	-5.552774	0.4368678	0.36
-3.2397757	-5.4656487	0.43288702	0.25
-3.228976	-5.467628	0.43289152	0.49
-3.2063658	-5.468586	0.43190044	0.4
-3.193745	-5.486559	0.43190777	0.28
-3.1821163	-5.5055327	0.43291482	0.46
-3.1655157	-5.5184994	0.43292296	0.43
-3.148897	-5.5294666	0.43293077	0.47
-3.1342714	-5.5434365	0.4329382	0.21
-2.293272	-4.1732183	0.3790682	0.34
-2.3046064	-4.2212276	0.38006887	0.23
-2.2730355	-4.1981745	0.37907597	0.38
-2.2484581	-4.1871324	0.37808198	0.26
-2.2448204	-4.21012	0.37908483	0.37
-2.2212243	-4.19908	0.3780904	0.29
-2.2195864	-4.2260704	0.37909305	0.38
-2.2197726	-4.242067	0.3790943	0.39
-2.1772223	-4.1979995	0.37710214	0.27
-2.1256986	-4.137919	0.37511086	0.23
-2.1160812	-4.1508985	0.37511432	0.36
-2.0994725	-4.1508684	0.3751185	0.34
-2.0878541	-4.1598454	0.3751221	0.34
-2.096201	-4.2058506	0.3761236	0.36
-2.0873847	-4.203835	0.37612566	0.27
-2.0089395	-4.0927176	0.3711362	0.25
-1.9933187	-4.0926895	0.37113982	0.32
-1.9876821	-4.111675	0.3721425	0.36
-1.9810666	-4.130659	0.3721454	0.39
-1.9614608	-4.1236253	0.37114936	0.28
-1.9648103	-4.1606236	0.37315133	0.4
-1.9669871	-4.1806235	0.37315238	0.32
-1.9683526	-4.2156186	0.37415478	0.32
-1.9447634	-4.2015796	0.37315896	0.29
-1.9171857	-4.1795354	0.3721633	0.29
-1.9135555	-4.204524	0.373166	0.3
-1.9069282	-4.223508	0.3741689	0.29
-1.8961356	-4.21849	0.3731708	0.31
-1.8855265	-4.230469	0.37317398	0.38
-1.893846	-4.278475	0.37517607	0.29
-1.936094	-4.3975267	0.3791769	0.32
-1.8915706	-4.341459	0.37718174	0.28
-1.8779504	-4.346434	0.37718502	0.34
-1.8663439	-4.357412	0.37718832	0.37
-1.8665144	-4.374409	0.37718976	0.29
-1.9366992	-4.558499	0.38419122	0.28
-1.9001399	-4.516443	0.38219523	0.2
-1.8895254	-4.5304217	0.38319877	0.51
-1.900847	-4.5914307	0.38520205	0.22
-1.9740131	-4.789524	0.39220542	0.17
-2.0172257	-4.9215775	0.3962092	0.31
-1.8997297	-4.683414	0.38721108	0.17
-1.8562015	-4.625349	0.3852146	0.22
-2.9983	-7.228888	0.4812349	0.16
-2.9816735	-7.2518573	0.4822441	0.37
-2.9650452	-7.274826	0.4822533	0.57
-1.8306749	-4.7232895	0.38822937	0.13
-1.8118978	-4.6992617	0.3872307	0.42
-1.7992783	-4.7092385	0.38723418	0.23
-1.7796896	-4.7042065	0.3862375	0.27
-1.7720659	-4.72719	0.38724124	0.25
-1.7684231	-4.759179	0.3882452	0.24
-1.7857101	-4.841196	0.39125028	0.28
-1.771117	-4.8501706	0.39125404	0.4
-1.7593213	-4.8421526	0.39025548	0.28
-1.7496959	-4.861133	0.39125928	0.27
-1.7281104	-4.851099	0.39026228	0.18
-1.7264429	-4.888091	0.3912665	0.18
-1.8314811	-5.201224	0.40228078	0.15
-1.7321188	-4.9920864	0.3952767	0.2
-1.7932788	-5.1971607	0.40228805	0.16
-1.8253536	-5.3052	0.40629426	0.13
-1.8296826	-5.3661995	0.40830067	0.27
-1.7253504	-5.139057	0.3992945	0.13
-1.8024329	-5.392152	0.40830937	0.46
-1.7130699	-5.203029	0.40130422	0.17
-1.7831805	-5.4441147	0.40931958	0.27
-1.2939206	-4.1284747	0.36225545	0.23
-2.4344652	-7.3259525	0.477425	0.19
-1.7331896	-5.4370346	0.40932855	0.16
-1.722547	-5.458015	0.4093332	0.43
-1.2983171	-4.3044605	0.3682703	0.37
-1.253807	-4.2183986	0.36426663	0.22
-1.2252421	-4.1763563	0.36326525	0.25
-1.203494	-4.1343265	0.36126325	0.3
-1.2018344	-4.1693196	0.36226642	0.28
-1.1703029	-4.1192746	0.36026418	0.31
-1.153715	-4.1122484	0.3602646	0.28
-1.1410905	-4.114228	0.36026552	0.29
-1.1484267	-4.1812325	0.36227107	0.29
-1.1418028	-4.2052193	0.36327365	0.3
-1.1260326	-4.178197	0.3622721	0.18
-1.137345	-4.259207	0.364279	0.49
-1.1217399	-4.2541823	0.36427948	0.24
-1.0981561	-4.222148	0.36327776	0.25
-1.0686262	-4.174106	0.3612747	0.28
-1.0570165	-4.182087	0.36127594	0.3
-1.0463928	-4.1920695	0.36127734	0.36
-1.0206612	-4.129035	0.35927233	0.26
-0.99510366	-4.088999	0.35726932	0.28
-0.98050135	-4.084976	0.3572693	0.29
-0.97187936	-4.101961	0.3582711	0.29
-0.9652534	-4.126949	0.35827366	0.32
-0.94666797	-4.108921	0.35827225	0.27
-0.93903244	-4.1289077	0.35827434	0.3
-0.9461788	-4.1799145	0.3602793	0.31
-0.9305825	-4.1728907	0.36027887	0.3
-0.90901965	-4.1448603	0.35827634	0.3
-0.88644636	-4.109828	0.35727295	0.27
-0.8758334	-4.120811	0.3572741	0.32
-0.8602288	-4.1107883	0.35727307	0.3
-0.85442686	-4.114779	0.3572735	0.28
-0.8458178	-4.135764	0.35827565	0.29
-0.8451654	-4.1877594	0.35928115	0.27
-0.8375241	-4.2097464	0.36028355	0.25
-0.8109898	-4.15871	0.35827792	0.28
-0.7973914	-4.1586895	0.3582778	0.33
-0.78079885	-4.1446657	0.35727602	0.29
-0.78096014	-4.1726637	0.35827914	0.35
-0.7713431	-4.189648	0.35928088	0.28
-0.76171196	-4.2046328	0.35928243	0.32
-0.75508505	-4.236621	0.36028603	0.3
-0.7593989	-4.317622	0.36329556	0.31
-0.7437946	-4.3076	0.36229423	0.29
-0.7262243	-4.292575	0.36229217	0.27
-0.70846623	-4.239552	0.3602855	0.29
-0.69786453	-4.2565355	0.36028728	0.17
-0.6912196	-4.288524	0.361291	0.12
-1.3211064	-7.451267	0.47070023	0.59
-0.8370916	-5.152689	0.39140284	0.3
-0.81651753	-5.1326604	0.39040107	0.27
-0.8018999	-5.1396394	0.39040273	0.3
-0.7941082	-5.144628	0.3904038	0.33
-0.78147686	-5.1616087	0.3914068	0.35
-0.7648779	-5.1605854	0.39140737	0.24
-0.7472865	-5.154561	0.39040723	0.29
-0.73268044	-5.1655397	0.39140937	0.37
-0.7111077	-5.134511	0.3904056	0.29
-0.70529854	-5.149502	0.39040798	0.32
-0.68671393	-5.136477	0.38940662	0.33
-0.67408377	-5.1554585	0.39040983	0.34
-0.6545082	-5.136432	0.3894075	0.31
-0.63890237	-5.1394105	0.3894083	0.3
-0.62329096	-5.1403885	0.38940877	0.32
-0.6096725	-5.156369	0.39041147	0.29
-0.5969163	-5.130353	0.3894077	0.24
-0.58329684	-5.146333	0.38941038	0.41
-0.56868446	-5.1563134	0.3894121	0.33
-0.5510924	-5.1452894	0.3894106	0.32
-0.5235775	-5.0642548	0.3863981	0.27
-0.5089632	-5.071235	0.3863992	0.36
-0.50526947	-5.1622267	0.3894136	0.36
-0.49547887	-5.147214	0.3894112	0.27
-0.4788854	-5.144192	0.38941076	0.35
-0.46329087	-5.1521707	0.38941202	0.3
-0.44867897	-5.164151	0.3894139	0.33
-0.43307102	-5.16613	0.38941416	0.29
-0.42044485	-5.1981125	0.39041936	0.33
-0.40285215	-5.18209	0.39041656	0.3
-0.38811857	-5.1250715	0.38840696	0.17
-0.45175067	-5.854138	0.41252968	0.45
-0.42523474	-5.775105	0.41051683	0.2
-0.5570802	-7.246244	0.4607698	0.34
-0.32867706	-5.1679926	0.38941312	0.31
-0.31109425	-5.1519704	0.38841	0.3
-0.3032809	-5.1449604	0.3884086	0.32
-0.35097042	-5.8490076	0.4125316	0.13
-0.33731857	-5.8999896	0.41354102	0.39
-0.3226735	-5.93997	0.41554853	0.19
-0.37418035	-6.8020205	0.44470352	0.58
-0.26278177	-5.647899	0.40549666	0.24
-0.34973562	-7.0309863	0.45274785	0.27
-0.21567392	-5.3668447	0.39544556	0.23
-0.3095224	-7.246933	0.45979154	0.68
-0.22592355	-6.302843	0.42761785	0.25
-0.26138666	-7.2018747	0.45778647	0.44
-0.12874766	-5.2917366	0.39242923	0.35
-0.15145236	-6.1707535	0.42259464	0.43
-0.10638288	-5.660704	0.40549773	0.19
-0.06822422	-5.2186627	0.39041287	0.33
-0.058481432	-5.3556495	0.39443836	0.32
-0.119926676	-7.2897024	0.46081275	0.36
-0.036979645	-5.66662	0.40549743	0.25
-0.020398969	-5.437602	0.39745253	0.32
-0.005737129	-5.503584	0.39946476	0.18
-0.041344002	-7.2766094	0.45981464	0.51
0.03616628	-5.2095366	0.38940504	0.29
0.04696661	-5.393522	0.3964407	0.35
0.06071866	-5.565504	0.40147427	0.19
0.04996698	-7.213503	0.45780635	0.23
0.05981629	-7.251491	0.45881447	0.17
0.08239846	-7.2394648	0.45881298	0.57
0.11669979	-5.950435	0.41455016	0.32
0.1275692	-7.2264132	0.4578121	0.46
0.15292163	-5.969393	0.41555312	0.29
0.17136447	-5.8133726	0.41052026	0.32
0.18022217	-5.869362	0.41253155	0.25
0.20516177	-7.2263246	0.4578147	0.21
0.22770204	-7.1822996	0.4568061	0.39
0.23611946	-5.9852977	0.41655388	0.16
0.2729396	-7.2322483	0.4588178	0.61
0.2722843	-5.951257	0.41454533	0.45
0.28774464	-5.81024	0.4105144	0.21
0.29445702	-5.7162333	0.40649384	0.4
0.31619388	-5.868208	0.41252548	0.27
0.33583835	-5.919186	0.41353562	0.38
0.33795062	-5.409186	0.39642397	0.23
0.41730347	-7.219089	0.45781776	0.23
0.39063504	-5.9221253	0.41353348	0.41
0.4102963	-5.9731035	0.41554374	0.16
0.4405738	-6.4700675	0.43265292	0.17
0.49690887	-7.2460027	0.45882452	0.68
0.51952076	-7.2569785	0.45982713	0.21
0.5421306	-7.265954	0.45982927	0.45
0.56571996	-7.272929	0.45983094	0.45
0.5852973	-7.2379084	0.45882308	0.61
0.5987326	-7.0828953	0.45378798	0.14
0.6237504	-7.3078675	0.46183896	0.66
0.5307135	-5.5709753	0.40244368	0.3
0.63445437	-6.8058596	0.44472408	0.25
0.6844451	-7.209805	0.45781636	0.52
0.7357221	-7.295751	0.4618358	0.58
0.634175	-5.883865	0.41350862	0.18
0.5820255	-5.047924	0.3843133	0.3
0.58852494	-4.9409175	0.38128617	0.26
0.6041254	-4.943901	0.38128453	0.36
0.620759	-4.9648843	0.3822872	0.38
0.6393817	-4.996865	0.38329235	0.23
0.8790301	-7.2456064	0.45982203	0.29
0.76870936	-6.0427265	0.41853637	0.37
0.7076473	-5.285793	0.39335507	0.22
0.93602604	-7.2515492	0.46082217	0.22
0.95862496	-7.252527	0.46082187	0.68
0.8189208	-5.8286777	0.4114788	0.45
0.83347297	-5.7926636	0.41046825	0.23
0.7936577	-5.314707	0.39435092	0.41
0.7944139	-5.2557063	0.39233556	0.2
1.0517461	-7.1834373	0.4588021	0.17
1.0833999	-7.2524056	0.46081814	0.54
0.93380195	-5.9395638	0.41649568	0.2
1.124562	-7.2203674	0.45980868	0.44
0.981066	-6.0135174	0.41851017	0.29
1.1727709	-7.240321	0.46081182	0.28
1.1896026	-7.2783046	0.46282077	0.46
1.2121931	-7.2752833	0.4628191	0.48
1.2307699	-7.2482667	0.46181142	0.56
1.0662588	-6.0154366	0.41950205	0.4
3.6715126	-22.652788	0.9926878	0.34
3.7460794	-22.661722	0.99370074	0.2
3.796955	-22.756676	0.9967299	0.37
3.8896248	-22.873592	1.0017703	0.38
3.9481103	-22.788542	0.99875903	0.43
4.0226755	-22.794477	0.99977094	0.23
4.075128	-22.676434	0.9957509	0.43
4.132609	-22.589388	0.99373865	0.31
4.2122035	-22.625317	0.99475783	0.46
4.285171	-22.82525	1.0018144	0.35
4.3125033	-22.577232	0.99376005	0.33
1.092553	-4.957428	0.3842031	0.36
4.412198	-22.719145	0.9998065	0.22
3.552499	-17.537012	0.82047445	0.29
4.334473	-21.205252	0.94843936	0.29
3.9368887	-18.88365	0.867839	0.16
4.411703	-21.077192	0.94441813	0.39
3.7570255	-17.56184	0.82250094	0.18
4.5177035	-20.931108	0.94039553	0.18
3.9264176	-17.824692	0.8325814	0.23
3.985997	-17.831642	0.8335888	0.48
3.9843113	-17.554655	0.8245207	0.23
3.9237342	-17.151716	0.81041604	0.46
3.9602275	-17.06369	0.80739754	0.32
4.144312	-17.627523	0.8275532	0.27
4.1747794	-17.509502	0.8245266	0.52
4.2303433	-17.500458	0.8245292	0.19
4.293941	-17.52641	0.8255411	0.53
4.15478	-16.707548	0.7973246	0.39
4.114316	-16.426592	0.7872507	0.35
4.18094	-16.478537	0.7902688	0.25
4.460318	-17.381283	0.82251817	0.49
4.434602	-17.052317	0.811433	0.38
4.530306	-17.203238	0.81647843	0.16
4.334012	-16.223429	0.7832145	0.35
4.3775516	-16.1834	0.782207	0.57
4.3852816	-16.112396	0.7791893	0.24
4.8632507	-17.698961	0.8356294	0.22
4.8485866	-17.426987	0.82655865	0.54
4.798814	-17.032042	0.8134535	0.34
4.9125686	-17.236948	0.821514	0.26
4.759481	-16.483099	0.7953085	0.35
5.0009327	-17.241884	0.82252103	0.28
5.0665255	-17.266834	0.8235317	0.38
5.155196	-17.373764	0.8275652	0.51
4.957009	-16.494955	0.797323	0.2
5.3104486	-17.499645	0.83360773	0.48
5.3489614	-17.429623	0.83159167	0.35
5.439624	-17.533552	0.8356244	0.21
5.457376	-17.493542	0.8346149	0.58
5.51595	-17.4915	0.8356177	0.27
5.585549	-17.522451	0.8366298	0.55
5.673197	-17.610384	0.840658	0.35
5.7137213	-17.54936	0.83964396	0.23
5.3752456	-16.309671	0.7952943	0.52
5.609282	-16.856476	0.8154527	0.3
5.6901946	-17.012411	0.8214986	0.17
5.2926135	-15.632772	0.7731067	0.61
5.5617294	-16.276546	0.796293	0.33
6.0243144	-17.481153	0.8406411	0.32
6.0558186	-17.396137	0.83761936	0.26
5.912897	-16.804276	0.81745154	0.36
6.038922	-17.085173	0.82753366	0.27
6.759063	-18.97356	0.89608175	0.37
6.7945557	-18.884542	0.8940593	0.32
6.18957	-17.00208	0.8265167	0.47
6.232108	-16.955055	0.8255052	0.27
6.252594	-16.847052	0.82247585	0.25
6.4855576	-17.319866	0.84061563	0.54
7.18683	-19.136272	0.90714675	0.23
6.51077	-17.139864	0.8345663	0.34
6.4109936	-16.711962	0.82044303	0.34
7.3394217	-18.998188	0.90411526	0.2
6.833787	-17.504633	0.85067916	0.55
6.8262086	-17.321651	0.8446273	0.25
7.768603	-19.575874	0.9272936	0.32
6.953639	-17.408567	0.8486557	0.44
7.069324	-17.543484	0.8546973	0.29
7.106848	-17.47947	0.85268015	0.3
7.4880486	-18.267166	0.8829153	0.34
8.166819	-19.771616	0.93936396	0.22
8.26042	-19.821556	0.9413815	0.52
15.495132	-37.27058	1.585577	0.14
7.7956886	-18.445967	0.89197534	0.33
7.841213	-18.391947	0.8909611	0.44
7.883738	-18.332928	0.8899452	0.44
16.058283	-37.304253	1.5946286	0.41
16.181787	-37.271187	1.5946288	0.22
8.205671	-18.607716	0.90303254	0.18
8.211406	-18.54172	0.90101355	0.47
8.260935	-18.495697	0.9000013	0.29
8.307472	-18.446674	0.8989879	0.26
8.373033	-18.437641	0.8999866	0.55
16.961226	-37.297756	1.6066902	0.17
8.500155	-18.412575	0.9009816	0.48
8.567727	-18.409538	0.9019819	0.22
8.592496	-18.387526	0.90097576	0.31
8.654055	-18.370497	0.9019717	0.45
17.595114	-37.29342	1.6157296	0.35
17.737642	-37.293346	1.6177382	0.35
17.874163	-37.279278	1.6187427	0.35
18.019697	-37.284203	1.6207527	0.35
18.157217	-37.271133	1.622757	0.29
18.24	-37.293087	1.6247678	0.35
18.385529	-37.294014	1.6267765	0.35
18.527058	-37.287945	1.6287826	0.34
18.663572	-37.26988	1.630785	0.34
18.813112	-37.277805	1.6327952	0.33
18.961643	-37.28073	1.6348039	0.34
19.04442	-37.299686	1.6368135	0.34
19.18995	-37.29762	1.6388204	0.28
13.888653	-26.73072	1.236563	0.3
13.904076	-26.55574	1.2315122	0.38
13.91349	-26.370764	1.2254583	0.24
13.827779	-26.008858	1.213349	0.5
13.919318	-25.985819	1.2143447	0.37
13.892989	-25.838854	1.2093005	0.34
13.897413	-25.65488	1.2042459	0.36
13.901833	-25.470907	1.1981912	0.36
13.906258	-25.289932	1.1931372	0.37
13.893665	-25.08097	1.1860743	0.38
13.919119	-24.940983	1.1830325	0.38
13.886793	-24.79202	1.177987	0.36
13.896227	-24.626045	1.1729369	0.38
13.894656	-24.444077	1.1678817	0.38
13.9021015	-24.2811	1.1628323	0.38
13.906538	-24.112125	1.1577806	0.38
13.914985	-23.95315	1.1537322	0.39
13.920429	-23.790174	1.1486821	0.34
13.898124	-23.667208	1.1446439	0.41
13.898561	-23.497236	1.1395915	0.36
13.896007	-23.327269	1.1345387	0.41
13.898452	-23.165295	1.1294883	0.38
13.854847	-22.928356	1.1224142	0.36
13.97644	-22.9693	1.1254277	0.15
13.986899	-22.824322	1.1213822	0.34
13.9565935	-22.695358	1.1173415	0.19
13.97006	-22.55838	1.1132983	0.23
13.966511	-22.395412	1.1082468	0.21
13.966968	-22.24044	1.1041977	0.16
13.891345	-21.966524	1.0951105	0.23
13.908821	-21.841541	1.0910705	0.33
13.892534	-21.740568	1.0880383	0.38
13.896001	-21.596596	1.0839921	0.38
13.897467	-21.450623	1.079945	0.39
13.907942	-21.319647	1.0769026	0.39
13.91142	-21.181673	1.072858	0.41
13.924901	-21.057692	1.0698175	0.36
13.929372	-20.92072	1.0657729	0.38
13.904086	-20.812752	1.0617378	0.38
13.898557	-20.664785	1.0576894	0.38
13.913044	-20.546804	1.0546504	0.39
13.924527	-20.424828	1.05161	0.38
13.921001	-20.282858	1.0475632	0.45
13.911472	-20.133894	1.042514	0.34
14.002035	-20.129864	1.0445111	0.39
14.043821	-20.124851	1.0455086	0.34
14.056313	-20.008871	1.0424699	0.34
14.0648	-19.887896	1.0384291	0.38
12.2256155	-17.15615	0.92654634	0.23
12.066976	-16.820282	0.91443545	0.4
12.149554	-16.825254	0.91643447	0.32
12.165077	-16.73727	0.91340345	0.54
12.22288	-16.762245	0.91541016	0.33
12.301448	-16.759218	0.9174065	0.52
12.3890295	-16.769188	0.9194069	0.34
12.469605	-16.769161	0.9204041	0.45
12.554184	-16.774132	0.9224029	0.42
12.632754	-16.770107	0.92439866	0.43
12.712327	-16.767082	0.9253947	0.43
12.772131	-16.792057	0.92740136	0.42
12.859706	-16.798029	0.92940027	0.34
12.932275	-16.78501	0.930393	0.52
13.016848	-16.785984	0.9323902	0.33
13.092418	-16.775963	0.9333838	0.52
13.188997	-16.790928	0.9363855	0.33
13.23479	-16.795914	0.9373855	0.51
13.335376	-16.815878	0.93938875	0.31
13.394933	-16.783869	0.9403751	0.52
13.495519	-16.802835	0.94337785	0.32
13.567079	-16.78382	0.94436824	0.51
13.660659	-16.79279	0.9463678	0.32
13.709452	-16.799774	0.9473683	0.58
13.764003	-16.759768	0.94735175	0.4
13.764514	-16.6538	0.94431347	0.34
13.773034	-16.55882	0.9422788	0.38
13.775549	-16.45685	0.93924165	0.4
13.77907	-16.357876	0.93720555	0.47
13.794591	-16.271896	0.93517345	0.31
13.76233	-16.18293	0.9321424	0.48
13.773852	-16.093952	0.93010926	0.31
13.765367	-15.982986	0.9270689	0.48
13.772884	-15.890011	0.9250343	0.32
13.794423	-15.816028	0.92300594	0.45
13.844974	-15.774026	0.922988	0.48
13.905534	-15.7440195	0.923974	0.42
13.946321	-15.74101	0.92497087	0.59
14.041899	-15.748983	0.92696923	0.32
12.142227	-13.522129	0.8272313	0.5
12.143767	-13.440152	0.8251997	0.38
12.148306	-13.361176	0.823169	0.5
12.160853	-13.292193	0.8221415	0.38
12.14538	-13.192228	0.81910384	0.5
12.163158	-13.170231	0.8190942	0.4
12.238736	-13.169213	0.8210889	0.41
12.303316	-13.157202	0.82208014	0.41
12.381893	-13.158183	0.8240755	0.52
12.459478	-13.159165	0.8260709	0.4
12.522052	-13.143155	0.82706064	0.42
12.575849	-13.158138	0.82806313	0.53
12.65843	-13.162119	0.83005935	0.39
12.722009	-13.14711	0.8310494	0.52
12.813594	-13.159086	0.8340482	0.39
12.885175	-13.1510725	0.83504045	0.51
12.957757	-13.144059	0.83703303	0.4
13.035333	-13.140044	0.8390265	0.51
13.101134	-13.165022	0.8410321	0.39
13.15971	-13.143016	0.8420197	0.51
13.260299	-13.16099	0.84502035	0.38
13.323871	-13.141983	0.8460087	0.5
13.408456	-13.143965	0.8480041	0.39
13.481031	-13.132955	0.84899503	0.5
13.565617	-13.133937	0.85099006	0.39
13.616409	-13.141925	0.85299	0.48
13.714997	-13.154901	0.85498875	0.36
13.776567	-13.131897	0.8559757	0.53
13.782108	-13.054923	0.8549445	0.38
13.780654	-12.972952	0.85291183	0.49
13.791201	-12.901977	0.85088265	0.38
13.761956	-12.834005	0.84885716	0.5
13.775509	-12.767028	0.8478293	0.38
13.774053	-12.686058	0.84579664	0.49
13.776597	-12.609086	0.8437654	0.37
13.770137	-12.524118	0.8417313	0.5
13.785685	-12.459139	0.8407038	0.38
13.781234	-12.378171	0.83867115	0.48
13.769001	-12.328192	0.83765155	0.39
13.780552	-12.261214	0.8366233	0.44
13.802107	-12.203233	0.8355981	0.53
13.839672	-12.160243	0.83557785	0.54
13.901247	-12.138242	0.83656454	0.43
13.968825	-12.121237	0.83755296	0.43
14.055405	-12.119224	0.8395462	0.64
14.113204	-12.131209	0.84154725	0.36
14.149767	-12.086222	0.84152615	0.38
14.307377	-12.144174	0.8465394	0.3
14.2319	-12.004241	0.84148663	0.26
14.227446	-11.9242735	0.8404537	0.21
7.000342	-5.8108063	0.5184101	0.56
6.969126	-5.766828	0.51639235	0.12
6.8886695	-5.6628814	0.5113511	0.37
7.0183067	-5.734833	0.5163688	0.0
7.712267	-6.1855483	0.5444992	0.23
13.779925	-11.009709	0.8081014	0.41
13.752693	-10.952736	0.8060792	0.66
13.779258	-10.903753	0.80605644	0.21
13.74981	-10.811795	0.80301934	0.62
7.7303953	-6.02561	0.5414167	0.23
13.780928	-10.69684	0.8019679	0.39
13.78349	-10.630868	0.80093944	0.41
13.772046	-10.553902	0.7989072	0.5
13.772823	-10.519917	0.7978925	0.4
13.770379	-10.449946	0.79586256	0.42
13.76794	-10.380977	0.794833	0.54
13.778505	-10.3220005	0.7938066	0.39
13.7600565	-10.241037	0.79177296	0.55
13.76762	-10.180063	0.7907459	0.41
7.5535936	-5.555831	0.5272008	0.5
13.746958	-10.066115	0.78769785	0.21
7.569767	-5.4958544	0.52616745	0.25
13.764085	-9.947166	0.78564465	0.64
7.917018	-5.673735	0.5392131	0.2
8.003626	-5.698714	0.5422147	0.28
7.700133	-5.4458604	0.52912384	0.57
13.74855	-9.709275	0.7805415	0.34
7.658499	-5.362902	0.52608603	0.25
13.765683	-9.593326	0.778489	0.43
13.761245	-9.526357	0.77745974	0.51
13.760815	-9.463386	0.7764319	0.25
13.773378	-9.408409	0.7754066	0.36
13.7809515	-9.351436	0.7743807	0.43
13.767726	-9.310456	0.7733635	0.43
13.778298	-9.25548	0.7723382	0.43
13.781864	-9.195508	0.7713112	0.43
13.776434	-9.130539	0.77028257	0.45
13.787003	-9.075564	0.76925725	0.43
13.777565	-9.007597	0.7682275	0.43
13.766346	-8.969617	0.7672113	0.43
13.778924	-8.91764	0.7661871	0.44
13.781487	-8.857668	0.76515985	0.45
13.775061	-8.793699	0.76413155	0.45
13.763623	-8.725733	0.76210177	0.64
11.815763	-7.437525	0.68266606	0.23
7.9325333	-4.9540615	0.52583355	0.44
7.9333224	-4.9370694	0.52582437	0.36
9.341197	-5.776542	0.58209634	0.18
9.372783	-5.755549	0.5820823	0.61
9.789451	-5.9704094	0.5981467	0.36
9.480974	-5.7415466	0.58506364	0.21
8.543379	-5.1359205	0.5468555	0.48
9.893424	-5.9284215	0.60011494	0.46
8.570362	-5.062954	0.54681396	0.61
8.692968	-5.098927	0.55081874	0.19
9.4266815	-5.490675	0.57894146	0.55
8.814164	-5.096918	0.553804	0.26
8.548712	-4.9080324	0.5437344	0.26
8.61351	-4.927018	0.545737	0.43
9.196191	-5.2228265	0.5678278	0.29
8.357651	-4.7121453	0.5346518	0.26
9.608434	-5.378718	0.5828652	0.54
9.26297	-5.14786	0.56878173	0.21
9.637611	-5.316748	0.5818304	0.31
9.691203	-5.3067493	0.5838198	0.36
13.770661	-7.5153403	0.74154705	0.29
11.435857	-6.194176	0.65010256	0.59
9.33512	-5.0179214	0.5687065	0.34
9.055676	-4.832036	0.5566381	0.27
9.065268	-4.8010516	0.5566207	0.3
13.773546	-7.2404847	0.737419	0.64
10.040575	-5.2377634	0.59275025	0.4
10.070375	-5.233763	0.5937454	0.23
9.048829	-4.667123	0.55455136	0.61
10.331581	-5.2877197	0.60274863	0.36
9.172018	-4.65812	0.5575339	0.36
9.121604	-4.5971556	0.55550665	0.43
9.879291	-4.94093	0.5836126	0.41
9.695063	-4.8299994	0.5765725	0.18
10.890793	-5.3826385	0.6207469	0.56
9.68524	-4.750043	0.5745317	0.18
9.67082	-4.705068	0.57350945	0.26
9.72442	-4.6940713	0.57549864	0.27
9.641997	-4.617117	0.571466	0.6
10.813721	-5.1367755	0.6146293	0.36
11.4986	-5.440576	0.64072555	0.17
9.678984	-4.5431557	0.5714236	0.39
10.469653	-4.8739367	0.60052466	0.54
9.866182	-4.55614	0.5774132	0.16
10.624849	-4.865934	0.6055073	0.48
10.856461	-4.9308877	0.6135212	0.5
10.984066	-4.947873	0.61751944	0.25
11.013865	-4.940875	0.61851346	0.35
10.923439	-4.858925	0.6144791	0.42
11.39108	-5.0248127	0.63152605	0.32
11.368668	-4.9728427	0.62950164	0.46
10.719203	-4.6500506	0.6053889	0.22
12.053908	-5.1826973	0.6535553	0.53
11.527657	-4.935858	0.634471	0.33
12.153304	-5.1587076	0.6565362	0.31
11.466834	-4.8259225	0.63042027	0.31
11.472421	-4.7859454	0.6303997	0.57
11.342995	-4.690005	0.6253609	0.19
11.762626	-4.820915	0.63939613	0.59
17.687742	-7.1803527	0.85615706	0.29
17.854548	-7.215327	0.8621645	0.31
17.919138	-7.1773477	0.86314434	0.48
17.913712	-7.1093874	0.86211413	0.47
17.911295	-7.044426	0.8610851	0.48
[truncated: 116,295 more rows]
