# Supplementary material for: Density-equalized RANDT scan matching with integrated outlier removal and point density uniformity
Source: PLoS One. 2026 Apr 28;21(4):e0345709. doi: 10.1371/journal.pone.0345709 (PMC13124066; doi:10.1371/journal.pone.0345709)
Supplement: S2 Dataset — Processed LiDAR data converted into CSV format, including spatial coordinates and associated attributes such as intensity values, used for analysis in this study. (ZIP) [file pone.0345709.s002.zip › Velodyne_CSV/000493.csv]

X	Y	Z	Intensity
79.03752	2.9027455	2.8838398	0.0
78.21221	3.7331016	2.8568037	0.0
78.20984	3.9789112	2.8567939	0.0
78.14447	4.221723	2.8557844	0.0
69.61008	3.9769158	2.5667882	0.0
69.6689	4.0908275	2.568784	0.0
69.60752	4.305661	2.567776	0.0
69.314156	4.5065064	2.5577686	0.0
69.04778	4.7063518	2.5497615	0.0
69.30341	4.9431686	2.5587542	0.0
69.00005	5.1390176	2.548748	0.0
41.56059	3.2165196	1.6187857	0.0
41.5714	3.2834682	1.6197827	0.0
41.594025	3.416366	1.6207768	0.13
41.610653	3.5492642	1.621771	0.09
41.62928	3.682162	1.6227655	0.12
41.502907	3.8030696	1.6187603	0.0
41.61054	3.9449608	1.6227552	0.0
67.600334	6.637864	2.5057113	0.0
68.922165	6.877678	2.5517073	0.0
68.63781	7.0675325	2.542704	0.0
69.284454	7.3543115	2.5657	0.0
69.55611	7.6041193	2.575697	0.13
69.60776	7.830945	2.5776947	0.29
69.6354	8.055773	2.5796924	0.2
69.65623	8.168687	2.5806916	0.19
69.68188	8.393514	2.5826898	0.22
69.66453	8.613346	2.5826888	0.18
69.67017	8.836176	2.583688	0.33
69.65583	9.057007	2.5846877	0.15
23.223557	3.1526015	1.0017233	0.96
23.21637	3.1885746	1.0017214	0.99
23.223997	3.263518	1.0027177	0.99
23.23662	3.3404603	1.003714	0.99
23.251245	3.4174027	1.0037104	0.99
23.263876	3.4933457	1.0047071	0.99
23.2815	3.5712872	1.0057039	0.99
23.302128	3.6492288	1.0067006	0.99
23.305944	3.6872005	1.0076993	0.99
23.30957	3.7631438	1.0076963	0.99
23.354198	3.8460817	1.0096934	0.99
23.384827	3.9270213	1.0116906	0.96
23.378458	4.0009665	1.0116881	0.99
23.337084	4.0699153	1.0106857	0.93
23.595718	4.1918235	1.0196835	0.58
23.41753	4.19782	1.0136824	0.16
41.505573	7.592197	1.6367006	0.32
41.493217	7.7250977	1.6367017	0.32
41.499866	7.8609962	1.6377031	0.32
41.509518	7.997894	1.6387048	0.32
41.507164	8.132793	1.6397065	0.35
41.53299	8.205739	1.6417075	0.32
41.557644	8.346634	1.6427097	0.31
41.54529	8.479536	1.6437122	0.32
41.538944	8.614436	1.6437148	0.28
41.542595	8.752333	1.6457176	0.23
41.55225	8.890231	1.6467206	0.45
41.626907	9.043118	1.6497241	0.34
41.708736	9.1300535	1.6537262	0.26
41.67939	9.260957	1.6537298	0.18
41.71005	9.40485	1.6557338	0.42
41.714706	9.543748	1.6567379	0.25
41.690357	9.676651	1.6567421	0.19
41.713017	9.820545	1.658747	0.39
41.701675	9.955447	1.6597517	0.22
41.695507	10.0233965	1.6597542	0.18
41.60716	10.141312	1.657759	0.24
41.57482	10.271217	1.6577641	0.44
41.58448	10.413113	1.6597698	0.31
41.574142	10.549015	1.6607757	0.32
41.577805	10.688912	1.6617817	0.32
41.572468	10.827813	1.662788	0.31
41.591297	10.902759	1.6637914	0.31
41.593964	11.042657	1.6647981	0.3
41.59163	11.182556	1.6668051	0.33
41.596294	11.323454	1.6678122	0.3
41.58896	11.462354	1.6688197	0.3
41.567623	11.597258	1.6698271	0.27
41.57946	11.671205	1.6708312	0.22
41.594128	11.8171	1.6718394	0.46
41.708805	11.990973	1.6778486	0.19
41.733475	12.140866	1.6798575	0.41
41.712143	12.27677	1.6808661	0.24
41.707817	12.417669	1.6818751	0.18
41.725487	12.566564	1.6838846	0.4
41.732327	12.639512	1.6848893	0.23
41.727997	12.782411	1.685899	0.2
41.731674	12.926309	1.687909	0.0
25.319828	8.012047	1.1077257	0.18
23.386337	7.4804544	1.0407051	0.4
23.167145	7.4504795	1.032704	0.38
22.930777	7.453482	1.0257043	0.33
22.705406	7.4594827	1.0187047	0.38
22.484034	7.4654837	1.011705	0.42
22.274666	7.4734826	1.0047055	0.29
22.065296	7.480482	0.99770606	0.5
21.810925	7.4704947	0.98970574	0.35
21.815748	7.510467	0.99070764	0.34
21.816399	7.5874147	0.99071145	0.47
21.77304	7.6493735	0.99071467	0.38
21.559668	7.6513777	0.9837151	0.33
21.362297	7.6573787	0.9777157	0.29
21.187933	7.669375	0.97171664	0.33
20.992565	7.6733775	0.9657172	0.29
20.602999	7.6414094	0.95371604	0.59
20.445633	7.6564045	0.9487172	0.31
20.260258	7.660407	0.9427178	0.33
20.093893	7.669406	0.93771863	0.28
19.424475	7.4835505	0.9137087	0.17
19.314108	7.5115356	0.91071045	0.42
19.162916	7.4875565	0.90570927	0.45
19.014547	7.4985538	0.9017101	0.37
18.853178	7.503556	0.89671063	0.4
18.69681	7.5095572	0.8917112	0.4
18.543442	7.5155587	0.8867118	0.4
18.382065	7.518563	0.88171226	0.4
18.246876	7.4965816	0.877711	0.4
18.102509	7.5035825	0.87271166	0.41
17.938133	7.502589	0.86771184	0.41
17.814768	7.516585	0.863713	0.41
17.6734	7.522587	0.8597136	0.41
17.519032	7.5215936	0.85471386	0.42
17.386658	7.530593	0.8507147	0.42
17.260464	7.5086126	0.84671336	0.43
17.119097	7.5106173	0.8427137	0.43
16.994728	7.5206165	0.83871466	0.44
16.86336	7.525619	0.8347153	0.43
16.740992	7.534619	0.83171624	0.36
16.60362	7.5356245	0.8267166	0.47
16.497433	7.51864	0.8237155	0.34
16.348055	7.5136504	0.81871545	0.62
16.200684	7.5076613	0.81471527	0.34
16.18333	7.5616283	0.8147195	0.31
16.14097	7.604604	0.813723	0.5
16.142618	7.667564	0.81472814	0.31
16.110264	7.7145367	0.81473213	0.57
16.09609	7.7385225	0.81473416	0.51
16.004723	7.757516	0.8117361	0.26
15.8883505	7.7635183	0.8087371	0.31
15.771987	7.7675223	0.8047379	0.32
15.652616	7.7705274	0.8017386	0.26
15.5002365	7.756545	0.796738	0.16
14.925791	7.5277176	0.7757199	0.29
14.890609	7.539713	0.774721	0.39
14.767238	7.5357223	0.770721	0.5
14.66687	7.542724	0.76872194	0.39
14.5555	7.5437307	0.76472235	0.42
14.453131	7.548734	0.7617231	0.41
14.352757	7.5547376	0.758724	0.42
14.256389	7.5617394	0.75672495	0.42
14.167199	7.5427566	0.75372344	0.42
14.073827	7.550759	0.7507245	0.44
13.972461	7.5527644	0.747725	0.41
13.867087	7.552772	0.74472535	0.43
13.766717	7.5547776	0.74172586	0.44
13.686353	7.5667768	0.7397274	0.43
13.599159	7.546795	0.7367257	0.43
13.508789	7.5527983	0.7337266	0.45
13.418422	7.557802	0.7317274	0.43
13.319048	7.55781	0.7287278	0.45
13.22068	7.556818	0.7257281	0.48
13.142311	7.567818	0.7237295	0.39
13.062945	7.576819	0.72173077	0.46
12.974747	7.5538397	0.7187287	0.47
12.897384	7.562841	0.71673	0.54
12.881026	7.608816	0.71673495	0.6
12.886681	7.6667833	0.7177412	0.62
12.892331	7.72575	0.7187476	0.62
12.886983	7.7777214	0.71975344	0.64
12.882803	7.8037076	0.7197564	0.73
12.776435	7.793722	0.7167559	0.41
12.761078	7.8406982	0.7177614	0.19
12.88576	7.9736133	0.723776	0.56
12.892418	8.033579	0.7247831	0.59
12.855057	8.067565	0.7237875	0.54
12.770693	8.070572	0.72178864	0.47
12.684495	8.044594	0.71878624	0.48
12.613129	8.055595	0.7167883	0.5
12.52876	8.057602	0.71478933	0.5
12.454394	8.065606	0.7127911	0.49
12.367025	8.064615	0.7097918	0.5
12.285653	8.067622	0.707793	0.5
12.206286	8.07063	0.70579416	0.49
12.144094	8.057643	0.7037931	0.51
12.056725	8.054655	0.7007936	0.48
11.99236	8.066654	0.69979584	0.51
11.916994	8.070662	0.6977972	0.48
11.838624	8.072669	0.6957983	0.49
11.756249	8.071679	0.69279903	0.52
11.684886	8.076685	0.6918005	0.5
11.617693	8.057703	0.68879867	0.49
11.549326	8.064708	0.6878004	0.46
11.477954	8.069714	0.68580186	0.46
11.402586	8.070723	0.6838029	0.45
11.331215	8.07473	0.68180424	0.44
11.264853	8.080735	0.6798059	0.45
11.185481	8.077747	0.6778064	0.44
11.143291	8.074754	0.67680645	0.41
11.078925	8.0817585	0.67480826	0.43
11.001555	8.07877	0.6728087	0.43
10.935187	8.083776	0.6708103	0.52
10.882823	8.098777	0.66981316	0.4
10.826463	8.109779	0.6688155	0.42
10.778271	8.10079	0.66681474	0.54
10.72391	8.112792	0.66581726	0.39
10.649533	8.110805	0.6638179	0.41
10.576164	8.107816	0.6618185	0.52
10.519799	8.11782	0.6608208	0.38
10.453429	8.119828	0.65882194	0.45
10.427243	8.126829	0.6578234	0.36
10.2878475	8.070877	0.65281683	0.52
10.215481	8.06589	0.6508171	0.54
10.15711	8.072896	0.6498189	0.54
10.088741	8.070908	0.6478196	0.54
10.020368	8.06892	0.64582026	0.55
9.967005	8.077924	0.6448224	0.57
9.914804	8.06294	0.64282084	0.59
9.853438	8.064948	0.64182204	0.56
9.796079	8.068956	0.6408235	0.57
9.729704	8.066968	0.63882416	0.58
9.671333	8.070977	0.6368257	0.57
9.599962	8.062992	0.63482547	0.71
9.517582	8.046014	0.632824	0.39
9.45238	8.017039	0.6298202	0.34
9.394012	8.019049	0.62882143	0.35
9.334641	8.020059	0.6278225	0.38
9.283277	8.027064	0.6258244	0.33
9.231912	8.034071	0.6248264	0.34
9.176545	8.037081	0.62382776	0.36
9.116172	8.036093	0.6218285	0.36
9.072978	8.024106	0.6208272	0.34
9.020611	8.029114	0.6198289	0.35
8.962243	8.028126	0.6178296	0.36
8.909871	8.0331335	0.61683136	0.35
8.861503	8.04114	0.6158336	0.35
8.800128	8.037154	0.6138339	0.34
8.74577	8.037165	0.6128348	0.36
8.70557	8.027177	0.61183375	0.36
8.651208	8.027188	0.60983473	0.31
8.608836	8.040193	0.6098378	0.4
8.552469	8.038205	0.60783833	0.37
8.486092	8.027224	0.6058376	0.35
8.438721	8.034231	0.6048397	0.36
8.401532	8.024243	0.6038385	0.36
8.348163	8.024256	0.60283947	0.37
8.300793	8.030263	0.60184145	0.37
8.252427	8.034272	0.6008431	0.37
8.197057	8.031287	0.5988435	0.37
8.143684	8.030299	0.59784436	0.38
8.09532	8.033309	0.59684587	0.37
8.053124	8.017325	0.5958437	0.37
8.011758	8.02733	0.59484637	0.37
7.9693975	8.035338	0.59384865	0.37
7.913026	8.029354	0.5928486	0.38
7.8646507	8.032365	0.59185016	0.38
7.8152857	8.032376	0.5898511	0.37
7.7619157	8.028392	0.5888514	0.36
7.731717	8.024401	0.5878512	0.36
7.6853557	8.026412	0.5868526	0.37
7.6349816	8.025425	0.58585346	0.37
7.6146274	8.05542	0.5858597	0.19
7.5922785	8.082416	0.58586544	0.62
7.531896	8.070436	0.5848644	0.61
7.50671	8.069443	0.58386475	0.62
7.4663525	8.076451	0.582867	0.63
7.4099674	8.068469	0.5818667	0.63
7.3656015	8.071481	0.58086824	0.63
7.3252387	8.078489	0.5798705	0.61
7.2758627	8.076504	0.5788713	0.64
7.2354965	8.083512	0.57787365	0.64
7.2093143	8.07952	0.57787347	0.64
7.15594	8.071539	0.575873	0.64
7.1085653	8.070553	0.5748739	0.62
7.0712037	8.07956	0.57487667	0.62
7.0218287	8.075577	0.57287705	0.64
6.982461	8.082585	0.57287943	0.64
6.946097	8.092593	0.5718824	0.64
6.9049006	8.070613	0.5708788	0.63
6.863538	8.073625	0.5698804	0.63
6.8201566	8.076637	0.56888217	0.64
6.7757974	8.074652	0.56788284	0.64
6.738431	8.082661	0.5668855	0.64
6.6960597	8.084673	0.565887	0.66
6.649691	8.080689	0.5648873	0.59
6.6184955	8.069703	0.56388575	0.65
6.575123	8.069716	0.5628869	0.63
6.53676	8.074728	0.562889	0.65
6.502398	8.084735	0.561892	0.66
6.452017	8.075755	0.5608914	0.63
6.4156537	8.082765	0.5598939	0.63
6.372279	8.08178	0.5588949	0.64
6.3380847	8.064796	0.557892	0.64
6.2987165	8.067808	0.55789375	0.61
6.2703557	8.084814	0.55689824	0.58
6.267023	8.132801	0.5589092	0.5
6.2636805	8.182789	0.55992055	0.49
6.2623463	8.234775	0.5609324	0.5
6.2570105	8.281763	0.5619433	0.5
6.268853	8.324747	0.56395286	0.49
6.5517783	8.752526	0.5810426	0.5
6.5424323	8.799517	0.5820542	0.53
6.543106	8.8585005	0.5840683	0.53
6.538774	8.911488	0.5850812	0.52
6.535443	8.966474	0.5870947	0.52
6.550299	9.015456	0.588106	0.53
6.550974	9.076439	0.59012085	0.51
6.5526505	9.139421	0.5921363	0.53
6.5473146	9.194409	0.59315026	0.52
6.5459886	9.254394	0.5951653	0.52
6.53766	9.304384	0.5961783	0.51
6.5353317	9.36437	0.5981935	0.54
6.5511923	9.417351	0.5992061	0.54
6.545861	9.474339	0.60122097	0.51
6.5445404	9.536324	0.6032369	0.52
6.5412164	9.59631	0.6042525	0.5
6.535895	9.653298	0.60626763	0.5
6.537575	9.7222805	0.6082855	0.52
6.5544295	9.78126	0.6103	0.5
6.5531154	9.845245	0.6113169	0.49
6.547792	9.905232	0.61333305	0.5
6.5504756	9.978214	0.61535233	0.51
6.5431566	10.035204	0.61736804	0.48
6.5468473	10.110185	0.619388	0.5
6.548535	10.183167	0.62140757	0.5
6.5573883	10.232153	0.62242025	0.5
6.5570755	10.303136	0.62443966	0.52
6.5557632	10.373121	0.62645894	0.49
6.5504484	10.43711	0.628477	0.51
6.545133	10.502097	0.6304953	0.51
6.547825	10.5810795	0.6325171	0.48
6.544512	10.651066	0.6345369	0.5
6.5583754	10.711046	0.63655263	0.48
6.5550685	10.781033	0.63857263	0.51
6.5547605	10.858017	0.6405944	0.5
6.54845	10.925006	0.64261407	0.49
6.55115	11.007987	0.6446375	0.5
6.5478425	11.081973	0.64765906	0.47
6.5455394	11.157959	0.64968115	0.47
6.5604105	11.222939	0.6516987	0.46
6.5561066	11.2969265	0.65372056	0.47
6.5548067	11.376911	0.65574396	0.46
6.556509	11.463893	0.65876937	0.48
6.55321	11.54188	0.66079265	0.47
6.5459023	11.614869	0.66281486	0.45
6.5466104	11.701852	0.6658406	0.45
6.562487	11.77283	0.66786027	0.46
6.560197	11.854816	0.66988504	0.47
6.5619073	11.946798	0.6729125	0.46
6.5576077	12.029785	0.67593795	0.46
6.5513134	12.107774	0.6779621	0.45
6.5500216	12.197759	0.6799897	0.48
6.5427256	12.276748	0.68301445	0.45
6.5606127	12.355725	0.68503684	0.45
6.558326	12.445711	0.6880647	0.43
6.558043	12.540693	0.69109404	0.44
6.551754	12.624683	0.69312066	0.43
6.554478	12.727664	0.6961524	0.43
6.5511966	12.819651	0.6991815	0.43
6.546912	12.911637	0.7022107	0.42
6.5698147	13.0056095	0.7052377	0.43
6.5655327	13.099596	0.7082678	0.41
6.554241	13.18059	0.71029466	0.53
6.5579767	13.29257	0.7133298	0.4
6.5516973	13.385558	0.7163601	0.42
6.550431	13.4885435	0.7193932	0.43
6.54115	13.577535	0.72242284	0.65
6.563052	13.678507	0.7254526	0.24
3.6006527	7.666119	0.4978736	0.48
3.5492423	7.622156	0.494863	0.63
3.5198612	7.625173	0.49486476	0.62
3.4924989	7.629189	0.4948668	0.62
3.4651363	7.633205	0.4948688	0.62
3.4367602	7.6372213	0.49387085	0.63
3.4506254	7.699205	0.49588796	0.74
3.3841975	7.617256	0.4928669	0.16
3.356821	7.6232724	0.49286953	0.62
3.329454	7.6272893	0.4918716	0.64
3.3040876	7.6363034	0.49187505	0.64
3.2747133	7.636322	0.49187604	0.62
3.2575324	7.6283336	0.49187434	0.64
3.2291543	7.6313515	0.49087614	0.62
3.2007809	7.6333694	0.49087772	0.63
3.1734147	7.6363864	0.49087954	0.64
3.1460474	7.6394043	0.4898814	0.63
3.1186798	7.6424212	0.48988324	0.64
3.0873053	7.6354427	0.4898823	0.63
3.0380445	7.5524845	0.48585963	0.42
2.9916353	7.5085206	0.48384824	0.6
2.964258	7.5115385	0.48385	0.63
2.9479222	7.537546	0.48485824	0.6
2.9486122	7.608538	0.48687926	0.5
2.9332688	7.6405454	0.48788935	0.64
2.9058907	7.6445637	0.48689157	0.65
2.8886983	7.636576	0.4868898	0.65
2.8593268	7.632597	0.4868897	0.63
2.8339562	7.6406136	0.48589307	0.65
2.8055873	7.6386333	0.48589355	0.64
2.7792234	7.6416516	0.48589545	0.64
2.7508447	7.6416717	0.48589656	0.64
2.720471	7.633694	0.4848953	0.64
2.708287	7.638702	0.4848973	0.64
2.6839232	7.647719	0.48490098	0.62
2.6545563	7.640741	0.48389998	0.62
2.6271708	7.64476	0.48390228	0.62
2.6008105	7.645779	0.48390365	0.61
2.574442	7.648798	0.48390564	0.63
2.5440564	7.6418214	0.4829047	0.63
2.531883	7.64383	0.4829058	0.62
2.5055125	7.6468496	0.4829078	0.64
2.4791338	7.6518683	0.48291045	0.66
2.4477606	7.6368937	0.481907	0.63
2.4233894	7.6469116	0.48191115	0.65
2.3920052	7.6339364	0.48090836	0.63
2.3858447	7.654939	0.48191524	0.64
2.357465	7.6519613	0.48091552	0.62
2.3280914	7.6429844	0.48091388	0.63
2.3027298	7.6460037	0.4809159	0.63
2.2763507	7.650024	0.48091832	0.64
2.248984	7.6460457	0.47991818	0.63
2.2226105	7.648067	0.47991997	0.64
2.2094202	7.650077	0.47992116	0.63
2.1830525	7.650098	0.47992232	0.63
2.1546752	7.644121	0.47892162	0.61
2.1293037	7.6491413	0.47892436	0.62
2.1019325	7.6451635	0.47892427	0.61
2.0775619	7.654183	0.47892827	0.6
2.052202	7.6552033	0.47892976	0.61
2.0349963	7.6432185	0.47792658	0.62
2.009635	7.6442394	0.47792804	0.63
1.9852693	7.651259	0.47793144	0.62
1.9558793	7.6422844	0.4769298	0.63
1.9325246	7.6503034	0.47693354	0.63
1.9101646	7.665321	0.47793952	0.64
1.8797746	7.6503477	0.47693595	0.62
1.8645828	7.6413617	0.47593367	0.63
1.8402157	7.6483817	0.47593713	0.63
1.813844	7.6464043	0.4759377	0.62
1.7884754	7.648426	0.47593957	0.64
1.764113	7.653447	0.4759424	0.63
1.7357309	7.643472	0.47494036	0.63
1.7093512	7.6434956	0.4749416	0.62
1.6981777	7.648505	0.47494385	0.63
1.6697977	7.6365304	0.47494113	0.61
1.646431	7.648551	0.47494632	0.63
1.6220623	7.6555724	0.4749499	0.61
1.5936791	7.643598	0.4739472	0.62
1.5683155	7.641621	0.47394776	0.62
1.5449517	7.652642	0.47395268	0.61
1.5287445	7.639657	0.47394902	0.6
1.5063932	7.651677	0.47395426	0.6
1.4810214	7.6527	0.47395587	0.61
1.4536363	7.6457257	0.47295478	0.61
1.4282675	7.644749	0.47295573	0.62
1.4049081	7.653771	0.47296003	0.62
1.3755081	7.637799	0.47295594	0.63
1.3673543	7.655806	0.47296265	0.61
1.340973	7.6528306	0.47296295	0.62
1.3125829	7.6378584	0.47195917	0.63
1.288217	7.6418815	0.47196183	0.63
1.2638526	7.6449046	0.47196415	0.62
1.2364651	7.634931	0.47196203	0.62
1.2273035	7.6509395	0.47196817	0.62
1.2009219	7.645965	0.4719678	0.62
1.1755496	7.6439896	0.4719684	0.62
1.1501737	7.644015	0.47096974	0.61
1.1248018	7.64104	0.47097	0.61
1.0984182	7.635066	0.4709693	0.62
1.0770698	7.6580863	0.4719787	0.61
1.0628736	7.6471004	0.4709755	0.62
1.0364913	7.6391273	0.47097403	0.59
1.0111166	7.636153	0.46997434	0.61
0.98775864	7.644176	0.4709785	0.61
0.96137375	7.6362033	0.46997705	0.6
0.93801254	7.6472263	0.46998233	0.6
0.91264164	7.6392527	0.4699808	0.55
0.89742994	7.623269	0.4689758	0.65
0.8760874	7.64629	0.4699854	0.4
0.8799457	7.867281	0.47806618	0.48
0.8616337	7.9242992	0.47908834	0.5
0.8443373	7.9873157	0.48111272	0.59
0.8159454	7.9643455	0.48110613	0.74
0.7925956	7.9853697	0.48111546	0.47
0.7975731	8.141361	0.4861731	0.26
0.7782691	8.202381	0.48819724	0.39
1.131671	11.635939	0.60645545	0.28
1.09633	11.659975	0.6074696	0.33
0.6930972	8.145473	0.48618218	0.27
0.63336664	7.8115425	0.475061	0.29
0.6373172	8.116532	0.48517537	0.38
0.6312133	8.179539	0.48719954	0.29
0.925669	11.629159	0.60548216	0.29
0.8913421	11.6581955	0.6064983	0.39
0.55311006	8.196624	0.48721185	0.32
0.81357586	11.625281	0.60549676	0.26
0.4963116	8.135687	0.48519298	0.23
0.43037072	7.6317687	0.46800557	0.49
0.45471984	8.114734	0.48418808	0.33
0.43138984	8.14876	0.48520285	0.29
0.38367257	7.8378177	0.47508717	0.41
0.37355155	8.052827	0.48217034	0.27
0.3512451	8.12185	0.48419854	0.22
0.3156921	7.948893	0.47813448	0.41
0.31677327	8.190888	0.48722783	0.29
0.29142028	8.207917	0.48723638	0.26
0.26300237	8.165951	0.48622236	0.38
0.23457286	8.106984	0.48420164	0.25
0.21024984	8.160011	0.48522416	0.4
0.18694852	8.217038	0.4872482	0.36
0.16056888	8.205069	0.48724562	0.29
0.14429884	8.139089	0.48522115	0.3
0.11894011	8.144118	0.48522508	0.31
0.09152046	8.103151	0.48321116	0.25
0.068255275	8.196178	0.48624954	0.35
0.043960523	8.259206	0.48827636	0.33
0.01757253	8.239238	0.48827064	0.14
-0.014103237	7.980279	0.47917077	0.39
-0.026273571	7.9882936	0.47917485	0.58
-0.05163072	8.001325	0.48018193	0.51
-0.08033191	7.7153625	0.47007045	0.46
-0.10577731	7.6563945	0.4680487	0.53
-0.13015944	7.646424	0.4680463	0.57
-0.15452193	7.6544538	0.46805114	0.6
-0.1788932	7.654484	0.46805274	0.63
-0.19107394	7.658499	0.46805516	0.62
-0.21546032	7.6465287	0.468052	0.61
-0.23982933	7.648559	0.4680544	0.62
-0.26420364	7.6465898	0.46805528	0.62
-0.28956932	7.661621	0.46806303	0.6
-0.31394607	7.6576524	0.4680631	0.59
-0.33731386	7.649682	0.46806145	0.61
-0.34949797	7.650697	0.46806267	0.58
-0.3738725	7.648728	0.46806353	0.6
-0.39825213	7.6437593	0.46806318	0.61
-0.42361346	7.6587915	0.46807104	0.6
-0.44798416	7.658823	0.46807274	0.61
-0.4723602	7.655854	0.46807322	0.61
-0.49673274	7.654886	0.4680745	0.61
-0.50893503	7.6459017	0.46807167	0.6
-0.53329253	7.652933	0.46807626	0.61
-0.55864865	7.667966	0.46908426	0.59
-0.5830245	7.664998	0.46908474	0.61
-0.60640186	7.654029	0.46808183	0.61
-0.63177025	7.6620617	0.469087	0.61
-0.6561597	7.653095	0.468085	0.6
-0.668338	7.6561112	0.4680871	0.61
-0.6936936	7.6691446	0.46909437	0.61
-0.71807176	7.665177	0.46909449	0.61
-0.74244547	7.66321	0.4690954	0.6
-0.76681685	7.662242	0.46909678	0.61
-0.79119545	7.6582756	0.46909687	0.61
-0.8155592	7.6603084	0.4690995	0.61
-0.828741	7.667326	0.46910343	0.61
-0.85310906	7.6673594	0.4691052	0.61
-0.87748224	7.665393	0.46910617	0.59
-0.90187156	7.6574264	0.46910462	0.61
-0.9262312	7.6604595	0.4691077	0.61
-0.95061004	7.6564937	0.4691078	0.61
-0.9637836	7.665511	0.47011262	0.62
-0.9891516	7.6705465	0.47011665	0.63
-1.0135415	7.66258	0.4701151	0.62
-1.0389085	7.667616	0.47011915	0.62
-1.0622865	7.658649	0.47011706	0.61
-1.0876497	7.6646843	0.47012156	0.62
-1.1130276	7.66572	0.47012395	0.61
-1.1262068	7.6717386	0.47012752	0.61
-1.1505685	7.672773	0.47112983	0.61
-1.1749429	7.669808	0.47113043	0.63
-1.2003193	7.670844	0.4711328	0.63
-1.2246934	7.6678786	0.4711334	0.62
-1.2510506	7.6789165	0.47114024	0.63
-1.2744398	7.66695	0.47113687	0.62
-1.286632	7.663968	0.4711365	0.62
-1.3119965	7.6680045	0.47114024	0.61
-1.3373709	7.6690416	0.47114268	0.62
-1.3617334	7.669077	0.4711446	0.62
-1.3880965	7.6771154	0.4721502	0.61
-1.41248	7.671151	0.47214952	0.61
-1.437849	7.673188	0.47215244	0.62
-1.4510446	7.6732078	0.47215348	0.61
-1.4744093	7.6682425	0.47215316	0.61
-1.5007805	7.6732817	0.47215748	0.62
-1.5271548	7.677321	0.47216138	0.59
-1.5515301	7.673357	0.4721616	0.62
-1.5758891	7.6733932	0.47316355	0.61
-1.6012751	7.6704316	0.4731643	0.6
-1.6164501	7.6824536	0.47317088	0.61
-1.6398219	7.6754894	0.47316965	0.59
-1.6661924	7.679529	0.47317362	0.59
-1.693556	7.68857	0.47417992	0.61
-1.7139511	7.6656027	0.4731713	0.59
-1.7403203	7.6696424	0.47317526	0.6
-1.766693	7.6726823	0.47417882	0.61
-1.7768809	7.663698	0.4741756	0.58
-1.8062438	7.6787434	0.4741848	0.61
-1.832601	7.684783	0.47518972	0.62
-1.85599	7.67382	0.47418672	0.61
-1.8813632	7.672859	0.47518837	0.61
-1.9097291	7.682903	0.47519532	0.6
-1.933109	7.6739397	0.4751932	0.61
-1.9482869	7.682963	0.4751986	0.61
-1.9746584	7.685004	0.47620174	0.62
-1.998038	7.676041	0.47619966	0.62
-2.0234134	7.6740813	0.4762009	0.62
-2.0497835	7.6761227	0.47620407	0.62
-2.0751579	7.6741633	0.47620535	0.61
-2.1025212	7.680207	0.47621045	0.64
-2.1176841	7.69123	0.4772168	0.63
-2.1390793	7.673265	0.47721037	0.64
-2.1654668	7.6713076	0.47721174	0.62
-2.1958141	7.688355	0.47722223	0.63
-2.2181938	7.6763916	0.47721863	0.62
-2.2445638	7.6774335	0.4782214	0.62
-2.260747	7.6864595	0.478227	0.64
-2.2841358	7.675498	0.47822392	0.63
-2.3114974	7.6805425	0.47822866	0.61
-2.3358738	7.6745825	0.47822803	0.61
-2.3612483	7.671624	0.47822887	0.61
-2.3886182	7.6746683	0.4792327	0.61
-2.4179769	7.684716	0.47924	0.63
-2.4291725	7.677735	0.4792377	0.61
-2.455548	7.6767783	0.4792396	0.61
-2.4849038	7.686826	0.4802469	0.63
-2.5082917	7.6758657	0.48024383	0.62
-2.5366652	7.6799126	0.48024827	0.62
-2.563044	7.6779566	0.4802497	0.63
-2.5894046	7.6790004	0.48125258	0.64
-2.6147914	7.6730433	0.48125204	0.62
-2.628965	7.677067	0.48125523	0.63
-2.654351	7.6711097	0.4812547	0.63
-2.6837099	7.6791587	0.48226115	0.65
-2.7130733	7.686208	0.48226717	0.62
-2.73547	7.6712465	0.48226207	0.63
-2.7638419	7.674295	0.4822661	0.65
-2.7790139	7.68032	0.48327038	0.63
-2.8033957	7.6723623	0.4832688	0.64
-2.8337495	7.682413	0.4832764	0.61
-2.8621237	7.684461	0.48427996	0.61
-2.8855155	7.6725025	0.48427638	0.61
-2.9148767	7.6785526	0.484282	0.61
-2.9402454	7.674597	0.48428243	0.61
-2.9554448	7.675623	0.48428434	0.62
-2.984803	7.681673	0.48529	0.64
-3.012178	7.680721	0.48529208	0.64
-3.0355687	7.6687627	0.48528847	0.62
-3.0629358	7.6688104	0.48529103	0.61
-3.0923164	7.6708612	0.48629475	0.62
-3.118675	7.6699076	0.48629677	0.64
-3.137852	7.6819396	0.48730442	0.64
-3.1632354	7.6749854	0.4873034	0.58
-3.1846313	7.6580243	0.48729715	0.72
-3.262817	7.7861476	0.4923672	0.43
-3.4266891	8.128396	0.50455046	0.45
-3.4381328	8.081422	0.50352883	0.27
-3.4844437	8.1224985	0.5055537	0.38
-3.510579	8.151542	0.50657064	0.46
-3.5270085	8.116576	0.5055554	0.33
-3.5354595	8.063597	0.50453043	0.29
-3.602696	8.153707	0.5075817	0.3
-3.6260934	8.13675	0.507576	0.27
-3.6494849	8.120794	0.5075707	0.35
-3.6678896	8.093832	0.5065594	0.4
-3.7209594	8.179915	0.5106074	0.35
-3.7224193	8.113927	0.50857514	0.34
-3.747808	8.1019745	0.50857204	0.29
-3.7722058	8.087022	0.5075673	0.39
-3.8015745	8.085075	0.5085695	0.36
-3.7342722	7.8659844	0.50045377	0.16
-3.6739633	7.662904	0.49334636	0.52
-3.685156	7.6559253	0.49334398	0.55
-3.7095459	7.6449714	0.49334085	0.68
-3.7867532	7.7500978	0.4974012	0.33
-3.9746208	8.089392	0.5105904	0.43
-4.004988	8.088448	0.5115932	0.37
-4.0234056	8.060487	0.51058125	0.34
-4.0477943	8.046534	0.5105769	0.38
-4.0879107	8.096601	0.5126064	0.4
-4.1162944	8.089655	0.512606	0.41
-4.145674	8.084709	0.5136068	0.3
-4.178038	8.08677	0.5136114	0.38
-4.214396	8.095836	0.5146199	0.4
-4.279664	8.162948	0.5176609	0.4
-4.2691627	8.077942	0.5146169	0.24
-4.2843533	8.075972	0.5146176	0.26
-4.32569	8.095046	0.5166318	0.36
-4.3560677	8.091104	0.51663315	0.39
-4.392432	8.09817	0.5176408	0.36
-4.4357767	8.11825	0.51865584	0.44
-4.4237456	7.971254	0.5135797	0.54
-4.4499006	7.9902997	0.5145923	0.55
-4.475298	7.976351	0.51458794	0.7
-4.4857326	7.9353786	0.5135681	0.39
-4.493166	7.8904014	0.5125459	0.43
-4.4906363	7.826409	0.51051265	0.41
-4.4950986	7.774428	0.50848633	0.41
-4.485343	7.729418	0.5074621	0.43
-4.500771	7.698454	0.50644755	0.58
-4.530153	7.693511	0.5074481	0.59
-4.5635233	7.6955757	0.5074526	0.64
-4.593899	7.6926346	0.5084542	0.64
-4.6252756	7.6906962	0.50845647	0.63
-4.662631	7.699767	0.5094651	0.62
-4.6818094	7.704803	0.5104697	0.64
-4.7101984	7.6968603	0.51046854	0.65
-4.7435694	7.6979256	0.5104726	0.65
-4.7799315	7.7039957	0.51147956	0.64
-4.808309	7.697053	0.5114789	0.65
-4.8456793	7.703125	0.51248604	0.64
-4.881033	7.708193	0.5134924	0.64
-4.894247	7.700221	0.5134896	0.65
-4.9266157	7.6992855	0.5134926	0.64
-4.9599943	7.6983514	0.51449555	0.62
-4.9903636	7.694412	0.5144967	0.65
-5.030723	7.70449	0.5155063	0.66
-5.063103	7.701555	0.51650816	0.66
-5.0894938	7.689611	0.51650465	0.65
-5.1136637	7.700656	0.51751316	0.66
-5.151026	7.705729	0.5185198	0.67
-5.177414	7.6937847	0.5185163	0.64
-5.2187824	7.702865	0.5195255	0.64
-5.2551465	7.7059374	0.52053106	0.64
-5.2845206	7.6989985	0.5205305	0.64
-5.3149133	7.691062	0.5205295	0.65
-5.3390746	7.7021074	0.5215381	0.66
-5.3714604	7.6971745	0.5215389	0.66
-5.4138107	7.708257	0.52254945	0.66
-5.4471865	7.705325	0.52355146	0.66
-5.47658	7.6953874	0.5235493	0.64
-5.512959	7.695461	0.52455324	0.64
-5.556311	7.7065463	0.52556396	0.64
-5.5695	7.700575	0.52556217	0.65
-5.609863	7.7066555	0.52656984	0.66
-5.6512327	7.7127385	0.52757764	0.65
-5.6796193	7.7017994	0.52757484	0.64
-5.7199845	7.7068806	0.528582	0.66
-5.753366	7.70195	0.529583	0.64
-5.7897415	7.7010255	0.52958643	0.64
-5.8149133	7.7100744	0.5305941	0.66
-5.853278	7.712153	0.5315995	0.64
-5.885672	7.7042217	0.53159875	0.64
-5.922041	7.703297	0.53260225	0.65
-5.9594183	7.7023745	0.5336058	0.65
-5.9947925	7.699449	0.53360814	0.65
-6.0351596	7.702532	0.53461426	0.64
-6.0643263	7.7155886	0.53562474	0.65
-6.076754	7.681624	0.53560746	0.72
-6.217902	7.8158774	0.54169697	0.43
-6.4638147	8.08531	0.5538728	0.32
-6.50319	8.083391	0.55487645	0.29
-6.5116343	8.041422	0.55385447	0.59
-6.5500164	8.037503	0.5548569	0.34
-6.6310787	8.11365	0.5589082	0.28
-6.6425047	8.076685	0.5578893	0.39
-6.654941	8.039723	0.5568705	0.33
-6.6913185	8.033801	0.5578715	0.48
-6.7596397	8.065935	0.55989736	0.31
-6.792031	8.054008	0.5598946	0.45
-6.8221974	8.065068	0.5609043	0.38
-6.8984985	8.106215	0.5639362	0.34
-6.925903	8.087279	0.563929	0.34
-6.9772563	8.097384	0.56494075	0.45
-7.002669	8.075446	0.56493163	0.36
-7.043049	8.071533	0.5659343	0.37
-7.1193566	8.109682	0.56896466	0.39
-7.1165915	8.080686	0.56794816	0.4
-7.148989	8.06676	0.5679443	0.28
-7.218301	8.096897	0.57096946	0.53
-7.250695	8.082971	0.5709656	0.29
-7.284088	8.070047	0.57096237	0.45
-7.3154907	8.05412	0.57195723	0.31
-7.322948	8.010152	0.5709335	0.31
-7.3461294	8.011201	0.57093686	0.55
-7.387505	8.007291	0.5719396	0.63
-7.4009414	7.971333	0.570921	0.54
-7.399402	7.9193482	0.5698915	0.52
-7.39487	7.864358	0.5688599	0.54
-7.4003205	7.820386	0.56783557	0.52
-7.3908	7.7603874	0.56580037	0.52
-7.3830447	7.727383	0.5647807	0.56
-7.4284163	7.7274814	0.565786	0.56
-7.4687924	7.7225704	0.56678784	0.64
-7.513171	7.720667	0.5677919	0.64
-7.5575385	7.7197638	0.5687965	0.64
-7.601923	7.7168612	0.5698	0.65
-7.6512885	7.719968	0.57080746	0.64
-7.685456	7.731038	0.5718178	0.65
-7.7238436	7.722125	0.57281715	0.66
-7.7752094	7.7262354	0.5738255	0.65
-7.816598	7.7193284	0.5748263	0.64
-7.867959	7.7234397	0.57583463	0.64
-7.9093437	7.716533	0.57683545	0.66
-7.9637136	7.72165	0.5778448	0.66
-7.9918904	7.7257104	0.57885045	0.65
-8.040267	7.724817	0.57985556	0.65
-8.087644	7.7229223	0.58086	0.63
-8.12902	7.716016	0.58186084	0.65
-8.179395	7.716127	0.58286685	0.66
-8.235756	7.722248	0.58487695	0.65
-8.278152	7.713346	0.5848768	0.63
-8.317307	7.727426	0.58688956	0.65
-8.365686	7.7245345	0.5878936	0.68
-8.394101	7.702606	0.5878841	0.63
-8.404546	7.663646	0.5868625	0.57
-8.451925	7.659753	0.58786577	0.55
-8.498304	7.654858	0.5888683	0.55
-8.549679	7.653972	0.5908738	0.54
-8.5908375	7.6680574	0.59188694	0.55
-8.637219	7.6621633	0.5928889	0.54
-8.688607	7.6592793	0.5938932	0.54
-8.747962	7.6654086	0.5959038	0.53
-8.799344	7.6625247	0.59690815	0.54
-8.84473	7.6546297	0.5979088	0.56
-9.906465	8.546607	0.64556265	0.43
-9.916683	8.528638	0.6455535	0.64
-9.9211445	8.47867	0.6445251	0.64
-9.929598	8.432709	0.64349943	0.65
-9.927074	8.376729	0.64246637	0.64
-9.93254	8.327764	0.6414384	0.64
-9.936992	8.279795	0.64041084	0.66
-9.920257	8.238777	0.6383847	0.66
-9.923723	8.1888075	0.6373556	0.64
-9.934172	8.14585	0.6373316	0.64
-9.93564	8.094878	0.63630164	0.62
-9.932117	8.039896	0.6342686	0.57
-9.937569	7.9939294	0.63324195	0.58
-9.94303	7.946964	0.63321465	0.56
-9.934512	7.888972	0.631179	0.57
-9.926761	7.85697	0.63015884	0.58
-9.930225	7.8090005	0.62913054	0.58
-9.926688	7.757017	0.6280988	0.59
-9.926161	7.7060404	0.62706804	0.57
-9.9425955	7.6700954	0.6270483	0.52
-10.003978	7.6682363	0.6280545	0.52
-10.067349	7.66838	0.6300622	0.5
-10.120499	7.685492	0.63207895	0.48
-10.173892	7.676618	0.63308	0.51
-10.237266	7.675763	0.6340871	0.51
-10.303643	7.6759143	0.6360951	0.52
-10.337056	7.652002	0.63708454	0.69
-10.524257	7.743383	0.6441628	0.38
-10.768139	7.9018607	0.65328884	0.43
-10.844503	7.907033	0.65530133	0.3
-10.893902	7.8921523	0.6572984	0.51
-10.930331	7.866249	0.6572871	0.57
-10.9278	7.8132706	0.6562545	0.6
-10.938258	7.7693176	0.65522885	0.6
-10.936728	7.7173405	0.65419686	0.59
-10.932976	7.688347	0.65317863	0.52
-10.998354	7.6844993	0.65518415	0.51
-11.074722	7.6876726	0.6571954	0.49
-11.133104	7.6788116	0.659197	0.5
-11.207483	7.6789823	0.66120607	0.42
-11.283851	7.6811566	0.66321665	0.41
-11.343249	7.6702995	0.6642172	0.53
-11.399401	7.6844215	0.6662327	0.54
-11.813326	7.916252	0.6824266	0.2
-11.856747	7.8923645	0.6834172	0.37
-11.938121	7.893552	0.6854281	0.57
-11.942578	7.8445888	0.68439835	0.5
-11.935072	7.7856035	0.6833608	0.51
-11.936545	7.733635	0.6823287	0.49
-11.929793	7.7026362	0.68130857	0.48
-11.971212	7.6777453	0.6822981	0.5
-12.060569	7.683949	0.68531287	0.39
-12.138953	7.6811323	0.68732065	0.48
-12.221325	7.6813235	0.6893309	0.37
-12.2957115	7.675499	0.6913363	0.5
-12.386076	7.6797066	0.69435	0.39
-13.455984	8.328828	0.73688835	0.45
-13.470445	8.280888	0.73686045	0.49
-13.471937	8.222924	0.73582464	0.47
-13.462431	8.159938	0.7337842	0.45
-13.450929	8.095947	0.73274285	0.47
-13.449415	8.037976	0.7317064	0.49
-13.436913	7.9739842	0.7296646	0.5
-13.438157	7.946003	0.7296472	0.48
-13.442639	7.892044	0.72861385	0.48
-13.440121	7.8350716	0.72757757	0.49
-13.444605	7.781113	0.726544	0.5
-13.4470825	7.72715	0.7255101	0.5
-13.460553	7.6792097	0.72548133	0.56
-13.554684	7.7064137	0.7285102	0.34
-13.631081	7.694599	0.7305121	0.55
-13.740436	7.701851	0.73353016	0.32
-13.823827	7.6930513	0.73553485	0.44
-13.99113	7.730421	0.74157935	0.37
-14.143446	7.7587605	0.74661624	0.47
-14.2468195	7.7590027	0.74962926	0.45
-14.3359585	7.780199	0.7526538	0.45
-14.428345	7.7734194	0.75566095	0.46
-14.523729	7.7676473	0.75766903	0.44
-14.62411	7.7638855	0.7606791	0.46
-14.733484	7.764142	0.76369286	0.43
-14.829868	7.7573724	0.76670045	0.61
-15.367781	7.9834986	0.78691286	0.43
-15.466928	8.004719	0.78993887	0.36
-15.573306	7.999972	0.7929492	0.41
-15.684689	7.996237	0.79596084	0.38
-15.798065	7.9935045	0.7999733	0.39
-15.923426	7.9967976	0.8039912	0.35
-16.032814	7.9900594	0.80700064	0.41
-16.165178	7.9943686	0.8110201	0.24
-16.208387	7.984477	0.8120191	0.5
-16.204887	7.9205084	0.81097734	0.5
-16.214382	7.8625674	0.80994093	0.48
-16.217875	7.802613	0.8099024	0.62
-16.27332	7.767766	0.8108866	0.38
-16.385706	7.760036	0.8138955	0.51
-16.509836	7.788312	0.8179295	0.4
-16.614233	7.7755666	0.8209342	0.51
-16.759598	7.7809057	0.8259558	0.38
-16.891977	7.77922	0.82997125	0.49
-17.027351	7.778541	0.8339877	0.39
-17.142746	7.767821	0.836995	0.62
-17.232162	7.745047	0.8399912	0.47
-17.27163	7.6991706	0.83996594	0.19
-17.267887	7.665183	0.8399431	0.35
-17.390284	7.6554794	0.8429519	0.44
-17.544645	7.6598425	0.847974	0.34
-17.660046	7.6461253	0.8509792	0.52
-17.79643	7.6404524	0.8549924	0.33
-20.964067	8.944112	0.972251	0.39
-19.078037	8.094194	0.9014529	0.62
-19.084549	8.027254	0.90140957	0.21
-19.144018	7.9824247	0.90238744	0.42
-19.143538	7.91247	0.9013411	0.43
-19.141062	7.841511	0.9002937	0.44
-19.147577	7.774571	0.89925003	0.44
-19.137102	7.701594	0.8982001	0.42
-19.154343	7.674653	0.89818424	0.52
-19.332714	7.6770754	0.9042081	0.3
-19.4891	7.6704516	0.9092232	0.48
-19.665474	7.6698713	0.9142448	0.37
-19.827862	7.6632624	0.9192606	0.38
-20.001238	7.660677	0.9242805	0.45
-20.18462	7.6591144	0.9303023	0.37
-20.343748	7.6844754	0.93633926	0.45
-20.529125	7.6829185	0.94136137	0.36
-20.704512	7.67634	0.9473788	0.42
-20.886898	7.6707783	0.95339787	0.41
-21.085264	7.671251	0.959423	0.42
-21.291641	7.6717424	0.9654491	0.4
-21.486025	7.667209	0.9714703	0.41
-21.67614	7.6986403	0.9785154	0.39
-21.881517	7.6961327	0.9845394	0.35
-22.084902	7.69162	0.99156183	0.58
-18.25432	6.277458	0.8521216	0.26
-18.162895	6.1833053	0.848045	0.33
-23.014828	7.779778	1.0217383	0.3
-23.004112	7.7357826	1.0217069	0.32
-23.168533	7.7121916	1.0267115	0.4
-23.397915	7.7087417	1.0337379	0.39
-23.6263	7.703291	1.0407628	0.39
-23.862679	7.699857	1.04879	0.4
-24.104063	7.695438	1.0558172	0.4
-24.347445	7.6910224	1.0638447	0.38
-24.590553	7.726578	1.0718995	0.38
-24.85193	7.7252035	1.0809313	0.36
-25.103315	7.718809	1.0889585	0.45
-25.345716	7.707397	1.0959811	0.32
-25.303299	7.6093645	1.0939082	0.38
-25.911465	7.7057505	1.1150509	0.19
-28.859104	8.494241	1.2189652	0.45
-28.861393	8.446281	1.2179326	0.29
-28.837992	8.3422985	1.2168584	0.56
-28.912533	8.266531	1.2178156	0.44
-29.236916	8.26131	1.2288532	0.34
-29.561298	8.255091	1.23889	0.32
-29.89369	8.247892	1.2499273	0.32
-30.238071	8.24272	1.2609673	0.35
-30.55018	8.277442	1.2720308	0.33
-30.90656	8.2723	1.2830725	0.31
-31.283936	8.270205	1.2961189	0.29
-31.654324	8.263096	1.3081608	0.32
-32.03271	8.256008	1.3202038	0.3
-32.432087	8.252967	1.3332522	0.29
-32.82048	8.243903	1.3462951	0.31
-33.22356	8.290835	1.3593788	0.26
-33.643944	8.284847	1.3734279	0.28
-34.06733	8.277866	1.3874767	0.3
-34.488724	8.267883	1.401523	0.29
-34.944107	8.2629795	1.4155772	0.21
-35.16262	8.19955	1.4225603	0.29
-35.167255	8.084644	1.4214804	0.54
-35.373455	8.075145	1.4284997	0.35
-35.848854	8.066292	1.4445535	0.31
-36.33324	8.057459	1.4606084	0.3
-36.870617	8.056748	1.4776757	0.31
-37.386005	8.04899	1.4947352	0.3
-37.929386	8.043298	1.5127997	0.27
-38.492775	8.037653	1.5318668	0.19
-38.67601	8.01411	1.5378731	0.48
-38.840595	7.9215736	1.5418283	0.32
-39.503944	7.9301586	1.563918	0.27
-40.131325	7.926666	1.5849946	0.14
-41.2355	8.013251	1.6221952	0.47
-41.441086	7.9188137	1.6291538	0.24
-42.14146	7.9174957	1.6522411	0.28
-43.447243	8.094498	1.696532	0.15
-44.32557	8.11559	1.7266579	0.25
-45.07695	8.109397	1.7517483	0.2
-45.89432	8.109359	1.7788513	0.0
-46.39783	8.049612	1.794872	0.0
-56.862427	9.690505	2.1553683	0.0
-56.6549	9.564101	2.1482522	0.0
-56.834618	9.412645	2.153167	0.0
-56.62348	9.1963005	2.144986	0.0
-56.532303	9.000229	2.139834	0.0
-56.462116	8.808204	2.1366873	0.07
-55.95808	8.550187	2.118438	0.0
-56.08782	8.391618	2.1213403	0.11
-55.87029	8.269188	2.1132243	0.0
-56.024017	8.113673	2.1181312	0.0
-56.025803	7.9358115	2.1170025	0.0
-56.13334	7.594327	2.1187677	0.0
-56.889893	7.5162024	2.143806	0.11
-55.481113	7.1530933	2.094364	0.16
-55.08362	7.0152426	2.0802128	0.0
-55.590252	6.9035435	2.0971947	0.0
-56.657738	6.8571424	2.1322942	0.08
-56.823483	6.697661	2.1371975	0.0
-56.23344	6.449432	2.1159406	0.0
-56.38319	6.288913	2.1208405	0.0
-57.716644	6.2551403	2.1659825	0.0
-56.37838	6.021104	2.1196415	0.0
-60.213234	6.2421474	2.249285	0.0
-60.455	6.075854	2.2571917	0.0
-57.68746	5.615556	2.161503	0.0
-63.271023	5.9607053	2.3514583	0.0
-63.616795	5.7936625	2.362377	0.0
-60.80923	5.346258	2.2666914	0.0
-57.289368	4.946108	2.1459517	0.0
-56.94224	4.7374334	2.1327512	0.0
-57.26398	4.584322	2.1436758	0.0
-57.51374	4.424044	2.1515858	0.0
-57.2206	4.2214947	2.1403956	0.0
-56.815475	4.0136795	2.1261873	0.0
-56.433342	3.8099167	2.1129847	0.0
-55.964813	3.6908817	2.0968354	0.0
-55.800632	3.5056288	2.0906734	0.0
-56.659313	3.3817854	2.1196856	0.15
-56.539135	3.1976376	2.1145296	0.0
-56.107994	2.9977546	2.099322	0.0
-56.190784	2.8270833	2.1022007	0.0
-60.73108	2.864961	2.2557964	0.0
-60.7095	2.7689824	2.2547195	0.0
-65.632835	2.7867956	2.421348	0.0
-65.613716	2.580906	2.421187	0.0
-67.126465	2.4306552	2.47126	0.0
-61.4058	2.0332162	2.277237	0.0
-60.890686	1.8261373	2.2590115	0.0
-60.720123	1.7258043	2.252912	0.0
-60.717968	1.535944	2.2527635	0.0
-60.844803	1.3493911	2.2566335	0.0
-65.61343	1.2489227	2.4181519	0.0
-60.794495	0.9695604	2.2543292	0.08
-60.845345	0.7798271	2.2561862	0.0
-60.946186	0.59121364	2.2590501	0.0
-68.50646	0.5544019	2.5159698	0.0
-61.29446	0.30726677	2.2708695	0.0
-60.800457	-0.17906049	2.2763634	0.0
-61.02438	-0.37244853	2.2844913	0.0
-61.644295	-0.57178354	2.3055732	0.0
-71.91398	-0.8972031	2.651529	0.0
-71.56783	-1.1191998	2.6407526	0.0
-67.2509	-1.1568	2.495332	0.0
-67.14579	-1.366386	2.491514	0.0
-67.03167	-1.5759495	2.4886968	0.0
-63.145737	-1.7834542	2.3573556	0.0
-63.052658	-1.9800785	2.3545241	0.0
-57.498993	-1.9857308	2.1682303	0.0
-57.376965	-2.1633003	2.1643863	0.0
-57.363922	-2.3441288	2.1645308	0.0
-62.60241	-2.658472	2.3411195	0.0
-61.9274	-2.8257215	2.3183367	0.07
-62.058315	-3.0278795	2.3234794	0.0
-62.119236	-3.2278717	2.3256292	0.0
-62.08117	-3.422629	2.3257868	0.0
-66.6125	-3.8831618	2.4785807	0.0
-63.808784	-3.9223945	2.3849623	0.0
-63.591778	-4.0098057	2.3780577	0.0
-62.158913	-4.1162806	2.3303192	0.0
-62.077858	-4.307938	2.3274784	0.0
-63.635532	-4.618442	2.380526	0.0
-63.437492	-4.804822	2.374695	0.0
-62.420597	-4.9262853	2.340915	0.0
-62.331543	-5.116924	2.339073	0.0
-62.4035	-5.2220163	2.3411453	0.0
-62.458424	-5.425991	2.3442953	0.0
-64.01404	-5.7644687	2.397364	0.0
-64.03596	-5.9703627	2.3995192	0.0
-64.02788	-6.1731877	2.3996754	0.0
-64.13578	-6.3882823	2.4038262	0.0
-64.53365	-6.530129	2.4178858	0.0
-64.65154	-6.749244	2.4230385	0.0
-60.479492	-6.5074043	2.2823625	0.0
-60.6494	-6.7196503	2.2885025	0.05
-35.563824	-4.061411	1.4365311	0.0
-60.74028	-7.1175632	2.2937913	0.0
-60.53729	-7.287945	2.2879438	0.0
-70.07763	-8.545906	2.612741	0.0
-67.94012	-8.503802	2.5409667	0.0
-67.44217	-8.657489	2.525142	0.0
-72.01271	-9.473846	2.6822062	0.0
-67.405	-9.085073	2.5264666	0.0
-67.4179	-9.303938	2.5276282	0.0
-67.48179	-9.52992	2.530789	0.0
-66.9859	-9.5676985	2.5148757	0.0
-64.00281	-9.348699	2.4140663	0.05
-45.736885	-6.8367267	1.7903636	0.11
-45.747948	-6.986639	1.7914712	0.25
-45.15322	-7.0421667	1.77258	0.41
-44.19963	-7.037879	1.7406867	0.23
-43.432987	-7.057022	1.7147882	0.3
-42.787266	-7.022496	1.693837	0.27
-42.019638	-7.0336437	1.6679324	0.24
-41.287014	-7.0458736	1.644024	0.18
-41.097187	-7.147341	1.6381176	0.49
-39.92575	-7.07558	1.5991982	0.25
-39.29111	-7.0920434	1.5772805	0.27
-38.69147	-7.110588	1.5583602	0.32
-38.062786	-7.058118	1.5363928	0.31
-37.44817	-7.0676336	1.5164671	0.28
-36.85655	-7.077205	1.4965386	0.27
-36.27293	-7.085796	1.4776081	0.34
-35.72531	-7.0964723	1.4596747	0.29
-35.14871	-7.099085	1.4407387	0.24
-34.76103	-7.1351266	1.4278051	0.34
-34.761105	-7.1930823	1.4288449	0.38
-34.760246	-7.3079944	1.4289238	0.39
-34.755398	-7.4218965	1.4300023	0.4
-34.736553	-7.532768	1.4300802	0.43
-34.66174	-7.631514	1.4281553	0.33
-34.764835	-7.769657	1.4332385	0.38
-34.772907	-7.8296323	1.4332784	0.37
-34.770058	-7.9445386	1.4343567	0.37
-34.7742	-8.061461	1.4354353	0.38
-34.77435	-8.177375	1.4365137	0.38
-34.782494	-8.295306	1.4375921	0.38
-34.76565	-8.408182	1.4386698	0.38
-34.780792	-8.52813	1.4397488	0.37
-34.782864	-8.5870905	1.4397881	0.37
-34.77902	-8.703994	1.4408665	0.38
-34.78916	-8.82293	1.4429448	0.38
-34.79231	-8.94085	1.444023	0.37
-34.776466	-9.054728	1.4441001	0.36
-34.77762	-9.172644	1.4451783	0.36
-34.779766	-9.290562	1.4462559	0.37
-34.795834	-9.354553	1.4472966	0.37
-34.789986	-9.470454	1.4483736	0.38
-34.799133	-9.591387	1.4494522	0.36
-34.778294	-9.704254	1.4505281	0.36
-34.788437	-9.826189	1.451607	0.36
-34.78859	-9.945102	1.4526846	0.37
-34.77375	-10.059983	1.4537609	0.37
-34.79981	-10.126997	1.4548019	0.36
-34.812954	-10.250938	1.4568812	0.36
-34.790115	-10.363801	1.4569564	0.36
-34.792263	-10.484718	1.4580344	0.37
-34.794415	-10.604637	1.4601115	0.36
-34.78757	-10.723534	1.4611887	0.41
-34.784725	-10.843441	1.4622658	0.35
-34.804787	-10.909441	1.4633064	0.36
-34.796944	-11.0283375	1.4643832	0.36
-34.801094	-11.15026	1.4654607	0.4
-34.79425	-11.270157	1.4665376	0.34
-34.787407	-11.390055	1.4676144	0.41
-34.793552	-11.513981	1.4696925	0.35
-34.812614	-11.580978	1.4707332	0.39
-34.809772	-11.702886	1.4718106	0.3
-34.816917	-11.827814	1.4738886	0.49
-26.245335	-9.031293	1.1678494	0.36
-34.820217	-12.074647	1.4770435	0.35
-26.044903	-9.147731	1.1629362	0.19
-26.024132	-9.23362	1.1629901	0.36
-26.053215	-9.28965	1.1650219	0.41
-26.131367	-9.410751	1.1680895	0.2
-25.949718	-9.439297	1.1631204	0.35
-25.912958	-9.519152	1.1631713	0.3
-24.660149	-9.152414	1.1190419	0.54
-24.821241	-9.300696	1.1251192	0.23
-26.270313	-9.933715	1.1793946	0.27
-18.447649	-7.0400486	0.8962192	0.27
-18.633762	-7.1773973	0.9032864	0.23
-18.518116	-7.201103	0.900307	0.34
-18.361507	-7.2087235	0.8953207	0.46
-18.21589	-7.2193675	0.89133525	0.36
-18.043297	-7.217956	0.8853443	0.47
-17.894688	-7.225596	0.880357	0.36
-17.745945	-7.199259	0.8753504	0.46
-17.605331	-7.2079167	0.8713629	0.38
-17.461725	-7.215568	0.8673749	0.46
-17.312122	-7.2192082	0.8623847	0.36
-17.149532	-7.215822	0.8573911	0.46
-16.94798	-7.1963544	0.85039043	0.38
-16.913284	-7.245238	0.85041904	0.58
-16.913422	-7.277216	0.85043657	0.58
-16.888716	-7.330121	0.8504668	0.7
-16.816055	-7.362925	0.84848803	0.39
-16.663467	-7.360562	0.8444937	0.39
-16.524868	-7.36323	0.8395012	0.41
-16.398258	-7.3699236	0.83651024	0.36
-16.264519	-7.3416243	0.8315006	0.44
-16.157894	-7.35636	0.82851285	0.36
-16.0253	-7.3590417	0.8245195	0.45
-15.893702	-7.3607273	0.82052547	0.37
-15.767099	-7.363424	0.81653166	0.5
-15.635507	-7.36411	0.8125367	0.24
-15.174228	-7.209116	0.7964707	0.63
-15.111429	-7.2089667	0.7944727	0.62
-8.276261	-4.0398254	0.5380303	0.15
-8.254617	-4.0627584	0.53704023	0.24
-8.234973	-4.0866942	0.5370506	0.55
-8.266265	-4.133736	0.5390716	0.14
-14.546418	-7.230608	0.7775004	0.43
-14.438814	-7.23535	0.7735055	0.44
-14.347048	-7.218143	0.770499	0.43
-14.238451	-7.2218823	0.7675034	0.44
-14.135847	-7.227635	0.7645085	0.47
-14.033243	-7.2323885	0.76151305	0.46
-13.921651	-7.2321234	0.75851506	0.47
-13.819046	-7.234878	0.75551826	0.46
-13.684481	-7.221568	0.7505138	0.44
-13.6007185	-7.206379	0.74850744	0.64
-13.603007	-7.262348	0.74853534	0.67
-13.600304	-7.316307	0.74956226	0.64
-13.581618	-7.362233	0.74958533	0.7
-13.528971	-7.3900905	0.7485997	0.39
-13.414388	-7.383823	0.7455977	0.47
-13.322783	-7.3896027	0.7426014	0.37
-13.238026	-7.3714137	0.7395931	0.48
-13.158412	-7.383218	0.7375993	0.38
-13.044832	-7.374954	0.7345959	0.49
-12.970212	-7.3877697	0.73260236	0.38
-12.875619	-7.389545	0.72960347	0.49
-12.790012	-7.3953395	0.7266063	0.38
-12.694421	-7.3951144	0.7236061	0.47
-12.634633	-7.3869777	0.72260207	0.35
-12.5330515	-7.3827405	0.7195998	0.44
-12.45744	-7.3925567	0.7166041	0.35
-12.357859	-7.3883243	0.7136015	0.46
-12.268261	-7.388113	0.7116008	0.36
-11.894998	-7.2193375	0.6975179	0.54
-11.849205	-7.2182302	0.6965169	0.6
-11.782591	-7.2300663	0.6945215	0.53
-11.709983	-7.2378902	0.69252414	0.54
-11.629388	-7.2406993	0.69052416	0.54
-11.545794	-7.240503	0.6875227	0.56
-11.46719	-7.2423167	0.685522	0.56
-11.392589	-7.2471385	0.68352276	0.54
-11.321826	-7.2279835	0.6815125	0.56
-11.257213	-7.2378263	0.67951554	0.55
-11.182615	-7.2416487	0.67751557	0.56
-11.1010275	-7.2404585	0.6745129	0.56
-11.036418	-7.249301	0.67351514	0.57
-10.958823	-7.2491198	0.67051286	0.56
-10.872243	-7.24292	0.6685075	0.58
-10.82845	-7.23882	0.66750425	0.6
-10.753857	-7.2396455	0.6645022	0.57
-10.684258	-7.2434797	0.6635015	0.59
-10.612655	-7.244312	0.6614994	0.57
-10.538066	-7.2441382	0.6584965	0.57
-10.474459	-7.2499857	0.65749663	0.59
-10.418688	-7.236863	0.65548867	0.57
-10.314138	-7.214631	0.65247464	0.55
-10.261522	-7.2275014	0.65047795	0.66
-10.263831	-7.2774787	0.6514997	0.68
-10.2611475	-7.3244452	0.6525199	0.68
-10.258464	-7.3714123	0.6535401	0.7
-10.236805	-7.4053426	0.65355366	0.59
-10.175044	-7.3862095	0.6515424	0.49
-10.11644	-7.394069	0.64954287	0.48
-10.051836	-7.3959174	0.6485403	0.48
-9.984253	-7.3977594	0.64653754	0.49
-9.9246435	-7.4026184	0.6445363	0.48
-9.868032	-7.409483	0.64353603	0.47
-9.8044405	-7.4123344	0.6415336	0.49
-9.749676	-7.3962164	0.63952357	0.46
-9.688078	-7.3990717	0.638521	0.46
-9.635467	-7.4079456	0.6365215	0.45
-9.562884	-7.4017806	0.6345143	0.45
-9.517267	-7.4156675	0.6335171	0.42
-9.445681	-7.408506	0.63150936	0.44
-9.392079	-7.4163775	0.6305089	0.43
-9.344305	-7.4032745	0.6285002	0.44
-9.280715	-7.402128	0.6274952	0.46
-9.223115	-7.4049945	0.62549216	0.46
-9.16352	-7.405856	0.6244881	0.46
-9.118906	-7.4187465	0.62349	0.48
-9.050329	-7.412592	0.6214821	0.5
-9.003553	-7.398492	0.61947274	0.48
-8.948956	-7.402364	0.6184699	0.5
-8.890361	-7.40223	0.61646503	0.51
-8.691982	-7.2888327	0.6094029	0.48
-8.570484	-7.2355814	0.60437113	0.58
-8.537852	-7.2544966	0.6043757	0.68
-8.50023	-7.269403	0.6033782	0.64
-8.441484	-7.244282	0.6013628	0.56
-8.383894	-7.2421503	0.60035664	0.53
-8.333298	-7.246033	0.59835327	0.49
-8.274708	-7.2419004	0.597346	0.51
-8.231099	-7.250797	0.5963451	0.52
-8.173514	-7.247667	0.5943382	0.52
-8.131895	-7.2565675	0.5933373	0.52
-8.082144	-7.2374635	0.5923248	0.54
-8.040529	-7.246364	0.59132385	0.53
-7.989937	-7.2482486	0.58931917	0.51
-7.9373417	-7.247129	0.58831304	0.5
-7.887747	-7.2490153	0.58730835	0.52
-7.8451357	-7.255915	0.5863062	0.54
-7.7925487	-7.254796	0.5852998	0.54
-7.7517767	-7.2407107	0.58328974	0.53
-7.715159	-7.2526217	0.58329	0.51
-7.659583	-7.248498	0.5812819	0.54
-7.610982	-7.248388	0.5802761	0.53
-7.5693827	-7.2562904	0.57927394	0.52
-7.510798	-7.246163	0.57726294	0.52
-7.4811745	-7.2640877	0.5772659	0.52
-7.4434066	-7.252008	0.5762567	0.53
-7.3918214	-7.2488937	0.5742489	0.54
-7.343228	-7.247784	0.57324225	0.52
-7.3056145	-7.2566957	0.5722406	0.51
-7.256021	-7.2535853	0.57123286	0.54
-7.213426	-7.2584877	0.5702289	0.53
-7.184642	-7.253425	0.5692231	0.53
-7.137045	-7.2513194	0.56821585	0.53
-7.0874605	-7.2482095	0.5672078	0.52
-7.0458665	-7.2531137	0.5662038	0.53
-6.99827	-7.250009	0.5651958	0.52
-6.964659	-7.261929	0.5641953	0.54
-6.923057	-7.2648344	0.5631902	0.53
-6.88629	-7.2507586	0.56217974	0.54
-6.8397017	-7.248656	0.561172	0.53
-6.805085	-7.2575746	0.56017	0.55
-6.7545094	-7.2514644	0.5591601	0.53
-6.7129116	-7.2533712	0.5581544	0.53
-6.659334	-7.2422566	0.55714214	0.53
-6.6167436	-7.2431617	0.55613565	0.54
-6.6248975	-7.2751665	0.55714834	0.51
-6.6242266	-7.3201466	0.5581641	0.53
-6.6365232	-7.3781495	0.5591866	0.7
-6.592936	-7.378053	0.5581795	0.25
-4.691816	-5.362684	0.46415782	0.33
-4.649248	-5.3505945	0.46214488	0.44
-4.6244497	-5.3385444	0.46113575	0.41
-4.5669107	-5.309429	0.4591142	0.38
-4.51236	-5.282319	0.45709378	0.45
-4.442829	-5.2371836	0.45506448	0.38
-4.426215	-5.2521405	0.455065	0.25
-4.3876405	-5.2420588	0.45405298	0.49
-4.3879724	-5.274047	0.45406246	0.43
-4.3811607	-5.2830286	0.45406348	0.34
-4.331608	-5.2599277	0.4530449	0.32
-4.3040047	-5.2608666	0.4520385	0.46
-4.289378	-5.2768283	0.45203957	0.36
-4.256796	-5.2727585	0.45103043	0.34
-4.224207	-5.2676883	0.4510209	0.42
-4.213567	-5.287657	0.45102403	0.41
-4.1977715	-5.2856236	0.45001948	0.38
-4.2001214	-5.322614	0.4510308	0.34
-4.203453	-5.359607	0.45204237	0.48
-4.1449146	-5.3224936	0.45001674	0.39
-4.091383	-5.292388	0.44799432	0.31
-4.0548053	-5.281312	0.4469816	0.44
-4.0720973	-5.33433	0.44900134	0.55
-3.054312	-4.0905833	0.39437735	0.15
-3.0456967	-4.106558	0.39437822	0.37
-3.037067	-4.121533	0.39437884	0.33
-3.0354252	-4.1455197	0.39538386	0.36
-3.025812	-4.160493	0.39538416	0.34
-2.9712799	-4.117391	0.39235574	0.33
-2.9317245	-4.093313	0.39133665	0.3
-2.9149318	-4.0842805	0.3903288	0.3
-2.9242666	-4.122286	0.39234075	0.43
-2.8897042	-4.1042175	0.39032456	0.27
-2.8711011	-4.1061764	0.39031848	0.32
-2.8714457	-4.1321673	0.39132455	0.36
-2.8508563	-4.1321225	0.3903173	0.34
-2.7811778	-4.0520005	0.38727412	0.27
-2.767566	-4.059968	0.38727096	0.41
-2.7569342	-4.070941	0.38726956	0.32
-2.720375	-4.0478706	0.38525093	0.3
-2.7297113	-4.0868764	0.38726315	0.38
-2.7260818	-4.1088614	0.38726678	0.3
-2.7254417	-4.1348505	0.38827243	0.32
-2.737601	-4.1658654	0.389284	0.34
-2.735949	-4.1898537	0.39028895	0.32
-2.7153456	-4.1878104	0.3892808	0.3
-2.7057254	-4.201785	0.38928044	0.36
-2.7000866	-4.2207665	0.39028275	0.27
-2.702459	-4.2537603	0.3912913	0.36
-2.788606	-4.405894	0.39635918	0.34
-2.800764	-4.438908	0.3983716	0.23
-2.7582138	-4.405829	0.396348	0.39
-2.7176547	-4.374753	0.39432552	0.25
-2.7100284	-4.3927307	0.39532694	0.37
-2.6854439	-4.385681	0.39431605	0.34
-2.6578639	-4.3736267	0.3933027	0.34
-2.6340995	-4.352583	0.39228863	0.3
-2.6474159	-4.401595	0.3943054	0.42
-2.697655	-4.5086675	0.39835033	0.21
-2.8546467	-4.7829137	0.40847686	0.34
-2.839032	-4.7908783	0.40847325	0.29
-2.837385	-4.820866	0.40948033	0.36
-2.7878456	-4.7747765	0.4074504	0.31
-2.732164	-4.703681	0.40441173	0.35
-2.6985984	-4.682618	0.40239382	0.3
-2.676005	-4.6785717	0.40238425	0.28
-2.663388	-4.690542	0.40238246	0.25
-2.6527522	-4.704516	0.40238196	0.29
-2.6491253	-4.7325006	0.40338767	0.29
-2.6444836	-4.7574835	0.4043922	0.31
-2.6267018	-4.7444506	0.4033821	0.29
-2.6090977	-4.7484136	0.4033763	0.29
-2.6453626	-4.843462	0.40641457	0.25
-2.6347368	-4.859436	0.40641463	0.31
-2.6301026	-4.886419	0.40741983	0.3
-2.1317086	-4.0636187	0.3750142	0.21
-2.1149473	-4.050588	0.3740038	0.3
-2.1232674	-4.0925937	0.3750169	0.4
-2.100684	-4.0825496	0.3750045	0.35
-2.0900724	-4.093525	0.37500218	0.37
-2.0694818	-4.0864844	0.37399125	0.31
-2.0598707	-4.0994616	0.3739898	0.32
-2.0422602	-4.0964265	0.37398106	0.27
-2.0274746	-4.084399	0.37297153	0.28
-2.0228388	-4.1053843	0.37397414	0.34
-2.0102284	-4.1123567	0.3739699	0.28
-1.9976181	-4.119329	0.37396565	0.32
-1.9830211	-4.1232986	0.37395975	0.32
-1.9793891	-4.147286	0.37396356	0.38
-1.9807466	-4.18128	0.37497205	0.3
-1.9958794	-4.2253	0.37698936	0.29
-1.9882423	-4.2412806	0.3769896	0.3
-1.978629	-4.255257	0.37798846	0.29
-1.9979221	-4.32428	0.38001385	0.18
-1.9783345	-4.3192415	0.3800036	0.46
-1.9308175	-4.258161	0.37696677	0.25
-1.940153	-4.310168	0.37898362	0.23
-1.8236456	-4.0929856	0.36987668	0.2
-1.8080641	-4.094954	0.36986953	0.35
-1.7864583	-4.080914	0.36885566	0.35
-1.768887	-4.0788794	0.36884648	0.33
-1.769223	-4.109873	0.36985385	0.37
-1.76559	-4.13486	0.37085792	0.26
-1.719086	-4.070782	0.3678197	0.29
-1.7102823	-4.0677657	0.36781454	0.34
-1.7016819	-4.0837455	0.36781394	0.32
-1.6940436	-4.098727	0.3678136	0.34
-1.6864247	-4.1157084	0.36881375	0.32
-1.6757972	-4.1246853	0.3688105	0.28
-1.6622041	-4.1296577	0.36880478	0.32
-1.6543974	-4.128643	0.36880058	0.34
-1.6417898	-4.1346173	0.36879554	0.27
-1.6391488	-4.1626062	0.36980093	0.38
-1.6215569	-4.157573	0.36879072	0.3
-1.6139295	-4.174555	0.3697909	0.27
-1.6033179	-4.1855326	0.3697881	0.31
-1.5986784	-4.2095184	0.37079164	0.33
-1.5839155	-4.1944933	0.36978033	0.31
-1.5653341	-4.187459	0.368769	0.29
-1.5586857	-4.205443	0.36976996	0.33
-1.5440892	-4.207414	0.36976284	0.32
-1.5255119	-4.2003803	0.3687514	0.28
-1.5228596	-4.2293696	0.36975724	0.34
-1.5142285	-4.244351	0.3697565	0.29
-1.4924831	-4.210315	0.36873654	0.29
-1.4709164	-4.195277	0.36772135	0.24
-1.5749048	-4.4924226	0.37885147	0.46
-1.5702609	-4.5204096	0.3798565	0.16
-1.7260644	-4.9596295	0.3960518	0.25
-1.744336	-5.0516486	0.39908618	0.41
-2.6631427	-7.4569817	0.4871963	0.3
-1.9152251	-5.5688863	0.4173128	0.23
-1.8966383	-5.5738516	0.4173061	0.32
-1.8830192	-5.589824	0.41730484	0.25
-1.860421	-5.579784	0.4172919	0.32
-1.8278748	-5.5447297	0.41526705	0.3
-1.7953224	-5.507675	0.4142415	0.26
-1.6679789	-5.184489	0.4020883	0.27
-1.6394166	-5.1544404	0.40106618	0.36
-1.6178288	-5.1434026	0.40005273	0.28
-1.6072073	-5.16438	0.4010538	0.38
-1.58761	-5.158346	0.40004265	0.33
-1.573005	-5.1683183	0.4000386	0.32
-1.5404606	-5.1242647	0.3990101	0.24
-1.5237024	-5.102237	0.39799553	0.33
-1.5200548	-5.144225	0.39900607	0.37
-1.506435	-5.1551995	0.3990027	0.37
-1.505766	-5.206192	0.40101746	0.28
-1.4662687	-5.1411295	0.397979	0.29
-1.4586272	-5.1711125	0.39898416	0.4
-1.4360436	-5.154074	0.39796805	0.27
-1.4242615	-5.1450543	0.39795956	0.34
-1.4106531	-5.158029	0.39795676	0.32
-1.3860809	-5.133988	0.39693743	0.35
-1.3794334	-5.167972	0.3979443	0.35
-1.3648344	-5.1789455	0.3979404	0.27
-1.3661528	-5.240941	0.39995977	0.38
-1.350382	-5.216916	0.39894474	0.29
-1.3337705	-5.217887	0.3989368	0.3
-1.318169	-5.2248588	0.39893118	0.28
-1.3025671	-5.231831	0.39892554	0.34
-1.2770002	-5.2017894	0.39790356	0.22
-1.2215879	-5.0677075	0.39283463	0.3
-1.2010164	-5.0556726	0.39282042	0.34
-1.200181	-5.0826683	0.39382824	0.39
-1.190548	-5.1086497	0.39383125	0.3
-1.1689757	-5.0916142	0.39381495	0.25
-1.1653033	-5.1386037	0.39482754	0.36
-1.1427464	-5.119567	0.39381006	0.29
-1.1191683	-5.090529	0.39278886	0.35
-1.1133674	-5.1025176	0.3937896	0.34
-1.0927905	-5.0874844	0.3927742	0.14
-1.2910691	-5.9407454	0.4221444	0.17
-1.5897791	-7.2281384	0.46770602	0.59
-1.5452979	-7.1420712	0.46465817	0.39
-1.5366212	-7.2020526	0.46667507	0.28
-1.1977773	-5.8755946	0.420079	0.44
-1.0626646	-5.343412	0.40083963	0.16
-1.1654083	-5.860542	0.41905856	0.31
-1.1617268	-5.9275312	0.42107895	0.23
-1.1113027	-5.7874584	0.41600838	0.55
-1.421778	-7.2648606	0.46764868	0.24
-1.1029434	-5.9204354	0.42004848	0.21
-1.0734174	-5.87439	0.41901886	0.21
-1.3469005	-7.191745	0.46459174	0.5
-1.0768205	-6.021386	0.42306978	0.21
-0.96182334	-5.5652304	0.4068609	0.34
-1.2910314	-7.2566514	0.4665906	0.23
-1.2565191	-7.2045994	0.46455768	0.56
-0.98553413	-5.952243	0.4200025	0.27
-0.8874555	-5.548111	0.40581748	0.34
-0.87965244	-5.5540977	0.4068155	0.25
-0.84316665	-5.4510455	0.4027622	0.41
-0.84445256	-5.553042	0.40579715	0.22
-0.8308319	-5.5760183	0.40679795	0.41
-0.78443074	-5.4159546	0.40071985	0.36
-0.70725036	-5.076851	0.3895646	0.19
-0.7620152	-5.4359174	0.40171486	0.3
-0.746401	-5.4428926	0.40170908	0.28
-0.79631215	-5.839949	0.41587088	0.41
-0.7608475	-5.7388997	0.4118181	0.16
-0.725378	-5.6298494	0.40776232	0.39
-0.70679826	-5.628821	0.4077524	0.2
-0.6495014	-5.3707447	0.3986332	0.43
-0.7002364	-5.7548046	0.41179284	0.3
-0.68164915	-5.753776	0.411783	0.23
-0.67396647	-5.8237615	0.41380367	0.15
-0.8675499	-7.288993	0.46441904	0.42
-0.8439577	-7.2799573	0.46440536	0.47
-0.8223566	-7.2919245	0.4644002	0.67
-0.6104973	-5.8946614	0.41579667	0.32
-0.6046678	-5.919652	0.41680264	0.41
-0.6306602	-6.264677	0.42893922	0.25
-0.54074067	-5.712563	0.40969604	0.23
-0.5261107	-5.7365403	0.41069704	0.49
-0.50256467	-5.685507	0.40866652	0.19
-0.51961344	-5.9815216	0.41878194	0.38
-0.49607086	-5.9394884	0.4167548	0.23
-0.473417	-5.8214593	0.41270044	0.21
-0.6091126	-7.222612	0.46127984	0.56
-0.44316122	-5.879412	0.41470596	0.19
-0.44038698	-6.030403	0.41975975	0.42
-0.4198103	-6.008374	0.41874126	0.25
-0.3765176	-5.754318	0.41062573	0.15
-0.5128837	-7.2794714	0.46225777	0.5
-0.4873297	-7.2474356	0.46123424	0.54
-0.46671215	-7.271405	0.46223393	0.44
-0.24783793	-4.9911532	0.38427576	0.3
-0.22828755	-4.931127	0.38124245	0.28
-0.21466665	-4.9501066	0.3822415	0.33
-0.19907634	-4.9480844	0.38223165	0.36
-0.19128053	-4.946073	0.38222638	0.27
-0.33999798	-7.2342277	0.46016237	0.35
-0.31839162	-7.250197	0.46115863	0.32
-0.2987478	-7.2871685	0.4621638	0.23
-0.27517506	-7.2711363	0.46214694	0.47
-0.25552574	-7.3141084	0.46315446	0.66
-0.22020394	-7.0860643	0.45505062	0.39
-0.17710558	-6.4980173	0.4348043	0.16
-0.097847626	-5.354931	0.39532644	0.1
-0.17400944	-7.2709975	0.46110067	0.57
-0.08611705	-5.820905	0.41149825	0.33
-0.1288338	-7.2609367	0.46107605	0.47
-0.047995042	-5.757854	0.4094538	0.21
-0.043072052	-5.876845	0.41349718	0.16
-0.03223749	-6.0768266	0.42056912	0.54
-0.007858177	-5.8817973	0.4134806	0.25
0.010728523	-5.886772	0.41347277	0.46
0.01843934	-7.2007403	0.45898452	0.27
0.04007524	-7.240711	0.45999026	0.47
0.07056001	-6.1096883	0.4215291	0.37
0.09558813	-5.590663	0.40331122	0.14
0.095103905	-7.275639	0.46097866	0.37
0.11768005	-7.2626095	0.46096304	0.52
0.14026225	-7.256581	0.45995018	0.4
0.16284816	-7.254552	0.45993888	0.29
0.17367616	-7.2765374	0.4609427	0.66
0.19625342	-7.266508	0.4609282	0.45
0.20927157	-5.8755093	0.41336352	0.52
0.22900535	-6.007482	0.41740626	0.16
0.24653132	-5.9434605	0.41537124	0.27
0.26732588	-6.1174316	0.42143074	0.46
0.3200196	-7.279351	0.46087593	0.53
0.3426214	-7.287323	0.46186864	0.38
0.36522254	-7.294295	0.46186098	0.48
0.38676813	-7.256268	0.4608355	0.61
0.36797538	-6.0173054	0.41833755	0.25
0.70556414	-14.721793	0.71575135	0.3
0.7521558	-14.737737	0.7167426	0.7
0.7749427	-14.736711	0.7167347	0.71
0.82051665	-14.734656	0.7167189	0.71
0.8660874	-14.730603	0.71670234	0.71
0.91265213	-14.728548	0.71668625	0.7
0.95924646	-14.744494	0.7166775	0.71
1.0048226	-14.743442	0.7166621	0.7
1.0503836	-14.733389	0.71664304	0.69
1.0731723	-14.733362	0.7166356	0.69
1.1197411	-14.733309	0.71662027	0.68
1.1653243	-14.736258	0.7166065	0.67
1.2098707	-14.713206	0.7165824	0.68
1.870904	-22.97134	0.9997576	0.43
1.9454929	-23.002256	1.0007492	0.3
1.9853235	-23.049212	1.0027572	0.41
2.0588799	-23.05513	1.002739	0.41
2.1304257	-23.04705	1.0027156	0.31
2.2029722	-23.042973	1.0026935	0.47
2.274521	-23.036894	1.002671	0.34
2.3440402	-23.005817	1.0016388	0.43
2.413553	-22.971745	1.0016053	0.28
2.449322	-22.965706	1.0005927	0.41
2.5198643	-22.95263	1.0005674	0.4
2.5873682	-22.907558	0.99952996	0.4
2.6548638	-22.858486	0.9984908	0.4
2.720347	-22.796417	0.9964469	0.38
2.775753	-22.659363	0.99137497	0.39
2.8553748	-22.722279	0.99437827	0.33
2.9083054	-22.86122	0.99942046	0.4
2.981873	-22.872143	0.99940425	0.4
3.0594769	-22.91506	1.0014	0.32
3.127986	-22.87799	1.0003655	0.34
3.1894505	-22.795929	0.9983143	0.34
3.2368097	-22.615883	0.99222666	0.37
3.278631	-22.656841	0.9932317	0.34
3.3804078	-22.86273	1.001288	0.39
3.4348269	-22.737679	0.997221	0.35
3.5053709	-22.726608	0.99719656	0.38
2.9957194	-18.86622	0.8637427	0.14
2.8649378	-17.626385	0.8212652	0.51
3.0393143	-18.37619	0.8475253	0.28
3.1466324	-18.86907	0.86469877	0.23
3.057188	-17.940186	0.8333377	0.42
3.1278446	-18.022112	0.8363505	0.35
3.058598	-17.267202	0.81005526	0.49
3.0890057	-17.120176	0.80498415	0.33
3.1677213	-17.257097	0.8100174	0.31
3.2846563	-17.60197	0.8231265	0.37
3.288294	-17.464973	0.8180678	0.5
3.3016129	-17.230967	0.80996513	0.28
3.2837703	-16.839998	0.7968058	0.29
3.3483977	-16.894934	0.798809	0.32
3.4361472	-17.066843	0.80585444	0.4
3.551034	-17.370726	0.8169475	0.4
3.6096065	-17.37967	0.8169334	0.34
3.702731	-17.703571	0.8290418	0.42
3.4808633	-16.334827	0.7815306	0.27
3.766612	-17.459518	0.8209191	0.44
3.7477994	-17.09855	0.80877197	0.37
3.6677177	-16.467651	0.78652877	0.29
3.9151976	-17.354387	0.81782925	0.32
3.877672	-17.054434	0.8077134	0.24
3.9945347	-17.333317	0.8177961	0.35
4.0129266	-17.163307	0.8127183	0.32
4.0996222	-17.293224	0.81774706	0.39
4.1662374	-17.337162	0.8197455	0.34
4.2268248	-17.354107	0.82073426	0.33
4.273687	-17.43106	0.8237529	0.5
4.2981143	-17.294046	0.818687	0.4
4.3888106	-17.42796	0.8237167	0.23
4.4775085	-17.554876	0.82874405	0.4
4.539092	-17.569822	0.8297319	0.45
4.601676	-17.586767	0.8307203	0.42
4.6502075	-17.549728	0.8306899	0.29
4.6920404	-17.59869	0.8326982	0.61
4.738552	-17.549654	0.8306633	0.36
4.5030146	-16.443914	0.7922604	0.4
4.361232	-15.519085	0.76090556	0.56
4.41281	-15.520042	0.7608898	0.28
4.695193	-16.343758	0.7911584	0.45
5.0912795	-17.657352	0.83760405	0.25
5.237149	-17.962212	0.8486916	0.33
5.0026975	-16.934467	0.8133197	0.28
5.01813	-16.792467	0.8082538	0.29
5.0847263	-16.82441	0.81024754	0.49
5.745284	-18.852743	0.8829249	0.23
5.625245	-18.239882	0.86169684	0.23
5.295871	-17.051224	0.8192821	0.5
5.3092895	-16.903225	0.81521416	0.29
5.4009647	-17.013144	0.8192343	0.36
5.430453	-16.924128	0.817187	0.32
5.585309	-17.227983	0.82827246	0.16
5.5515976	-16.938032	0.81815696	0.49
6.6439204	-20.027954	0.93017256	0.52
5.850961	-17.403767	0.8362703	0.25
5.9346004	-17.475697	0.8402769	0.52
6.598882	-19.27405	0.9048618	0.2
6.048717	-17.455612	0.8402349	0.28
6.119312	-17.484556	0.8422268	0.43
6.1932173	-17.611492	0.84726036	0.5
6.972728	-19.672739	0.92192817	0.34
6.4236293	-17.914295	0.85932505	0.19
6.678712	-18.458061	0.8794874	0.34
7.0871673	-19.413677	0.9147848	0.27
7.305119	-19.827482	0.9309024	0.46
6.911501	-18.560883	0.885466	0.27
6.932252	-18.527872	0.88444585	0.32
6.95671	-18.415865	0.8813905	0.34
6.9982147	-18.351841	0.8793511	0.48
7.1800604	-18.658686	0.89143294	0.44
7.250639	-18.670633	0.8934184	0.2
7.3161974	-18.66659	0.89339834	0.26
7.395789	-18.69853	0.89539003	0.54
14.726763	-37.370544	1.5804439	0.27
7.4279766	-18.524527	0.8903057	0.34
7.495539	-18.52548	0.8912873	0.3
7.539059	-18.469458	0.890251	0.36
7.6146417	-18.490404	0.89123917	0.3
7.6791983	-18.483362	0.89221823	0.38
7.6859236	-18.418365	0.8901882	0.39
7.7614985	-18.436314	0.89217514	0.41
15.747156	-37.371876	1.5932094	0.37
15.88467	-37.369785	1.5941771	0.32
16.025198	-37.377697	1.5961484	0.37
16.158707	-37.366615	1.5981134	0.31
16.297224	-37.36553	1.6000816	0.37
16.372993	-37.37848	1.6010698	0.31
16.515516	-37.38539	1.6030403	0.35
16.649025	-37.37231	1.6050048	0.3
16.791552	-37.379223	1.6069757	0.36
16.931067	-37.376137	1.608943	0.34
17.071587	-37.37605	1.6109114	0.3
17.151363	-37.396	1.6119019	0.36
17.284868	-37.378925	1.613865	0.3
17.432394	-37.39083	1.615837	0.35
17.577919	-37.397747	1.6178075	0.35
17.713427	-37.382668	1.6197711	0.29
17.853935	-37.375587	1.6217372	0.35
17.997456	-37.375504	1.6237055	0.2
12.952013	-26.72502	1.221405	0.39
12.963392	-26.535042	1.2163222	0.33
12.886624	-26.168142	1.2031852	0.38
12.947105	-26.08712	1.2021368	0.42
12.983537	-25.95512	1.1980722	0.34
12.993927	-25.773144	1.1929928	0.35
12.99831	-25.58117	1.1869106	0.37
12.962944	-25.413218	1.1818478	0.38
12.970334	-25.230242	1.1757686	0.36
12.980741	-25.058266	1.1706933	0.4
12.987132	-24.877293	1.1656151	0.38
12.9955435	-24.706316	1.1605407	0.38
12.999943	-24.527346	1.1554637	0.39
12.971595	-24.380386	1.150408	0.4
12.977001	-24.207413	1.1453334	0.39
12.984412	-24.039436	1.1402605	0.4
12.991822	-23.872463	1.1351877	0.36
12.995236	-23.702492	1.1301148	0.41
13.003656	-23.542517	1.125045	0.3
13.010073	-23.379541	1.1209741	0.55
12.989752	-23.257576	1.116927	0.16
12.997177	-23.100601	1.1118586	0.52
13.056679	-23.037582	1.1108179	0.41
13.065111	-22.885607	1.1067513	0.21
13.070536	-22.728636	1.1016833	0.2
13.080969	-22.581657	1.0976183	0.38
13.095414	-22.444677	1.0945567	0.21
13.049062	-22.283733	1.088499	0.15
12.968385	-21.98783	1.0783917	0.28
13.002859	-21.888834	1.0763414	0.38
13.004298	-21.736862	1.0712763	0.38
13.00974	-21.59189	1.0672133	0.39
13.026197	-21.466908	1.0641562	0.39
13.029638	-21.320936	1.0600932	0.44
12.996314	-21.19098	1.0550455	0.35
13.007772	-21.062002	1.0519878	0.4
13.02123	-20.936022	1.0489309	0.39
13.019677	-20.789055	1.0438685	0.39
13.031137	-20.663078	1.0408121	0.38
13.043602	-20.540098	1.0377568	0.32
13.003277	-20.405148	1.0327084	0.5
12.979701	-20.228197	1.0276382	0.33
13.061251	-20.216164	1.0286145	0.36
13.143801	-20.20513	1.029591	0.39
13.180302	-20.124134	1.0275482	0.32
11.164433	-16.909739	0.8986311	0.32
11.256013	-16.932695	0.90061927	0.42
11.244742	-16.858719	0.8985898	0.34
11.305293	-16.835697	0.89956546	0.46
11.380859	-16.834667	0.9005472	0.35
11.454429	-16.831636	0.90152854	0.45
11.546013	-16.853592	0.9045167	0.36
11.611563	-16.835571	0.9044936	0.55
11.67538	-16.873535	0.90749526	0.34
11.744939	-16.861511	0.9084739	0.45
11.8175	-16.853483	0.9094537	0.35
11.898072	-16.85745	0.91143686	0.54
11.982649	-16.866415	0.9124214	0.34
12.049203	-16.848394	0.91339844	0.45
12.131776	-16.85336	0.91538185	0.35
12.183569	-16.869337	0.91637707	0.45
12.266135	-16.872305	0.9183597	0.35
12.346706	-16.873274	0.92034197	0.45
12.426271	-16.871243	0.92132336	0.44
12.502834	-16.865217	0.92330366	0.44
12.589408	-16.872183	0.92528754	0.35
12.662972	-16.86216	0.92626697	0.52
12.719767	-16.882133	0.928263	0.34
12.795329	-16.873108	0.92924255	0.62
12.876893	-16.871078	0.93022394	0.23
12.893407	-16.785099	0.92818344	0.41
12.8989	-16.683125	0.9261386	0.39
12.906404	-16.58615	0.92309535	0.41
12.878125	-16.496185	0.9200629	0.41
12.888633	-16.40421	0.9180212	0.41
12.8891325	-16.30024	0.91497654	0.39
12.890629	-16.197268	0.9129321	0.41
12.894126	-16.097298	0.9098885	0.41
12.899635	-16.002323	0.9078466	0.42
12.903137	-15.904352	0.90480393	0.39
12.927909	-15.884349	0.90479004	0.48
12.971445	-15.83635	0.9047603	0.6
13.036	-15.814336	0.9057372	0.4
11.280084	-13.585584	0.8091536	0.38
11.275596	-13.493614	0.8061144	0.49
11.285128	-13.420633	0.8050804	0.4
11.286649	-13.337659	0.8030438	0.51
11.274398	-13.280681	0.8010216	0.4
11.300943	-13.228689	0.79999304	0.43
11.372518	-13.228667	0.80197734	0.43
11.446094	-13.230644	0.8029622	0.41
11.505663	-13.216631	0.8039432	0.43
11.583243	-13.222605	0.80592906	0.43
11.628044	-13.233589	0.80692416	0.42
11.7016115	-13.232568	0.80890805	0.41
11.767187	-13.224551	0.8098906	0.43
11.837765	-13.221532	0.81187433	0.43
11.908339	-13.217514	0.8128578	0.41
11.99192	-13.227486	0.81484455	0.41
12.061494	-13.221469	0.8168275	0.41
12.102282	-13.224457	0.81782037	0.53
12.179858	-13.226435	0.81980515	0.4
12.251437	-13.222416	0.8207887	0.41
12.327007	-13.220397	0.82277244	0.41
12.407587	-13.224375	0.82475775	0.42
12.467157	-13.206365	0.82573795	0.53
12.552737	-13.214339	0.8277242	0.4
12.601536	-13.225323	0.82871914	0.52
12.675105	-13.219306	0.8307019	0.4
12.744675	-13.209292	0.8316839	0.5
12.836255	-13.221265	0.8346709	0.39
12.911833	-13.217248	0.8366544	0.43
12.913364	-13.137277	0.83462006	0.49
12.905121	-13.087297	0.8326005	0.39
12.897644	-12.998332	0.8305641	0.51
12.911183	-12.9313545	0.82953304	0.39
12.905709	-12.845387	0.82749766	0.51
12.926249	-12.785406	0.8264683	0.4
12.914773	-12.694444	0.8234319	0.5
12.928316	-12.629466	0.8224018	0.39
12.898065	-12.560499	0.8203783	0.5
12.909603	-12.493524	0.81834775	0.39
12.902133	-12.408558	0.8163132	0.64
12.906669	-12.335586	0.8142815	0.33
6.1456184	-5.80866	0.49578974	0.36
12.950766	-12.22462	0.8132264	0.36
6.214808	-5.802646	0.49676788	0.31
13.067129	-12.219597	0.81620264	0.45
13.138706	-12.210586	0.81718576	0.64
13.210278	-12.200575	0.81916845	0.51
13.274845	-12.183568	0.8201496	0.38
6.852185	-6.2253375	0.5228146	0.25
6.880778	-6.213336	0.52280146	0.4
13.376739	-12.086587	0.8200907	0.21
13.406297	-12.038601	0.8200654	0.14
6.973752	-6.200321	0.52477205	0.58
13.428382	-11.907652	0.81800693	0.16
6.7738104	-5.946466	0.51469576	0.0
14.884151	-13.037892	0.88022244	0.03
12.915076	-11.131082	0.7867732	0.41
12.914622	-11.061112	0.7857441	0.43
12.911164	-10.988145	0.7837141	0.59
12.923712	-10.929169	0.78268737	0.32
12.907256	-10.847208	0.78065604	0.57
6.724194	-5.596622	0.5055334	0.35
6.7309847	-5.5846257	0.5055257	0.3
6.708551	-5.530653	0.50350416	0.24
12.906669	-10.6083145	0.7755567	0.38
12.930227	-10.560333	0.7745328	0.38
12.908771	-10.476374	0.7725015	0.55
7.177038	-5.7714634	0.52051324	0.21
6.881725	-5.5156283	0.50745547	0.58
12.90264	-10.305453	0.7684317	0.29
6.8358684	-5.409683	0.50441355	0.29
12.925751	-10.192502	0.7673812	0.29
12.925305	-10.127532	0.76535445	0.43
12.931859	-10.06756	0.7643286	0.44
12.931411	-10.00259	0.7633019	0.62
7.8733263	-6.058216	0.54549867	0.33
12.925735	-9.901639	0.76026136	0.37
12.930293	-9.841666	0.7592359	0.43
12.93185	-9.779696	0.75821024	0.43
12.941408	-9.7237215	0.7571858	0.42
12.939956	-9.658753	0.7561594	0.42
12.934515	-9.592786	0.7541333	0.44
12.922283	-9.551807	0.75311846	0.45
12.925844	-9.492836	0.7520938	0.45
12.926398	-9.430866	0.7510685	0.44
12.936965	-9.377891	0.7500452	0.42
12.938524	-9.317921	0.7490206	0.44
12.935078	-9.253953	0.7479951	0.45
12.91663	-9.179992	0.74596786	0.54
7.0936007	-5.0138264	0.50316083	0.22
7.10719	-4.9908357	0.5031467	0.53
12.908527	-9.024072	0.7429059	0.31
7.739531	-5.3655663	0.5271981	0.29
8.530338	-5.8772087	0.55928475	0.5
8.545708	-5.829231	0.55926	0.58
7.7300715	-5.2366314	0.52513903	0.2
7.7296433	-5.2006497	0.5241221	0.51
9.133605	-6.1080165	0.5812805	0.42
7.7428164	-5.1406784	0.52309126	0.22
7.7434006	-5.1066957	0.52307516	0.46
8.192087	-5.366509	0.5401126	0.51
9.058105	-5.9161243	0.57520825	0.19
8.27548	-5.366499	0.5430975	0.46
8.844211	-5.698262	0.56514776	0.26
7.7265115	-4.9417825	0.5190007	0.32
7.569059	-4.8078694	0.5119668	0.52
8.488863	-5.35748	0.54905564	0.29
8.612674	-5.4164357	0.55306095	0.38
9.359434	-5.8471274	0.5821276	0.15
8.768884	-5.440406	0.5580452	0.52
9.391596	-5.786157	0.5820958	0.34
8.736031	-5.344461	0.5550078	0.2
8.829635	-5.364441	0.5580013	0.59
9.511366	-5.7391706	0.58505654	0.31
9.749207	-5.8620806	0.59407264	0.21
12.911496	-7.711768	0.71838284	0.39
8.204033	-4.861774	0.5318791	0.23
8.206626	-4.829792	0.5308641	0.48
10.306643	-6.0249386	0.6130586	0.23
10.258201	-5.9529834	0.6100355	0.51
12.949355	-7.4639034	0.7152815	0.33
8.218169	-4.716852	0.52981097	0.62
9.193947	-5.2404747	0.56688946	0.22
8.340365	-4.7188406	0.5327921	0.44
8.32194	-4.673867	0.5317748	0.36
9.077671	-5.0625844	0.5608299	0.47
10.913595	-6.0428777	0.63098186	0.39
8.959812	-4.9236727	0.5547871	0.36
9.975786	-5.462284	0.5938705	0.34
9.971362	-5.419309	0.59285325	0.32
8.880758	-4.790755	0.550741	0.33
8.839334	-4.7327914	0.54772186	0.31
8.865925	-4.7118015	0.54870886	0.43
8.834503	-4.659834	0.5466909	0.35
10.375556	-5.453259	0.60581297	0.54
8.832885	-4.6068645	0.5456681	0.32
9.058504	-4.6888003	0.5536715	0.17
9.403148	-4.830693	0.5666843	0.55
9.55475	-4.870659	0.57168067	0.42
9.798956	-4.918614	0.5796686	0.61
9.850758	-4.9256063	0.58166474	0.11
10.226394	-5.073494	0.5946777	0.55
10.45501	-5.1464357	0.60267895	0.3
10.177565	-4.9715576	0.59164244	0.48
10.114127	-4.9006042	0.5886216	0.4
10.2637415	-4.934575	0.5946171	0.2
10.306331	-4.915584	0.5956044	0.41
11.279251	-5.3572583	0.63166565	0.18
11.216828	-5.285306	0.6286448	0.56
10.725349	-5.0135	0.6095944	0.33
11.233998	-5.208352	0.62761325	0.34
10.639503	-4.892579	0.60455674	0.27
10.6040745	-4.835616	0.60353845	0.56
10.525863	-4.7806544	0.59952563	0.27
10.653463	-4.7986364	0.60451853	0.34
10.996088	-4.9115486	0.61652505	0.55
16.478365	-7.2967863	0.81885827	0.25
16.588951	-7.2837896	0.82184476	0.54
16.739544	-7.287781	0.82683367	0.34
16.86113	-7.2777815	0.83082056	0.51
16.998932	-7.305758	0.8348187	0.34
17.070515	-7.2737756	0.8368026	0.5
17.08209	-7.2158127	0.8367829	0.5
17.078657	-7.1508546	0.8357621	0.5
17.073229	-7.085897	0.8347416	0.49
17.088812	-7.030932	0.8337227	0.5
17.079378	-6.963976	0.8327019	0.52
17.060163	-6.925002	0.8316909	0.7
[truncated: 117,311 more rows]
