# Supplementary material for: Density-equalized RANDT scan matching with integrated outlier removal and point density uniformity
Source: PLoS One. 2026 Apr 28;21(4):e0345709. doi: 10.1371/journal.pone.0345709 (PMC13124066; doi:10.1371/journal.pone.0345709)
Supplement: S2 Dataset — Processed LiDAR data converted into CSV format, including spatial coordinates and associated attributes such as intensity values, used for analysis in this study. (ZIP) [file pone.0345709.s002.zip › Velodyne_CSV/000496.csv]

X	Y	Z	Intensity
76.39329	2.3243906	2.7950711	0.0
76.24609	2.4403102	2.790126	0.0
76.14972	2.676147	2.7872381	0.0
76.070335	2.9129832	2.7843509	0.0
67.65697	2.8000562	2.5002909	0.0
75.46659	3.363671	2.765567	0.0
65.734215	3.1338232	2.4364488	0.0
67.18803	3.3097024	2.485535	0.0
67.15765	3.519557	2.4846363	0.0
66.082275	3.6704516	2.4487085	0.0
65.877914	3.8663156	2.4428039	0.0
66.248535	4.097156	2.4559174	0.0
66.05717	4.2940197	2.4500139	0.0
64.983795	4.428925	2.4140797	0.05
39.246593	2.726075	1.541215	0.15
39.253216	2.8509872	1.5412741	0.1
39.245842	2.9739008	1.5413324	0.0
39.260468	3.098813	1.542392	0.0
66.32915	5.4632115	2.4625983	0.0
66.34579	5.6750655	2.4637055	0.0
66.46442	5.894914	2.4688177	0.0
67.11424	6.058802	2.4909015	0.08
67.27488	6.286645	2.4970183	0.17
67.25052	6.4974995	2.497127	0.0
67.24516	6.7103534	2.4982371	0.11
67.300804	6.9292026	2.500351	0.3
67.35044	7.148052	2.503465	0.18
67.37426	7.257977	2.5045226	0.35
67.3389	7.4678326	2.5046327	0.27
67.35055	7.683685	2.5057466	0.25
67.37519	7.901535	2.5078616	0.19
67.37584	8.115389	2.5079753	0.23
67.381485	8.331241	2.5090907	0.15
51.210007	6.4894795	1.95812	0.34
50.384823	6.4644947	1.9301066	0.13
20.9429	2.8069532	0.9251662	0.51
20.945528	2.873905	0.9261973	0.84
20.963154	2.9438548	0.92723006	0.81
20.969782	3.0118058	0.92726195	0.74
20.971407	3.0797572	0.9272939	0.63
20.99422	3.1167307	0.9283116	0.54
20.993845	3.184682	0.92934376	0.5
20.983475	3.2506347	0.92937505	0.44
21.004103	3.3215837	0.9304092	0.41
21.008734	3.3895354	0.93044186	0.43
21.007362	3.4574869	0.93147457	0.32
21.037992	3.5304348	0.9325102	0.41
21.041805	3.5654101	0.9325272	0.23
21.059435	3.6363595	0.9335619	0.43
39.193317	6.9141583	1.5593424	0.35
39.19696	7.0420704	1.5594119	0.31
21.074326	3.8442118	0.9356643	0.35
39.19825	7.296896	1.5615511	0.28
39.196068	7.359853	1.5615855	0.3
39.197716	7.487766	1.5626559	0.35
39.22836	7.621674	1.5647298	0.33
39.243008	7.752585	1.5668023	0.32
39.241653	7.880498	1.5668734	0.32
39.2423	8.009411	1.5679454	0.32
39.235947	8.136324	1.5690163	0.27
39.252773	8.204278	1.5700544	0.27
39.30242	8.344184	1.573133	0.48
39.420074	8.498079	1.5782197	0.31
39.406723	8.624993	1.5782915	0.29
39.410374	8.755905	1.5793658	0.29
39.419025	8.887816	1.580441	0.32
39.42985	8.9557705	1.5814798	0.3
39.444504	9.08968	1.5835564	0.3
39.446156	9.2205925	1.5846316	0.29
39.44381	9.350506	1.5857064	0.29
39.42746	9.478419	1.5857803	0.23
39.32511	9.584348	1.583842	0.27
39.282764	9.705268	1.5829124	0.44
39.317593	9.779219	1.5849555	0.32
39.31225	9.909132	1.5860312	0.32
39.3129	10.041044	1.5871085	0.32
39.32156	10.174955	1.589187	0.34
39.306213	10.302871	1.5892624	0.3
39.306877	10.434783	1.5903403	0.31
39.30553	10.567695	1.5914189	0.31
39.339363	10.642645	1.5934632	0.33
39.334023	10.774558	1.5945415	0.33
39.32468	10.904472	1.5956191	0.32
39.30934	11.033388	1.5966963	0.22
39.322	11.171297	1.5987788	0.41
39.368664	11.318201	1.6008668	0.38
39.444332	11.474099	1.6049602	0.18
39.49116	11.555045	1.6080087	0.39
39.47783	11.685961	1.608088	0.23
39.470493	11.818873	1.6101687	0.18
39.48315	11.958783	1.6112537	0.39
39.48282	12.093696	1.613336	0.19
39.490486	12.232606	1.6144208	0.38
39.50132	12.30356	1.6154641	0.19
39.461987	12.42748	1.6155405	0.19
39.35364	12.530414	1.6136048	0.48
39.35031	12.665327	1.6146879	0.23
39.38198	12.812232	1.6177783	0.48
23.836702	7.8324957	1.0628477	0.12
23.028303	7.6466174	1.0347376	0.32
23.005127	7.6785965	1.0337561	0.14
21.090654	7.112966	0.96642095	0.41
20.89929	7.12096	0.9604245	0.41
20.723927	7.133951	0.95543104	0.41
20.536558	7.141946	0.9494345	0.41
20.351189	7.1499405	0.94343805	0.35
20.166824	7.155936	0.9374404	0.43
20.008636	7.1349497	0.9324273	0.29
19.823267	7.139946	0.9264289	0.6
19.612896	7.1339498	0.91942406	0.3
19.509535	7.165929	0.91644186	0.45
19.529182	7.242879	0.9184867	0.25
19.504827	7.303839	0.918522	0.58
19.449644	7.318829	0.9165304	0.38
19.256277	7.314832	0.9105267	0.31
19.122915	7.33282	0.9065363	0.37
18.970545	7.3438134	0.9015416	0.32
18.800177	7.345812	0.8965415	0.37
18.642813	7.351808	0.8915438	0.31
18.52245	7.371795	0.8885545	0.15
18.312254	7.3218284	0.8805235	0.61
18.210892	7.3478117	0.8785379	0.33
18.063522	7.3548074	0.87354076	0.33
17.910158	7.3578053	0.8685411	0.35
17.772793	7.3668003	0.86454517	0.35
17.628422	7.3727965	0.8605473	0.28
17.05702	7.195911	0.84043765	0.24
17.020838	7.2128997	0.83944726	0.55
16.885468	7.2188964	0.8354492	0.41
16.743103	7.219896	0.83044815	0.42
16.611734	7.2258925	0.8264501	0.43
16.501368	7.2398844	0.823457	0.36
16.352	7.2358875	0.8184528	0.45
16.26182	7.225894	0.8154457	0.35
16.132446	7.2298923	0.8124464	0.44
16.008081	7.234889	0.8084477	0.36
15.887714	7.240886	0.80444956	0.46
15.7773485	7.2508807	0.8014539	0.37
15.645983	7.2498817	0.7974515	0.46
15.553613	7.267871	0.7944607	0.36
15.440427	7.243887	0.79144484	0.47
15.333061	7.252882	0.7874485	0.38
15.210691	7.253882	0.7844472	0.52
15.113329	7.2658753	0.7814527	0.37
14.992957	7.2668757	0.7774513	0.51
14.897593	7.278869	0.7744568	0.38
14.7904	7.255884	0.7714414	0.5
14.698037	7.267877	0.76844686	0.39
14.584671	7.268878	0.7654454	0.53
14.492308	7.279872	0.7624502	0.4
14.391938	7.2868686	0.75945246	0.42
14.299574	7.2968636	0.75745666	0.43
14.199204	7.302861	0.75445825	0.45
14.085014	7.271881	0.7504376	0.64
13.956641	7.2618885	0.7464291	0.33
13.870282	7.2718835	0.74343324	0.43
13.865927	7.325851	0.7444651	0.38
13.849568	7.3738227	0.74449325	0.47
13.847217	7.4287896	0.74552584	0.35
13.819865	7.4697657	0.7455497	0.47
13.8046875	7.4897537	0.74556124	0.54
13.75032	7.517738	0.7445768	0.15
13.713966	7.5537176	0.7435975	0.62
13.475225	7.5337334	0.73658025	0.58
13.352678	7.5487266	0.73358643	0.58
13.2593155	7.5507274	0.7305854	0.16
12.696862	7.284893	0.70941263	0.27
12.628497	7.2988863	0.7074191	0.3
12.57214	7.3188753	0.7064294	0.46
12.492773	7.325873	0.7044313	0.47
12.408402	7.3298726	0.7014313	0.47
12.333219	7.310885	0.6994177	0.48
12.259848	7.320881	0.6974215	0.51
12.188488	7.3298774	0.6954246	0.49
12.103113	7.3318777	0.6934232	0.49
12.020755	7.332879	0.69042116	0.48
11.9393835	7.33588	0.68842036	0.47
11.876196	7.322889	0.6864106	0.5
11.79883	7.326888	0.6844104	0.49
11.727466	7.333886	0.68241215	0.5
11.653092	7.3398843	0.6804131	0.49
11.573728	7.340886	0.67841095	0.49
11.506359	7.349883	0.6764139	0.5
11.428996	7.3508844	0.6744117	0.52
11.366804	7.3368945	0.67240113	0.51
11.311442	7.3518877	0.6704079	0.5
11.2360735	7.353889	0.66840625	0.5
11.157708	7.3528914	0.66640264	0.5
11.087343	7.356892	0.66440225	0.49
11.013974	7.358893	0.6624005	0.5
10.940601	7.3608947	0.66039866	0.52
10.891422	7.351901	0.65939134	0.52
10.828052	7.3598986	0.6573934	0.53
10.756688	7.3609014	0.655391	0.52
10.690318	7.3659005	0.653391	0.52
10.621949	7.3689017	0.65138984	0.53
10.577596	7.3868937	0.65039855	0.62
10.584238	7.442863	0.6524321	0.63
10.596076	7.4748454	0.6534516	0.63
10.59572	7.5258183	0.65448207	0.61
10.596372	7.576791	0.6555125	0.64
10.657041	7.670739	0.6585714	0.74
10.512655	7.6177735	0.65353316	0.16
10.471287	7.6397634	0.6535444	0.68
10.5829735	7.7716894	0.65862864	0.34
10.6038	7.8136663	0.66065484	0.61
10.588452	7.8536468	0.66067827	0.68
10.533088	7.8646436	0.65968233	0.58
10.464721	7.8656464	0.65767974	0.56
10.4083605	7.874645	0.6566825	0.56
10.339994	7.8746486	0.65467924	0.64
10.346824	7.905632	0.6556982	0.66
10.322465	7.9396167	0.6557175	0.7
10.254094	7.9396205	0.6537141	0.54
10.183736	7.9356265	0.6517082	0.33
10.136374	7.9506216	0.6507149	0.37
10.076007	7.955623	0.6487147	0.34
10.019813	7.9376354	0.64770097	0.29
9.965446	7.946635	0.6457035	0.36
9.903087	7.947638	0.6447007	0.32
9.838719	7.947642	0.6426972	0.33
9.793358	7.9626374	0.6417037	0.32
9.73099	7.963641	0.6407008	0.32
9.666621	7.962646	0.6386965	0.3
9.635438	7.9626484	0.6376947	0.36
9.5730715	7.9626527	0.6356911	0.33
9.514704	7.9656553	0.6346894	0.32
9.468346	7.9776525	0.6336938	0.32
9.393971	7.966664	0.63168263	0.28
9.333606	7.966668	0.62967885	0.2
9.27924	7.97167	0.62867844	0.44
9.231044	7.956681	0.62666637	0.3
9.178686	7.9616823	0.6256659	0.35
9.126319	7.967684	0.6246661	0.3
9.07996	7.9776826	0.623669	0.38
9.013588	7.970691	0.6216603	0.3
8.958223	7.9726954	0.6206577	0.32
8.905853	7.977697	0.61965704	0.33
8.861664	7.9637074	0.61764556	0.33
8.811304	7.9687095	0.6166449	0.32
8.772945	7.984705	0.6166517	0.36
8.701572	7.9707184	0.61363816	0.34
8.66421	7.987714	0.61364555	0.36
8.599836	7.9797235	0.61163586	0.26
8.562648	7.970731	0.61062765	0.35
8.516283	7.978732	0.6096289	0.34
8.470928	7.985733	0.6086295	0.3
8.411551	7.9817405	0.6076224	0.38
8.3631935	7.9857435	0.6056209	0.34
8.309819	7.986748	0.6046172	0.31
8.254455	7.983755	0.6036109	0.34
8.226272	7.981759	0.60260725	0.37
8.182907	7.9907594	0.601609	0.3
8.136547	7.995763	0.600608	0.14
7.9921308	7.905816	0.5955419	0.48
7.953772	7.917815	0.5945456	0.59
7.9004054	7.9148226	0.59353894	0.59
7.857041	7.9218245	0.59253913	0.6
7.827862	7.9168296	0.5915335	0.62
7.771487	7.9108386	0.5895247	0.61
7.7111144	7.8998504	0.5885124	0.7
7.6727457	7.9118495	0.5875159	0.34
7.621381	7.908857	0.5865091	0.47
7.5840235	7.919857	0.585512	0.41
7.551834	7.911864	0.584504	0.58
7.501464	7.909871	0.58349776	0.61
7.4541	7.909877	0.58249295	0.63
7.413735	7.9178786	0.58149356	0.63
7.3633647	7.914886	0.5804866	0.65
7.2999854	7.897901	0.5784698	0.7
7.234614	7.876918	0.57645047	0.4
7.197422	7.861929	0.5754376	0.37
7.151059	7.8609357	0.57443184	0.36
7.10669	7.862941	0.5734281	0.38
7.061317	7.8639464	0.57242364	0.38
7.027959	7.876946	0.57142746	0.37
6.9885974	7.882949	0.5714265	0.37
6.9312167	7.869962	0.5694122	0.36
6.907038	7.866967	0.56840754	0.37
6.8686733	7.8739696	0.5684071	0.37
6.813302	7.860983	0.5663929	0.37
6.7839346	7.8789797	0.5663999	0.37
6.7425747	7.8809857	0.56539595	0.36
6.6891985	7.8699975	0.5643829	0.36
6.6578383	7.8839974	0.56338716	0.37
6.623648	7.869008	0.56237406	0.37
6.582281	7.871014	0.56136996	0.38
6.5489206	7.882015	0.5613721	0.38
6.506555	7.882022	0.5603665	0.38
6.4621835	7.88003	0.5593595	0.38
6.4178095	7.8780375	0.5583524	0.36
6.3926287	7.872044	0.55734557	0.38
6.3552666	7.8770485	0.55734336	0.38
6.3329096	7.901044	0.55735433	0.21
6.2875414	7.8960533	0.5563451	0.52
6.2411747	7.8890634	0.5553345	0.39
6.1967964	7.886072	0.55432653	0.38
6.1524363	7.8800826	0.55331665	0.37
6.128244	7.876088	0.5523109	0.38
6.094882	7.885091	0.5513112	0.35
6.0555096	7.8870974	0.55130655	0.39
6.0131407	7.884106	0.5502985	0.38
5.98279	7.895108	0.5493004	0.38
5.940418	7.892117	0.5482922	0.38
5.8970475	7.8871274	0.54728264	0.38
5.8798676	7.8901296	0.54728174	0.38
5.8364944	7.8851395	0.54627204	0.34
5.800126	7.889145	0.5462686	0.35
5.761757	7.8901525	0.5452631	0.39
5.72239	7.8891606	0.5442562	0.38
5.686031	7.891167	0.54325145	0.38
5.6506605	7.896173	0.54324853	0.38
5.6294823	7.8921785	0.5422427	0.38
5.582102	7.8801923	0.5412279	0.34
5.551738	7.891195	0.54122907	0.39
5.513377	7.889204	0.5402214	0.37
5.4770036	7.8922105	0.53921694	0.34
5.4456453	7.900215	0.5392161	0.39
5.416452	7.885226	0.53820235	0.38
5.381084	7.888233	0.5371978	0.38
5.351724	7.8992357	0.5371989	0.29
5.3123507	7.896246	0.53619015	0.32
5.3100166	7.9462314	0.5382186	0.64
5.2756495	7.9502378	0.53721464	0.63
5.239286	7.9502463	0.536208	0.63
5.213096	7.938256	0.5361962	0.66
5.1837387	7.9482603	0.5351965	0.65
5.140361	7.9382734	0.5341826	0.65
5.108999	7.9452786	0.53418064	0.65
5.0786347	7.9542837	0.53418005	0.64
5.0452757	7.957291	0.53317523	0.64
5.005901	7.952302	0.5321647	0.64
4.986715	7.9503074	0.5321598	0.65
4.9473433	7.944319	0.53114855	0.66
4.913973	7.9483266	0.5301442	0.66
4.8866167	7.9603305	0.5301456	0.65
4.848245	7.955342	0.5291349	0.66
4.8118806	7.9523516	0.5291257	0.64
4.7845216	7.9643555	0.52912694	0.65
4.7593317	7.951366	0.52811414	0.64
4.7239566	7.9513755	0.52710676	0.63
4.6935925	7.9583817	0.5271043	0.64
4.66123	7.96139	0.52609915	0.66
4.6268673	7.9603996	0.52609116	0.66
4.5945024	7.963408	0.5250858	0.67
4.5581326	7.9594197	0.52407557	0.67
4.536937	7.953427	0.52406746	0.66
4.5085783	7.9624324	0.52406627	0.65
4.4732103	7.9594436	0.52305657	0.65
4.4338355	7.949457	0.5220419	0.63
4.4104786	7.9674597	0.52204686	0.64
4.3711004	7.9574738	0.5210321	0.62
4.3489165	7.946483	0.52102065	0.64
4.3215528	7.9574885	0.52002054	0.64
4.291188	7.9624968	0.52001625	0.64
4.253821	7.9535103	0.5190022	0.61
4.22646	7.963516	0.5190013	0.64
4.191085	7.9595284	0.5179905	0.63
4.155719	7.9535403	0.5179785	0.62
4.1415315	7.9585433	0.51797783	0.61
4.1131735	7.965551	0.5169748	0.6
4.0757914	7.957565	0.516961	0.6
4.044434	7.957575	0.5159531	0.62
4.012069	7.9565854	0.51594436	0.6
3.979693	7.9575963	0.5149366	0.57
3.9733613	8.007587	0.5159635	0.41
3.9852138	8.062572	0.51799786	0.41
3.9798794	8.116562	0.52002734	0.43
3.9725463	8.166553	0.52105397	0.61
4.212556	8.715355	0.5424301	0.38
4.265309	8.893299	0.5485462	0.39
4.2619925	8.957287	0.5505825	0.52
4.268681	9.045268	0.5526354	0.4
4.277541	9.099254	0.55466896	0.41
4.2752185	9.17024	0.55670977	0.41
4.271902	9.238229	0.55874866	0.43
4.268591	9.306216	0.5607875	0.45
4.26928	9.385201	0.5638339	0.42
4.268969	9.463187	0.5658794	0.41
4.261647	9.527177	0.56791514	0.51
4.283523	9.616153	0.5709726	0.4
4.2802196	9.688141	0.57301414	0.41
4.2769046	9.764129	0.576058	0.52
4.283606	9.864108	0.5791184	0.39
4.281302	9.943095	0.58116436	0.42
4.278999	10.023082	0.5842109	0.41
4.2968802	10.10706	0.58626485	0.43
4.295579	10.192046	0.5893147	0.43
4.292274	10.274034	0.59236234	0.42
4.292977	10.367018	0.59441745	0.49
4.296687	10.467999	0.59847814	0.39
4.2963924	10.560985	0.6015332	0.41
4.291091	10.642974	0.6035805	0.41
4.3009624	10.714959	0.6056257	0.54
4.303677	10.818941	0.6096881	0.4
4.301382	10.912928	0.6127434	0.52
4.3071074	11.026908	0.61581266	0.39
4.29981	11.109899	0.61886024	0.51
4.3065376	11.230878	0.6229339	0.39
4.298238	11.315869	0.62498254	0.5
4.320139	11.425842	0.6290537	0.38
4.314851	11.519832	0.6321085	0.5
4.319589	11.639813	0.6361814	0.37
4.3153014	11.7418	0.63924134	0.52
4.3160305	11.856785	0.6433103	0.39
4.3097477	11.954774	0.6463674	0.48
4.3114796	12.077757	0.6504415	0.38
4.330386	12.188733	0.65351295	0.49
4.3311224	12.311717	0.65758693	0.37
4.326849	12.422705	0.6616525	0.47
4.3285894	12.553687	0.66573167	0.37
4.3273273	12.677671	0.6698058	0.45
4.32807	12.810656	0.67388606	0.35
4.327816	12.941639	0.67796487	0.45
4.351748	13.076611	0.68305236	0.36
4.345482	13.1956005	0.6871225	0.47
4.3452325	13.334584	0.6912063	0.38
4.3419833	13.464571	0.6952839	0.45
4.337731	13.595558	0.69936186	0.46
4.3475165	13.771534	0.70547074	0.33
4.364437	13.900511	0.7095532	0.52
4.3611946	14.042497	0.71463823	0.32
4.356953	14.183484	0.71872246	0.51
4.362742	14.358462	0.7248299	0.32
4.356499	14.50045	0.72991425	0.48
4.359285	14.674432	0.73502046	0.35
4.3660846	14.865409	0.74213815	0.39
4.380018	14.994388	0.7462201	0.41
4.3798037	15.169371	0.7523263	0.46
4.3886228	15.375345	0.7584538	0.3
4.3813977	15.533335	0.76354784	0.48
4.385206	15.734314	0.77067107	0.36
4.383006	15.914299	0.77677995	0.44
4.382813	16.109282	0.78289855	0.35
4.407796	16.29525	0.7890186	0.45
4.406609	16.492233	0.79613817	0.33
4.406429	16.699215	0.8032643	0.44
4.4062533	16.911198	0.81039345	0.4
4.407088	17.130178	0.81752723	0.41
4.3999014	17.324167	0.8236436	0.42
4.3977385	17.539152	0.83077425	0.37
4.418729	17.738123	0.8379015	0.49
9.861876	39.460938	1.6096759	0.31
9.748637	39.53501	1.6106987	0.5
9.655469	39.692062	1.6157774	0.24
9.667677	40.290016	1.636155	0.28
9.866781	42.262753	1.703435	0.25
9.777561	42.18182	1.7003648	0.54
9.754703	42.68781	1.7166768	0.21
9.759965	43.330765	1.7380809	0.25
9.639758	43.43384	1.7411186	0.39
9.496464	43.434944	1.7400869	0.13
9.329073	43.328075	1.734982	0.0
9.229955	43.528137	1.7410843	0.13
9.330517	44.336018	1.7686124	0.12
1.5181222	8.006723	0.4880944	0.56
1.4927537	8.0157385	0.48808774	0.56
1.4673896	8.022754	0.4880799	0.63
1.4390118	8.014771	0.4880619	0.65
1.4156661	8.026785	0.48805776	0.66
1.4024816	8.027794	0.48805207	0.66
1.2867097	7.5589013	0.47072554	0.48
1.2593335	7.543919	0.47070327	0.59
1.2339592	7.5429354	0.47068998	0.58
1.208587	7.540952	0.46967602	0.58
1.1882458	7.562963	0.47067842	0.59
1.174056	7.5509725	0.4706643	0.59
1.1486744	7.5539894	0.46965304	0.59
1.1243154	7.552005	0.46963936	0.59
1.0979319	7.5460224	0.46962228	0.6
1.0725594	7.5420394	0.4696068	0.6
1.0512137	7.5600524	0.46960607	0.6
1.0258409	7.5560694	0.46959043	0.6
1.0126522	7.5500784	0.46958002	0.61
0.98728	7.545096	0.4685637	0.6
0.9629068	7.5511117	0.46855423	0.61
0.93753535	7.5441294	0.4685366	0.6
0.9161922	7.5621424	0.46953556	0.58
0.8898101	7.5511613	0.46851492	0.6
0.8654416	7.5531783	0.46850285	0.59
0.8532573	7.5541863	0.4684968	0.61
0.8288897	7.555203	0.46848404	0.62
0.80452496	7.5532203	0.46846947	0.63
0.78116244	7.5642357	0.468463	0.61
0.74873024	7.5032616	0.4664092	0.43
0.71529424	7.42229	0.46334293	0.44
0.69092536	7.415307	0.46332502	0.52
0.6787344	7.4193153	0.46332043	0.51
0.6543621	7.4153333	0.46330416	0.59
0.63906795	7.495341	0.46534243	0.34
0.6217625	7.55735	0.46736905	0.61
0.59738934	7.564368	0.4673592	0.63
0.5720105	7.5543866	0.46733862	0.61
0.54865193	7.5634036	0.4673304	0.62
0.53545606	7.554414	0.46731737	0.61
0.5120982	7.562431	0.46730846	0.62
0.48772848	7.562449	0.46729416	0.63
0.46437207	7.568466	0.46728393	0.6
0.4389895	7.5584855	0.46726292	0.63
0.4146189	7.5585036	0.4672484	0.63
0.4024338	7.557513	0.4672405	0.61
0.3790773	7.565531	0.46723127	0.61
0.35470694	7.5625496	0.4672148	0.61
0.33033603	7.562568	0.4672	0.61
0.305965	7.566587	0.46718755	0.61
0.28159425	7.5596066	0.46616846	0.61
0.2572225	7.557626	0.46615228	0.61
0.24605322	7.5656343	0.4661502	0.61
0.22168162	7.564654	0.4661345	0.61
0.19731098	7.568673	0.46612173	0.61
0.17293747	7.5616927	0.46610227	0.61
0.14856653	7.564712	0.46608877	0.59
0.12419578	7.567732	0.4660752	0.59
0.10084163	7.5727506	0.46606344	0.59
0.088653	7.5667605	0.46605206	0.59
0.06428254	7.5697803	0.46603832	0.61
0.039911147	7.5708003	0.4660233	0.62
0.015536688	7.56682	0.46600518	0.61
-0.0078193685	7.56784	0.46599066	0.62
-0.032182954	7.5808597	0.46698275	0.62
-0.056556925	7.5768805	0.4659644	0.61
-0.06874765	7.5708904	0.46595275	0.61
-0.09311813	7.572911	0.46593797	0.61
-0.11749115	7.571932	0.46592125	0.62
-0.14085162	7.5679517	0.4659033	0.61
-0.16520675	7.585972	0.46689814	0.61
-0.18959221	7.5719934	0.4658732	0.61
-0.21396442	7.5720143	0.46585685	0.61
-0.22614224	7.5800242	0.46685356	0.62
-0.24950719	7.5720453	0.46583283	0.61
-0.27388182	7.5700665	0.465815	0.61
-0.29823816	7.5830874	0.46680647	0.62
-0.32261503	7.5791087	0.46678728	0.6
-0.34698534	7.58013	0.46677113	0.61
-0.3703493	7.574152	0.46575123	0.62
-0.38253522	7.574163	0.4657428	0.62
-0.40690026	7.5791836	0.46672896	0.61
-0.43227008	7.5902066	0.4667181	0.61
-0.45563352	7.5852275	0.4666986	0.61
-0.4800162	7.57825	0.466677	0.62
-0.5043755	7.585272	0.4666642	0.61
-0.5287551	7.580294	0.46664372	0.6
-0.5409371	7.582306	0.4666363	0.62
-0.5652877	7.593328	0.46662584	0.61
-0.5896673	7.588351	0.4666052	0.62
-0.6140415	7.5863733	0.46658635	0.63
-0.6384058	7.5893965	0.46657062	0.62
-0.6617808	7.5794177	0.46654725	0.61
-0.67395353	7.5854297	0.4665422	0.61
-0.6993263	7.5914536	0.4665275	0.62
-0.7226868	7.588476	0.46650842	0.61
-0.7480681	7.5904994	0.46749103	0.62
-0.7714265	7.588522	0.46747243	0.62
-0.7967971	7.5945463	0.46745744	0.62
-0.8201693	7.5865684	0.46743485	0.59
-0.8343486	7.601583	0.46743393	0.61
-0.85771596	7.5956054	0.46741253	0.61
-0.882089	7.593629	0.46739286	0.59
-0.90644693	7.597653	0.46737704	0.61
-0.93083006	7.5916767	0.46735463	0.59
-0.95519507	7.592701	0.46733668	0.6
-0.9805463	7.604726	0.4683251	0.6
-0.9927459	7.5987377	0.46831185	0.59
-1.0171181	7.596762	0.46829176	0.59
-1.0414762	7.5997868	0.46827492	0.59
-1.0658653	7.591811	0.46825072	0.6
-1.0912207	7.600837	0.46823692	0.61
-1.1165808	7.607863	0.46822172	0.58
-1.1399516	7.600887	0.46819875	0.59
-1.1531433	7.6029	0.4681897	0.59
-1.1775111	7.6019254	0.4681698	0.59
-1.2018788	7.6009507	0.46814984	0.6
-1.2272369	7.607976	0.46913436	0.59
-1.2525996	7.6130023	0.46911746	0.59
-1.2759802	7.603027	0.46909207	0.6
-1.3003534	7.600052	0.46907046	0.56
-1.3145318	7.6100674	0.46906573	0.59
-1.3379096	7.601092	0.46904078	0.56
-1.3622859	7.5971174	0.4690183	0.54
-1.3886504	7.6051455	0.46900225	0.56
-1.4189764	7.641177	0.4710018	0.7
-1.5188503	8.098279	0.48722985	0.4
-1.5611271	8.189323	0.4902574	0.31
-1.5733218	8.181337	0.49024218	0.34
-1.5847791	8.094351	0.4871739	0.27
-1.6061885	8.062374	0.4861347	0.21
-1.6415081	8.110413	0.4881386	0.44
-1.6718513	8.131446	0.48912808	0.21
-1.7012072	8.144479	0.48911288	0.41
-1.7203412	8.1795	0.49012113	0.29
-1.7367767	8.122518	0.48906845	0.39
-1.7710972	8.162556	0.49006754	0.29
-1.7835553	8.086571	0.4880048	0.23
-1.8139066	8.103605	0.48799118	0.37
-1.8452507	8.125641	0.4889801	0.39
-1.8934973	8.230693	0.49301243	0.34
-1.902704	8.209703	0.49299014	0.29
-1.9211181	8.167726	0.4909454	0.26
-1.9445034	8.150752	0.49091375	0.29
-1.9151719	7.888723	0.48175552	0.16
-1.8937736	7.6747017	0.47462362	0.55
-1.9957542	8.016813	0.486776	0.25
-2.049005	8.129873	0.49080965	0.25
-2.0014863	7.863822	0.48166314	0.58
-2.919528	11.687825	0.6165703	0.29
-2.9519267	11.657865	0.6155241	0.27
-2.1423113	8.118982	0.490721	0.23
-2.1706583	8.127015	0.49170193	0.35
-2.2119734	8.181063	0.4937042	0.37
-2.2622323	8.273121	0.49672577	0.37
-2.263485	8.220123	0.4956868	0.25
-2.269939	8.138132	0.49262244	0.18
-2.3042874	8.162173	0.4936092	0.5
-2.3062482	7.96118	0.48646253	0.58
-2.3366082	7.9722166	0.48744318	0.71
-2.3609767	7.9642463	0.48741534	0.18
-2.359224	7.908245	0.4853762	0.68
-2.3696759	7.845259	0.48332074	0.38
-2.3671598	7.7412586	0.48024693	0.52
-2.3686268	7.653262	0.47718093	0.32
-2.391008	7.6402893	0.4771506	0.52
-2.419379	7.6453247	0.47712788	0.57
-2.4417605	7.632352	0.47709733	0.61
-2.455932	7.6373696	0.4770878	0.61
-2.4842966	7.643404	0.47806564	0.61
-2.5076811	7.632433	0.47803545	0.61
-2.5390408	7.646472	0.4780163	0.62
-2.5644033	7.644504	0.47799078	0.62
-2.5877874	7.6335335	0.47796032	0.62
-2.6151667	7.6335673	0.47893423	0.62
-2.6323311	7.646589	0.4789276	0.63
-2.6547122	7.633617	0.47889638	0.62
-2.6860707	7.646656	0.47987613	0.62
-2.7144368	7.6506925	0.47985187	0.63
-2.7378254	7.6387224	0.47982016	0.62
-2.762193	7.632754	0.479792	0.63
-2.7813687	7.647777	0.48078483	0.62
-2.8037434	7.6358066	0.48075387	0.61
-2.8370857	7.6548486	0.48173594	0.62
-2.865464	7.6558857	0.48170897	0.62
-2.8878496	7.6419144	0.48167622	0.62
-2.9162145	7.644952	0.48165062	0.62
-2.943577	7.6459875	0.4816244	0.61
-2.9557712	7.641003	0.48160845	0.62
-2.9881213	7.655045	0.48258728	0.62
-3.0154943	7.6540804	0.4835593	0.64
-3.039875	7.645113	0.483528	0.64
-3.070243	7.651153	0.48350236	0.64
-3.0946105	7.6441855	0.48347244	0.65
-3.1239886	7.646224	0.48444447	0.64
-3.1441548	7.6622505	0.48443678	0.64
-3.1695209	7.6572847	0.48440725	0.65
-3.1949074	7.649318	0.48537523	0.64
-3.2232673	7.6513567	0.48534802	0.63
-3.2506397	7.6493936	0.4853186	0.65
-3.2770238	7.6434298	0.48528686	0.63
-3.3083756	7.652471	0.48626202	0.62
-3.3245535	7.657493	0.48624945	0.63
-3.35193	7.6545296	0.48721892	0.61
-3.3813043	7.65557	0.48718947	0.62
-3.4086714	7.653608	0.4871596	0.64
-3.438031	7.6566477	0.48813167	0.62
-3.4703934	7.664692	0.48810458	0.63
-3.4947734	7.654726	0.48807108	0.64
-3.5129528	7.66275	0.48905864	0.64
-3.540323	7.6597886	0.4890276	0.64
-3.570697	7.66183	0.48999745	0.65
-3.599064	7.6608696	0.48996684	0.64
-3.6284363	7.660911	0.4899359	0.63
-3.6578083	7.6609516	0.4909049	0.63
-3.6891754	7.6649957	0.490875	0.62
-3.706343	7.672019	0.49186262	0.64
-3.7307258	7.6610537	0.49182758	0.62
-3.7610915	7.663097	0.4917969	0.64
-3.7924623	7.6661406	0.49276596	0.63
-3.8218274	7.6661825	0.49273452	0.65
-3.8512068	7.664224	0.4937013	0.64
-3.880577	7.663266	0.49366888	0.65
-3.8987505	7.6702924	0.4936552	0.65
-3.9271224	7.667332	0.49462208	0.66
-3.963482	7.6793838	0.4955929	0.62
-3.9888644	7.6694207	0.4955569	0.63
-4.0172324	7.6664624	0.49552348	0.64
-4.0486073	7.667507	0.49649015	0.62
-4.08097	7.6715546	0.49645823	0.63
-4.098156	7.674578	0.49744198	0.64
-4.1335	7.68563	0.49741268	0.65
-4.1608815	7.6786695	0.49837658	0.62
-4.19126	7.6767144	0.49834138	0.65
-4.2216372	7.6747594	0.4983061	0.64
-4.249998	7.671801	0.4992721	0.64
-4.280374	7.669846	0.49923667	0.64
-4.305536	7.6878815	0.5002245	0.65
-4.3339157	7.6819243	0.50018764	0.61
-4.366289	7.6829715	0.5011524	0.62
-4.402639	7.693025	0.50212055	0.64
-4.4290156	7.6840653	0.50208306	0.66
-4.4563956	7.676107	0.5020452	0.65
-4.481565	7.692143	0.5030311	0.62
-4.51394	7.692191	0.50399464	0.65
-4.543309	7.6882358	0.5039579	0.65
-4.5776815	7.691287	0.5049217	0.65
-4.6080523	7.6883335	0.50488454	0.64
-4.639418	7.6873813	0.504848	0.64
-4.67678	7.695437	0.5058126	0.64
-4.695958	7.700465	0.5067952	0.65
-4.7273364	7.6975136	0.50675666	0.64
-4.758706	7.6955614	0.50771886	0.65
-4.7940702	7.6996155	0.5076819	0.65
-4.821465	7.6886578	0.50864047	0.65
-4.8618107	7.7017183	0.50960577	0.64
-4.9011664	7.711778	0.51056945	0.63
-4.9073796	7.69379	0.5095458	0.63
-4.9427376	7.6978436	0.5105085	0.62
-4.977108	7.698897	0.5114695	0.63
-5.0124784	7.700952	0.51143014	0.65
-5.0478477	7.7030063	0.51239073	0.65
-5.082205	7.7050595	0.5133525	0.65
-5.108605	7.691102	0.5133086	0.65
-5.1459665	7.696161	0.51326936	0.65
-5.16514	7.70019	0.5142506	0.63
-5.198514	7.6982427	0.5142094	0.65
-5.2348776	7.7012997	0.5151693	0.63
-5.2772365	7.712365	0.5161296	0.65
-5.3026214	7.6984067	0.51608634	0.65
-5.3369923	7.697461	0.51704466	0.66
-5.3611803	7.705498	0.5180235	0.65
-5.3875566	7.693542	0.5179807	0.65
-5.4289217	7.7016068	0.51893896	0.64
-5.468289	7.706669	0.5198967	0.58
-5.552561	7.7777934	0.5228638	0.72
-5.8114853	8.102161	0.5368644	0.38
-5.8887753	8.159278	0.53982675	0.35
-5.9119587	8.164314	0.54080385	0.25
-5.939351	8.14836	0.5407558	0.46
-6.005661	8.188462	0.5427149	0.26
-6.0260735	8.161499	0.5426644	0.34
-6.057452	8.151552	0.5426171	0.4
-6.074854	8.122584	0.542568	0.39
-6.096262	8.097624	0.5425179	0.36
-6.0635457	8.025582	0.53948736	0.28
-6.171791	8.119743	0.544448	0.5
-6.2341166	8.150841	0.54640275	0.34
-6.2635045	8.13689	0.54635334	0.23
-5.980472	7.703499	0.52827203	0.62
-6.0757384	7.779643	0.53223044	0.24
-6.052221	7.697617	0.53017783	0.61
-6.408788	8.14313	0.5491821	0.34
-6.446161	8.139193	0.55013233	0.35
-6.4805374	8.131251	0.5500822	0.45
-6.5837984	8.211409	0.5540351	0.37
-6.7110224	8.3206005	0.5599875	0.27
-6.6186233	8.149478	0.55293024	0.3
-6.6599984	8.148547	0.55387807	0.4
-6.670206	8.134567	0.55385137	0.4
-6.799419	8.244762	0.55980223	0.41
-6.717006	8.088654	0.5537469	0.2
-6.7084656	8.025652	0.5516935	0.5
-6.75183	8.027724	0.55264145	0.44
-6.7942014	8.027796	0.5535885	0.59
-6.777448	7.981776	0.55156237	0.57
-6.780884	7.934791	0.55050987	0.52
-6.7833223	7.8868046	0.54945743	0.51
-6.7797794	7.83081	0.547404	0.51
-6.7892065	7.791833	0.54735166	0.52
-6.7966256	7.751854	0.5463007	0.57
-6.8230267	7.7329025	0.54624736	0.58
-6.853193	7.743952	0.5472205	0.66
-6.8985615	7.7470284	0.548166	0.62
-6.933939	7.7390914	0.54811245	0.62
-6.982304	7.745172	0.550057	0.64
-7.023676	7.743244	0.550002	0.66
-7.0670457	7.7433186	0.5509464	0.64
-7.1094236	7.741392	0.55189	0.64
-7.1405973	7.7514434	0.55286056	0.64
-7.177975	7.744509	0.55380505	0.63
-7.233321	7.757602	0.55474764	0.66
-7.2766995	7.7556777	0.5556896	0.65
-7.3120823	7.745741	0.5566332	0.66
-7.354459	7.742815	0.55757517	0.64
-7.404816	7.748902	0.5585164	0.64
-7.4340005	7.754951	0.55948496	0.64
-7.484363	7.7600374	0.560425	0.66
-7.5337243	7.764123	0.5613652	0.65
-7.5721126	7.7551923	0.56230545	0.64
-7.6144867	7.751267	0.56324583	0.63
-7.6658483	7.7563562	0.5641842	0.65
-7.700246	7.7424197	0.5651239	0.64
-7.743403	7.7624907	0.56608933	0.64
-7.794767	7.7665806	0.56702644	0.65
-7.8331456	7.75765	0.56796616	0.62
-7.882517	7.758737	0.5689024	0.64
-7.934891	7.761828	0.5708368	0.64
-7.9742627	7.7539005	0.570776	0.64
-8.031625	7.7619996	0.5727092	0.62
-8.070784	7.777066	0.57367414	0.64
-8.110178	7.7661386	0.5746099	0.64
-8.1605425	7.767228	0.5755443	0.64
-8.209917	7.7663164	0.57647765	0.63
-8.25829	7.7644033	0.5774112	0.63
-8.312661	7.767499	0.5793423	0.66
-8.364024	7.768591	0.58027506	0.65
-8.381229	7.7596245	0.5802419	0.72
-8.787097	8.096262	0.59808195	0.43
-8.942326	8.191515	0.603983	0.18
-8.953757	8.150548	0.60292137	0.47
-8.987156	8.130612	0.60385406	0.46
-9.037536	8.125705	0.60478115	0.32
-9.068717	8.12876	0.60574293	0.46
-9.172014	8.1729355	0.6086551	0.3
-9.219401	8.164024	0.6095813	0.45
-9.298744	8.184162	0.612498	0.43
-9.317164	8.149205	0.61143297	0.31
-9.381525	8.155321	0.6133534	0.39
-9.398958	8.118363	0.6132871	0.27
-9.430139	8.12042	0.6132474	0.49
-9.517473	8.145572	0.6161587	0.22
-9.599806	8.166716	0.619072	0.52
-9.632215	8.142782	0.61900026	0.19
-9.633658	8.092801	0.6179398	0.53
-9.69004	8.088905	0.61885864	0.64
-9.699483	8.044936	0.6187941	0.54
-9.69371	8.014935	0.6177665	0.56
-9.685167	7.9569373	0.61570966	0.56
-9.693607	7.912966	0.615646	0.57
-9.69605	7.8649855	0.6145856	0.58
-9.688511	7.8079896	0.6125279	0.6
-9.7349	7.796079	0.61345005	0.6
-9.7992735	7.798197	0.6153641	0.62
-9.846433	7.8122807	0.61631614	0.59
-9.9138	7.8164034	0.61822844	0.63
-9.977167	7.81752	0.62014246	0.61
-10.03155	7.8106236	0.6210591	0.59
-10.095918	7.811743	0.62297165	0.62
-10.155298	7.807855	0.6238848	0.63
-10.211677	7.8019614	0.6257996	0.6
-10.264838	7.8180556	0.62674564	0.63
-10.332205	7.820181	0.6286549	0.61
-10.385593	7.810284	0.6295687	0.59
-10.451965	7.8104076	0.6314767	0.62
-10.520337	7.811535	0.63338304	0.61
-10.581719	7.8066516	0.63529164	0.6
-10.649088	7.806779	0.6361979	0.62
-10.69526	7.8158617	0.63814473	0.69
-10.689715	7.76087	0.63708436	0.6
-10.748101	7.7529826	0.6379929	0.5
-10.818478	7.753115	0.6398947	0.48
-10.884856	7.7502413	0.64179814	0.49
-10.963216	7.7563868	0.643696	0.49
-11.019377	7.771487	0.6456362	0.48
-11.080755	7.7646065	0.6465414	0.5
-11.158128	7.767751	0.6484367	0.51
-12.218396	8.467505	0.6908286	0.64
-12.213865	8.407518	0.6897598	0.64
-12.226308	8.360559	0.68868333	0.64
-12.236758	8.311598	0.688607	0.66
-12.213012	8.26757	0.6865848	0.67
-12.219463	8.2166	0.68551123	0.68
-12.21793	8.159619	0.6844411	0.58
-12.215385	8.103636	0.68337333	0.58
-12.241825	8.065701	0.6832876	0.57
-12.2322855	8.005705	0.68222433	0.58
-12.224757	7.945714	0.680158	0.59
-12.218994	7.9147143	0.6801263	0.57
-12.225439	7.865746	0.679054	0.58
-12.220913	7.8077593	0.6779855	0.57
-12.272315	7.7878656	0.6788866	0.45
-12.355688	7.788026	0.6807682	0.45
-12.438061	7.7871847	0.68264973	0.44
-12.513443	7.781332	0.68453467	0.45
-12.5826	7.7984576	0.68745834	0.45
-12.656989	7.7906036	0.6893419	0.57
-13.111985	8.021388	0.70599467	0.39
-13.19537	8.016551	0.7078693	0.45
-13.217814	7.9736114	0.7077808	0.57
-13.22827	7.9236526	0.7067001	0.56
-13.230728	7.869678	0.7066253	0.59
-13.215967	7.8336654	0.7045987	0.58
-13.278368	7.815793	0.70648557	0.44
-13.371742	7.8159733	0.7093517	0.45
-13.44314	7.8021183	0.71023077	0.62
-13.545509	7.806314	0.7140891	0.33
-13.632889	7.801486	0.715957	0.54
-14.082929	8.006273	0.73258334	0.3
-14.198057	8.043481	0.7364674	0.43
-14.235491	8.006571	0.73636407	0.46
-14.23196	7.9465895	0.73528856	0.47
-14.230431	7.8876114	0.7342113	0.48
-14.2169075	7.8226137	0.7321431	0.67
-14.301302	7.811782	0.7350064	0.33
-14.389456	7.8319454	0.7379063	0.51
-14.510819	7.8401794	0.74074185	0.32
-14.584222	7.8223305	0.7426113	0.61
-14.837463	7.9017906	0.7513527	0.19
-15.750133	8.333386	0.7846194	0.5
-15.755599	8.274424	0.7835311	0.4
-15.741088	8.204425	0.7824566	0.44
-15.7293415	8.166419	0.7814216	0.44
-15.739804	8.110466	0.7803297	0.44
-15.73529	8.045486	0.7792469	0.44
-15.742753	7.9885273	0.7781576	0.45
-15.747231	7.9285636	0.7770682	0.45
-15.746703	7.867589	0.7769845	0.55
-15.818117	7.8427415	0.7778459	0.46
-15.936261	7.8709617	0.7817129	0.36
-16.05064	7.867188	0.7855408	0.44
-16.183012	7.8704476	0.7893521	0.35
-16.438278	7.933922	0.797068	0.4
-16.558664	7.929161	0.80088544	0.5
-16.69703	7.933433	0.80468917	0.39
-16.798195	7.949624	0.808564	0.49
-16.947552	7.9579167	0.8123571	0.4
-17.048958	7.941125	0.815185	0.63
-17.660961	8.164229	0.8366035	0.34
-17.838308	8.1805725	0.84236693	0.38
-17.97569	8.176847	0.8461604	0.38
-18.121065	8.176136	0.8499463	0.35
-18.250212	8.20138	0.8547928	0.34
-18.431568	8.214734	0.8595457	0.18
-18.501001	8.17789	0.8613914	0.44
-18.516483	8.115951	0.86028045	0.45
-18.525963	8.052	0.86017513	0.45
-18.518463	7.980021	0.859083	0.66
-18.620878	7.9562373	0.86089814	0.32
-18.747036	7.9764776	0.8657415	0.54
-18.9254	7.9838295	0.87048936	0.34
-19.078781	7.9801364	0.87525797	0.53
-19.261145	7.987496	0.8809997	0.33
-19.404543	7.976788	0.88477266	0.54
-19.523954	7.956036	0.8885664	0.47
-19.564419	7.9021444	0.88842833	0.19
-19.571667	7.8691754	0.8883696	0.47
-19.767033	7.877562	0.89409304	0.3
-19.921421	7.868874	0.89885205	0.53
-20.070816	7.857179	0.90261394	0.33
-21.368454	8.295548	0.9483356	0.46
-21.42293	8.239687	0.9491734	0.2
-21.43443	8.167748	0.94805086	0.54
-21.437675	8.131773	0.9479932	0.39
-21.426193	8.050793	0.94589114	0.52
-21.43869	7.979854	0.945768	0.4
-21.441198	7.904898	0.9446536	0.51
-21.6056	7.890236	0.94938785	0.39
-21.825974	7.894676	0.95606726	0.41
-22.003119	7.9210176	0.9618434	0.39
-22.228489	7.9254675	0.96851516	0.38
-22.44487	7.9249024	0.97519284	0.38
-22.660252	7.923336	0.98187035	0.38
-22.887632	7.9237933	0.98853284	0.38
-23.113016	7.922247	0.9951953	0.37
-23.351395	7.9237256	1.0028427	0.42
-23.57852	7.961162	1.0105609	0.36
-23.811905	7.958634	1.0172096	0.4
-24.059286	7.9591317	1.0248419	0.39
-24.300676	7.9556193	1.032477	0.38
-24.544062	7.952112	1.039109	0.37
-24.831427	7.9616857	1.0486951	0.36
-25.09681	7.9612217	1.0562986	0.39
-25.34994	7.998711	1.0649778	0.38
-25.62432	7.9992642	1.0735692	0.34
-25.913698	8.001847	1.0821413	0.39
-26.19308	8.000412	1.090722	0.38
-26.489464	8.002009	1.1002818	0.37
-26.790846	8.002619	1.1088326	0.36
-27.090233	8.001224	1.118383	0.35
-27.392345	8.04581	1.1279998	0.39
-27.666754	8.033372	1.1365706	0.38
-27.596333	7.9202924	1.1335022	0.21
-31.142134	8.842947	1.2526175	0.3
-31.160694	8.743041	1.2524365	0.35
-31.15926	8.638098	1.2512774	0.58
-31.404423	8.654586	1.2589362	0.31
-31.783813	8.653354	1.2713668	0.3
-32.168198	8.652134	1.2827898	0.27
-32.595577	8.658997	1.2961608	0.31
-32.98997	8.6547985	1.3085638	0.31
-33.41236	8.655654	1.3219327	0.33
-33.834747	8.653513	1.3342967	0.32
-34.25286	8.70433	1.3487493	0.31
-34.699253	8.703238	1.3620787	0.3
-35.182632	8.709215	1.3773636	0.32
-35.664017	8.712191	1.3926467	0.3
-36.13042	8.707141	1.4069394	0.3
-36.618816	8.705134	1.4222038	0.29
-37.108215	8.70013	1.4374616	0.19
-37.409397	8.709737	1.447025	0.28
-37.46298	8.599911	1.4477719	0.52
-37.61652	8.512275	1.4514035	0.34
-38.16192	8.511384	1.4685831	0.3
-38.720318	8.510519	1.486743	0.29
-39.30971	8.512717	1.5048611	0.29
-39.915108	8.5139475	1.5239533	0.26
-40.499203	8.5741	1.5431708	0.18
-40.960663	8.53906	1.5574217	0.26
-41.036266	8.421283	1.5591209	0.5
-41.699665	8.422632	1.5801255	0.25
-42.462036	8.440174	1.6040068	0.13
-43.527317	8.512299	1.6385194	0.41
-43.915836	8.446131	1.6498291	0.26
-44.639923	8.514563	1.673849	0.21
-46.293045	8.681829	1.7276291	0.22
-47.124447	8.686521	1.7533854	0.17
-48.02284	8.698343	1.782052	0.0
-58.603325	10.435847	2.131915	0.05
-58.61106	10.247979	2.1306028	0.0
-58.838734	10.098535	2.1370203	0.0
-58.781113	9.994482	2.13394	0.0
-58.788857	9.806612	2.132626	0.0
-58.776596	9.616704	2.1313384	0.0
-58.986275	9.462227	2.1367733	0.0
-58.97102	9.270314	2.134486	0.06
-58.009007	8.933558	2.1023898	0.0
-57.963387	8.8335285	2.099296	0.0
-57.143322	8.526045	2.0710328	0.0
-57.12906	8.34113	2.069753	0.07
-57.81563	8.257582	2.0915813	0.0
-60.201817	8.408359	2.1682289	0.0
-60.42852	8.24792	2.1746247	0.0
-57.089993	7.6095023	2.0636153	0.07
-56.78242	7.4779563	2.0528634	0.14
-56.598194	7.2737064	2.0458055	0.0
-56.803883	7.120222	2.0512424	0.0
-58.318317	7.126309	2.099966	0.0
-60.17271	7.1630707	2.1602268	0.0
-60.167465	6.972179	2.1589189	0.0
-60.716125	6.8433795	2.175877	0.0
-64.17591	7.1332636	2.2881327	0.0
-65.13453	7.034282	2.3185205	0.0
-66.02717	6.922176	2.3459864	0.0
-63.08142	6.4134774	2.24959	0.0
-62.97321	6.2043877	2.2444048	0.0
-63.151955	6.0228653	2.2498317	0.0
-59.968166	5.529671	2.1448176	0.0
-67.13359	6.0859585	2.3779204	0.0
-67.41537	5.899651	2.3861825	0.0
-60.417007	5.095859	2.1574106	0.0
-63.252445	5.1366262	2.248193	0.0
-62.971256	4.9161897	2.2382467	0.0
-62.778057	4.703928	2.2311807	0.0
-65.29059	4.6880703	2.312355	0.0
-62.877216	4.415311	2.2335427	0.0
-62.960987	4.223603	2.235091	0.0
-62.864777	4.0205336	2.2308917	0.0
-63.011543	3.8329506	2.235351	0.0
-62.925335	3.6299014	2.2321358	0.0
-62.997116	3.437169	2.2336984	0.0
-64.46882	3.3152537	2.2802646	0.0
-64.157234	3.1986904	2.2695367	0.0
-63.42206	2.964335	2.2452474	0.0
-63.415848	2.7654464	2.244916	0.0
-63.23464	2.5602057	2.2378378	0.0
-63.17543	2.3602097	2.2355835	0.0
-63.18622	2.1633554	2.2352283	0.0
-63.309612	2.0686672	2.2388783	0.0
-63.284405	1.8697406	2.237573	0.0
-63.314198	1.6729248	2.238188	0.0
-63.437992	1.4783	2.241664	0.0
-63.490788	1.2815322	2.2422428	0.0
-69.9667	1.1918274	2.4512954	0.0
-64.02139	0.89186114	2.2587638	0.0
-64.190796	0.79426837	2.264338	0.0
-69.52878	0.6412786	2.436001	0.0
-69.48462	0.42432418	2.4346902	0.0
-70.2595	0.20904422	2.4591434	0.0
-73.5135	-0.30607703	2.8273509	0.0
-69.31768	-0.50637823	2.6791615	0.0
-75.118195	-0.788049	2.8841183	0.0
-74.10212	-1.1277567	2.8488262	0.0
-58.993355	-1.0789245	2.3149796	0.0
-64.80081	-1.3925879	2.520969	0.0
-64.16684	-1.5811727	2.4991431	0.0
-64.84574	-1.8034184	2.5233233	0.0
-60.173237	-1.8628371	2.358306	0.0
-60.091244	-2.0495517	2.355311	0.0
-65.10661	-2.4285548	2.5331502	0.0
-65.348564	-2.540978	2.5415933	0.0
-64.93259	-2.7300074	2.5280943	0.0
-64.74858	-2.926507	2.5219505	0.0
-64.34862	-3.112573	2.5074728	0.0
-64.30859	-3.314363	2.506549	0.0
-64.28058	-3.516177	2.506643	0.0
-64.23357	-3.7169533	2.5057075	0.0
-65.36433	-4.0930233	2.5466707	0.0
-65.24833	-4.2926607	2.5426288	0.0
-67.68284	-4.667394	2.6295633	0.0
-63.703575	-4.595314	2.489492	0.0
-63.732555	-4.800244	2.4906714	0.0
-63.773525	-5.107133	2.4929357	0.0
-67.04279	-5.581507	2.6101992	0.0
-73.58822	-6.594229	2.84378	0.0
-63.704487	-5.9114833	2.493356	0.0
-38.025677	-3.6524892	1.5819614	0.0
-63.831436	-6.228542	2.4987535	0.0
-63.728447	-6.422208	2.496722	0.0
-64.139336	-6.667893	2.511503	0.0
-64.04135	-6.8615694	2.5094783	0.0
-64.30027	-7.0949516	2.51902	0.0
-70.95442	-8.054927	2.7567315	0.0
-73.91353	-8.626605	2.8635876	0.0
-70.62843	-8.35707	2.7474294	0.0
-70.46543	-8.562608	2.742312	0.0
-70.165474	-8.750876	2.7329752	0.15
-48.24216	-6.3326616	1.9521422	0.46
-48.049313	-6.461188	1.945927	0.23
-46.96975	-6.467982	1.9082875	0.14
-46.10108	-6.4232388	1.8769373	0.43
-45.394417	-6.471767	1.8528898	0.23
-44.5728	-6.499074	1.8246539	0.21
-43.754192	-6.521392	1.795419	0.19
-43.603363	-6.64001	1.7912594	0.46
-42.286945	-6.577365	1.7452135	0.26
-41.57333	-6.6018953	1.7201384	0.27
-40.87665	-6.5575027	1.6950486	0.3
-40.08008	-6.560877	1.6678336	0.27
-39.38548	-6.575452	1.6437804	0.24
-38.846836	-6.612332	1.624978	0.34
-38.26521	-6.63913	1.6051035	0.29
-37.592625	-6.6457567	1.5810778	0.21
-37.26691	-6.710053	1.5706156	0.36
-37.27399	-6.7720304	1.5706615	0.37
-37.26715	-6.892942	1.5717195	0.32
-37.271305	-7.0158753	1.572795	0.39
-37.157516	-7.116582	1.5696772	0.37
-37.26863	-7.2597218	1.5739276	0.36
-37.274788	-7.383659	1.5750062	0.38
-37.29286	-7.448656	1.5760701	0.37
-37.309013	-7.5746126	1.5771649	0.36
-37.29718	-7.695514	1.5782136	0.38
-37.29334	-7.8174324	1.579275	0.37
-37.305496	-7.9443808	1.5803636	0.38
-37.292664	-8.064282	1.5804096	0.37
-37.302822	-8.190227	1.5814941	0.37
-37.322895	-8.257227	1.5835617	0.37
-37.31106	-8.378131	1.5836093	0.37
-37.31422	-8.503061	1.5846819	0.37
-37.32438	-8.630006	1.5857663	0.37
-37.309547	-8.750902	1.5868086	0.36
-37.314705	-8.876838	1.5878844	0.36
-37.32786	-9.004788	1.5889734	0.36
-37.329945	-9.067754	1.5900102	0.37
-37.323112	-9.191666	1.5910659	0.36
-37.33127	-9.318607	1.592146	0.36
-37.325436	-9.442521	1.5932028	0.36
-37.332596	-9.570459	1.5942817	0.36
-37.335754	-9.697391	1.5953536	0.36
-37.33492	-9.823314	1.5964186	0.36
-37.34999	-9.890305	1.5974771	0.36
-37.36015	-10.019248	1.5995605	0.36
-37.34732	-10.143149	1.5996054	0.36
-37.356476	-10.272091	1.6016868	0.36
-37.359642	-10.4000225	1.6027582	0.36
-37.359806	-10.527948	1.6038249	0.39
-37.36097	-10.655874	1.6048928	0.41
-29.144873	-8.377544	1.3029817	0.27
-37.3802	-10.853797	1.6080246	0.2
-29.113317	-8.569368	1.3040278	0.23
-28.973612	-8.628052	1.2998394	0.26
-28.942842	-8.718937	1.2998363	0.32
-28.80814	-8.778629	1.2956556	0.36
-28.722301	-8.802443	1.2925334	0.29
-27.309397	-8.467774	1.2411662	0.16
-27.313618	-8.563728	1.2422192	0.52
-28.25624	-8.955411	1.2788808	0.18
-28.904043	-9.259547	1.3040398	0.42
-20.962389	-6.8108807	1.0094475	0.12
-21.028606	-6.9059615	1.0125946	0.15
-21.054722	-6.9519887	1.0136566	0.37
-20.866104	-6.9636016	1.007365	0.38
-20.682487	-6.9762244	1.0010816	0.38
-20.46989	-6.9777937	0.99474734	0.46
-20.295273	-6.9914346	0.988478	0.31
-20.108667	-7.000054	0.98218745	0.48
-19.919064	-7.0056686	0.9758905	0.32
-19.744316	-6.9803305	0.9696033	0.52
-19.55072	-6.982939	0.9632984	0.3
-19.452057	-7.0177217	0.9601575	0.69
-19.385372	-7.0635614	0.9590718	0.28
-10.722774	-3.9878037	0.63302094	0.31
-10.699105	-4.0177402	0.63299286	0.55
-19.071407	-7.1568794	0.9496144	0.23
-18.947634	-7.145636	0.94541323	0.36
-18.780027	-7.151296	0.94014955	0.39
-18.62342	-7.1609764	0.9349049	0.38
-18.460815	-7.166647	0.92964876	0.39
-18.3122	-7.1763434	0.9244164	0.38
-17.738909	-7.0202765	0.9034382	0.27
-17.650253	-7.0500817	0.9013092	0.48
-17.521494	-7.031834	0.8960962	0.48
-17.378887	-7.0405436	0.8918722	0.37
-17.222286	-7.0412292	0.8866223	0.48
-17.081678	-7.0479436	0.88240033	0.4
-16.936077	-7.051651	0.87716883	0.51
-16.810461	-7.063393	0.87297255	0.38
-16.663862	-7.065099	0.86873835	0.52
-16.549095	-7.047878	0.86454743	0.4
-16.41349	-7.052604	0.8603318	0.41
-16.279884	-7.057335	0.85611916	0.41
-16.118307	-7.050017	0.8498567	0.52
-16.110603	-7.1079707	0.85086715	0.61
-16.101898	-7.164925	0.85087556	0.62
-16.089052	-7.1898866	0.8508647	0.67
-15.993418	-7.2086854	0.8487181	0.39
-15.8688135	-7.214434	0.8445196	0.45
-15.761196	-7.2272134	0.84135103	0.36
-15.629599	-7.2279506	0.83713895	0.43
-15.517984	-7.2367244	0.8329621	0.34
-15.39039	-7.23847	0.82875663	0.42
-15.281627	-7.217263	0.82557267	0.35
-15.166023	-7.223031	0.82138777	0.46
-15.0684	-7.23583	0.8192346	0.31
-14.938811	-7.2335734	0.8150237	0.5
-14.8162155	-7.2333302	0.8108248	0.29
-14.386894	-7.083553	0.7940716	0.59
-14.323256	-7.1104126	0.79297817	0.55
-14.231484	-7.0932393	0.7898226	0.44
-14.130873	-7.1000366	0.7866613	0.46
-14.019275	-7.100815	0.7834798	0.46
-13.918668	-7.106613	0.78031796	0.46
-13.816062	-7.1104083	0.7771519	0.49
-13.716456	-7.1152086	0.773991	0.48
-13.624693	-7.0960364	0.77083415	0.49
-13.539075	-7.106863	0.7676981	0.5
-13.439476	-7.110665	0.7645365	0.49
-13.342869	-7.114472	0.7613797	0.51
-13.258258	-7.1253	0.7592449	0.49
-13.155655	-7.1240983	0.7560763	0.5
-13.065048	-7.1299176	0.7529296	0.49
-12.990273	-7.116776	0.7508022	0.54
-12.883682	-7.112569	0.74662554	0.47
-12.7720995	-7.1053524	0.7434395	0.61
-12.767411	-7.156319	0.7444496	0.67
-12.768715	-7.2102966	0.74547064	0.68
-12.772016	-7.265278	0.74649537	0.69
-12.720376	-7.2901664	0.7444189	0.56
-12.634772	-7.295995	0.7422798	0.36
-12.552011	-7.2758427	0.7391362	0.5
-12.469395	-7.2806783	0.7370015	0.39
-12.371808	-7.278488	0.73383945	0.52
-12.303186	-7.291348	0.73173046	0.39
-12.233565	-7.303207	0.72961926	0.41
-12.139972	-7.3010244	0.72746354	0.49
-12.074194	-7.287903	0.72435004	0.38
-11.989597	-7.2907357	0.72221076	0.48
-11.918983	-7.300594	0.7200969	0.36
-11.829389	-7.298421	0.71694744	0.45
-11.776749	-7.31731	0.71586627	0.34
-11.6701765	-7.3041077	0.71268463	0.48
-11.603562	-7.3149734	0.71057737	0.38
-11.5278	-7.2938347	0.7084442	0.52
-11.455191	-7.299691	0.70632505	0.4
-11.122875	-7.1431136	0.6927186	0.46
-11.055263	-7.1499796	0.69060785	0.68
-11.018614	-7.175897	0.6905551	0.65
-10.92004	-7.162712	0.68738586	0.5
-10.853272	-7.1445904	0.6852681	0.49
-10.782669	-7.1484523	0.68315107	0.5
-10.710067	-7.1503115	0.6810299	0.52
-10.648449	-7.1581893	0.6789291	0.49
-10.579844	-7.1620555	0.6768151	0.52
-10.507246	-7.1629148	0.67469335	0.51
-10.44164	-7.167787	0.6725846	0.52
-10.367884	-7.1426544	0.67045236	0.68
-10.316258	-7.155551	0.6683696	0.21
-5.735889	-4.084982	0.47366804	0.45
-5.715254	-4.097938	0.47363392	0.34
-5.6826496	-4.1038747	0.47257718	0.51
-5.681985	-4.1298647	0.47258097	0.38
-9.957277	-7.148865	0.65776163	0.26
-5.7104793	-4.1918964	0.4746435	0.31
-9.882851	-7.168714	0.6566419	0.34
-9.808263	-7.163574	0.653514	0.53
-5.551709	-4.162608	0.46935523	0.32
-5.5111003	-4.160532	0.46828237	0.44
-5.4854784	-4.169481	0.46823826	0.39
-5.5597434	-4.2515926	0.47138658	0.34
-5.491992	-4.2154775	0.46925858	0.41
-5.477358	-4.2324443	0.46923563	0.33
-5.459732	-4.2474074	0.46820694	0.37
-5.471062	-4.2834167	0.4692341	0.27
-5.4334593	-4.2833467	0.4681667	0.52
-5.567637	-4.4125533	0.47543228	0.3
-5.4669347	-4.350386	0.4712397	0.33
-5.4373226	-4.3563294	0.47018775	0.36
-5.4206967	-4.3722935	0.47016102	0.35
-5.373098	-4.3632083	0.46807376	0.34
-5.331487	-4.358133	0.4669979	0.4
-5.3208632	-4.3791065	0.46698284	0.48
-5.351171	-4.431146	0.46904758	0.38
-5.369326	-4.4601703	0.470086	0.33
-5.3187327	-4.44808	0.4689925	0.34
-5.260148	-4.4289775	0.4668831	0.45
-5.2694845	-4.464984	0.46790704	0.39
-5.2578454	-4.483957	0.4678898	0.37
-5.2282386	-4.4889007	0.46683726	0.36
-5.1646767	-4.465791	0.46471778	0.43
-5.1458673	-4.463758	0.4636833	0.36
-5.112265	-4.464696	0.4626226	0.46
-5.0836444	-4.4686413	0.46257147	0.37
-5.1169553	-4.525686	0.46464315	0.4
-5.360974	-4.7610626	0.4761328	0.3
-5.436215	-4.855172	0.48028865	0.4
-4.969199	-4.485428	0.45936668	0.27
-4.9364176	-4.471372	0.45830426	0.47
-4.6701283	-4.2689457	0.4467792	0.25
-4.438785	-4.093576	0.43632248	0.3
-4.3981886	-4.083505	0.43524563	0.21
-4.4294934	-4.136547	0.43731248	0.37
-4.396902	-4.134489	0.43625182	0.37
-4.3171883	-4.0763617	0.43209422	0.33
-4.2965665	-4.0833225	0.43205705	0.39
-4.2809467	-4.095291	0.43203	0.36
-4.2962704	-4.134309	0.43306503	0.35
-4.295632	-4.1603003	0.43406823	0.37
-4.283995	-4.175276	0.43404913	0.33
-4.261377	-4.1802344	0.43300793	0.41
-4.21962	-4.1551657	0.4319258	0.35
-4.1470723	-4.1130476	0.4287833	0.39
-4.1364303	-4.128025	0.4287659	0.34
-4.0998464	-4.1199617	0.42769608	0.45
-4.080226	-4.126925	0.4276605	0.3
-3.9967027	-4.0727906	0.4234948	0.34
-3.9591074	-4.061727	0.42242226	0.38
-3.9453135	-4.0617023	0.42239627	0.39
-3.9506533	-4.0917053	0.42241123	0.33
-3.9360387	-4.103677	0.4223857	0.4
-3.913421	-4.106636	0.42234358	0.3
-3.92974	-4.147655	0.42338127	0.34
-3.9271073	-4.1716447	0.4243804	0.31
-3.9184694	-4.1886253	0.42436707	0.37
-3.9236355	-4.206631	0.42437994	0.3
-3.9120123	-4.2216063	0.42536068	0.34
-3.87642	-4.2115474	0.42329177	0.37
-3.8687918	-4.2305293	0.42428073	0.34
-3.8581426	-4.244508	0.42426312	0.26
-3.8445258	-4.257481	0.42423975	0.53
-3.9445546	-4.375629	0.42945012	0.23
-4.2084923	-4.6800194	0.44400474	0.37
-4.1908755	-4.6909866	0.44297424	0.29
-4.18523	-4.7139716	0.4439686	0.43
-4.1805816	-4.737959	0.44396505	0.37
-4.177937	-4.764948	0.44496596	0.32
-4.1503205	-4.7639003	0.44391426	0.37
-4.1395226	-4.7678804	0.443895	0.36
-4.124897	-4.7818522	0.44387078	0.51
-4.7332387	-5.480751	0.47615904	0.21
-5.4394016	-6.297792	0.5146587	0.39
-5.3568816	-6.24566	0.5114956	0.38
-5.4869976	-6.4308443	0.51878244	0.4
-5.3944902	-6.3666973	0.515598	0.37
-5.360719	-6.3486433	0.51353216	0.4
-5.3630543	-6.391637	0.5155489	0.34
-5.376364	-6.4466476	0.51658887	0.43
-5.3527465	-6.460603	0.51655066	0.34
-5.3650603	-6.515612	0.518589	0.41
-5.349425	-6.53858	0.51856786	0.45
-5.319817	-6.545528	0.5175169	0.43
-4.2738175	-5.330992	0.46127722	0.3
-4.2372346	-5.3219314	0.4602073	0.36
-5.777832	-7.197173	0.54553545	0.34
-4.231931	-5.3829103	0.46221316	0.32
-4.1923447	-5.368846	0.46013638	0.29
-4.1737185	-5.3798127	0.4601048	0.38
-4.1509385	-5.369776	0.46006006	0.43
-4.14829	-5.4007654	0.46006325	0.39
-4.086743	-5.3586698	0.45793834	0.29
-4.0451694	-5.3416023	0.45685685	0.44
-4.01756	-5.3405566	0.4558054	0.28
-4.103759	-5.484674	0.46200326	0.28
-4.0102715	-5.4005337	0.4568077	0.27
-3.9715056	-5.3674746	0.45572704	0.48
-3.8850148	-5.291344	0.45154622	0.34
-3.8334513	-5.2582645	0.4494415	0.39
-3.8108459	-5.263227	0.44840065	0.43
-3.8091974	-5.295218	0.44940603	0.42
-3.8065507	-5.326208	0.45040935	0.34
-3.7539973	-5.2911277	0.44830203	0.24
-3.725226	-5.2700834	0.44724274	0.58
-3.405176	-4.8756227	0.42953947	0.25
-3.2727706	-4.72843	0.42225197	0.3
-3.5625765	-5.1528363	0.43990716	0.3
-3.6736968	-5.3369875	0.4481646	0.21
-3.7219582	-5.4390507	0.45128277	0.23
-5.16244	-7.4680753	0.5385336	0.69
-5.18755	-7.527106	0.5415985	0.64
-4.5162325	-6.638153	0.5021003	0.24
-4.5574856	-6.7402034	0.50620794	0.43
-4.482979	-6.680092	0.502054	0.28
-3.6100707	-5.4788623	0.4500858	0.32
-3.7691002	-5.7440786	0.46145833	0.21
-3.5157871	-5.398722	0.4458871	0.22
-3.196765	-4.971272	0.42716894	0.49
-3.1871326	-4.9902544	0.42715573	0.27
-5.0805464	-7.804881	0.5465073	0.29
-5.025989	-7.7767963	0.5444009	0.2
-3.6552172	-5.788888	0.46026152	0.2
-3.6206386	-5.776835	0.45919392	0.49
-3.3842926	-5.439505	0.44465327	0.36
-3.506386	-5.6616693	0.45294714	0.21
-3.363023	-5.480467	0.44462568	0.43
-3.4691503	-5.6816072	0.45288417	0.27
-3.6261623	-5.963817	0.4642627	0.39
-3.4179435	-5.6795263	0.45178849	0.35
-3.3264863	-5.5753965	0.4465863	0.36
-3.217888	-5.423245	0.44033718	0.34
-3.15837	-5.367159	0.43720874	0.26
-3.058935	-5.246019	0.43198556	0.54
-3.2259035	-5.5492415	0.44439074	0.16
-4.5801973	-7.7770762	0.53561354	0.18
-3.6266959	-6.2797756	0.47336766	0.56
-3.390558	-5.9354506	0.4588196	0.39
-3.2440588	-5.7152495	0.44947702	0.25
-4.467597	-7.7838974	0.53341734	0.25
-3.189879	-5.707166	0.44837382	0.16
-3.513462	-6.289598	0.47116435	0.52
-3.514803	-6.3375936	0.4731834	0.23
-2.8426862	-5.2356873	0.42757437	0.31
-4.0161233	-7.263258	0.50942075	0.29
-3.9825304	-7.2572064	0.5083586	0.52
-2.695884	-5.0744805	0.42024657	0.43
-2.6443555	-5.021409	0.4171323	0.23
-2.6018078	-4.983349	0.4150395	0.28
-2.6240966	-5.058375	0.41810504	0.4
-2.5605981	-4.9822865	0.41496047	0.25
-2.6026676	-5.075341	0.4180695	0.49
-2.555124	-5.0262747	0.41596368	0.27
-2.6552303	-5.245404	0.42422327	0.43
-2.9608307	-5.844803	0.4479955	0.17
-3.1656718	-6.268068	0.46452188	0.2
-3.6886954	-7.2897506	0.5038477	0.64
-2.8311744	-5.73362	0.44171667	0.36
-2.914139	-5.9117265	0.4489327	0.19
-2.9723232	-6.0657983	0.4550949	0.49
-2.8908656	-5.955688	0.4499055	0.26
-2.8872108	-5.993679	0.45091245	0.36
-2.8586268	-5.9846373	0.4498566	0.3
-2.4400349	-5.211089	0.419805	0.28
-2.4202561	-5.192062	0.41876113	0.46
-2.4136107	-5.218051	0.41875735	0.36
-2.5964804	-5.623285	0.43424153	0.2
-2.3953485	-5.2630215	0.4197382	0.45
-2.6071403	-5.73429	0.4383013	0.25
-2.8538067	-6.281605	0.4589583	0.3
-3.1752753	-6.9950123	0.48681664	0.34
-2.5361674	-5.7001905	0.43615723	0.2
-2.9194698	-6.545678	0.46817946	0.58
-2.496951	-5.709134	0.43508777	0.21
-2.4075356	-5.566016	0.42986888	0.37
-2.4716847	-5.7460947	0.4360547	0.46
-2.3982275	-5.634998	0.43187702	0.29
-2.4035468	-5.6920013	0.4339082	0.28
-2.3817854	-5.668973	0.4318592	0.32
-2.4010613	-5.7569942	0.43492818	0.34
-2.9986887	-7.130745	0.4875578	0.22
-3.030919	-7.26278	0.49267006	0.55
-2.42999	-5.968021	0.44206285	0.29
-2.4113715	-5.974994	0.44203147	0.48
-2.4055548	-5.9869847	0.44302553	0.35
-2.415854	-6.0609946	0.4450737	0.41
-2.3095071	-5.866858	0.43780193	0.21
-2.366663	-6.0499263	0.44397944	0.4
-2.273282	-5.882807	0.43774173	0.39
-2.253666	-5.8857803	0.4367069	0.3
-2.8063095	-7.268461	0.4892763	0.3
-2.806471	-7.3014593	0.49029088	0.33
-2.7838569	-7.3104267	0.49025503	0.51
-2.7492824	-7.29038	0.48918554	0.68
-2.716705	-7.275336	0.4881217	0.43
-2.2156045	-6.083717	0.442718	0.35
-2.6814492	-7.3182836	0.48907876	0.31
-2.650855	-7.3052425	0.48801935	0.48
-2.6300793	-7.2852154	0.48697406	0.65
-2.1399932	-6.0846143	0.441581	0.38
-2.1173968	-6.0825834	0.44153917	0.48
-2.1197052	-6.143584	0.44356918	0.46
-2.4967835	-7.2070374	0.48270553	0.27
-2.4771652	-7.22301	0.48267835	0.12
-2.0647032	-6.14151	0.44246882	0.36
-2.062039	-6.193504	0.4444864	0.17
-2.4450586	-7.3099623	0.48466167	0.46
-2.4254298	-7.3249345	0.4856343	0.49
-2.4008353	-7.329901	0.48559374	0.5
-2.3682597	-7.309859	0.48452786	0.5
-2.3486364	-7.3258314	0.4845011	0.5
-2.3318458	-7.3128104	0.48346585	0.5
-2.3052564	-7.310775	0.4834187	0.48
-2.2816417	-7.3137436	0.4833791	0.49
-2.2600293	-7.324714	0.4833467	0.48
-2.2314463	-7.3156776	0.48229295	0.49
-2.20983	-7.325649	0.48226017	0.5
-2.1812408	-7.3146114	0.48220548	0.5
-2.1674538	-7.312594	0.4811807	0.49
-2.1448348	-7.3175645	0.48114392	0.5
-2.1192443	-7.3175306	0.4810997	0.49
-2.094639	-7.3174987	0.48105723	0.49
-2.070038	-7.3184667	0.48101524	0.49
-2.0554006	-7.352447	0.48200634	0.54
-2.0606787	-7.4514503	0.4850632	0.33
-2.0707943	-7.52846	0.48711792	0.44
-2.0750644	-7.6254616	0.49117252	0.34
-2.06939	-7.695452	0.49319717	0.44
-2.073658	-7.796454	0.49625418	0.39
-2.0689702	-7.871445	0.49828342	0.51
-2.0722473	-7.976445	0.5023412	0.36
-2.0843337	-8.064457	0.5054056	0.44
-2.0896008	-8.181459	0.5094732	0.37
-2.0829139	-8.256449	0.5114999	0.47
-2.0881677	-8.375451	0.51556903	0.38
-2.0864503	-8.471445	0.5186151	0.53
-2.0867321	-8.581442	0.52267194	0.35
-2.0879939	-8.69244	0.52573115	0.51
-2.1010704	-8.798452	0.5298075	0.36
-2.098345	-8.898445	0.53285486	0.46
-2.1015983	-9.028445	0.53692794	0.35
-2.1008677	-9.1464405	0.5409885	0.5
-2.1051013	-9.283442	0.5460674	0.39
-2.1053567	-9.410438	0.5501349	0.52
-2.1085882	-9.550437	0.55521435	0.37
-2.1236372	-9.678452	0.55930674	0.41
-2.1218922	-9.806445	0.5633723	0.52
-2.1241207	-9.953443	0.5684547	0.37
-2.123363	-10.093438	0.5735289	0.41
-2.1245904	-10.245434	0.578613	0.49
-2.1278024	-10.410433	0.5837076	0.36
-2.141836	-10.548447	0.58880484	0.5
-2.1470294	-10.731446	0.59491295	0.39
-2.1462445	-10.887441	0.5999973	0.51
-2.151428	-11.081442	0.6061121	0.39
-2.1506357	-11.250436	0.6122042	0.51
-2.1528208	-11.438433	0.61831176	0.39
-2.1549997	-11.63343	0.6254236	0.47
-2.1799438	-11.849453	0.6325824	0.36
-2.1781387	-12.039445	0.638686	0.44
-2.1842716	-12.268446	0.6468239	0.36
-2.1735039	-12.419429	0.65189254	0.48
-2.1657116	-12.591414	0.6579778	0.41
-2.1698382	-12.834413	0.66612166	0.35
-2.167994	-13.052404	0.6732427	0.46
-2.1899219	-13.296424	0.68141454	0.33
-2.1751487	-13.455402	0.6864832	0.42
-2.17626	-13.709396	0.69563025	0.32
-2.2190769	-14.225433	0.71299	0.49
-2.2221494	-14.516429	0.7231622	0.36
-2.2222323	-14.802422	0.7323275	0.46
-2.250068	-15.120445	0.7435523	0.35
-2.2540994	-15.451442	0.75475025	0.44
-2.2640717	-15.834443	0.76798755	0.42
-2.272043	-16.223442	0.781226	0.36
-2.2740426	-16.583435	0.7934394	0.62
-4.070661	-29.342192	1.2394952	0.26
-3.975123	-29.33108	1.2383581	0.36
-3.0664742	-23.178185	1.0234467	0.25
-2.9988565	-23.222105	1.0243793	0.32
-2.9361928	-23.309029	1.0273445	0.33
-2.8418076	-23.149923	1.0211197	0.39
-2.7682412	-23.151838	1.0210196	0.32
-2.697649	-23.174757	1.0209364	0.36
-2.6141758	-23.096664	1.0177752	0.36
-2.5793762	-23.110624	1.017736	0.37
-2.5068052	-23.11354	1.0176384	0.34
-2.4302719	-23.086454	1.0165179	0.31
-2.356714	-23.076372	1.0154116	0.47
-2.2890909	-23.126293	1.0173497	0.31
-2.2145405	-23.11421	1.0162413	0.44
-2.1797376	-23.13217	1.017205	0.29
-2.1022224	-23.088085	1.0150737	0.41
-2.0306451	-23.095005	1.0149813	0.32
-1.9630139	-23.15493	1.0169263	0.41
-1.8914336	-23.16585	1.0168366	0.48
-1.8218198	-23.212772	1.0177717	0.34
-1.7453035	-23.166689	1.0156415	0.36
-1.7085245	-23.163649	1.0155904	0.41
-1.6320131	-23.113567	1.0134579	0.32
-1.5584563	-23.107487	1.0133562	0.38
-1.4878665	-23.12541	1.0132734	0.39
-1.4074236	-23.016327	1.0091004	0.41
-1.3358438	-23.02925	1.0100135	0.39
-1.266232	-23.070173	1.0109464	0.34
-1.2314322	-23.082136	1.0109078	0.36
-1.1578811	-23.071058	1.0108042	0.41
-1.0853246	-23.060982	1.0097028	0.36
-1.0127665	-23.052906	1.0096027	0.45
-0.9441151	-23.132832	1.0115618	0.4
-0.869607	-23.077755	1.0094308	0.39
-0.79801506	-23.10368	1.0103534	0.4
-0.7593121	-23.02664	1.008256	0.31
-0.6916052	-23.159567	1.0122495	0.45
-0.61711454	-23.088493	1.0091095	0.26
-0.5445523	-23.086418	1.0090145	0.46
-0.47200355	-23.069344	1.0089104	0.44
-0.39850157	-23.00927	1.006779	0.37
-0.36272085	-23.006233	1.0057311	0.41
-0.29112405	-23.036161	1.0066577	0.45
-0.13117555	-17.795105	0.82622534	0.2
-0.14704777	-22.980017	1.004439	0.43
-0.020929918	-17.880993	0.82913405	0.3
-0.0029449204	-22.953873	1.0032396	0.3
0.0943575	-17.065897	0.8004809	0.19
0.12020513	-17.11587	0.802478	0.59
0.174039	-17.359812	0.8105587	0.25
0.22618558	-16.94677	0.7962356	0.34
0.322512	-23.340546	1.0160681	0.34
0.33456296	-17.159662	0.803227	0.26
0.39796147	-17.938585	0.83062804	0.39
0.4257717	-17.956558	0.8306036	0.4
0.46531013	-16.970541	0.7969414	0.31
0.5189479	-17.023489	0.7989055	0.36
0.572561	-17.054438	0.79985607	0.43
0.627199	-17.110388	0.8018211	0.44
0.65799165	-16.354376	0.77531165	0.23
0.7003208	-16.107342	0.7671038	0.39
0.73744047	-16.4313	0.7782582	0.36
0.8836864	-17.486141	0.8147304	0.55
0.90141875	-16.661144	0.7861937	0.34
0.99897283	-17.613031	0.818665	0.48
1.0351923	-17.257008	0.8063976	0.28
1.071428	-16.922985	0.7951438	0.36
1.12063	-17.32893	0.80933607	0.29
1.214905	-18.012827	0.8326464	0.4
1.1891435	-16.690884	0.787852	0.46
1.3443158	-18.266705	0.8416458	0.23
1.280097	-16.48881	0.7806127	0.23
1.3844177	-17.224699	0.80594474	0.3
1.4531969	-17.423632	0.812985	0.48
1.4688264	-17.266623	0.8078675	0.24
1.5497454	-17.605541	0.81898105	0.28
1.5952224	-17.497505	0.81585807	0.52
1.6558608	-17.560452	0.817824	0.3
1.7063869	-17.50841	0.8157303	0.46
1.759951	-17.493364	0.8156562	0.43
1.7857106	-17.468344	0.81460947	0.48
1.8443286	-17.507292	0.81656355	0.38
1.7453858	-15.966427	0.76371485	0.53
1.9262103	-17.230232	0.80729157	0.26
1.918209	-16.64226	0.7869317	0.34
1.9223531	-16.19927	0.7716482	0.21
2.0102696	-16.534187	0.7837538	0.54
2.040079	-16.560162	0.78473467	0.23
2.1965413	-17.456001	0.8151125	0.45
2.2632124	-17.550943	0.8190937	0.36
2.3097177	-17.47691	0.81699264	0.34
2.266531	-16.694973	0.78955173	0.36
2.470245	-17.859764	0.8300459	0.48
2.431123	-17.138823	0.80563843	0.3
2.520357	-17.598736	0.82182384	0.45
2.5819793	-17.642683	0.82278013	0.27
2.7110507	-18.15756	0.8409549	0.41
2.8995078	-19.067373	0.8733102	0.24
2.7195132	-17.433584	0.8164906	0.47
3.0739853	-19.414223	0.8853299	0.2
2.8059018	-17.454515	0.817405	0.47
3.1381798	-19.23418	0.87914485	0.17
2.8868759	-17.262463	0.8111922	0.53
2.9716291	-17.445389	0.8182111	0.36
3.3279307	-19.26403	0.8809514	0.22
3.405596	-19.358969	0.8849245	0.2
3.4500647	-19.25194	0.8818083	0.36
3.1118546	-17.126299	0.80785286	0.43
3.2327764	-17.49619	0.8209499	0.37
3.2762902	-17.42616	0.8188576	0.18
3.3730805	-17.650078	0.8268907	0.25
3.4979987	-18.014967	0.83998156	0.39
3.4952679	-17.689985	0.82878107	0.15
3.5086417	-17.46599	0.8206261	0.3
4.148615	-20.27537	0.91968644	0.55
4.2593923	-20.498276	0.92770666	0.24
4.036661	-19.083517	0.8790643	0.25
4.0861764	-19.021484	0.8769727	0.55
4.156793	-19.064432	0.8789241	0.34
4.268924	-19.443329	0.8920406	0.32
4.1959143	-18.808418	0.8707232	0.29
4.2645245	-18.84337	0.8716722	0.53
4.359241	-18.994295	0.87766606	0.23
4.5724187	-19.661104	0.90185636	0.43
4.418128	-18.706272	0.8684253	0.23
4.5058007	-18.817205	0.87240255	0.23
4.5245447	-18.766195	0.87135136	0.6
4.8691983	-19.95988	0.9137335	0.33
4.9929905	-20.20178	0.92275566	0.26
9.283203	-37.531693	1.5320632	0.18
4.785898	-18.822014	0.87511563	0.43
4.84245	-18.797981	0.8740428	0.33
9.599057	-37.54847	1.5347697	0.34
9.727605	-37.561382	1.5366546	0.35
9.851134	-37.5543	1.5375329	0.32
9.978682	-37.564213	1.5384178	0.39
10.10321	-37.55813	1.5392966	0.32
10.225732	-37.54405	1.5401729	0.34
10.353279	-37.55296	1.5410587	0.34
10.426072	-37.58491	1.5430096	0.35
10.547595	-37.568836	1.5428867	0.34
10.672124	-37.56075	1.5437664	0.34
10.800668	-37.567665	1.5456516	0.34
10.925194	-37.557587	1.5455309	0.34
11.054737	-37.565502	1.5474167	0.33
11.183273	-37.567417	1.5483003	0.32
11.250051	-37.577377	1.5492454	0.32
11.379589	-37.582294	1.5501305	0.35
11.508127	-37.583214	1.5520146	0.33
11.633656	-37.574135	1.5528961	0.33
11.766205	-37.58805	1.5537853	0.33
11.897746	-37.594967	1.5556717	0.33
12.020263	-37.572895	1.5565497	0.33
12.092047	-37.59385	1.5574981	0.32
12.222586	-37.59677	1.5583843	0.33
12.354128	-37.60269	1.5602716	0.32
12.485669	-37.60761	1.561159	0.33
12.619208	-37.614525	1.5630462	0.32
12.742723	-37.591457	1.5639251	0.33
12.815514	-37.61541	1.5648758	0.33
12.948053	-37.61933	1.5667634	0.39
13.073574	-37.601257	1.5676447	0.32
13.212127	-37.621174	1.5695373	0.33
13.345666	-37.6251	1.5704254	0.32
13.468179	-37.59703	1.5713049	0.32
13.602717	-37.601955	1.5731937	0.32
13.680512	-37.633904	1.5741463	0.32
13.812046	-37.629833	1.5760331	0.32
13.948584	-37.635754	1.5779221	0.32
14.078114	-37.625683	1.5788081	0.29
10.208852	-26.937012	1.1909314	0.38
10.225232	-26.724026	1.1847944	0.24
10.147421	-26.270123	1.1695985	0.49
10.197209	-26.278093	1.170561	0.36
10.213606	-26.077108	1.1634314	0.36
10.222986	-25.859129	1.1572981	0.36
10.232375	-25.64715	1.1501685	0.38
10.233748	-25.41618	1.1430348	0.36
10.247155	-25.221197	1.1369121	0.39
10.225803	-25.05523	1.1308348	0.37
10.232202	-24.848251	1.1247114	0.39
10.242603	-24.651272	1.1185904	0.34
10.249009	-24.450294	1.1124706	0.41
10.262425	-24.267313	1.1063557	0.42
10.258815	-24.047344	1.0992336	0.3
10.278251	-23.884356	1.0951254	0.4
10.253909	-23.725391	1.0890552	0.35
10.258324	-23.532415	1.0829426	0.46
10.247706	-23.305452	1.075823	0.3
10.333273	-23.303411	1.076753	0.53
10.366741	-23.181414	1.0736576	0.19
10.385188	-23.028427	1.0685571	0.4
10.357854	-22.872463	1.0634915	0.24
10.369292	-22.707481	1.05839	0.23
10.313617	-22.396555	1.0482601	0.16
10.281993	-22.144606	1.0401444	0.33
10.305457	-22.012617	1.0360525	0.4
10.312903	-21.85064	1.0309566	0.39
10.3253565	-21.699657	1.026863	0.41
10.3000345	-21.558691	1.0218046	0.4
10.30047	-21.38572	1.0167084	0.39
10.314937	-21.245733	1.01262	0.39
10.328397	-21.103752	1.0085312	0.34
10.33185	-20.944778	1.0034411	0.54
10.351324	-20.818789	0.99935704	0.32
8.582104	-17.08918	0.85965455	0.3
8.612885	-17.083168	0.85962725	0.32
8.635399	-16.995174	0.8575609	0.49
8.704986	-17.002144	0.85851103	0.39
8.767556	-16.99312	0.859458	0.5
8.843147	-17.010086	0.86040974	0.39
8.912732	-17.015059	0.8623596	0.52
8.961542	-17.044033	0.86333853	0.39
9.02211	-17.030012	0.86428523	0.49
9.091694	-17.033983	0.8652352	0.38
9.156266	-17.02696	0.86618316	0.5
9.2348585	-17.045927	0.8681351	0.39
9.294428	-17.029907	0.8680824	0.49
9.367016	-17.037876	0.8690334	0.36
9.404814	-17.04486	0.8700095	0.48
9.476395	-17.048832	0.8719594	0.38
9.544971	-17.046808	0.87290853	0.5
9.621561	-17.059778	0.87386024	0.38
9.684123	-17.044758	0.8748073	0.47
9.761715	-17.058725	0.8767593	0.38
9.826288	-17.048704	0.8767081	0.49
9.870089	-17.063686	0.8786851	0.37
9.939667	-17.06166	0.879635	0.48
10.018255	-17.074633	0.8805867	0.38
10.083823	-17.063612	0.88153523	0.48
10.159409	-17.070583	0.8834865	0.38
10.221983	-17.056564	0.883436	0.52
10.264523	-17.005562	0.88338035	0.48
10.249254	-16.920586	0.8803468	0.3
10.265774	-16.8296	0.87828845	0.52
10.266269	-16.711626	0.8742273	0.28
3.7136023	-5.9022603	0.4460939	0.23
3.7171814	-5.867269	0.44506842	0.24
10.284794	-16.394693	0.8650522	0.38
8.683799	-13.7708235	0.7607803	0.39
8.686324	-13.679845	0.75873095	0.52
8.695852	-13.599861	0.75668275	0.39
8.689372	-13.496888	0.7536336	0.52
8.7009115	-13.422904	0.75158745	0.39
8.7434845	-13.397897	0.7515458	0.46
8.795062	-13.385884	0.752505	0.46
8.837869	-13.405867	0.75348675	0.47
8.90146	-13.411847	0.7544475	0.46
8.952038	-13.397836	0.755407	0.46
9.011618	-13.39582	0.75636685	0.46
9.060191	-13.3778105	0.756326	0.64
4.3931103	-6.3539724	0.47080705	0.19
9.115781	-13.371796	0.75728685	0.42
9.239191	-13.418749	0.7612309	0.43
9.276749	-13.38275	0.7601889	0.63
9.358364	-13.413717	0.76315236	0.2
9.403934	-13.389713	0.76311165	0.54
9.455511	-13.374702	0.7640718	0.36
9.540113	-13.405672	0.76603425	0.33
9.581918	-13.420657	0.7670156	0.42
9.639502	-13.413644	0.7679765	0.46
9.69508	-13.402633	0.76893693	0.46
9.757667	-13.401617	0.76989824	0.5
9.82526	-13.407598	0.77186006	0.63
9.865822	-13.374598	0.77181965	0.24
4.2547393	-5.666224	0.4485015	0.38
4.2224946	-5.603251	0.44648838	0.22
10.0578165	-13.416537	0.77672493	0.24
10.121402	-13.414523	0.7776864	0.41
10.181987	-13.40851	0.7786481	0.43
10.242574	-13.402497	0.77960986	0.47
4.3723083	-5.604226	0.44937548	0.12
10.308152	-13.400482	0.7815709	0.62
4.3889165	-5.591228	0.44935545	0.55
4.3734827	-5.535251	0.4473338	0.29
4.7028737	-5.884073	0.4642976	0.52
10.338625	-12.973607	0.77035695	0.23
10.34717	-12.9016285	0.76831937	0.41
10.328926	-12.837653	0.76630056	0.51
10.34147	-12.770671	0.7652633	0.39
10.327	-12.671706	0.7622267	0.52
10.347557	-12.616719	0.7611907	0.4
10.35311	-12.544743	0.7591555	0.42
10.36465	-12.477761	0.75711936	0.59
10.385439	-12.463762	0.7571019	0.61
10.416003	-12.42177	0.75706685	0.59
10.472586	-12.410763	0.75803167	0.51
10.538177	-12.41075	0.7589968	0.5
10.589753	-12.392746	0.75996166	0.68
10.651343	-12.387736	0.76092714	0.47
5.3982663	-6.177862	0.48599088	0.32
10.698917	-12.364735	0.7618924	0.23
5.4328647	-6.178857	0.48696944	0.54
10.77783	-12.261756	0.7608077	0.17
10.810396	-12.221764	0.7607742	0.41
10.796932	-12.129799	0.7577422	0.26
4.659753	-5.157363	0.4439157	0.37
4.662343	-5.128375	0.44289783	0.2
4.6461277	-5.094391	0.44188952	0.13
10.358635	-11.31117	0.7266199	0.39
10.356182	-11.237197	0.72559035	0.56
10.369744	-11.182216	0.7235609	0.39
10.359292	-11.101247	0.72153276	0.53
5.2487745	-5.5381413	0.4667475	0.27
10.359844	-11.032272	0.72050416	0.46
5.263365	-5.519148	0.46672878	0.19
10.374741	-10.87733	0.716434	0.43
10.380304	-10.816352	0.7154068	0.42
10.379852	-10.747378	0.7133794	0.43
5.205471	-5.307246	0.45965365	0.16
10.364408	-10.665413	0.71135396	0.61
5.240078	-5.310242	0.46063468	0.57
5.3246994	-5.363211	0.46361208	0.15
5.276279	-5.2822514	0.4605991	0.4
5.2658505	-5.2382727	0.45958275	0.42
6.0478125	-5.988868	0.49651197	0.24
5.220007	-5.1283264	0.45555335	0.46
10.36032	-10.206596	0.7001763	0.18
5.208384	-5.0693545	0.45453006	0.48
5.23899	-5.068353	0.45451206	0.3
5.0775027	-4.8794527	0.4465085	0.41
5.085107	-4.857463	0.4464929	0.38
5.095699	-4.837472	0.44547668	0.27
5.9456525	-5.6190453	0.48439217	0.35
5.9484444	-5.6040516	0.48438367	0.35
6.0470777	-5.6630163	0.4883594	0.33
5.9916425	-5.5760612	0.48534802	0.41
6.083267	-5.6270313	0.4883241	0.21
5.9587955	-5.476111	0.48231885	0.38
6.065422	-5.540074	0.48629352	0.23
6.092233	-5.548068	0.48728353	0.48
6.1378355	-5.555062	0.48826367	0.32
6.203448	-5.5800457	0.49024206	0.46
6.737249	-6.0267954	0.5141767	0.34
6.8959	-6.1317344	0.52014583	0.38
6.8114552	-6.018794	0.5151381	0.27
6.703995	-5.885865	0.5101327	0.2
6.486706	-5.675981	0.4991462	0.41
6.3162274	-5.491082	0.4911479	0.43
5.829642	-5.0333366	0.46818203	0.27
6.525482	-5.6040144	0.4990973	0.35
5.773799	-4.9223957	0.46415946	0.2
10.397121	-8.841187	0.6686689	0.6
10.381907	-8.801207	0.6676615	0.31
5.7517734	-4.827445	0.46212757	0.5
6.456606	-5.3901258	0.49203935	0.29
10.37362	-8.629288	0.6636079	0.23
6.532812	-5.386124	0.49400318	0.22
6.419358	-5.2581954	0.48900148	0.42
8.123531	-6.622416	0.56180114	0.47
6.572795	-5.3341494	0.49396423	0.39
6.526374	-5.263189	0.49095595	0.41
6.5609784	-5.2581897	0.49193877	0.37
6.321486	-5.032317	0.48095223	0.34
6.471131	-5.120266	0.48692247	0.25
6.421689	-5.0473065	0.4839146	0.34
6.66136	-5.2042146	0.49387434	0.28
10.40336	-8.119533	0.65343606	0.56
7.2249117	-5.592988	0.51678926	0.53
6.470286	-4.9743443	0.48386493	0.21
10.41009	-7.9696064	0.65038866	0.61
6.461456	-4.9033833	0.48184088	0.17
10.440248	-7.889645	0.64935476	0.65
7.746215	-5.827843	0.5356689	0.28
6.5004473	-4.854409	0.4818059	0.3
6.611078	-4.9063783	0.48578078	0.3
6.5056405	-4.7964416	0.48078167	0.45
6.805314	-4.9863296	0.49273333	0.38
6.6558633	-4.844412	0.48573983	0.28
6.618455	-4.786445	0.48373312	0.2
6.833304	-4.9263625	0.4927007	0.35
6.916903	-4.9533453	0.4956784	0.2
6.9705215	-4.960341	0.4966606	0.62
10.504052	-7.436877	0.64220715	0.25
6.9416995	-4.8753896	0.49464166	0.12
7.2143445	-5.0332956	0.5055957	0.58
8.614288	-5.9747357	0.56240726	0.2
7.505819	-5.187203	0.51654243	0.42
7.3923774	-5.0742693	0.5105457	0.16
7.4179645	-5.057278	0.51153123	0.62
10.980452	-7.446852	0.65606475	0.19
7.455168	-5.0163016	0.51150525	0.23
7.3937426	-4.9413457	0.50850254	0.54
7.418544	-4.9413457	0.5084941	0.41
7.4831533	-4.951339	0.5114753	0.46
8.262917	-5.4320498	0.5413637	0.2
11.421247	-7.463827	0.6679428	0.52
8.497146	-5.5110006	0.5503123	0.23
11.576443	-7.462823	0.6729001	0.57
7.6031423	-4.86339	0.51240927	0.24
7.6449456	-4.8733835	0.51439875	0.23
7.553524	-4.7824383	0.5094012	0.5
7.639131	-4.803426	0.51238024	0.3
7.915787	-4.9443398	0.5233344	0.44
7.6923256	-4.7704453	0.51335424	0.18
7.636911	-4.7034855	0.5103523	0.54
8.3466425	-5.1062407	0.538249	0.29
8.21241	-5.0063014	0.5322622	0.18
8.293017	-5.0202923	0.5352424	0.53
8.521656	-5.123229	0.543203	0.39
13.56726	-8.105405	0.7415241	0.18
13.667854	-8.107401	0.7445013	0.24
13.90248	-8.188349	0.75246084	0.25
13.965284	-8.1963415	0.75444794	0.38
13.593789	-7.921509	0.7384884	0.24
13.635372	-7.888527	0.739474	0.26
13.678957	-7.856544	0.74045944	0.27
13.680542	-7.801576	0.73945093	0.59
13.67812	-7.7436094	0.73844296	0.59
13.681693	-7.688641	0.73743427	0.57
13.670483	-7.6546617	0.73643184	0.55
13.682069	-7.60569	0.73642254	0.59
13.720659	-7.5717096	0.73640984	0.58
13.742244	-7.5277348	0.7363995	0.65
13.837837	-7.5237355	0.7393794	0.39
13.93444	-7.5207357	0.7423595	0.49
14.03903	-7.519735	0.74533856	0.39
14.119835	-7.5347247	0.7483244	0.5
14.250439	-7.547715	0.75230044	0.39
14.34604	-7.5417175	0.75428134	0.52
14.441637	-7.5347204	0.7572624	0.37
14.548235	-7.53272	0.7602421	0.47
14.667834	-7.536716	0.76422036	0.37
14.762634	-7.555703	0.76720494	0.46
14.895233	-7.564697	0.77118176	0.36
14.987834	-7.553702	0.77416414	0.59
15.145436	-7.573688	0.7791381	0.32
15.451064	-7.6666284	0.7900929	0.47
15.557656	-7.658632	0.7930741	0.43
15.62925	-7.6336465	0.79506016	0.42
15.685048	-7.630648	0.7960506	0.39
15.717631	-7.5856752	0.7970421	0.44
15.74022	-7.5367045	0.79703504	0.41
15.730799	-7.4717455	0.79503244	0.37
15.710376	-7.401788	0.7940314	0.46
15.617946	-7.298853	0.7890399	0.29
15.534517	-7.200914	0.78504735	0.38
15.573311	-7.188921	0.78704065	0.3
15.647909	-7.164936	0.7880279	0.5
15.773507	-7.1629367	0.79200876	0.33
15.896106	-7.1589384	0.7959903	0.44
16.027704	-7.1579385	0.7999709	0.36
16.165304	-7.1589375	0.803951	0.46
16.30711	-7.190917	0.8089319	0.36
16.43571	-7.1869187	0.8129136	0.45
16.586311	-7.1909156	0.81789273	0.35
16.707903	-7.1809216	0.8218759	0.41
16.864502	-7.1859183	0.8258549	0.61
10.779469	-4.5566044	0.6026207	0.16
10.7840605	-4.5186296	0.60261685	0.34
[truncated: 119,805 more rows]
