# Supplementary material for: Density-equalized RANDT scan matching with integrated outlier removal and point density uniformity
Source: PLoS One. 2026 Apr 28;21(4):e0345709. doi: 10.1371/journal.pone.0345709 (PMC13124066; doi:10.1371/journal.pone.0345709)
Supplement: S2 Dataset — Processed LiDAR data converted into CSV format, including spatial coordinates and associated attributes such as intensity values, used for analysis in this study. (ZIP) [file pone.0345709.s002.zip › Velodyne_CSV/000508.csv]

X	Y	Z	Intensity
66.735825	1.2956145	2.46609	0.0
66.61247	1.5027127	2.462105	0.0
66.827126	1.7178148	2.4701214	0.0
66.82677	1.9279144	2.4701374	0.0
66.820404	2.138014	2.4701536	0.0
66.79706	2.347113	2.46917	0.0
58.87571	2.2510657	2.2021487	0.0
56.814533	2.2610698	2.1321452	0.0
58.504173	2.5131896	2.1891673	0.0
56.680824	2.6122358	2.1281705	0.0
56.815464	2.7973232	2.1331844	0.0
56.786106	2.9754074	2.1321979	0.0
57.340744	3.1855066	2.1512158	0.0
56.96739	3.3435812	2.139227	0.0
56.634205	3.413614	2.1282315	0.0
56.443848	3.5806928	2.1222441	0.06
45.37853	3.0164208	1.7471623	0.0
45.570168	3.1734946	1.7541738	0.11
46.372803	3.3765907	1.7821913	0.12
45.319447	3.4426208	1.7461911	0.0
46.408085	3.6727295	1.7842126	0.0
46.411907	3.7457638	1.784218	0.05
46.437542	3.8948336	1.785229	0.08
45.07019	3.9228456	1.7392241	0.15
45.01383	4.05991	1.7382339	0.23
45.249462	4.224987	1.7462476	0.11
45.0721	4.352046	1.7412564	0.16
44.792927	4.3950663	1.7312579	0.0
45.165554	4.576151	1.7452742	0.12
30.45231	3.1734786	1.2450749	0.0
45.824825	4.934319	1.7683069	0.0
58.529366	6.4950633	2.2015138	0.1
58.561996	6.6851525	2.203533	0.2
58.581627	6.8742404	2.2045522	0.0
58.352444	6.940271	2.197558	0.14
58.61207	7.1583734	2.2065814	0.27
58.590694	7.3434596	2.2066004	0.23
31.734596	4.0668936	1.2911326	0.21
31.533236	4.1419277	1.2851346	0.28
31.233875	4.2029552	1.2751347	0.31
31.157698	4.2419724	1.273136	0.32
31.084335	4.3320136	1.2711405	0.32
31.137972	4.439063	1.2731473	0.33
31.127607	4.5381083	1.2731531	0.35
31.170246	4.6441574	1.2751601	0.35
31.192879	4.7482047	1.2771668	0.29
31.334513	4.8712616	1.2821765	0.38
31.576328	4.959302	1.2911854	0.2
36.804882	5.90375	1.4703153	0.47
36.434517	5.9617753	1.4583162	0.22
35.933163	5.9947886	1.4423137	0.28
35.408802	6.0217996	1.4243101	0.29
34.895447	6.046809	1.4073062	0.29
34.817078	6.1468544	1.4053135	0.33
34.78889	6.1978774	1.4053174	0.38
34.550526	6.267908	1.3973205	0.36
34.078167	6.2929177	1.3823168	0.21
33.60481	6.3139253	1.3663127	0.34
33.815437	6.463994	1.3743279	0.19
32.22492	6.316921	1.3202946	0.34
31.793558	6.3359275	1.30629	0.32
31.195202	6.318917	1.28628	0.3
30.788843	6.336923	1.2732754	0.3
30.46748	6.3709364	1.2622732	0.31
30.429111	6.4629774	1.26228	0.38
30.419744	6.5610213	1.262288	0.41
30.428558	6.6130447	1.2632924	0.38
30.421192	6.711088	1.2633005	0.38
30.42482	6.8131337	1.2643093	0.36
30.43245	6.9151793	1.265318	0.34
30.43908	7.0172243	1.2663271	0.34
30.424707	7.1152678	1.2673355	0.3
30.435337	7.2183137	1.2683449	0.4
30.45615	7.2743382	1.2693504	0.35
30.479778	7.381386	1.2703605	0.39
30.483402	7.4844313	1.27137	0.34
30.475033	7.5834746	1.272379	0.39
30.490658	7.6895213	1.2733895	0.38
30.483282	7.790566	1.274399	0.38
30.50491	7.8986135	1.2764099	0.2
30.498724	7.9476347	1.2764145	0.57
30.608345	8.079694	1.2814294	0.39
30.633968	8.189742	1.2824408	0.32
30.633595	8.292787	1.2834512	0.32
30.630219	8.395832	1.2844617	0.36
30.631844	8.499877	1.2854724	0.34
30.641655	8.5549	1.2864784	0.34
30.65428	8.661947	1.2874898	0.36
30.654902	8.766992	1.288501	0.28
12.3034115	3.549553	0.6426243	0.17
12.177059	3.5545528	0.6386162	0.57
30.650768	9.080128	1.2915348	0.15
30.63739	9.18117	1.2925458	0.2
30.590206	9.219186	1.2915492	0.27
30.54083	9.309224	1.2905583	0.53
30.53645	9.413269	1.2915701	0.37
30.544071	9.521315	1.2925825	0.37
30.54269	9.626359	1.2935945	0.37
30.540312	9.731404	1.2946067	0.37
30.553122	9.788428	1.2956135	0.36
30.55874	9.896474	1.2966263	0.37
30.562359	10.004519	1.2986392	0.36
30.556978	10.109563	1.2996517	0.37
30.561598	10.217609	1.3006648	0.37
30.555216	10.322653	1.3016776	0.36
30.561832	10.4327	1.3026912	0.35
30.579641	10.491725	1.3036988	0.36
30.581257	10.600769	1.3057123	0.34
30.590874	10.711816	1.3067266	0.27
30.57249	10.813858	1.3077393	0.39
30.598108	10.930907	1.3097546	0.54
30.728714	11.086974	1.3157771	0.29
30.71533	11.192018	1.3167905	0.28
30.71114	11.245039	1.3167973	0.29
30.71775	11.358085	1.3188123	0.3
30.717365	11.468131	1.319827	0.3
30.725979	11.581177	1.3218422	0.3
30.715591	11.68822	1.3228565	0.3
30.732204	11.805268	1.3248727	0.32
30.74301	11.865293	1.3258811	0.31
30.727625	11.970335	1.3268952	0.23
30.725235	12.08138	1.3279107	0.24
30.611856	12.148404	1.324918	0.36
30.616468	12.26145	1.3269339	0.48
30.61608	12.373495	1.3279498	0.36
30.605686	12.482539	1.3289651	0.36
30.628492	12.547565	1.3309748	0.36
30.622105	12.65761	1.3319905	0.32
30.618713	12.769653	1.3330066	0.37
30.633324	12.888701	1.3350242	0.36
30.63993	13.005748	1.3370415	0.35
30.622538	13.11279	1.338057	0.36
30.647339	13.180817	1.3400675	0.36
30.651949	13.296863	1.341085	0.36
30.647554	13.409907	1.3431019	0.36
30.664162	13.531955	1.3451205	0.32
30.669765	13.651002	1.3471388	0.21
30.646376	13.756042	1.3471545	0.57
30.697977	13.895097	1.3511769	0.4
30.78677	13.994138	1.3551936	0.27
30.783375	14.110183	1.3572116	0.26
30.792978	14.232229	1.359231	0.2
30.797586	14.351275	1.3612499	0.42
30.784187	14.464318	1.3622676	0.24
30.770792	14.576361	1.3632853	0.18
30.787392	14.703409	1.365306	0.41
30.791193	14.764433	1.366316	0.23
30.772797	14.875475	1.3673338	0.16
30.7764	14.99652	1.3693535	0.21
30.685009	15.072545	1.3683646	0.45
30.682611	15.19059	1.369384	0.38
30.684212	15.312635	1.3714043	0.32
30.699007	15.380661	1.3734158	0.32
30.705608	15.504707	1.3754365	0.33
30.708208	15.627753	1.3774574	0.36
14.258505	7.3690825	0.75281495	0.61
14.260131	7.427103	0.75381905	0.44
30.658606	16.09192	1.3835357	0.26
12.434833	6.5507092	0.68563396	0.18
12.373468	6.5687127	0.68362975	0.59
12.193751	6.5727057	0.678615	0.4
12.11239	6.5787034	0.6766083	0.36
12.021031	6.578699	0.67360055	0.49
11.963668	6.5967016	0.67259634	0.39
11.883497	6.5766907	0.6695885	0.48
11.801142	6.5796876	0.6675813	0.34
11.715785	6.580683	0.6645737	0.49
11.645418	6.5906825	0.6625678	0.4
11.60906	6.6176896	0.66256565	0.59
11.592687	6.6577024	0.6625659	0.73
11.596504	6.6837115	0.66256744	0.39
11.600125	6.7357287	0.6635701	0.38
11.589755	6.778743	0.6645712	0.44
11.600386	6.833761	0.66557485	0.25
11.599011	6.8827777	0.66657716	0.48
11.521649	6.886774	0.6645702	0.39
11.443295	6.88877	0.66256297	0.4
11.369121	6.868759	0.65955496	0.47
11.3287525	6.8937645	0.65855235	0.29
11.231395	6.883755	0.6555425	0.49
11.168034	6.893754	0.6545368	0.33
11.105675	6.9037533	0.6525312	0.42
11.031319	6.9057484	0.65052396	0.49
10.961148	6.8857374	0.6485159	0.5
10.843794	6.860721	0.64450276	0.5
10.766436	6.8597155	0.6424948	0.38
10.756068	6.9007277	0.64249575	0.43
10.76769	6.9567466	0.64349973	0.41
10.759318	6.999759	0.6445011	0.43
10.759945	7.0487742	0.64550376	0.35
10.741756	7.061777	0.64550257	0.48
10.6744	7.0657735	0.64349574	0.36
10.600044	7.064767	0.64148784	0.44
10.54968	7.079768	0.64048326	0.36
10.472326	7.075761	0.6374748	0.43
10.415958	7.0867596	0.63646924	0.36
10.3376	7.081752	0.6344604	0.45
10.286424	7.070744	0.63245416	0.37
10.219063	7.0727396	0.63044673	0.44
10.16771	7.0837383	0.62944156	0.37
10.105345	7.0887346	0.6274348	0.38
10.038987	7.089729	0.6264272	0.45
9.98363	7.0977263	0.62442124	0.37
9.915272	7.09672	0.6224133	0.39
9.865095	7.084712	0.6214067	0.45
9.815724	7.0977116	0.62040156	0.37
9.754365	7.100707	0.61839443	0.45
9.688006	7.099701	0.61638635	0.37
9.630655	7.1036963	0.61537963	0.34
9.554297	7.0946865	0.6123698	0.66
9.529116	7.0996857	0.6123669	0.44
9.462754	7.097678	0.6103586	0.44
9.41739	7.1106777	0.6093536	0.37
9.344038	7.101668	0.6073438	0.46
9.290678	7.107664	0.60633737	0.37
9.225319	7.104657	0.6043288	0.46
9.17296	7.110653	0.60332227	0.38
9.134781	7.1046476	0.601317	0.47
9.083425	7.1106434	0.60031056	0.38
9.013063	7.102634	0.59830076	0.46
8.967706	7.1126323	0.5972952	0.38
8.907352	7.110625	0.59528697	0.47
8.85799	7.117621	0.59428066	0.38
8.816807	7.1086144	0.5932745	0.39
8.772449	7.1186123	0.59226894	0.38
8.711094	7.114604	0.5902602	0.38
8.65873	7.1185994	0.589253	0.46
8.464414	7.0045466	0.58221924	0.34
8.321088	6.930511	0.5761946	0.43
8.293713	6.953514	0.5761916	0.37
8.281531	6.965515	0.5761904	0.57
8.239172	6.9745126	0.57518446	0.56
8.188807	6.9775066	0.574177	0.55
8.141452	6.981502	0.57317	0.56
8.090091	6.982496	0.5721622	0.56
8.050729	6.9934936	0.57115674	0.55
8.007369	7.0004897	0.5701503	0.56
7.9571953	6.9794784	0.5681414	0.56
7.908831	6.9824724	0.56713396	0.54
7.8694773	6.9914694	0.56612813	0.56
7.815116	6.9884615	0.56511927	0.56
7.773761	6.9954576	0.564113	0.56
7.734393	7.0054545	0.56310713	0.56
7.677037	6.998445	0.5610974	0.56
7.637869	6.984436	0.56009024	0.55
7.596506	6.9914317	0.55908376	0.55
7.5471416	6.991425	0.55807555	0.56
7.50878	7.000422	0.5570696	0.55
7.46643	7.0044165	0.5560626	0.57
7.4160676	7.0024085	0.55505395	0.56
7.3858905	6.9964027	0.5540485	0.55
7.3455243	7.0033984	0.5530419	0.55
7.294165	6.9993896	0.5520327	0.56
7.2578087	7.008386	0.5510269	0.57
7.2134485	7.01038	0.5500192	0.55
7.1670957	7.009372	0.54901093	0.53
7.120732	7.009365	0.54800266	0.54
7.090553	7.002359	0.54699683	0.52
7.0412045	6.9973497	0.54598767	0.45
7.0048375	7.006346	0.54498154	0.46
6.9704685	7.017342	0.5449759	0.6
6.89913	6.989325	0.54196113	0.2
3.5113592	3.605055	0.37914598	0.38
3.5061688	3.6120555	0.3791426	0.32
3.501819	3.6300578	0.38013774	0.39
3.458491	3.6080456	0.3781234	0.18
6.729499	7.017302	0.53893083	0.18
6.682146	7.012293	0.5379215	0.44
6.6447816	7.018287	0.53691465	0.56
6.604424	7.020281	0.535907	0.55
6.5732527	7.0092726	0.53490025	0.55
6.541884	7.0212693	0.5348948	0.55
6.506531	7.0272646	0.5338882	0.55
6.4591737	7.0212545	0.5328784	0.55
6.4188075	7.0232472	0.5318705	0.54
6.383449	7.029242	0.53086376	0.55
6.339094	7.0252323	0.5298546	0.56
6.3199086	7.0272293	0.5298508	0.55
6.2795525	7.0272217	0.5288425	0.55
6.236192	7.0242124	0.52783346	0.54
6.1948314	7.0232043	0.52682483	0.54
6.1564784	7.024197	0.5258169	0.55
6.1201253	7.0271907	0.52480954	0.55
6.0957527	7.045189	0.5248055	0.56
6.050585	7.0161743	0.5237941	0.67
6.008222	7.0131655	0.5227849	0.31
5.975865	7.02016	0.5217784	0.49
3.05823	3.6499672	0.36993864	0.2
5.87116	6.9881325	0.51875365	0.16
5.8647895	7.025137	0.51975465	0.28
5.84661	7.026134	0.51875067	0.47
5.806255	7.0231247	0.5177416	0.48
5.7549014	7.007111	0.5167292	0.52
5.7195387	7.0101037	0.5157215	0.37
5.6851754	7.0140967	0.51571405	0.41
5.6578116	7.026093	0.5147086	0.42
5.6154604	7.019082	0.5136985	0.41
5.5942793	7.0160766	0.5136935	0.41
5.556923	7.015068	0.5126849	0.39
5.5265594	7.023062	0.5116784	0.41
5.4872046	7.019053	0.51066905	0.41
5.458849	7.0280476	0.51066303	0.43
5.4244742	7.03204	0.5106553	0.43
5.3841295	7.025029	0.5096452	0.44
5.369938	7.031027	0.5086423	0.35
5.3275943	7.021015	0.50763154	0.45
5.252251	6.9699893	0.5046099	0.37
5.2168975	6.9689803	0.5046012	0.54
5.226517	7.0269914	0.50560766	0.34
5.1831546	7.016979	0.50459635	0.51
5.159791	7.0319757	0.50459176	0.34
5.1296263	7.0139656	0.503583	0.51
5.1142545	7.039965	0.50358117	0.29
5.0998774	7.0679655	0.50457966	0.48
5.09449	7.1089697	0.50558156	0.38
5.083123	7.139971	0.5065812	0.39
5.0667453	7.1659703	0.5065792	0.47
5.0845485	7.213981	0.5085874	0.3
5.0581803	7.225976	0.50758195	0.55
5.041806	7.251975	0.5085801	0.36
5.0114427	7.257968	0.5075731	0.34
4.9900794	7.2759643	0.50856936	0.36
4.9527197	7.2719536	0.5075598	0.34
4.920356	7.274945	0.5065519	0.39
4.9151692	7.2919455	0.50755215	0.19
4.898796	7.3179445	0.50755036	0.46
4.863437	7.3159347	0.5065413	0.48
4.834072	7.322927	0.5065345	0.48
4.784729	7.2989097	0.50451976	0.7
4.741379	7.2838955	0.5035073	0.29
4.7331986	7.295895	0.5035063	0.57
4.708829	7.3098893	0.5035013	0.13
4.569791	7.246841	0.4994591	0.72
4.547415	7.2638364	0.49945474	0.25
4.5040708	7.245821	0.49844152	0.69
4.601783	7.4278708	0.5054849	0.39
5.2408504	8.501183	0.54775935	0.09
5.206487	8.506173	0.54675233	0.09
5.1761165	8.518166	0.54674715	0.17
4.348074	7.278776	0.4964025	0.32
4.275743	7.2127466	0.4933761	0.38
5.0198784	8.4741125	0.5427065	0.23
4.9935155	8.490106	0.54270256	0.18
4.95715	8.491095	0.54269433	0.26
4.918789	8.488081	0.5416851	0.18
4.157722	7.302717	0.49335217	0.38
4.1223636	7.295705	0.4923415	0.39
4.104196	7.289698	0.49233574	0.28
3.9379694	7.0526204	0.4822636	0.38
3.9086072	7.0536103	0.48225498	0.39
3.8742504	7.045598	0.48124394	0.47
3.8568847	7.066594	0.48124084	0.29
3.8405023	7.0915904	0.48223847	0.54
3.8081448	7.086579	0.48122823	0.53
3.7929666	7.085573	0.48122355	0.54
3.763607	7.085563	0.48021466	0.54
3.7352514	7.0865526	0.48020613	0.52
3.7098882	7.0935445	0.48019913	0.57
3.6805253	7.093534	0.47919017	0.56
3.6501775	7.0895224	0.4791804	0.53
3.6329997	7.084516	0.47817454	0.54
3.602635	7.0825043	0.4781649	0.53
3.5762768	7.0864954	0.47715715	0.56
3.552913	7.096487	0.47715095	0.56
3.5245492	7.097477	0.47714218	0.53
3.4971972	7.0984664	0.4771337	0.55
3.4668338	7.0954547	0.47612372	0.55
3.450663	7.0904484	0.47611803	0.54
3.4203045	7.0864363	0.47510794	0.54
3.4019394	7.1054306	0.47510424	0.54
3.367589	7.0924163	0.47409174	0.54
3.3432217	7.100407	0.47408482	0.54
3.315856	7.1023965	0.47407624	0.55
3.285505	7.096384	0.47306567	0.53
3.2703218	7.094378	0.4730605	0.54
3.2459588	7.101369	0.47305337	0.54
3.222595	7.11036	0.4730468	0.52
3.1932392	7.106348	0.4720367	0.52
3.1628823	7.100335	0.47202593	0.5
3.142523	7.1143274	0.47202092	0.5
3.1111639	7.106314	0.4710095	0.52
3.0999837	7.11131	0.4710064	0.52
3.0736165	7.114299	0.47099796	0.53
3.043267	7.106286	0.4699868	0.54
3.0169044	7.108275	0.46997818	0.53
2.9885464	7.1052628	0.4699682	0.52
2.9621882	7.1062517	0.46895936	0.52
2.9398255	7.1162424	0.46895304	0.52
2.9266427	7.117237	0.4689487	0.53
2.89728	7.1122236	0.46893796	0.52
2.8729148	7.1182137	0.4679304	0.51
2.8465593	7.118202	0.46792135	0.51
2.817212	7.110189	0.46691012	0.5
2.7968435	7.1251802	0.46790507	0.5
2.783671	7.1241746	0.46690038	0.5
2.7503214	7.1071587	0.46588638	0.48
2.7269473	7.1161485	0.46587944	0.5
2.7005868	7.116136	0.46587017	0.51
2.6742256	7.116124	0.46586087	0.54
2.6508627	7.123114	0.46585357	0.52
2.6235158	7.118101	0.46484318	0.52
2.610328	7.1190953	0.46483862	0.54
2.5849717	7.1200833	0.4648297	0.54
2.5596144	7.1210713	0.46482077	0.54
2.534257	7.1220593	0.46381178	0.51
2.5108974	7.1280484	0.46380427	0.52
2.4825249	7.124035	0.4637934	0.49
2.4591641	7.130024	0.46378583	0.52
2.4449944	7.125017	0.46277994	0.53
2.417645	7.119004	0.46276906	0.51
2.3922825	7.1199913	0.4627599	0.52
2.372904	7.1389823	0.46275574	0.5
2.349542	7.144971	0.46274808	0.5
2.3171952	7.1249547	0.461733	0.46
2.2938368	7.1299434	0.46172515	0.48
2.283649	7.137938	0.4617226	0.47
2.2562928	7.131924	0.4617115	0.49
2.233932	7.139913	0.46170443	0.5
2.209569	7.142901	0.4606958	0.48
2.1772285	7.119884	0.45967996	0.57
2.148874	7.109869	0.45966762	0.43
2.1426857	7.128866	0.45966837	0.32
2.117311	7.130853	0.4596591	0.49
2.0909572	7.125839	0.45964825	0.49
2.0725954	7.14483	0.45964444	0.5
2.044237	7.1348147	0.4586319	0.5
2.018875	7.1338015	0.458622	0.5
1.9955113	7.138789	0.45861387	0.5
1.9793459	7.12478	0.45860526	0.5
1.9589708	7.1407695	0.45860013	0.52
1.9366066	7.1487575	0.4585929	0.5
1.9072562	7.1327415	0.45757872	0.49
1.8829049	7.131728	0.45756903	0.48
1.859534	7.137716	0.457561	0.5
1.8361728	7.1417027	0.45755255	0.52
1.822012	7.131695	0.45654517	0.49
1.8235846	7.2286973	0.45956331	0.42
1.8311387	7.350703	0.46458858	0.31
1.8257229	7.4267006	0.46660066	0.62
1.7903911	7.3876805	0.46457988	0.18
1.7660336	7.3896666	0.46457094	0.38
1.7606109	7.469664	0.46758407	0.77
1.736468	7.4226503	0.46556586	0.18
1.7659461	7.645669	0.47362015	0.6
1.7415822	7.651655	0.47361225	0.62
1.7172263	7.6556416	0.47360396	0.6
1.6888705	7.6456246	0.47259134	0.6
1.6654958	7.6576114	0.47258496	0.61
1.6533135	7.660604	0.472581	0.62
1.6249712	7.6465874	0.4725675	0.59
1.5936238	7.6225686	0.4715508	0.71
1.5802274	7.6765614	0.47255668	0.31
1.5638347	7.719551	0.47455934	0.59
1.5424502	7.742539	0.47455606	0.34
1.5121075	7.7205205	0.47354004	0.55
1.480002	7.6265006	0.47050816	0.37
0.62833315	3.6919713	0.3333575	0.25
1.4765621	7.733499	0.47352928	0.2
0.61594814	3.6969635	0.33334783	0.28
0.6066047	3.7089574	0.3333415	0.3
0.5922548	3.699948	0.33332852	0.29
0.5709317	3.6549342	0.33130506	0.25
0.5677576	3.667932	0.332304	0.33
0.5563933	3.6739244	0.33229518	0.29
0.5440253	3.6759162	0.33228502	0.29
0.5336668	3.6859093	0.33227763	0.32
0.5243026	3.7019029	0.33227193	0.32
0.50896233	3.6848924	0.33225664	0.29
0.49560046	3.6808834	0.33224475	0.31
0.480498	3.6228735	0.33022365	0.16
1.1448809	7.732291	0.471401	0.15
1.1205157	7.7382755	0.47139278	0.39
1.0971469	7.75026	0.47238633	0.4
1.0707957	7.742243	0.47137412	0.42
1.0464188	7.752227	0.4713668	0.41
1.0210688	7.7482104	0.47135583	0.43
1.0088893	7.750202	0.47135147	0.43
0.98451596	7.759186	0.47134387	0.43
0.95915943	7.757169	0.47133332	0.45
0.93380237	7.755152	0.47132275	0.46
0.90743834	7.750134	0.471311	0.45
0.8830866	7.7511177	0.4713015	0.48
0.858706	7.763101	0.47129458	0.55
0.8465288	7.7640924	0.47128993	0.55
0.8211626	7.765075	0.47127995	0.62
0.7958139	7.759058	0.47026825	0.63
0.77144414	7.767041	0.47126037	0.66
0.747087	7.7700243	0.47125125	0.65
0.7207343	7.759006	0.47023782	0.72
0.69635797	7.769989	0.4702306	0.73
0.68418044	7.7709804	0.4702259	0.74
0.65782106	7.761962	0.4702129	0.75
0.6265215	7.69294	0.46818268	0.81
0.60711336	7.750926	0.47018933	0.29
0.5807599	7.7379074	0.46917516	0.58
0.5583859	7.7618914	0.47017205	0.27
0.5452015	7.7588816	0.47016585	0.45
0.5188566	7.7408633	0.4691503	0.64
0.49648094	7.7668467	0.47014776	0.33
0.47112176	7.762828	0.4701362	0.48
0.4467577	7.7688103	0.47012764	0.47
0.42237929	7.7827926	0.47012118	0.47
0.39702335	7.7767735	0.47010902	0.5
0.38484886	7.775765	0.47010368	0.51
0.35950604	7.7617464	0.46908936	0.55
0.33413962	7.7607274	0.46907845	0.39
0.3097662	7.772709	0.46907142	0.47
0.28539515	7.7836905	0.47006413	0.46
0.26004958	7.769672	0.46904966	0.61
0.23568216	7.778653	0.47004184	0.4
0.22351018	7.7756443	0.46903586	0.51
0.19814916	7.7706246	0.46902376	0.52
0.17379393	7.771606	0.4690137	0.55
0.14941673	7.7885876	0.47000805	0.54
0.124058165	7.781568	0.46899533	0.53
0.09870121	7.772548	0.46898198	0.55
0.07433606	7.78153	0.4689741	0.56
0.062163994	7.77752	0.46896777	0.7
0.036796417	7.7765	0.46895662	0.66
0.012425447	7.791481	0.46995044	0.62
-0.011925914	7.789462	0.4699394	0.69
-0.03728897	7.784442	0.4689271	0.67
-0.06265175	7.778422	0.4689144	0.56
-0.08700593	7.778403	0.46890387	0.56
-0.09919324	7.789393	0.4699018	0.62
-0.12456518	7.7933726	0.469892	0.61
-0.14891365	7.7873535	0.4688797	0.51
-0.17428069	7.7853327	0.46886808	0.53
-0.19863462	7.7853127	0.4688575	0.58
-0.22298719	7.7832932	0.4688463	0.46
-0.23617762	7.781283	0.4688399	0.51
-0.26054305	7.7992625	0.46983466	0.41
-0.28590474	7.788242	0.46982026	0.51
-0.31025848	7.788222	0.4698096	0.57
-0.33562526	7.7852006	0.46879756	0.42
-0.35997903	7.7851806	0.46878687	0.48
-0.38534808	7.7861595	0.46977597	0.48
-0.3975294	7.798149	0.4697743	0.48
-0.42289618	7.7951283	0.4697622	0.56
-0.44724736	7.788108	0.46974927	0.72
-0.4726178	7.798086	0.46974117	0.69
-0.49697047	7.7970657	0.46973005	0.62
-0.5213222	7.7900453	0.46971706	0.68
-0.5466909	7.7990236	0.46970862	0.59
-0.55886656	7.7920136	0.469701	0.56
-0.5842342	7.7949915	0.46969065	0.58
-0.6085868	7.7769704	0.46967402	0.75
-0.6339541	7.7879486	0.4696662	0.4
-0.65729403	7.764929	0.46864834	0.64
-0.6846866	7.8029046	0.47064838	0.32
-0.70802724	7.7818847	0.46963105	0.45
-0.7212167	7.788873	0.4696274	0.4
-0.7455692	7.786852	0.46961582	0.43
-0.7638573	7.702836	0.4665799	0.59
-0.7882167	7.6918144	0.46656516	0.59
-0.813582	7.705792	0.46755823	0.62
-0.83895093	7.70777	0.4675473	0.61
-0.85011685	7.70076	0.46753985	0.6
-0.8754845	7.7047367	0.4675296	0.6
-0.89984185	7.6997156	0.46751675	0.6
-0.92521006	7.7016926	0.46750575	0.61
-0.9515849	7.7156687	0.46749842	0.6
-0.9759404	7.712647	0.4674862	0.61
-0.9992907	7.696625	0.46746996	0.6
-1.0114632	7.7026143	0.4674664	0.61
-1.0378398	7.7105904	0.467457	0.62
-1.0621967	7.705568	0.46744403	0.62
-1.08756	7.7105446	0.46843404	0.59
-1.1129225	7.7155213	0.46842405	0.6
-1.1372772	7.712499	0.46841174	0.61
-1.1616341	7.7074766	0.4683987	0.6
-1.175832	7.714463	0.46839455	0.59
-1.2001865	7.7114406	0.46838218	0.59
-1.2265557	7.721416	0.46937346	0.58
-1.2509094	7.718393	0.46936107	0.57
-1.2762755	7.717369	0.4693489	0.59
-1.2986135	7.703348	0.46833345	0.58
-1.3239771	7.7043242	0.46832195	0.57
-1.3371642	7.7063117	0.4693165	0.57
-1.3645384	7.720286	0.4693088	0.57
-1.3878852	7.711263	0.46929458	0.57
-1.4132456	7.7132397	0.46928343	0.56
-1.4386113	7.711215	0.4692708	0.57
-1.4639767	7.709191	0.46925813	0.58
-1.4873195	7.703168	0.46924493	0.52
-1.4964819	7.683159	0.46923316	0.6
-1.517826	7.6591377	0.46821412	0.38
-1.5431862	7.6611137	0.46820283	0.36
-1.5675417	7.6570897	0.46818978	0.34
-1.5908933	7.6470666	0.4681749	0.34
-1.6182724	7.6540403	0.46816453	0.38
-1.6334585	7.671025	0.46916375	0.33
-1.6598227	7.676999	0.46915352	0.35
-1.6831754	7.6659765	0.4691382	0.36
-1.7055204	7.651953	0.46912214	0.37
-1.735913	7.6719236	0.4701154	0.43
-1.7753301	7.7418857	0.47212377	0.28
-1.8037018	7.7548575	0.47311538	0.36
-1.81688	7.7578444	0.47311032	0.32
-1.8422407	7.754819	0.47309715	0.28
-1.8686045	7.756792	0.47308543	0.38
-1.8909531	7.7397695	0.47306815	0.3
-1.9193245	7.7507405	0.474059	0.34
-1.9456868	7.752714	0.47404727	0.34
-1.9770677	7.7766824	0.47504193	0.35
-1.9943932	7.739664	0.4740189	0.28
-2.0105872	7.7526484	0.4740164	0.32
-2.0389562	7.762619	0.4750069	0.36
-2.0633118	7.754594	0.4749921	0.3
-2.0886717	7.7505674	0.4749784	0.3
-2.1160386	7.7545395	0.47496694	0.32
-2.1423936	7.757512	0.47595558	0.38
-2.1595964	7.7704945	0.47595266	0.36
-2.1799324	7.7484727	0.47593394	0.26
-2.211307	7.76944	0.47692758	0.12
-2.2135816	7.678436	0.4738889	0.59
-2.2409563	7.679407	0.4738761	0.34
-2.2653084	7.6733813	0.47386184	0.34
-2.2906597	7.6723547	0.47384915	0.34
-2.308864	7.6883354	0.47484705	0.34
-2.3312101	7.6743116	0.47383034	0.34
-2.3595812	7.6802816	0.47481915	0.34
-2.3889494	7.691251	0.4748096	0.35
-2.4112926	7.6782265	0.47479326	0.34
-2.436647	7.675199	0.47477967	0.3
-2.4630148	7.6721706	0.4757656	0.43
-2.4782023	7.678155	0.47576076	0.36
-2.5075688	7.688123	0.47675082	0.35
-2.5349321	7.6900935	0.47673842	0.36
-2.5592895	7.681067	0.4767227	0.36
-2.5846372	7.6790395	0.47670949	0.35
-2.6130054	7.6830087	0.47669744	0.36
-2.6383624	7.6779814	0.4766829	0.31
-2.6525424	7.6809654	0.47767732	0.38
-2.6849217	7.6969304	0.4786686	0.45
-2.7313426	7.7548823	0.48067158	0.28
-2.7597032	7.7588515	0.48065963	0.35
-2.7910714	7.7718177	0.48165023	0.34
-2.8154294	7.76079	0.48163357	0.29
-2.8306146	7.764774	0.481628	0.34
-2.8609805	7.7737403	0.48261732	0.3
-2.8863435	7.7647114	0.48260102	0.34
-2.907683	7.7476864	0.48258305	0.26
-2.9460704	7.7786455	0.4835784	0.42
-2.9664145	7.756622	0.48255864	0.26
-2.9987824	7.770586	0.4835493	0.36
-3.0149732	7.7755675	0.4845437	0.34
-3.0413318	7.7705383	0.48452866	0.32
-3.0676897	7.765508	0.4845136	0.32
-3.0950413	7.765477	0.48450035	0.34
-3.1193957	7.7544484	0.48448345	0.28
-3.156781	7.7784076	0.48547637	0.36
-3.1632328	7.684395	0.48242968	0.62
-3.1895835	7.6813636	0.4834154	0.38
-3.2199523	7.6863294	0.48340288	0.33
-3.248315	7.686297	0.48438898	0.34
-3.280682	7.6972604	0.48437828	0.36
-3.3090425	7.6972275	0.48536444	0.35
-3.3334012	7.6851983	0.48534682	0.35
-3.3495808	7.69118	0.48534173	0.35
-3.3799515	7.694145	0.4853283	0.36
-3.425353	7.734095	0.48732513	0.18
-3.4627306	7.755053	0.4883169	0.6
-3.4921002	7.754019	0.4893021	0.6
-3.5194523	7.7509866	0.48928735	0.59
-3.5488112	7.751952	0.48927352	0.61
-3.5639987	7.751934	0.49026614	0.6
-3.5903454	7.746903	0.4902509	0.61
-3.622717	7.7528653	0.490238	0.61
-3.656086	7.761826	0.4912261	0.63
-3.6804368	7.749797	0.49120837	0.62
-3.7118013	7.7537594	0.49219507	0.62
-3.7401547	7.7517257	0.49218026	0.62
-3.7583437	7.7587047	0.49217483	0.62
-3.7897186	7.7596674	0.49316	0.61
-3.8170667	7.7556343	0.49314472	0.62
-3.8494377	7.759596	0.49413094	0.61
-3.8807995	7.762559	0.49411714	0.61
-3.907152	7.754526	0.49410033	0.62
-3.9385118	7.7574887	0.49508652	0.61
-3.9627194	7.7744603	0.4960832	0.61
-3.9910696	7.771426	0.4960679	0.62
-4.021433	7.770389	0.4970526	0.62
-4.0517955	7.7693524	0.49703735	0.61
-4.0771413	7.7593203	0.49701995	0.62
-4.111515	7.7652793	0.49800628	0.64
-4.1478863	7.776236	0.49899417	0.63
-4.1650662	7.7802153	0.49898785	0.62
-4.192418	7.773181	0.498971	0.61
-4.2257843	7.7771406	0.4999568	0.62
-4.252138	7.767107	0.49993885	0.62
-4.2824974	7.7650695	0.49992305	0.63
-4.3188696	7.7740254	0.50091	0.62
-4.3410683	7.7849994	0.5019049	0.62
-4.3664126	7.7739663	0.5018869	0.62
-4.3997765	7.7769256	0.5028722	0.61
-4.4311366	7.7758865	0.5028565	0.6
-4.4594874	7.7698507	0.50283957	0.61
-4.496862	7.778805	0.5038261	0.61
-4.527218	7.775767	0.5048098	0.59
-4.544405	7.7767453	0.5048019	0.6
-4.577767	7.7787037	0.5047868	0.6
-4.6081247	7.7746654	0.50576997	0.6
-4.6404886	7.7736244	0.50575376	0.6
-4.675853	7.77858	0.50673926	0.59
-4.7082086	7.778539	0.50772357	0.57
-4.7395735	7.7745	0.5077062	0.57
-4.7577567	7.777477	0.507699	0.56
-6.823775	11.224303	0.6445426	0.52
-6.830071	11.153286	0.6425063	0.58
-6.8804398	11.158223	0.6434892	0.68
-6.933816	11.167156	0.64447284	0.69
-6.973169	11.152103	0.64545035	0.68
-7.025544	11.158038	0.646433	0.68
-7.0597425	11.174996	0.6474279	0.68
-7.0990925	11.1599455	0.64740545	0.69
-7.1524644	11.167877	0.64838856	0.7
-7.205838	11.17481	0.64937127	0.68
-7.2481966	11.162754	0.65034896	0.7
-7.293552	11.157696	0.6513289	0.68
-7.347932	11.163626	0.6523107	0.69
-7.3751173	11.167591	0.6523021	0.71
-7.394432	11.12056	0.6512715	0.55
-7.4047337	11.059538	0.6502374	0.55
-7.4030128	10.981528	0.6481995	0.55
-7.4103084	10.917509	0.64616483	0.55
-7.4176106	10.85249	0.6441295	0.55
-7.412885	10.772485	0.64209133	0.54
-7.4100275	10.730482	0.6410714	0.55
-7.4153223	10.665465	0.6390365	0.57
-7.4146113	10.5914545	0.6369993	0.57
-7.4168973	10.524441	0.63496435	0.57
-7.424199	10.463422	0.6329303	0.57
-7.424488	10.393411	0.6308943	0.56
-7.417627	10.347412	0.62987345	0.57
-7.4239244	10.287394	0.62784	0.58
-7.4232135	10.217383	0.625804	0.57
-7.4245043	10.151371	0.6247692	0.57
-7.4298024	10.091354	0.62273574	0.59
-7.429092	10.023343	0.62070036	0.57
-7.438399	9.969322	0.6196681	0.58
-7.427528	9.921329	0.61764735	0.59
-7.428818	9.858315	0.61661345	0.57
-7.4401293	9.808292	0.6145822	0.59
-7.486491	9.80623	0.6155616	0.61
-7.532856	9.803168	0.61654055	0.62
-7.575207	9.79611	0.6175191	0.71
-7.577508	9.734096	0.6154848	0.4
-7.659778	9.809999	0.6194911	0.57
-7.712141	9.815929	0.6204723	0.57
-7.753498	9.8048725	0.62144905	0.63
-7.805871	9.807802	0.6224288	0.58
-7.8141713	9.755781	0.6213971	0.53
-7.841502	9.72774	0.6203704	0.64
-8.074127	9.959469	0.63139886	0.41
-8.097306	9.956436	0.6323876	0.34
-8.050532	9.833477	0.6283403	0.29
-7.985737	9.688537	0.6222883	0.35
-8.008063	9.6535	0.6222596	0.37
-7.9863224	9.565512	0.6192203	0.31
-8.025675	9.551455	0.62019587	0.18
-7.462192	8.805075	0.5880205	0.39
-7.454331	8.767077	0.58700234	0.62
-7.4566307	8.714064	0.584971	0.63
-7.4639454	8.666044	0.58394015	0.6
-7.473255	8.622022	0.58291066	0.62
-7.4675484	8.560018	0.58187735	0.62
-7.4708486	8.510002	0.5798468	0.63
-7.4681487	8.451994	0.57881415	0.61
-7.457287	8.412	0.5777956	0.58
-7.218269	8.082259	0.56370986	0.55
-7.224579	8.038241	0.56268066	0.55
-7.2228737	7.9862323	0.56165034	0.55
-7.233196	7.946209	0.5606215	0.55
-7.2324905	7.8961997	0.55859166	0.54
-7.224639	7.8612027	0.55757415	0.56
-7.2489705	7.839164	0.5575495	0.56
-7.2943373	7.839101	0.5585283	0.61
-7.3406973	7.841037	0.5595079	0.62
-7.3860598	7.840973	0.56148684	0.65
-7.4354277	7.8449054	0.56246626	0.64
-7.4777865	7.840845	0.56344414	0.72
-7.4839454	7.822832	0.56243026	0.63
-7.481244	7.7708244	0.5613995	0.64
-7.4855566	7.7258077	0.56036973	0.62
-7.4938717	7.6857867	0.5593411	0.62
-7.487164	7.6307826	0.55831003	0.61
-7.4854674	7.5807734	0.5562796	0.62
-7.4947834	7.542751	0.5562514	0.61
-7.4869266	7.510754	0.55523497	0.61
-7.4802217	7.456751	0.5532041	0.59
-7.4845357	7.413734	0.55217487	0.6
-7.4868417	7.36972	0.55114585	0.58
-7.5271983	7.3636613	0.55212283	0.56
-7.584574	7.3745823	0.5541026	0.61
-7.62793	7.37152	0.5550802	0.63
-7.661121	7.3814754	0.55607086	0.64
-7.7074833	7.3804092	0.5570483	0.61
-7.7478375	7.3733506	0.5570248	0.62
-7.800202	7.3782773	0.55900323	0.63
-7.856574	7.386199	0.5599818	0.63
-7.8959208	7.378141	0.5609582	0.63
-7.945288	7.3780704	0.56193495	0.61
-7.9834857	7.391019	0.5639254	0.62
-8.028839	7.3879533	0.5649022	0.62
-8.038156	7.3499303	0.5638732	0.43
-8.033458	7.298923	0.56284225	0.57
-8.052784	7.2708883	0.5618149	0.65
-8.081117	7.251842	0.56278914	0.55
-8.276647	7.3845973	0.5707843	0.61
-8.308829	7.391553	0.5717738	0.64
-8.3652	7.395473	0.57275015	0.62
-8.424569	7.4023895	0.5747272	0.63
-8.466922	7.3933253	0.5757016	0.64
-8.5222845	7.396247	0.5766778	0.62
-8.575649	7.39617	0.57765305	0.61
-8.611844	7.40412	0.5786416	0.63
-8.6631975	7.403045	0.58061713	0.61
-8.720564	7.405963	0.58159256	0.63
-8.775928	7.4068832	0.58356774	0.62
-8.826281	7.403809	0.5845425	0.63
-8.880644	7.4027305	0.5855168	0.63
-8.933005	7.3996534	0.5864907	0.61
-8.977202	7.4135933	0.5884797	0.61
-9.046579	7.424495	0.5904551	0.64
-9.094933	7.417423	0.5914283	0.63
-9.145279	7.4133487	0.59240264	0.61
-9.207646	7.4172587	0.59437674	0.61
-9.2590065	7.411182	0.59534925	0.62
-9.317369	7.4110966	0.59732264	0.62
-9.365565	7.4270315	0.5983113	0.6
-9.428935	7.4299397	0.60028446	0.62
-9.478286	7.421865	0.6012567	0.61
-9.5386505	7.4217763	0.6032293	0.59
-9.603017	7.424683	0.60420203	0.62
-9.656366	7.4196033	0.6061746	0.61
-9.726738	7.426502	0.6081474	0.6
-9.777938	7.4424324	0.609135	0.61
-9.830292	7.434353	0.611106	0.61
-9.887649	7.4302673	0.6120774	0.61
-9.951013	7.430174	0.61404884	0.62
-10.004358	7.4230933	0.61502016	0.61
-10.077729	7.4299874	0.6169919	0.62
-10.136087	7.4248996	0.6189622	0.62
-10.193294	7.442821	0.6199488	0.62
-11.040391	8.022758	0.6549623	0.19
-11.073712	7.9957004	0.65492994	0.55
-10.87683	7.7979264	0.6458845	0.31
-11.140369	7.938583	0.6558631	0.48
-10.984521	7.7737594	0.64882123	0.17
-11.055882	7.7736545	0.6497899	0.67
-10.866857	7.6128807	0.64176476	0.3
-11.1374	7.754527	0.6517415	0.58
-11.127692	7.695522	0.65070605	0.52
-11.160014	7.6674647	0.650673	0.59
-11.170326	7.6224337	0.65063804	0.6
-11.158611	7.5634317	0.64860314	0.58
-11.158905	7.513414	0.647569	0.59
-11.151048	7.4824157	0.64655125	0.59
-11.1963825	7.4633417	0.6475184	0.56
-11.269745	7.462232	0.6494854	0.57
-11.350109	7.466113	0.6524529	0.59
-11.420469	7.4620075	0.65341926	0.59
-11.493828	7.459897	0.65538573	0.57
-11.558031	7.4768066	0.6583693	0.56
-11.633394	7.4746933	0.66033506	0.57
-11.71776	7.478569	0.66230094	0.56
-11.805124	7.4844403	0.665267	0.59
-11.869478	7.47334	0.6662314	0.58
-11.944834	7.470227	0.66819656	0.55
-12.028198	7.4711018	0.67116106	0.57
-12.095399	7.4880075	0.67314357	0.54
-12.185771	7.491873	0.6761072	0.55
-12.269131	7.491748	0.67807114	0.54
-12.347488	7.4876294	0.6800345	0.55
-12.430848	7.486503	0.6829978	0.54
-12.517211	7.4863734	0.6849606	0.57
-12.594564	7.4802556	0.68692315	0.55
-12.676777	7.50314	0.68990374	0.58
-12.769137	7.506002	0.69286615	0.55
-12.847492	7.4988813	0.6948277	0.52
-12.938858	7.498744	0.6967885	0.53
-13.033221	7.5006027	0.6997495	0.52
-13.117578	7.4954734	0.70271003	0.52
-13.217946	7.499324	0.70566994	0.53
-13.302152	7.5212054	0.70764935	0.5
-13.388507	7.5160728	0.71060914	0.52
-13.4838705	7.5149283	0.71356785	0.49
-13.581233	7.5147815	0.7155265	0.5
-13.674593	7.5116396	0.7184848	0.51
-13.776956	7.5134854	0.7214429	0.52
-13.8641615	7.5343614	0.72442067	0.52
-13.9605255	7.530214	0.7273771	0.5
-14.061884	7.5300603	0.73033434	0.51
-14.157243	7.5249143	0.7332906	0.52
-14.24459	7.515778	0.73524755	0.67
-15.179545	7.956533	0.7701643	0.33
-15.389974	8.008234	0.777113	0.33
-15.447159	8.007147	0.7790887	0.36
-15.562519	8.006971	0.782041	0.29
-15.497756	7.912033	0.779002	0.26
-15.500041	7.852006	0.7779594	0.38
-15.576374	7.8308816	0.77991325	0.48
-15.581658	7.772851	0.7788706	0.52
-15.575934	7.7098346	0.777829	0.52
-15.56507	7.6738367	0.77680826	0.53
-15.568356	7.6148086	0.77576554	0.54
-15.588647	7.5657578	0.7757226	0.44
-15.713012	7.5665684	0.77967185	0.43
-15.836374	7.5663805	0.7836208	0.42
-15.960734	7.5661917	0.78656936	0.44
-16.075954	7.590026	0.7905387	0.44
-16.194307	7.5858436	0.7944871	0.43
-16.317665	7.5826545	0.7974342	0.41
-16.46604	7.590431	0.8023788	0.43
-16.592402	7.586237	0.806324	0.42
-16.724762	7.5850344	0.810269	0.43
-16.85612	7.5828333	0.81421375	0.43
-16.976334	7.6056595	0.8181808	0.46
-17.105692	7.6004596	0.82212436	0.63
-18.213644	8.031946	0.8619785	0.26
-18.288961	7.9978166	0.8639242	0.27
-18.393297	7.9756484	0.8668667	0.22
-18.423584	7.9215794	0.8668166	0.3
-18.485891	7.8804674	0.8677626	0.41
-18.474018	7.8414693	0.86674	0.46
-18.4903	7.780419	0.8666904	0.47
-18.481564	7.709402	0.86564374	0.46
-18.481836	7.6413727	0.8645955	0.42
-18.612183	7.628167	0.8685336	0.47
-18.780548	7.629911	0.8734671	0.36
-18.922895	7.6206884	0.87740326	0.47
-19.094128	7.6554413	0.88335913	0.37
-19.252487	7.650196	0.8882919	0.46
-19.428848	7.6519265	0.89422244	0.35
-19.479143	7.601828	0.8951667	0.65
-19.594475	7.57664	0.89810264	0.35
-19.769836	7.574371	0.9030309	0.48
-20.77464	7.8909655	0.9388552	0.27
-21.007895	7.9426303	0.9467991	0.4
-21.014158	7.8705893	0.94574577	0.41
-21.011417	7.7945604	0.944693	0.52
-21.024685	7.72551	0.9446387	0.4
-21.00193	7.643509	0.9425894	0.59
-21.111248	7.6093264	0.9455217	0.38
-21.31561	7.6090117	0.95244044	0.37
-21.94106	7.796133	0.9743263	0.35
-22.018353	7.7469926	0.9762609	0.39
-22.007605	7.6659737	0.97420746	0.62
-22.163935	7.6437235	0.9791299	0.43
-22.401308	7.64836	0.9870397	0.26
-23.046875	7.7914305	1.0088876	0.3
-23.009983	7.738464	1.0068644	0.55
-23.060257	7.676359	1.0078005	0.42
-23.31663	7.6819673	1.0157039	0.29
-24.510443	7.9942694	1.0574588	0.29
-24.527693	7.916208	1.0573968	0.5
-24.556953	7.841129	1.0573319	0.27
-24.538187	7.751117	1.0552752	0.55
-24.562323	7.7160645	1.0562408	0.4
-24.851698	7.722622	1.0651326	0.25
-25.328156	7.7859163	1.0809922	0.33
-25.605516	7.785489	1.0898839	0.46
-25.891884	7.7850475	1.0987724	0.42
-26.979593	8.023479	1.1365204	0.22
-27.251942	8.013055	1.1444076	0.34
-27.259062	7.969024	1.1443737	0.4
-27.278305	7.881954	1.1443043	0.39
-27.382582	7.819765	1.1472195	0.39
-27.706947	7.8202653	1.1570946	0.38
-28.037312	7.820756	1.1679673	0.37
-28.314653	7.80332	1.176848	0.44
-28.330774	7.7602754	1.1768111	0.29
-28.568098	7.729895	1.1836978	0.34
-28.924465	7.7303452	1.1955608	0.34
-29.302837	7.7347636	1.2074184	0.32
-29.671202	7.7341943	1.2202764	0.32
-30.061573	7.7365937	1.2321283	0.32
-30.466946	7.740969	1.2459757	0.37
-30.840195	7.7844133	1.2578638	0.29
-31.285574	7.7947307	1.2727005	0.36
-31.717949	7.798064	1.2865374	0.33
-32.15432	7.7993917	1.3003715	0.33
-32.59268	7.799714	1.3152043	0.32
-33.074066	7.806974	1.3310257	0.36
-33.55444	7.810234	1.3458449	0.32
-34.055714	7.871488	1.3626976	0.32
-34.565086	7.8767037	1.3795073	0.31
-35.07246	7.87792	1.3963152	0.31
-35.611835	7.883089	1.4141139	0.3
-36.17021	7.8892293	1.4319062	0.29
-36.462498	7.834752	1.4407563	0.27
-39.6277	8.389122	1.5489522	0.19
-39.72482	8.344951	1.5518842	0.23
-40.0601	8.285404	1.5627153	0.1
-40.73048	8.292372	1.584467	0.13
-41.234806	8.261577	1.6002548	0.0
-41.76714	8.23274	1.6180335	0.0
-43.915936	8.516554	1.6904253	0.11
-44.997406	8.580913	1.726064	0.0
-45.78871	8.658726	1.7528216	0.09
-46.06694	8.562249	1.7616487	0.19
-46.236134	8.444931	1.7665019	0.28
-46.78443	8.39406	1.7832599	0.32
-47.66881	8.400694	1.8129326	0.2
-48.595196	8.407265	1.8435895	0.16
-49.550518	8.49383	1.8752927	0.13
-49.79571	8.376393	1.8831174	0.47
-50.52203	8.33625	1.9068166	0.12
-52.322605	8.466528	1.9662348	0.3
-52.739826	8.365834	1.980007	0.0
-55.185528	8.578153	2.0622427	0.0
-56.247887	8.563502	2.0968354	0.0
-57.127144	8.606162	2.126537	0.0
-73.12191	10.789472	2.667113	0.0
-73.20294	10.567238	2.6689277	0.0
-65.65631	9.265285	2.411822	0.06
-65.68938	9.061135	2.4116657	0.08
-65.569405	8.835211	2.4065504	0.0
-65.63047	8.635019	2.407386	0.0
-66.22862	8.60808	2.427144	0.0
-65.96462	8.364371	2.4170694	0.0
-66.63181	8.237276	2.4387302	0.0
-69.33638	8.352147	2.528805	0.0
-66.23384	7.7676635	2.4235437	0.0
-65.86782	7.515106	2.4104993	0.0
-65.529816	7.26951	2.3974493	0.13
-65.46583	7.1585546	2.3953934	0.0
-65.561905	6.9613094	2.3972158	0.0
-65.63697	6.762096	2.3990443	0.0
-65.67603	6.5589356	2.3998833	0.0
-67.837425	6.5605917	2.4710798	0.0
-67.95648	6.357307	2.4748888	0.0
-67.788506	6.128455	2.4677856	0.0
-71.53207	6.3537707	2.593556	0.0
-72.86228	6.242657	2.6379812	0.0
-73.50538	6.0655746	2.6586142	0.0
-68.70276	5.452708	2.495955	0.0
-68.29275	5.20522	2.481927	0.0
-68.75184	5.0244207	2.4966242	0.0
-69.38395	4.8523574	2.5172634	0.0
-69.36196	4.741337	2.5161905	0.0
-70.25209	4.5818806	2.544743	0.0
-68.614944	4.2592554	2.4891145	0.0
-68.71598	4.0499964	2.491923	0.0
-68.85603	3.8426764	2.4967182	0.0
-74.37558	3.916169	2.6807237	0.0
-68.10802	3.4806557	2.4707286	0.0
-67.90103	3.2568657	2.4626398	0.0
-67.86306	3.0428183	2.461495	0.0
-68.099106	2.8393526	2.4682565	0.0
-72.883484	2.8099313	2.6284606	0.0
-72.67648	2.574135	2.6213624	0.0
-72.780495	2.3498628	2.6241572	0.0
-72.7565	2.234843	2.6230803	0.0
-72.96352	2.013413	2.6298387	0.0
-72.92953	1.7843523	2.6276805	0.0
-79.27982	1.6894749	2.8402596	0.0
-72.600525	1.321632	2.6164563	0.0
-72.53853	1.0936147	2.614308	0.0
-72.77154	0.86914307	2.6210532	0.0
-73.224556	0.7603874	2.636804	0.0
-73.81857	0.3042415	2.6562412	0.0
-73.68756	0.07332998	2.6511152	0.0
-72.689384	0.072294004	2.7168667	0.0
-72.62709	-0.1579178	2.7149415	0.0
-72.637436	-0.27195916	2.7149937	0.0
-72.770134	-0.5028691	2.7201405	0.0
-72.90283	-0.7337797	2.7242873	0.0
-73.97954	-0.9782348	2.7617893	0.0
-72.05522	-1.1803155	2.6961606	0.0
-71.4419	-1.395373	2.675023	0.0
-71.65694	-1.7392119	2.683246	0.0
-71.53963	-1.9625053	2.679295	0.0
-71.46097	-2.073683	2.6763117	0.0
-71.61666	-2.3045573	2.682465	0.0
-75.55652	-2.6706402	2.8170812	0.0
-75.60023	-2.9116929	2.8191974	0.0
-71.879745	-2.995496	2.691847	0.0
-71.98643	-3.2274466	2.6959815	0.0
-71.85011	-3.448768	2.692021	0.0
-71.909454	-3.5647342	2.6940901	0.0
-71.92815	-3.7938194	2.69519	0.0
-72.12684	-4.032631	2.702361	0.0
-71.99652	-4.2539425	2.6994019	0.0
-72.72927	-4.5279446	2.7247858	0.0
-72.63395	-4.752204	2.7218404	0.0
-72.88931	-4.883874	2.7309887	0.06
-46.79353	-3.2824876	1.836582	0.1
-46.739094	-3.427645	1.8346156	0.13
-46.788666	-3.580645	1.8366913	0.0
-46.78123	-3.7287302	1.8377433	0.0
-72.79573	-6.0335903	2.7314115	0.0
-72.6374	-6.250943	2.726438	0.0
-72.97578	-6.3964915	2.7386224	0.0
-73.34151	-6.662057	2.7518642	0.0
-73.48221	-6.9089613	2.7570143	0.0
-74.245995	-7.216931	2.7844222	0.0
-74.03266	-7.4323683	2.777426	0.0
-74.47441	-7.713823	2.7937021	0.0
-74.32507	-7.9361634	2.7897322	0.0
-74.28242	-8.050286	2.7887604	0.14
-57.024445	-6.3641777	2.1955957	0.25
-56.91103	-6.533437	2.1926157	0.12
-55.91548	-6.5990114	2.1582623	0.29
-54.47784	-6.60424	2.1097178	0.23
-53.49927	-6.657782	2.0763652	0.12
-52.455673	-6.6964173	2.041982	0.3
-51.380775	-6.642055	2.0045521	0.1
-50.355167	-6.6716585	1.9701713	0.18
-49.32155	-6.69427	1.9347843	0.29
-47.52234	-6.7570877	1.8741173	0.47
-46.626717	-6.7804856	1.8447815	0.16
-46.04416	-6.8454204	1.8245802	0.31
-46.051437	-6.9204454	1.825609	0.34
-46.054993	-7.0705137	1.8266623	0.34
-46.01554	-7.2136455	1.8256965	0.31
-46.0421	-7.366679	1.8277594	0.31
-46.066658	-7.5197163	1.8298215	0.32
-46.076218	-7.671776	1.8308771	0.31
-46.090496	-7.7487907	1.831909	0.32
-46.09305	-7.8988605	1.8329611	0.32
-46.100605	-8.050922	1.8340156	0.32
-46.102158	-8.2009945	1.8350672	0.32
-46.106716	-8.353061	1.8361202	0.32
-46.098267	-8.502147	1.8361672	0.32
-46.086815	-8.650236	1.8372126	0.32
-46.111095	-8.730237	1.838249	0.3
-46.128654	-8.885285	1.8403077	0.32
-46.13021	-9.037356	1.841359	0.31
-46.11175	-9.184456	1.8414007	0.32
-46.12231	-9.338513	1.8424561	0.3
-46.13386	-9.49257	1.8445116	0.31
-46.122414	-9.642661	1.8445567	0.4
-19.507927	-4.1341934	0.91330105	0.12
-19.376326	-4.1714163	0.9092553	0.19
-46.14535	-10.181883	1.8497427	0.35
-46.15191	-10.336947	1.8507959	0.34
-37.57678	-8.549357	1.5508322	0.15
-37.50327	-8.657524	1.5488362	0.0
-29.951591	-7.0734496	1.2843347	0.19
-29.754011	-7.1277814	1.2782701	0.32
-29.384369	-7.1383586	1.2661232	0.34
-29.023724	-7.1489215	1.2539796	0.35
-28.689083	-7.163446	1.2438473	0.38
-28.376213	-7.1339164	1.2327113	0.36
-28.04357	-7.1454363	1.2215784	0.38
-27.73093	-7.1599274	1.2114543	0.38
-27.416288	-7.1724195	1.2013284	0.35
-27.107643	-7.1839027	1.1912044	0.36
-26.821009	-7.2003536	1.1820905	0.37
-26.538366	-7.214798	1.1729774	0.37
-26.247723	-7.226253	1.1628599	0.36
-25.979855	-7.1976542	1.1537414	0.36
-25.694208	-7.2071	1.1446248	0.38
-25.411558	-7.215541	1.1355091	0.38
-25.150913	-7.22795	1.1264033	0.4
-24.921282	-7.248315	1.1193122	0.23
-14.056369	-4.1646614	0.73197526	0.55
-24.391756	-7.222121	1.1020831	0.4
-24.174122	-7.2414665	1.094996	0.27
-14.143435	-4.3135986	0.73603725	0.38
-14.142842	-4.3626227	0.7370446	0.55
-14.133252	-4.409661	0.73704743	0.45
-14.047627	-4.4328046	0.7340122	0.33
-14.00102	-4.4678936	0.73299634	0.61
-22.755007	-7.2556667	1.048396	0.39
-22.553368	-7.270985	1.0423131	0.3
-22.336721	-7.2803245	1.0352222	0.43
-22.156088	-7.300613	1.0291489	0.24
-13.727738	-4.60038	0.7258908	0.56
-13.482029	-4.5667443	0.7177728	0.27
-13.249128	-4.51308	0.7086576	0.37
-13.148487	-4.5262423	0.70561266	0.54
-13.060852	-4.543386	0.70357406	0.32
-12.863162	-4.521682	0.6964788	0.53
-12.868568	-4.569696	0.6974874	0.38
-12.874981	-4.618709	0.69849664	0.45
-12.955423	-4.6936197	0.70154405	0.36
-13.026661	-4.7425327	0.70458394	0.51
-13.065085	-4.8035016	0.7066099	0.28
-12.984452	-4.8216352	0.7035741	0.46
-12.978853	-4.8666644	0.70457727	0.52
-13.037288	-4.9356065	0.7066138	0.18
-12.720538	-4.865063	0.69545406	0.42
-12.587873	-4.861267	0.69139004	0.34
-12.573063	-4.8782973	0.691385	0.44
-12.563466	-4.9213324	0.6913855	0.43
-12.575875	-4.972337	0.6923975	0.4
-12.553271	-5.010389	0.6923911	0.51
-12.574687	-5.0653815	0.69340795	0.23
-12.494043	-5.079512	0.69137055	0.59
-13.16081	-5.394626	0.7167316	0.22
-12.6447315	-5.210339	0.6974591	0.35
-12.708169	-5.283274	0.7004987	0.46
-12.697567	-5.32631	0.7004987	0.38
-12.671957	-5.3633666	0.7004906	0.45
-12.699383	-5.423351	0.70251113	0.38
-12.651755	-5.450437	0.7004911	0.45
-12.66217	-5.5034447	0.70150244	0.32
-12.795447	-5.5842752	0.7075775	0.48
-12.876901	-5.668187	0.71062773	0.42
-12.910328	-5.732164	0.7126519	0.25
-12.912732	-5.7821827	0.7136593	0.56
-12.992178	-5.866097	0.7177087	0.27
-12.888528	-5.870259	0.7136581	0.41
-12.873925	-5.9133005	0.71365607	0.39
-12.879129	-5.940304	0.7146619	0.33
-12.827502	-5.9663944	0.71363944	0.44
-12.787889	-5.99847	0.71262354	0.35
-12.72525	-6.0185747	0.71059465	0.38
-12.723656	-6.0675983	0.7115997	0.34
-12.685033	-6.0986714	0.710584	0.48
-12.733267	-6.146618	0.7126138	0.43
-13.153941	-6.39808	0.7298552	0.38
-13.209387	-6.4770284	0.7328928	0.41
-13.560012	-6.698585	0.74709636	0.27
-13.643476	-6.7934976	0.7511505	0.43
-13.823003	-6.9362826	0.75825906	0.29
-13.733352	-6.9464245	0.7562157	0.59
-14.319939	-7.266661	0.77855176	0.21
-14.552506	-7.4413776	0.78869206	0.56
-14.556919	-7.5013957	0.78970295	0.59
-14.5613365	-7.5624146	0.79071397	0.69
-14.513134	-7.6555266	0.7907035	0.58
-14.444501	-7.678641	0.78867257	0.67
-14.719893	-7.852292	0.79983515	0.34
-14.857402	-7.9851356	0.8059232	0.47
-14.737736	-7.9823174	0.8028632	0.18
-14.010647	-7.6522923	0.7754509	0.46
-13.960021	-7.6823816	0.77442944	0.66
-14.136555	-7.836175	0.78154	0.25
-14.322098	-7.996957	0.79065645	0.35
-14.23825	-7.981078	0.7876117	0.32
-14.157601	-7.995207	0.7855729	0.16
-13.441503	-7.65416	0.7581612	0.43
-13.373861	-7.6722703	0.7561288	0.72
-13.142105	-7.5975933	0.74799955	0.22
-12.811273	-7.4640436	0.7358112	0.59
-12.772649	-7.496115	0.7347949	0.53
-12.7058	-7.484212	0.7327586	0.46
-12.615143	-7.4863505	0.7307113	0.47
-12.531487	-7.4914794	0.7276679	0.45
-12.438822	-7.4906197	0.72561896	0.46
-12.366169	-7.5007343	0.72358173	0.45
-12.287519	-7.507857	0.7205408	0.48
-12.207861	-7.5129795	0.71849906	0.48
-12.137012	-7.4970803	0.71645945	0.48
-12.069357	-7.5081873	0.71442455	0.5
-11.975693	-7.504328	0.7113739	0.48
-11.900039	-7.5104446	0.70933396	0.5
-11.830392	-7.520554	0.70729744	0.46
-11.749725	-7.5216765	0.70525396	0.5
-11.678874	-7.5037766	0.70321363	0.47
-11.605213	-7.5088897	0.7011742	0.54
-11.515546	-7.5040236	0.69812477	0.66
-11.297774	-7.41632	0.6899967	0.25
-11.261142	-7.443385	0.68997926	0.18
-11.3015785	-7.5213532	0.69200927	0.36
-11.244939	-7.536444	0.69097954	0.49
-11.186091	-7.523528	0.6889458	0.49
-11.11343	-7.5266385	0.6869058	0.47
-11.043768	-7.530745	0.68486756	0.5
-10.980121	-7.5398445	0.68283296	0.51
-10.8974495	-7.5349674	0.6807863	0.49
-10.84381	-7.550053	0.67975765	0.59
-10.832192	-7.592086	0.6797551	0.57
-10.850408	-7.630072	0.68176895	0.57
-10.8398	-7.674104	0.68176717	0.57
-10.848212	-7.7321124	0.68277746	0.56
-10.85261	-7.7861247	0.6847851	0.58
-10.849012	-7.836148	0.6847879	0.57
-10.846408	-7.88617	0.6857913	0.57
-10.854623	-7.919169	0.68679917	0.56
-10.85302	-7.970189	0.6878032	0.57
-10.863435	-8.031194	0.68981516	0.57
-10.856829	-8.079222	0.6898162	0.56
-10.854225	-8.130243	0.69081974	0.54
-10.85263	-8.183264	0.69182414	0.55
-10.853031	-8.237282	0.6928298	0.57
-10.8612385	-8.270281	0.69383776	0.56
-10.865648	-8.328294	0.6958462	0.57
-10.869053	-8.385307	0.69685394	0.54
-10.865445	-8.436331	0.6978571	0.55
-10.8608465	-8.488355	0.6988599	0.57
-10.863251	-8.54537	0.6998671	0.56
-10.860656	-8.599392	0.7008713	0.57
-10.878874	-8.641379	0.70188606	0.54
-10.876275	-8.6954	0.7028903	0.55
-10.873673	-8.749422	0.70389456	0.56
-10.876084	-8.808437	0.70590216	0.55
-10.867473	-8.857466	0.70590246	0.55
-10.870881	-8.91748	0.70791084	0.54
-10.89111	-8.963466	0.7089275	0.55
-10.886511	-9.017489	0.7099307	0.55
-10.885911	-9.074508	0.7119366	0.55
-10.879311	-9.127536	0.7119386	0.53
-10.872709	-9.180561	0.7129407	0.54
-10.878118	-9.243573	0.7149508	0.56
-10.880525	-9.304589	0.71595895	0.53
-10.895747	-9.34758	0.71797264	0.51
-10.890141	-9.401605	0.7189755	0.52
-10.8925495	-9.46362	0.7199839	0.52
-10.891956	-9.52364	0.72099036	0.54
-10.888356	-9.580663	0.7219948	0.52
-10.897771	-9.649669	0.7240083	0.52
-10.899182	-9.712686	0.7260164	0.53
-10.903394	-9.74769	0.727023	0.52
-10.903794	-9.808707	0.7280304	0.52
-10.908212	-9.875722	0.72904086	0.53
-10.900606	-9.930748	0.7310429	0.52
-10.899015	-9.992769	0.7320494	0.51
-10.905425	-10.060779	0.7340613	0.5
-10.8988285	-10.118806	0.73506445	0.52
-10.916053	-10.166795	0.73608035	0.51
-10.914462	-10.2298155	0.7380871	0.5
-10.910866	-10.290837	0.73909247	0.52
-10.92028	-10.363845	0.741107	0.51
-10.91869	-10.427865	0.742114	0.51
-10.910092	-10.485893	0.7431162	0.51
-10.908497	-10.549913	0.74512327	0.5
-10.935731	-10.608891	0.7471467	0.5
-10.928137	-10.668918	0.7481499	0.48
-10.933551	-10.74093	0.75016224	0.5
-10.931959	-10.806951	0.7511698	0.51
-10.925365	-10.868977	0.7531739	0.49
-10.91877	-10.931003	0.75417805	0.5
-10.920182	-11.0010195	0.75618804	0.5
-10.934401	-11.049011	0.7572027	0.49
-10.943824	-11.128019	0.7592186	0.48
-10.943234	-11.197039	0.7612274	0.5
-10.936641	-11.261064	0.76223207	0.49
-10.938053	-11.33308	0.7642426	0.48
-10.941472	-11.408094	0.7662547	0.48
-10.948687	-11.451096	0.7672648	0.49
-10.95611	-11.531106	0.7692801	0.48
-10.959522	-11.606119	0.7712923	0.49
-10.945928	-11.666155	0.7722926	0.52
-10.906291	-11.697218	0.77227354	0.7
-11.1029415	-11.97901	0.7834287	0.19
-11.240523	-12.20087	0.79254115	0.16
-11.270771	-12.271844	0.79556906	0.14
-11.157465	-12.304011	0.79350734	0.36
-11.129852	-12.352062	0.79349816	0.52
-11.078204	-12.373139	0.79347086	0.5
-11.007534	-12.373239	0.7914292	0.52
-10.990932	-12.433276	0.79242826	0.47
-11.008161	-12.491265	0.7944469	0.68
-11.111709	-12.686166	0.8015367	0.0
-4.841494	-5.738332	0.4808058	0.14
-4.8388696	-5.771344	0.48080313	0.35
-4.838243	-5.806354	0.48180205	0.24
-11.169676	-13.119184	0.8136362	0.45
-11.134051	-13.1612425	0.8146217	0.53
-11.069388	-13.169333	0.81258494	0.47
-11.013741	-13.188415	0.8125551	0.48
-11.032184	-13.293412	0.8155822	0.68
-11.1037	-13.46335	0.8216508	0.0
-11.150187	-13.605317	0.82570046	0.0
-11.216334	-13.904288	0.835787	0.17
-11.173699	-13.940355	0.83576775	0.5
-11.135074	-13.982416	0.8357519	0.49
-11.064407	-13.985514	0.83371073	0.47
-10.989728	-13.981615	0.83266616	0.59
-10.998956	-14.038614	0.8336808	0.38
-11.015399	-14.148613	0.8377084	0.54
-11.018837	-14.245628	0.8397264	0.39
-11.015257	-14.33265	0.84273857	0.5
-11.018688	-14.429665	0.84475666	0.38
-11.014108	-14.516687	0.8467684	0.51
-11.014542	-14.612706	0.84978473	0.38
-11.028772	-14.677699	0.851804	0.5
-11.034215	-14.781712	0.8548248	0.39
-11.034641	-14.877728	0.8578413	0.52
-11.036074	-14.976745	0.859859	0.39
-11.023491	-15.058777	0.8618657	0.51
-11.032934	-15.169785	0.86489034	0.38
-11.044171	-15.235782	0.8669084	0.5
-11.049614	-15.343795	0.86993027	0.36
-11.047041	-15.440816	0.8729457	0.48
-11.052481	-15.549827	0.87596804	0.37
-11.0399	-15.6358595	0.8779758	0.55
-11.035327	-15.7328825	0.8809903	0.48
-3.503279	-5.230092	0.43771002	0.36
-3.4974697	-5.240102	0.43770447	0.26
-11.060457	-16.0319	0.8890584	0.42
-3.527273	-5.3520837	0.4407271	0.27
-3.4715598	-5.307151	0.43867916	0.43
-3.3898091	-5.224247	0.4346089	0.21
-3.3761559	-5.2382684	0.43459615	0.31
-3.449665	-5.382196	0.4406576	0.49
-3.4428341	-5.3892064	0.44065133	0.19
-3.4702704	-5.467184	0.44367397	0.3
-11.088802	-16.902006	0.9142346	0.53
-11.189409	-17.169916	0.92434335	0.0
-3.442745	-5.5742416	0.44564807	0.33
-24.455647	-37.79477	1.7649746	0.11
-24.308973	-37.828964	1.7629089	0.0
-24.18333	-37.89414	1.7628613	0.0
-3.0477703	-5.1256924	0.4252995	0.0
-23.079111	-36.42935	1.699951	0.0
-24.06884	-38.50837	1.7779517	0.09
-3.0196707	-5.169738	0.426272	0.43
-3.22942	-5.5435224	0.44045806	0.27
-3.118619	-5.4036465	0.43435872	0.29
-18.399916	-30.46052	1.4411364	0.0
-23.789516	-39.562866	1.803067	0.16
-18.181591	-30.530806	1.4390383	0.23
-18.2873	-30.926722	1.4521856	0.26
-18.265524	-30.99976	1.4541913	0.16
-17.87438	-30.561197	1.4338845	0.43
-17.798775	-30.652306	1.435866	0.25
-17.634018	-30.591503	1.4307655	0.14
-17.940079	-31.341211	1.458101	0.43
-17.784336	-31.297401	1.4540093	0.21
-17.521404	-31.065702	1.4428173	0.25
-17.45355	-31.060787	1.4417806	0.42
-16.75784	-30.055536	1.4001797	0.2
-16.67121	-30.121653	1.4001496	0.12
-3.3694592	-6.4204755	0.4686007	0.52
-3.345807	-6.4255066	0.46858057	0.16
-2.8021383	-5.481076	0.43106562	0.39
-2.7963226	-5.4910846	0.43106025	0.32
-2.7375867	-5.423151	0.42800453	0.23
-2.8231454	-5.623069	0.43508705	0.19
-2.6725986	-5.422235	0.42694297	0.25
-2.7922392	-5.692118	0.43705985	0.47
-2.677373	-5.513242	0.42994872	0.31
-2.746722	-5.6691732	0.43601704	0.21
-2.625851	-5.4773026	0.42789936	0.32
-2.663321	-5.5932703	0.43193713	0.41
-2.7629116	-5.8321743	0.441037	0.24
-2.3363948	-5.0306144	0.4096141	0.18
-2.2987003	-4.994658	0.40757635	0.37
-2.302083	-5.0396595	0.40957966	0.37
-2.270194	-4.9936943	0.40754762	0.21
-2.2675824	-5.0287023	0.40854496	0.5
-2.2369025	-5.005738	0.40751398	0.25
-2.3455086	-5.2686334	0.41662484	0.22
-2.2546992	-5.12173	0.41153264	0.3
-2.236054	-5.124754	0.41051397	0.29
-2.1442103	-4.9688516	0.4044196	0.29
-2.2005475	-5.1107974	0.40947813	0.23
-2.2259703	-5.2047763	0.41350523	0.5
-8.346536	-18.521639	0.91494095	0.26
-2.3490367	-5.5606637	0.4256368	0.15
-2.1820242	-5.236835	0.4134621	0.19
-2.2154992	-5.355807	0.4174989	0.39
-2.437205	-5.8725877	0.43673587	0.16
-2.1358838	-5.242893	0.41341612	0.18
-2.364812	-5.80667	0.43366385	0.44
-2.3571868	-5.838683	0.43465853	0.19
-2.1711423	-5.4598727	0.4204593	0.3
-2.1324332	-5.415916	0.41841915	0.21
-2.1258051	-5.446927	0.419414	0.43
-2.1370275	-5.4969187	0.42042753	0.19
-2.0923047	-5.437968	0.4183805	0.36
-1.9874202	-5.2320757	0.4102661	0.32
-2.064012	-5.465005	0.4183539	0.18
-1.9932297	-5.3410788	0.41427693	0.46
-1.9815829	-5.359095	0.41426614	0.11
-1.8937527	-5.1891856	0.40816885	0.36
-1.8839161	-5.1871977	0.40715867	0.36
-2.0156505	-5.5670733	0.42131215	0.33
-1.8907135	-5.2991996	0.4111713	0.24
-1.7818111	-5.067311	0.40204766	0.35
-1.861402	-5.3192368	0.41114268	0.25
-1.8567857	-5.357246	0.4121403	0.34
-1.8850543	-5.45622	0.41617516	0.26
-1.8483496	-5.41026	0.41413522	0.3
-1.8046157	-5.343307	0.41108653	0.34
-1.791983	-5.3613234	0.4120749	0.42
-1.9738762	-5.910152	0.4312982	0.32
-1.8770008	-5.6992497	0.42318565	0.28
-1.8362823	-5.641293	0.4211406	0.26
-1.8685699	-5.7592645	0.4251826	0.37
-6.02814	-17.601257	0.85534924	0.13
-1.7249677	-5.4654107	0.41401485	0.19
-1.5923592	-5.1875463	0.40385714	0.24
-1.5937581	-5.244549	0.40586293	0.52
-1.6342704	-5.418514	0.41191888	0.16
-1.812998	-5.9813447	0.43215045	0.43
-1.6469188	-5.5435076	0.415943	0.17
-1.534957	-5.256618	0.4048028	0.28
-1.5283393	-5.292628	0.40679905	0.5
-1.6400911	-5.699526	0.42095163	0.28
-1.6304492	-5.728538	0.42194512	0.17
-1.6336713	-5.771538	0.42295298	0.44
-1.7062986	-6.0674725	0.4330576	0.13
-1.5792986	-5.7215962	0.4208936	0.3
-1.6178175	-5.910564	0.42695326	0.35
-1.6101907	-5.9505744	0.42895058	0.2
-1.6366853	-6.1075535	0.43399575	0.55
-1.5678604	-5.942622	0.4279084	0.09
-1.4797769	-5.676707	0.41778916	0.33
-1.4721582	-5.7167172	0.4197863	0.42
-1.4354358	-5.6547556	0.41674203	0.14
-1.4850187	-5.898712	0.42582175	0.45
-1.3097967	-5.33788	0.4055764	0.23
-1.2630358	-5.2329273	0.4015155	0.23
-1.2223039	-5.148968	0.3984629	0.2
-1.2014271	-5.1029897	0.3964355	0.17
-1.2620625	-5.394936	0.40653345	0.09
-1.1831683	-5.1620126	0.39842263	0.34
-1.1654973	-5.158032	0.3984033	0.31
-1.1418192	-5.1330576	0.397375	0.23
-1.134193	-5.1690674	0.39837116	0.29
-1.2398027	-5.621971	0.4135401	0.2
-1.1016736	-5.1401024	0.3963328	0.19
-1.0709629	-5.0841336	0.39429274	0.4
-1.036224	-5.008168	0.39224553	0.19
-1.1731831	-5.6500444	0.41447642	0.36
-1.0400512	-5.1621704	0.39726952	0.29
-1.1268244	-5.609093	0.41242328	0.0
-1.2867011	-6.3459473	0.43869662	0.05
-1.2790915	-6.4029574	0.43969896	0.14
-1.0535562	-5.4851675	0.40732953	0.22
-0.9218074	-5.041294	0.39212498	0.17
-0.8870669	-4.955328	0.38907477	0.18
-0.9548079	-5.356269	0.4022069	0.16
-0.988149	-5.5532393	0.40927255	0.39
-0.96748376	-5.541261	0.40924937	0.3
-0.85237134	-5.061369	0.39205214	0.4
-0.8306831	-5.0333905	0.39102417	0.28
-0.82606655	-5.0893974	0.39302778	0.38
-0.835546	-5.2253914	0.39705965	0.23
-0.8440218	-5.360386	0.4020909	0.14
-0.8432202	-5.399388	0.40309665	0.45
-0.85470325	-5.5543795	0.4081353	0.25
-0.8661882	-5.714371	0.41417542	0.2
-0.821404	-5.568414	0.40910342	0.21
-0.87512934	-5.9793673	0.42323336	0.53
-0.77200675	-5.486463	0.40603754	0.13
-0.7319892	-5.2985005	0.39896163	0.24
-0.6972365	-5.192534	0.39490557	0.42
-0.6644784	-5.0915656	0.3918521	0.25
-0.6528546	-5.121578	0.39284483	0.32
-0.6442483	-5.171588	0.39384463	0.45
-0.871024	-6.752384	0.44838518	0.2
-0.60991263	-5.1586223	0.39380512	0.23
-0.8425557	-6.7774124	0.4493644	0.53
-0.74844944	-6.2784996	0.43216997	0.1
-0.68048507	-5.9405627	0.42003313	0.38
-0.6497344	-5.8505926	0.41698384	0.34
-0.62100184	-5.77362	0.41393894	0.27
-0.601353	-5.768639	0.41391808	0.4
-0.5846989	-5.778656	0.41390342	0.29
-0.5899696	-5.8906517	0.41793263	0.4
-0.5592156	-5.7906804	0.41488034	0.3
-0.53753287	-5.7627015	0.4138524	0.28
-0.5249146	-5.8087144	0.41484976	0.52
-0.4911162	-5.667746	0.4097846	0.3
-0.4815199	-5.739756	0.41279075	0.32
-0.44648364	-5.5057883	0.404703	0.27
-0.47419178	-5.921764	0.41882443	0.37
-0.472676	-6.0847664	0.4238604	0.18
-0.50245386	-6.5737395	0.44100374	0.0
-0.49287987	-6.6817493	0.44402075	0.12
-0.3591827	-5.493872	0.40360963	0.26
-0.3213007	-5.2599077	0.3955159	0.25
-0.30742356	-5.1999207	0.39348722	0.31
-0.2937801	-5.224933	0.39447835	0.35
-0.2811546	-5.265946	0.39547443	0.37
-0.26249266	-5.2459636	0.3944498	0.26
-0.24985082	-5.282975	0.39544514	0.18
-0.3151863	-6.3989143	0.4337853	0.41
-0.29044065	-6.317937	0.43074143	0.33
-0.2745607	-6.242952	0.42870727	0.41
-0.27209803	-6.4879537	0.43676746	0.09
-0.2331814	-6.18999	0.42665407	0.4
-0.20643584	-6.0760145	0.4225989	0.29
-0.19282252	-6.1510267	0.42560515	0.41
-0.17621447	-6.2040415	0.42660302	0.21
-0.16639501	-6.2080507	0.42659467	0.42
-0.12531732	-5.7420893	0.41143194	0.22
-0.13928692	-6.4580736	0.43563548	0.32
-0.10022989	-6.0001106	0.41947547	0.0
-2.4887722	-67.50363	2.5205333	0.07
-0.038079306	-5.8021674	0.4123607	0.41
-0.037492868	-6.080166	0.42243618	0.32
-0.011530973	-6.5191855	0.43753338	0.46
0.042363416	-5.827238	0.41328773	0.45
0.06004975	-5.809253	0.4132651	0.32
0.07100759	-5.6612644	0.40821218	0.31
0.088656105	-5.6682796	0.40819642	0.38
0.10629262	-5.688295	0.40818444	0.45
0.124046125	-5.584311	0.4051365	0.16
0.1293045	-13.628239	0.6794919	0.18
0.17197196	-13.632275	0.6794661	0.41
0.18569922	-5.762362	0.41112688	0.15
0.21466367	-13.603309	0.67843056	0.59
0.2781737	-13.601359	0.6783899	0.53
0.32083306	-13.617393	0.6793678	0.23
0.36348483	-13.646426	0.6803496	0.52
0.40616128	-13.63746	0.67932016	0.54
0.44883332	-13.635493	0.6792928	0.52
0.49052262	-13.616526	0.6792609	0.64
0.5123479	-13.627543	0.6792506	0.24
0.55501705	-13.630576	0.67922485	0.54
0.5976805	-13.645609	0.6802027	0.54
0.64035565	-13.637642	0.6801737	0.5
0.68105423	-13.610674	0.67914015	0.65
0.7237248	-13.610706	0.67911357	0.36
0.7673813	-13.6267395	0.6790914	0.3
0.7892098	-13.635756	0.6800806	0.51
0.83187973	-13.639789	0.6800554	0.55
0.8745501	-13.643821	0.6800302	0.54
0.91722226	-13.642853	0.6800035	0.54
0.9598953	-13.638885	0.679976	0.55
1.002567	-13.639917	0.67995	0.53
1.024399	-13.640933	0.6799369	0.54
1.0670685	-13.653965	0.6809147	0.54
1.1097418	-13.650996	0.68088764	0.53
1.1524158	-13.644027	0.68085927	0.54
1.195088	-13.6470585	0.6808341	0.54
1.2377621	-13.638089	0.6808052	0.54
1.2804341	-13.64612	0.6807817	0.55
1.3032589	-13.652138	0.68076974	0.54
1.3449402	-13.649167	0.68074346	0.55
1.3886063	-13.649199	0.6817169	0.53
1.43128	-13.649229	0.68169105	0.54
1.4729615	-13.641258	0.6816633	0.55
1.5146424	-13.629288	0.68063426	0.65
1.5354671	-13.410304	0.6735515	0.34
1.5225359	-13.091297	0.66245687	0.45
1.5304276	-12.781306	0.652352	0.38
1.560167	-12.691327	0.64930445	0.57
1.5978519	-12.6693535	0.64827394	0.59
1.6345433	-12.64438	0.6482431	0.65
1.6742154	-12.642407	0.648218	0.72
1.5568483	-11.523334	0.60992444	0.33
1.5666704	-11.318342	0.60285026	0.34
1.5734973	-11.091349	0.5947703	0.53
1.5803173	-10.877355	0.5876943	0.34
1.5861366	-10.668361	0.5806203	0.44
1.5919498	-10.470366	0.5735495	0.44
1.6007369	-10.295372	0.56848425	0.35
1.5877173	-10.093366	0.56142426	0.53
1.5955029	-9.930371	0.55536306	0.34
1.5992993	-9.744375	0.54929644	0.52
1.608066	-9.597382	0.5442395	0.33
1.6118588	-9.432385	0.5391795	0.47
1.647495	-9.463409	0.5401654	0.58
1.5945263	-8.957376	0.5230248	0.11
1.5237298	-8.443332	0.5048933	0.12
1.5444134	-8.401346	0.5038629	0.59
1.5770602	-8.440367	0.5058529	0.1
1.6246328	-8.553398	0.5098587	0.46
1.632374	-8.442404	0.50581294	0.37
1.6351361	-8.310406	0.50176287	0.48
1.6290421	-8.2034025	0.49772826	0.38
1.6307993	-8.0714035	0.49367842	0.46
1.6355467	-7.962407	0.48963457	0.37
1.6422774	-7.863412	0.48659262	0.46
1.648009	-7.7624164	0.4825505	0.38
1.6547424	-7.6734204	0.48051184	0.37
1.6803986	-7.676437	0.48049337	0.42
1.6912385	-7.670444	0.48048282	0.52
1.7149013	-7.663459	0.4804621	0.4
1.7415621	-7.674475	0.48044598	0.42
1.7682158	-7.6814923	0.48142838	0.41
1.7928772	-7.6795073	0.48140895	0.42
1.8165501	-7.6765223	0.48138988	0.43
1.8412098	-7.6735373	0.48137012	0.43
1.8530428	-7.670545	0.48136005	0.41
1.8836913	-7.6965637	0.48234707	0.43
1.907359	-7.690578	0.48232698	0.43
1.9300276	-7.6795917	0.48230574	0.43
1.9556832	-7.679607	0.48228657	0.43
1.9823412	-7.685623	0.48226902	0.43
1.9941802	-7.6846304	0.48225984	0.44
2.0208347	-7.6886463	0.4832416	0.43
2.047495	-7.694662	0.48322418	0.43
2.071164	-7.6886764	0.48320433	0.43
2.0948248	-7.67969	0.4831833	0.43
2.1214929	-7.687705	0.48416683	0.43
2.1461575	-7.6847196	0.48414752	0.43
2.160981	-7.6917286	0.48413944	0.42
2.189634	-7.702745	0.4851229	0.42
2.211308	-7.6887574	0.48410144	0.42
2.2349696	-7.6797705	0.4840806	0.42
2.2636313	-7.692787	0.485065	0.43
2.2882986	-7.689801	0.48504594	0.43
2.315958	-7.6968164	0.48602876	0.44
2.3307827	-7.702825	0.4860205	0.44
2.3534524	-7.6918373	0.4859997	0.43
2.3781152	-7.686851	0.48597997	0.42
2.4047806	-7.690866	0.48596248	0.45
2.4294379	-7.6838794	0.48594198	0.44
2.4590924	-7.6958957	0.48692578	0.45
2.4887488	-7.7079115	0.4879096	0.45
2.4975982	-7.6969166	0.4868988	0.45
2.522253	-7.6889296	0.48687807	0.43
2.5489235	-7.6929436	0.48786086	0.45
2.5755808	-7.692958	0.48784205	0.44
2.60324	-7.696973	0.4878243	0.45
2.6318984	-7.7039876	0.48880714	0.43
2.6397452	-7.6889915	0.48879543	0.44
2.6684043	-7.696007	0.48877832	0.43
2.6960633	-7.6990213	0.48876032	0.43
2.7187355	-7.688032	0.48874	0.43
2.7503786	-7.700049	0.4897231	0.42
2.7780476	-7.705063	0.49070612	0.43
2.802707	-7.6970754	0.4906858	0.43
2.8165438	-7.7000823	0.49067754	0.43
2.8462055	-7.709098	0.49066103	0.44
2.8688715	-7.696109	0.49064004	0.45
2.8975322	-7.7011228	0.49162263	0.44
2.9271858	-7.7071376	0.49160504	0.45
2.9528546	-7.70415	0.49258637	0.43
2.9666867	-7.705157	0.49257743	0.44
2.996335	-7.709172	0.49255916	0.45
3.01901	-7.698182	0.49253923	0.44
3.051664	-7.7121983	0.49352336	0.45
3.079324	-7.7122116	0.49350488	0.44
3.103996	-7.706223	0.4934859	0.44
3.1326537	-7.708236	0.4944677	0.45
3.147485	-7.7112436	0.49445918	0.45
3.1661599	-7.6882515	0.49443695	0.67
3.2567275	-7.8452992	0.50044495	0.19
2.033375	-4.7576146	0.38691914	0.11
2.0460455	-4.747621	0.38690233	0.31
2.0427325	-4.6976175	0.38587862	0.16
2.0655406	-4.73263	0.3868767	0.41
2.0612264	-4.680626	0.38485268	0.23
2.0788927	-4.6836348	0.3858383	0.21
3.4172719	-7.720367	0.49828732	0.42
3.4399478	-7.7083764	0.4982676	0.43
3.4755936	-7.723393	0.49925134	0.43
3.4864333	-7.7163973	0.49924138	0.43
3.5190892	-7.725412	0.49922457	0.45
3.5467594	-7.724424	0.50020665	0.44
3.5714278	-7.715434	0.50018716	0.44
3.6020832	-7.718447	0.5001692	0.45
3.6257498	-7.706456	0.50014913	0.66
3.6644	-7.7274733	0.5021342	0.39
3.7141862	-7.8034987	0.5051366	0.61
3.9785552	-8.306637	0.5241938	0.27
4.0172086	-8.321653	0.52517736	0.45
4.0488715	-8.321666	0.5251587	0.3
4.076542	-8.313678	0.52513903	0.27
4.0982127	-8.291684	0.5251169	0.26
4.1268864	-8.2866955	0.525098	0.23
4.1646886	-8.330714	0.52709496	0.46
4.183369	-8.303719	0.52707255	0.27
4.216031	-8.304732	0.52705413	0.28
4.2477	-8.304745	0.5280359	0.3
4.2793603	-8.302756	0.5280168	0.35
4.3100276	-8.299768	0.528998	0.33
4.3308496	-8.307776	0.52898955	0.3
4.357517	-8.295786	0.5289692	0.26
4.40417	-8.323805	0.53095496	0.39
4.43584	-8.322818	0.53093666	0.29
4.4684978	-8.320829	0.53191745	0.3
4.493173	-8.305838	0.5318972	0.22
4.5418153	-8.333858	0.53288215	0.44
4.547664	-8.3148575	0.5328707	0.3
4.5793295	-8.31187	0.5328519	0.29
4.6109905	-8.30788	0.53383267	0.32
4.646652	-8.311894	0.53381485	0.25
4.68731	-8.324909	0.5347982	0.43
4.721975	-8.326921	0.53578025	0.31
4.740803	-8.329928	0.5357713	0.3
4.7764654	-8.332942	0.5367533	0.29
4.8061323	-8.324951	0.53673387	0.25
4.838796	-8.321961	0.537715	0.26
4.8165154	-8.223946	0.5336845	0.54
4.846181	-8.215955	0.5346651	0.14
4.8168955	-8.105935	0.5306329	0.32
4.840732	-8.119945	0.5316262	0.29
4.8743925	-8.118956	0.5316078	0.16
4.8660903	-8.046947	0.52958065	0.46
4.877774	-8.009947	0.5285582	0.45
4.876469	-7.95194	0.52753335	0.45
4.872164	-7.8889327	0.52550787	0.45
4.8828487	-7.8519325	0.5244857	0.45
4.880696	-7.8209286	0.5234731	0.61
4.9023695	-7.8019342	0.5234531	0.61
4.9270353	-7.78694	0.5234333	0.6
4.94971	-7.7699456	0.5234138	0.6
4.971388	-7.7519507	0.5223943	0.55
5.002046	-7.7459598	0.5233755	0.49
5.0228734	-7.751967	0.5233673	0.45
5.0555367	-7.7499766	0.52434933	0.46
5.093199	-7.755989	0.52533245	0.45
5.131853	-7.762001	0.52631515	0.46
5.1595283	-7.7530084	0.5262969	0.49
5.1951857	-7.754019	0.5272791	0.46
5.2288513	-7.753029	0.52726144	0.46
5.251683	-7.762037	0.52825385	0.46
5.295333	-7.7740507	0.5292371	0.46
5.3259964	-7.767059	0.5302186	0.46
5.3596673	-7.7660685	0.53020126	0.47
5.392326	-7.761077	0.53118277	0.47
5.4259934	-7.7590866	0.5311652	0.47
5.4616494	-7.7580967	0.5321471	0.46
5.496473	-7.7831097	0.533141	0.46
5.523138	-7.7691154	0.53312176	0.45
5.5587983	-7.7681246	0.53410393	0.46
5.592472	-7.7661333	0.53508675	0.48
5.631126	-7.768144	0.5350689	0.46
5.666791	-7.7671537	0.53605133	0.48
5.7034545	-7.7671633	0.5370338	0.47
5.7332735	-7.7821736	0.5380262	0.48
5.7599444	-7.7681785	0.53800744	0.5
5.764629	-7.724174	0.53698575	0.48
5.763322	-7.6731663	0.53596383	0.49
5.7690043	-7.631162	0.5349425	0.49
5.7786803	-7.5941596	0.5339215	0.49
5.76853	-7.5561514	0.53290933	0.48
5.769213	-7.508145	0.53088766	0.5
5.771895	-7.463139	0.5298663	0.47
5.7675924	-7.4111304	0.52884495	0.46
5.7732744	-7.371126	0.52782434	0.47
5.800939	-7.359131	0.527806	0.54
5.8336053	-7.354139	0.5277886	0.52
5.8574343	-7.3611455	0.52878064	0.52
5.8970866	-7.363155	0.52976334	0.53
5.9317517	-7.3601627	0.5307461	0.54
5.9704165	-7.362172	0.53172934	0.54
6.0140657	-7.3681836	0.5327122	0.54
6.048736	-7.365191	0.53269523	0.51
6.0745606	-7.373198	0.53368723	0.53
6.1122274	-7.3732066	0.5346705	0.55
6.148891	-7.3712144	0.53565323	0.54
6.1865478	-7.3692226	0.53563577	0.55
6.2302084	-7.3752337	0.53761923	0.54
6.265872	-7.3712406	0.5376019	0.54
6.304532	-7.370249	0.5385847	0.54
6.335356	-7.383258	0.5395771	0.55
6.369021	-7.3762636	0.54055953	0.54
6.408684	-7.376272	0.54054254	0.54
6.4533477	-7.3822827	0.5425262	0.55
6.4989986	-7.3872933	0.5435091	0.52
6.531671	-7.379298	0.5434919	0.52
6.570336	-7.377306	0.5444749	0.52
6.6031604	-7.391315	0.5454674	0.54
6.635816	-7.3803196	0.54644907	0.51
6.6844864	-7.3903313	0.54743344	0.52
6.73214	-7.396342	0.5484166	0.48
6.7638083	-7.385346	0.54939896	0.48
6.800472	-7.379352	0.54938155	0.46
6.833298	-7.3923607	0.550374	0.45
6.868959	-7.384366	0.55135626	0.55
6.912626	-7.3863745	0.55233985	0.4
6.9622765	-7.3923855	0.5533228	0.49
6.996949	-7.3843904	0.5543058	0.36
7.0366054	-7.3793964	0.55528814	0.45
7.075278	-7.375403	0.55627143	0.39
7.0951037	-7.372406	0.5562625	0.45
7.1477613	-7.3814173	0.5572462	0.4
7.1894298	-7.379424	0.55822945	0.44
7.222091	-7.366427	0.5592115	0.4
7.262756	-7.362434	0.5601945	0.37
7.309419	-7.364442	0.5611779	0.42
7.338245	-7.370448	0.56216973	0.36
7.387904	-7.374458	0.563153	0.32
7.4445624	-7.3854694	0.5651368	0.37
7.474233	-7.369471	0.5651192	0.35
7.5158944	-7.3644767	0.566102	0.31
7.5405684	-7.3434763	0.5660843	0.22
7.601221	-7.356489	0.568068	0.45
7.6280494	-7.3594937	0.5680597	0.23
7.652719	-7.337493	0.5690417	0.18
7.706379	-7.343503	0.5700253	0.44
7.755042	-7.3445106	0.57100874	0.18
7.8117003	-7.352521	0.5729923	0.26
7.8403673	-7.3335214	0.57297456	0.21
7.88503	-7.3295274	0.5739576	0.17
7.9428477	-7.360543	0.5759507	0.41
7.9845138	-7.353547	0.5769337	0.18
8.040171	-7.3585567	0.57891697	0.37
8.066843	-7.337556	0.5788995	0.14
8.749966	-7.863775	0.60788816	0.47
8.806629	-7.865783	0.6088712	0.48
8.829458	-7.8607845	0.60986215	0.69
9.226004	-8.163911	0.62685704	0.32
9.28867	-8.168921	0.62784016	0.52
9.354327	-8.174931	0.62982285	0.33
9.409989	-8.171937	0.63180536	0.52
9.484651	-8.18595	0.63378876	0.33
9.502481	-8.17495	0.63377947	0.5
9.579144	-8.189963	0.63576293	0.33
9.634808	-8.185969	0.6377455	0.52
9.707467	-8.195981	0.6397286	0.32
9.75313	-8.181983	0.64071053	0.52
9.832794	-8.197996	0.6426941	0.33
9.874457	-8.179997	0.643676	0.5
9.936284	-8.206012	0.64566845	0.32
9.980953	-8.191012	0.64665073	0.48
10.054611	-8.199023	0.64863366	0.28
10.134271	-8.212035	0.6506168	0.52
10.151947	-8.174027	0.65059847	0.6
10.136634	-8.11001	0.64857966	0.58
10.130475	-8.079	0.64757013	0.59
10.135153	-8.030988	0.64655167	0.61
10.148832	-7.990979	0.6465337	0.67
10.178504	-7.962975	0.6465159	0.67
10.214175	-7.939972	0.6474984	0.64
10.235845	-7.9049654	0.6464803	0.54
10.29751	-7.901971	0.6484635	0.45
10.357338	-7.9229827	0.6504556	0.45
10.422	-7.920989	0.6524385	0.46
10.49266	-7.9229965	0.6544215	0.45
10.565318	-7.9260044	0.65640444	0.46
10.621984	-7.9170074	0.6573873	0.45
10.687651	-7.915014	0.6593706	0.44
10.749314	-7.909018	0.66035354	0.65
10.787145	-7.9110217	0.6623452	0.39
9.2072115	-6.70553	0.59430885	0.35
10.965465	-7.938046	0.66731197	0.39
11.013131	-7.9200454	0.66829467	0.65
9.126253	-6.516469	0.5882582	0.31
11.172449	-7.9290624	0.6732608	0.23
9.240745	-6.534485	0.59223497	0.61
11.315937	-7.9520817	0.67723584	0.34
11.362605	-7.93208	0.6782187	0.65
11.441274	-7.9350877	0.6802021	0.38
11.536929	-7.948099	0.68318534	0.23
11.61459	-7.948106	0.6851684	0.43
11.688252	-7.945111	0.68715143	0.43
11.757077	-7.965122	0.6891431	0.43
11.846737	-7.9721313	0.69212633	0.42
11.917403	-7.966135	0.6941095	0.41
11.995067	-7.964141	0.69609267	0.44
12.074731	-7.9631467	0.6980759	0.43
12.133394	-7.9471455	0.7000588	0.65
12.365029	-8.044193	0.7080424	0.39
29.830626	-19.356	1.4120758	0.18
27.236807	-17.550245	1.3050448	0.24
27.193527	-17.402195	1.3010206	0.2
29.824778	-18.95587	1.4039994	0.35
29.824493	-18.824825	1.4019744	0.33
29.829206	-18.697784	1.3999498	0.34
29.825064	-18.62976	1.3979374	0.41
29.82178	-18.497717	1.3959129	0.27
29.831491	-18.374678	1.3938886	0.38
29.849203	-18.257639	1.3928647	0.38
29.853914	-18.131598	1.3898406	0.38
29.860626	-18.007555	1.3878169	0.38
29.882334	-17.893517	1.3867934	0.34
29.850195	-17.810486	1.3847818	0.39
29.855906	-17.687445	1.3827587	0.38
29.871613	-17.570406	1.3807355	0.34
29.869324	-17.443363	1.3787128	0.39
29.890032	-17.330324	1.3776902	0.34
29.893738	-17.207281	1.3756677	0.36
29.88345	-17.077234	1.3726456	0.45
29.858305	-17.000206	1.3706346	0.31
30.02399	-16.970203	1.3756117	0.28
30.062693	-16.86817	1.3745897	0.33
30.0754	-16.75213	1.373568	0.36
30.091103	-16.637089	1.3715465	0.38
30.098808	-16.518047	1.3695251	0.4
30.148508	-16.423016	1.3695037	0.39
30.186356	-16.382002	1.3704928	0.32
30.241055	-16.289972	1.3704717	0.33
30.270752	-16.182936	1.3694507	0.33
30.27446	-16.06389	1.3674303	0.39
30.111183	-15.855809	1.3594114	0.35
30.127884	-15.74477	1.3583912	0.37
30.113739	-15.677744	1.3573813	0.36
30.105442	-15.553699	1.3543618	0.36
30.129139	-15.445661	1.3533417	0.48
30.08285	-15.303606	1.3503227	0.27
29.89857	-15.091521	1.3413054	0.26
29.943268	-14.997488	1.3412861	0.36
29.946966	-14.881445	1.339267	0.36
29.936815	-14.81742	1.3382577	0.37
29.946516	-14.706379	1.3372389	0.37
29.949215	-14.591336	1.3352205	0.38
29.949911	-14.475292	1.3332021	0.39
29.95461	-14.36225	1.332184	0.39
29.963306	-14.251208	1.3311659	0.38
29.948156	-14.186183	1.3291571	0.39
29.953854	-14.074141	1.3281393	0.4
29.959549	-13.962098	1.3261217	0.4
29.970243	-13.853057	1.3251041	0.39
29.97694	-13.743015	1.3240869	0.4
29.974636	-13.62797	1.3220698	0.4
29.98533	-13.519929	1.3210528	0.39
29.97718	-13.459906	1.3200445	0.35
29.987873	-13.351864	1.3190277	0.41
29.989565	-13.2398205	1.317011	0.34
29.992258	-13.1287775	1.3159947	0.45
29.951958	-12.999726	1.3129791	0.37
30.13363	-12.965717	1.3179603	0.3
30.15548	-12.919699	1.317952	0.35
30.568134	-12.982735	1.3319297	0.17
30.535831	-12.856684	1.3289145	0.22
30.526524	-12.739637	1.326899	0.27
30.527214	-12.627593	1.3258836	0.13
30.249928	-12.402497	1.3138727	0.19
30.215622	-12.278446	1.3118582	0.38
30.379457	-12.289455	1.316848	0.52
30.486137	-12.22143	1.3188314	0.31
30.546822	-12.134396	1.3198158	0.26
30.549511	-12.024352	1.3188009	0.26
30.554201	-11.916308	1.3177866	0.27
[truncated: 120,179 more rows]
