# Supplementary material for: Density-equalized RANDT scan matching with integrated outlier removal and point density uniformity
Source: PLoS One. 2026 Apr 28;21(4):e0345709. doi: 10.1371/journal.pone.0345709 (PMC13124066; doi:10.1371/journal.pone.0345709)
Supplement: S2 Dataset — Processed LiDAR data converted into CSV format, including spatial coordinates and associated attributes such as intensity values, used for analysis in this study. (ZIP) [file pone.0345709.s002.zip › Velodyne_CSV/000512.csv]

X	Y	Z	Intensity
64.357185	1.9569283	2.3857744	0.0
64.345894	2.159024	2.3857486	0.0
64.3546	2.3611197	2.3867226	0.0
64.32931	2.5632157	2.3856955	0.0
64.32001	2.7653115	2.3856683	0.0
56.539722	2.6062393	2.1226766	0.0
64.26657	3.0664542	2.384627	0.0
64.18427	3.2645478	2.381599	0.0
54.306988	2.9293938	2.0476253	0.0
56.11169	3.2045236	2.1095889	0.0
56.587387	3.4106207	2.1255593	0.0
54.334095	3.445639	2.0495474	0.0
56.029793	3.730773	2.1075087	0.0
55.956646	3.8138125	2.1054952	0.0
54.19335	3.8638372	2.0464811	0.0
55.33905	4.1209583	2.085444	0.0
55.085747	4.2770324	2.0774179	0.04
43.122494	3.4786632	1.671498	0.14
42.7422	3.5827131	1.6594777	0.0
44.16989	3.8438358	1.7084394	0.0
44.05074	3.902864	1.7044282	0.12
44.155445	4.051935	1.708402	0.0
43.983143	4.1759934	1.7023784	0.06
43.839844	4.301053	1.6983545	0.17
43.895542	4.4461217	1.7003279	0.0
27.949347	2.9104114	1.1595037	0.16
27.984196	2.959435	1.160494	0.0
42.777794	4.6722307	1.6642766	0.06
42.434494	4.7702775	1.6522547	0.16
42.58219	4.9223495	1.658226	0.18
42.245895	5.0173945	1.647204	0.0
42.783585	5.218489	1.6661685	0.13
27.904264	3.5287087	1.1603702	0.0
42.70083	5.5496454	1.6650996	0.0
55.707413	7.425514	2.1088436	0.1
55.9811	7.6416154	2.1188023	0.0
55.75579	7.788684	2.1117697	0.11
55.998478	8.002784	2.1207278	0.16
56.115166	8.199876	2.1256876	0.0
56.527004	8.350946	2.1406603	0.0
56.525696	8.53203	2.1416216	0.1
29.216702	4.4921656	1.2081656	0.16
29.043402	4.559198	1.2031468	0.11
28.9321	4.635234	1.1991266	0.34
28.8188	4.71027	1.1961063	0.27
28.681501	4.7803035	1.1920866	0.35
28.776348	4.842333	1.1950728	0.35
28.814045	4.94238	1.1970484	0.34
28.889742	5.04843	1.200023	0.27
28.89744	5.1434746	1.2009991	0.48
35.00503	6.3500314	1.4118104	0.14
34.28674	6.330023	1.387802	0.3
34.01459	6.3350253	1.3787954	0.38
33.53329	6.355036	1.3627808	0.25
33.16899	6.394054	1.3507633	0.3
32.69969	6.4100623	1.3347492	0.28
32.27539	6.432073	1.3217342	0.31
32.25109	6.5321193	1.3207072	0.36
32.227783	6.633167	1.3206797	0.37
32.01163	6.6411705	1.3136725	0.38
31.613333	6.662181	1.3006573	0.26
31.152037	6.667184	1.2856445	0.16
31.030731	6.743219	1.2826205	0.57
31.013424	6.8412642	1.2825929	0.33
29.604843	6.7252126	1.2345877	0.34
29.215698	6.6851945	1.2215883	0.32
28.706406	6.6631846	1.20458	0.3
28.346104	6.67419	1.1935663	0.34
28.015804	6.6891975	1.1825519	0.3
27.865501	6.746224	1.1775304	0.35
27.860193	6.837266	1.178503	0.38
27.856886	6.9293084	1.1794753	0.43
27.878729	6.9823327	1.1804601	0.36
27.862421	7.0713735	1.1804326	0.37
27.863113	7.164416	1.1814041	0.42
27.874804	7.2614603	1.1823747	0.35
27.873495	7.3545027	1.1833459	0.43
27.871185	7.447545	1.1833168	0.36
27.87403	7.4955673	1.1843021	0.43
27.875717	7.5906105	1.1852723	0.4
27.909409	7.6936574	1.187241	0.34
27.915094	7.7907014	1.1882105	0.4
27.907785	7.882743	1.1891806	0.39
27.909473	7.978786	1.1891499	0.39
27.910162	8.073829	1.1901191	0.39
27.921003	8.124852	1.191103	0.38
27.934689	8.224896	1.193071	0.27
27.93138	8.318939	1.19304	0.62
28.058062	8.453	1.1990011	0.36
28.055746	8.549043	1.1999692	0.3
28.070435	8.650087	1.2009361	0.33
28.066277	8.697108	1.2019202	0.3
28.070961	8.796152	1.202887	0.31
28.071648	8.893196	1.2038542	0.33
28.064333	8.988238	1.2048216	0.34
28.05802	9.083281	1.2047888	0.34
28.057703	9.181323	1.205755	0.29
28.051388	9.277366	1.2067214	0.36
28.067228	9.331389	1.2077036	0.3
28.078915	9.4334345	1.2096685	0.29
28.067596	9.528477	1.2096347	0.34
27.973284	9.594504	1.2076066	0.27
27.94597	9.683543	1.2075735	0.52
27.938654	9.779585	1.2085389	0.36
27.944334	9.88063	1.209503	0.38
27.963177	9.936654	1.211484	0.37
27.959858	10.034696	1.2124485	0.37
27.953537	10.132739	1.2134125	0.37
27.95322	10.231782	1.2143766	0.38
27.944902	10.328824	1.2153406	0.38
27.957582	10.433868	1.2163026	0.46
9.772363	3.6898606	0.5617114	0.55
9.766064	3.722876	0.56269586	0.27
27.962461	10.78802	1.2211714	0.39
27.97314	10.894065	1.2221323	0.34
27.96082	10.991106	1.2230948	0.39
27.987497	11.103153	1.2250541	0.23
27.970177	11.198194	1.2260168	0.44
28.00801	11.265223	1.2279936	0.5
28.098682	11.404283	1.2329464	0.3
28.097363	11.506326	1.2339071	0.3
28.094036	11.609368	1.2348671	0.34
28.101715	11.715412	1.2368264	0.32
28.10239	11.820456	1.2377856	0.31
28.121227	11.880482	1.2397634	0.33
28.112904	11.9815235	1.2407231	0.31
28.123579	12.090569	1.241681	0.3
28.113253	12.19161	1.2426404	0.29
28.115927	12.298655	1.244598	0.27
28.091604	12.392693	1.2455586	0.19
28.085442	12.442714	1.2455381	0.26
27.989126	12.505738	1.2435056	0.49
27.988798	12.611781	1.2444628	0.41
27.98347	12.715823	1.2464204	0.36
27.998144	12.82887	1.2483755	0.36
27.991816	12.932912	1.2493327	0.37
27.977488	13.033952	1.25029	0.36
28.007322	13.10098	1.2522651	0.38
28.003996	13.207023	1.253221	0.37
27.992664	13.310063	1.2541776	0.37
28.008335	13.42611	1.2571307	0.37
27.993008	13.52715	1.2580873	0.38
28.003677	13.641196	1.2600406	0.37
27.994345	13.746237	1.2609956	0.37
28.01218	13.809263	1.2619708	0.36
28.014849	13.920306	1.2639241	0.31
28.025515	14.036352	1.2658758	0.29
28.004185	14.136391	1.2668315	0.53
28.14484	14.318465	1.2737665	0.43
28.129509	14.422505	1.2747207	0.25
28.112175	14.526546	1.2756743	0.2
28.148006	14.600575	1.2786458	0.41
28.14767	14.713618	1.279597	0.25
28.14934	14.826662	1.2815481	0.19
28.146006	14.938705	1.2834992	0.42
28.128672	15.043745	1.2844517	0.25
28.124336	15.155788	1.2864023	0.25
28.114004	15.263829	1.287354	0.18
28.12783	15.329854	1.2893262	0.25
28.028507	15.389875	1.28729	0.43
28.025171	15.503917	1.288239	0.45
28.029833	15.621962	1.2911872	0.36
28.0245	15.734004	1.2921368	0.36
28.023159	15.850048	1.2940847	0.36
28.044989	15.921074	1.2960552	0.36
28.04465	16.038118	1.2980026	0.36
28.008316	16.134153	1.2979555	0.33
28.008978	16.252197	1.3009022	0.35
28.000639	16.365238	1.3018502	0.36
28.000298	16.484282	1.303796	0.36
28.031124	16.561312	1.3057643	0.36
28.026783	16.678352	1.3077104	0.36
28.013443	16.790394	1.3096577	0.36
28.0161	16.91244	1.3116019	0.38
28.06675	17.064493	1.3155376	0.15
28.1224	17.219553	1.3204722	0.67
28.054066	17.299578	1.3194275	0.29
28.039898	17.351597	1.3204017	0.35
28.034555	17.470638	1.3223456	0.32
28.02621	17.58868	1.3232896	0.3
28.049864	17.72673	1.3272278	0.48
11.721938	7.513468	0.67807406	0.33
11.684634	7.541477	0.67805386	0.61
28.06865	18.174889	1.3350192	0.24
28.0853	18.310936	1.3379569	0.37
28.089952	18.440983	1.3408958	0.36
28.081602	18.563025	1.3428367	0.36
28.086254	18.693068	1.3447752	0.36
28.085909	18.820112	1.3477144	0.41
9.891949	6.677105	0.6112254	0.25
9.867794	6.684108	0.61121756	0.18
9.823489	6.700112	0.61020124	0.62
9.744197	6.6911063	0.6071926	0.14
9.693902	6.701108	0.6061784	0.19
9.619605	6.6951036	0.60416865	0.47
9.560306	6.6991034	0.60215604	0.39
9.505009	6.7051034	0.6011428	0.46
9.456861	6.694098	0.5991403	0.47
9.399565	6.6980977	0.5981278	0.45
9.347261	6.7060986	0.59711385	0.46
9.289961	6.710098	0.5951011	0.48
9.232664	6.713097	0.59408885	0.46
9.171368	6.7130947	0.59207743	0.44
9.114228	6.693085	0.59007794	0.45
9.063931	6.700086	0.58906454	0.5
9.06162	6.7431006	0.59003985	0.57
9.038309	6.77111	0.59001964	0.63
9.025997	6.8071218	0.58999693	0.43
9.032683	6.8571396	0.5909699	0.36
9.020373	6.8931513	0.5919472	0.43
9.048217	6.9361672	0.59292823	0.24
9.056899	6.989186	0.59489983	0.54
9.0065975	6.996186	0.592886	0.41
8.951304	6.998184	0.5918739	0.41
8.894005	6.9991817	0.5898618	0.43
8.829708	6.9941773	0.58885175	0.41
8.790561	6.986172	0.5868483	0.4
8.74726	6.9971743	0.5868332	0.4
8.692962	6.9991717	0.5848209	0.43
8.629668	6.993167	0.5828113	0.41
8.587367	7.0041685	0.5817961	0.34
8.537063	7.0091677	0.58078265	0.49
8.480765	7.0081644	0.57977134	0.54
8.449617	7.0051613	0.57876647	0.52
8.387325	6.998156	0.5767572	0.64
8.318033	6.985148	0.5747499	0.39
8.237746	6.9621363	0.5717459	0.5
8.21044	6.9841413	0.57172704	0.31
8.194131	7.015151	0.5727052	0.51
8.21481	7.0781717	0.57367283	0.34
8.207652	7.095177	0.5746612	0.52
8.215339	7.147194	0.57563233	0.33
8.1950245	7.176202	0.5756107	0.5
8.1697235	7.199208	0.57559144	0.29
8.119423	7.2012053	0.57457894	0.58
8.046138	7.181194	0.5715741	0.35
8.007827	7.1941957	0.5715576	0.45
7.960689	7.174186	0.5695586	0.37
7.9073973	7.171182	0.5685481	0.46
7.868096	7.1811824	0.5675329	0.37
7.8137937	7.178178	0.566522	0.51
7.7744894	7.188178	0.56550676	0.23
7.7271976	7.1891747	0.5644949	0.39
7.671897	7.18417	0.5624847	0.38
7.6367517	7.174164	0.56148225	0.47
7.6084466	7.1931677	0.561464	0.31
7.540157	7.1741567	0.5594589	0.51
7.5138555	7.194161	0.5594404	0.32
7.4625487	7.1921563	0.55742896	0.5
7.4212546	7.197154	0.55641574	0.32
7.363961	7.187147	0.5554076	0.52
7.3488097	7.195148	0.55539894	0.33
7.279519	7.173136	0.55239487	0.52
7.262207	7.202143	0.55337286	0.33
7.2079115	7.194136	0.55136395	0.48
7.1716127	7.203136	0.55134916	0.3
7.114321	7.191128	0.5493418	0.5
7.099166	7.1991286	0.549333	0.32
7.0368786	7.181118	0.5473279	0.54
6.984586	7.1731114	0.54531914	0.71
6.9712677	7.2061195	0.5462954	0.29
6.92597	7.2051153	0.5452841	0.6
6.873678	7.1961074	0.5432757	0.38
6.8303766	7.197104	0.54226357	0.46
6.7982326	7.186098	0.5412618	0.38
6.7549415	7.185094	0.5402508	0.45
6.723635	7.1980944	0.54023427	0.37
6.6733403	7.1900873	0.5392255	0.46
6.638038	7.1980863	0.53821087	0.36
6.592747	7.1940804	0.5372009	0.43
6.5645967	7.187076	0.53619754	0.36
6.52929	7.195074	0.5351828	0.44
6.485995	7.1930695	0.53417194	0.37
6.4367027	7.1840625	0.5331638	0.45
6.4033995	7.193061	0.5321488	0.37
6.3680954	7.200059	0.5321344	0.45
6.3258076	7.1970534	0.5311243	0.35
6.304652	7.197051	0.5301182	0.44
6.263355	7.1960464	0.52910703	0.35
6.2180605	7.19004	0.5280978	0.46
6.181756	7.1950374	0.52808416	0.37
6.1394606	7.1920323	0.52707374	0.45
6.104167	7.1960287	0.5260609	0.36
6.0688586	7.202026	0.5250467	0.45
6.0457106	7.198023	0.5250424	0.36
5.9934216	7.1820126	0.5230371	0.46
5.804208	7.0009456	0.5140951	0.32
5.7589126	6.9919376	0.5130872	0.52
5.737603	7.01194	0.513068	0.32
5.721291	7.0379443	0.51404655	0.49
5.6919947	7.046943	0.5130319	0.59
5.6718473	7.04494	0.513027	0.55
5.6325445	7.042935	0.5120161	0.55
5.5982533	7.0449305	0.51100427	0.54
5.561951	7.0459266	0.5099924	0.54
5.532643	7.055925	0.50997686	0.55
5.4943495	7.0529194	0.5089668	0.54
5.4580507	7.0529146	0.50795543	0.54
5.4399076	7.051912	0.50795037	0.57
5.402604	7.050906	0.5069392	0.58
5.3643126	7.0469003	0.5059295	0.54
5.3380027	7.0599	0.50591284	0.55
5.3077064	7.0658975	0.50589925	0.55
5.262419	7.051887	0.50389373	0.56
5.227113	7.052883	0.50388163	0.55
5.206968	7.0488787	0.5028777	0.57
5.172674	7.048874	0.5018665	0.56
5.1453714	7.058872	0.50185114	0.56
5.1060724	7.052865	0.50084215	0.56
5.07277	7.0548606	0.5008299	0.54
5.042472	7.059857	0.49981666	0.55
5.015336	7.0448494	0.49881732	0.56
4.9810348	7.0448446	0.4988059	0.56
4.9587293	7.0608444	0.49878815	0.56
4.925428	7.0618396	0.4977763	0.57
4.8891325	7.0578327	0.4967667	0.57
4.8548326	7.056827	0.49575573	0.56
4.8225365	7.057822	0.49574414	0.55
4.804386	7.0558186	0.49473926	0.55
4.7740927	7.058815	0.494727	0.55
4.7367945	7.0528073	0.4937181	0.55
4.7074943	7.057803	0.49370477	0.54
4.680198	7.0648	0.49269083	0.56
4.6438985	7.0597935	0.4926815	0.56
4.618759	7.0457864	0.49168184	0.56
4.5944486	7.0587845	0.49166495	0.55
4.5631514	7.059779	0.49065337	0.55
4.528858	7.0557723	0.48964393	0.54
4.4995513	7.060768	0.48963037	0.55
4.4692607	7.061763	0.48861903	0.55
4.4369626	7.060757	0.48860824	0.55
4.4208097	7.060754	0.4876025	0.55
4.388517	7.058748	0.4875923	0.55
4.3572183	7.058742	0.48658112	0.55
4.3289156	7.0637374	0.4865677	0.57
4.2976217	7.0627313	0.4855571	0.54
4.268314	7.0667267	0.48554394	0.55
4.244015	7.0767236	0.48552862	0.54
4.2208676	7.064717	0.484528	0.53
4.191577	7.065712	0.4845167	0.55
4.160284	7.063705	0.4835066	0.55
4.126977	7.0606976	0.48249632	0.56
4.1006804	7.066694	0.48248276	0.56
4.0723825	7.0696883	0.48247036	0.54
4.0430803	7.0716825	0.48145825	0.55
4.022937	7.0626774	0.48145664	0.56
3.9956331	7.0676723	0.48044324	0.55
3.9663408	7.0676665	0.48043233	0.55
3.9390423	7.0716605	0.4794195	0.55
3.9097419	7.072655	0.47940788	0.52
3.880446	7.072649	0.4783969	0.55
3.8481498	7.0676413	0.47838795	0.56
3.831	7.0636363	0.47738406	0.55
3.8017018	7.06363	0.47737297	0.55
3.7744043	7.066625	0.47736064	0.55
3.7491026	7.0736203	0.47634646	0.54
3.7198012	7.0736136	0.4763353	0.55
3.6915033	7.074608	0.47632378	0.55
3.6612017	7.0726004	0.47531343	0.52
3.6430616	7.0645943	0.47431168	0.52
3.6127641	7.0615873	0.47430193	0.51
3.5964568	7.0845866	0.47428066	0.53
3.5641546	7.078579	0.47427204	0.54
3.534865	7.075571	0.4732626	0.53
3.5045633	7.0725636	0.47325274	0.53
3.477275	7.072557	0.4722421	0.55
3.46212	7.0715528	0.4722368	0.55
3.4358175	7.075547	0.4722239	0.53
3.4015217	7.063537	0.47121823	0.66
3.3432617	7.000514	0.46823615	0.34
3.305974	6.980502	0.46723437	0.53
3.28867	7.0005	0.4672145	0.34
3.2483866	6.9734864	0.46621597	0.51
3.249223	7.0034904	0.4671968	0.34
3.2139285	6.9874797	0.46619305	0.51
3.1916265	6.997475	0.4661776	0.34
3.1583335	6.9844646	0.46517268	0.52
3.140024	7.0034623	0.46515295	0.32
3.1017349	6.9794493	0.46415308	0.49
3.100582	7.004452	0.46513638	0.33
3.0652843	6.9874406	0.4641331	0.5
3.0469856	7.0044374	0.46411464	0.31
3.0096958	6.981425	0.46311435	0.5
2.9893963	6.994421	0.46309763	0.32
2.9570985	6.9824104	0.46209222	0.5
2.9397943	7.0024076	0.46207216	0.32
2.9186585	6.9833994	0.46107578	0.5
2.8963408	6.995395	0.46205884	0.33
2.866056	6.984385	0.4610535	0.49
2.8417523	6.989379	0.4610402	0.32
2.8134663	6.98237	0.46003306	0.5
2.7971418	7.008368	0.46100947	0.33
2.7658515	6.9953575	0.4600049	0.5
2.7537067	6.996354	0.4599992	0.32
2.72341	6.986344	0.45899302	0.48
2.7021172	6.9953384	0.45897833	0.32
2.6738205	6.9893293	0.45797038	0.59
2.6694887	7.044334	0.4599331	0.27
2.6521776	7.0663314	0.4609117	0.39
2.6188884	7.0473194	0.45991	0.48
2.6107285	7.060318	0.4598982	0.3
2.5784438	7.042306	0.45889622	0.53
2.5541456	7.045299	0.45888406	0.38
2.5488176	7.099303	0.45984715	0.39
2.5364995	7.135302	0.46081886	0.38
2.5281723	7.183305	0.4627846	0.39
2.5148475	7.219304	0.46375597	0.33
2.5136783	7.252307	0.46473435	0.45
2.4993646	7.2843056	0.4657079	0.35
2.4770632	7.294299	0.46569216	0.39
2.4567475	7.312294	0.46567214	0.38
2.4294574	7.3072844	0.46566385	0.33
2.4011548	7.3022747	0.46465513	0.36
2.3909972	7.3112717	0.46464512	0.35
2.3617089	7.300261	0.46463975	0.38
2.3513849	7.3462615	0.46560612	0.27
2.3320704	7.3672566	0.46658465	0.48
2.298787	7.3442435	0.46558517	0.47
2.27649	7.353236	0.46557	0.43
2.2431946	7.332223	0.46456924	0.68
2.2809474	7.4922495	0.46948382	0.19
1.0408773	3.6504815	0.33539066	0.26
2.2017548	7.3222075	0.46355796	0.18
1.0225999	3.6324744	0.3343922	0.25
1.0152706	3.653474	0.3343734	0.23
1.0019978	3.64947	0.33436823	0.18
2.0622864	7.2811527	0.4605243	0.22
2.041984	7.296147	0.4605061	0.35
2.0025363	7.291132	0.4604923	0.41
1.979227	7.299124	0.46047726	0.59
1.9639176	7.3311205	0.46145052	0.7
1.9336324	7.3121076	0.46044943	0.36
2.2385738	8.520313	0.5018217	0.29
2.2224276	8.514307	0.50181884	0.24
2.1971147	8.529298	0.5017992	0.3
2.163824	8.513283	0.5007956	0.12
1.826261	7.3350677	0.46038866	0.21
1.7939824	7.3060527	0.45839286	0.29
1.7587132	7.264036	0.45740387	0.54
2.0516167	8.525238	0.5007423	0.11
2.027498	8.484226	0.49875778	0.15
2.0091636	8.528221	0.49972305	0.15
1.9768803	8.511207	0.49972034	0.37
1.9415916	8.485189	0.49772194	0.16
1.6127317	7.321981	0.45830414	0.53
1.5874447	7.31597	0.45729688	0.36
1.5742948	7.312964	0.45729303	0.41
1.5500016	7.311954	0.45728305	0.41
1.5217028	7.297941	0.4562794	0.32
1.4964161	7.2909303	0.4562727	0.42
1.4711183	7.2869186	0.4552641	0.3
1.3989618	7.062875	0.44737124	0.28
1.374663	7.0598645	0.44736233	0.43
1.3645208	7.0638604	0.44735536	0.35
1.3392283	7.054849	0.4473497	0.5
1.3199109	7.076842	0.4473275	0.27
1.303595	7.110837	0.44829923	0.46
1.2763017	7.093824	0.44829762	0.48
1.252014	7.0868125	0.4472912	0.57
1.2267094	7.0808015	0.44728363	0.41
1.2175556	7.0927978	0.44727218	0.2
1.1922625	7.082786	0.4472671	0.65
1.168961	7.0837755	0.44725612	0.34
1.1456621	7.0837646	0.44624573	0.23
1.1273488	7.110758	0.44722104	0.4
1.1030606	7.102746	0.44721514	0.49
1.0797616	7.1027355	0.4472048	0.48
1.0686128	7.1047306	0.4471986	0.48
1.0463152	7.1087203	0.44718626	0.48
1.0220082	7.106709	0.44717667	0.48
0.99971306	7.109699	0.44716492	0.49
0.9754213	7.1016865	0.44615898	0.5
0.9521153	7.103676	0.44614738	0.49
0.942953	7.120672	0.44713297	0.49
0.9186653	7.11066	0.44612825	0.49
0.89536166	7.111649	0.44611728	0.49
0.8720628	7.1106377	0.4461075	0.52
0.84878343	7.101626	0.44610262	0.5
0.8264773	7.108615	0.44608846	0.5
0.8041667	7.1176047	0.44607309	0.51
0.791029	7.1035976	0.44507572	0.5
0.7677378	7.0985856	0.4450684	0.5
0.7464265	7.1135755	0.44504985	0.52
0.7231372	7.1075635	0.44504312	0.53
0.6998405	7.104552	0.4450346	0.5
0.6785133	7.127542	0.44601125	0.52
0.65422684	7.1135287	0.4450089	0.52
0.6430879	7.110523	0.44500577	0.52
0.61978185	7.111511	0.4449948	0.5
0.596494	7.1034994	0.44498926	0.49
0.5741966	7.1064878	0.44497758	0.5
0.55287534	7.1284766	0.44495496	0.5
0.528581	7.1164637	0.4449514	0.51
0.5062933	7.1144524	0.44494268	0.5
0.49414706	7.1074452	0.44394147	0.5
0.4718477	7.1114335	0.4439292	0.49
0.4485424	7.111421	0.44391888	0.5
0.426233	7.1214094	0.4449031	0.5
0.4039427	7.1203976	0.44489384	0.51
0.38064045	7.118385	0.4438847	0.5
0.3573445	7.112372	0.443878	0.5
0.34620133	7.110366	0.44387424	0.49
0.32390538	7.112354	0.44386324	0.52
0.30159882	7.121341	0.44384807	0.5
0.27829283	7.1213284	0.4438378	0.51
0.25601298	7.112316	0.44383332	0.51
0.23269667	7.119303	0.44381893	0.51
0.21040766	7.11629	0.44381088	0.48
0.19825704	7.1092834	0.44380966	0.48
0.17695738	7.124272	0.4437915	0.47
0.15364975	7.1252584	0.4437807	0.48
0.1313627	7.1202455	0.44377387	0.46
0.108068876	7.109232	0.4437701	0.48
0.08576932	7.114219	0.4437574	0.48
0.062455688	7.120206	0.4437437	0.48
0.051301416	7.1271996	0.44373474	0.48
0.02901841	7.1171865	0.44373086	0.48
0.0067177247	7.1241736	0.44371706	0.49
-0.016589131	7.12416	0.4437069	0.48
-0.038879044	7.1201463	0.44369954	0.49
-0.06218005	7.1131325	0.44369346	0.46
-0.08448567	7.127119	0.44367564	0.49
-0.095634036	7.1291122	0.44366965	0.47
-0.117915176	7.113099	0.44366926	0.48
-0.14122987	7.1230855	0.44365337	0.48
-0.16351667	7.1130714	0.44364953	0.46
-0.18683442	7.129057	0.4436302	0.49
-0.20913376	7.1390443	0.44461483	0.5
-0.22027454	7.1290364	0.44361576	0.49
-0.24357693	7.121022	0.44361037	0.48
-0.26587415	7.1280084	0.44359675	0.49
-0.2881675	7.1279945	0.44358715	0.48
-0.3114725	7.12398	0.44357947	0.48
-0.33376864	7.130966	0.4435659	0.5
-0.35707477	7.1299515	0.44355652	0.51
-0.37936726	7.1279373	0.44354814	0.49
-0.390513	7.1249304	0.4435451	0.51
-0.41381958	7.124915	0.44353518	0.51
-0.43611133	7.1179013	0.4435297	0.5
-0.45942125	7.1388865	0.4445078	0.52
-0.48171228	7.1258717	0.44350576	0.48
-0.50400525	7.126857	0.44349575	0.5
-0.51616484	7.1258492	0.44349116	0.5
-0.53845763	7.1248345	0.44348234	0.49
-0.56075037	7.11982	0.44347575	0.49
-0.5850683	7.141804	0.44445306	0.51
-0.60736096	7.1327896	0.4444488	0.48
-0.62965316	7.131775	0.44444	0.49
-0.65295875	7.1297593	0.4444314	0.48
-0.66410494	7.1287518	0.44442728	0.47
-0.6874094	7.1317363	0.44441587	0.48
-0.71071035	7.1457205	0.44439825	0.49
-0.75420225	7.3806944	0.4522476	0.52
-0.7714418	7.314682	0.45027775	0.95
-0.7997837	7.3666635	0.45223686	0.71
-0.86043984	7.628625	0.4610647	0.59
-0.8867527	7.6496077	0.46204236	0.57
-0.91206044	7.65159	0.46203116	0.57
-0.93534905	7.6415734	0.46202752	0.57
-0.95964473	7.6425567	0.4620173	0.57
-0.99099636	7.695535	0.46397513	0.49
-1.0193217	7.7245154	0.4649477	0.36
-1.0294503	7.713508	0.4649499	0.55
-1.0547572	7.71049	0.46494165	0.42
-1.0810641	7.725471	0.46492296	0.29
-1.1073751	7.7324524	0.46590877	0.4
-1.1326749	7.737434	0.4658961	0.45
-1.1579789	7.736416	0.46588683	0.44
-1.1832745	7.745397	0.46587202	0.41
-1.1944193	7.731389	0.4658755	0.5
-1.2207228	7.7443695	0.46585813	0.36
-1.2420069	7.7113533	0.4648683	0.57
-1.270325	7.7333326	0.46584517	0.33
-1.2926035	7.7203164	0.46584386	0.44
-1.3219271	7.746295	0.4668182	0.35
-1.3432075	7.7202783	0.46582454	0.52
-1.3583732	7.734268	0.466811	0.32
-1.3816624	7.72325	0.46580824	0.48
-1.4099729	7.7462287	0.4667848	0.31
-1.4302495	7.7152133	0.4657943	0.48
-1.45957	7.738191	0.46677053	0.36
-1.483865	7.7321725	0.46676475	0.39
-1.4970207	7.7321625	0.4667598	0.39
-1.5203091	7.7221446	0.4667566	0.47
-1.5456057	7.724125	0.4667461	0.36
-1.5698996	7.719106	0.4667398	0.43
-1.5982141	7.7330847	0.46772158	0.34
-1.6235163	7.730065	0.46771386	0.45
-1.6478095	7.725046	0.46770766	0.36
-1.6599553	7.723037	0.4677043	0.43
-1.6872594	7.734016	0.46868825	0.42
-1.7115581	7.7249966	0.46868432	0.39
-1.7398661	7.7399735	0.46866575	0.4
-1.7651634	7.7389536	0.46865714	0.38
-1.7874516	7.721936	0.4686584	0.42
-1.8137538	7.724915	0.46864724	0.34
-1.8279104	7.7299037	0.4686394	0.4
-1.8532065	7.7288837	0.46963084	0.37
-1.879509	7.7308626	0.46962032	0.36
-1.9068153	7.7368402	0.4696073	0.31
-1.9291011	7.7218223	0.4696076	0.45
-1.9543962	7.720802	0.46959916	0.37
-1.9817047	7.724779	0.46958733	0.35
-1.990843	7.707772	0.4695934	0.3
-2.0221543	7.7337465	0.47056818	0.43
-2.0494628	7.736724	0.47055697	0.32
-2.0737562	7.729704	0.47055233	0.39
-2.0980518	7.7216835	0.47054824	0.33
-2.1263535	7.7326603	0.47153246	0.36
-2.1496456	7.720641	0.47153097	0.34
-2.1658094	7.7306275	0.47151995	0.34
-2.1941152	7.738604	0.47250587	0.38
-2.2174048	7.7275844	0.4715039	0.33
-2.2436998	7.7295623	0.4724939	0.37
-2.2720056	7.7365384	0.47248048	0.36
-2.2952995	7.7235184	0.47247967	0.36
-2.3256085	7.738493	0.47346133	0.33
-2.3387618	7.7364817	0.47345802	0.34
-2.364059	7.73146	0.47345227	0.34
-2.3893516	7.7284384	0.4734455	0.37
-2.417658	7.733414	0.4734334	0.34
-2.4419534	7.7243924	0.47343025	0.33
-2.4682481	7.7243705	0.4744216	0.38
-2.4995587	7.740343	0.47440267	0.36
-2.5066917	7.7193365	0.47441173	0.35
-2.5359988	7.727311	0.47439787	0.35
-2.5673113	7.7412844	0.47538015	0.34
-2.5916076	7.7312627	0.47537774	0.35
-2.6179047	7.7292395	0.47537038	0.34
-2.6462018	7.735215	0.4763581	0.35
-2.671498	7.7291923	0.4763533	0.3
-2.6856542	7.72918	0.4763488	0.32
-2.7159576	7.7401533	0.47733328	0.37
-2.7412527	7.734131	0.47732857	0.31
-2.7725651	7.7451024	0.47731283	0.38
-2.798861	7.7420793	0.47830626	0.29
-2.8231552	7.732056	0.47730416	0.32
-2.8544617	7.7440286	0.478288	0.35
-2.8646042	7.73302	0.47829083	0.31
-2.8929057	7.7349935	0.47828108	0.33
-2.9222085	7.739968	0.47926944	0.33
-2.948502	7.7369432	0.4792631	0.32
-2.9727976	7.725921	0.47926173	0.32
-3.0010936	7.7288947	0.47925162	0.34
-3.0263872	7.721871	0.47924787	0.33
-3.0425453	7.726857	0.48024037	0.34
-3.0718534	7.7288294	0.4802306	0.35
-3.105162	7.743799	0.48121265	0.34
-3.1274471	7.7287784	0.48121426	0.3
-3.1567523	7.7307506	0.48120463	0.34
-3.1830478	7.725726	0.4811997	0.35
-3.213346	7.7326984	0.4821872	0.26
-3.2315047	7.742682	0.48317656	0.4
-3.2648194	7.7536507	0.4831611	0.36
-3.2911155	7.747626	0.4831569	0.63
-3.3053792	7.713611	0.48317128	0.36
-3.3146436	7.6645994	0.48119518	0.54
-3.3409343	7.660574	0.48118997	0.59
-3.3702316	7.6635466	0.4821802	0.6
-3.388394	7.6715293	0.48217082	0.61
-3.4176967	7.6725016	0.48316216	0.61
-3.4459953	7.6714745	0.48315492	0.62
-3.4742932	7.670447	0.48314774	0.62
-3.5025938	7.6684203	0.48414117	0.62
-3.5318935	7.6693916	0.48413274	0.61
-3.549049	7.675375	0.48412487	0.62
-3.5763445	7.6713486	0.48511973	0.61
-3.6076515	7.6753182	0.48510927	0.61
-3.6329365	7.6682935	0.48510638	0.48
-3.660234	7.6632667	0.48610193	0.45
-3.6905391	7.6642365	0.4860935	0.41
-3.711816	7.6482153	0.48609668	0.52
-3.747129	7.6601815	0.48708108	0.39
-3.7662885	7.6691623	0.4870713	0.6
-3.7975888	7.6731324	0.48806116	0.6
-3.8248863	7.6671047	0.48805752	0.59
-3.8591917	7.677071	0.48904347	0.59
-3.8854856	7.6690445	0.4890413	0.59
-3.915784	7.670014	0.48903325	0.59
-3.9470909	7.670983	0.490025	0.59
-3.960241	7.66597	0.49002454	0.57
-3.9925406	7.6709375	0.49101397	0.59
-4.018836	7.6619105	0.49101254	0.72
-4.0340996	7.633893	0.49002418	0.39
-4.0543847	7.6128707	0.4900308	0.4
-4.085685	7.614839	0.4900223	0.34
-4.112981	7.6078115	0.49101973	0.37
-4.1291265	7.610795	0.4910143	0.35
-4.1674423	7.624757	0.49199772	0.35
-4.1937356	7.6157293	0.49199662	0.35
-4.2290397	7.624694	0.49298358	0.23
-4.2533293	7.611668	0.49298522	0.5
-4.2906375	7.623631	0.49397022	0.46
-4.3458614	7.6955795	0.49691835	0.29
-4.3821716	7.7035427	0.4979059	0.34
-4.4124665	7.7015114	0.4979004	0.32
-4.441764	7.69648	0.4978968	0.33
-4.4750676	7.6984463	0.49888858	0.33
-4.5003514	7.687419	0.49888924	0.34
-4.5356593	7.692383	0.499879	0.34
-4.556817	7.7013607	0.49986959	0.3
-4.5891166	7.7013273	0.50086284	0.36
-4.6194096	7.698295	0.50085825	0.34
-4.6477003	7.6912646	0.50185627	0.29
-4.6890225	7.704222	0.50284064	0.39
-4.7203174	7.7021885	0.50283545	0.3
-4.7566257	7.707151	0.5038255	0.32
-4.758995	7.6291413	0.5018684	0.55
-4.7862844	7.6201115	0.50186807	0.36
-4.825591	7.63107	0.5028543	0.34
-4.854892	7.623038	0.50285316	0.35
-4.8981996	7.640993	0.5038349	0.37
-4.925499	7.6289635	0.50483644	0.32
-4.9406433	7.626947	0.5048348	0.39
-4.9759393	7.630909	0.50582594	0.3
-5.011248	7.631871	0.5058189	0.39
-5.0365324	7.618842	0.50582165	0.34
-5.0758414	7.6268005	0.50681007	0.35
-5.1201596	7.6417537	0.5077937	0.36
-5.146445	7.6297245	0.5087959	0.36
-5.1645937	7.631705	0.5087916	0.28
-5.196893	7.627669	0.5087883	0.45
-5.235196	7.6336274	0.5097784	0.51
-5.276509	7.6425834	0.51076627	0.2
-5.3238235	7.661534	0.5127477	0.38
-5.3421025	7.6355104	0.5117594	0.23
-5.3834105	7.6444654	0.5127476	0.24
-5.3965554	7.63745	0.51274943	0.25
-5.4308496	7.6364126	0.51374453	0.29
-5.467145	7.6383734	0.5147376	0.29
-5.5034533	7.637333	0.5157325	0.31
-5.5297356	7.624302	0.51573586	0.35
-5.56103	7.6172657	0.5157351	0.3
-5.6003356	7.621223	0.5167269	0.32
-5.6234875	7.629198	0.5177189	0.34
-5.663799	7.633153	0.5177107	0.36
-5.702102	7.6351104	0.51870394	0.33
-5.7313843	7.626077	0.51970494	0.39
-5.773693	7.6330304	0.52069485	0.33
-5.8109937	7.6329875	0.52068967	0.34
-5.8412814	7.6239524	0.5216907	0.36
-5.8704505	7.6369214	0.52267927	0.36
-5.913756	7.6448736	0.52366877	0.36
-5.968077	7.6668143	0.52464885	0.18
-6.0163875	7.680762	0.52663445	0.56
-6.0617023	7.688711	0.52762395	0.61
-6.0909896	7.6766763	0.5276273	0.6
-6.1352973	7.683626	0.5286177	0.62
-6.159454	7.6895995	0.52961123	0.61
-6.199753	7.691554	0.5306052	0.61
-6.237053	7.688511	0.53160256	0.6
-6.2753534	7.6864657	0.5315993	0.6
-6.3096433	7.680426	0.53259885	0.61
-6.3539515	7.6853757	0.5335909	0.62
-6.3942485	7.6863294	0.53458583	0.6
-6.4153967	7.6883044	0.5345823	0.62
-6.456703	7.6882567	0.53557795	0.6
-6.502003	7.695205	0.536569	0.61
-6.5383	7.6891623	0.53756875	0.61
-6.5856056	7.6971087	0.5385592	0.62
-6.625909	7.695061	0.5395563	0.62
-6.6490564	7.699035	0.5405517	0.62
-6.68836	7.694988	0.54055035	0.61
-6.7316556	7.697938	0.54154444	0.6
-6.7689524	7.6918936	0.54254454	0.61
-6.818257	7.7008367	0.54353464	0.61
-6.854554	7.6927934	0.54453623	0.61
-6.8928485	7.6877475	0.545536	0.61
-6.927012	7.7027097	0.546524	0.61
-6.964307	7.695664	0.5465251	0.61
-7.0035996	7.691617	0.54752433	0.62
-7.0479	7.6925645	0.5485202	0.62
-7.0902	7.6905146	0.54951817	0.61
-7.1345024	7.6904616	0.5505148	0.6
-7.1778016	7.68941	0.55151224	0.6
-7.2039576	7.69338	0.5525079	0.58
-7.2452507	7.6903296	0.5525068	0.62
-7.298561	7.699268	0.5544976	0.57
-9.998894	10.551538	0.68555826	0.41
-10.004133	10.49052	0.68359727	0.61
-10.009372	10.430503	0.6826357	0.61
-10.01161	10.3664875	0.6806768	0.6
-9.999714	10.321493	0.6797063	0.61
-10.004952	10.262476	0.67874426	0.61
-10.007192	10.199461	0.6767849	0.61
-10.008426	10.137447	0.675825	0.61
-10.008663	10.073434	0.6738665	0.62
-10.007896	10.009422	0.6729081	0.61
-10.013136	9.952405	0.67094505	0.6
-10.004247	9.911407	0.66997194	0.63
-10.009489	9.854389	0.66900903	0.63
-10.00672	9.79038	0.6670508	0.62
-10.013966	9.73536	0.6660866	0.62
-10.026216	9.686335	0.66511846	0.59
-10.085515	9.683262	0.6671194	0.54
-10.148817	9.684183	0.6681177	0.55
-10.152943	9.657174	0.6681354	0.45
-10.247278	9.687063	0.6711144	0.5
-10.32259	9.698973	0.6731056	0.62
-10.387895	9.699891	0.67410433	0.54
-10.405145	9.655861	0.6741334	0.55
-10.466448	9.651784	0.6751357	0.66
-10.647867	9.760582	0.68206227	0.3
-10.671011	9.750551	0.6820689	0.37
-10.568141	9.594645	0.67617345	0.27
-10.298107	9.285913	0.66238046	0.37
-10.598641	9.502587	0.67523515	0.33
-10.575857	9.421597	0.67228955	0.29
-10.617133	9.399542	0.67330456	0.38
-10.580337	9.306566	0.67036706	0.29
-10.589467	9.28455	0.67038196	0.37
-10.022385	8.669123	0.6427937	0.62
-10.0346365	8.625097	0.6418235	0.59
-10.036885	8.571082	0.6408599	0.62
-10.033119	8.514073	0.63889843	0.65
-10.028234	8.483073	0.63891935	0.65
-10.0254755	8.426064	0.636958	0.63
-10.02271	8.371055	0.63599527	0.65
-10.033962	8.32703	0.6350253	0.64
-10.033205	8.273018	0.6340621	0.63
-9.991405	8.18605	0.63112074	0.53
-9.780448	7.9592643	0.62127185	0.6
-9.767563	7.9222717	0.6192969	0.59
-9.770808	7.8742566	0.61932975	0.59
-9.783061	7.8342314	0.6183573	0.58
-9.7893095	7.7892127	0.6173883	0.58
-9.787555	7.7372026	0.61642396	0.61
-9.824833	7.717151	0.6174386	0.55
-9.896136	7.725063	0.6194351	0.6
-9.946308	7.7390018	0.62042683	0.61
-10.014611	7.7429156	0.62242603	0.65
-10.04688	7.7188687	0.62244374	0.66
-10.038116	7.661866	0.6214831	0.67
-10.039363	7.612853	0.6205173	0.67
-10.042609	7.5658364	0.6195502	0.67
-10.034845	7.5108333	0.6185883	0.65
-10.03597	7.4868255	0.6176052	0.64
-10.0402155	7.4418087	0.61663693	0.64
-10.03145	7.3868065	0.6156752	0.65
-10.034698	7.3407903	0.61470777	0.64
-10.036942	7.294776	0.6137402	0.64
-10.044194	7.2517567	0.6137709	0.55
-10.105491	7.2486763	0.61477596	0.53
-10.17267	7.2735972	0.61776143	0.58
-10.299018	7.3174458	0.62173647	0.72
-10.280247	7.2554536	0.61977977	0.2
-10.361557	7.2653522	0.6227769	0.6
-10.420849	7.2592735	0.62378454	0.59
-10.491152	7.260183	0.6257878	0.59
-10.569456	7.267083	0.62778735	0.61
-10.61361	7.274029	0.629785	0.63
-10.571827	7.1950617	0.6268396	0.66
-10.594083	7.163024	0.62686414	0.72
-10.666386	7.1639304	0.6288681	0.49
-10.887805	7.2656713	0.6368085	0.57
-10.965103	7.269572	0.63881093	0.59
-11.026394	7.26149	0.64082116	0.6
-11.089566	7.278413	0.64281327	0.55
-11.162866	7.277317	0.6448194	0.61
-11.234159	7.2752233	0.6468262	0.61
-11.311464	7.2751226	0.6488322	0.59
-11.392762	7.2790184	0.6518357	0.59
-11.461056	7.272927	0.6528457	0.57
-11.526224	7.2898474	0.65583825	0.59
-11.598518	7.2857513	0.65784734	0.58
-11.672818	7.2816534	0.6598567	0.59
-11.7551155	7.283546	0.6618624	0.59
-11.837416	7.2844377	0.6638689	0.56
-11.909708	7.2783413	0.66588	0.57
-11.992007	7.278234	0.66888756	0.55
-12.055173	7.291155	0.6708836	0.58
-12.130465	7.286054	0.67289454	0.54
-12.223772	7.290932	0.6748998	0.56
-12.305064	7.2888255	0.67790926	0.56
-12.383358	7.283721	0.679921	0.55
-12.465659	7.2796106	0.68193245	0.55
-12.548954	7.2765007	0.6849434	0.55
-12.620121	7.2924113	0.6869384	0.57
-12.690406	7.2813153	0.6889545	0.68
-13.687328	7.8051558	0.7266527	0.34
-13.643533	7.723189	0.72371227	0.22
-13.601737	7.6432204	0.72177064	0.59
-13.777088	7.6870008	0.72675604	0.33
-13.695268	7.5840774	0.72282815	0.54
-13.700387	7.559063	0.7228486	0.58
-13.703624	7.505042	0.7218919	0.56
-13.6958475	7.4460344	0.7209379	0.57
-13.702086	7.3940096	0.7199802	0.56
-13.700318	7.3379946	0.7190248	0.57
-13.725566	7.2969475	0.7190608	0.46
-13.822864	7.2938175	0.7220754	0.5
-13.91404	7.3147025	0.72506994	0.49
-14.007328	7.309577	0.7280859	0.51
-14.108628	7.3064413	0.7311014	0.5
-14.212925	7.3053017	0.7341158	0.51
-14.306216	7.297175	0.73713464	0.51
-14.430524	7.3050117	0.7411448	0.5
-14.53582	7.30187	0.7441614	0.5
-14.619986	7.3167624	0.7471606	0.48
-14.736286	7.3186073	0.750175	0.47
-14.847586	7.3164573	0.7531921	0.46
-14.963885	7.316302	0.75720847	0.48
-15.074175	7.314153	0.76022583	0.46
-15.184473	7.3090034	0.7632459	0.48
-15.285646	7.328875	0.7672438	0.46
-15.412949	7.3317056	0.7712599	0.45
-15.526241	7.327552	0.77428	0.44
-15.640534	7.3223963	0.77730125	0.44
-15.775841	7.3262167	0.78231823	0.43
-15.8911295	7.321059	0.78533995	0.43
-16.021431	7.320884	0.7893599	0.44
-16.129602	7.3407454	0.79335964	0.43
-16.259903	7.33957	0.7973808	0.45
-16.389198	7.337395	0.8014028	0.41
-16.523495	7.336214	0.805425	0.41
-16.650791	7.331041	0.8094496	0.44
-16.811096	7.340828	0.8144669	0.67
-17.965944	7.783422	0.8552706	0.37
-17.878008	7.7115164	0.8523188	0.27
-17.806183	7.6155796	0.84839064	0.19
-17.964487	7.6173663	0.85341537	0.18
-18.104778	7.611174	0.85744435	0.38
-18.125008	7.5531263	0.85749876	0.46
-18.125223	7.487103	0.856557	0.46
-18.12344	7.4200816	0.85561585	0.46
-18.114542	7.3840814	0.85564613	0.46
-18.217813	7.3599334	0.8586854	0.47
-18.391119	7.3636994	0.8637122	0.37
-18.536406	7.3565006	0.868744	0.47
-18.708708	7.3572664	0.87377375	0.37
-18.854992	7.3480644	0.877808	0.47
-19.014284	7.3428464	0.88284117	0.44
-19.208487	7.3835983	0.8898395	0.36
-19.360775	7.373388	0.89487624	0.44
-19.535069	7.37115	0.89991003	0.37
-19.68235	7.3569455	0.90494996	0.61
-20.900133	7.74243	0.94782376	0.2
-20.952362	7.688339	0.9488831	0.25
-21.031607	7.6422143	0.95094043	0.48
-21.031708	7.6062007	0.94997364	0.39
-21.022911	7.528184	0.94904387	0.5
-21.025116	7.456154	0.9481109	0.37
-21.028322	7.3831234	0.9481791	0.55
-21.215612	7.3748646	0.9532229	0.38
-21.42991	7.3755727	0.9602637	0.39
-21.612091	7.401334	0.9662751	0.47
-21.82639	7.3990407	0.9733192	0.3
-21.997665	7.3808002	0.97837	0.58
-22.065897	7.3276873	0.9804334	0.41
-22.279186	7.3223944	0.9874808	0.45
-23.43787	7.624926	1.0274264	0.25
-23.571121	7.58773	1.0314885	0.34
-23.537205	7.5357566	1.0295311	0.53
-23.55741	7.4617004	1.0296059	0.33
-23.5466	7.3776836	1.028684	0.59
-23.699856	7.3454623	1.0337462	0.39
-24.023178	7.3640265	1.043795	0.26
-24.577587	7.4513016	1.0628257	0.34
-24.552769	7.3603	1.0609086	0.58
-24.742937	7.3760467	1.067933	0.37
-25.435392	7.4971447	1.0909605	0.19
-25.545622	7.4429727	1.0940365	0.48
-25.595825	7.3718762	1.0951165	0.45
-25.897125	7.371464	1.105181	0.23
-27.068735	7.6159525	1.1451911	0.36
-27.069918	7.525917	1.1452802	0.39
-27.067009	7.478902	1.144326	0.45
-27.109203	7.3998137	1.1454134	0.46
-27.464508	7.405328	1.156485	0.22
-27.997873	7.456616	1.1745502	0.37
-28.321161	7.448169	1.1856294	0.43
-28.847513	7.4914637	1.2027017	0.29
-29.07476	7.4541364	1.2097894	0.33
-29.368944	7.481744	1.2198267	0.35
-29.731234	7.4752436	1.2319137	0.34
-30.115528	7.472715	1.2450019	0.34
-30.498817	7.467186	1.2570933	0.32
-30.839092	7.4487104	1.2681885	0.41
-30.868265	7.3546324	1.268291	0.29
-31.175444	7.3762197	1.2793384	0.36
-31.605738	7.374627	1.2934375	0.34
-32.053032	7.374011	1.3075398	0.33
-32.501324	7.371393	1.3226448	0.32
-32.949615	7.365775	1.3377533	0.3
-33.437912	7.365103	1.3538662	0.3
-33.924206	7.3614316	1.3699821	0.34
-34.42842	7.41576	1.3870422	0.32
-34.953716	7.415036	1.4041647	0.31
-35.492012	7.4142947	1.4222906	0.32
-36.061314	7.4155116	1.4414221	0.3
-36.650608	7.4187016	1.4615567	0.3
-37.236904	7.415892	1.4806972	0.29
-37.831192	7.4120727	1.500841	0.28
-38.44542	7.470249	1.5209244	0.22
-38.98268	7.4495006	1.5390736	0.15
-41.98255	7.8885484	1.6423178	0.18
-42.146713	7.7832775	1.6464694	0.1
-42.807983	7.7673593	1.6686443	0.17
-43.443245	7.7424726	1.689823	0.11
-44.004486	7.7016826	1.7090015	0.0
-46.32307	8.033623	1.7882007	0.07
-47.475426	8.081053	1.8264272	0.0
-48.67787	7.9733486	1.8668352	0.16
-48.781982	7.8331466	1.8700135	0.4
-49.582237	7.803029	1.896241	0.19
-50.584522	7.799645	1.9304891	0.17
-52.220966	7.8013864	1.9848872	0.17
-52.670124	7.700724	2.0001082	0.14
-54.8376	7.842792	2.0734835	0.22
-55.150723	7.7113037	2.0837064	0.0
-57.77225	7.894762	2.1731486	0.0
-58.985516	7.8720765	2.2134738	0.0
-75.71343	9.986875	2.7852507	0.0
-75.75841	9.751713	2.7865262	0.0
-70.45751	8.844646	2.6042292	0.0
-68.20415	8.344544	2.526232	0.0
-68.22615	8.130423	2.5264795	0.0
-68.19815	7.910367	2.5247214	0.0
-68.36818	7.7140484	2.5299866	0.0
-69.09728	7.6860294	2.555201	0.0
-69.25431	7.4847255	2.5594692	0.0
-68.64422	6.984354	2.537887	0.0
-68.19116	6.7218676	2.5220737	0.0
-67.95513	6.4840918	2.513287	0.08
-67.98113	6.2719646	2.5135372	0.08
-68.11716	6.176735	2.5176814	0.0
-68.21816	5.970507	2.5209446	0.0
-71.397514	6.024137	2.6296859	0.0
-70.246376	5.7055902	2.5897636	0.0
-70.11135	5.4736776	2.5849986	0.0
-70.30336	5.2673235	2.5912871	0.0
-75.32881	5.406436	2.7614002	0.0
-71.31743	5.0058084	2.6248493	0.0
-71.1714	4.77191	2.6200855	0.0
-79.53607	5.0814805	2.9048502	0.0
-71.5394	4.347218	2.631677	0.0
-71.73039	4.1328616	2.6379776	0.0
-71.967384	3.9204426	2.6462886	0.0
-74.92355	3.8463233	2.7461302	0.0
-74.470505	3.7058895	2.7311807	0.0
-71.14028	3.317326	2.6177905	0.0
-71.402275	3.1058722	2.6261082	0.0
-76.961525	3.1051857	2.8155305	0.0
-76.90948	2.8621528	2.8138072	0.0
-70.43417	2.4019082	2.5936987	0.0
-70.316154	2.2870207	2.588806	0.0
-75.61532	2.2216663	2.7702417	0.0
-71.91616	1.8886371	2.643693	0.0
-75.08521	1.7351888	2.7516904	0.0
-75.070175	1.5001078	2.7509696	0.0
-75.159134	1.2658839	2.7542753	0.0
-75.23309	1.0316814	2.7575777	0.0
-75.02906	0.91191185	2.7506702	0.0
-75.04198	0.44169095	2.7512443	0.0
-75.01293	0.20662986	2.7505233	0.0
-75.276886	-0.027836092	2.759877	0.0
-75.56942	-0.06097763	2.7587492	0.0
-75.60704	-0.30002913	2.7594786	0.0
-75.618355	-0.41906595	2.760346	0.0
-75.30698	-0.6545985	2.74917	0.0
-75.18359	-0.89087194	2.7449453	0.0
-75.14622	-1.128027	2.743698	0.0
-75.28646	-1.6050404	2.7481463	0.0
-75.86911	-1.8573445	2.767724	0.0
-75.444336	-2.3231347	2.7533336	0.0
-75.43696	-2.5612485	2.7530806	0.0
-74.022484	-2.746286	2.706249	0.0
-73.898094	-2.9755578	2.7020369	0.0
-77.85493	-3.7504218	2.8341908	0.0
-74.514885	-4.060176	2.7227283	0.0
-74.28648	-4.282589	2.7155528	0.0
-74.3791	-4.5235653	2.7182758	0.0
-74.242386	-4.632802	2.7141964	0.0
-74.445625	-5.117732	2.7216365	0.0
-75.39034	-5.421557	2.7530746	0.0
-76.29606	-5.728439	2.7845206	0.11
-49.370975	-4.019928	1.88128	0.34
-49.253212	-4.0881195	1.8772392	0.15
-49.252712	-4.2451878	1.8770757	0.0
-75.27268	-6.7272882	2.7517536	0.0
-75.15828	-6.9565463	2.7485476	0.0
-75.414925	-7.2203054	2.7572103	0.0
-75.45154	-7.4633603	2.7589521	0.0
-75.87791	-7.6268415	2.773674	0.0
-75.86351	-7.8669662	2.774433	0.0
-76.68525	-8.196973	2.8018827	0.0
-76.63185	-8.43515	2.800655	0.0
-76.76349	-8.695081	2.8063574	0.0
-76.80411	-8.945132	2.8080938	0.09
-59.448708	-7.116332	2.2244787	0.2
-59.35896	-7.200492	2.221417	0.12
-58.348316	-7.2649174	2.1886158	0.42
-56.794563	-7.2540593	2.136033	0.24
-54.84624	-7.357797	2.0724385	0.47
-53.349464	-7.3288517	2.0218594	0.18
-52.303764	-7.3533072	1.987109	0.16
-50.041058	-7.2784014	1.9117771	0.42
-49.259384	-7.3235006	1.8859371	0.16
-48.502716	-7.368565	1.8610909	0.27
-48.470203	-7.5196743	1.8609492	0.3
-48.487694	-7.6797185	1.8617859	0.34
-48.43217	-7.827858	1.8606538	0.32
-48.47743	-7.913832	1.8625568	0.28
-48.501923	-8.074867	1.8643917	0.34
-48.51241	-8.23392	1.8652322	0.32
-48.515903	-8.3929825	1.8660752	0.32
-48.515392	-8.550051	1.8669212	0.32
-48.509876	-8.707125	1.8677691	0.32
-48.51037	-8.866192	1.8686138	0.32
-48.51961	-8.947212	1.8685325	0.32
-48.5251	-9.106274	1.8703763	0.32
-48.523594	-9.265343	1.8712225	0.28
-48.505074	-9.420434	1.8710773	0.2
-48.45154	-9.568569	1.8699484	0.51
-21.99067	-4.4309177	0.9709602	0.2
-21.961044	-4.497986	0.9699012	0.28
-48.52878	-9.982636	1.8745295	0.28
-48.524265	-10.14171	1.8753783	0.21
-48.54376	-10.305752	1.8772161	0.51
-48.529243	-10.462839	1.8780701	0.25
-48.53673	-10.624896	1.8789139	0.23
-48.533215	-10.784967	1.8797629	0.33
-40.070873	-8.976882	1.5917574	0.13
-32.206886	-7.329036	1.3234376	0.1
-32.41237	-7.483817	1.3312345	0.27
-32.06168	-7.5103106	1.3193028	0.29
-31.635962	-7.5168996	1.3054105	0.32
-31.225246	-7.524469	1.2925134	0.33
-30.862535	-7.539974	1.2805959	0.34
-30.48762	-7.500475	1.2687339	0.32
-30.116907	-7.510988	1.2558234	0.34
-29.748192	-7.5195	1.2439145	0.34
-29.402485	-7.5319805	1.2329956	0.34
-29.05477	-7.5414634	1.2220803	0.35
-28.737064	-7.5569067	1.2121514	0.37
-28.40635	-7.5663652	1.2012317	0.34
-28.075434	-7.5268044	1.1903582	0.37
-27.735712	-7.5302734	1.1794467	0.38
-27.45701	-7.5486636	1.1705048	0.34
-27.143291	-7.5550966	1.1595837	0.36
-26.855583	-7.5674973	1.15065	0.38
-26.562866	-7.575903	1.1417215	0.38
-26.260147	-7.580321	1.1317996	0.38
-25.997244	-7.5496693	1.1228995	0.38
-25.72253	-7.5590506	1.1139655	0.39
-16.16314	-4.8250856	0.78310126	0.23
-15.587259	-4.7088294	0.76336414	0.54
-16.356926	-4.9958863	0.79088736	0.34
-16.393297	-5.0638633	0.7928132	0.38
-16.329622	-5.1009645	0.79079497	0.38
-15.491449	-4.869023	0.7622369	0.34
-15.428778	-4.9041214	0.76022017	0.5
-15.415118	-4.9531593	0.76017743	0.31
-15.394464	-5.001206	0.76013756	0.42
-15.397815	-5.0562215	0.76008487	0.43
-15.304129	-5.08036	0.7580871	0.29
-15.108216	-5.0426126	0.7511747	0.46
-15.096558	-5.0916476	0.7511318	0.38
-15.053893	-5.131721	0.7501056	0.44
-14.9972105	-5.164811	0.74908984	0.28
-14.895518	-5.1839576	0.7460992	0.48
-14.979902	-5.2658725	0.7490004	0.35
-15.052285	-5.344803	0.7519077	0.46
-15.0924835	-5.386764	0.75385803	0.3
-15.055815	-5.4278297	0.7528299	0.41
-15.076172	-5.4888253	0.75476813	0.39
-15.098535	-5.5518174	0.7557041	0.43
-15.214938	-5.6486955	0.76058364	0.39
-15.311337	-5.739598	0.7644743	0.39
-15.327698	-5.801598	0.7654133	0.32
-15.362889	-5.842566	0.76736635	0.52
-15.440276	-5.9274917	0.770268	0.19
-16.514164	-6.395203	0.80955034	0.57
-16.29641	-6.371491	0.8026317	0.35
-16.164698	-6.379673	0.79866064	0.2
-15.399659	-6.1376257	0.77208906	0.21
-15.147885	-6.0949516	0.7631967	0.5
-15.15106	-6.123958	0.7641697	0.32
-15.199431	-6.19892	0.76608914	0.52
-15.307842	-6.2998095	0.77096885	0.27
-15.273176	-6.3428717	0.76994	0.48
-15.321553	-6.419834	0.772858	0.31
-15.2948885	-6.465886	0.7718245	0.63
-15.908569	-6.7811685	0.7953741	0.27
-16.085842	-6.885966	0.80223197	0.27
-16.075191	-6.9420004	0.80218565	0.45
-16.099556	-7.0129933	0.8041164	0.3
-16.058887	-7.056063	0.80309016	0.5
-16.1563	-7.1599684	0.8069718	0.3
-17.152208	-7.660798	0.844253	0.3
-16.989296	-7.6210046	0.838334	0.45
-16.981653	-7.6830378	0.8392825	0.5
-16.959	-7.7380877	0.83924145	0.7
-16.848291	-7.7522426	0.836261	0.36
-16.821636	-7.805298	0.83622295	0.09
-16.706923	-7.8164563	0.83224636	0.15
-16.586208	-7.824623	0.8292742	0.12
-16.407637	-7.836869	0.82431525	0.35
-16.360968	-7.8789463	0.8232928	0.62
-16.866625	-8.185371	0.84288526	0.3
-16.74691	-8.193535	0.8389132	0.27
-15.96579	-7.8784795	0.8114078	0.19
-15.829063	-7.8746624	0.80645084	0.5
-15.266892	-7.6283355	0.78682315	0.43
-15.1982	-7.6544366	0.7848209	0.59
-15.106498	-7.6695647	0.7818348	0.4
-14.986769	-7.668726	0.77887034	0.51
-14.87705	-7.6728754	0.7758988	0.38
-14.766331	-7.6760244	0.7719285	0.53
-14.6716175	-7.6861553	0.76894766	0.39
-14.572727	-7.6642804	0.76599497	0.41
-14.48502	-7.677403	0.76400965	0.41
-14.379306	-7.6815467	0.7610372	0.42
-14.272579	-7.682689	0.75706756	0.43
-14.175866	-7.6898217	0.75509006	0.42
-14.070143	-7.690964	0.7521202	0.49
-13.977427	-7.69809	0.7491416	0.66
-13.705421	-7.5794153	0.7393206	0.29
-13.698104	-7.6884604	0.7402321	0.43
-13.603385	-7.6925883	0.73825675	0.43
-13.514669	-7.6997094	0.7352771	0.44
-13.417948	-7.701839	0.73230416	0.46
-13.334237	-7.710953	0.73032147	0.45
-13.272362	-7.7030334	0.72834647	0.56
-13.267706	-7.757057	0.72930336	0.55
-13.266047	-7.812077	0.73025864	0.55
-13.260392	-7.8661013	0.7302161	0.55
-13.256731	-7.920123	0.73117304	0.55
-13.264085	-7.9821334	0.73312026	0.57
-13.269257	-8.013137	0.73309344	0.54
-13.280609	-8.077141	0.735038	0.54
-13.269951	-8.129171	0.734999	0.54
-13.264291	-8.183196	0.73595697	0.54
-13.263638	-8.241215	0.73691034	0.54
-13.275988	-8.306218	0.7378542	0.55
-13.270335	-8.362244	0.73881084	0.54
-13.270506	-8.3912525	0.73978746	0.54
-13.273855	-8.452266	0.74073756	0.54
-13.272199	-8.510286	0.74169165	0.54
-13.272548	-8.570304	0.74264365	0.54
-13.279898	-8.634314	0.74359035	0.53
-13.281242	-8.694331	0.7455423	0.52
-13.271583	-8.74836	0.7455024	0.54
-13.284762	-8.786353	0.74646825	0.54
-13.280108	-8.844377	0.7474238	0.54
-13.281453	-8.905393	0.74837524	0.54
-13.282808	-8.968411	0.75032526	0.53
-13.277149	-9.0254345	0.7512822	0.54
-13.276495	-9.086454	0.7522346	0.55
-13.282673	-9.121456	0.75220525	0.53
-13.287026	-9.186469	0.75415313	0.52
-13.281367	-9.244494	0.75510967	0.51
-13.285717	-9.309506	0.7560577	0.53
-13.281064	-9.369531	0.75701255	0.52
-13.281411	-9.4325485	0.7579636	0.52
-13.273748	-9.489574	0.75892204	0.5
-13.289935	-9.532566	0.7608836	0.51
-13.287284	-9.594587	0.76183665	0.51
-13.293634	-9.662598	0.76278234	0.51
-13.293986	-9.727616	0.7637323	0.49
-13.288328	-9.78764	0.7646882	0.5
-13.283671	-9.848665	0.766643	0.51
-13.286029	-9.91668	0.7675904	0.5
-13.296211	-9.956678	0.7685566	0.49
-13.299557	-10.023691	0.76950455	0.5
-13.2969055	-10.087713	0.77145684	0.48
-13.300259	-10.156728	0.77240354	0.51
-13.295605	-10.219751	0.7733574	0.49
-13.287949	-10.280778	0.7743139	0.49
-13.284295	-10.344801	0.77626693	0.5
-13.304486	-10.393787	0.7772234	0.49
-13.301836	-10.459808	0.77817476	0.48
-13.301184	-10.526828	0.7801248	0.48
-13.302539	-10.596845	0.7810721	0.5
-13.298888	-10.662867	0.782024	0.49
-13.294233	-10.727891	0.78397715	0.46
-13.302593	-10.803901	0.78591794	0.48
-13.320783	-10.852889	0.7868754	0.49
-13.310123	-10.913919	0.78783387	0.46
-13.300469	-10.976948	0.7887905	0.46
-13.310831	-11.055956	0.79072875	0.47
-13.300167	-11.116985	0.7916874	0.46
-13.311533	-11.197991	0.79362404	0.46
-13.324721	-11.244987	0.79458505	0.45
-13.323075	-11.316008	0.7965336	0.46
-13.319424	-11.385029	0.7974844	0.46
-13.29175	-11.434076	0.79845816	0.64
-6.0170307	-5.2958245	0.48344022	0.23
-5.9833193	-5.300868	0.48244587	0.54
-5.8476534	-5.2330227	0.47753865	0.22
-13.303821	-11.66412	0.80328673	0.26
-5.8359604	-5.2560425	0.47752365	0.56
-13.294702	-11.843176	0.80716044	0.51
-5.9487176	-5.422939	0.4843589	0.27
-6.0931854	-5.585794	0.49118862	0.0
-13.633102	-12.372874	0.8266609	0.1
-13.643467	-12.459882	0.8285949	0.13
-13.527886	-12.473033	0.8266266	0.36
-13.468183	-12.497114	0.82563066	0.63
-5.429251	-5.171531	0.46570653	0.19
-5.3915234	-5.168577	0.4647196	0.56
-5.5249825	-5.3254447	0.47155795	0.41
-13.453599	-12.802203	0.83141947	0.0
-13.375698	-12.769295	0.8294707	0.0
-13.485606	-13.283275	0.8430696	0.59
-5.785659	-5.8362284	0.48908547	0.3
-13.38103	-13.30541	0.84109235	0.18
-13.3763895	-13.385434	0.84303826	0.41
-13.360733	-13.45447	0.843996	0.67
-13.275002	-13.453576	0.8420281	0.37
-13.495599	-13.75937	0.8547346	0.11
-13.48495	-13.835398	0.8556859	0.19
-13.510163	-13.905383	0.8586282	0.27
-13.527539	-14.009384	0.86155	0.29
-13.5239	-14.094407	0.8634927	0.41
-13.4732065	-14.130477	0.86248684	0.61
-13.388476	-14.131582	0.86051774	0.15
-4.7199445	-5.135391	0.44793645	0.48
-4.682212	-5.1274357	0.44695333	0.3
-4.71942	-5.1834006	0.4488996	0.43
-13.353705	-14.407683	0.8663418	0.33
-13.352072	-14.4977045	0.86828107	0.54
-5.1458797	-5.7409887	0.47234976	0.18
-5.0921364	-5.7190495	0.47038242	0.46
-4.9392715	-5.588209	0.46352676	0.26
-4.209684	-4.8209467	0.4283226	0.37
-4.780557	-5.4663773	0.45666578	0.34
-4.1520886	-4.803013	0.4273523	0.27
-4.1253757	-4.8040442	0.42635885	0.42
-4.1166844	-4.825058	0.42634502	0.39
-4.0939636	-4.8290854	0.42634815	0.4
-4.1213174	-4.891063	0.4282929	0.5
-4.24062	-5.0419474	0.435144	0.27
-5.04496	-5.998154	0.47618824	0.18
-4.336377	-5.216862	0.44098377	0.46
-4.360722	-5.277844	0.44293067	0.34
-4.2699304	-5.205939	0.43901113	0.31
-4.2111635	-5.169002	0.4370559	0.37
-4.4407773	-5.4737816	0.44976017	0.21
-4.503013	-5.5647225	0.4536739	0.41
-4.454277	-5.542776	0.4517047	0.32
-4.4766226	-5.6047597	0.453652	0.57
-13.384299	-16.441042	0.9169658	0.27
-4.4001646	-5.5838456	0.4516903	0.23
-4.471574	-5.706782	0.456578	0.39
-4.63827	-5.9676275	0.4663357	0.57
-4.4663625	-5.791801	0.45851704	0.19
-4.4927235	-5.8627806	0.460457	0.5
-4.407924	-5.792868	0.456534	0.14
-4.5254054	-5.97976	0.46436164	0.53
-4.1882577	-5.5860915	0.4467518	0.26
-4.0293546	-5.4172506	0.43992317	0.26
-4.361977	-5.8649316	0.45749542	0.18
-3.919679	-5.327363	0.43502158	0.49
-4.04216	-5.5212507	0.44284287	0.33
-4.0755353	-5.602223	0.44477364	0.5
-4.2280617	-5.840082	0.45455438	0.2
-3.9259572	-5.4753766	0.4389109	0.4
-4.0494537	-5.6772633	0.44672677	0.42
-4.1397395	-5.81718	0.45259795	0.19
-4.071962	-5.7632494	0.4496576	0.26
-4.075283	-5.805251	0.45062622	0.46
-3.5728714	-5.1527333	0.42325026	0.38
-3.4259667	-4.9828773	0.41641703	0.34
-3.7277343	-5.4365954	0.43399763	0.21
-3.5337577	-5.1997833	0.42422685	0.37
-3.5118802	-5.1858063	0.42324337	0.41
-3.7776036	-5.5975595	0.43886617	0.21
-3.4674597	-5.1928563	0.4222509	0.34
-3.402674	-5.133921	0.41931248	0.23
-3.7775652	-5.710573	0.4417848	0.34
-4.0422807	-6.1333303	0.4584017	0.52
-3.545685	-5.4287977	0.43005684	0.22
-3.345692	-5.170988	0.41930163	0.23
-3.273902	-5.10006	0.41637367	0.39
-3.263189	-5.117073	0.4163643	0.36
-3.283546	-5.183058	0.41831058	0.28
-3.3058999	-5.252042	0.42125428	0.32
-3.416386	-5.4549427	0.42807606	0.55
-3.587831	-5.736787	0.43982357	0.16
-3.5600948	-5.731817	0.43883553	0.31
-3.4121761	-5.5419574	0.43101504	0.52
-3.1961517	-5.2441597	0.41829148	0.13
-3.138372	-5.1892176	0.41634756	0.36
-3.1186604	-5.1942387	0.41534954	0.23
-3.0849204	-5.1762733	0.4143721	0.36
-3.118135	-5.247245	0.41731167	0.38
-3.113446	-5.276253	0.41829225	0.43
-3.1758697	-5.4142	0.4231758	0.37
-3.3074136	-5.6670837	0.43195766	0.18
-3.2666674	-5.6401253	0.43098894	0.54
-3.2619722	-5.671133	0.4319685	0.32
-3.2901897	-5.7391095	0.43391222	0.19
-3.3616314	-5.8990493	0.43977845	0.33
-3.3519325	-5.9240623	0.44076398	0.26
-3.3272102	-5.9240885	0.4397716	0.26
-3.578976	-6.397866	0.4573644	0.36
-3.0433629	-5.521351	0.4231391	0.27
-3.018633	-5.5173774	0.4231492	0.28
-2.9576945	-5.432433	0.4192268	0.55
-2.98205	-5.513415	0.42216277	0.15
-2.9473112	-5.4924498	0.42118773	0.24
-2.8133912	-5.294573	0.4133656	0.27
-2.7806506	-5.2746053	0.41238907	0.4
-2.8020072	-5.351589	0.41432884	0.45
-2.7522283	-5.299637	0.41237962	0.3
-2.709315	-5.241677	0.41043258	0.34
-2.6906047	-5.2466965	0.4104344	0.35
-2.698928	-5.2996917	0.41139486	0.31
-2.7283163	-5.3956695	0.4153194	0.3
-2.70258	-5.386695	0.41433313	0.31
-2.6808639	-5.386717	0.4133394	0.3
-2.8795693	-5.8075466	0.42898956	0.16
-2.9318218	-5.9285026	0.4338906	0.48
-2.9571998	-6.023484	0.43681788	0.29
-2.9895923	-6.13346	0.44073284	0.44
-2.9828975	-6.1664696	0.44171256	0.29
-2.9882324	-6.2244678	0.44267157	0.36
-2.890372	-6.078556	0.43680128	0.28
-2.8676615	-6.08158	0.43680632	0.46
-2.9189243	-6.2085376	0.4417043	0.19
-3.0234494	-6.4684505	0.45049587	0.36
-3.305338	-7.097213	0.47398308	0.54
-3.2746096	-7.0902433	0.4729981	0.4
-2.998391	-6.572484	0.45343435	0.2
-2.943611	-6.510535	0.45049357	0.1
-3.003897	-6.663485	0.45637187	0.58
-2.6505013	-5.9667897	0.42995143	0.17
-2.7360017	-6.1977205	0.43876943	0.27
-2.7293212	-6.23473	0.43974674	0.28
-2.473108	-5.7279506	0.4211668	0.39
-2.3912482	-5.594022	0.41528186	0.21
-2.3725407	-5.6000404	0.4152833	0.51
-2.4959717	-5.8979383	0.42604527	0.18
-2.6385992	-6.2658215	0.43875474	0.47
-2.6840367	-6.4227867	0.4446359	0.26
-2.3456235	-5.7050734	0.4182204	0.37
-2.3188841	-5.691098	0.4172378	0.38
-2.3162022	-5.733104	0.41921037	0.48
-2.3053527	-5.734114	0.41821292	0.29
-2.2796223	-5.7231383	0.418228	0.24
-2.2929714	-5.8031297	0.42017046	0.43
-2.4967687	-6.3419642	0.4397494	0.32
-2.2375054	-5.7721815	0.41920784	0.21
-2.236836	-5.8221846	0.4201747	0.46
-2.2401667	-5.8811846	0.42213443	0.21
-2.372646	-6.2350774	0.43485925	0.21
-2.4140737	-6.3940463	0.43974152	0.54
-2.343574	-6.332111	0.43780464	0.52
-2.3729703	-6.4640894	0.4417088	0.4
-7.661632	-20.197802	0.9290445	0.36
-7.635213	-20.413843	0.9349261	0.48
-7.5815187	-20.4659	0.93591887	0.24
-2.4566977	-6.966036	0.4583552	0.0
-13.289945	-36.260345	1.4918444	0.0
-20.546833	-56.382557	2.1994767	0.0
-2.2022393	-6.500251	0.44074017	0.2
-2.1875465	-6.524266	0.44172934	0.47
-2.1080077	-6.426335	0.43781826	0.0
-15.938952	-45.36435	1.8051976	0.14
-15.678547	-45.535618	1.8072228	0.0
-2.0809505	-6.543364	0.44075134	0.07
-15.523783	-45.549767	1.8062896	0.07
-2.0620706	-6.52138	0.4397716	0.3
-1.9892174	-6.372441	0.43489084	0.42
-13.835623	-42.14319	1.6821105	0.16
-13.717924	-42.229305	1.6831168	0.42
-14.005301	-43.565113	1.7281922	0.11
-13.268965	-41.74471	1.6636188	0.14
-13.121185	-41.734848	1.6616961	0.23
-13.069353	-41.7979	1.663684	0.14
-13.032876	-42.142956	1.6734989	0.12
-12.839971	-41.98713	1.6666837	0.0
-12.784446	-42.2762	1.6755407	0.0
-12.760014	-42.67524	1.6883183	0.06
-12.618254	-42.690376	1.6873779	0.15
-12.298981	-42.101646	1.6658783	0.0
-12.989294	-44.697136	1.7550205	0.0
-15.714894	-54.605103	2.0948863	0.0
-15.75878	-55.4051	2.1203969	0.0
-12.373491	-44.132675	1.7306508	0.0
-11.144471	-40.277626	1.5975074	0.0
-16.479298	-60.041664	2.2753332	0.0
-10.9210825	-40.45584	1.6015109	0.0
-15.244735	-56.616634	2.154942	0.0
-15.0088	-56.446846	2.1481576	0.0
-11.3581085	-43.389576	1.6985795	0.0
-13.35215	-51.56713	1.9778223	0.0
-10.459602	-41.036285	1.6153939	0.0
-9.879392	-39.301735	1.5556909	0.12
-10.635198	-42.543194	1.6654261	0.3
-10.490414	-42.530323	1.664504	0.0
-9.724548	-39.999905	1.5763566	0.0
-9.829591	-40.98085	1.6087314	0.0
-9.712884	-41.058956	1.6107422	0.07
-10.283573	-44.047573	1.7117169	0.09
-9.929063	-43.15185	1.6804129	0.0
-10.002687	-43.775814	1.7010124	0.0
-11.467688	-50.826794	1.9391788	0.0
-10.346438	-46.58862	1.7942015	0.0
-10.206714	-46.652744	1.7952322	0.0
-11.296567	-52.340004	1.98738	0.0
-8.99172	-42.428646	1.6502907	0.0
-9.682125	-46.34319	1.7816688	0.0
-9.697593	-46.781193	1.7964056	0.0
-9.685364	-47.460228	1.8180153	0.07
-9.313725	-46.39751	1.7808166	0.17
-9.1629505	-46.40164	1.7798878	0.13
-9.127644	-46.987694	1.799563	0.09
-2.4463882	-13.659285	0.6722546	0.46
-2.4006555	-13.653323	0.6722773	0.51
-2.3589368	-13.667357	0.6722864	0.52
-2.3162088	-13.673392	0.67230064	0.52
-2.2694678	-13.6594305	0.6713284	0.55
-2.2267385	-13.664466	0.67134327	0.54
-2.2038639	-13.656484	0.6713575	0.54
-2.1601393	-13.66052	0.67137337	0.54
-2.1174178	-13.669555	0.6713858	0.55
-2.0746925	-13.676589	0.6713994	0.55
-2.0289433	-13.659625	0.6704286	0.54
-1.9862219	-13.668659	0.670441	0.53
-1.9434937	-13.673694	0.67045575	0.54
-1.9196147	-13.658712	0.6694746	0.53
-1.8768953	-13.668746	0.6694864	0.52
-1.8351715	-13.67978	0.6704972	0.54
-1.7894304	-13.665815	0.66952443	0.53
-1.7466947	-13.665849	0.66954213	0.53
-1.7039689	-13.671882	0.66955626	0.54
-1.6592361	-13.665916	0.6685783	0.54
-1.6373732	-13.666933	0.6685868	0.54
-1.5946461	-13.671967	0.6686015	0.55
-1.5499052	-13.660001	0.668627	0.7
-1.5041544	-13.637036	0.6676595	0.4
-0.7429923	-7.6864905	0.46848375	0.61
-0.7291263	-7.6745	0.46749556	0.0
-0.3859586	-4.7356997	0.3693694	0.12
-0.36821622	-4.707711	0.36839038	0.3
-0.35350436	-4.7097216	0.36839238	0.21
-0.33373418	-4.655734	0.3664296	0.14
-0.32608274	-4.7287407	0.3693868	0.47
-0.3083354	-4.695752	0.36841068	0.15
-0.5482025	-7.6696305	0.46655858	0.52
-0.5244875	-7.675648	0.46756282	0.39
-0.5017641	-7.6836643	0.46756557	0.41
-0.47703618	-7.675681	0.46657848	0.41
-0.45332068	-7.6816983	0.4675827	0.53
-0.42960322	-7.6867146	0.46758753	0.39
-0.4167343	-7.675723	0.46659827	0.43
-0.3930154	-7.6797395	0.4666037	0.41
-0.3692873	-7.677756	0.46661264	0.41
-0.34556976	-7.682772	0.46661744	0.41
-0.32184762	-7.6847887	0.46662402	0.41
-0.2991323	-7.6998043	0.46762258	0.42
-0.28526342	-7.6788135	0.46663946	0.41
-0.26154554	-7.68383	0.46664426	0.41
-0.23781043	-7.6758456	0.46665666	0.52
-0.21408992	-7.6788616	0.4666626	0.4
-0.19036436	-7.6778774	0.46667087	0.53
-0.16665798	-7.692893	0.46666974	0.39
-0.14192979	-7.6799097	0.46668535	0.41
-0.13006316	-7.6759176	0.46669152	0.41
-0.106344655	-7.680933	0.46669626	0.41
-0.08260663	-7.6679482	0.46571147	0.52
-0.058897503	-7.6819644	0.46671093	0.4
-0.035186246	-7.6949797	0.46671095	0.41
-0.010456188	-7.6769958	0.46672937	0.41
0.0014010683	-7.6820035	0.46673027	0.41
0.02512147	-7.6860185	0.4667355	0.41
0.048852388	-7.678034	0.46674776	0.41
0.07256066	-7.697049	0.46674427	0.41
0.09628824	-7.693064	0.46675414	0.41
0.12001403	-7.691079	0.46676284	0.41
0.14374529	-7.6810937	0.46677616	0.41
0.15560448	-7.6851015	0.46677762	0.41
0.18031569	-7.6871166	0.46678427	0.42
0.20404223	-7.6831317	0.46679407	0.41
0.2277656	-7.6841464	0.466801	0.41
0.25149176	-7.680161	0.46681076	0.41
0.27521166	-7.688175	0.46681362	0.41
0.2989437	-7.6711903	0.46683085	0.52
0.3108011	-7.681197	0.4668288	0.4
0.33452713	-7.676212	0.4668391	0.53
0.3592366	-7.6842265	0.46684223	0.4
0.3829605	-7.6852407	0.46684906	0.41
0.40668452	-7.686255	0.46685585	0.41
0.4304112	-7.677269	0.46686837	0.41
0.4541347	-7.680283	0.46687403	0.41
0.4669821	-7.6962914	0.46786883	0.43
0.49070865	-7.6873045	0.46688133	0.41
0.51443213	-7.6963196	0.46788353	0.41
0.53815806	-7.688332	0.4668954	0.41
0.5618832	-7.6833463	0.46690556	0.41
0.58560807	-7.68036	0.46691453	0.42
0.598459	-7.6953673	0.46790993	0.42
0.62218434	-7.6933813	0.46791834	0.41
0.6459096	-7.690395	0.4679273	0.43
0.67062336	-7.688409	0.46793598	0.42
0.6943486	-7.6864223	0.46794432	0.42
0.71807516	-7.691436	0.4679487	0.42
0.7437822	-7.7094507	0.46894634	0.43
0.7546534	-7.6944556	0.4679581	0.42
0.778379	-7.692469	0.4679664	0.43
0.8030945	-7.6944823	0.46797273	0.42
0.82682204	-7.697496	0.4679782	0.43
0.8505433	-7.683509	0.4679932	0.42
0.8752618	-7.691522	0.46799612	0.43
0.8999809	-7.699536	0.468999	0.43
0.91184264	-7.6955423	0.4690048	0.42
0.93656063	-7.6995554	0.46900994	0.43
0.95929456	-7.690568	0.46902174	0.43
0.98401546	-7.6985807	0.4690246	0.42
1.0107214	-7.717596	0.47002196	0.43
1.0344442	-7.7086077	0.470034	0.42
1.0571752	-7.695619	0.46904793	0.43
1.0690401	-7.6966257	0.46905085	0.43
1.0937625	-7.703639	0.47005427	0.43
1.1174861	-7.6966505	0.4690651	0.42
1.1441945	-7.7126646	0.47006407	0.42
1.1689157	-7.7156777	0.47006965	0.41
1.1906548	-7.700688	0.47008428	0.41
1.2035066	-7.6986947	0.47008914	0.43
1.2272373	-7.6997066	0.47009546	0.54
1.2509596	-7.6917186	0.47010675	0.54
1.2826513	-7.741736	0.4720884	0.39
1.3083655	-7.745749	0.47209364	0.64
1.3530072	-7.8767767	0.4770346	0.44
1.4434496	-8.274837	0.48984253	0.4
1.4573103	-8.280845	0.49084336	0.29
1.4820408	-8.270856	0.48985624	0.27
1.5117505	-8.289871	0.49085465	0.3
1.5384715	-8.289885	0.49086258	0.32
1.5651962	-8.292898	0.49186885	0.3
1.5899289	-8.284909	0.49188057	0.25
1.6166518	-8.285923	0.4918879	0.3
1.629513	-8.281928	0.49189386	0.34
1.6572337	-8.288941	0.49189818	0.34
1.6849475	-8.289954	0.49190578	0.33
1.7106742	-8.284966	0.49191603	0.31
1.7334121	-8.265976	0.49193296	0.25
1.7641222	-8.285992	0.49293107	0.4
1.7769892	-8.285998	0.4929348	0.4
1.8007222	-8.271008	0.49194977	0.2
1.8324277	-8.293023	0.49294707	0.33
1.8581508	-8.285034	0.4929588	0.32
1.8828855	-8.278045	0.4929697	0.34
1.9106069	-8.282058	0.49397546	0.35
1.9333426	-8.263066	0.49299222	0.29
1.9521853	-8.285077	0.49398574	0.41
1.9789084	-8.283089	0.49399444	0.23
2.0066319	-8.287101	0.49400017	0.4
2.0363493	-8.299114	0.49500218	0.39
2.0650628	-8.302127	0.4950087	0.24
2.0868075	-8.283135	0.49502498	0.29
2.1056488	-8.301145	0.49602064	0.36
2.1323762	-8.300157	0.4960287	0.31
2.156106	-8.284165	0.49604386	0.35
2.1848288	-8.291178	0.49604815	0.31
2.211555	-8.289188	0.49605668	0.26
2.241273	-8.298202	0.49706015	0.42
2.2669961	-8.289212	0.49707204	0.22
2.282853	-8.297219	0.4970722	0.28
2.3095827	-8.296229	0.4970801	0.39
2.34129	-8.308244	0.49808246	0.29
2.368017	-8.305255	0.49809137	0.25
2.3927467	-8.294264	0.49810392	0.29
2.4234664	-8.306277	0.499106	0.3
2.4531844	-8.31229	0.4991109	0.32
2.4620545	-8.293292	0.49912328	0.32
2.432901	-8.096266	0.49221852	0.28
2.4586277	-8.091276	0.49222794	0.3
2.4813588	-8.075284	0.4922423	0.15
2.4851315	-7.997279	0.48928386	0.39
2.4859102	-7.911273	0.4863287	0.51
2.4876778	-7.827267	0.4843726	0.33
2.4905593	-7.793266	0.4833909	0.5
2.5132973	-7.784274	0.48340133	0.52
2.5310287	-7.753278	0.48242176	0.51
2.5567536	-7.7512875	0.4824293	0.5
2.5764947	-7.7322927	0.48144403	0.54
2.5982196	-7.715299	0.48145816	0.53
2.6170757	-7.734308	0.48245314	0.43
2.6407995	-7.7243156	0.48246416	0.43
2.6655245	-7.718324	0.48247337	0.43
2.695241	-7.7273355	0.48347616	0.43
2.7219665	-7.728345	0.48348224	0.43
2.745691	-7.718353	0.48349315	0.44
2.771416	-7.715361	0.48350096	0.45
2.7912679	-7.7343698	0.4844962	0.45
2.8139944	-7.7213764	0.4845083	0.45
2.8437164	-7.7303877	0.484511	0.44
2.8704333	-7.7273965	0.48551896	0.45
2.8951645	-7.7224045	0.48552743	0.45
2.921882	-7.7194133	0.48553535	0.45
2.9476068	-7.715421	0.48554352	0.45
2.9604757	-7.7154255	0.4855466	0.45
2.9951782	-7.7324386	0.4865464	0.44
3.0199118	-7.727446	0.48655474	0.43
3.0486312	-7.7304564	0.48756003	0.45
3.0753522	-7.727464	0.48756784	0.45
3.0980868	-7.716471	0.48757863	0.44
3.125805	-7.7154794	0.4875856	0.45
3.1486506	-7.737489	0.48858008	0.45
3.171376	-7.723495	0.4885923	0.45
3.1991065	-7.7255034	0.48859772	0.45
3.2248297	-7.719511	0.48960662	0.44
3.2535481	-7.72052	0.48961273	0.46
3.2822676	-7.7215285	0.4896188	0.45
3.3011239	-7.733536	0.49061728	0.46
3.3268528	-7.728543	0.4906256	0.46
3.3525784	-7.72255	0.49063435	0.61
3.368312	-7.6915517	0.490653	0.4
3.367078	-7.624544	0.48868522	0.48
3.3758235	-7.5795407	0.48670894	0.39
3.377579	-7.519534	0.48473826	0.48
3.3694644	-7.468526	0.48376104	0.37
3.3722186	-7.41252	0.48178852	0.46
3.376973	-7.3625154	0.48081344	0.37
3.381724	-7.3125105	0.4788383	0.45
3.4084442	-7.310518	0.4788449	0.52
3.4401634	-7.3205276	0.47984684	0.53
3.4628885	-7.3095326	0.47985682	0.52
3.4807415	-7.3175387	0.48085675	0.52
3.5094607	-7.319546	0.48086178	0.51
3.535186	-7.315553	0.480869	0.52
3.5639071	-7.317561	0.48187402	0.52
3.5956209	-7.32457	0.48187727	0.52
3.6183567	-7.3155756	0.4828861	0.5
3.6372082	-7.324581	0.48288575	0.5
3.6619294	-7.3165865	0.48289454	0.5
3.6886568	-7.3145933	0.4839009	0.51
3.7163756	-7.3126	0.4839074	0.51
3.7490983	-7.32261	0.48490933	0.52
3.7728226	-7.3126144	0.4849187	0.52
3.8025417	-7.314622	0.4849237	0.52
3.8213985	-7.323628	0.4859233	0.54
3.8461235	-7.3156333	0.48593187	0.51
3.874846	-7.31564	0.4859375	0.53
3.909561	-7.3266497	0.4869393	0.52
3.938281	-7.325657	0.48794538	0.51
3.9669976	-7.323663	0.48795187	0.52
3.9878535	-7.3356705	0.48895046	0.54
4.005589	-7.314671	0.48896343	0.52
4.042305	-7.3286824	0.48996413	0.52
4.072025	-7.328689	0.48996982	0.52
4.100745	-7.3266945	0.4899762	0.53
4.1284757	-7.3247013	0.49098238	0.53
4.1591935	-7.325708	0.49098775	0.54
4.176055	-7.329713	0.4919891	0.53
4.2047787	-7.3277183	0.4919954	0.52
4.238495	-7.333727	0.492999	0.51
4.2722125	-7.3397355	0.4940026	0.51
4.2999344	-7.33474	0.49400997	0.54
4.32466	-7.324744	0.49401894	0.52
4.3533835	-7.3217497	0.49502552	0.53
4.3752375	-7.332756	0.49502465	0.54
4.405959	-7.3327627	0.49603027	0.53
4.438683	-7.33677	0.49603444	0.53
4.4674	-7.3317757	0.4970418	0.54
4.502118	-7.337784	0.4980454	0.52
4.5328436	-7.33779	0.4980509	0.52
4.564562	-7.337796	0.49905652	0.52
4.5844154	-7.343801	0.49905744	0.54
4.618142	-7.3488092	0.5000612	0.52
4.641869	-7.335811	0.500071	0.53
4.678587	-7.34382	0.50107396	0.54
4.7113066	-7.344826	0.5010792	0.54
4.736036	-7.333829	0.50208825	0.52
4.7648816	-7.352838	0.5030851	0.52
4.7986007	-7.3548446	0.50309	0.51
4.8233323	-7.3438473	0.5040989	0.52
4.8540535	-7.3408523	0.5041054	0.52
4.892774	-7.3508615	0.5051077	0.53
4.9194903	-7.339864	0.5051168	0.54
4.9572177	-7.3488727	0.5061194	0.55
4.9800663	-7.3568783	0.50711983	0.54
5.0068007	-7.3488817	0.5071276	0.54
5.037523	-7.3448863	0.50813437	0.54
5.0782404	-7.3558955	0.50913644	0.54
5.105958	-7.345898	0.50914514	0.53
5.145677	-7.354907	0.5101478	0.54
5.175401	-7.3489103	0.5101551	0.54
5.1922626	-7.3489137	0.5111579	0.55
5.229986	-7.3549213	0.51216143	0.54
5.267706	-7.3599277	0.51216537	0.54
5.2954288	-7.349931	0.5131739	0.54
5.3321486	-7.352937	0.5141784	0.54
5.371862	-7.3589444	0.5141822	0.54
5.4005847	-7.3499475	0.5151903	0.54
5.4194508	-7.3529506	0.51519203	0.54
5.455173	-7.3539567	0.5161972	0.54
5.488896	-7.3519616	0.51720315	0.56
5.530611	-7.3599696	0.51820636	0.54
5.5643363	-7.357974	0.51821226	0.54
5.5920615	-7.346976	0.5192208	0.54
5.6179147	-7.3569818	0.5192207	0.54
5.6556344	-7.358988	0.52022564	0.55
5.6713667	-7.331984	0.52023864	0.7
5.9119697	-7.597078	0.5321699	0.32
6.09261	-7.7811446	0.5411244	0.46
6.128329	-7.7761483	0.54113185	0.48
6.1630564	-7.7711525	0.54213905	0.49
6.187916	-7.7781577	0.54214007	0.48
6.2256393	-7.776162	0.5431466	0.46
6.26836	-7.780169	0.5441514	0.47
6.3070846	-7.7791743	0.54515755	0.48
6.341807	-7.7721777	0.5461654	0.49
6.3855305	-7.7771845	0.54716986	0.48
6.4103847	-7.7821884	0.54717153	0.48
6.446109	-7.7761917	0.5481791	0.54
6.5378065	-7.8382187	0.5511685	0.52
6.7914157	-8.092312	0.56410766	0.34
6.8151464	-8.069309	0.56412	0.53
6.8708673	-8.0853195	0.56512195	0.34
6.9035964	-8.073321	0.5661313	0.53
6.9394474	-8.089331	0.5671304	0.34
6.9791694	-8.084334	0.568138	0.52
7.029894	-8.093342	0.5691418	0.33
7.058617	-8.074341	0.5691531	0.52
7.1203313	-8.094353	0.5711543	0.34
7.1490664	-8.077353	0.57116467	0.45
7.2007813	-8.08436	0.57216924	0.35
7.227641	-8.089365	0.5731711	0.53
7.28336	-8.101374	0.5751743	0.33
7.3190866	-8.090375	0.5751833	0.44
7.362811	-8.088379	0.57619	0.43
7.4035344	-8.082383	0.57719773	0.43
7.448261	-8.0813875	0.57820404	0.43
7.505977	-8.093396	0.58020735	0.42
7.5348363	-8.0994005	0.58020896	0.43
7.5775585	-8.094403	0.5812165	0.42
7.62328	-8.092408	0.5822232	0.41
7.668003	-8.089413	0.5832301	0.41
7.7267237	-8.101421	0.5852334	0.34
7.7504582	-8.076417	0.58524543	0.56
7.737329	-8.036406	0.58425796	0.55
7.7380767	-7.9883924	0.58227515	0.56
7.7448144	-7.9453816	0.5822911	0.55
7.7435546	-7.894367	0.58030885	0.59
7.7662864	-7.868362	0.5803207	0.66
7.796015	-7.84936	0.58033097	0.65
7.8167477	-7.821354	0.5803431	0.66
7.813616	-7.793346	0.5803524	0.55
7.87134	-7.8033543	0.5813558	0.22
7.908067	-7.791354	0.5823642	0.65
7.963784	-7.7973604	0.58336866	0.31
6.789968	-6.60192	0.5276382	0.58
8.049232	-7.783364	0.58538324	0.26
8.102083	-7.810376	0.5873802	0.36
6.711334	-6.4238615	0.5216874	0.55
6.71807	-6.3908525	0.5206984	0.41
8.233257	-7.7903814	0.59040165	0.38
6.891474	-6.47489	0.5266882	0.43
8.344694	-7.7973924	0.59341156	0.39
6.7320065	-6.24681	0.51774424	0.22
6.72187	-6.2168	0.5167525	0.39
6.7745924	-6.227807	0.5187537	0.41
6.872287	-6.277829	0.52174705	0.26
8.609433	-7.8224196	0.60043204	0.46
8.660162	-7.8204226	0.601438	0.46
8.692893	-7.8014193	0.6014475	0.66
8.762601	-7.813428	0.6034509	0.3
8.808459	-7.8304367	0.6054503	0.45
8.855187	-7.8234377	0.6064573	0.48
8.922902	-7.833445	0.6084611	0.47
8.980621	-7.8344493	0.6094666	0.46
9.02835	-7.8274508	0.61147356	0.47
9.07907	-7.821452	0.61248046	0.46
9.125927	-7.83746	0.6134802	0.47
9.183648	-7.837464	0.61548585	0.47
9.246369	-7.841469	0.6164907	0.47
9.299092	-7.836471	0.6184974	0.48
9.356819	-7.8364744	0.6195029	0.45
9.413538	-7.833477	0.6215092	0.46
9.467261	-7.8284783	0.6225158	0.46
9.50912	-7.8384843	0.62351674	0.46
9.582834	-7.848491	0.6255206	0.45
9.639561	-7.845494	0.62752676	0.46
9.694286	-7.840495	0.62853324	0.46
9.7590065	-7.8424997	0.6305385	0.46
9.819726	-7.8405023	0.6315446	0.51
9.867452	-7.8285007	0.6325523	0.63
27.50392	-21.780031	1.3910764	0.25
27.5217	-21.653994	1.389122	0.34
27.54248	-21.529957	1.3871672	0.42
23.807154	-18.488758	1.2247187	0.31
27.523052	-21.238865	1.3802636	0.22
27.54783	-21.120829	1.3783065	0.49
24.433441	-18.670856	1.2447356	0.22
23.54642	-17.875547	1.2048898	0.34
23.607176	-17.805529	1.2049198	0.27
24.12983	-18.08165	1.2248921	0.29
27.536848	-20.501633	1.3655105	0.32
27.547626	-20.375595	1.3635529	0.35
27.559402	-20.251554	1.3615944	0.35
27.530298	-20.163525	1.3586195	0.34
27.528076	-20.02948	1.3566623	0.35
27.536854	-19.90444	1.3537033	0.35
27.544628	-19.7784	1.3517443	0.35
27.540407	-19.645355	1.3487858	0.36
27.55318	-19.524317	1.3468252	0.33
27.564953	-19.403278	1.3448644	0.34
27.537848	-19.32025	1.3428872	0.34
27.559618	-19.206211	1.3409247	0.44
24.989891	-17.29844	1.2332337	0.26
24.913675	-17.130379	1.2282765	0.29
27.547941	-18.81608	1.3340425	0.22
27.56771	-18.703043	1.3320787	0.36
27.572483	-18.580002	1.330116	0.37
27.552372	-18.503975	1.3281366	0.36
27.555143	-18.380932	1.3261733	0.37
27.555914	-18.256891	1.32321	0.39
27.57368	-18.144852	1.3222444	0.27
27.587448	-18.029812	1.3202791	0.37
27.593218	-17.910772	1.3183141	0.36
27.577105	-17.838745	1.316333	0.36
27.573875	-17.714705	1.3143682	0.37
27.573643	-17.592659	1.3124028	0.38
27.58841	-17.480621	1.3104357	0.38
27.600174	-17.366581	1.3084686	0.37
27.593945	-17.242538	1.3065023	0.39
27.602709	-17.128498	1.3045346	0.38
27.589592	-17.059471	1.3035523	0.38
27.58936	-16.94043	1.3005847	0.4
27.594124	-16.824387	1.2996165	0.39
27.579891	-16.697342	1.2966492	0.46
27.67164	-16.634323	1.2976738	0.29
27.766392	-16.573303	1.2996978	0.24
27.759275	-16.51028	1.2987137	0.29
27.770039	-16.39924	1.2967435	0.31
27.781797	-16.2882	1.2957733	0.37
27.79456	-16.179161	1.2938023	0.38
27.796324	-16.064117	1.2918317	0.43
27.817081	-15.959079	1.2908599	0.39
27.869837	-15.874049	1.2908853	0.34
27.920712	-15.84504	1.2918962	0.32
27.957468	-15.751006	1.2919223	0.33
27.804249	-15.549927	1.2839603	0.37
27.818007	-15.442886	1.2829874	0.36
27.823767	-15.332846	1.2810142	0.37
27.822525	-15.217802	1.2790416	0.4
27.831282	-15.10976	1.278068	0.36
27.813166	-15.0437355	1.2760822	0.46
27.584951	-14.80864	1.2651216	0.32
27.622704	-14.717607	1.2651451	0.39
27.63146	-14.610565	1.2641702	0.36
27.630217	-14.499522	1.2621952	0.41
27.643972	-14.396483	1.2612193	0.36
27.647728	-14.288441	1.2592436	0.42
27.629608	-14.224417	1.2582566	0.36
27.634363	-14.117374	1.2562803	0.38
27.642117	-14.012333	1.2553036	0.37
27.65087	-13.907292	1.2533267	0.37
27.647627	-13.798249	1.2523497	0.38
27.65938	-13.696209	1.2513719	0.39
27.640257	-13.632184	1.2493842	0.38
27.646011	-13.528143	1.248406	0.39
27.65076	-13.422101	1.246428	0.39
27.649515	-13.315059	1.2454498	0.38
27.652267	-13.210017	1.2434709	0.38
27.672018	-13.112978	1.2424912	0.39
27.658772	-13.000933	1.2405126	0.41
27.655645	-12.94591	1.239523	0.39
27.655397	-12.840868	1.2385433	0.45
27.636148	-12.7258215	1.2365643	0.43
27.658897	-12.631784	1.2355831	0.21
27.903625	-12.63779	1.2435938	0.57
28.173351	-12.6538	1.2516037	0.32
28.269093	-12.5907755	1.2536197	0.2
28.205975	-12.509741	1.2506315	0.17
28.197723	-12.399696	1.2496508	0.16
28.199472	-12.295653	1.2476693	0.13
27.904245	-12.062554	1.2356969	0.21
27.869995	-11.944505	1.2327158	0.48
28.06473	-11.924499	1.2387275	0.52
28.074604	-11.876479	1.2387359	0.26
28.209335	-11.82846	1.2417494	0.28
28.207087	-11.724417	1.2407665	0.2
28.193834	-11.615371	1.2387836	0.18
28.21058	-11.519331	1.2377996	0.29
28.202326	-11.412286	1.2368162	0.2
28.193073	-11.306241	1.2348324	0.18
28.191946	-11.254219	1.2338402	0.3
28.184692	-11.149175	1.232856	0.15
27.65547	-10.839039	1.2118838	0.31
27.685213	-10.751002	1.2118976	0.15
9.621285	-3.7118726	0.5573083	0.99
9.603004	-3.6698532	0.55631083	0.99
9.630723	-3.6458418	0.5563122	0.99
9.606589	-3.61983	0.5553136	0.99
9.619314	-3.5908163	0.55531514	0.99
9.60603	-3.5507977	0.5543172	0.99
9.54476	-3.4947722	0.5523199	0.89
27.723284	-10.022689	1.2049985	0.34
27.711023	-9.919645	1.2030112	0.43
27.703896	-9.868623	1.2030174	0.35
27.713634	-9.7735815	1.2020295	0.44
27.718374	-9.67754	1.2010412	0.37
27.714113	-9.578497	1.200053	0.44
27.714857	-9.482454	1.1990641	0.37
[truncated: 122,471 more rows]
