# Supplementary material for: Density-equalized RANDT scan matching with integrated outlier removal and point density uniformity
Source: PLoS One. 2026 Apr 28;21(4):e0345709. doi: 10.1371/journal.pone.0345709 (PMC13124066; doi:10.1371/journal.pone.0345709)
Supplement: S2 Dataset — Processed LiDAR data converted into CSV format, including spatial coordinates and associated attributes such as intensity values, used for analysis in this study. (ZIP) [file pone.0345709.s002.zip › Velodyne_CSV/000528.csv]

X	Y	Z	Intensity
79.3742	6.929775	2.902886	0.0
78.61472	7.486237	2.8787863	0.0
78.57653	7.732441	2.8777425	0.0
78.27333	7.9506216	2.8687027	0.0
78.367134	8.208835	2.872657	0.0
78.465935	8.46905	2.8766105	0.0
78.36374	8.707247	2.873567	0.0
78.34164	8.829348	2.873545	0.0
78.16244	9.058537	2.8685024	0.0
78.098236	9.299736	2.867458	0.0
78.30603	9.574963	2.8754086	0.0
56.3311	7.06091	2.127777	0.06
56.28291	7.234054	2.1267438	0.0
55.950718	7.370167	2.1167157	0.0
56.340614	7.5122843	2.1296904	0.0
56.275425	7.683426	2.1286569	0.0
48.912342	6.8317327	1.8777786	0.0
48.851154	6.9798555	1.8767488	0.0
48.683964	7.1119647	1.8717213	0.0
47.39279	7.0749364	1.8287195	0.0
46.642612	7.1129694	1.8037062	0.0
47.01651	7.2460785	1.8166819	0.0
46.231335	7.2731028	1.7906704	0.0
47.595108	7.642405	1.8376055	0.0
47.091927	7.713464	1.8215867	0.0
46.86973	7.8285594	1.8145611	0.0
46.456543	7.9096265	1.8015407	0.03
46.038456	7.9126296	1.7875364	0.14
45.810265	8.02172	1.7805114	0.09
45.688072	8.147823	1.7774839	0.08
35.173153	6.381389	1.4167556	0.19
46.252655	8.550153	1.7984042	0.12
35.438766	6.6606193	1.4276971	0.39
35.120583	6.7146645	1.4176813	0.22
35.04749	6.7577	1.414671	0.18
34.68431	6.8007364	1.4036568	0.39
34.68012	6.9138293	1.4036314	0.13
34.508934	6.9918942	1.3986117	0.0
36.225677	7.4602747	1.4585286	0.06
34.440548	7.204068	1.3975627	0.17
34.756344	7.3852158	1.4095259	0.19
34.975235	7.4893003	1.4175053	0.4
34.275066	7.4512706	1.3945041	0.21
34.159878	7.5393424	1.3904821	0.33
34.590664	7.7485123	1.4064404	0.27
34.386475	7.816568	1.4004215	0.21
34.357277	7.9236546	1.4003963	0.0
45.710583	10.700896	1.7949293	0.0
47.979378	11.31339	1.8738234	0.13
35.06975	8.379023	1.4273018	0.12
34.86156	8.446077	1.4202827	0.46
34.87936	8.5661745	1.4222548	0.23
34.872158	8.681267	1.4232275	0.25
34.446976	8.690274	1.4092182	0.14
34.609867	8.789353	1.4151977	0.0
34.59146	9.016536	1.4161433	0.26
34.491264	9.106607	1.4141201	0.11
20.088896	5.361602	0.91174835	0.0
48.35905	13.102812	1.9014237	0.0
48.338825	13.260937	1.9023868	0.05
48.19272	13.302969	1.8973746	0.13
47.93351	13.393038	1.8893495	0.26
47.83429	13.528144	1.8883164	0.27
21.646769	6.183265	0.9695714	0.23
21.273605	6.148238	0.95657074	0.36
21.06243	6.1592474	0.95056206	0.36
20.952251	6.198279	0.9465486	0.35
20.856161	6.206286	0.94354373	0.44
20.771978	6.252323	0.941529	0.38
20.720793	6.3073673	0.94051266	0.32
20.712605	6.3764224	0.94049376	0.47
20.640419	6.4254622	0.93947834	0.39
20.559235	6.471499	0.9364634	0.33
20.593138	6.5175357	0.9384519	0.38
20.579947	6.584589	0.93843323	0.41
20.611752	6.666654	0.9404118	0.24
20.550566	6.7186956	0.93939567	0.52
20.554375	6.790753	0.940376	0.27
20.481188	6.838791	0.93836045	0.48
20.52399	6.924859	0.94033813	0.31
20.505896	6.954882	0.94032925	0.48
20.537699	7.0379477	0.94230735	0.36
20.672491	7.1570415	0.947279	0.36
20.870277	7.2991533	0.9552463	0.46
20.915077	7.3892236	0.95822287	0.41
24.359531	8.696255	1.0819793	0.25
24.351332	8.779319	1.0829567	0.45
24.271236	8.794329	1.0809499	0.34
24.11205	8.82235	1.0759372	0.41
23.864874	8.816343	1.0679307	0.37
23.615696	8.809336	1.0599242	0.36
23.367521	8.800327	1.0519181	0.31
23.14734	8.800325	1.0449106	0.34
23.11914	8.873381	1.0448893	0.67
22.986055	8.863371	1.0408874	0.19
22.82487	8.884386	1.0358757	0.14
21.903574	8.683224	1.0038978	0.2
21.743391	8.699235	0.99988717	0.42
21.512217	8.685222	0.9918822	0.42
21.287043	8.672209	0.98487705	0.36
21.078968	8.626172	0.97788185	0.38
20.774805	8.578133	0.9678833	0.34
20.575628	8.571125	0.9608771	0.42
20.382454	8.566118	0.9548706	0.36
20.184277	8.558109	0.9488645	0.43
20.005098	8.556106	0.94285744	0.37
19.982	8.583126	0.9428486	0.35
19.967798	8.652178	0.94382805	0.47
19.956596	8.722229	0.94380724	0.39
19.941395	8.790278	0.94478685	0.45
19.94819	8.868336	0.9457644	0.38
19.938986	8.939388	0.9467433	0.45
19.926785	9.009439	0.9467223	0.38
19.92468	9.046466	0.9477114	0.43
19.923475	9.121521	0.94868946	0.39
19.90927	9.191571	0.9486683	0.38
19.911062	9.268627	0.9496459	0.34
19.928854	9.352689	0.951622	0.35
19.904648	9.4187355	0.95160145	0.53
19.954535	9.480782	0.9545857	0.33
19.931332	9.546828	0.9545651	0.52
19.941118	9.628887	0.9565414	0.34
19.94091	9.705942	0.95751864	0.51
19.945698	9.787001	0.958495	0.32
19.909494	9.847041	0.9584755	0.52
19.925282	9.932102	0.9604511	0.32
19.922176	9.970129	0.9604397	0.5
19.927961	10.052187	0.96241564	0.32
19.925749	10.130241	0.96339244	0.45
19.904541	10.198288	0.96337116	0.66
20.007309	10.330383	0.9683372	0.35
20.003094	10.408438	0.96931374	0.36
19.987885	10.480488	0.9702915	0.35
19.997774	10.525519	0.9712786	0.36
19.995558	10.605574	0.9722547	0.35
19.990343	10.683627	0.9732311	0.34
19.97613	10.756677	0.97420853	0.34
19.973915	10.836731	0.97518444	0.37
19.961699	10.911781	0.97616136	0.36
19.950483	10.987833	0.977138	0.35
19.973372	11.04087	0.97912335	0.36
19.964151	11.118921	0.98009944	0.35
19.954937	11.195973	0.9810758	0.35
19.938719	11.270021	0.9810527	0.34
19.930502	11.348074	0.9820288	0.25
19.92828	11.430128	0.9840039	0.31
19.856188	11.430124	0.9819999	0.42
19.833971	11.50117	0.98197716	0.55
19.821754	11.57722	0.98295355	0.45
19.826529	11.664278	0.9849275	0.37
19.808313	11.737325	0.98490435	0.39
19.79809	11.816376	0.9868799	0.39
19.795866	11.89943	0.9878546	0.46
19.801754	11.945459	0.988841	0.38
19.784533	12.020507	0.98981726	0.46
19.786308	12.106563	0.9907913	0.37
19.772087	12.183611	0.9917671	0.46
19.773857	12.2716675	0.99374044	0.37
19.765633	12.352719	0.9947154	0.47
19.784515	12.407755	0.9966998	0.38
19.764294	12.4818	0.996676	0.45
19.767063	12.570857	0.9986491	0.37
19.74584	12.644902	0.9996253	0.45
19.745611	12.732957	1.0005984	0.37
19.747377	12.823012	1.0025712	0.43
19.73715	12.904062	1.0035458	0.34
19.727922	12.987114	1.0055199	0.37
19.722809	13.028138	1.005507	0.67
19.774559	13.152219	1.0094725	0.41
19.817312	13.271294	1.0124389	0.3
19.818077	13.36235	1.0144111	0.31
19.808844	13.447401	1.0163845	0.31
19.794613	13.529449	1.0173585	0.32
19.804493	13.581481	1.0183432	0.32
19.799257	13.670534	1.0203158	0.32
19.788025	13.754584	1.0212892	0.32
19.796785	13.852643	1.0232599	0.32
19.770555	13.927685	1.0242352	0.32
19.75932	14.013735	1.0252081	0.33
19.752085	14.101786	1.0271807	0.32
19.758963	14.153816	1.0281651	0.27
19.751724	14.242868	1.0291374	0.23
19.710497	14.307901	1.0301148	0.36
19.64728	14.356924	1.0290954	0.38
19.624044	14.434967	1.03007	0.51
19.615807	14.524016	1.031042	0.39
19.609564	14.616069	1.0330132	0.39
19.621435	14.673102	1.0339966	0.39
19.618195	14.767155	1.0359675	0.4
19.60795	14.857205	1.0379392	0.4
19.600708	14.949256	1.0399104	0.41
19.590467	15.038305	1.0408822	0.39
19.571226	15.12235	1.0418551	0.39
19.592094	15.187387	1.0438366	0.39
19.596844	15.290445	1.0468053	0.39
19.5836	15.379493	1.0477769	0.38
19.566357	15.465538	1.0487492	0.38
19.561108	15.56259	1.0507189	0.39
19.55686	15.659642	1.0526888	0.37
19.535614	15.743685	1.0536615	0.43
19.585468	15.83474	1.0576371	0.23
19.54623	15.905773	1.0576124	0.49
19.555971	16.016832	1.060579	0.56
19.641676	16.189936	1.0665318	0.31
19.630424	16.284985	1.0675018	0.31
19.619173	16.380033	1.0694717	0.31
19.620914	16.48709	1.072439	0.3
19.62778	16.546122	1.0734212	0.3
19.612528	16.639168	1.0753917	0.3
19.602272	16.737217	1.0773607	0.29
19.59102	16.833263	1.0783303	0.29
19.574764	16.92831	1.0803	0.29
19.55751	17.021355	1.0822701	0.23
19.54925	17.122404	1.0842384	0.14
19.554117	17.180433	1.0852209	0.39
19.478891	17.223444	1.0842022	0.32
19.452639	17.310484	1.0861734	0.55
19.444378	17.41253	1.0881416	0.38
19.433115	17.513578	1.0901096	0.39
19.426851	17.61963	1.0920765	0.39
19.411592	17.716677	1.0940455	0.4
19.42645	17.786713	1.0960251	0.39
19.415182	17.889761	1.0979927	0.4
19.36794	17.958784	1.0979679	0.4
19.369667	18.073841	1.1009326	0.36
19.362398	18.18189	1.102899	0.42
19.342138	18.277931	1.1048679	0.36
19.35699	18.349968	1.1068468	0.41
19.361713	18.470026	1.1098104	0.36
19.333452	18.560062	1.1107807	0.42
19.343166	18.688122	1.114742	0.3
19.327902	18.790167	1.1167096	0.54
19.334337	19.035278	1.121635	0.65
19.331198	19.092306	1.1236172	0.36
19.294939	19.177336	1.1245884	0.38
19.296654	19.300392	1.1275508	0.37
19.287376	19.413439	1.1295155	0.36
19.271101	19.519484	1.1324818	0.37
19.252827	19.624525	1.1344483	0.38
19.276669	19.71057	1.1364238	0.36
19.262392	19.819613	1.1393894	0.38
19.255108	19.937662	1.1413527	0.37
19.2778	20.08773	1.1453086	0.39
19.270512	20.20778	1.1482714	0.36
19.25623	20.320826	1.1512357	0.4
19.246944	20.438873	1.1531991	0.36
19.262783	20.520912	1.1561753	0.41
19.258495	20.644962	1.1591371	0.35
19.238213	20.754002	1.1611024	0.51
19.34084	20.997126	1.1690363	0.34
19.338537	21.12918	1.1729959	0.33
19.327246	21.250227	1.1749582	0.33
19.309956	21.366268	1.1779217	0.32
19.33279	21.458313	1.1808954	0.33
19.32749	21.589363	1.1838553	0.33
19.302202	21.6984	1.1858202	0.32
19.291904	21.824446	1.1887811	0.27
19.29959	21.972507	1.1927367	0.5
16.195742	18.558378	1.0375283	0.18
16.102531	18.569359	1.0355171	0.29
16.058422	18.577353	1.0345109	0.27
15.99019	18.617348	1.0344926	0.51
15.947935	18.687365	1.0354675	0.21
19.119019	22.542677	1.20355	0.34
19.10671	22.673723	1.2065095	0.36
19.100397	22.811773	1.2094672	0.36
19.087088	22.942816	1.2124265	0.36
19.101917	23.033854	1.2154002	0.36
19.088608	23.164898	1.2183597	0.39
19.074295	23.297943	1.2213185	0.35
19.054989	23.423983	1.2242789	0.36
19.051668	23.571033	1.2282344	0.35
19.025364	23.690067	1.2301965	0.45
19.09497	23.931173	1.2381295	0.36
19.167738	24.100252	1.2440845	0.32
19.154419	24.2393	1.2480416	0.33
19.133102	24.370337	1.2510006	0.32
19.126776	24.520386	1.2549552	0.32
19.11545	24.665432	1.2579108	0.36
19.095129	24.80047	1.2608688	0.27
19.084797	24.949516	1.2648233	0.27
19.043665	24.977512	1.2648118	0.43
18.959408	25.029503	1.2647897	0.37
18.958061	25.193556	1.2687407	0.34
18.947731	25.3436	1.272695	0.34
18.933397	25.491644	1.2766497	0.35
18.91906	25.641687	1.2806039	0.35
18.935867	25.748726	1.2835733	0.36
18.926523	25.906775	1.2875254	0.34
18.912184	26.059816	1.2914789	0.34
18.894846	26.208857	1.2954332	0.34
18.878504	26.360897	1.2983868	0.38
18.864162	26.51594	1.3023396	0.33
18.842823	26.662975	1.3062944	0.43
18.930544	26.878073	1.3142374	0.33
18.996105	27.152178	1.3231612	0.32
18.976759	27.306217	1.3261142	0.31
18.961407	27.468258	1.3310652	0.31
18.940058	27.623297	1.3350178	0.31
18.910717	27.767326	1.337973	0.24
18.894358	27.932367	1.3419231	0.23
18.856215	27.970364	1.342909	0.4
18.773932	28.03835	1.3428826	0.35
18.773548	28.230404	1.3478261	0.39
18.752192	28.39144	1.3527771	0.31
18.731833	28.555477	1.3567275	0.3
18.712465	28.723515	1.3606766	0.39
18.711275	28.81954	1.3636484	0.34
18.684912	28.979572	1.3675996	0.33
18.66954	29.155613	1.3725468	0.32
18.65316	29.334654	1.3764931	0.32
18.64078	29.519697	1.3824382	0.37
18.606422	29.67172	1.3853912	0.28
22.364063	35.90792	1.6298493	0.28
22.221796	35.930862	1.628833	0.3
22.118704	35.89081	1.6258374	0.31
21.955465	35.878735	1.6218296	0.32
21.799221	35.875664	1.6188198	0.31
21.642975	35.873592	1.6168097	0.32
21.486729	35.870525	1.6137999	0.32
21.333483	35.86845	1.6107901	0.32
21.231392	35.826393	1.6077952	0.32
21.079144	35.826324	1.6057849	0.31
20.922903	35.81825	1.6027765	0.31
20.764666	35.80617	1.5997692	0.31
20.617414	35.811104	1.5967577	0.32
20.472157	35.820038	1.5947453	0.36
15.574061	27.458824	1.2688086	0.32
15.524937	27.472805	1.2688007	0.32
15.475607	27.589808	1.271763	0.0
2.2766109	4.1562576	0.36757573	0.06
15.43427	27.718817	1.2747223	0.0
2.2225127	4.0882196	0.3645881	0.11
2.192367	4.064203	0.36358932	0.1
2.1532373	4.023178	0.36159477	0.54
2.1920803	4.109217	0.36457103	0.11
2.1948774	4.1462297	0.36655688	0.11
18.940773	35.706253	1.5666744	0.25
18.787542	35.688168	1.5636692	0.33
18.637306	35.67509	1.5606629	0.29
18.501047	35.68702	1.5586504	0.42
16.691677	32.45043	1.4344501	0.21
18.32461	35.75994	1.558618	0.29
18.299158	35.98897	1.5645512	0.28
18.20083	36.07693	1.5655197	0.36
18.251238	36.461033	1.5784141	0.32
18.22278	36.69206	1.5843469	0.29
18.195316	36.92809	1.5912783	0.21
18.182821	37.197132	1.5992014	0.5
3.8660278	8.047913	0.5085117	0.27
3.8378437	8.054901	0.50850475	0.29
3.8046632	8.052885	0.5074998	0.56
3.7355678	7.9708343	0.50451547	0.38
18.306086	39.474594	1.6695682	0.17
18.340738	39.71265	1.6775036	0.14
18.302252	39.958668	1.6844324	0.19
18.165962	39.99259	1.6834147	0.34
18.041643	40.055527	1.6833895	0.33
17.995167	40.289536	1.6903213	0.3
17.97064	40.575565	1.69824	0.29
17.94311	40.86159	1.7071587	0.3
17.972754	41.10365	1.715093	0.29
17.946215	41.396675	1.7240098	0.28
17.912685	41.678696	1.7319294	0.23
18.0378	42.335873	1.7537543	0.39
18.812443	44.539677	1.8321872	0.15
18.03656	43.081978	1.7765473	0.16
15.270561	36.648304	1.5411729	0.16
15.128326	36.63221	1.5391687	0.18
15.032986	36.72716	1.5411366	0.3
14.919684	36.780094	1.541115	0.2
17.751335	44.144936	1.8062378	0.21
17.718754	44.466957	1.8151473	0.28
17.681177	44.782974	1.8250583	0.18
17.720741	45.091038	1.8349757	0.14
17.955479	46.111324	1.8697077	0.0
17.941816	46.50937	1.8815978	0.0
17.987001	47.063465	1.9004482	0.13
17.76984	46.941303	1.8934705	0.23
17.606552	46.95419	1.8914587	0.21
17.518063	47.170155	1.8973953	0.14
17.557594	47.50522	1.9083058	0.16
17.531925	47.89825	1.921197	0.28
17.494287	48.26326	1.9320958	0.0
17.63813	49.142464	1.9608632	0.0
17.562792	49.917492	1.9846488	0.14
17.400467	49.958378	1.9846302	0.33
17.391098	50.185394	1.9915682	0.26
17.35939	50.60642	2.0044527	0.11
17.307728	50.977413	2.0153496	0.0
17.568125	52.28174	2.0600085	0.07
17.43269	52.42465	2.062964	0.17
14.743124	44.820896	1.7918996	0.0
14.604793	44.878796	1.7928774	0.13
17.207233	53.13855	2.0827618	0.21
17.329962	54.096733	2.1155088	0.0
17.47659	55.14894	2.1502316	0.11
17.247417	55.026752	2.1442554	0.24
17.079048	55.095627	2.1442301	0.12
16.989414	55.422585	2.1541388	0.09
2.087983	7.1157613	0.45649958	0.5
2.0727766	7.1467547	0.4574871	0.62
2.0177057	7.044706	0.45350865	0.2
2.018443	7.1297164	0.45648238	0.18
1.9922779	7.122698	0.45647976	0.55
1.9810519	7.1696954	0.45746315	0.78
1.9231431	7.005637	0.45150316	0.36
1.9278492	7.1116524	0.45547128	0.2
1.901688	7.1026335	0.45446923	0.12
1.8573246	7.1166043	0.4544568	0.7
1.8291597	7.103583	0.4544556	0.74
1.7990153	7.078559	0.4534577	0.36
1.7869241	7.0795507	0.45345518	0.39
1.766738	7.092538	0.45344752	0.4
1.7425674	7.09052	0.45344374	0.36
1.7203758	7.100505	0.45343664	0.43
1.697206	7.100488	0.45243242	0.45
1.6720359	7.095469	0.45242935	0.44
1.6478583	7.0954514	0.45242497	0.44
1.635778	7.0924425	0.4524237	0.45
1.6076214	7.0744195	0.45142397	0.44
1.5874354	7.0874057	0.45141643	0.45
1.5642501	7.0923886	0.45141074	0.44
1.5380952	7.078367	0.4504102	0.44
1.5159167	7.0833507	0.4504047	0.45
1.5028361	7.07734	0.4504041	0.45
1.4776653	7.0713205	0.45040137	0.44
1.4554837	7.077304	0.45039558	0.44
1.4323081	7.0782857	0.45039114	0.46
1.4071387	7.0712657	0.4493887	0.45
1.3849647	7.074249	0.44938385	0.46
1.3607862	7.0732293	0.44937983	0.45
1.3467225	7.0572166	0.44838202	0.46
1.327521	7.0792036	0.44937217	0.46
1.3023603	7.0681825	0.44937092	0.46
1.2771938	7.0591617	0.44836906	0.46
1.2550213	7.0611434	0.44836456	0.46
1.2268792	7.0331187	0.4473677	0.68
1.2086608	7.0651054	0.4483552	0.54
1.213476	7.154115	0.4513304	0.18
1.1979096	7.3391137	0.4572746	0.5
1.1727442	7.3310924	0.45727265	0.46
1.1495688	7.333072	0.4562682	0.37
1.1214134	7.3110476	0.45626974	0.45
1.1022108	7.3370323	0.45625916	0.38
1.0871463	7.317018	0.45626232	0.45
1.0649662	7.3239994	0.45625663	0.38
1.0397981	7.315977	0.4552547	0.47
1.0156192	7.3159556	0.4552507	0.37
0.9914512	7.310934	0.45524812	0.44
0.9682814	7.3099136	0.45524457	0.41
0.94311184	7.3018904	0.4542427	0.41
0.9320182	7.306881	0.4542395	0.41
0.9088371	7.3108606	0.45423457	0.42
0.88566667	7.3098397	0.45423108	0.35
0.86050683	7.2968163	0.4542306	0.45
0.8383136	7.309797	0.4542234	0.38
0.81414145	7.305774	0.45422062	0.41
0.79096615	7.3067527	0.4542166	0.38
0.77888405	7.302742	0.45421576	0.39
0.7547152	7.296719	0.45321354	0.41
0.73253495	7.3036985	0.45420808	0.41
0.70934516	7.311677	0.4542022	0.36
0.68715715	7.3226566	0.4541957	0.52
0.6619999	7.306632	0.45319608	0.51
0.63982373	7.311611	0.45319125	0.51
0.62774265	7.306599	0.4531907	0.52
0.60456467	7.3085775	0.45318654	0.51
0.58039045	7.3045535	0.45318386	0.51
0.5582124	7.3105326	0.45317882	0.51
0.5330452	7.2985077	0.45317817	0.51
0.50988126	7.2924843	0.4521762	0.51
0.48670998	7.2904615	0.4521732	0.51
0.4736489	7.2694488	0.4521768	0.69
0.44947627	7.2634244	0.4511747	0.32
0.42533675	7.2383995	0.45017767	0.48
0.40314034	7.2543774	0.45117006	0.32
0.37899253	7.2333527	0.45017195	0.54
0.35580572	7.2393293	0.45016685	0.41
0.35450542	7.4133315	0.45612076	0.2
0.3322789	7.4503098	0.45710775	0.48
0.30911	7.448286	0.45710495	0.42
0.28494152	7.4412613	0.4571033	0.42
0.26075995	7.442236	0.4570996	0.37
0.23660964	7.42321	0.45610112	0.43
0.21442112	7.4381876	0.45709404	0.38
0.19122548	7.4531636	0.4570869	0.41
0.17816146	7.431149	0.45709077	0.47
0.15498409	7.434125	0.45708674	0.38
0.13180679	7.4371	0.45708275	0.45
0.107630834	7.4340744	0.45708016	0.36
0.08445792	7.4340496	0.45707697	0.45
0.06028999	7.4250226	0.456076	0.36
0.04921	7.423011	0.45607498	0.39
0.025023734	7.426985	0.45607066	0.41
0.00187377	7.4099593	0.45607188	0.41
-0.021307783	7.4159336	0.45606723	0.42
-0.045501906	7.4259067	0.45606145	0.41
-0.068675086	7.4258814	0.45605838	0.42
-0.091835484	7.4158554	0.45605785	0.39
-0.10393356	7.421842	0.45605475	0.4
-0.12709685	7.4138165	0.45605373	0.4
-0.1502629	7.40779	0.4560522	0.41
-0.17444882	7.4117627	0.45604807	0.41
-0.19764476	7.430736	0.45604035	0.36
-0.22079918	7.41471	0.4560414	0.45
-0.24396226	7.405683	0.4560407	0.43
-0.2560573	7.4096694	0.45603818	0.43
-0.27922428	7.4036427	0.45503673	0.42
-0.30340424	7.4026146	0.45503396	0.41
-0.3265893	7.413588	0.4560284	0.43
-0.3497562	7.407561	0.45602703	0.43
-0.3729185	7.3965335	0.4550269	0.43
-0.3971124	7.409505	0.45602077	0.35
-0.4081805	7.3944917	0.4550231	0.45
-0.43237787	7.411463	0.45601603	0.36
-0.45553857	7.3984356	0.45601648	0.45
-0.47871652	7.4034076	0.45601252	0.37
-0.5018851	7.39838	0.456011	0.46
-0.52606934	7.402351	0.4560072	0.36
-0.5482238	7.3893237	0.4550078	0.45
-0.56132925	7.398308	0.45600414	0.35
-0.5844997	7.39528	0.4560022	0.45
-0.6086868	7.40325	0.45599756	0.37
-0.6308393	7.3872232	0.45599893	0.46
-0.65502375	7.392193	0.45599502	0.35
-0.677183	7.3841653	0.4559945	0.46
-0.7013708	7.3941355	0.45598945	0.36
-0.71244395	7.3811216	0.45599136	0.47
-0.7366313	7.3910913	0.45598635	0.36
-0.75979704	7.3810625	0.45598626	0.47
-0.783985	7.3930316	0.45598084	0.35
-0.8071497	7.3810024	0.45598125	0.5
-0.8293091	7.371974	0.45598108	0.55
-0.8545037	7.3839417	0.45597565	0.55
-0.86457336	7.374929	0.45597675	0.51
-0.88875365	7.375898	0.45597404	0.44
-0.9119226	7.369868	0.45597312	0.43
-0.93509525	7.3708377	0.4559706	0.43
-0.95927674	7.3748064	0.45596725	0.34
-0.9824452	7.3677764	0.45596662	0.54
-1.0066267	7.3727446	0.45596313	0.34
-1.0177065	7.36773	0.45596322	0.44
-1.0408752	7.3606997	0.45596266	0.43
-1.0660664	7.3726664	0.4569575	0.36
-1.0862062	7.3486395	0.4559612	0.52
-1.1134154	7.370603	0.4569536	0.34
-1.1355746	7.357573	0.45595458	0.44
-1.1597539	7.360541	0.4569517	0.34
-1.1698253	7.350527	0.45595312	0.44
-1.192996	7.349496	0.4559513	0.44
-1.2161652	7.3434644	0.45595068	0.44
-1.2423611	7.3554287	0.45694563	0.35
-1.2635134	7.3403997	0.45594728	0.54
-1.2897093	7.356364	0.45694143	0.34
-1.3118694	7.3423333	0.45694277	0.52
-1.3239584	7.3443165	0.45694134	0.34
-1.3461193	7.3332863	0.45694202	0.53
-1.3743296	7.358247	0.4579341	0.34
-1.3944746	7.338218	0.45693704	0.52
-1.4196594	7.342183	0.45693418	0.33
-1.4387974	7.3201566	0.45693767	0.52
-1.456932	7.350131	0.45792952	0.33
-1.4780854	7.335101	0.45793134	0.44
-1.5022618	7.3370667	0.4579291	0.43
-1.5284525	7.3440294	0.45792562	0.42
-1.5496063	7.3299994	0.45792726	0.4
-1.5707605	7.318969	0.45792824	0.42
-1.5969505	7.3269315	0.45792463	0.41
-1.606017	7.3139186	0.4579269	0.43
-1.6332135	7.326879	0.45792216	0.43
-1.6594021	7.3338413	0.45891884	0.41
-1.678543	7.313813	0.45792207	0.41
-1.7037249	7.3157763	0.45792	0.41
-1.7278993	7.314741	0.4589187	0.41
-1.7480475	7.299711	0.4579208	0.41
-1.7671803	7.326683	0.45891362	0.42
-1.789341	7.3196507	0.45891386	0.4
-1.8115027	7.3076177	0.4589152	0.4
-1.8376892	7.3145785	0.45891216	0.41
-1.8608562	7.3105435	0.45891175	0.4
-1.8840239	7.3035088	0.45891201	0.46
-1.909202	7.309471	0.45990932	0.38
-1.9233011	7.3144503	0.45990747	0.46
-1.9454623	7.304416	0.45990852	0.3
-1.9696352	7.3023796	0.45990774	0.48
-1.9958186	7.31034	0.4599047	0.32
-2.014963	7.2883105	0.4599086	0.62
-2.013995	7.19331	0.45692942	0.27
-2.0180573	7.1203017	0.45394513	0.27
-2.0210948	7.088297	0.4529519	0.45
-2.0472808	7.095257	0.45394912	0.36
-2.0694454	7.087222	0.4539498	0.45
-2.096637	7.0961804	0.45394662	0.29
-2.1308644	7.1301284	0.45593774	0.49
-2.1590588	7.143085	0.45693374	0.51
-2.1832318	7.142047	0.45693296	0.51
-2.1973283	7.149025	0.45693088	0.53
-2.2194912	7.1399894	0.45693198	0.51
-2.242659	7.1349535	0.4569322	0.52
-2.267836	7.137913	0.4569306	0.5
-2.2940192	7.1408725	0.45792907	0.51
-2.314172	7.125839	0.45693162	0.52
-2.3393474	7.1287994	0.45793018	0.5
-2.3524384	7.1307783	0.45792934	0.5
-2.373597	7.117744	0.4579315	0.52
-2.399776	7.124702	0.45792922	0.52
-2.4259565	7.1286607	0.45892763	0.52
-2.4491234	7.1226225	0.4589283	0.54
-2.472291	7.115585	0.4589292	0.5
-2.4964612	7.113545	0.45892906	0.5
-2.5095508	7.1155243	0.45892835	0.52
-2.5367348	7.12148	0.45992646	0.5
-2.5639193	7.1264353	0.45992485	0.51
-2.5800538	7.100408	0.4589301	0.5
-2.6072354	7.1073637	0.45992813	0.5
-2.6334155	7.10832	0.45992747	0.51
-2.658591	7.106278	0.45992753	0.52
-2.673688	7.113253	0.46092585	0.52
-2.6998668	7.11421	0.4609253	0.51
-2.7200172	7.101176	0.46092784	0.53
-2.7451906	7.1001334	0.4609278	0.52
-2.7723708	7.1050878	0.4619265	0.51
-2.792524	7.089053	0.46192977	0.52
-2.8237202	7.105001	0.46192616	0.53
-2.838817	7.1099763	0.46292505	0.53
-2.8559582	7.085945	0.4619301	0.52
-2.8841403	7.0938983	0.46292832	0.53
-2.910318	7.092853	0.46292853	0.53
-2.9334815	7.085813	0.46293002	0.52
-2.9636717	7.096762	0.46392775	0.52
-2.9928603	7.102712	0.46392655	0.5
-2.9979153	7.0837026	0.46393064	0.52
-3.024088	7.085657	0.46393034	0.51
-3.0512662	7.0876107	0.46493012	0.52
-3.075434	7.0815682	0.4649316	0.5
-3.1016097	7.079522	0.4649323	0.51
-3.1317956	7.0904703	0.46593028	0.52
-3.1519492	7.0734344	0.46593416	0.53
-3.167041	7.0794077	0.46593308	0.53
-3.1952224	7.0823584	0.46593288	0.52
-3.2143693	7.0653234	0.4659368	0.53
-3.2465641	7.077267	0.4669348	0.54
-3.2757475	7.0822163	0.4679343	0.52
-3.2948945	7.0651803	0.46693832	0.53
-3.3099866	7.0691543	0.4679378	0.54
-3.3381653	7.072104	0.46793783	0.54
-3.3573132	7.0540686	0.46794212	0.54
-3.3955264	7.078002	0.46893796	0.53
-3.4206948	7.0729566	0.46893972	0.54
-3.438837	7.053922	0.4689443	0.53
-3.4670146	7.055871	0.46894473	0.52
-3.4941902	7.053822	0.46994603	0.53
-3.508277	7.0557966	0.46994606	0.53
-3.5374591	7.0577435	0.46994662	0.54
-3.5626225	7.0546975	0.47094816	0.53
-3.5857832	7.0446544	0.47095114	0.54
-3.6129572	7.0426044	0.47095263	0.54
-3.6421342	7.0465517	0.47195294	0.55
-3.6662972	7.038506	0.47195566	0.55
-3.6864064	7.04947	0.47195414	0.56
-3.717591	7.0554132	0.47295418	0.55
-3.7367356	7.038376	0.4729587	0.55
-3.7629037	7.034327	0.4729608	0.55
-3.793085	7.037271	0.4739616	0.54
-3.8172464	7.0292253	0.4739645	0.54
-3.834342	7.035194	0.47396407	0.55
-3.8645217	7.0381374	0.474965	0.55
-3.885673	7.0240965	0.47496918	0.54
-3.9138465	7.023043	0.47497094	0.53
-3.9430234	7.0229883	0.47597256	0.54
-3.9701927	7.019937	0.47597477	0.54
-3.9993668	7.020882	0.4769763	0.56
-4.0174637	7.0278482	0.47697586	0.55
-4.0396185	7.014805	0.47698006	0.55
-4.070798	7.018746	0.47798115	0.54
-4.096964	7.0126953	0.47798416	0.55
-4.1221256	7.005646	0.47798735	0.55
-4.156314	7.0135818	0.4789879	0.54
-4.1854877	7.0125256	0.47899017	0.54
-4.1995726	7.0114985	0.47999135	0.54
-4.2307534	7.0124383	0.47999337	0.54
-4.253908	7.001392	0.47999746	0.53
-4.2800727	6.994341	0.48100096	0.53
-4.3172655	7.0072703	0.48200092	0.54
-4.3424253	6.9992204	0.48200464	0.54
-4.3715997	6.996163	0.48200762	0.55
-4.389694	7.0011287	0.48300794	0.55
-4.4148526	6.993078	0.48301178	0.53
-4.443021	6.9890223	0.483015	0.54
-4.4762025	6.992958	0.48401693	0.55
-4.505372	6.9909	0.48401988	0.52
-4.5335417	6.9848437	0.48502368	0.51
-4.564714	6.9867826	0.485026	0.5
-4.5848155	6.992744	0.4860265	0.5
-4.610975	6.985691	0.48603046	0.51
-4.643152	6.986627	0.48703322	0.52
-4.6733255	6.9835663	0.48703673	0.52
-4.6964784	6.970518	0.4870419	0.52
-4.733666	6.9794455	0.48804352	0.52
-4.7598248	6.9713917	0.4880479	0.51
-4.7719	6.966367	0.48905024	0.52
-4.811095	6.9762897	0.49005193	0.52
-4.8452754	6.979222	0.4900548	0.53
-4.868426	6.9661727	0.49006015	0.51
-4.902606	6.968104	0.49106336	0.53
-4.9277606	6.958051	0.49106833	0.5
-4.9639463	6.9619784	0.49207136	0.56
-4.9830403	6.965941	0.49307257	0.55
-5.0142097	6.9638767	0.4930765	0.55
-5.042371	6.9578185	0.49308106	0.54
-5.0765486	6.958749	0.49408475	0.54
-5.099698	6.944699	0.49409068	0.53
-5.1318684	6.9436326	0.49509472	0.54
-5.173063	6.9535503	0.4960973	0.51
-5.163085	6.916563	0.4951047	0.52
-5.2022724	6.9244847	0.49610758	0.34
-5.2204084	6.9034424	0.4961147	0.52
-5.3588376	7.042186	0.5020994	0.52
-5.5884805	7.3007665	0.51406777	0.0
-6.389486	8.306322	0.55693376	0.0
-6.4376802	8.315225	0.5579387	0.04
-5.634993	7.149636	0.51111025	0.59
-5.7874417	7.2973504	0.5180958	0.0
-6.497181	8.151059	0.55498916	0.0
-6.498265	8.100045	0.5540023	0.05
-5.8189154	7.1282444	0.51414144	0.5
-5.775909	7.029311	0.51015925	0.56
-6.4725785	7.837034	0.5460648	0.2
-6.463642	7.7760377	0.5450788	0.16
-6.000736	7.142863	0.518165	0.18
-6.0298905	7.1327977	0.5181719	0.56
-6.13722	7.21459	0.52316827	0.17
-6.37884	7.455136	0.53414637	0.18
-6.4520893	7.4929886	0.5371487	0.16
-6.2017193	7.1084247	0.5222051	0.39
-6.223815	7.1103773	0.5222082	0.39
-6.2519627	7.0993137	0.52221555	0.29
-6.293142	7.101226	0.52322185	0.35
-6.325302	7.0921535	0.52422947	0.39
-6.359465	7.086078	0.52423674	0.26
-6.3735857	7.0570397	0.52424645	0.39
-6.3836975	7.0240088	0.5232566	0.39
-6.3787327	6.9960117	0.5232629	0.39
-6.3908505	6.9649763	0.5222729	0.39
-6.402966	6.934942	0.52228266	0.38
-6.4110746	6.899914	0.5212929	0.38
-6.409164	6.853905	0.5203044	0.47
-6.44533	6.849825	0.5203118	0.33
-6.468469	6.8317695	0.5213205	0.5
-6.5136085	6.857678	0.5223219	0.32
-6.570815	6.875558	0.5243275	0.55
-6.5979605	6.8614936	0.5243361	0.55
-6.6391354	6.8614035	0.5253436	0.54
-6.6813107	6.8623114	0.5263511	0.54
-6.7074566	6.845248	0.52636045	0.55
-6.755642	6.8521442	0.52836764	0.58
-6.7857456	6.862081	0.52937067	0.55
-6.8158975	6.84901	0.52937984	0.57
-6.857069	6.847918	0.53038794	0.57
-6.9032507	6.8508167	0.5313961	0.54
-6.940414	6.8447323	0.5324049	0.55
-6.9785767	6.8406463	0.53341347	0.58
-7.011731	6.830569	0.53342265	0.57
-7.042838	6.838502	0.5344267	0.57
-7.083004	6.8354115	0.5354355	0.55
-7.1221695	6.8303223	0.5364448	0.55
-7.1603312	6.824235	0.53745407	0.55
-7.206507	6.8261323	0.53846294	0.57
-7.2516828	6.8260307	0.5394722	0.55
-7.28283	6.812956	0.53948224	0.54
-7.313933	6.8208885	0.5404865	0.54
-7.362112	6.8227816	0.542496	0.57
-7.395263	6.8107023	0.54250634	0.57
-7.444442	6.813592	0.5435159	0.57
-7.4866085	6.8094954	0.54452604	0.55
-7.530779	6.806394	0.5455364	0.55
-7.5719438	6.8002987	0.54654694	0.55
-7.5980334	6.8032413	0.5475518	0.54
-7.642201	6.8001394	0.5485623	0.56
-7.6873693	6.798036	0.54957277	0.56
-7.734542	6.7969284	0.55058354	0.55
-7.7706943	6.785842	0.55159473	0.54
-7.8168654	6.782736	0.5526059	0.55
-7.8670406	6.7836213	0.55361694	0.55
-7.8881216	6.7805724	0.55462265	0.54
-7.944306	6.786445	0.55563366	0.54
-7.989471	6.7823405	0.5566452	0.54
-8.030629	6.7742434	0.557657	0.55
-8.072791	6.766143	0.5586691	0.54
-8.122962	6.7660275	0.5596809	0.56
-8.158109	6.751941	0.5606932	0.54
-8.214246	6.777822	0.5626988	0.55
-8.251396	6.7647314	0.5637114	0.57
-8.294554	6.757629	0.56472385	0.55
-8.343722	6.754514	0.56573653	0.55
-8.394894	6.7523947	0.56674945	0.53
-8.436048	6.7422957	0.56776243	0.55
-8.490223	6.74217	0.5687757	0.56
-8.521315	6.7460995	0.5697821	0.7
-9.090313	7.153946	0.59379864	0.38
-9.2827015	7.259542	0.6008144	0.42
-9.33987	7.258408	0.6028293	0.4
-9.390031	7.250287	0.6038446	0.41
-9.4462	7.2461543	0.6048603	0.41
-9.498322	7.2630396	0.60686845	0.41
-9.54347	7.250929	0.60788393	0.34
-9.593628	7.241807	0.60889983	0.43
-9.651796	7.23867	0.610916	0.42
-9.707963	7.2335353	0.6119324	0.36
-9.768132	7.2313933	0.6139489	0.44
-9.829304	7.229248	0.6149658	0.36
-9.859388	7.2281766	0.6159742	0.42
-9.916554	7.222039	0.6169914	0.34
-9.976721	7.218896	0.61900854	0.43
-10.039892	7.2167463	0.6210263	0.36
-10.08804	7.204627	0.62204325	0.45
-10.1732435	7.217431	0.62406224	0.33
-10.205366	7.1923437	0.62507933	0.45
-10.246466	7.1972485	0.626089	0.36
-10.268573	7.1661816	0.6261053	0.47
-10.299696	7.139095	0.62612283	0.36
-10.351847	7.127966	0.628141	0.41
-10.400993	7.1138425	0.62915945	0.5
-10.454144	7.1027107	0.63017803	0.53
-10.5153055	7.096562	0.6311972	0.52
-10.56942	7.1094394	0.6332081	0.52
-10.618564	7.094315	0.63422716	0.54
-10.688736	7.093147	0.63624746	0.54
-10.752899	7.087991	0.6382675	0.52
-10.805045	7.0738597	0.6392873	0.54
-10.861196	7.06272	0.64130723	0.53
-10.93537	7.0625424	0.6433287	0.49
-10.9854765	7.0704265	0.6443405	0.51
-11.060649	7.0712466	0.64636207	0.52
-11.128813	7.06608	0.6483838	0.49
-11.181957	7.049945	0.649405	0.53
-11.25112	7.0457764	0.6514268	0.52
-11.317279	7.0376134	0.65344924	0.54
-11.372423	7.022473	0.65447086	0.56
-11.439545	7.0403204	0.6574846	0.55
-11.508706	7.0331497	0.65850776	0.53
-11.570856	7.0219946	0.6605303	0.56
-11.632004	7.0098405	0.6625531	0.43
-11.709172	7.0066524	0.6645775	0.52
-11.782334	7.000472	0.6666019	0.53
-11.852492	6.9922986	0.6686261	0.53
-11.9236145	7.0101357	0.67064136	0.54
-11.982758	6.9939833	0.6716654	0.53
-12.057918	6.9877987	0.67469066	0.52
-12.12707	6.9776254	0.6757157	0.55
-12.195221	6.9664536	0.6777409	0.51
-12.285398	6.967235	0.6807686	0.51
-12.362556	6.960044	0.6827953	0.51
-12.415653	6.9649177	0.68481004	0.5
-12.496815	6.9597173	0.68683743	0.49
-12.572971	6.9505267	0.68886477	0.49
-12.646122	6.9393425	0.69089204	0.48
-12.730285	6.9341345	0.6929206	0.47
-12.810441	6.926935	0.69594884	0.47
-12.877551	6.9367766	0.69796646	0.48
-12.954702	6.926583	0.699995	0.48
-13.033855	6.917384	0.7020238	0.47
-13.118013	6.9091735	0.704054	0.46
-13.21919	6.909927	0.7080863	0.46
-13.292334	6.8957396	0.7091155	0.46
-13.372482	6.8845367	0.7121458	0.47
-13.449599	6.897355	0.714166	0.45
-13.533751	6.887143	0.71719736	0.44
-13.613897	6.8749394	0.7192283	0.44
-13.7110615	6.8706985	0.72226185	0.44
-13.797213	6.860481	0.72429425	0.43
-13.884363	6.8502607	0.72732705	0.43
-13.978521	6.8420243	0.72936153	0.43
-14.051627	6.8508496	0.7323823	0.43
-14.141778	6.840622	0.73441637	0.43
-14.245942	6.8363624	0.73745286	0.45
-14.3240795	6.8181596	0.7394863	0.44
-14.423235	6.8109107	0.74252254	0.44
-14.5253935	6.803654	0.7455598	0.43
-14.601497	6.8124723	0.74858195	0.41
-14.704655	6.8042126	0.75162023	0.41
-14.798801	6.7919726	0.7546571	0.48
-14.89695	6.780723	0.7566951	0.46
-14.994097	6.769476	0.75973284	0.48
-15.096248	6.7582164	0.76277244	0.46
-15.204403	6.7499437	0.76581293	0.46
-15.295516	6.7627263	0.76883894	0.46
-15.408672	6.755441	0.772881	0.45
-15.510818	6.74218	0.77592176	0.45
-15.617967	6.7309074	0.77896357	0.43
-15.735123	6.7236123	0.78200734	0.42
-15.839266	6.709345	0.7850496	0.42
-15.948411	6.6970663	0.7890929	0.41
-16.074572	6.6917496	0.79313934	0.41
-16.177687	6.704501	0.79617	0.41
-16.28783	6.691219	0.79921436	0.41
-16.400974	6.6779294	0.8032599	0.42
-16.518118	6.66563	0.80630654	0.43
-16.639267	6.6543217	0.8103543	0.42
-16.775425	6.6479783	0.8144053	0.42
-16.890547	6.6637015	0.8184395	0.42
-17.009687	6.649395	0.82148814	0.41
-17.133833	6.6360774	0.8255382	0.44
-17.262978	6.6247478	0.82958937	0.42
-17.405134	6.6163874	0.83364403	0.41
-17.52827	6.6010704	0.83769506	0.53
-17.659414	6.587734	0.84174824	0.39
-17.79154	6.605416	0.84578806	0.41
-17.904663	6.5841193	0.8498385	0.59
-17.910698	6.5230637	0.84886783	0.57
-17.898718	6.4550495	0.8478939	0.56
-17.907753	6.394987	0.84792405	0.57
-17.899776	6.3289638	0.84695077	0.56
-17.895803	6.2649307	0.84597814	0.55
-17.878803	6.2279487	0.8449886	0.54
-17.879833	6.165905	0.8440169	0.53
-17.904882	6.111806	0.8440505	0.46
-18.07004	6.1053886	0.8501141	0.4
-18.216179	6.0910125	0.8541743	0.47
-18.364317	6.0776324	0.85923505	0.39
-18.453398	6.0744066	0.86226934	0.41
-18.404387	5.9944754	0.8592879	0.68
-18.731653	6.036683	0.8703896	0.38
-18.970852	6.0490913	0.8784726	0.38
-19.13499	6.0356703	0.88353986	0.48
-19.284119	6.0162826	0.88860446	0.35
-19.44425	5.999869	0.8936719	0.47
-19.625387	6.0224295	0.89972895	0.36
-19.768505	5.999053	0.9037935	0.47
-19.948643	5.985591	0.9098674	0.43
-20.131784	5.9721212	0.9159426	0.42
-20.305914	5.9546714	0.92101645	0.37
-20.479042	5.9362226	0.9260905	0.64
-21.552765	6.1386604	0.96339965	0.36
-21.546762	6.064624	0.96243304	0.5
-21.552769	5.993559	0.96246964	0.37
-21.52075	5.911582	0.96049714	0.61
-21.61281	5.864317	0.9635551	0.31
-21.80293	5.8428226	0.96963805	0.48
-22.009056	5.82529	0.97572535	0.38
-22.21018	5.840794	0.9827947	0.45
-22.439316	5.8262057	0.98988956	0.38
-22.637428	5.8026896	0.99697715	0.45
-22.861555	5.7831097	1.0040729	0.35
-23.082674	5.762537	1.0111681	0.44
-23.314798	5.7439375	1.0182669	0.34
-23.54792	5.723334	1.0263672	0.45
-23.781044	5.739757	1.034449	0.41
-23.999151	5.7131867	1.0415467	0.45
-24.256275	5.694524	1.0496558	0.32
-24.476377	5.6659465	1.0567555	0.52
-24.792526	5.6571407	1.0668828	0.36
-24.99561	5.621602	1.0739799	0.37
-25.268728	5.5998955	1.0830973	0.37
-25.523846	5.6142607	1.0911895	0.34
-25.80496	5.5925336	1.1003103	0.32
-26.089071	5.567796	1.109434	0.41
-26.372177	5.5420613	1.1195582	0.34
-26.654282	5.514327	1.1286831	0.41
-26.96139	5.4905324	1.1388159	0.39
-27.242504	5.5028296	1.14792	0.39
-27.555609	5.4770174	1.1580566	0.38
-27.865707	5.4482107	1.1681937	0.38
-28.182804	5.4183855	1.1793343	0.35
-28.521904	5.390506	1.1904827	0.35
-28.846996	5.358658	1.2006279	0.36
-29.173082	5.324806	1.2117748	0.39
-29.500193	5.3369865	1.2228979	0.43
-29.833273	5.3011155	1.2340488	0.32
-30.19836	5.268165	1.2462113	0.3
-30.566444	5.234206	1.2583756	0.38
-30.97654	5.204144	1.2715547	0.36
-31.371622	5.170116	1.2847303	0.33
-31.788706	5.1360326	1.2989147	0.32
-32.18778	5.0969906	1.3120949	0.37
-32.60689	5.1109376	1.3262546	0.32
-33.066975	5.077745	1.3414564	0.35
-33.55206	5.044489	1.3576683	0.34
-34.038136	5.008228	1.3748827	0.33
-34.503197	4.9660153	1.3900921	0.33
-34.995262	4.9247346	1.406312	0.36
-35.50238	4.939458	1.4235072	0.3
-36.05645	4.9020233	1.4427502	0.33
-36.595505	4.85762	1.4599915	0.32
-37.119553	4.8092523	1.478229	0.31
-37.672596	4.76081	1.4964786	0.3
-38.25064	4.7123046	1.5157384	0.29
-38.660625	4.639207	1.5299447	0.33
-38.796593	4.5938263	1.534025	0.29
-39.42063	4.543202	1.5553052	0.25
-40.02265	4.4846272	1.5755813	0.18
-40.722687	4.433809	1.5988928	0.43
-41.398705	4.376046	1.6221989	0.24
-42.095715	4.3162284	1.645515	0.18
-42.88974	4.261167	1.6718678	0.39
-43.67584	4.2701764	1.699181	0.2
-44.45184	4.205153	1.7255327	0.23
-45.280834	4.1399956	1.7539062	0.18
-46.173832	4.075674	1.7833056	0.33
-46.757755	3.9801154	1.803598	0.0
-51.661503	4.2318435	1.9714434	0.0
-52.346386	4.123017	1.9947853	0.0
-53.24743	4.1097145	2.0251596	0.0
-54.213345	4.013182	2.057609	0.0
-55.5093	3.9338238	2.102183	0.12
-56.262146	3.8088105	2.1275635	0.12
-56.620922	3.6547768	2.1398005	0.39
-59.115997	3.62941	2.2248323	0.27
-59.1627	3.4461462	2.2259603	0.19
-60.09067	3.404753	2.2573633	0.0
-60.3884	3.231859	2.267588	0.0
-61.98127	3.1217194	2.3213036	0.0
-63.555115	3.0006194	2.3750186	0.05
-66.67108	2.9366412	2.4823294	0.0
-76.90966	3.1427543	2.8323877	0.0
-76.7432	2.8949807	2.82647	0.0
-76.85199	2.77761	2.8295856	0.0
-76.70452	2.5317898	2.8246746	0.0
-76.30705	2.2785995	2.8106663	0.0
-76.763626	2.051257	2.8269918	0.0
-76.56816	1.8055586	2.8200617	0.0
-76.33771	1.5609502	2.8121173	0.0
-75.88047	1.4330117	2.7960086	0.0
-75.93202	1.1956916	2.798175	0.0
-76.385574	0.9623513	2.813504	0.0
-77.18521	0.24574545	2.8412733	0.0
-77.82066	0.02589906	2.8180997	0.0
-79.54587	-0.97651196	2.8750012	0.0
-78.63879	-1.5853082	2.845139	0.0
-79.24762	-1.8469682	2.8657887	0.0
-78.61735	-2.079759	2.8449583	0.0
-78.02407	-2.310453	2.8251138	0.0
-77.672806	-2.544534	2.8131688	0.0
-77.50517	-2.6610541	2.8081932	0.0
-77.73797	-2.9146645	2.8160014	0.0
-77.99177	-3.1702228	2.8248007	0.0
-77.82452	-3.408839	2.8187792	0.0
-77.78328	-3.6531394	2.817704	0.0
-78.67694	-4.192296	2.848135	0.0
-78.72033	-4.3182864	2.8500702	0.0
-66.05964	-12.075603	2.4575012	0.0
-65.18988	-12.128852	2.4288416	0.0
-64.66727	-12.243269	2.412018	0.0
-62.129684	-11.965497	2.3271582	0.07
-60.575542	-11.864364	2.2758331	0.08
-57.967144	-11.638812	2.1889844	0.16
-56.45396	-11.519561	2.1386483	0.14
-55.184883	-11.442722	2.097197	0.18
-55.070385	-11.600133	2.0941916	0.29
-55.06094	-11.779294	2.095135	0.3
-54.95016	-11.846626	2.092158	0.18
-55.041767	-12.047547	2.096053	0.46
-55.025314	-12.225724	2.0970001	0.25
-28.85139	-6.5097575	1.2037052	0.26
-55.002422	-12.585055	2.09889	0.28
-54.991974	-12.765219	2.0998344	0.29
-54.969517	-12.9424095	2.099785	0.29
-54.9758	-13.035463	2.1007519	0.29
-54.956345	-13.213648	2.101701	0.29
-54.947895	-13.394805	2.102645	0.29
-54.936447	-13.575971	2.1035903	0.29
-54.928997	-13.758126	2.1055336	0.29
-54.91254	-13.937303	2.106482	0.27
-54.878075	-14.113523	2.1064389	0.22
-54.912373	-14.214511	2.1083918	0.0
-38.82575	-10.185236	1.5553579	0.1
-38.89823	-10.335164	1.5592782	0.31
-38.273266	-10.2987175	1.5385476	0.28
-37.671307	-10.2642145	1.5188069	0.29
-37.098354	-10.234642	1.5000526	0.33
-36.536404	-10.204041	1.481294	0.22
-22.880417	-6.4348	1.0091635	0.33
-22.8197	-6.4959974	1.0081668	0.31
-21.7703	-6.2724853	0.9726711	0.36
-21.658531	-6.3137965	0.9697019	0.46
-21.638836	-6.382895	0.9696856	0.29
-21.618134	-6.4509954	0.9696702	0.32
-21.674488	-6.542918	0.9716152	0.55
-21.708666	-6.589865	0.973585	0.34
-23.238096	-7.133396	1.0277756	0.18
-23.627708	-7.3345566	1.041548	0.5
-23.478926	-7.3699565	1.0375965	0.3
-23.562315	-7.4778223	1.0415257	0.27
-22.867113	-7.3374743	1.0178566	0.18
-22.817396	-7.4006433	1.0168552	0.4
-22.798544	-7.434715	1.0158514	0.27
-22.250439	-7.3340235	0.9981087	0.29
-22.08363	-7.3574595	0.99316853	0.32
-21.980862	-7.3997474	0.99019593	0.39
-21.933138	-7.4609094	0.9891945	0.36
-21.938457	-7.539951	0.9901656	0.29
-21.964636	-7.5879183	0.9911387	0.52
-21.938932	-7.65703	0.9911258	0.29
-23.178265	-8.170271	1.0364487	0.25
-22.758244	-8.10428	1.021642	0.29
-22.823616	-8.208188	1.0255808	0.39
-22.849958	-8.299184	1.0275397	0.24
-22.700155	-8.326578	1.0225917	0.32
-22.71933	-8.373562	1.0235683	0.38
-22.666605	-8.435737	1.0225693	0.36
-22.643906	-8.508843	1.0225544	0.39
-22.63822	-8.587911	1.0235306	0.33
-24.391087	-9.339026	1.087568	0.26
-24.163221	-9.340599	1.0796609	0.37
-23.899313	-9.32525	1.0717739	0.37
-23.665264	-9.276803	1.0638855	0.37
-23.418371	-9.266415	1.05599	0.36
-23.172472	-9.254022	1.0480946	0.37
-22.931572	-9.241616	1.0401971	0.39
-22.704683	-9.234179	1.0332924	0.4
-22.46478	-9.2197695	1.0253952	0.34
-22.228876	-9.205349	1.0184962	0.4
-22.016836	-9.158848	1.0115979	0.32
-21.801947	-9.150379	1.0046885	0.4
-21.613081	-9.151852	0.9987651	0.39
-21.398182	-9.140381	0.9918566	0.38
-21.193296	-9.132887	0.98594266	0.39
-20.990408	-9.124388	0.9790282	0.35
-20.839565	-9.136772	0.9750858	0.59
-20.442327	-9.002675	0.9612911	0.16
-20.388577	-9.055842	0.96029586	0.16
-20.235725	-9.064228	0.95535547	0.52
-20.052843	-9.058681	0.9494318	0.27
-19.894987	-9.064075	0.9444944	0.47
-19.908304	-9.146095	0.9464626	0.38
-19.897442	-9.179144	0.94645643	0.52
-19.910755	-9.261163	0.9484247	0.38
-19.887032	-9.326262	0.94841355	0.5
-19.881329	-9.400323	0.9493923	0.34
-19.86261	-9.468412	0.9493783	0.55
-11.120535	-5.361528	0.62824994	0.34
-19.848198	-9.6155405	0.95133746	0.38
-11.046811	-5.390727	0.62626815	0.38
-11.007007	-5.414839	0.62527496	0.6
-11.328597	-5.616166	0.6380783	0.24
-10.985459	-5.4909368	0.6252562	0.33
-10.850542	-5.466254	0.62131727	0.43
-10.825753	-5.4973335	0.62131584	0.35
-10.884057	-5.5702324	0.6242673	0.45
-10.964268	-5.6330714	0.62721395	0.4
-11.026577	-5.7089624	0.63016295	0.23
-11.008795	-5.744026	0.63015753	0.45
-19.799171	-10.376129	0.961119	0.5
-10.974234	-5.8151517	0.63014597	0.29
-10.957449	-5.8502126	0.6301402	0.33
-10.983721	-5.909182	0.63210934	0.39
-10.896734	-5.8843813	0.6291518	0.48
-11.000098	-5.9851847	0.63307655	0.21
-11.126487	-6.09894	0.63898796	0.62
-19.749083	-10.871549	0.9669868	0.41
-10.976788	-6.1083117	0.6350429	0.28
-10.847865	-6.081611	0.6301022	0.48
-10.893162	-6.1525397	0.6330601	0.31
-10.883269	-6.169574	0.6330581	0.26
-10.8935175	-6.220577	0.63403654	0.58
-9.926553	-5.7146535	0.59758556	0.24
-9.991863	-5.7935376	0.60053277	0.36
-9.897979	-5.7817597	0.5975729	0.51
-10.043395	-5.908475	0.6044728	0.53
-10.76655	-6.375971	0.63303256	0.21
-10.797712	-6.417918	0.6350062	0.6
-10.636743	-6.368282	0.62908554	0.45
-19.70268	-11.8382225	0.9817128	0.21
-10.702308	-6.5001936	0.6330152	0.47
-10.3641	-6.3409286	0.62120026	0.38
-10.671743	-6.574307	0.63400203	0.26
-10.491623	-6.4866967	0.62710136	0.48
-10.487858	-6.5307293	0.6280879	0.22
-10.03649	-6.2956967	0.6103419	0.39
-10.523377	-6.644703	0.6310357	0.45
-10.343374	-6.5781026	0.62412775	0.31
-10.240468	-6.558341	0.62117416	0.23
-10.058456	-6.487743	0.6142681	0.58
-10.403045	-6.731038	0.62905324	0.3
-9.915611	-6.463074	0.61033136	0.23
-9.739603	-6.393462	0.6044225	0.51
-19.645605	-12.927965	0.99941367	0.3
-10.198712	-6.784557	0.6241142	0.62
-19.606169	-13.080143	1.0013855	0.16
-10.34539	-6.975301	0.631994	0.44
-19.64068	-13.237143	1.0053256	0.25
-19.615955	-13.310241	1.0053145	0.58
-9.264433	-6.3595843	0.59061533	0.33
-9.163518	-6.333812	0.5866624	0.35
-9.195793	-6.398767	0.5886282	0.45
-7.186076	-5.0469074	0.50884926	0.27
-7.1682673	-5.068959	0.5078477	0.3
-7.1703744	-5.0869627	0.5088404	0.53
-7.1575694	-5.1120048	0.5088359	0.27
-9.604439	-6.885027	0.60930914	0.18
-9.382343	-6.772502	0.6014314	0.59
-10.267905	-7.454721	0.6388666	0.16
-9.375794	-6.857558	0.60240567	0.48
-9.511235	-7.0023046	0.609306	0.44
-9.566433	-7.0652027	0.6122641	0.25
-10.320828	-7.6686964	0.64377683	0.58
-10.317059	-7.715728	0.6447632	0.2
-9.618219	-7.245164	0.61718524	0.63
-9.510286	-7.211404	0.6132376	0.41
-9.528548	-7.2723885	0.61521065	0.21
-9.575743	-7.332304	0.6171731	0.65
-9.147303	-7.0531883	0.600428	0.31
-9.100461	-7.0633035	0.5994425	0.37
-9.025575	-7.051474	0.5974749	0.3
-9.019794	-7.092506	0.5974636	0.57
-9.575927	-7.5754137	0.6220942	0.32
-9.523071	-7.5815406	0.6211125	0.32
-9.555243	-7.631487	0.62308407	0.57
-9.403231	-7.5598125	0.6171654	0.36
-9.552712	-7.7285357	0.62505394	0.22
-19.455215	-15.771853	1.0496817	0.43
-19.43751	-15.859937	1.0516645	0.34
-9.626549	-7.9394546	0.6309582	0.27
-19.428133	-16.05605	1.054614	0.48
-19.433306	-16.112064	1.0565963	0.42
-19.434631	-16.217108	1.0585666	0.3
-19.435955	-16.322153	1.0605371	0.38
-19.415243	-16.40924	1.0625217	0.45
-19.409557	-16.5093	1.0644964	0.37
-19.39185	-16.599382	1.065479	0.45
-19.39819	-16.711418	1.0684456	0.36
-19.404362	-16.769428	1.069427	0.45
-19.398674	-16.870487	1.0714017	0.36
-19.393995	-16.974545	1.0743752	0.45
-19.379295	-17.06962	1.0753553	0.36
-19.361591	-17.162703	1.0773373	0.43
-19.35591	-17.26676	1.0793111	0.36
-19.346056	-17.312803	1.0803028	0.45
-19.342377	-17.418858	1.0822754	0.35
-19.330687	-17.518929	1.0842531	0.43
-19.322	-17.621992	1.0862286	0.35
-19.306303	-17.719069	1.0882089	0.43
-19.318657	-17.843094	1.0911701	0.42
-19.310974	-17.948154	1.0931449	0.34
-19.329174	-18.022142	1.0961171	0.42
-19.329512	-18.137192	1.098086	0.34
-19.309805	-18.232275	1.1000686	0.48
-19.306133	-18.34433	1.1020399	0.27
-19.290436	-18.444407	1.1040195	0.6
-19.417015	-18.683212	1.1129023	0.0
-39.719616	-38.37434	2.05509	0.0
-38.3022	-37.125103	1.9930226	0.0
-39.024086	-38.060818	2.0314724	0.07
-37.61292	-36.919613	1.971375	0.0
-37.699593	-37.23654	1.9812576	0.0
-38.70705	-38.471718	2.033508	0.12
-37.117496	-37.127842	1.9645389	0.16
-36.94167	-37.18527	1.9616013	0.0
-36.848743	-37.208492	1.9606361	0.06
-36.634834	-37.22599	1.9557251	0.15
-36.47303	-37.295387	1.9537783	0.21
-36.035675	-37.082306	1.9380225	0.24
-35.96805	-37.24653	1.941011	0.1
-16.61386	-17.359118	1.0154306	0.17
-16.518988	-17.369335	1.0134672	0.15
-16.504122	-17.409384	1.0144626	0.2
-16.645731	-17.669157	1.0243337	0.39
-16.318384	-17.43181	1.0105338	0.15
-7.4016595	-8.05558	0.5797612	0.36
-7.350784	-8.050691	0.57778144	0.45
-7.3188396	-8.042759	0.5767957	0.46
-7.2749767	-8.044856	0.57581115	0.47
-7.223101	-8.03897	0.5748321	0.49
-7.191264	-8.054044	0.57483906	0.47
-7.136381	-8.044163	0.5728622	0.45
-7.088515	-8.042268	0.57188034	0.47
-7.0406446	-8.0393715	0.5708987	0.49
-7.005682	-8.024444	0.5699162	0.47
-6.9608183	-8.024542	0.5689325	0.47
-6.917954	-8.025636	0.56794775	0.46
-6.878099	-8.030725	0.56696063	0.46
-6.8252163	-8.020837	0.56598294	0.48
-6.7773423	-8.01594	0.5640018	0.47
-6.731472	-8.013039	0.56301934	0.47
-6.7035236	-8.005097	0.5630319	0.46
-6.6626663	-8.008186	0.5620457	0.47
-6.6157923	-8.003286	0.5610642	0.47
-6.568918	-7.998387	0.55908257	0.47
-6.5240445	-7.994482	0.5580999	0.47
-6.4781747	-7.99058	0.55711764	0.46
-6.434308	-7.988674	0.556134	0.47
-6.410368	-7.9847245	0.55614376	0.47
-6.3705072	-7.9868107	0.5551573	0.47
-6.324631	-7.9809074	0.55417556	0.48
-6.278752	-7.974004	0.5531941	0.46
-6.2368913	-7.9740934	0.552209	0.47
-6.195022	-7.9721823	0.5512244	0.48
-6.1601706	-7.979258	0.5502346	0.48
-6.127206	-7.962324	0.5492516	0.47
-6.0913496	-7.967401	0.5482627	0.48
-6.0484824	-7.964492	0.5482788	0.46
-6.0025992	-7.9555864	0.5462977	0.46
-5.9627366	-7.955671	0.54531175	0.48
-5.9318924	-7.966738	0.5453192	0.47
-5.887008	-7.957831	0.54433775	0.47
-5.8600626	-7.948885	0.54335	0.47
-5.8171864	-7.942974	0.54236686	0.47
-5.775316	-7.9390607	0.5413827	0.48
-5.739453	-7.9411364	0.5413946	0.47
-5.704603	-7.947211	0.54040486	0.47
-5.663727	-7.9422946	0.53942066	0.48
-5.633769	-7.927354	0.5384357	0.46
-5.600914	-7.9334235	0.53844523	0.45
-5.555032	-7.922516	0.5364645	0.46
-5.51717	-7.922595	0.53647757	0.46
-5.486313	-7.92966	0.5354861	0.47
-5.4494534	-7.930737	0.5354985	0.53
-5.407577	-7.923822	0.534515	0.6
-5.3966613	-7.933846	0.5345157	0.62
-5.373837	-7.9548974	0.53451705	0.65
-5.3500075	-7.9739504	0.5345194	0.64
-5.333191	-8.00199	0.5345165	0.61
-5.3213935	-8.0390215	0.5355091	0.5
-5.309595	-8.076054	0.53650177	0.48
-5.31874	-8.118043	0.5374857	0.47
-5.3139563	-8.165062	0.538473	0.5
-5.291133	-8.187114	0.5394741	0.67
-5.2883606	-8.239129	0.54045916	0.21
-5.3176723	-8.340089	0.54341835	0.52
-5.249727	-8.293218	0.5414559	0.43
-5.225897	-8.31327	0.54145795	0.2
-5.2972097	-8.453152	0.546391	0.21
-5.268371	-8.467213	0.5463967	0.43
-5.2174673	-8.445311	0.5454208	0.29
-5.182607	-8.448381	0.5444318	0.33
-5.13972	-8.437466	0.5434498	0.23
-5.119906	-8.46551	0.5434481	0.44
-5.0800295	-8.459588	0.5434635	0.29
-5.0651045	-8.464619	0.54246706	0.36
-5.026233	-8.460695	0.5424815	0.3
-4.9843493	-8.450777	0.54149866	0.3
-4.948484	-8.450848	0.54051083	0.3
-4.9126225	-8.451919	0.53952265	0.3
-4.874747	-8.446993	0.53953695	0.27
-4.841891	-8.452059	0.5385465	0.37
-4.8189387	-8.4421015	0.53855723	0.28
-4.790096	-8.45416	0.53756326	0.36
-4.7502136	-8.445237	0.5365794	0.33
-4.7053156	-8.427321	0.53559977	0.3
-4.661431	-8.413404	0.5346187	0.24
-4.6295705	-8.417468	0.5346281	0.34
-4.6077447	-8.440514	0.5346284	0.39
-4.5817804	-8.423561	0.5336422	0.23
-4.55394	-8.436617	0.5336475	0.39
-4.521076	-8.438681	0.5326577	0.34
-4.485206	-8.435749	0.53267044	0.29
-4.1034713	-7.847399	0.5089727	0.36
-4.0805106	-7.8324404	0.50798464	0.49
-4.0466423	-7.828505	0.5079967	0.42
-4.0087595	-7.816575	0.50701237	0.45
-3.9799016	-7.8206296	0.5060203	0.46
-3.944024	-7.811697	0.50603443	0.46
-3.9201803	-7.8247433	0.506038	0.45
-3.8913198	-7.8277974	0.5050462	0.46
-3.8633494	-7.803848	0.5040623	0.45
-3.8375	-7.812897	0.50406766	0.45
-3.8076372	-7.813953	0.5040767	0.45
-3.7737617	-7.8070154	0.5030895	0.45
-3.74892	-7.819063	0.5030936	0.45
-3.7150416	-7.811125	0.5021066	0.45
-3.6801646	-7.802189	0.50112015	0.47
-3.6622193	-7.795221	0.50112784	0.45
-3.6373782	-7.807268	0.5011319	0.46
-3.5914578	-7.773349	0.4991564	0.63
-3.5696156	-7.78839	0.49915856	0.34
-3.5307224	-7.7694597	0.49817628	0.55
-3.3583417	-7.458743	0.48632294	0.25
-3.283307	-7.35587	0.4823768	0.44
-3.2663674	-7.3498993	0.48138368	0.48
-3.2354896	-7.341954	0.48139527	0.49
-3.2126462	-7.352997	0.48139867	0.51
-3.1857839	-7.354045	0.4804063	0.51
-3.1519	-7.340105	0.48042056	0.5
-3.1230335	-7.3371563	0.47942996	0.5
-3.109104	-7.337181	0.47943404	0.51
-3.0802305	-7.332232	0.478444	0.5
-3.055383	-7.339277	0.47844914	0.5
-3.0295146	-7.339323	0.47845668	0.5
-2.9976392	-7.329378	0.47746894	0.5
-2.971779	-7.331424	0.47747582	0.5
-2.9439142	-7.3294725	0.47648448	0.51
-2.923961	-7.314507	0.47649476	0.49
-2.9041264	-7.331543	0.47649533	0.5
-2.8812776	-7.340584	0.47649917	0.5
-2.8453748	-7.316644	0.4755167	0.5
-2.818514	-7.316691	0.47452435	0.5
-2.794657	-7.3217325	0.47452962	0.49
-2.7647836	-7.313784	0.4745405	0.49
-2.751855	-7.314806	0.47354388	0.5
-2.726989	-7.315849	0.4735506	0.49
-2.6971173	-7.3079	0.4735614	0.47
-2.673261	-7.312941	0.4725666	0.49
-2.6443853	-7.3049903	0.4725771	0.49
-2.616515	-7.300037	0.47158638	0.51
-2.5946772	-7.313075	0.47258857	0.5
-2.5797355	-7.3071	0.4715945	0.5
-2.5528686	-7.3041453	0.47160286	0.5
-2.527003	-7.3031883	0.4706103	0.51
-2.4981232	-7.2932367	0.47062126	0.49
-2.4712608	-7.2912817	0.46962923	0.49
-2.4504213	-7.3053174	0.47063076	0.49
-2.4344695	-7.2943435	0.46963844	0.5
-2.4065933	-7.2863894	0.46964842	0.48
-2.3837445	-7.294428	0.46965224	0.47
-2.3548708	-7.2854753	0.46866277	0.46
-2.3290052	-7.2835174	0.46867034	0.47
-2.3091638	-7.298551	0.46867126	0.47
-2.2822971	-7.2945943	0.46767965	0.45
-2.2663481	-7.28362	0.4676872	0.47
-2.2384746	-7.2756653	0.46669704	0.48
-2.2146158	-7.2787046	0.4667025	0.49
-2.1887457	-7.2747464	0.46671057	0.5
-2.1669025	-7.285782	0.4667131	0.47
-2.1430504	-7.2908206	0.46671796	0.5
-2.1111505	-7.266871	0.4657334	0.48
-2.0992231	-7.2688904	0.46573594	0.48
-2.075366	-7.2719283	0.4657413	0.48
-2.0504951	-7.2689676	0.4647487	0.48
-2.0276513	-7.278004	0.46475202	0.47
-2.0017805	-7.2730455	0.4647602	0.5
-1.9748973	-7.2620873	0.4637704	0.46
-1.9510441	-7.266125	0.46377537	0.48
-1.9371041	-7.260147	0.4637807	0.48
-1.9122386	-7.258186	0.46378767	0.47
-1.8903897	-7.2672205	0.46379066	0.46
-1.864518	-7.2612605	0.462799	0.47
-1.8396531	-7.2592993	0.46280593	0.47
-1.8157921	-7.260336	0.46281168	0.48
-1.8018445	-7.2513566	0.46181783	0.48
-1.7779868	-7.253394	0.46182328	0.49
-1.7531172	-7.249432	0.4618307	0.48
-1.7292598	-7.251468	0.4618361	0.49
-1.7053969	-7.251505	0.46184206	0.49
-1.6805367	-7.250542	0.4608485	0.48
-1.6546628	-7.2425814	0.46085724	0.48
-1.6417233	-7.237601	0.4608619	0.49
-1.6218805	-7.252631	0.46086246	0.49
-1.5960132	-7.2466702	0.46087056	0.5
-1.5721484	-7.245705	0.45987672	0.48
-1.5492867	-7.24774	0.45988172	0.48
-1.5224124	-7.2367797	0.4598914	0.48
-1.500559	-7.243812	0.45989472	0.5
-1.4866155	-7.2348323	0.45890066	0.47
-1.4647677	-7.243865	0.4599034	0.48
-1.4408935	-7.2388997	0.45891052	0.47
-1.4170278	-7.2369347	0.4589168	0.49
-1.3901508	-7.2239733	0.45792696	0.47
-1.3662833	-7.2210083	0.4579335	0.48
-1.3464473	-7.239037	0.45893306	0.47
-1.3325057	-7.2300572	0.45793894	0.48
-1.3076317	-7.222093	0.45794705	0.46
-1.2847744	-7.225126	0.45795158	0.47
-1.2588918	-7.2111626	0.45696157	0.48
-1.2380408	-7.2211924	0.4569636	0.47
-1.2161877	-7.2282233	0.45696673	0.47
-1.2022506	-7.220243	0.4569722	0.48
-1.1783825	-7.216277	0.45697883	0.47
-1.1555187	-7.216309	0.4569841	0.47
-1.1306424	-7.2063437	0.4559926	0.49
-1.1077743	-7.2043757	0.4559984	0.49
-1.0859311	-7.215406	0.4560003	0.48
-1.0640712	-7.219436	0.45600414	0.48
-1.049123	-7.203457	0.45601198	0.47
-1.0262579	-7.202489	0.4560174	0.46
-1.0033995	-7.2045197	0.455022	0.46
-0.97649914	-7.1775565	0.45403546	0.64
-0.96474123	-7.2525725	0.45701736	0.41
-0.9570391	-7.364584	0.46098825	0.41
-0.94832927	-7.472596	0.46396056	0.38
-0.95258254	-7.599591	0.4679248	0.36
-0.93275756	-7.628618	0.46892142	0.41
-0.90586936	-7.6096544	0.46893278	0.41
-0.88099974	-7.6046877	0.4679398	0.53
-0.85916376	-7.623717	0.4689396	0.4
-0.8332712	-7.604751	0.4679506	0.41
-0.8094213	-7.611783	0.46795407	0.41
-0.7964726	-7.6008	0.46795997	0.41
-0.7726188	-7.605831	0.46796396	0.41
-0.748741	-7.5988626	0.46797118	0.42
-0.72589916	-7.6128926	0.4679725	0.41
-0.70001334	-7.595926	0.4669828	0.41
-0.67615765	-7.599957	0.466987	0.42
-0.66422015	-7.596973	0.46699044	0.41
-0.6393531	-7.592005	0.46699724	0.43
-0.61548996	-7.5920353	0.46700245	0.53
-0.5926286	-7.5960646	0.46700636	0.4
-0.5677529	-7.5860963	0.46701443	0.43
-0.54286665	-7.5701275	0.46602404	0.53
-0.52003455	-7.590157	0.46702364	0.39
-0.5080941	-7.5851717	0.4660275	0.41
-0.48422796	-7.5832014	0.46603313	0.41
-0.4603707	-7.5862317	0.46603742	0.52
-0.4354933	-7.5742626	0.4660459	0.4
-0.41262874	-7.5762906	0.46605018	0.41
-0.38877833	-7.58332	0.46605334	0.41
-0.36389172	-7.565351	0.4650633	0.44
-0.35298494	-7.583364	0.46606085	0.64
-0.3280729	-7.5493946	0.46507496	0.33
-0.23317404	-6.048504	0.4144869	0.14
-0.27932385	-7.5294538	0.4640902	0.45
-0.2564903	-7.5504813	0.46508944	0.33
-0.23570642	-7.611507	0.46707782	0.65
-0.16714579	-6.345582	0.4244201	0.24
-0.15617755	-6.316595	0.42342952	0.34
-0.17397146	-7.55158	0.46510595	0.29
-0.15112066	-7.562607	0.4651077	0.65
-0.08911652	-5.9606705	0.4115328	0.15
-0.10445382	-7.605662	0.466106	0.65
-0.05242048	-5.9777117	0.411534	0.16
-0.072959915	-7.8347006	0.47405368	0.52
-0.023521898	-5.895744	0.40855944	0.27
-0.004692325	-5.9137654	0.40955764	0.48
0.0143784145	-5.7567854	0.40460056	0.35
0.033374924	-5.648805	0.4006307	0.17
0.049377445	-7.8198414	0.4730822	0.34
0.06958029	-6.034848	0.4135379	0.41
0.07858485	-5.9788575	0.4115534	0.3
0.09566234	-5.8148746	0.40659726	0.22
0.11534319	-5.9488974	0.41056633	0.49
0.13232735	-5.8549147	0.40759236	0.21
0.14928564	-5.7789316	0.40461373	0.3
0.20846784	-7.837021	0.47410938	0.41
0.18175119	-6.023969	0.41355714	0.16
0.24525703	-7.8420615	0.47411528	0.13
0.26914757	-7.8210874	0.47412512	0.63
0.29401985	-7.8111143	0.47313237	0.28
0.31788096	-7.81614	0.47313568	0.33
0.28764144	-6.335086	0.4234959	0.43
0.28715184	-5.829077	0.40661985	0.27
0.37855643	-7.8022056	0.47315064	0.21
0.40439445	-7.8192334	0.47415134	0.24
0.4282703	-7.810259	0.473158	0.6
0.36333382	-6.0841594	0.41556808	0.25
0.37633952	-5.9671702	0.4115982	0.25
0.39714402	-6.0121922	0.4135901	0.21
0.5247498	-7.79036	0.47318074	0.55
0.40730038	-5.723196	0.40366077	0.21
0.42124018	-5.656208	0.40167844	0.48
0.43418014	-5.595219	0.39969444	0.18
0.61223596	-7.819451	0.4741897	0.17
0.63512343	-7.8014736	0.47419816	0.42
0.65801686	-7.775496	0.47320846	0.52
0.53119713	-5.9213223	0.41062918	0.38
0.54505724	-5.976337	0.412618	0.36
0.72163916	-7.804561	0.47421286	0.18
0.7445266	-7.7845836	0.47322163	0.44
0.6124845	-6.094405	0.41659904	0.4
0.79523	-7.8046346	0.47422582	0.15
0.8161396	-7.7666535	0.47323838	0.59
0.64235544	-5.9134274	0.41064468	0.17
0.85589707	-7.7986937	0.47423774	0.56
0.87977016	-7.7897167	0.47424397	0.22
0.69892263	-5.92148	0.41064957	0.18
0.9294947	-7.788764	0.47425267	0.39
0.9533651	-7.7837873	0.4742579	0.4
0.97624415	-7.7728086	0.4742643	0.4
0.9891697	-7.777821	0.47426528	0.46
1.0140303	-7.780844	0.47426876	0.37
1.0388951	-7.7758675	0.47427404	0.45
1.0657372	-7.7948933	0.47527412	0.3
1.0866336	-7.769912	0.47428328	0.41
1.0807637	-7.5468974	0.46733323	0.41
1.1046299	-7.5409184	0.46633834	0.41
1.1145778	-7.527927	0.46634284	0.42
1.1314993	-7.4769397	0.464357	0.43
1.153376	-7.4679594	0.4643624	0.5
1.1782315	-7.4719815	0.46436533	0.5
1.2001091	-7.4590006	0.46437156	0.5
1.2239704	-7.4630218	0.4643743	0.4
1.2468417	-7.451041	0.4643804	0.5
1.2597642	-7.4630537	0.46537971	0.4
1.2836282	-7.458074	0.4653844	0.52
1.3064971	-7.456094	0.46538824	0.4
1.3313533	-7.462116	0.4653906	0.42
1.3552176	-7.4561357	0.46539542	0.53
1.3820612	-7.4731593	0.46639562	0.39
1.3910127	-7.4551663	0.46540087	0.41
1.4168634	-7.4651885	0.46640244	0.42
1.4387397	-7.4552064	0.4654078	0.41
1.4635973	-7.4602275	0.46641028	0.41
1.4864672	-7.4542465	0.46641484	0.52
1.5123199	-7.4612684	0.466417	0.4
1.53519	-7.4522862	0.46642217	0.42
1.5471221	-7.4542966	0.46642342	0.42
1.5709866	-7.4513154	0.4664274	0.42
1.592862	-7.441333	0.46643257	0.41
1.6187159	-7.449354	0.46643445	0.41
1.6435751	-7.450374	0.46743768	0.41
1.6644555	-7.4343896	0.4664439	0.53
1.6893152	-7.4364095	0.46644685	0.4
1.7052275	-7.453423	0.46744546	0.41
1.7251126	-7.4344378	0.4674521	0.41
1.7509681	-7.441458	0.4674541	0.42
1.7768235	-7.4454784	0.46745673	0.41
1.798698	-7.432494	0.4674623	0.43
1.8215688	-7.4295115	0.46746594	0.42
1.8364874	-7.4395237	0.46846583	0.42
1.8573662	-7.4225383	0.46747205	0.42
1.8852147	-7.4385605	0.4684724	0.41
1.9090796	-7.4325776	0.46847668	0.53
1.9289627	-7.413591	0.46848306	0.4
1.9578074	-7.430614	0.4684833	0.41
1.9806782	-7.42463	0.4684874	0.42
1.9926114	-7.423639	0.4684891	0.41
2.0144854	-7.4116535	0.46849424	0.52
2.0443265	-7.428677	0.46949458	0.4
2.0662022	-7.4206915	0.46949887	0.41
2.0890718	-7.4117074	0.46950346	0.41
2.1119425	-7.4057226	0.46950743	0.53
2.1378005	-7.406741	0.46951038	0.4
2.1557102	-7.4247556	0.47050902	0.41
2.1795778	-7.4217725	0.47051248	0.42
2.200456	-7.407785	0.4705177	0.42
2.2233267	-7.4007998	0.47052175	0.42
2.2521744	-7.410821	0.47052324	0.42
2.2740502	-7.402835	0.47052732	0.42
2.3009057	-7.4068537	0.47152966	0.42
2.3168254	-7.4168653	0.4715296	0.42
2.3396955	-7.4078794	0.47153395	0.43
2.3625667	-7.4008937	0.47153792	0.43
2.388428	-7.4029117	0.47154048	0.44
2.4093049	-7.387923	0.47154564	0.41
2.4391525	-7.400944	0.47254658	0.43
2.4550736	-7.410956	0.4725465	0.42
2.475952	-7.397968	0.47255123	0.43
2.5008168	-7.3959837	0.47255436	0.42
2.526677	-7.3949995	0.47355735	0.43
2.5475552	-7.382011	0.47256202	0.43
2.57541	-7.387029	0.47356412	0.42
2.6052613	-7.4000497	0.47456497	0.42
2.6132066	-7.3850527	0.47356853	0.42
2.640066	-7.3880696	0.47457084	0.42
2.663934	-7.3820834	0.47457445	0.42
2.6887996	-7.379098	0.47457758	0.42
2.7186496	-7.3881173	0.47557908	0.43
2.7455108	-7.3911343	0.47558135	0.43
2.7633965	-7.369141	0.47458705	0.43
2.7803156	-7.378153	0.4755872	0.43
2.8051822	-7.375167	0.47559023	0.43
2.8310459	-7.3741817	0.47559303	0.44
2.858902	-7.376199	0.4765955	0.45
2.880777	-7.3652096	0.47659954	0.44
2.906641	-7.364224	0.47660226	0.43
2.9225652	-7.371234	0.47660264	0.44
2.94743	-7.3652472	0.47760606	0.43
2.9713008	-7.36026	0.47760922	0.45
2.9991612	-7.364276	0.47761124	0.44
3.0280159	-7.3672924	0.47861347	0.43
3.0458994	-7.345299	0.47761884	0.43
3.0737596	-7.3483143	0.47862095	0.43
3.0886862	-7.351323	0.47862184	0.43
3.1145515	-7.349336	0.47862458	0.43
3.14341	-7.354353	0.47962645	0.43
3.1612916	-7.331358	0.4786318	0.64
3.136273	-7.211322	0.47464892	0.55
24.510218	-56.332905	2.2807078	0.0
22.023054	-50.177444	2.056493	0.0
24.698475	-56.04298	2.2738118	0.03
24.128128	-54.282364	2.212067	0.2
24.06667	-53.690235	2.1931806	0.11
24.052105	-53.208153	2.1782806	0.15
24.058487	-52.78009	2.1653733	0.12
18.157906	-39.49044	1.6749462	0.14
18.24186	-39.510494	1.6769592	0.17
18.0465	-38.764256	1.6510751	0.0
18.171486	-38.716324	1.6511105	0.0
19.223658	-40.628254	1.7249262	0.08
18.48634	-38.75151	1.6571665	0.15
18.398737	-38.259377	1.6412506	0.12
18.512745	-38.18943	1.6402875	0.14
18.325209	-37.651226	1.6213608	0.11
18.441206	-37.588284	1.6213964	0.14
18.649033	-37.71342	1.6284117	0.13
18.676193	-37.47039	1.6214663	0.32
18.887016	-37.59753	1.6284814	0.19
18.894209	-37.31848	1.6205391	0.21
19.062113	-37.35858	1.6235632	0.12
19.006311	-37.106506	1.6156032	0.0
19.187191	-37.170616	1.6206247	0.0
19.963047	-38.38026	1.6685296	0.0
19.522003	-37.24481	1.6276729	0.11
19.554142	-37.02178	1.6217232	0.17
19.494427	-36.63067	1.6087894	0.0
23.412003	-43.83415	1.8860929	0.0
23.36932	-43.42604	1.8731661	0.06
20.17277	-37.199135	1.6368026	0.14
20.748024	-37.97659	1.6697555	0.09
23.304136	-42.342785	1.8403682	0.19
23.322332	-42.062737	1.8324264	0.16
23.322554	-41.75367	1.8224869	0.4
23.239792	-41.45157	1.8125308	0.25
23.23002	-41.129494	1.8025914	0.26
23.214252	-40.803417	1.7936518	0.27
23.210463	-40.499348	1.7847097	0.26
23.209663	-40.204277	1.7757663	0.27
23.195879	-39.8912	1.7668238	0.28
23.179094	-39.575123	1.756881	0.28
23.10929	-39.31503	1.7479182	0.28
23.102484	-39.021957	1.7399726	0.29
23.08968	-38.722885	1.7310268	0.29
23.086863	-38.442818	1.7230788	0.29
23.077047	-38.154743	1.714131	0.3
23.06623	-37.86667	1.7051829	0.3
23.051414	-37.575592	1.6972343	0.3
22.979591	-37.3265	1.6882684	0.28
22.97176	-37.05443	1.6803172	0.29
22.963924	-36.78136	1.6723659	0.29
22.955086	-36.513287	1.6654135	0.3
22.943249	-36.24021	1.657461	0.31
22.934402	-35.975143	1.6495076	0.32
22.868557	-35.749054	1.6415378	0.28
22.851715	-35.47598	1.633584	0.21
22.86683	-35.255924	1.6276257	0.5
22.841991	-34.97684	1.6196716	0.16
22.823143	-34.70976	1.6117159	0.26
22.848236	-34.51072	1.6067549	0.28
22.988186	-34.486767	1.6087806	0.36
23.075144	-34.498806	1.6107918	0.32
23.231075	-34.497868	1.6138158	0.36
23.376022	-34.47992	1.6158408	0.31
23.525965	-34.466972	1.6178657	0.35
23.674908	-34.452026	1.6208905	0.31
23.824852	-34.439083	1.622915	0.36
23.9698	-34.41613	1.6249405	0.35
18.122473	-25.929459	1.2775211	0.32
18.199432	-25.865469	1.2775422	0.22
24.375626	-34.420288	1.6329991	0.34
24.523575	-34.400333	1.6360239	0.3
24.685509	-34.397392	1.6390477	0.39
18.267525	-25.282316	1.2626455	0.26
18.352472	-25.23233	1.2626648	0.39
17.914953	-24.549965	1.2357148	0.25
17.989906	-24.489973	1.2357341	0.24
25.40023	-34.358635	1.652155	0.22
25.55018	-34.33568	1.6541796	0.35
25.699131	-34.310726	1.6572042	0.34
25.85807	-34.296776	1.6602283	0.24
25.913067	-34.25778	1.660242	0.52
26.103977	-34.286854	1.6642631	0.18
19.603476	-25.577864	1.2977728	0.3
26.446838	-34.287968	1.6713091	0.32
18.586523	-23.93699	1.2328941	0.32
18.688446	-23.913015	1.23391	0.32
18.773384	-23.867023	1.234927	0.21
26.834803	-34.013004	1.6724032	0.33
27.007736	-34.01106	1.6764259	0.36
27.043793	-33.83701	1.6724572	0.0
28.062279	-34.112415	1.7015443	0.0
28.192255	-34.052433	1.7025692	0.0
2.7242172	-3.1979303	0.35100374	0.0
2.7131677	-3.175918	0.35000402	0.1
2.7170265	-3.15991	0.35000297	0.12
2.7378774	-3.1649146	0.35100108	0.0
2.7427335	-3.149907	0.34999996	0.0
2.7755768	-3.16892	0.35199752	0.0
2.7844331	-3.1589155	0.3519962	0.0
2.7942872	-3.1499116	0.3519948	0.0
2.7982128	-3.1439085	0.3509941	0.0
2.793085	-3.1188946	0.3509934	0.0
2.8069386	-3.1148934	0.3509918	0.0
2.8198009	-3.1108923	0.35099027	0.0
2.7906864	-3.0588613	0.34899038	0.0
22.12991	-23.997995	1.3122787	0.15
22.099936	-23.889946	1.3092893	0.36
22.099941	-23.739883	1.3053081	0.35
22.101944	-23.592823	1.3013265	0.33
22.093952	-23.436756	1.297345	0.34
22.10095	-23.2977	1.2943625	0.44
22.083961	-23.133629	1.2903807	0.28
22.168901	-23.149654	1.2923869	0.31
22.22786	-23.065632	1.2914025	0.33
22.224861	-22.918568	1.2884196	0.33
22.215862	-22.765501	1.2844367	0.33
22.206863	-22.614435	1.2804533	0.29
22.205858	-22.472372	1.2764696	0.37
22.195856	-22.321304	1.2734859	0.3
22.16787	-22.223255	1.2704945	0.36
22.170858	-22.087196	1.26651	0.3
22.16485	-21.94313	1.2635255	0.35
22.147848	-21.789059	1.2595409	0.3
22.144838	-21.648996	1.255556	0.36
21.963934	-21.33882	1.244574	0.25
21.955921	-21.197756	1.2405883	0.36
21.918934	-21.0947	1.2375962	0.33
21.908922	-20.952633	1.2336102	0.36
21.912899	-20.826576	1.2306236	0.46
18.02117	-17.02009	1.0467001	0.24
18.07909	-16.968075	1.0477093	0.49
21.89484	-20.420383	1.2216631	0.24
21.879835	-20.342342	1.2186698	0.26
18.072973	-16.697947	1.0407338	0.39
17.934002	-16.46581	1.0317451	0.23
17.88398	-16.315731	1.0277549	0.38
17.974876	-16.295736	1.029763	0.42
18.44157	-16.613966	1.0487667	0.23
21.84968	-19.559963	1.2007422	0.26
21.815681	-19.467913	1.1977482	0.38
21.816647	-19.346853	1.1947591	0.45
21.775633	-19.187769	1.1907705	0.33
21.842564	-19.126749	1.1907806	0.24
21.969461	-19.115763	1.1937903	0.32
22.03639	-19.05274	1.1938003	0.49
22.295223	-19.153831	1.2028092	0.31
22.297205	-19.095802	1.2018143	0.36
22.29217	-18.969736	1.1988245	0.3
22.282135	-18.84167	1.1958345	0.25
18.880745	-15.864654	1.0428554	0.22
18.895681	-15.77661	1.0418627	0.31
18.953594	-15.724591	1.0418699	0.45
22.238014	-18.389431	1.1848679	0.21
22.230976	-18.266365	1.1818769	0.29
22.238926	-18.15631	1.1798857	0.32
22.226887	-18.030241	1.1768944	0.29
22.235838	-17.922186	1.1749029	0.29
22.111845	-17.708054	1.1669111	0.18
21.677988	-17.249754	1.1459184	0.32
21.679962	-17.195726	1.1449224	0.35
21.662918	-17.071655	1.1419299	0.42
21.663864	-16.962597	1.1399373	0.35
21.666811	-16.85554	1.1369445	0.42
21.65776	-16.739473	1.1349515	0.36
21.654707	-16.629414	1.1319584	0.38
21.64965	-16.51735	1.1299651	0.43
21.619637	-16.441305	1.1279682	0.32
21.621578	-16.336246	1.1259747	0.5
21.631516	-16.236193	1.1239811	0.26
21.62146	-16.123127	1.1209872	0.43
21.621399	-16.018068	1.1189932	0.34
21.626339	-15.91701	1.1169991	0.43
21.625277	-15.811951	1.1150047	0.35
21.591259	-15.734902	1.1130072	0.45
21.594194	-15.633844	1.1110127	0.37
21.582136	-15.522779	1.1080178	0.44
21.581072	-15.418718	1.106023	0.37
21.57701	-15.313658	1.104028	0.45
21.576942	-15.212599	1.1020327	0.37
21.556915	-15.147558	1.1000348	0.46
21.559849	-15.0485	1.0980395	0.37
21.541784	-14.9354315	1.0960438	0.47
21.510729	-14.814358	1.0920477	0.43
21.518656	-14.721302	1.0910519	0.38
21.659536	-14.717312	1.0950577	0.42
21.826414	-14.731335	1.1000638	0.34
22.013315	-14.807394	1.1060683	0.19
22.18119	-14.818416	1.1110744	0.0
22.109144	-14.67032	1.1070771	0.12
22.040094	-14.525226	1.1020797	0.09
22.069014	-14.445179	1.1010836	0.14
22.04295	-14.330107	1.0980866	0.1
22.042875	-14.231046	1.0970896	0.0
22.056833	-14.191022	1.0960915	0.0
21.994778	-14.053932	1.0920933	0.13
21.654726	-13.646654	1.0750934	0.23
21.663647	-13.557599	1.0730959	0.62
21.754541	-13.519581	1.0750998	0.16
21.986437	-13.615656	1.0841048	0.0
21.963364	-13.505585	1.0811068	0.07
22.010273	-13.440547	1.0811096	0.11
21.40236	-12.977214	1.0561006	0.15
21.39828	-12.883153	1.0541022	0.25
21.425188	-12.808106	1.0531043	0.49
21.432102	-12.72105	1.0521059	0.34
21.392073	-12.652003	1.0501058	0.53
21.401985	-12.567948	1.0491072	0.34
21.385902	-12.467882	1.046108	0.52
21.40781	-12.390833	1.0461094	0.33
21.392729	-12.292768	1.0441101	0.53
21.403639	-12.209713	1.0431111	0.32
21.378557	-12.106644	1.0401112	0.52
21.373516	-12.059612	1.0391114	0.34
21.35543	-11.961546	1.0371115	0.44
21.36434	-11.878491	1.036112	0.35
21.356253	-11.786429	1.0341121	0.54
21.363161	-11.702373	1.0331123	0.34
21.354073	-11.611311	1.0311122	0.45
21.351982	-11.523251	1.030112	0.35
21.323942	-11.465211	1.0281113	0.45
21.338844	-11.386157	1.0271114	0.35
21.325756	-11.294093	1.0251107	0.46
21.322662	-11.207034	1.0241102	0.36
21.320568	-11.119974	1.0231094	0.45
21.323475	-11.036917	1.0211089	0.35
21.29743	-10.980877	1.020108	0.47
21.301334	-10.898821	1.0191071	0.37
21.23925	-10.782738	1.0151048	0.54
21.325138	-10.742712	1.0171057	0.21
21.458015	-10.725704	1.0211076	0.51
21.514908	-10.669666	1.0211076	0.57
21.871744	-10.760741	1.0341146	0.23
21.834702	-10.699697	1.0321131	0.26
21.819607	-10.607632	1.0301113	0.3
21.809511	-10.518568	1.0281093	0.3
21.798414	-10.428504	1.0271075	0.26
21.447277	-10.096258	1.0110953	0.48
21.446173	-10.013198	1.0100932	0.4
21.54111	-10.017202	1.0130944	0.6
21.573002	-9.949155	1.013093	0.45
21.754868	-9.950159	1.0180953	0.26
21.73277	-9.858092	1.0160923	0.29
21.741667	-9.780036	1.0160902	0.29
21.737564	-9.695973	1.0140874	0.29
21.733461	-9.612913	1.0130847	0.29
21.698414	-9.556871	1.0110825	0.32
21.69531	-9.47381	1.0100795	0.27
21.688206	-9.389749	1.0090765	0.3
21.688099	-9.308688	1.0080734	0.3
21.685995	-9.227629	1.0060704	0.18
21.139965	-8.91739	0.9850536	0.32
21.133913	-8.87636	0.9850518	0.38
21.177797	-8.816316	0.98504955	0.39
21.169691	-8.735254	0.98404586	0.41
21.160582	-8.6531925	0.98304206	0.51
21.170471	-8.580138	0.98203874	0.39
21.160362	-8.499077	0.9810348	0.52
21.162252	-8.423019	0.980031	0.4
21.149197	-8.378985	0.9790287	0.41
21.13609	-8.297925	0.97702456	0.51
21.139977	-8.222867	0.9770206	0.4
21.142864	-8.14781	0.9760166	0.41
21.14075	-8.070751	0.97501224	0.41
21.139637	-7.9936924	0.9740079	0.41
21.120583	-7.9486575	0.9730053	0.41
21.114471	-7.8715982	0.9720008	0.41
21.120354	-7.797541	0.9709964	0.42
21.11824	-7.7214828	0.9699917	0.43
21.099127	-7.6404195	0.9679866	0.42
21.10601	-7.567363	0.96798193	0.42
21.106894	-7.493305	0.9669772	0.42
21.078838	-7.446269	0.965974	0.42
21.079723	-7.372211	0.96496904	0.43
21.085604	-7.3001547	0.9639641	0.42
21.083487	-7.2250957	0.96295893	0.47
21.06837	-7.146034	0.96195334	0.65
20.942263	-7.0299425	0.9569448	0.15
21.063133	-6.9969163	0.95994246	0.28
21.053074	-6.956885	0.9589395	0.43
21.061954	-6.8868294	0.95893425	0.44
21.061834	-6.8137712	0.95792866	0.42
21.018715	-6.726702	0.9559218	0.66
21.031595	-6.658648	0.95591646	0.28
21.031473	-6.58559	0.9549106	0.48
21.030354	-6.513532	0.9539047	0.4
21.012293	-6.4714985	0.9529013	0.5
21.00917	-6.3984404	0.9518951	0.47
19.021198	-5.729906	0.8808415	0.47
21.23491	-6.3213778	0.95888823	0.24
21.382776	-6.292354	0.96288544	0.46
21.576635	-6.27534	0.96988356	0.37
21.7695	-6.2573247	0.97588164	0.44
21.979424	-6.280343	0.9828833	0.35
22.15029	-6.253321	0.9878806	0.43
22.37415	-6.2403097	0.994879	0.34
22.573015	-6.2192926	1.0008767	0.43
22.790876	-6.2022777	1.0078747	0.38
22.910746	-6.157241	1.0118704	0.56
24.275602	-6.482502	1.0588979	0.14
24.12449	-6.3614035	1.0528871	0.23
24.161362	-6.289345	1.0538803	0.52
24.17124	-6.2112813	1.0538731	0.32
24.151115	-6.1252112	1.0518649	0.46
24.346981	-6.093184	1.0578616	0.38
24.623844	-6.0801725	1.0668596	0.36
24.848768	-6.094184	1.0748606	0.41
25.110632	-6.075167	1.0828582	0.38
25.382494	-6.056151	1.0918558	0.36
25.465364	-5.991097	1.0938493	0.45
25.790226	-5.9820886	1.1048477	0.43
26.060087	-5.958068	1.1138448	0.22
26.33995	-5.9350476	1.1228418	0.32
26.611876	-5.952061	1.1318431	0.26
26.821741	-5.9100256	1.1378384	0.39
27.291595	-5.9230347	1.1538388	0.34
27.620459	-5.904018	1.1648363	0.36
27.938322	-5.879997	1.1748332	0.38
28.144188	-5.830956	1.1818275	0.17
29.428015	-5.99909	1.2248429	0.55
29.393953	-5.944045	1.2238373	0.34
29.384827	-5.845964	1.2228268	0.4
29.5087	-5.7749047	1.226819	0.41
22.019814	-4.2436604	0.96766764	0.28
30.267422	-5.72486	1.2508123	0.32
30.633284	-5.6938334	1.2628082	0.32
31.00321	-5.712848	1.2758096	0.47
31.247076	-5.6558	1.283803	0.32
47.65051	-8.457074	1.8460847	0.23
47.631393	-8.298944	1.8450692	0.18
47.62728	-8.144817	1.844054	0.39
47.619167	-7.98869	1.8430383	0.23
47.603054	-7.8325615	1.8410225	0.18
47.600998	-7.755498	1.8410146	0.39
47.57988	-7.5983686	1.8389984	0.22
47.56576	-7.4432406	1.8379822	0.19
47.584644	-7.293117	1.8379663	0.39
47.577526	-7.138989	1.83695	0.22
47.542404	-6.9808583	1.8349329	0.15
20.742783	-2.9936054	0.9185075	0.18
20.87657	-2.9125352	0.92249507	0.3
20.864426	-2.8434758	0.92148507	0.36
[truncated: 117,739 more rows]
