# Supplementary material for: Density-equalized RANDT scan matching with integrated outlier removal and point density uniformity
Source: PLoS One. 2026 Apr 28;21(4):e0345709. doi: 10.1371/journal.pone.0345709 (PMC13124066; doi:10.1371/journal.pone.0345709)
Supplement: S2 Dataset — Processed LiDAR data converted into CSV format, including spatial coordinates and associated attributes such as intensity values, used for analysis in this study. (ZIP) [file pone.0345709.s002.zip › Velodyne_CSV/000539.csv]

X	Y	Z	Intensity
49.301994	0.020002063	1.8759946	0.26
49.19398	0.09701002	1.8729734	0.2
49.12995	0.25202602	1.869931	0.2
49.401917	0.4080421	1.8798882	0.12
49.452885	0.5640582	1.8808453	0.17
49.734856	0.7240746	1.8908013	0.0
66.43374	1.7061708	2.4555376	0.0
78.62388	8.479835	2.8806846	0.0
76.42384	8.484837	2.80668	0.0
76.1148	8.691857	2.7976217	0.0
76.201775	8.944882	2.8015516	0.0
76.385735	9.209908	2.8084784	0.0
76.08572	9.294916	2.798454	0.0
76.32864	9.811966	2.8083105	0.0
76.05061	10.018987	2.8002522	0.0
76.43353	10.559039	2.8151023	0.0
76.26352	10.657049	2.8100746	0.0
76.10948	10.880071	2.806012	0.0
75.803444	11.07909	2.7969556	0.0
54.751423	8.170828	2.0787215	0.0
75.53337	11.525134	2.7898304	0.0
75.60734	11.779158	2.7937593	0.0
75.6443	12.028183	2.7956898	0.0
56.483295	9.065914	2.1414728	0.0
55.35026	9.061915	2.1034703	0.0
55.319225	9.235932	2.103421	0.06
54.992188	9.358946	2.092385	0.08
54.578156	9.464956	2.0793536	0.08
54.399117	9.609972	2.0743115	0.0
46.71609	8.399863	1.8116297	0.0
54.314064	9.858996	2.0732405	0.0
54.245026	10.022013	2.0721939	0.0
44.620007	8.384866	1.7416255	0.0
44.527966	8.511879	1.7395886	0.09
46.05893	8.95592	1.7934674	0.11
46.02089	9.098934	1.7924261	0.35
46.008877	9.170942	1.7934054	0.0
45.93284	9.305956	1.7913663	0.07
44.205807	9.099938	1.732418	0.0
45.295765	9.473973	1.7713152	0.0
45.42173	9.648991	1.7762655	0.06
44.545692	9.608989	1.7472728	0.19
44.59966	9.767005	1.7502277	0.0
43.475643	9.5919895	1.7122728	0.0
44.716602	10.014029	1.756157	0.05
44.193565	10.043033	1.7391462	0.14
44.19053	10.188047	1.7401044	0.27
43.90949	10.269056	1.7310797	0.19
34.196484	8.104863	1.3956541	0.13
34.21745	8.223875	1.3966193	0.14
34.19143	8.27388	1.3966045	0.09
44.37836	10.895117	1.7509018	0.13
34.008358	8.4559	1.3915501	0.17
33.95032	8.55491	1.3905207	0.32
33.672283	8.597916	1.3815062	0.18
32.652252	8.445903	1.3475441	0.16
32.563217	8.531913	1.3445182	0.45
33.172195	8.747932	1.366459	0.12
32.501163	8.679928	1.3444743	0.45
45.62707	12.3492565	1.8044907	0.16
45.719032	12.528275	1.80844	0.29
32.70505	9.064966	1.3543628	0.23
32.661015	9.163977	1.3533335	0.21
45.687916	12.984318	1.8113091	0.28
45.689896	13.0623255	1.8122867	0.29
45.681858	13.215341	1.8132429	0.31
45.68182	13.371356	1.8151983	0.38
18.304926	5.404648	0.85332716	0.31
45.77274	13.711389	1.8211017	0.25
45.7617	13.864403	1.8220578	0.31
45.757683	13.94141	1.8230358	0.3
45.747643	14.096425	1.8239914	0.3
45.7336	14.24944	1.8249477	0.31
45.717564	14.401454	1.8259044	0.3
45.698524	14.553469	1.8268609	0.3
45.70048	14.712484	1.8288156	0.36
45.611446	14.842496	1.826778	0.22
18.215607	5.9437094	0.8551594	0.42
45.530384	15.053516	1.8267176	0.17
45.509346	15.205531	1.8276744	0.36
45.464306	15.349544	1.8276331	0.17
30.240376	10.3071	1.2869806	0.36
29.82234	10.269097	1.2729883	0.3
29.612322	10.248096	1.2659928	0.36
29.268288	10.232097	1.2549945	0.29
28.904255	10.207096	1.2429987	0.16
28.616219	10.206097	1.2339965	0.6
28.789179	10.370112	1.2409501	0.0
27.389114	10.059087	1.1930286	0.27
26.228107	9.679055	1.152129	0.23
25.926071	9.660054	1.1421318	0.41
19.073097	7.1678367	0.89579684	0.23
19.06706	7.233844	0.89677674	0.37
19.055025	7.297851	0.89675725	0.36
18.959991	7.329855	0.8947463	0.39
18.930954	7.3868613	0.89372873	0.54
19.028936	7.4598684	0.897708	0.35
19.159897	7.58088	0.9036733	0.18
23.425816	9.360037	1.0591948	0.33
23.32178	9.404041	1.0571806	0.29
23.142742	9.416043	1.0511754	0.37
22.897709	9.4000435	1.0431774	0.36
22.652674	9.382043	1.03518	0.42
22.425657	9.33004	1.0281928	0.3
22.215622	9.324039	1.0211922	0.43
22.209585	9.404048	1.0221686	0.3
22.176548	9.4720545	1.0221483	0.54
22.135511	9.537062	1.0211289	0.26
21.962475	9.544064	1.0161248	0.52
21.79946	9.514061	1.0111319	0.36
21.581425	9.499061	1.0041337	0.37
21.37539	9.489061	0.9971343	0.43
21.152355	9.469061	0.99013764	0.31
20.97732	9.470061	0.9851353	0.39
20.941282	9.533068	0.9841165	0.7
21.104242	9.687082	0.9910734	0.19
20.71323	9.5470705	0.97710985	0.09
20.512194	9.533071	0.97111154	0.18
19.72213	9.316053	0.94416565	0.25
19.594097	9.330057	0.94016	0.46
19.41706	9.321056	0.93516046	0.34
19.236044	9.271053	0.9281728	0.43
19.06201	9.261053	0.9231736	0.35
18.852976	9.232052	0.91617954	0.42
18.621943	9.191049	0.9081886	0.38
18.441908	9.175049	0.903191	0.48
18.291874	9.1720495	0.89818996	0.31
18.121838	9.158049	0.89319193	0.5
17.987822	9.126047	0.88819945	0.31
17.816788	9.109047	0.8832022	0.45
17.814749	9.179054	0.88418186	0.4
17.796713	9.24006	0.8841639	0.52
17.795675	9.311068	0.8851433	0.4
17.775637	9.372073	0.8861253	0.5
17.7796	9.445081	0.8871043	0.38
17.782581	9.483084	0.8880933	0.51
17.787542	9.557091	0.88907206	0.4
17.767506	9.619097	0.889054	0.51
17.763466	9.689104	0.8900338	0.4
17.74343	9.75111	0.89101577	0.5
17.744392	9.824117	0.89199483	0.38
17.727354	9.887123	0.89297664	0.52
17.757334	9.941128	0.89396155	0.38
17.727297	9.997134	0.8939453	0.49
17.753258	10.086142	0.89692014	0.36
17.739222	10.151148	0.89690155	0.47
17.736183	10.224154	0.89888084	0.37
17.716145	10.287161	0.8988628	0.48
17.745123	10.3411665	0.9008478	0.37
17.731085	10.408172	0.90182877	0.45
17.721046	10.477179	0.9018092	0.37
17.70501	10.543185	0.90279055	0.47
17.715971	10.625192	0.90476763	0.35
17.700933	10.692199	0.90574867	0.51
17.674894	10.752205	0.9057317	0.69
17.759874	10.842212	0.90970737	0.42
17.795834	10.94122	0.91268015	0.33
17.787796	11.014227	0.91365975	0.33
17.776758	11.084234	0.91464025	0.33
17.770718	11.15824	0.91561973	0.33
17.765678	11.233248	0.916599	0.32
17.75564	11.305254	0.91757905	0.33
17.75862	11.346258	0.9185678	0.34
17.752583	11.421265	0.91954714	0.33
17.740543	11.49227	0.92052764	0.32
17.730503	11.565277	0.92150754	0.32
17.721466	11.639283	0.92248726	0.32
17.714426	11.714291	0.9234668	0.33
17.702387	11.786297	0.9244471	0.33
17.710365	11.832301	0.92643476	0.29
17.723326	11.9213085	0.9284107	0.16
17.693289	11.982313	0.928394	0.47
17.600252	12.000315	0.9263887	0.4
17.577213	12.065321	0.9263711	0.48
17.560173	12.135327	0.9273522	0.51
17.577152	12.188332	0.9293381	0.42
17.557114	12.255337	0.9293201	0.44
17.546074	12.330344	0.9303	0.44
17.540035	12.40835	0.93227917	0.44
17.535994	12.489357	0.93325764	0.44
17.524956	12.5643635	0.9342378	0.43
17.508917	12.63637	0.93521863	0.43
17.519896	12.686374	0.93720543	0.41
17.510855	12.7643795	0.93818486	0.43
17.510815	12.848387	0.94016284	0.43
17.495777	12.922393	0.9411434	0.41
17.488735	13.0024	0.94212246	0.43
17.473698	13.076406	0.9431032	0.42
17.486675	13.12941	0.9450894	0.41
17.476635	13.208416	0.9460688	0.39
17.460596	13.282422	0.9470496	0.39
17.461554	13.37043	0.94902694	0.39
17.446516	13.445436	0.9500076	0.46
17.451473	13.537443	0.9519839	0.32
17.429434	13.608449	0.9529658	0.47
17.430414	13.6524515	0.9539545	0.63
17.537369	13.826465	0.95990986	0.36
17.51933	13.901471	0.9618908	0.3
17.505287	13.980477	0.9628708	0.35
17.487247	14.056483	0.96385163	0.3
17.488207	14.14749	0.96582866	0.35
17.476164	14.229496	0.966808	0.34
17.492144	14.288501	0.9687931	0.34
17.480103	14.370507	0.9697726	0.34
17.468061	14.452514	0.97175217	0.34
17.460022	14.53852	0.97373074	0.33
17.44398	14.619526	0.9747107	0.32
17.436937	14.7065325	0.9766892	0.27
17.427898	14.793538	0.97766775	0.2
17.433876	14.845542	0.9796549	0.38
17.370836	14.885545	0.9786455	0.34
17.315798	14.933549	0.9786341	0.42
17.294756	15.010554	0.9796155	0.56
17.290714	15.102561	0.9815931	0.34
17.267673	15.178566	0.98257476	0.43
17.273632	15.279573	0.98455024	0.36
17.27061	15.325577	0.9855391	0.44
17.260569	15.414583	0.98751765	0.36
17.243528	15.496589	0.9884981	0.45
17.231485	15.584595	0.99047714	0.35
17.222445	15.674602	0.99245566	0.43
17.2264	15.777609	0.994431	0.36
17.22638	15.827612	0.99541914	0.43
17.223337	15.925618	0.9983959	0.36
17.205296	16.009624	0.9993762	0.44
17.196253	16.101631	1.0013547	0.42
17.193209	16.200636	1.0033314	0.36
17.175167	16.286642	1.0053115	0.48
17.170126	16.38465	1.0072886	0.25
17.175102	16.440653	1.0082755	0.41
17.17506	16.544659	1.0112513	0.64
17.25801	16.729673	1.0172069	0.29
17.26097	16.83768	1.0201819	0.32
17.245924	16.929686	1.0221609	0.31
17.222883	17.01369	1.0231421	0.31
17.21484	17.112698	1.0251197	0.31
17.228817	17.180702	1.0271038	0.3
17.213772	17.27471	1.0290828	0.3
17.197731	17.366714	1.0310622	0.29
17.191687	17.47072	1.0330389	0.3
17.163645	17.551725	1.0340213	0.27
17.142601	17.64173	1.0360014	0.2
17.169579	17.724735	1.0389823	0.26
17.095537	17.759737	1.0379761	0.32
17.039495	17.81374	1.0379655	0.46
17.020454	17.905745	1.0399456	0.5
17.00641	18.004751	1.0419241	0.36
16.994366	18.10476	1.0439024	0.38
16.987322	18.211763	1.045879	0.38
16.992298	18.275768	1.0478648	0.37
16.980253	18.376774	1.0498431	0.37
16.95821	18.47078	1.0518233	0.38
16.924168	18.549784	1.0528071	0.38
16.910124	18.651789	1.0557854	0.4
16.897078	18.755795	1.0577635	0.4
16.873034	18.847801	1.0597445	0.41
16.899012	18.936806	1.0627245	0.39
16.894966	19.052813	1.0646999	0.4
16.866922	19.141817	1.0666819	0.38
16.849876	19.243822	1.0686609	0.4
16.84283	19.35883	1.0716368	0.48
16.89178	19.53884	1.077597	0.36
16.873737	19.641844	1.0795761	0.27
16.836716	19.662846	1.0795732	0.42
16.81567	19.76285	1.0815531	0.4
16.798626	19.868856	1.0835316	0.4
16.78758	19.982862	1.0865085	0.39
16.769535	20.088867	1.0884873	0.39
16.765486	20.213875	1.0914618	0.39
16.778463	20.293879	1.0944449	0.39
16.760418	20.402884	1.0964234	0.38
16.74237	20.51289	1.0994017	0.34
16.758322	20.664898	1.1033702	0.43
16.756275	20.794905	1.106344	0.36
16.744226	20.914911	1.1093204	0.43
16.725183	21.024916	1.1122993	0.36
16.710136	21.142921	1.1152765	0.38
16.72311	21.227926	1.1172589	0.38
16.709063	21.347933	1.1202358	0.44
16.810005	21.616947	1.1291776	0.39
16.794958	21.736954	1.1321547	0.32
16.779911	21.859959	1.1351314	0.33
16.761866	21.978964	1.1381091	0.32
16.77884	22.073969	1.1410896	0.32
16.768791	22.204973	1.1440647	0.37
16.746742	22.32198	1.1470433	0.3
16.744694	22.465988	1.1510156	0.22
16.704647	22.55999	1.153	0.37
16.59661	22.561987	1.1500057	0.45
16.558561	22.659992	1.1519892	0.36
16.580534	22.764997	1.155968	0.53
16.54649	22.869001	1.1579503	0.21
13.610745	18.93075	0.99286807	0.32
13.552706	18.974749	0.9928629	0.52
13.53066	19.071754	0.9948456	0.35
13.535612	19.205761	0.9988199	0.33
16.526264	23.534029	1.1758271	0.24
16.499214	23.655035	1.1788064	0.38
16.485165	23.79404	1.1817818	0.37
16.472116	23.934046	1.185757	0.37
16.446068	24.05905	1.188736	0.36
16.424019	24.190056	1.1917135	0.41
16.411968	24.336061	1.195688	0.44
16.547926	24.622078	1.2056268	0.32
16.534876	24.770082	1.209601	0.32
16.517824	24.91409	1.2135766	0.32
16.499773	25.057093	1.2175523	0.32
16.471724	25.186098	1.2205315	0.33
16.454672	25.333103	1.2245067	0.27
16.44062	25.48811	1.2284806	0.23
16.407598	25.52511	1.2284765	0.41
16.314556	25.556108	1.2284783	0.39
16.301504	25.714113	1.2324517	0.35
16.290451	25.875118	1.2364247	0.36
16.2694	26.023123	1.2404008	0.36
16.249348	26.17413	1.2443765	0.37
16.235294	26.336134	1.2483498	0.36
16.252266	26.45714	1.2523277	0.34
16.231215	26.610144	1.2563035	0.37
16.206161	26.75815	1.2602805	0.36
16.188108	26.919153	1.2642549	0.35
16.167057	27.076159	1.2692304	0.32
16.145004	27.233164	1.273206	0.5
16.228937	27.572178	1.2841421	0.31
16.2759	27.752188	1.2901081	0.31
16.253847	27.916191	1.295083	0.31
16.230793	28.077198	1.2990586	0.32
16.20274	28.234201	1.3030354	0.29
16.183685	28.408207	1.3080089	0.19
16.130634	28.523207	1.3099953	0.41
16.018595	28.534203	1.3090043	0.41
16.033564	28.665209	1.3129817	0.34
16.015507	28.847214	1.3179543	0.34
15.9874525	29.011219	1.3219308	0.33
15.971396	29.198223	1.3279027	0.32
15.924345	29.330225	1.3308865	0.42
15.890291	29.48823	1.3348651	0.34
15.862236	29.659233	1.3398411	0.35
15.887201	29.81824	1.3448136	0.34
15.868144	30.009243	1.3497858	0.37
15.838089	30.183247	1.354762	0.29
19.017494	36.52858	1.5934383	0.32
18.865454	36.514572	1.5904574	0.32
18.717413	36.510563	1.5884749	0.34
18.619396	36.45956	1.5854938	0.32
18.473354	36.45555	1.5825112	0.33
18.33331	36.463543	1.5805262	0.35
18.18227	36.447536	1.5785464	0.34
18.037228	36.44353	1.5755641	0.34
17.883188	36.41952	1.572586	0.35
17.742144	36.421513	1.5706028	0.33
17.596104	36.410507	1.5686222	0.34
17.512085	36.383503	1.5666364	0.34
17.363045	36.364494	1.5636576	0.34
17.219002	36.357487	1.5616765	0.34
17.078959	36.35748	1.559694	0.4
16.92692	36.329468	1.5567174	0.17
12.848655	27.795038	1.2384642	0.33
12.805633	27.81704	1.2384663	0.34
12.790575	28.015043	1.2444395	0.31
12.550561	27.720024	1.2315122	0.27
12.419527	27.661015	1.2285372	0.19
12.238503	27.490002	1.2205848	0.53
12.332422	27.936018	1.2355089	0.23
12.281369	28.061018	1.2384977	0.18
12.248345	28.104017	1.239496	0.38
12.175299	28.179014	1.240495	0.27
11.969281	27.940998	1.2305558	0.3
11.861242	27.930994	1.2285717	0.34
12.015143	28.545015	1.2504652	0.27
15.256347	36.575382	1.5409081	0.29
15.221282	36.817383	1.5478802	0.28
15.277232	37.118397	1.5588313	0.34
15.238166	37.3574	1.5658046	0.32
15.207099	37.6184	1.572774	0.32
15.176031	37.884403	1.5807431	0.32
15.142963	38.147408	1.588713	0.32
15.111895	38.42241	1.5966812	0.31
15.068828	38.668415	1.6046553	0.23
15.273738	39.37844	1.6285305	0.31
15.884505	41.338516	1.6981796	0.13
15.217593	39.97845	1.6474608	0.27
15.334483	40.669468	1.6703527	0.14
15.133454	40.520454	1.6634039	0.29
14.985412	40.513447	1.6614283	0.34
14.894354	40.65844	1.6644244	0.35
14.917307	40.919445	1.6733874	0.3
14.879233	41.21845	1.6823555	0.3
14.84016	41.51945	1.6913239	0.29
14.798087	41.814453	1.7002935	0.27
14.756014	42.11746	1.7092626	0.19
14.737933	42.49446	1.7212185	0.0
14.894755	43.611492	1.7590528	0.36
14.938654	44.191505	1.7779734	0.19
14.757616	44.11349	1.7730145	0.25
12.214299	36.88719	1.515346	0.4
12.173229	37.155193	1.5233202	0.15
14.50242	44.749485	1.790982	0.29
14.516369	45.032486	1.7999454	0.17
11.929099	37.40018	1.5293331	0.35
11.765067	37.293167	1.5243753	0.0
11.624029	37.251156	1.5214058	0.0
14.653938	47.499535	1.8806244	0.1
14.491894	47.50352	1.8796542	0.3
14.311853	47.447506	1.8756945	0.22
14.2838125	47.625507	1.8816789	0.34
14.238727	48.02051	1.8936411	0.18
14.185643	48.40051	1.9056067	0.17
14.139554	48.81151	1.9185678	0.0
14.273292	50.459545	1.9723511	0.22
14.094249	50.43153	1.9703897	0.19
14.035215	50.524525	1.9723908	0.31
13.965132	50.892525	1.9843626	0.24
13.91004	51.323524	1.9973247	0.11
13.858946	51.782524	2.012283	0.14
13.799854	52.216526	2.026246	0.09
13.740761	52.661526	2.040208	0.09
11.641507	45.190266	1.7784799	0.2
11.581479	45.251263	1.7804855	0.0
13.689479	54.20654	2.0900464	0.09
11.226412	45.04123	1.7705828	0.1
13.652245	55.527554	2.132908	0.16
13.494185	55.63854	2.13493	0.0
13.425086	56.123535	2.1508915	0.0
13.353985	56.615536	2.1658535	0.0
13.402897	57.222546	2.1867766	0.0
13.546692	58.670574	2.2345877	0.03
13.398622	58.870564	2.240599	0.14
13.216568	58.927544	2.2406332	0.0
13.116474	59.35154	2.2546103	0.11
12.99039	59.673534	2.2636042	0.0
1.7449918	8.153028	0.48865524	0.13
1.7159581	8.143026	0.48866075	0.29
1.6919227	8.154026	0.488663	0.42
1.6708851	8.1810255	0.4896629	0.59
1.6048715	7.9880195	0.4826964	0.0
12.784474	65.099556	2.4420798	0.0
12.607405	65.28254	2.4461026	0.0
12.560345	65.59454	2.4570816	0.0
12.342298	65.57352	2.4541361	0.0
12.14224	65.6415	2.4551775	0.0
12.054113	66.3305	2.478128	0.0
10.430951	58.433277	2.2063367	0.0
12.197644	69.609535	2.5877564	0.0
12.160569	70.04453	2.6017213	0.06
10.031783	58.86624	2.2183905	0.0
9.930675	59.400234	2.2363613	0.0
9.809577	59.835228	2.2503474	0.0
9.5315895	59.302197	2.2304714	0.0
9.346537	59.343178	2.231514	0.07
11.75456	76.208534	2.8052013	0.0
11.635532	76.23052	2.80523	0.0
11.502393	76.98252	2.8291895	0.0
11.519134	78.78652	2.8900054	0.0
11.293059	78.9725	2.8950467	0.0
8.866466	72.54021	2.669332	0.0
8.031314	72.303116	2.6585855	0.0
7.8941603	73.171104	2.6875398	0.0
7.7480106	73.99709	2.714501	0.0
0.23579125	4.1749268	0.3493338	0.07
0.22877322	4.1739264	0.34833476	0.19
0.2137441	4.1389265	0.34734035	0.1
0.19871978	4.082926	0.34534803	0.17
0.1896748	4.167927	0.34834042	0.0
0.17663746	4.1849275	0.3493404	0.11
0.8828036	26.049099	1.0860653	0.3
0.8417841	26.048096	1.0860777	0.35
0.76173913	26.097086	1.088097	0.4
0.6946269	26.68108	1.1080624	0.27
0.60959077	26.65307	1.1070907	0.25
0.5255512	26.65106	1.1061167	0.53
0.4444934	26.798054	1.1111277	0.0
0.31843528	26.792038	1.1111671	0.0
0.049799487	7.652943	0.4660308	0.14
0.025765248	7.650942	0.4660367	0.29
0.0017289773	7.6629405	0.46604136	0.54
-0.020239582	7.1629376	0.449093	0.55
-0.04327211	7.142936	0.44910032	0.64
-0.0542914	7.1609354	0.44910127	0.51
-0.076322794	7.1429343	0.44910815	0.18
-0.09935729	7.1329327	0.44811457	0.27
-0.121392146	7.144932	0.44911882	0.46
-0.1434251	7.1379304	0.4491248	0.25
-0.16646244	7.155929	0.4491288	0.26
-0.18849415	7.1369276	0.44913593	0.25
-0.19950855	7.108927	0.44814116	0.24
-0.22154376	7.1219254	0.44814548	0.33
-0.24457839	7.113924	0.44815195	0.41
-0.26761547	7.136923	0.44915572	0.17
-0.29065207	7.1519213	0.44916022	0.56
-0.31268534	7.1469197	0.44916627	0.54
-0.33471853	7.1399183	0.44917256	0.55
-0.3457348	7.1319175	0.4491761	0.59
-0.36877003	7.130916	0.44918215	0.6
-0.39180592	7.1399145	0.4491874	0.61
-0.41383937	7.1359134	0.44919354	0.61
-0.43587315	7.136912	0.44919926	0.64
-0.45790645	7.1299105	0.44920573	0.68
-0.4809417	7.1299086	0.4492119	0.7
-0.4919584	7.125908	0.4492152	0.75
-0.51399195	7.1219063	0.4492215	0.74
-0.53802913	7.1339045	0.44922698	0.76
-0.55906093	7.1229033	0.44923368	0.79
-0.5810948	7.1149015	0.4482404	0.8
-0.60513145	7.1288996	0.44924587	0.82
-0.62816674	7.134898	0.4492518	0.84
-0.6351771	7.0888977	0.44825765	0.89
-0.6582125	7.095896	0.4482635	0.89
-0.68525326	7.141894	0.45026726	0.87
-0.70628566	7.1258926	0.4492746	0.83
-0.72831917	7.123891	0.44928107	0.83
-0.7493513	7.1058893	0.44928864	0.82
-0.7593671	7.096889	0.4482923	0.8
-0.78440464	7.111887	0.4492983	0.73
-0.8054369	7.097885	0.4493056	0.61
-0.82847196	7.1008835	0.44931212	0.58
-0.84850323	7.0868816	0.44831917	0.54
-0.8715378	7.0898805	0.44932577	0.55
-0.8935721	7.0808783	0.44833308	0.6
-0.950644	7.345872	0.45732826	0.43
-0.9626617	7.344871	0.45733202	0.39
-0.9866964	7.3478694	0.45833915	0.39
-1.0097302	7.3468676	0.45834634	0.35
-1.0327644	7.3408656	0.458354	0.44
-1.055798	7.3418636	0.4583611	0.37
-1.0798333	7.340862	0.4583687	0.46
-1.0908498	7.3368607	0.4583725	0.38
-1.1148846	7.339859	0.45837983	0.43
-1.1359164	7.3258567	0.45838767	0.41
-1.1599514	7.326855	0.45839527	0.41
-1.1849875	7.3328524	0.4584028	0.41
-1.2070202	7.326851	0.4584104	0.34
-1.2310553	7.325848	0.4584183	0.43
-1.2420715	7.3238473	0.45842206	0.38
-1.2651052	7.3218455	0.45842975	0.46
-1.2911419	7.329843	0.45943764	0.3
-1.3101722	7.307842	0.45844576	0.48
-1.3412132	7.3428383	0.4594532	0.32
-1.361244	7.3268366	0.45946118	0.5
-1.3862797	7.330834	0.4594693	0.33
-1.3992982	7.333833	0.45947343	0.45
-1.423332	7.3378305	0.46048126	0.52
-1.4453657	7.3258286	0.45948973	0.51
-1.4704006	7.3308263	0.4604979	0.5
-1.4924333	7.3238244	0.46050605	0.52
-1.5164676	7.325822	0.4605142	0.52
-1.538501	7.3128195	0.4605229	0.53
-1.5535208	7.325818	0.46052706	0.53
-1.5735521	7.3078165	0.46053556	0.52
-1.5995879	7.317814	0.46054387	0.52
-1.6236224	7.3168116	0.46055245	0.52
-1.6416523	7.29081	0.46056098	0.62
-1.6596828	7.265808	0.45956945	0.47
-1.6857185	7.2748055	0.45957804	0.32
-1.6917319	7.246805	0.45958248	0.5
-1.7207693	7.268802	0.46059117	0.32
-1.7418025	7.2538	0.4596	0.48
-1.8148667	7.4557905	0.46660998	0.38
-1.8399014	7.453788	0.4676194	0.45
-1.8649359	7.4557853	0.4676285	0.38
-1.8849672	7.4387836	0.46663734	0.46
-1.9039882	7.4647813	0.4676423	0.29
-1.927022	7.4547787	0.46765175	0.5
-1.9520558	7.4567757	0.468661	0.31
-1.9730887	7.438774	0.46767047	0.48
-2.0011241	7.451771	0.46868002	0.3
-2.0181541	7.422769	0.46768898	0.48
-2.0431788	7.465766	0.4696949	0.32
-2.0632105	7.447764	0.46870416	0.5
-2.0862439	7.438761	0.4687138	0.32
-2.1072757	7.424759	0.46872315	0.5
-2.1393137	7.4487553	0.46973357	0.32
-2.1523414	7.4077544	0.46874216	0.5
-2.1873813	7.4397497	0.4697532	0.32
-2.2104142	7.4327474	0.4697629	0.52
-2.227434	7.444745	0.47076863	0.33
-2.2424624	7.412744	0.46977732	0.52
-2.2735002	7.42874	0.47078833	0.32
-2.2915308	7.404738	0.4697976	0.51
-2.3275707	7.4387336	0.47080922	0.32
-2.3486028	7.423731	0.470819	0.45
-2.3706353	7.412729	0.47082892	0.35
-2.3786504	7.395728	0.47083363	0.52
-2.4126885	7.4227233	0.4718452	0.32
-2.429719	7.395722	0.47085455	0.5
-2.4637575	7.4207172	0.4718664	0.33
-2.4857898	7.4097147	0.47187647	0.54
-2.5148253	7.4187117	0.47288778	0.34
-2.5168376	7.3867116	0.4718914	0.53
-2.5508761	7.408707	0.47290373	0.33
-2.5649047	7.3757057	0.4719125	0.53
-2.6009438	7.403701	0.47292525	0.34
-2.6259782	7.399698	0.4729362	0.45
-2.6500113	7.394695	0.47294685	0.34
-2.667041	7.369693	0.47295636	0.52
-2.6900625	7.3976893	0.4739637	0.34
-2.7070937	7.3706875	0.47297347	0.45
-2.7421308	7.395683	0.4749863	0.34
-2.7671652	7.39068	0.4749976	0.45
-2.7891974	7.378677	0.47500828	0.34
-2.8102303	7.3636746	0.4740188	0.54
-2.8402655	7.3736706	0.47503108	0.34
-2.8472795	7.3586698	0.47503552	0.55
-2.8833187	7.380665	0.4760494	0.34
-2.9053512	7.3686624	0.47606024	0.45
-2.921381	7.3426604	0.4750698	0.39
-2.9554186	7.359656	0.47608337	0.57
-2.9814527	7.3576517	0.4760952	0.58
-2.9964814	7.3296504	0.4761046	0.51
-3.0175028	7.3466477	0.47611246	0.39
-3.0475378	7.3546433	0.47712526	0.41
-3.0685694	7.3406405	0.47713614	0.38
-3.0956037	7.340637	0.47714844	0.4
-3.1216383	7.336633	0.47716072	0.39
-3.1426702	7.3226304	0.47717172	0.41
-3.172705	7.3296266	0.47818488	0.41
-3.1897235	7.3376236	0.47819197	0.39
-3.2127569	7.3256207	0.4782038	0.38
-3.2397907	7.324617	0.47921646	0.4
-3.2678256	7.325613	0.47922942	0.41
-3.2878566	7.3096104	0.4792404	0.39
-3.316892	7.3126063	0.4792537	0.39
-3.3489275	7.321602	0.48026797	0.4
-3.3549411	7.305601	0.48027238	0.41
-3.379975	7.2985973	0.48028496	0.41
-3.407009	7.2975936	0.48029792	0.39
-3.435043	7.29759	0.4813113	0.43
-3.4620779	7.293586	0.48132464	0.43
-3.4901123	7.293582	0.4813381	0.41
-3.5141447	7.286578	0.48135045	0.42
-3.5311627	7.2915754	0.4823582	0.43
-3.5571966	7.2865715	0.48237133	0.43
-3.5862312	7.2875676	0.48238537	0.43
-3.6122642	7.2835636	0.48339847	0.41
-3.6422992	7.286559	0.4834129	0.43
-3.6633308	7.2715564	0.4834248	0.41
-3.690365	7.2675524	0.48343855	0.43
-3.7083828	7.2755494	0.48444667	0.43
-3.7294145	7.2605467	0.48445868	0.44
-3.7594495	7.262542	0.4844734	0.43
-3.7984872	7.2815356	0.4854909	0.34
-3.8155172	7.2585335	0.4855019	0.45
-3.847552	7.2645283	0.48651734	0.34
-3.869584	7.250525	0.48652995	0.55
-3.8906038	7.2625217	0.4865393	0.34
-3.9126358	7.2485185	0.486552	0.52
-3.9526737	7.2675123	0.4875703	0.33
-3.9657023	7.23751	0.48758024	0.54
-3.998737	7.244505	0.48859638	0.33
-4.0247703	7.237501	0.48861054	0.52
-4.0447893	7.2464976	0.48861983	0.32
-4.0738235	7.244493	0.48963505	0.45
-4.1038575	7.245488	0.48965052	0.34
-4.1228886	7.2254853	0.48966265	0.64
-4.1259146	7.178486	0.48866954	0.37
-4.1209383	7.118487	0.48667377	0.37
-4.118964	7.0624876	0.48467913	0.28
-4.114975	7.031489	0.48368058	0.45
-4.149011	7.0374837	0.48469776	0.32
-4.1660414	7.016481	0.48470914	0.5
-4.203077	7.0294747	0.48572716	0.31
-4.251117	7.058467	0.48674923	0.5
-4.284152	7.062461	0.48776636	0.52
-4.316186	7.066456	0.48878297	0.54
-4.3292027	7.0624537	0.4887904	0.54
-4.3592367	7.0614486	0.4888066	0.54
-4.3862696	7.0554442	0.48982188	0.53
-4.4143033	7.05044	0.4898376	0.54
-4.4383354	7.040436	0.48985177	0.55
-4.479372	7.056429	0.49087209	0.55
-4.503405	7.044425	0.49088663	0.55
-4.5194216	7.0454226	0.49189526	0.56
-4.5504565	7.044417	0.49191234	0.56
-4.576488	7.0374126	0.49292746	0.57
-4.6025214	7.028408	0.49294287	0.55
-4.638556	7.035402	0.49396184	0.55
-4.66559	7.0273976	0.49397781	0.57
-4.692622	7.021393	0.49399355	0.55
-4.7126403	7.0273895	0.4950039	0.57
-4.736672	7.015385	0.49501884	0.57
-4.766706	7.01238	0.49503598	0.58
-4.806742	7.0233727	0.49605697	0.57
-4.829775	7.008369	0.49607185	0.55
-4.8628087	7.009363	0.49709034	0.56
-4.8928413	7.006358	0.49810767	0.58
-4.9058576	7.0013556	0.4981157	0.56
-4.9408927	7.0043497	0.49813518	0.57
-4.973926	7.005344	0.49915385	0.56
-5.00496	7.0013385	0.5001721	0.56
-5.0339937	6.995333	0.5001895	0.58
-5.0650263	6.9923277	0.50120765	0.57
-5.090058	6.9813232	0.5012235	0.58
-5.1130776	6.989319	0.5012357	0.57
-5.1541123	6.9993114	0.50325805	0.56
-5.178144	6.986307	0.5032737	0.55
-5.209178	6.9813013	0.50329244	0.57
-5.2382107	6.9742966	0.5043103	0.55
-5.267244	6.967291	0.50432825	0.55
-5.300277	6.9652853	0.5053478	0.57
-5.3262963	6.97728	0.5053614	0.57
-5.3563294	6.9702744	0.50637996	0.57
-5.3873625	6.966269	0.5063988	0.57
-5.4183955	6.9602633	0.50741804	0.57
-5.4464283	6.951258	0.5074359	0.58
-5.477461	6.9462523	0.50845504	0.57
-5.520496	6.956244	0.50947917	0.56
-5.539514	6.9572406	0.5094904	0.56
-5.569546	6.950235	0.5105093	0.56
-5.60558	6.950228	0.5115309	0.57
-5.634613	6.9412227	0.5115496	0.57
-5.6656456	6.935217	0.5115692	0.57
-5.70268	6.9352098	0.51259154	0.57
-5.7286987	6.945205	0.5136057	0.57
-5.758732	6.9361987	0.51362526	0.56
-5.795765	6.937192	0.5146476	0.57
-5.8237967	6.9261866	0.5156663	0.56
-5.8518295	6.915181	0.5156851	0.56
-5.8948646	6.921173	0.51671046	0.58
-5.9278965	6.917166	0.51773137	0.58
-5.9469147	6.9161625	0.5177432	0.57
-5.9819474	6.913156	0.51876515	0.57
-6.0139804	6.90615	0.518786	0.57
-6.047013	6.901143	0.51980716	0.56
-6.086047	6.9011354	0.52083135	0.57
-6.129082	6.9061275	0.52185726	0.57
-6.1531124	6.8901224	0.5218748	0.57
-6.1741304	6.891118	0.5218877	0.55
-6.2141647	6.8921103	0.52291256	0.57
-6.248197	6.8861036	0.5239348	0.57
-6.28523	6.884096	0.5249583	0.55
-6.3252645	6.884088	0.52598345	0.54
-6.3562965	6.874082	0.5260047	0.55
-6.3913293	6.869075	0.52702767	0.55
-6.421348	6.879069	0.52804494	0.55
-6.4493794	6.866063	0.52806485	0.56
-6.4914136	6.8680544	0.5290912	0.55
-6.5324473	6.8680463	0.5301173	0.55
-6.5624795	6.85604	0.53013843	0.54
-6.599512	6.8510323	0.531163	0.54
-6.648547	6.8590226	0.533193	0.56
-6.663563	6.8530197	0.53320366	0.57
-6.7075973	6.8550105	0.53423154	0.57
-6.7446294	6.850003	0.53525627	0.55
-6.780663	6.842995	0.5352807	0.52
-6.814695	6.833988	0.53630435	0.52
-6.8557277	6.83298	0.5373311	0.57
-6.8857603	6.818973	0.5373531	0.56
-6.92378	6.8349657	0.5383749	0.54
-6.9588113	6.827958	0.5393989	0.56
-6.993844	6.8179507	0.5404236	0.52
-7.0368776	6.8169417	0.54145193	0.52
-7.07791	6.8149333	0.54247916	0.56
-7.1069417	6.798927	0.54250115	0.58
-7.156976	6.8049164	0.5435329	0.57
-7.1869946	6.8109097	0.54455155	0.55
-7.221026	6.800903	0.5455759	0.55
-7.2450557	6.7808976	0.5455955	0.68
-7.2680855	6.759893	0.5456148	0.39
-7.308118	6.7548842	0.54664224	0.64
-7.470172	6.85985	0.55272967	0.0
-8.638397	7.8806067	0.60631007	0.0
-7.7753124	6.9847856	0.5639091	0.57
-7.7903404	6.9537816	0.5639253	0.14
-7.9334407	6.94775	0.567023	0.62
-8.116483	7.0857115	0.57511884	0.0
-8.546578	7.4136205	0.5933435	0.11
-8.128562	6.9617076	0.57215244	0.22
-8.318616	7.080667	0.5802573	0.39
-8.444662	7.1416397	0.5843307	0.17
-8.555692	7.2126155	0.5893917	0.26
-8.310703	6.917667	0.57628596	0.5
-8.356735	6.9116564	0.5773188	0.34
-8.41577	6.915643	0.5793585	0.3
-8.429798	6.8826394	0.57837516	0.31
-8.472829	6.8746295	0.57940656	0.39
-8.502847	6.8756227	0.58042705	0.34
-8.484869	6.817626	0.5784271	0.44
-8.495895	6.7826233	0.5784423	0.43
-8.517923	6.757618	0.57846296	0.35
-8.509948	6.706619	0.5774686	0.53
-8.530975	6.6806145	0.57748884	0.33
-8.533002	6.6386127	0.57649946	0.52
-8.57002	6.6466045	0.57752347	0.33
-8.650057	6.6645865	0.5805753	0.45
-8.70709	6.6655736	0.5816149	0.55
-8.747121	6.6525645	0.5826458	0.55
-8.797154	6.6465526	0.5836822	0.57
-8.851186	6.644541	0.58572054	0.58
-8.883216	6.6245327	0.5857476	0.58
-8.935236	6.6415215	0.5877803	0.55
-8.985268	6.63551	0.58881694	0.55
-9.0332985	6.627498	0.58985263	0.55
-9.073329	6.6124887	0.5908844	0.55
-9.135364	6.6134744	0.592928	0.54
-9.178393	6.6014647	0.5939613	0.55
-9.241427	6.60245	0.5950058	0.56
-9.284446	6.61144	0.5970342	0.54
-9.329476	6.599429	0.59806913	0.54
-9.38851	6.5964155	0.5991119	0.55
-9.443542	6.5914025	0.6011523	0.56
-9.486571	6.577392	0.6021864	0.55
-9.540604	6.5703793	0.6032268	0.54
-9.6006365	6.567365	0.60527045	0.54
-9.640654	6.5723557	0.60629797	0.55
-9.697686	6.5673423	0.6073401	0.53
-9.754718	6.5613284	0.60938257	0.54
-9.801748	6.5483174	0.61041963	0.54
-9.8697815	6.548301	0.6124687	0.54
-9.926814	6.5412874	0.6135116	0.52
-9.96583	6.5452785	0.6155388	0.53
-10.029862	6.5422635	0.61658585	0.54
-10.079893	6.530251	0.6176251	0.53
-10.128923	6.516239	0.6196642	0.52
-10.203957	6.5192213	0.6217179	0.54
-10.262988	6.512207	0.6227626	0.54
-10.309019	6.4951954	0.62380046	0.52
-10.361036	6.506183	0.62583554	0.54
-10.431069	6.5041666	0.62788725	0.54
-10.489101	6.494152	0.6289322	0.51
-10.547132	6.485138	0.6309769	0.54
-10.604162	6.474124	0.6320216	0.7
-10.856215	6.5810657	0.64217865	0.29
-11.55532	6.953906	0.66859484	0.41
-11.610337	6.9628935	0.6706331	0.39
-11.668367	6.9478784	0.67267984	0.4
-11.7453985	6.94386	0.6747379	0.39
-11.820431	6.9378414	0.676795	0.4
-11.875461	6.919827	0.6778406	0.41
-11.948491	6.912809	0.6798967	0.39
-12.024523	6.90579	0.68195504	0.38
-12.07854	6.911777	0.6839935	0.39
-12.161572	6.9087563	0.6860561	0.38
-12.231603	6.897739	0.6881113	0.35
-12.298633	6.8847218	0.6901648	0.46
-12.377664	6.878702	0.69222546	0.33
-12.418691	6.8496904	0.6932642	0.44
-12.448716	6.815682	0.69329613	0.41
-12.496733	6.8166704	0.69533175	0.36
-12.549761	6.7946563	0.69637764	0.41
-12.618791	6.7806387	0.69843334	0.45
-12.694821	6.7696195	0.7004935	0.47
-12.76885	6.7586007	0.70255226	0.49
-12.844881	6.7465816	0.70461285	0.48
-12.920911	6.735562	0.7066732	0.48
-12.99393	6.747544	0.7087248	0.46
-13.074959	6.737523	0.7117887	0.45
-13.145988	6.721505	0.713847	0.45
-13.226018	6.7104845	0.7159106	0.46
-13.312049	6.7014623	0.7179783	0.45
-13.40208	6.6944394	0.7210485	0.49
-13.461096	6.697425	0.7230923	0.48
-13.543126	6.6844034	0.7251583	0.48
-13.6301565	6.6743813	0.72722733	0.46
-13.709185	6.660361	0.7302915	0.44
-13.795215	6.648339	0.7323605	0.45
-13.897246	6.6433125	0.73543954	0.47
-13.979275	6.629291	0.7375063	0.45
-14.054292	6.6372724	0.74056107	0.41
-14.137321	6.6222506	0.7426289	0.46
-14.22635	6.6102276	0.7457005	0.46
-14.329381	6.603201	0.7487813	0.46
-14.42041	6.590177	0.7508549	0.46
-14.514439	6.5781527	0.7539305	0.44
-14.606468	6.564129	0.75700533	0.45
-14.693485	6.575107	0.7600687	0.43
-14.779514	6.559084	0.7621396	0.55
-14.876543	6.5460587	0.76521814	0.4
-14.988573	6.5390296	0.7683064	0.43
-15.071601	6.5190077	0.7713765	0.41
-15.173631	6.5059805	0.7734591	0.41
-15.268659	6.490956	0.776537	0.51
-15.373676	6.5059295	0.78061324	0.39
-15.459704	6.485906	0.7826859	0.52
-15.589735	6.482873	0.7867872	0.39
-15.675761	6.4608493	0.7898607	0.49
-15.79279	6.450819	0.7929544	0.37
-15.888819	6.431793	0.79603475	0.47
-16.003847	6.4197626	0.7991277	0.36
-16.089863	6.4257407	0.80219245	0.48
-16.230894	6.422704	0.80630267	0.36
-16.31992	6.3986797	0.8093796	0.46
-16.44995	6.389646	0.8134834	0.38
-16.538977	6.364621	0.81556076	0.46
-16.667004	6.353587	0.8196639	0.37
-16.76803	6.33156	0.82274973	0.46
-16.895048	6.3495283	0.8278427	0.4
-17.011076	6.3324966	0.8309387	0.41
-17.132101	6.3164644	0.8350383	0.42
-17.251131	6.2984324	0.83813715	0.49
-17.374157	6.2813993	0.84223884	0.37
-17.496183	6.2633667	0.8463402	0.52
-17.637203	6.2833304	0.8504437	0.4
-17.746227	6.258301	0.8535373	0.5
-17.895256	6.248261	0.8586573	0.38
-18.011282	6.2252297	0.8627559	0.49
-18.167309	6.215188	0.86688155	0.37
-18.291334	6.1931543	0.8709863	0.48
-18.443363	6.180114	0.87610996	0.38
-18.572378	6.19108	0.8802075	0.47
-18.709406	6.1720433	0.8843216	0.35
-18.85843	6.155003	0.88944453	0.46
-19.006456	6.136963	0.8945671	0.36
-19.145481	6.1159253	0.8986837	0.48
-19.31951	6.1048784	0.9038245	0.36
-19.472534	6.0858374	0.90895164	0.47
-19.607552	6.093802	0.91305524	0.36
-19.752575	6.070762	0.9181776	0.47
-19.940601	6.059712	0.92432976	0.36
-19.991623	6.0076957	0.9253882	0.54
-20.000639	5.9416895	0.92541856	0.53
-19.998655	5.872686	0.92444134	0.52
-19.985672	5.8006854	0.92345655	0.51
-19.96468	5.760689	0.9224541	0.51
-19.959696	5.6916866	0.92147464	0.5
-19.948711	5.6206856	0.9204911	0.48
-19.998732	5.5676694	0.92154956	0.52
-20.185757	5.5516186	0.9277033	0.32
-20.337778	5.5245767	0.93283343	0.45
-20.530804	5.5075245	0.9389925	0.35
-20.47081	5.4565377	0.93696326	0.61
-20.666834	5.439484	0.94312483	0.42
-21.072866	5.475378	0.956434	0.32
-21.23989	5.447332	0.96257675	0.5
-21.440914	5.427277	0.9687437	0.31
-21.623936	5.4012265	0.97489864	0.48
-21.834953	5.417171	0.9820605	0.32
-22.000973	5.3851247	0.98720425	0.49
-22.238997	5.36906	0.9953995	0.29
-22.408018	5.336013	1.0005462	0.57
-22.569038	5.2989674	1.0056881	0.3
-23.623087	5.4676948	1.0424652	0.3
-23.6091	5.386693	1.0414842	0.44
-23.59611	5.344694	1.0404896	0.35
-23.58012	5.262694	1.0395073	0.55
-23.72114	5.216653	1.043637	0.41
-23.95416	5.1885886	1.0518334	0.4
-24.19118	5.160523	1.0600332	0.4
-24.4382	5.132455	1.068241	0.37
-24.67422	5.1013894	1.0754414	0.38
-24.928232	5.112322	1.0846403	0.43
-25.185251	5.0832505	1.0928568	0.35
-25.429272	5.0491824	1.1010649	0.43
-25.70529	5.0201063	1.1102967	0.36
-25.97431	4.9870315	1.1185247	0.41
-26.249327	4.954955	1.1277571	0.3
-26.540344	4.9228745	1.1380025	0.56
-27.999392	5.0564885	1.1881201	0.38
-27.9974	4.9654837	1.1881537	0.35
-27.97741	4.8714824	1.186174	0.48
-28.03142	4.7904625	1.1882489	0.39
-28.338434	4.7503767	1.1985108	0.36
-28.66745	4.713285	1.2087893	0.35
-28.984459	4.7181993	1.2200418	0.36
-29.334475	4.681102	1.2323375	0.52
-29.718489	4.6459956	1.2446595	0.16
-30.835514	4.720698	1.2835276	0.35
-30.81452	4.618696	1.2825509	0.35
-30.844526	4.5236816	1.2826126	0.29
-31.094538	4.4606094	1.2908386	0.37
-31.475546	4.464506	1.3041434	0.25
-31.845554	4.415402	1.3164605	0.54
-32.02956	4.3383465	1.3226392	0.34
-32.457573	4.2922273	1.3370022	0.32
-32.83958	4.2371197	1.3503315	0.28
-33.22159	4.1810117	1.3626616	0.25
-33.58359	4.171912	1.3749567	0.25
-33.8916	4.102824	1.3862326	0.41
-33.892605	3.9948158	1.3852768	0.24
-34.01061	3.8997774	1.3894103	0.18
-34.445614	3.8406546	1.4037845	0.42
-34.872616	3.7765336	1.4181547	0.2
-35.33362	3.7144034	1.4335515	0.14
-35.820625	3.7082703	1.4509467	0.14
-38.15563	3.8276417	1.5317811	0.28
-38.71663	3.7604837	1.5502611	0.31
-39.299625	3.6923196	1.5707594	0.29
-39.888622	3.6211536	1.5902638	0.26
-40.51062	3.5489783	1.6117954	0.2
-40.696617	3.4359193	1.6179922	0.48
-41.120613	3.4068012	1.6323465	0.25
-41.814606	3.3316061	1.6569378	0.19
-42.5426	3.2554016	1.6815573	0.41
-43.270588	3.1731963	1.7061793	0.19
-44.039577	3.09098	1.7328346	0.38
-44.824566	3.0037584	1.759505	0.18
-45.66255	2.9155228	1.7882189	0.14
-46.52054	2.8962865	1.8179202	0.18
-47.41352	2.8020349	1.8486813	0.3
-48.3195	2.7027795	1.8804551	0.0
-48.721485	2.5716596	1.8938351	0.0
-53.71241	2.6632996	2.0668314	0.0
-54.896378	2.5489662	2.106837	0.0
-55.944344	2.4206693	2.1437387	0.0
-57.186317	2.3843262	2.1867585	0.0
-58.57126	2.0729222	2.234011	0.0
-59.076225	1.904771	2.2514908	0.0
-60.45118	1.7583824	2.2986655	0.11
-61.877132	1.6049795	2.3478847	0.23
-62.115105	1.4158995	2.356158	0.11
-64.52004	1.368236	2.4391243	0.0
-65.219	1.1780294	2.4637713	0.0
-68.2469	1.017186	2.5682907	0.0
-77.89356	0.42249167	2.9023542	0.0
-77.80155	0.30050722	2.8993325	0.0
-77.72851	0.055507608	2.8963792	0.0
-78.09553	-0.15038544	2.7902546	0.0
-78.32763	-0.3973415	2.798082	0.0
-78.75874	-0.647243	2.8117487	0.0
-78.18583	-0.88741964	2.793228	0.0
-77.76291	-1.127555	2.7795854	0.0
-77.46995	-1.2446449	2.76983	0.0
-77.36504	-1.486693	2.7669303	0.0
-77.458145	-1.7316871	2.769871	0.0
-77.6852	-1.858635	2.7776957	0.0
-79.73138	-2.1590972	2.8450594	0.0
-79.50647	-2.403179	2.8382573	0.0
-79.53657	-2.6541905	2.8392496	0.0
-79.699615	-2.7851565	2.8451264	0.0
-67.5289	-14.013374	2.4907708	0.0
-66.642914	-14.048618	2.4624894	0.0
-64.89485	-13.892081	2.4048903	0.0
-63.275764	-13.649505	2.3511803	0.0
-61.686718	-13.508926	2.2984538	0.0
-60.268677	-13.396304	2.2525911	0.0
-58.78163	-13.259698	2.203782	0.0
-57.38559	-13.134069	2.1579003	0.12
-56.5806	-13.137287	2.1315506	0.26
-56.52167	-13.310317	2.1316106	0.19
-56.554714	-13.412315	2.1325912	0.46
-30.54549	-7.3369308	1.2501485	0.24
-56.508865	-13.777355	2.134655	0.27
-56.49594	-13.962373	2.1356788	0.27
-56.481018	-14.147389	2.136704	0.28
-56.45709	-14.33041	2.1377368	0.28
-56.431168	-14.51243	2.137771	0.27
-56.449203	-14.611432	2.1397634	0.27
-56.417282	-14.792455	2.1398022	0.27
-56.401352	-14.978473	2.1408288	0.28
-56.38043	-15.162492	2.1418588	0.27
-56.355507	-15.346513	2.1428921	0.27
-56.34558	-15.533528	2.143914	0.26
-56.33366	-15.721546	2.145937	0.25
-24.339563	-6.824566	1.0481048	0.16
-24.335613	-6.9055715	1.0481124	0.36
-24.357668	-6.994571	1.0500996	0.32
-23.796661	-6.9147162	1.0315449	0.4
-23.6717	-6.958752	1.0276475	0.37
-23.606747	-7.0207734	1.0267028	0.36
-23.644802	-7.1127687	1.0286772	0.38
-23.667828	-7.1597652	1.0296614	0.36
-23.686884	-7.247765	1.0316509	0.32
-23.629927	-7.3117843	1.0297	0.36
-23.699986	-7.414772	1.0336494	0.18
-23.778046	-7.521757	1.0365927	0.58
-24.323156	-7.7786274	1.0571703	0.16
-24.634214	-7.921553	1.0679291	0.36
-23.756172	-7.7207747	1.038621	0.16
-23.762224	-7.805778	1.0396208	0.19
-23.631262	-7.8448153	1.0357276	0.36
-24.06936	-8.074713	1.0513895	0.19
-23.952398	-8.118746	1.0484855	0.25
-23.826437	-8.159781	1.0455884	0.19
-23.834463	-8.204782	1.0455843	0.37
-23.905521	-8.31277	1.0495332	0.27
-23.856567	-8.380787	1.0485761	0.42
-23.899626	-8.479781	1.0515468	0.27
-23.692652	-8.490836	1.0447129	0.3
-23.691704	-8.574842	1.0457181	0.34
-23.698755	-8.661845	1.0467169	0.35
-24.179836	-8.880731	1.0643443	0.39
-24.35091	-9.030693	1.0712157	0.3
-24.395967	-9.134687	1.0741851	0.38
-24.355015	-9.206703	1.0732218	0.28
-24.30806	-9.276719	1.0732629	0.37
-24.390123	-9.395703	1.0772036	0.39
-25.82335	-10.042362	1.129094	0.25
-25.598349	-10.001419	1.1212716	0.33
-25.25836	-9.959507	1.1105406	0.25
-25.203405	-10.029526	1.1095881	0.62
-25.360477	-10.184493	1.116471	0.0
-24.997484	-10.129585	1.1047577	0.0
-24.709501	-10.10366	1.095986	0.0
-23.418465	-9.790982	1.0519984	0.48
-23.177485	-9.776045	1.0451895	0.39
-22.935505	-9.758107	1.037381	0.36
-22.700523	-9.743168	1.0295672	0.38
-22.50855	-9.744219	1.0237199	0.55
-22.150528	-9.630306	1.0119989	0.25
-12.826331	-5.6185293	0.67521584	0.18
-21.806583	-9.644397	1.0012728	0.4
-12.798413	-5.70254	0.6762399	0.23
-12.725447	-5.718559	0.6742975	0.36
-12.700485	-5.7545667	0.67331797	0.41
-12.644521	-5.777581	0.6723624	0.26
-12.584534	-5.773597	0.67040926	0.59
-12.544571	-5.8036075	0.6694413	0.23
-12.535614	-5.847612	0.6704493	0.55
-12.513653	-5.8846188	0.6704673	0.46
-12.805736	-6.0715513	0.6812433	0.27
-21.455008	-10.265521	0.9995797	0.5
-21.430056	-10.336531	0.9996026	0.25
-12.634821	-6.113596	0.67737794	0.14
-12.669868	-6.17959	0.67935205	0.43
-21.411179	-10.535545	1.0026261	0.32
-21.424229	-10.626547	1.0046197	0.21
-12.62299	-6.3046064	0.6793915	0.61
-12.657037	-6.3716	0.68136644	0.32
-12.421045	-6.3016567	0.67354894	0.36
-12.057013	-6.1407423	0.65982914	0.22
-12.482119	-6.406645	0.67650354	0.37
-11.722047	-6.0628233	0.6490882	0.35
-11.687084	-6.0908327	0.64911586	0.33
-11.763138	-6.1788163	0.6520583	0.46
-11.785183	-6.236813	0.6540422	0.27
-11.714215	-6.2468314	0.6520974	0.59
-11.894264	-6.3667903	0.6589598	0.26
-11.849299	-6.3908024	0.6579951	0.61
-11.984364	-6.5127726	0.66389245	0.21
-12.20544	-6.682723	0.672724	0.37
-12.586544	-6.9436374	0.6884332	0.36
-21.296963	-11.84564	1.0197698	0.33
-21.27401	-11.92065	1.0197906	0.59
-21.274035	-11.964652	1.0207922	0.32
-12.078612	-6.83776	0.671825	0.17
-11.524566	-6.570888	0.6512492	0.67
-12.149711	-6.979747	0.6767723	0.4
-11.149589	-6.4499764	0.6385369	0.32
-10.9636	-6.38802	0.6326794	0.28
-10.920614	-6.3860307	0.6317125	0.41
-8.944328	-5.2664814	0.556221	0.29
-8.914362	-5.2864885	0.5552438	0.43
-8.9084015	-5.320491	0.55624825	0.43
-10.929783	-6.5780334	0.63470733	0.2
-10.982835	-6.657023	0.63766736	0.66
-10.94787	-6.6830325	0.6376944	0.34
-11.197934	-6.8609767	0.6475042	0.17
-10.919929	-6.7370405	0.6377163	0.45
-10.983981	-6.824027	0.640668	0.45
-12.207236	-7.6397533	0.6897378	0.21
-11.040075	-6.956017	0.64462614	0.27
-10.944101	-6.9440403	0.6416995	0.62
-11.673271	-7.4588785	0.6711456	0.18
-11.629286	-7.456889	0.67017937	0.53
-11.576318	-7.473902	0.6692201	0.29
-11.380326	-7.397948	0.66236943	0.53
-11.875457	-7.7738385	0.682994	0.23
-11.270391	-7.4279747	0.6594537	0.3
-11.364451	-7.5419555	0.66438276	0.36
-11.040413	-7.3510284	0.6516287	0.18
-10.881427	-7.294065	0.64674956	0.34
-10.750445	-7.256095	0.6418491	0.56
-11.795678	-8.015865	0.6850572	0.21
-10.690519	-7.313111	0.6418949	0.63
-10.917603	-7.519062	0.651723	0.19
-11.801809	-8.183868	0.6880539	0.57
-11.170713	-7.772008	0.6635318	0.39
-11.037732	-7.7310386	0.6596326	0.0
-11.01377	-7.7660456	0.659651	0.0
-21.13682	-15.215833	1.076002	0.5
-21.067858	-15.266853	1.0760566	0.25
-20.99987	-15.26787	1.0741092	0.61
-21.138948	-15.470843	1.0820065	0.0
-20.969969	-15.448884	1.0771364	0.0
-21.072222	-15.988881	1.0900697	0.5
-21.008263	-16.0449	1.0901201	0.32
-20.881289	-16.051931	1.0862179	0.45
-20.892344	-16.165934	1.0892117	0.37
-20.879393	-16.26094	1.0912236	0.45
-20.866442	-16.355946	1.0922352	0.36
-20.87447	-16.415949	1.0942303	0.43
-20.879522	-16.52595	1.0962285	0.35
-20.85257	-16.61196	1.0972506	0.44
-20.853622	-16.719965	1.1002517	0.35
-20.827671	-16.806974	1.1012731	0.44
-20.811718	-16.901983	1.1022869	0.42
-20.810772	-17.010986	1.1052893	0.34
-20.814798	-17.068989	1.1062872	0.43
-20.809849	-17.173992	1.1082926	0.34
-20.788898	-17.267002	1.11031	0.42
-20.77595	-17.36701	1.1113213	0.41
-20.754995	-17.460016	1.1133386	0.41
-20.746048	-17.564022	1.1153469	0.39
-20.7441	-17.675028	1.1173499	0.41
-20.75613	-17.741026	1.1193416	0.4
-20.73618	-17.838036	1.1213579	0.4
-20.721228	-17.938044	1.1223705	0.4
-20.722282	-18.053047	1.1253711	0.41
-20.69633	-18.146057	1.1263918	0.39
-20.68938	-18.255062	1.1293981	0.38
-20.680433	-18.364069	1.131406	0.39
-20.690462	-18.431068	1.133399	0.39
-20.675512	-18.534077	1.1354114	0.38
-20.666565	-18.643082	1.1374191	0.4
-20.644613	-18.742092	1.1394365	0.43
-9.060057	-8.271507	0.62010497	0.25
-9.020089	-8.286516	0.61913395	0.44
-8.9531145	-8.276531	0.61718297	0.45
-8.898124	-8.252543	0.6152236	0.45
-8.842153	-8.251555	0.6142644	0.47
-8.785181	-8.250568	0.6123058	0.48
-8.72921	-8.24958	0.61134654	0.46
-8.67524	-8.250592	0.6103857	0.47
-8.608266	-8.238606	0.60843456	0.48
-8.563277	-8.221616	0.60646755	0.45
-8.513307	-8.2246275	0.6055036	0.46
-8.450332	-8.214641	0.60354936	0.48
-8.395362	-8.213653	0.6025891	0.47
-8.344391	-8.2146635	0.6016258	0.47
-8.280417	-8.202678	0.59967214	0.45
-8.225447	-8.200689	0.59771174	0.49
-8.184457	-8.185698	0.5967416	0.48
-8.121483	-8.172711	0.5947872	0.48
-8.081516	-8.18472	0.59481543	0.49
-8.024544	-8.178732	0.5928564	0.48
-7.9665713	-8.170744	0.5918981	0.46
-7.9145994	-8.168756	0.58993524	0.48
-7.868629	-8.171765	0.5889679	0.49
-7.818637	-8.144776	0.58700436	0.47
-7.776669	-8.152784	0.587034	0.47
-7.724697	-8.148796	0.58507097	0.48
-7.667724	-8.139808	0.5841117	0.47
-7.6117516	-8.131819	0.58215165	0.46
-7.561781	-8.129829	0.581187	0.47
-7.51281	-8.1288395	0.58022165	0.49
-7.4818225	-8.119846	0.57924384	0.49
-7.433852	-8.119856	0.57827765	0.47
-7.374878	-8.105868	0.57631963	0.48
-7.3279076	-8.105878	0.57535267	0.5
-7.282936	-8.105887	0.5743842	0.49
-7.2319655	-8.100898	0.5734201	0.49
-7.198978	-8.089905	0.5724436	0.49
-7.1530066	-8.088914	0.5714758	0.48
-7.106035	-8.086924	0.57050866	0.55
-7.0650654	-8.090932	0.56953704	0.67
-7.0371003	-8.110938	0.56955564	0.69
-7.012134	-8.132943	0.5695721	0.69
-6.995171	-8.164947	0.56958246	0.67
-6.9871893	-8.181949	0.5695873	0.58
-6.977229	-8.22295	0.57059234	0.56
-6.967267	-8.262952	0.57159746	0.57
-6.9643087	-8.312953	0.57259727	0.61
-6.9663506	-8.367953	0.5745934	0.71
-6.929383	-8.377961	0.57361853	0.25
-6.930424	-8.431961	0.5756153	0.52
-6.916442	-8.442964	0.5756244	0.37
-6.881473	-8.453971	0.57464796	0.27
-6.959537	-8.604956	0.5805873	0.23
-6.9315724	-8.626962	0.5806055	0.43
-6.8725967	-8.607973	0.57864684	0.25
-6.818623	-8.594984	0.57768434	0.32
-6.7866554	-8.60999	0.57670546	0.41
-6.740664	-8.579999	0.5757383	0.2
-6.7136984	-8.601005	0.57575566	0.42
-6.665725	-8.595015	0.57378864	0.23
-6.6327577	-8.608021	0.5738104	0.35
-6.5877867	-8.605029	0.572841	0.34
-6.532812	-8.58904	0.57087904	0.2
-6.5018454	-8.605045	0.5708992	0.44
-6.4548526	-8.571055	0.5689327	0.28
-6.4138827	-8.5720625	0.56896025	0.29
-6.370912	-8.571072	0.5679892	0.35
-6.3109355	-8.5460825	0.56603086	0.26
-6.281969	-8.563088	0.56604934	0.36
-6.2329955	-8.552098	0.56408274	0.26
-5.799884	-7.98418	0.540404	0.22
-5.732905	-7.9441924	0.53845084	0.55
-5.697934	-7.947199	0.5374738	0.49
-5.651962	-7.936208	0.5365048	0.47
-5.612991	-7.934215	0.5355307	0.48
-5.5740204	-7.9322224	0.53455645	0.48
-5.5330486	-7.92623	0.53358376	0.47
-5.5130634	-7.924233	0.533597	0.47
-5.478093	-7.92624	0.53261983	0.46
-5.4381223	-7.922247	0.5316462	0.47
-5.4011517	-7.9212537	0.5316704	0.46
-5.3581796	-7.9112616	0.530699	0.47
-5.3092046	-7.8922706	0.5287321	0.66
-5.070168	-7.5883145	0.5159073	0.32
-4.9641533	-7.4543343	0.50998485	0.51
-4.9251814	-7.446341	0.5090104	0.52
-4.893212	-7.4483466	0.50903076	0.52
-4.858242	-7.447353	0.50805324	0.52
-4.8212705	-7.4413595	0.50707734	0.5
-4.786299	-7.4373655	0.5070999	0.51
-4.7533293	-7.437371	0.5061209	0.52
-4.7323427	-7.431375	0.5051347	0.52
-4.695372	-7.4243813	0.50515866	0.53
-4.6644025	-7.4273868	0.504178	0.52
-4.6294312	-7.4233923	0.5032004	0.54
-4.596461	-7.421398	0.5032214	0.52
-4.569493	-7.4304023	0.5022377	0.5
-4.545505	-7.4174066	0.5022537	0.51
-4.5075326	-7.4074135	0.50127834	0.53
-4.4745626	-7.406419	0.500299	0.52
-4.43759	-7.3964252	0.49932286	0.53
-4.408622	-7.40143	0.49934053	0.52
-4.3776507	-7.401435	0.4983598	0.52
-4.345681	-7.4004407	0.4983797	0.51
-4.319692	-7.382445	0.49739724	0.52
-4.294724	-7.392449	0.4974119	0.51
-4.256753	-7.3824553	0.4964361	0.52
-4.225782	-7.38146	0.49545527	0.53
-4.1978135	-7.386465	0.49547204	0.52
-4.1618414	-7.3764706	0.4944949	0.5
-4.1288705	-7.372476	0.49351537	0.52
-4.112885	-7.3704786	0.4935253	0.52
-4.081915	-7.3694835	0.49254423	0.5
-4.0519447	-7.3694882	0.49256247	0.51
-4.019974	-7.3664937	0.49158213	0.52
-3.9920053	-7.3704977	0.49159873	0.5
-3.9550319	-7.356504	0.49062225	0.52
-3.9400473	-7.3565063	0.49063128	0.52
-3.913078	-7.3615103	0.48964706	0.52
-3.8741043	-7.3435163	0.48867202	0.5
-3.8451357	-7.345521	0.48868918	0.5
-3.8211677	-7.3555245	0.48870265	0.5
-3.7881956	-7.34753	0.487723	0.5
-3.7542238	-7.338535	0.48674396	0.5
-3.7412386	-7.340537	0.4867515	0.5
-3.706267	-7.3295426	0.48577318	0.5
-3.6822991	-7.339546	0.48578647	0.5
-3.6523287	-7.3365507	0.4858044	0.5
-3.6183572	-7.326556	0.48482528	0.48
-3.5913873	-7.32956	0.48384085	0.48
-3.5644188	-7.333564	0.4838563	0.46
-3.5454314	-7.322567	0.48386836	0.45
-3.5184627	-7.326571	0.4828837	0.42
-3.4934936	-7.3325744	0.4828977	0.53
-3.4665246	-7.3355784	0.48291308	0.39
-3.4345522	-7.3265834	0.4819324	0.49
-3.4125848	-7.3395863	0.48194394	0.38
-3.3846166	-7.3415904	0.48195985	0.48
-3.3836367	-7.36859	0.48295796	0.36
-3.36167	-7.382593	0.48296928	0.45
-3.3336997	-7.382597	0.48198533	0.43
-3.316734	-7.4055996	0.48299292	0.4
-3.3017716	-7.4366007	0.48399863	0.39
-3.2778022	-7.444604	0.4830115	0.39
-3.2618377	-7.4716063	0.48401812	0.39
-3.2538555	-7.485607	0.48402134	0.39
-3.2388923	-7.5166087	0.48502693	0.42
-3.2179248	-7.531612	0.4850374	0.42
-3.1949573	-7.543615	0.48504922	0.42
-3.1739907	-7.5596175	0.48605952	0.41
-3.158027	-7.5896196	0.4860657	0.42
-3.1520452	-7.6076202	0.48706737	0.43
-3.1250763	-7.610624	0.48708218	0.36
-3.0931036	-7.5996284	0.48610103	0.46
-3.0701373	-7.6136312	0.48611248	0.36
-3.0381649	-7.6026363	0.4851313	0.46
-3.0201998	-7.626638	0.48613894	0.36
-2.9882276	-7.6156425	0.48515767	0.46
-2.9752424	-7.6166444	0.48516473	0.37
-2.945272	-7.6116486	0.4841817	0.47
-2.9203024	-7.616652	0.4841949	0.36
-2.8873305	-7.6036563	0.48321417	0.46
-2.8653634	-7.616659	0.48422492	0.44
-2.844397	-7.634661	0.4842346	0.36
-2.8204062	-7.605665	0.4832504	0.46
-2.8024416	-7.631667	0.48325762	0.37
-2.7734714	-7.627671	0.48327366	0.46
-2.7485023	-7.632674	0.48328662	0.39
-2.719531	-7.627678	0.4823027	0.51
-2.697564	-7.6416802	0.4823131	0.39
-2.669593	-7.6376843	0.48232841	0.41
-2.6506054	-7.622687	0.48134	0.54
-2.626637	-7.63069	0.48135197	0.4
-2.5976658	-7.623694	0.481368	0.43
-2.5736969	-7.630697	0.48138002	0.44
-2.547728	-7.6346993	0.48039332	0.45
-2.518757	-7.627703	0.48040923	0.46
-2.484783	-7.6047077	0.4794293	0.67
-2.4778013	-7.6237087	0.47943106	0.25
-2.4448278	-7.603713	0.47845027	0.55
-2.4288628	-7.633714	0.4794556	0.25
-2.3938885	-7.607719	0.47847635	0.64
-1.7695524	-5.680815	0.40999195	0.21
-1.7565858	-5.699816	0.41099614	0.48
-1.7926513	-5.882809	0.4169586	0.36
-1.7176273	-5.669821	0.41001824	0.32
-1.7076626	-5.6998205	0.4100197	0.38
-1.7067059	-5.76282	0.41301322	0.37
-1.7747948	-6.0658083	0.4229474	0.25
-1.7107959	-5.913817	0.41699472	0.35
-1.7128422	-5.9928155	0.41998512	0.46
-1.699878	-6.0188165	0.42098853	0.32
-1.6418604	-5.8468246	0.4150349	0.3
-1.701945	-6.1348143	0.42497498	0.22
-1.6179329	-5.9048257	0.41603988	0.39
-1.5889566	-5.869829	0.41505733	0.37
-1.5599797	-5.8338323	0.41307485	0.34
-1.6050574	-6.0808244	0.42202675	0.29
-1.6140875	-6.156822	0.42401427	0.26
-1.6071275	-6.2088223	0.42601195	0.5
-1.5691452	-6.139827	0.42403722	0.22
-1.4621129	-5.7978415	0.41112414	0.34
-1.4941813	-6.003835	0.41808683	0.15
-1.8564993	-7.567781	0.47274995	0.49
-1.8355329	-7.585783	0.47275826	0.46
-1.8195462	-7.572785	0.47276732	0.57
-1.7965784	-7.582787	0.47277737	0.34
-1.7756113	-7.599789	0.4727857	0.3
-1.289274	-5.588859	0.40322524	0.46
-1.2773098	-5.61686	0.40422744	0.3
-1.34441	-5.998849	0.41715556	0.29
-1.7307781	-7.8537917	0.48078114	0.45
-1.3444824	-6.137847	0.42214045	0.16
-1.3775585	-6.3868413	0.43009877	0.5
-1.3185565	-6.206848	0.42414463	0.25
-1.6348772	-7.823802	0.47882962	0.17
-1.6109089	-7.8308043	0.47984016	0.46
-1.5839394	-7.8288074	0.47885302	0.38
-1.2436843	-6.237854	0.42417458	0.58
-1.1806502	-5.9668627	0.41523147	0.18
-1.5180116	-7.814814	0.4778851	0.25
-1.4930416	-7.8158164	0.47789654	0.42
-1.4700751	-7.8308187	0.47890562	0.42
-1.442103	-7.8178215	0.4779198	0.49
-1.0677899	-5.882872	0.4112892	0.41
-1.0638099	-5.911872	0.4122877	0.32
-1.054852	-5.9718723	0.41428506	0.4
-1.0238694	-5.9008756	0.41230583	0.22
-1.0209183	-5.9988747	0.4152965	0.14
-1.3012658	-7.8038354	0.4769852	0.54
-1.2782991	-7.819837	0.47699386	0.34
-1.2503263	-7.80284	0.47600812	0.54
-1.240344	-7.8178406	0.47701102	0.34
-1.2103683	-7.784844	0.47602773	0.45
-1.1874005	-7.797846	0.47603658	0.43
-1.1654363	-7.823848	0.4770436	0.35
-1.1364608	-7.793851	0.4760594	0.45
-1.1124923	-7.8018527	0.4760691	0.35
-1.0875223	-7.800855	0.4760801	0.44
-1.0745376	-7.800856	0.47508574	0.34
-1.0485657	-7.789859	0.47509813	0.46
-1.0245979	-7.7998605	0.47510746	0.36
-0.9976244	-7.7808633	0.47412103	0.46
-0.9736551	-7.785865	0.4741308	0.36
-0.94768524	-7.7808676	0.4741424	0.45
-0.93570054	-7.7828684	0.4741473	0.34
-0.9087268	-7.761871	0.47316086	0.53
-0.8877614	-7.7908726	0.4741668	0.34
-0.85978794	-7.765875	0.47318113	0.45
-0.83681995	-7.777877	0.47418958	0.35
-0.8098467	-7.7568793	0.47320294	0.53
-0.78587866	-7.765881	0.47321203	0.34
-0.7728938	-7.762882	0.47321773	0.53
-0.7509257	-7.7808843	0.473225	0.33
-0.72194886	-7.7358866	0.47224146	0.52
-0.69998544	-7.7698884	0.47324708	0.34
-0.6740118	-7.7498903	0.4722597	0.52
-0.65004295	-7.7558923	0.47226888	0.33
-0.6240715	-7.7418942	0.4722808	0.51
-0.5970548	-7.551897	0.46531057	0.34
-0.56807256	-7.4778996	0.46332952	0.47
-0.54209924	-7.4519014	0.46234244	0.38
-0.5181254	-7.433903	0.46135372	0.48
-0.49415553	-7.4299045	0.46136355	0.5
-0.47018594	-7.4269066	0.46137324	0.51
-0.44721803	-7.436908	0.46138123	0.39
-0.43522996	-7.420909	0.4613875	0.41
-0.41125715	-7.4049106	0.46039838	0.53
-0.38829038	-7.4199123	0.46040577	0.4
-0.3653209	-7.4229136	0.46041432	0.41
-0.34135082	-7.4169154	0.4604241	0.41
-0.31738022	-7.407917	0.4604341	0.51
-0.30539423	-7.399918	0.46043944	0.4
-0.28242365	-7.398919	0.45944822	0.5
-0.2594562	-7.409921	0.46045586	0.39
-0.23548308	-7.3889227	0.45946687	0.51
-0.21251634	-7.403924	0.46047404	0.4
-0.1895445	-7.3959255	0.45948333	0.5
-0.16657507	-7.3989267	0.45949155	0.39
-0.15458764	-7.380928	0.4594977	0.48
-0.13161929	-7.3899293	0.45950532	0.39
-0.107648395	-7.375931	0.45951542	0.49
-0.08467951	-7.3819323	0.45952323	0.39
-0.06170917	-7.3789334	0.45953184	0.5
-0.038739618	-7.380935	0.45953998	0.39
-0.02675345	-7.3709354	0.45854524	0.5
-0.003784902	-7.376937	0.4595529	0.39
0.019187022	-7.3649383	0.45856225	0.51
0.042156	-7.3709397	0.45856985	0.39
0.065126605	-7.364941	0.45857856	0.5
0.08809589	-7.3689427	0.45858628	0.4
0.111068144	-7.3489437	0.45859617	0.52
0.12305151	-7.3559446	0.45859972	0.4
0.14602196	-7.3499455	0.45860827	0.5
0.16899058	-7.359947	0.4586153	0.39
0.19196111	-7.3529487	0.45862386	0.5
0.21493056	-7.3559494	0.4586315	0.4
0.23790112	-7.347951	0.45864007	0.5
0.26087096	-7.3469524	0.45864797	0.39
0.27185798	-7.334953	0.45765272	0.5
0.2958245	-7.3519535	0.45865932	0.39
0.31879452	-7.348955	0.4586673	0.5
0.34276244	-7.3559566	0.45867473	0.38
0.36473563	-7.3329573	0.457684	0.52
0.38770464	-7.3379583	0.4586912	0.39
0.4106744	-7.33796	0.45869878	0.41
0.42166084	-7.3299603	0.45770305	0.53
0.445628	-7.344961	0.45870963	0.4
0.46859843	-7.3329625	0.45871812	0.42
0.49156815	-7.333964	0.45872548	0.42
0.5145381	-7.3299646	0.45873323	0.41
0.53750795	-7.3289657	0.45874065	0.41
0.54849416	-7.321966	0.45774475	0.52
0.5714639	-7.321967	0.45775205	0.39
0.5944332	-7.3259683	0.458759	0.41
0.6184017	-7.325969	0.45876655	0.41
0.6393749	-7.3079705	0.45777458	0.51
0.66334283	-7.317971	0.45878124	0.4
0.68531454	-7.3019724	0.45778933	0.52
0.6982969	-7.3189726	0.458792	0.4
0.7212668	-7.314974	0.4587994	0.41
0.74423665	-7.3109746	0.45880675	0.41
0.76520944	-7.2969756	0.45781422	0.53
0.7901764	-7.3079767	0.45882094	0.4
0.81314623	-7.3039775	0.45882815	0.5
0.8361162	-7.3089786	0.45883465	0.39
0.84510434	-7.2859783	0.4578391	0.5
0.87107044	-7.30898	0.45884508	0.39
0.8920429	-7.2899804	0.4578527	0.51
0.9170101	-7.2999816	0.4588593	0.39
0.93898106	-7.2909822	0.45886642	0.5
0.9629501	-7.299983	0.4588727	0.4
0.98492086	-7.286984	0.45888004	0.51
0.9979043	-7.294985	0.45888317	0.4
1.0178775	-7.2739844	0.45789042	0.5
1.043844	-7.288986	0.45889676	0.39
1.066814	-7.286987	0.45890343	0.51
1.090783	-7.2899876	0.45891	0.39
1.1117548	-7.2769885	0.45891678	0.5
1.1247385	-7.2869887	0.4589197	0.39
1.1457099	-7.2679896	0.4589269	0.5
1.1716774	-7.2879906	0.45993268	0.39
1.1926494	-7.2739906	0.45893943	0.49
1.2166183	-7.275992	0.45894584	0.39
1.238589	-7.266992	0.45895243	0.5
1.2635571	-7.2749934	0.45995864	0.39
1.2735437	-7.266993	0.45896187	0.49
1.2975127	-7.2689943	0.45996818	0.38
1.3194833	-7.260995	0.45997456	0.5
1.3454508	-7.2699957	0.45998085	0.39
1.365423	-7.2519956	0.45998728	0.5
1.3913909	-7.2639966	0.4599933	0.39
1.4123622	-7.250997	0.4599996	0.5
1.4233478	-7.2489977	0.46000257	0.39
1.4473166	-7.246998	0.4600089	0.49
1.4752833	-7.267999	0.46101478	0.4
1.4942563	-7.246999	0.4600209	0.44
1.5362139	-7.333002	0.46302637	0.66
1.6541226	-7.7710156	0.47903004	0.0
1.7000862	-7.92302	0.48403272	0.0
4.5904045	-17.092344	0.80826014	0.21
4.64138	-17.066347	0.80827624	0.45
4.7173433	-17.135353	0.8112934	0.43
4.74633	-17.135355	0.8113016	0.39
4.7643204	-16.991354	0.80731547	0.4
4.765319	-16.79335	0.80032784	0.59
4.8622727	-16.932358	0.80634624	0.18
0.9130022	-3.107863	0.319083	0.0
4.9772205	-17.12837	0.8133662	0.0
0.9029954	-3.058861	0.31808236	0.0
4.958226	-16.867361	0.8043764	0.0
0.92495555	-3.093861	0.31908402	0.0
0.92493016	-3.060859	0.31808406	0.0
0.9298999	-3.0418575	0.31808442	0.0
0.9448681	-3.0588572	0.31808555	0.0
0.96183115	-3.0768569	0.31908685	0.0
0.9688012	-3.0658557	0.31908733	0.0
0.9827813	-3.0928562	0.32008848	0.0
0.9867531	-3.0728545	0.31908864	0.0
0.98769885	-3.01185	0.31708825	0.0
0.98667043	-2.975848	0.31608775	0.0
0.9946414	-2.970847	0.31608817	0.06
1.0036248	-2.982847	0.31608886	0.0
0.99859744	-2.935844	0.3150879	0.0
18.858244	-54.143944	2.1510313	0.0
18.61138	-52.900906	2.1080356	0.0
19.270203	-54.227974	2.1581402	0.0
19.409203	-54.080982	2.155187	0.0
19.693157	-54.335007	2.16625	0.0
20.508911	-56.308098	2.2383602	0.0
20.049109	-54.514034	2.1763363	0.0
20.228098	-54.471043	2.1773868	0.0
20.721987	-55.268093	2.208475	0.0
20.48111	-54.110054	2.168474	0.0
20.81305	-54.467087	2.1845427	0.0
20.032333	-51.935986	2.0944712	0.0
20.2093	-52.151	2.103506	0.0
21.085075	-53.907093	2.169643	0.0
21.315048	-53.99511	2.175698	0.0
21.406061	-53.729115	2.168735	0.0
24.617165	-61.224464	2.4441829	0.0
24.60422	-60.640453	2.4262087	0.0
21.384167	-52.473087	2.1287916	0.0
21.50717	-52.30409	2.1248307	0.0
24.534357	-59.13342	2.3782644	0.0
24.29247	-58.034378	2.340256	0.0
24.23453	-57.391365	2.3202717	0.12
24.1266	-56.63734	2.2952795	0.12
24.151634	-56.205334	2.2823055	0.15
24.033686	-55.69032	2.2642996	0.0
24.213676	-55.627327	2.2643461	0.0
17.266527	-39.34056	1.6653755	0.06
17.35652	-39.20956	1.662402	0.19
17.45851	-39.109562	1.6604298	0.19
17.641481	-39.18758	1.6654693	0.18
17.361567	-38.24554	1.6324409	0.12
17.451551	-38.283543	1.6354601	0.0
18.361341	-39.944637	1.6996061	0.11
17.708517	-38.209557	1.6365215	0.0
17.8315	-38.159565	1.6365509	0.07
17.968481	-38.14057	1.6385822	0.0
23.508194	-49.484146	2.0654266	0.07
17.719564	-37.00753	1.5995654	0.13
17.784555	-36.99353	1.6005802	0.35
17.94153	-37.02254	1.6036136	0.2
18.101505	-37.05555	1.6066474	0.22
18.100517	-36.75954	1.5976562	0.16
18.236496	-36.74455	1.5996858	0.0
18.345482	-36.674553	1.5997111	0.0
18.430468	-36.700558	1.6017283	0.07
18.542454	-36.63556	1.6007538	0.08
18.768414	-36.795574	1.6097966	0.0
18.797419	-36.568573	1.6028087	0.0
18.67645	-36.054546	1.585797	0.0
19.522284	-37.39763	1.6389371	0.0
22.919596	-43.564964	1.8774812	0.11
19.304342	-36.558594	1.6109129	0.21
19.470314	-36.5956	1.6149454	0.12
20.066204	-37.430656	1.6490465	0.15
22.689693	-42.00191	1.8274714	0.09
22.692707	-41.693905	1.8184787	0.14
22.697718	-41.39489	1.8094859	0.34
22.615738	-41.09088	1.7994759	0.25
22.585756	-40.73287	1.7884771	0.26
22.557774	-40.384857	1.7774781	0.27
22.549784	-40.072845	1.7684821	0.27
22.528797	-39.744835	1.7584835	0.28
22.50481	-39.413822	1.7484843	0.29
22.481825	-39.08581	1.7384849	0.29
22.403843	-38.8108	1.7284741	0.28
22.375856	-38.482788	1.7184734	0.29
22.363865	-38.18578	1.7094752	0.29
22.341875	-37.87477	1.7004747	0.3
22.319885	-37.566757	1.6914742	0.3
22.298895	-37.265747	1.6814734	0.28
22.284903	-36.977734	1.6734736	0.31
22.202919	-36.711723	1.6644611	0.28
22.180927	-36.416714	1.6554595	0.3
22.166933	-36.138706	1.647459	0.3
22.139942	-35.841694	1.637456	0.32
22.125948	-35.56768	1.629455	0.32
22.105955	-35.28867	1.6214527	0.31
22.08296	-35.00766	1.6134496	0.29
22.015972	-34.78065	1.6054388	0.23
22.015974	-34.540638	1.5984392	0.34
21.944984	-34.192623	1.5874276	0.12
21.958982	-33.97862	1.58143	0.29
21.99298	-33.79761	1.5764353	0.32
22.12596	-33.77062	1.5784569	0.32
22.222944	-33.80262	1.5814726	0.31
22.373922	-33.798626	1.584497	0.47
22.493904	-33.74963	1.5845159	0.19
17.008703	-25.35412	1.2446027	0.41
17.083685	-25.29412	1.2446135	0.14
22.92384	-33.70164	1.5915831	0.33
23.07482	-33.69565	1.5946065	0.39
23.170803	-33.721653	1.5966215	0.37
17.11265	-24.747099	1.2296113	0.34
17.053648	-24.498085	1.2215992	0.13
16.74168	-23.88905	1.1985447	0.52
17.935509	-25.420149	1.2647408	0.23
18.00549	-25.35115	1.2637496	0.16
24.031677	-33.601673	1.6107491	0.32
24.119667	-33.611675	1.6127622	0.37
24.273643	-33.602676	1.6157844	0.32
24.416624	-33.577682	1.6178046	0.29
24.574602	-33.57369	1.6208272	0.45
18.45238	-25.052147	1.264806	0.27
18.52436	-24.984146	1.2648143	0.17
17.396492	-23.31204	1.1966231	0.36
17.477474	-23.344044	1.1986347	0.21
17.572453	-23.318047	1.1996465	0.39
25.405483	-33.47871	1.6349407	0.22
25.567463	-33.472713	1.6379626	0.36
25.71644	-33.449715	1.640982	0.3
25.85842	-33.417717	1.6430001	0.39
25.809425	-33.24571	1.6369891	0.3
25.938406	-33.19671	1.6380048	0.29
26.089386	-33.174713	1.6410239	0.39
26.120378	-32.999706	1.6370229	0.0
26.34735	-33.072716	1.644054	0.0
27.246231	-33.224743	1.6671711	0.0
28.370104	-34.155815	1.7153405	0.0
28.3481	-33.910805	1.7083288	0.03
21.08785	-24.994204	1.3191316	0.26
21.108837	-24.861197	1.3161283	0.45
21.086828	-24.677187	1.3111178	0.3
21.024822	-24.449175	1.3031007	0.23
21.060808	-24.336168	1.3010994	0.36
21.041796	-24.16016	1.296089	0.36
20.996794	-24.032152	1.292078	0.36
20.992783	-23.876144	1.2880701	0.33
20.98277	-23.714134	1.2840608	0.34
20.969759	-23.549126	1.2790511	0.35
20.954746	-23.385115	1.2750411	0.34
20.938734	-23.220106	1.2700307	0.34
20.929722	-23.064098	1.2660213	0.34
20.88772	-22.945091	1.2620106	0.35
20.882706	-22.796083	1.2580017	0.34
20.873693	-22.643074	1.2539921	0.43
20.84868	-22.474064	1.2499799	0.31
20.836668	-22.320055	1.2449696	0.3
20.830652	-22.173046	1.2419602	0.34
20.82564	-22.029037	1.2379508	0.32
20.766638	-21.89803	1.2329371	0.3
20.746624	-21.74002	1.2289253	0.31
20.74161	-21.599012	1.2259158	0.32
20.741594	-21.463003	1.221907	0.36
20.731579	-21.318995	1.2178965	0.35
20.77256	-21.22699	1.2168939	0.27
20.826548	-21.214989	1.2178978	0.25
20.86353	-21.119984	1.2168944	0.25
20.884512	-21.008978	1.2148883	0.41
16.560843	-16.561657	1.0042051	0.14
16.598818	-16.495653	1.0032029	0.43
16.649796	-16.44265	1.0032027	0.33
20.669462	-20.27793	1.191817	0.43
20.635456	-20.180925	1.1888069	0.2
16.642746	-16.179632	0.99718106	0.33
16.389746	-15.834608	0.9831338	0.23
16.413723	-15.757603	0.98112905	0.52
16.490696	-15.732601	0.9831325	0.31
17.140629	-16.24964	1.0112234	0.36
17.164618	-16.221638	1.0112227	0.21
20.541351	-19.285866	1.1657283	0.41
20.529335	-19.152857	1.1617163	0.39
20.524317	-19.028849	1.1587054	0.4
20.527298	-18.910841	1.1566954	0.4
20.523281	-18.788834	1.1536844	0.35
20.506264	-18.655823	1.1496716	0.49
20.43426	-18.531816	1.1456554	0.35
20.494238	-18.468811	1.1456538	0.29
20.60321	-18.44981	1.1476595	0.38
20.620192	-18.348804	1.1456512	0.34
20.607174	-18.221794	1.1426386	0.31
20.610155	-18.109787	1.1406281	0.45
20.607136	-17.992779	1.1376166	0.31
17.462328	-15.202569	0.995147	0.28
17.491306	-15.132564	0.99414164	0.43
17.57128	-15.104562	0.9951435	0.35
20.551071	-17.54975	1.1265697	0.36
20.545052	-17.433739	1.1235576	0.39
20.554033	-17.329731	1.1215476	0.37
20.507025	-17.235725	1.118535	0.31
20.503006	-17.122719	1.1155231	0.27
20.508986	-17.018711	1.1135125	0.25
20.449968	-16.8617	1.1084926	0.17
20.27196	-16.60868	1.0984555	0.28
20.298937	-16.524673	1.0974479	0.38
20.300917	-16.420666	1.0954366	0.38
20.256908	-16.332659	1.0924244	0.38
20.253887	-16.225653	1.0894123	0.39
20.252867	-16.120644	1.0874004	0.39
20.235847	-16.003635	1.0843862	0.39
20.225826	-15.892626	1.082373	0.4
20.233807	-15.796619	1.0803623	0.32
20.205788	-15.672609	1.0773464	0.53
20.202776	-15.620606	1.0753402	0.25
20.201754	-15.517597	1.0733279	0.45
20.190733	-15.40959	1.0713143	0.37
20.188713	-15.307581	1.0693018	0.39
20.183691	-15.204574	1.0662891	0.46
20.181671	-15.103566	1.0642765	0.3
20.175648	-15.000557	1.0622634	0.48
20.160639	-14.940553	1.0602553	0.3
20.133617	-14.822544	1.0572392	0.49
20.136597	-14.727536	1.0562271	0.31
20.119576	-14.618527	1.0532124	0.48
20.127552	-14.528521	1.0512011	0.32
20.11153	-14.420511	1.0491863	0.5
20.130507	-14.339505	1.0481763	0.32
20.071499	-14.249497	1.0441622	0.48
20.023478	-14.121488	1.0401431	0.44
20.103453	-14.083484	1.0421411	0.35
20.216425	-14.067483	1.0451431	0.45
20.384394	-14.089484	1.0501522	0.32
20.589363	-14.136488	1.056166	0.39
20.655348	-14.133488	1.0581679	0.17
20.638327	-14.026479	1.0561525	0.23
20.549309	-13.872466	1.0501279	0.11
20.586283	-13.80346	1.0501193	0.16
20.554262	-13.688451	1.0471019	0.23
20.53724	-13.584442	1.0450864	0.11
20.585215	-13.5234375	1.045079	0.14
20.530205	-13.441429	1.0420654	0.21
20.159172	-13.019395	1.0229918	0.19
20.15415	-12.926387	1.0219778	0.62
20.185125	-12.85638	1.0209681	0.5
20.533089	-12.987391	1.0329978	0.27
20.421082	-12.872382	1.0279771	0.11
20.485054	-12.822377	1.0289713	0.12
19.857029	-12.257329	1.0008671	0.35
19.899004	-12.197325	1.0008588	0.4
19.90798	-12.117317	0.99984634	0.36
19.885958	-12.018309	0.99783003	0.47
19.873945	-11.968304	0.9958217	0.36
19.854921	-11.872295	0.9938059	0.46
19.873896	-11.798288	0.99279433	0.36
19.854874	-11.70428	0.99077857	0.48
19.855848	-11.620273	0.9897648	0.37
19.846823	-11.532265	0.9877501	0.48
19.846798	-11.4482565	0.9867362	0.37
19.810787	-11.386251	0.984725	0.48
19.822763	-11.310245	0.9837125	0.36
19.810738	-11.221236	0.9816972	0.5
19.800713	-11.134229	0.9796822	0.38
19.793688	-11.048221	0.9776674	0.49
19.794664	-10.967213	0.9766534	0.39
19.764652	-10.910208	0.97464305	0.5
19.779627	-10.838201	0.9746308	0.39
19.758602	-10.746192	0.97261435	0.51
19.755575	-10.664185	0.97059983	0.39
19.74455	-10.5781765	0.9685844	0.51
19.751526	-10.50217	0.9675709	0.4
19.733501	-10.41316	0.9655547	0.53
19.724487	-10.369157	0.96554667	0.4
19.712463	-10.284149	0.96353114	0.5
19.682438	-10.19014	0.96051353	0.43
19.656414	-10.098131	0.95849633	0.48
19.791384	-10.08913	0.96249646	0.25
19.894354	-10.062126	0.96549284	0.67
19.932327	-10.00312	0.96548235	0.44
20.216309	-10.106129	0.9755051	0.18
20.225283	-10.031121	0.9744912	0.45
20.211258	-9.945113	0.97347486	0.25
20.179232	-9.851105	0.9704567	0.25
20.165205	-9.766096	0.9694404	0.27
19.857176	-9.502072	0.9553865	0.39
19.80415	-9.400063	0.95236623	0.66
20.049118	-9.439064	0.9603762	0.25
19.933096	-9.3090515	0.95534974	0.59
20.122063	-9.320052	0.9613536	0.25
20.135036	-9.249045	0.9603397	0.3
20.117012	-9.164037	0.95832276	0.28
20.106998	-9.122033	0.9583143	0.23
20.08097	-9.034024	0.95629656	0.18
20.096945	-8.965016	0.95528287	0.46
20.074919	-8.880008	0.95326555	0.25
20.071894	-8.804001	0.9522501	0.25
20.078867	-8.731993	0.95123553	0.29
20.07684	-8.655985	0.95022	0.25
19.477812	-8.289951	0.9271411	0.41
19.510782	-8.231946	0.9271292	0.34
19.539755	-8.171939	0.9271168	0.42
19.532726	-8.096931	0.926101	0.43
19.5167	-8.018924	0.9240845	0.46
19.519674	-7.9479165	0.92406946	0.43
19.50466	-7.9059124	0.9230605	0.43
19.499634	-7.8329043	0.9220449	0.43
19.497606	-7.761897	0.9210297	0.45
19.492579	-7.6888895	0.9200139	0.46
19.484552	-7.6148815	0.9179979	0.46
19.480522	-7.542874	0.91698223	0.46
19.46451	-7.5018697	0.91597325	0.45
19.458483	-7.428862	0.9149573	0.47
19.458456	-7.3598547	0.9139421	0.47
19.451427	-7.2868466	0.912926	0.46
19.4394	-7.212839	0.91190964	0.46
19.439373	-7.1438317	0.9108942	0.46
19.427343	-7.0698237	0.90987766	0.47
19.42133	-7.03382	0.9088696	0.48
19.413303	-6.9618125	0.9078534	0.47
19.412275	-6.892805	0.90783787	0.46
19.407246	-6.8227973	0.9068219	0.46
19.39522	-6.7497897	0.9048053	0.48
19.39919	-6.682782	0.90479	0.48
19.379177	-6.6417775	0.90378064	0.49
19.38115	-6.5747705	0.9027652	0.52
19.35812	-6.4987626	0.90174764	0.59
19.362064	-6.3657475	0.8997168	0.5
19.338036	-6.2907395	0.8986993	0.62
19.343008	-6.2247324	0.8976838	0.27
16.528028	-5.2946496	0.7974688	0.26
16.662998	-5.2796464	0.8014647	0.19
19.320938	-6.0507135	0.8956427	0.22
19.32791	-5.9867063	0.8946275	0.48
19.32388	-5.918699	0.8936113	0.5
19.290852	-5.8426905	0.89259315	0.68
17.298845	-5.1826305	0.8214388	0.3
17.31483	-5.157627	0.82143265	0.3
19.364779	-5.6996737	0.89355856	0.42
19.531748	-5.681671	0.8985538	0.35
19.687717	-5.659667	0.90354806	0.52
19.869688	-5.6446643	0.90854394	0.33
20.023657	-5.6196604	0.9135375	0.52
20.222626	-5.606658	0.92053384	0.32
20.356611	-5.6096573	0.9245342	0.5
20.549582	-5.593654	0.93052983	0.31
20.72355	-5.570651	0.93652374	0.48
20.89152	-5.545647	0.9415172	0.38
21.086489	-5.525644	0.9475117	0.43
21.221458	-5.489639	0.95150244	0.58
23.056429	-5.9236765	1.0156052	0.21
22.410406	-5.683654	0.9925475	0.18
22.437376	-5.615646	0.99253064	0.38
22.433348	-5.5396376	0.9915118	0.48
22.44932	-5.46863	0.9914942	0.36
22.43729	-5.391621	0.990475	0.43
22.65626	-5.3686175	0.99746865	0.38
22.865244	-5.379618	1.004471	0.41
23.088213	-5.355614	1.0114644	0.38
23.315182	-5.3306103	1.0194575	0.38
23.537151	-5.303606	1.0264502	0.39
23.77012	-5.277602	1.033443	0.44
23.898092	-5.226596	1.0374298	0.45
24.25806	-5.225594	1.0494287	0.19
24.874043	-5.3166018	1.0704502	0.32
24.863012	-5.232592	1.0694289	0.41
24.896984	-5.158584	1.0704101	0.34
25.235952	-5.1455812	1.081406	0.5
25.420923	-5.0995755	1.0873939	0.29
25.744892	-5.080572	1.0973883	0.38
26.031862	-5.051568	1.1073802	0.31
26.300846	-5.061568	1.1163821	0.47
27.74381	-5.2475834	1.1654264	0.2
27.69578	-5.147572	1.1634009	0.53
27.66875	-5.053562	1.161377	0.4
27.646723	-4.9595523	1.1603531	0.41
27.703693	-4.8795433	1.1613322	0.37
28.087677	-4.901544	1.1743371	0.37
28.411646	-4.865539	1.1853272	0.37
28.726616	-4.8265343	1.1953164	0.36
29.035585	-4.7845287	1.205305	0.33
29.381554	-4.7465234	1.2162944	0.51
45.988464	-7.26675	1.7849138	0.18
46.003433	-7.120735	1.7848773	0.41
45.96942	-7.041727	1.7838575	0.25
45.955395	-6.8917117	1.7818198	0.2
45.955368	-6.744697	1.7817829	0.41
45.94034	-6.5946817	1.779745	0.25
45.915314	-6.4436665	1.7787068	0.2
45.925285	-6.298651	1.77867	0.42
45.90327	-6.221644	1.7766505	0.25
45.889244	-6.0736284	1.775613	0.26
45.864216	-5.923613	1.7745746	0.2
19.042263	-2.414293	0.85870063	0.41
19.034233	-2.3522856	0.8586833	0.2
19.037199	-2.2912781	0.85766613	0.28
19.050169	-2.2322712	0.8586495	0.33
19.026154	-2.1992671	0.8576403	0.33
19.005123	-2.1362596	0.85662264	0.32
19.003094	-2.0762525	0.85660565	0.29
18.996063	-2.0152452	0.85558844	0.24
18.91503	-1.946237	0.8525691	0.99
18.880999	-1.8832295	0.8515513	0.99
18.876968	-1.8222221	0.8505339	0.99
18.855953	-1.7912184	0.85052514	0.99
18.840923	-1.730211	0.8495077	0.99
18.90389	-1.6752042	0.85149175	0.74
18.89986	-1.615197	0.8514745	0.32
18.892828	-1.5551896	0.8504573	0.4
18.869797	-1.4931822	0.84943944	0.31
18.857782	-1.4631786	0.84943086	0.31
18.86975	-1.4041715	0.84941375	0.46
18.828718	-1.3411638	0.84739566	0.18
18.68669	-1.2731558	0.8423763	0.0
47.735622	-3.0603166	1.8278266	0.0
48.61059	-2.9623058	1.8567998	0.0
49.51556	-2.861295	1.8867724	0.0
50.460545	-2.8352916	1.9187648	0.0
49.299515	-2.6152697	1.878707	0.0
49.383484	-2.4642541	1.8816667	0.08
48.981457	-2.2902362	1.8676203	0.14
49.156425	-2.143221	1.8735808	0.22
49.050396	-1.9842048	1.8695382	0.21
47.045364	-1.7561822	1.8014779	0.16
47.07135	-1.6831745	1.8024583	0.36
46.64532	-1.522158	1.7874149	0.24
46.72529	-1.3771429	1.7903756	0.18
46.70326	-1.2301278	1.7893358	0.15
37.285233	-0.8700931	1.4702414	0.12
46.8242	-0.9380974	1.7932564	0.21
47.015182	-0.86809003	1.7992374	0.39
48.64115	-0.745077	1.8542033	0.2
48.687122	-0.5920612	1.8561617	0.16
48.629093	-0.4390454	1.85412	0.25
48.926056	-0.28802973	1.8640788	0.18
49.000027	-0.13401385	1.8660368	0.27
48.87797	0.12601297	1.5519655	0.2
49.238956	0.20402098	1.5619441	0.28
49.481926	0.3610371	1.567901	0.27
49.644894	0.51805323	1.5728579	0.26
49.748863	0.67506933	1.5758147	0.0
66.39375	1.6231619	2.03356	0.0
76.32574	9.097894	2.3185093	0.0
[truncated: 118,805 more rows]
