# Supplementary material for: Density-equalized RANDT scan matching with integrated outlier removal and point density uniformity
Source: PLoS One. 2026 Apr 28;21(4):e0345709. doi: 10.1371/journal.pone.0345709 (PMC13124066; doi:10.1371/journal.pone.0345709)
Supplement: S2 Dataset — Processed LiDAR data converted into CSV format, including spatial coordinates and associated attributes such as intensity values, used for analysis in this study. (ZIP) [file pone.0345709.s002.zip › Velodyne_CSV/000558.csv]

X	Y	Z	Intensity
49.01599	0.09700077	1.8669885	0.16
49.00398	0.25100198	1.8659703	0.3
49.072964	0.40500322	1.8689519	0.0
49.168945	0.56100446	1.8719335	0.0
78.567505	8.472061	2.8799987	0.0
78.3815	8.702063	2.8749716	0.0
76.19048	8.579062	2.8009865	0.0
75.95047	8.793064	2.7939615	0.0
75.769455	9.014065	2.7879355	0.0
76.036446	9.288067	2.7979033	0.0
75.91043	9.515069	2.7948768	0.0
75.573395	9.955071	2.7858255	0.0
73.80439	9.839071	2.7258394	0.0
76.12937	10.394074	2.8057742	0.0
73.810356	10.313074	2.7277842	0.0
75.75034	10.827078	2.7957237	0.0
73.95333	10.807078	2.7347267	0.0
75.38232	11.258081	2.784674	0.0
74.878296	11.423082	2.7686548	0.0
74.16029	11.433083	2.744654	0.0
55.185272	8.678067	2.0969787	0.12
55.118256	8.845068	2.0959592	0.1
55.017242	9.007069	2.0929408	0.14
54.914227	9.16707	2.090922	0.09
54.79621	9.324072	2.087904	0.0
54.541203	9.369072	2.078899	0.0
54.32219	9.507073	2.0728831	0.0
54.253174	9.671074	2.0718644	0.0
54.16316	9.830075	2.0698462	0.0
46.33114	8.555068	1.8009962	0.0
46.117123	8.666069	1.7949835	0.0
46.11411	8.81507	1.7959665	0.0
44.2981	8.539068	1.733999	0.06
44.363083	8.69607	1.736981	0.0
44.37307	8.843072	1.7379642	0.0
44.535057	9.021072	1.7449439	0.11
44.53604	9.167073	1.7459271	0.12
44.49703	9.305075	1.7449116	0.09
44.379013	9.426075	1.7418978	0.0
44.374004	9.498076	1.7428895	0.0
44.361988	9.641077	1.7428733	0.0
44.463974	9.810079	1.7478541	0.07
44.30396	9.920079	1.7428418	0.15
43.761944	9.94308	1.7258397	0.09
43.825928	10.103081	1.7288216	0.14
44.00692	10.217082	1.7358085	0.0
44.318905	10.437084	1.7477834	0.0
44.16189	10.546084	1.7427713	0.12
33.79587	8.177071	1.384048	0.18
33.890854	8.313071	1.3880327	0.0
33.82384	8.409073	1.387022	0.16
33.696827	8.490073	1.383013	0.19
33.73282	8.555075	1.3850058	0.26
33.705803	8.661076	1.384994	0.18
32.108788	8.357074	1.3300298	0.18
45.39678	11.9790945	1.7956098	0.16
45.485764	12.156096	1.79959	0.32
45.383747	12.282097	1.7975762	0.19
45.452732	12.454099	1.8015571	0.24
45.452724	12.530099	1.8015486	0.3
45.44971	12.6831	1.8035318	0.29
45.463696	12.841101	1.8055143	0.31
45.45168	12.992102	1.8064977	0.31
45.419666	13.1381035	1.8064817	0.23
45.42865	13.295105	1.8084645	0.51
18.018627	5.2880583	0.8433899	0.11
18.022612	5.351059	0.84438306	0.36
18.017597	5.4110594	0.84437656	0.35
18.040583	5.48006	0.84636897	0.42
45.36158	13.97511	1.8123906	0.27
45.346565	14.126111	1.8133743	0.32
45.31355	14.272113	1.8143585	0.3
45.315544	14.351112	1.8153499	0.3
45.312527	14.507113	1.816333	0.31
45.29851	14.660115	1.8173167	0.31
45.271496	14.808116	1.8183008	0.34
45.24948	14.959117	1.8192846	0.23
17.946453	5.9790654	0.84831536	0.45
45.263462	15.200119	1.8222587	0.26
45.236446	15.350121	1.8222429	0.29
30.12042	10.317092	1.2848201	0.3
29.716406	10.283092	1.2708248	0.29
29.40839	10.279092	1.2618262	0.38
29.132376	10.286092	1.2528262	0.32
28.78036	10.263091	1.2408297	0.27
28.408352	10.180092	1.2288396	0.31
28.391336	10.275092	1.2288297	0.58
28.272322	10.332092	1.2258241	0.3
27.02529	10.069092	1.1828558	0.38
25.827274	9.713091	1.1408972	0.25
25.561258	9.7050905	1.1328989	0.55
25.21125	9.617089	1.1209093	0.23
24.280235	9.348088	1.0879408	0.41
24.061218	9.351089	1.0809413	0.34
23.778204	9.327088	1.0719448	0.3
23.379189	9.255089	1.057954	0.36
23.129173	9.240089	1.0499566	0.27
22.963158	9.25709	1.0449555	0.3
22.91915	9.28109	1.0439532	0.38
22.910135	9.361091	1.0449451	0.37
22.832119	9.413091	1.0429401	0.39
22.605104	9.402092	1.0359422	0.36
22.36209	9.383092	1.0279454	0.43
22.137074	9.371092	1.0209477	0.3
21.959066	9.336092	1.0149521	0.43
21.95105	9.414092	1.0159442	0.29
21.933035	9.488092	1.0159369	0.54
21.84002	9.530093	1.0139332	0.32
21.702005	9.551093	1.0099319	0.5
21.52999	9.555095	1.0049324	0.36
21.333982	9.508094	0.9979382	0.37
21.117968	9.492094	0.990941	0.43
20.904951	9.474094	0.983944	0.31
20.719936	9.469094	0.9789456	0.38
20.69792	9.538095	0.97893894	0.61
20.880905	9.702096	0.9869217	0.58
20.47589	9.592096	0.972935	0.24
20.29088	9.544095	0.9659409	0.24
20.065866	9.515096	0.95894516	0.12
19.366835	9.332095	0.9349676	0.51
19.20282	9.327095	0.9299692	0.41
19.026804	9.315095	0.9249716	0.35
18.83379	9.294095	0.917975	0.43
18.68678	9.258096	0.9129795	0.35
18.416767	9.196095	0.9039874	0.45
18.27675	9.198096	0.89998835	0.31
18.099735	9.180097	0.89399135	0.5
17.940722	9.170096	0.88999355	0.32
17.775705	9.156096	0.8839962	0.52
17.63869	9.155096	0.87999743	0.34
17.540682	9.139096	0.87699974	0.5
17.547667	9.213098	0.87799275	0.39
17.548653	9.284099	0.8799861	0.41
17.532635	9.347098	0.8799804	0.53
17.52262	9.412099	0.88097453	0.4
17.517605	9.4811	0.8819682	0.41
17.50059	9.5421	0.8819627	0.52
17.522581	9.590101	0.8839581	0.38
17.504566	9.6521015	0.8839526	0.51
17.49455	9.718102	0.8849467	0.4
17.490536	9.788102	0.8859404	0.41
17.47352	9.851103	0.8859349	0.41
17.457504	9.915104	0.8869292	0.53
17.494497	9.972104	0.8889237	0.39
17.471483	10.0321045	0.8889186	0.49
17.490467	10.116105	0.89091086	0.36
17.473452	10.180106	0.89190537	0.47
17.472437	10.253107	0.89289886	0.36
17.459421	10.319107	0.8938932	0.47
17.482414	10.370108	0.89588845	0.36
17.467398	10.435108	0.8958829	0.47
17.463383	10.507109	0.89687663	0.36
17.448368	10.57311	0.897871	0.46
17.442352	10.64511	0.8988648	0.36
17.434338	10.715111	0.8998589	0.55
17.435322	10.791112	0.9018523	0.68
17.545315	10.898111	0.9068417	0.33
17.541298	10.972113	0.90783536	0.32
17.532282	11.043114	0.90882945	0.32
17.516266	11.110113	0.90982395	0.32
17.513252	11.185115	0.9108176	0.32
17.513237	11.263115	0.911811	0.37
17.499222	11.332115	0.9128054	0.31
17.511213	11.379115	0.9138013	0.36
17.499199	11.450116	0.9147955	0.31
17.481182	11.5171175	0.9157902	0.32
17.483168	11.597117	0.91778356	0.38
17.468153	11.666119	0.91877806	0.31
17.463137	11.742119	0.91977185	0.32
17.47313	11.789119	0.92076784	0.37
17.449114	11.85312	0.92076296	0.31
17.4541	11.93712	0.9227561	0.19
17.437084	12.005121	0.9237508	0.37
17.338068	12.018121	0.9217514	0.44
17.313051	12.081122	0.9217467	0.5
17.296036	12.151122	0.9227414	0.6
17.317028	12.206123	0.9247367	0.34
17.301014	12.276123	0.92573136	0.45
17.304998	12.361124	0.92672455	0.35
17.282982	12.428125	0.9277197	0.44
17.274967	12.504125	0.92871386	0.43
17.257952	12.575126	0.9297086	0.43
17.250937	12.653126	0.9317027	0.44
17.257929	12.700127	0.9326989	0.43
17.246914	12.776127	0.93369323	0.41
17.2489	12.861128	0.93568665	0.43
17.238884	12.938128	0.936681	0.43
17.218866	13.008129	0.937676	0.43
17.210852	13.08713	0.93867016	0.39
17.226843	13.14213	0.94066566	0.42
17.213827	13.218131	0.9416602	0.41
17.217813	13.308131	0.9436534	0.39
17.197798	13.379131	0.9446485	0.39
17.174782	13.4481325	0.9456439	0.46
17.187767	13.545133	0.9476364	0.32
17.163752	13.614134	0.9486319	0.46
17.163744	13.6581335	0.94962865	0.64
17.27973	13.840135	0.9566128	0.36
17.264713	13.917135	0.95760757	0.35
17.251696	13.996137	0.95860213	0.35
17.23368	14.072136	0.9605971	0.3
17.221666	14.152138	0.96159166	0.35
17.24166	14.214137	0.96358675	0.35
17.236643	14.301138	0.9655807	0.34
17.217628	14.377138	0.9665758	0.34
17.208612	14.462139	0.96757007	0.34
17.201597	14.548141	0.96956426	0.34
17.189583	14.63114	0.97155875	0.33
17.168568	14.707141	0.97255397	0.32
17.18256	14.7651415	0.97354966	0.23
17.194542	14.870142	0.9765421	0.29
17.110527	14.891142	0.9745429	0.43
17.04651	14.931143	0.9735419	0.4
17.029497	15.010143	0.975537	0.49
17.02248	15.100144	0.9775311	0.43
17.014465	15.188144	0.9785255	0.35
17.028458	15.249145	0.980521	0.45
17.016443	15.335145	0.9825157	0.37
16.996428	15.414145	0.98351103	0.45
16.99341	15.509147	0.98550487	0.37
16.966394	15.583147	0.9865008	0.45
16.96938	15.683147	0.98949426	0.35
16.960365	15.775147	0.9904886	0.45
16.970358	15.834148	0.99248457	0.37
16.948341	15.913149	0.99348015	0.43
16.950327	16.016151	0.9964736	0.36
16.93531	16.10215	0.99746865	0.43
16.935293	16.204151	1.0004622	0.35
16.91228	16.28515	1.0014579	0.43
16.897263	16.373152	1.0034529	0.35
16.918257	16.445152	1.0054477	0.36
16.94424	16.574152	1.0094391	0.65
16.971226	16.706154	1.0124302	0.33
16.98721	16.826155	1.0164223	0.3
16.989193	16.935154	1.0184157	0.32
16.964178	17.016157	1.0204116	0.31
16.97917	17.086157	1.022407	0.31
16.972155	17.186157	1.0244013	0.31
16.94614	17.268156	1.0253973	0.31
16.942123	17.372158	1.0283914	0.3
16.92911	17.469158	1.0303861	0.3
16.911095	17.56116	1.0323815	0.3
16.881077	17.64016	1.033378	0.21
16.91507	17.731161	1.0363716	0.16
16.846054	17.77016	1.0353719	0.42
16.781038	17.81416	1.0353718	0.34
16.761023	17.90516	1.0373675	0.5
16.744007	18.000162	1.0393628	0.37
16.728992	18.098162	1.0413579	0.38
16.746984	18.174162	1.043353	0.38
16.727968	18.268162	1.0453486	0.38
16.720953	18.377165	1.047343	0.37
16.696938	18.466164	1.049339	0.38
16.654922	18.536163	1.0503371	0.37
16.642906	18.641167	1.0523319	0.4
16.635891	18.751165	1.0553263	0.39
16.639883	18.815166	1.0573227	0.4
16.633867	18.929167	1.059317	0.41
16.626852	19.041168	1.0623115	0.4
16.606836	19.139168	1.0643072	0.4
16.594822	19.247168	1.0673022	0.34
16.583805	19.357168	1.0692971	0.58
16.59879	19.49917	1.0732893	0.17
16.62078	19.58717	1.0762838	0.39
16.581766	19.66517	1.0772816	0.34
16.546751	19.75017	1.078279	0.42
16.536736	19.864172	1.0812738	0.34
16.51372	19.964172	1.08327	0.4
16.507702	20.08517	1.0862644	0.4
16.498688	20.204174	1.0892589	0.39
16.51168	20.284174	1.0922545	0.39
16.496664	20.396173	1.0942498	0.38
16.47765	20.504173	1.0972457	0.39
16.492632	20.656176	1.1012379	0.35
16.489616	20.786175	1.1042318	0.38
16.4796	20.909176	1.1072266	0.38
16.487595	20.986177	1.1102227	0.37
16.47358	21.104177	1.1132181	0.43
16.464563	21.230177	1.1162128	0.31
16.435547	21.331177	1.1182097	0.53
16.539532	21.60618	1.127192	0.36
16.529516	21.73518	1.1311868	0.34
16.5145	21.857182	1.1341823	0.35
16.532494	21.95318	1.1371772	0.35
16.511477	22.069181	1.1391733	0.34
16.49346	22.190182	1.142169	0.34
16.479445	22.317183	1.1451643	0.34
16.46643	22.448183	1.1491594	0.28
16.438414	22.558184	1.1511563	0.34
16.350397	22.585182	1.1501601	0.38
16.31839	22.615183	1.1501606	0.41
16.312374	22.757185	1.1541551	0.38
16.29236	22.882185	1.1571511	0.41
13.363348	18.887167	0.99047923	0.31
13.292333	18.912169	0.9894823	0.41
13.250318	18.97917	0.99048203	0.34
13.353309	19.19217	0.9984677	0.42
13.315293	19.26517	0.9994671	0.24
16.22927	23.648188	1.1771244	0.37
16.215256	23.788189	1.1811198	0.38
16.19424	23.91919	1.1841161	0.38
16.176226	24.05419	1.1871121	0.35
16.155209	24.188189	1.1911083	0.38
16.175201	24.30019	1.1941029	0.48
16.280186	24.62619	1.2050844	0.31
16.26717	24.775192	1.2090797	0.3
16.251154	24.920193	1.2130755	0.31
16.234138	25.067192	1.2170713	0.3
16.210123	25.204193	1.221068	0.31
16.184107	25.337194	1.2240648	0.27
16.211098	25.469194	1.2280586	0.21
16.152082	25.552195	1.2290595	0.44
16.045067	25.560194	1.2280663	0.41
16.029053	25.714195	1.2320621	0.37
16.017035	25.876196	1.2360575	0.36
15.99502	26.023197	1.240054	0.36
15.9710045	26.167196	1.2440509	0.36
15.996997	26.304197	1.2480446	0.36
15.975981	26.456196	1.252041	0.36
15.960964	26.6202	1.2570368	0.35
15.942948	26.7802	1.2610329	0.36
15.909933	26.917198	1.2650309	0.36
15.892917	27.0832	1.269027	0.31
15.875901	27.2502	1.274023	0.5
15.983893	27.5352	1.2840065	0.3
15.990877	27.747202	1.2899996	0.33
15.968862	27.912203	1.2949961	0.32
15.949845	28.082203	1.2989924	0.32
15.922831	28.242203	1.3039898	0.28
15.903814	28.417204	1.307986	0.19
15.902806	28.519203	1.3109831	0.36
15.79279	28.532204	1.3099911	0.42
15.754775	28.676205	1.3139899	0.35
15.737759	28.861204	1.3189859	0.34
15.713742	29.033205	1.3239831	0.34
15.695726	29.220205	1.3289793	0.31
15.645711	29.347206	1.3319798	0.43
15.657703	29.481207	1.3359753	0.34
15.632687	29.659206	1.3409725	0.34
15.607671	29.839207	1.3459697	0.29
15.584655	30.025208	1.3509667	0.39
15.55664	30.202208	1.3559644	0.29
18.669613	36.537228	1.594549	0.34
18.522596	36.53323	1.5915611	0.34
18.432589	36.496227	1.5895694	0.34
18.284575	36.488228	1.586582	0.34
18.134558	36.47323	1.584595	0.34
17.992542	36.47623	1.5826068	0.34
17.848526	36.47223	1.5796192	0.34
17.694511	36.447224	1.5766329	0.34
17.546495	36.434223	1.5746459	0.3
17.474487	36.429226	1.5726522	0.4
13.334487	28.012197	1.2562044	0.19
13.2844715	28.136198	1.2592059	0.41
17.03144	36.380226	1.5656921	0.2
12.97144	27.925198	1.2482383	0.3
12.893425	27.987198	1.249244	0.41
12.838408	28.100199	1.2522464	0.25
12.666402	27.838196	1.2412676	0.18
12.509387	27.723196	1.2362843	0.55
12.497371	27.930197	1.242281	0.25
12.482354	28.1342	1.2482783	0.2
12.04834	27.388195	1.2193335	0.34
11.862325	27.195194	1.2103548	0.28
11.823318	27.222195	1.211358	0.41
11.771302	27.337194	1.2143605	0.2
11.578286	27.123194	1.204383	0.41
11.879269	28.075197	1.2383362	0.25
11.744253	27.999197	1.2343506	0.34
11.631238	27.975197	1.2323619	0.31
11.530223	27.980194	1.2313718	0.41
11.711213	28.548197	1.2513438	0.31
15.023181	36.969223	1.5568683	0.21
14.982164	37.20222	1.5628684	0.34
14.948149	37.457222	1.5708673	0.32
14.914132	37.71722	1.5788662	0.32
14.878116	37.97422	1.5858657	0.32
14.8531	38.26322	1.5948634	0.32
14.879091	38.510223	1.6028568	0.34
14.838075	38.768227	1.6108569	0.32
14.959058	39.455227	1.6338334	0.0
15.527039	41.34623	1.7007449	0.07
14.894025	40.040226	1.6518312	0.15
14.950009	40.581226	1.6698171	0.17
14.791993	40.546227	1.6668344	0.32
14.717985	40.539227	1.6658423	0.34
14.644969	40.737225	1.6708472	0.32
14.610952	41.047226	1.6798465	0.3
14.573936	41.354225	1.6898462	0.3
14.53492	41.662228	1.6988461	0.3
14.498903	41.98423	1.7088457	0.3
14.450887	42.27523	1.7178472	0.3
14.618877	42.989227	1.7428192	0.12
14.71786	43.73023	1.7667985	0.18
14.547828	44.14023	1.7788124	0.47
14.400812	44.15923	1.7778288	0.2
11.904813	36.88921	1.518201	0.34
11.930805	37.168213	1.5271949	0.13
14.25477	44.90723	1.7998366	0.16
14.195754	45.21523	1.8098398	0.14
11.627757	37.434208	1.5332266	0.21
11.492741	37.41521	1.5312427	0.21
11.321726	37.27321	1.5242643	0.27
14.266686	47.525234	1.8848059	0.23
14.162679	47.450233	1.8818191	0.23
14.020663	47.51723	1.8818353	0.21
13.961647	47.872234	1.8928388	0.28
13.917629	48.284233	1.90584	0.27
13.861613	48.666233	1.917843	0.0
13.912595	49.435234	1.9438294	0.13
14.030577	50.46224	1.9778053	0.11
13.929569	50.407238	1.9758183	0.16
13.772553	50.45323	1.9758372	0.21
13.686537	50.768234	1.984845	0.16
13.63052	51.201233	1.9988482	0.16
13.576504	51.64823	2.0128515	0.1
13.519486	52.098232	2.0268548	0.0
13.457469	52.540234	2.040859	0.13
11.48248	45.112217	1.7811714	0.12
11.440463	45.54722	1.7951734	0.0
11.182448	45.117218	1.77921	0.0
13.577407	55.545235	2.1408198	0.06
10.863418	45.03922	1.774252	0.18
13.219375	55.592236	2.1388664	0.0
13.222366	55.996235	2.1528633	0.0
13.157349	56.516235	2.168868	0.0
13.097332	57.068237	2.1868722	0.0
13.305312	58.826237	2.2468328	0.0
13.123296	58.882236	2.246857	0.13
12.93628	58.913235	2.246882	0.0
12.821263	59.278236	2.2578952	0.11
12.708246	59.662235	2.2699084	0.0
12.901235	61.039238	2.3168738	0.11
12.879216	61.897236	2.3448718	0.0
12.684201	61.935238	2.3448985	0.0
12.566184	62.357235	2.3579125	0.0
12.493167	63.016235	2.3799193	0.0
12.408149	63.638237	2.3999279	0.0
12.587137	65.101234	2.4488952	0.0
12.4091215	65.282234	2.4539194	0.0
12.258104	65.612236	2.4639394	0.0
1.4622215	8.160147	0.48975587	0.33
1.4372066	8.165147	0.48975947	0.27
1.4241989	8.167147	0.48976135	0.61
1.4331826	8.377147	0.49675915	0.0
9.76302	58.877216	2.2253304	0.0
9.590004	58.987217	2.2283554	0.0
9.538985	59.857216	2.2573597	0.0
9.272971	59.38722	2.240401	0.0
9.073956	59.337215	2.237431	0.0
11.519901	76.169235	2.812004	0.0
11.294885	76.30224	2.8150375	0.0
11.159867	77.06324	2.8400555	0.0
11.157846	78.794235	2.8980503	0.0
10.9508295	79.12524	2.908081	0.0
8.535745	72.54321	2.6774752	0.0
8.378727	73.191216	2.6984985	0.0
7.70369	72.31322	2.6666083	0.0
7.5646715	73.18821	2.695629	0.0
7.415653	74.02521	2.7236512	0.0
0.82545197	26.464157	1.1038312	0.14
0.7414368	26.429157	1.1028463	0.39
0.64942247	26.073156	1.0908631	0.29
0.56740713	26.053154	1.089878	0.34
0.48639145	26.115154	1.0918925	0.47
0.41137442	26.630154	1.1099057	0.27
0.32835913	26.631155	1.1099209	0.28
0.2873511	26.721155	1.1129283	0.42
0.2033353	26.792152	1.1149436	0.0
0.03530458	26.809153	1.1159748	0.0
-0.011638668	4.1861515	0.35100248	0.0
-0.024653772	4.188152	0.3510049	0.12
-0.03867002	4.1921515	0.35100755	0.1
-0.05168509	4.192152	0.35101	0.39
-0.063699335	4.1681523	0.35001227	0.0
-0.07771563	4.1711526	0.35001493	0.0
-0.090730414	4.1831527	0.35101742	0.05
-0.24179304	7.674152	0.46904323	0.73
-0.26580858	7.660152	0.4680479	0.59
-0.2928365	7.1671524	0.45205364	0.35
-0.31485185	7.1541524	0.45105797	0.64
-0.324859	7.1371527	0.45105997	0.18
-0.34787458	7.1401525	0.4510645	0.29
-0.36988968	7.133153	0.45106885	0.38
-0.39190468	7.132153	0.45107323	0.38
-0.4149203	7.133153	0.45107782	0.29
-0.43893567	7.157153	0.45208257	0.39
-0.46195114	7.160153	0.4520872	0.52
-0.4729587	7.157153	0.4520894	0.54
-0.4949736	7.1561537	0.45209387	0.66
-0.516989	7.1481533	0.45109835	0.8
-0.53900415	7.1431537	0.45110282	0.8
-0.5650196	7.1831536	0.45310807	0.87
-0.58603495	7.1611533	0.4521124	0.88
-0.60605	7.1311536	0.45111656	0.91
-0.6170579	7.1221538	0.45111886	0.91
-0.63807327	7.104154	0.45012322	0.92
-0.66008854	7.098154	0.4501278	0.91
-0.6811032	7.090154	0.4501322	0.92
-0.7061186	7.116154	0.45113736	0.91
-0.7341341	7.1681542	0.45314315	0.86
-0.7421417	7.133154	0.4521449	0.8
-0.76515716	7.134154	0.45214975	0.77
-0.78717226	7.130154	0.4521544	0.76
-0.8091873	7.1271544	0.45215908	0.76
-0.83320314	7.1311545	0.45216417	0.75
-0.85621846	7.1341543	0.4521691	0.74
-0.8772332	7.1251545	0.45217362	0.72
-0.8892412	7.1261544	0.4521762	0.65
-0.9112565	7.1191545	0.45218098	0.56
-0.9342716	7.1241546	0.45218593	0.57
-0.9562866	7.1211543	0.45219073	0.59
-0.97930217	7.1201544	0.45219573	0.6
-1.0013174	7.113155	0.45220056	0.58
-1.0223325	7.102155	0.4522052	0.62
-1.0453476	7.105155	0.45221025	0.58
-1.0563552	7.103155	0.4522127	0.52
-1.081371	7.114155	0.45221817	0.51
-1.1033864	7.106155	0.4522231	0.49
-1.1254016	7.101155	0.452228	0.52
-1.1434166	7.072155	0.45123217	0.69
-1.2084332	7.326155	0.46024573	0.44
-1.2244408	7.350155	0.4612492	0.34
-1.2504562	7.362155	0.46225503	0.4
-1.2744713	7.366155	0.46226043	0.37
-1.2964869	7.352155	0.4622655	0.45
-1.3225023	7.364155	0.46227133	0.37
-1.3425169	7.346155	0.46227598	0.39
-1.3645322	7.336155	0.46128103	0.45
-1.3805401	7.357155	0.46228462	0.35
-1.4045557	7.355155	0.46229017	0.43
-1.4235702	7.333155	0.46229464	0.4
-1.4475859	7.330155	0.4623002	0.41
-1.4736013	7.341155	0.4623062	0.36
-1.4936163	7.321155	0.46231097	0.43
-1.5196316	7.3321548	0.46231696	0.38
-1.5346391	7.347155	0.46332037	0.45
-1.5586544	7.346155	0.463326	0.3
-1.5776695	7.3241553	0.46233064	0.5
-1.6066854	7.342155	0.46333733	0.32
-1.6247004	7.3161554	0.4623418	0.53
-1.6537154	7.3401556	0.4633485	0.32
-1.6797308	7.3461556	0.46435463	0.5
-1.6907386	7.3401556	0.46435732	0.52
-1.7127535	7.3311553	0.46436262	0.5
-1.7397689	7.3431554	0.46436903	0.51
-1.7597841	7.3241553	0.46437398	0.53
-1.7857991	7.332155	0.46438017	0.52
-1.8128148	7.3401556	0.46538666	0.55
-1.818822	7.3171554	0.46438828	0.53
-1.8448377	7.3211555	0.46439457	0.53
-1.8698528	7.3231554	0.46540067	0.52
-1.8898681	7.3061557	0.4644057	0.5
-1.910883	7.2941556	0.46441093	0.7
-1.928898	7.2711554	0.46341556	0.38
-1.9519136	7.2631555	0.46342131	0.41
-1.961921	7.2561555	0.46342385	0.4
-1.9869365	7.2571554	0.46343002	0.4
-2.0249517	7.3071556	0.465439	0.43
-2.0979679	7.476155	0.47245556	0.34
-2.1209831	7.467155	0.4724614	0.53
-2.1449983	7.462155	0.47246745	0.34
-2.1680133	7.456155	0.4724733	0.46
-2.188021	7.481155	0.47347805	0.34
-2.2020366	7.440155	0.471482	0.54
-2.2370515	7.473155	0.4734905	0.33
-2.258067	7.458155	0.473496	0.45
-2.2820823	7.451155	0.4735022	0.34
-2.3010972	7.432155	0.47250724	0.53
-2.3321126	7.448155	0.47351497	0.33
-2.3381205	7.425155	0.47251678	0.52
-2.3711357	7.4481544	0.47352496	0.33
-2.3921509	7.433155	0.47353056	0.52
-2.4161658	7.4301543	0.47353676	0.34
-2.439181	7.4201546	0.47354284	0.54
-2.4691963	7.4331546	0.4745505	0.34
-2.4882116	7.4121547	0.47355565	0.45
-2.5062196	7.4251547	0.4745602	0.43
-2.5312343	7.4251547	0.47456673	0.43
-2.5532498	7.4111543	0.47457266	0.43
-2.5772648	7.4071546	0.474579	0.43
-2.60428	7.4091544	0.47558606	0.43
-2.6272957	7.3981543	0.4745923	0.42
-2.645303	7.4131546	0.47559682	0.44
-2.6703184	7.4091544	0.4756035	0.43
-2.6983335	7.4131546	0.4766109	0.35
-2.7163484	7.3921547	0.47561598	0.44
-2.7463636	7.4021544	0.47662383	0.35
-2.7683787	7.3901544	0.47662988	0.44
-2.801394	7.407154	0.47763845	0.35
-2.817409	7.380154	0.4766432	0.53
-2.840417	7.405154	0.47764897	0.33
-2.8614323	7.389154	0.47765487	0.44
-2.8834476	7.376154	0.47766104	0.43
-2.9064622	7.369154	0.4776674	0.43
-2.941478	7.387154	0.47867656	0.43
-2.9634929	7.376154	0.47868276	0.44
-2.9865084	7.365154	0.47868922	0.41
-3.0025158	7.373154	0.47869343	0.42
-3.0265312	7.364154	0.47870016	0.42
-3.0525465	7.3621535	0.47870734	0.43
-3.0885615	7.3831534	0.48071685	0.34
-3.1055765	7.3591537	0.479722	0.5
-3.1355915	7.3661537	0.48073015	0.32
-3.1445997	7.3541536	0.47973287	0.51
-3.1796153	7.3711534	0.48074225	0.34
-3.1966298	7.3481536	0.4807474	0.58
-3.228645	7.358153	0.48175615	0.58
-3.2466605	7.336153	0.4807616	0.7
-3.2816756	7.353153	0.48177105	0.36
-3.3026905	7.3391533	0.48177722	0.46
-3.320698	7.348153	0.48278207	0.36
-3.3427134	7.334153	0.48278856	0.47
-3.3777292	7.349153	0.4827981	0.36
-3.3997443	7.3361526	0.4828046	0.46
-3.427759	7.3371525	0.48381254	0.34
-3.449774	7.3241525	0.48381907	0.46
-3.4777892	7.3241525	0.48382702	0.36
-3.4907973	7.3201528	0.4838308	0.46
-3.523812	7.3311524	0.48483995	0.44
-3.5468273	7.3201528	0.4848468	0.44
-3.5778425	7.325152	0.48585558	0.35
-3.5988574	7.310152	0.48586196	0.45
-3.6278727	7.311152	0.48587027	0.35
-3.650888	7.3001523	0.4858772	0.45
-3.6768956	7.3231516	0.4868841	0.36
-3.6979105	7.3081517	0.48689055	0.45
-3.7299263	7.3121514	0.4878997	0.35
-3.7509413	7.2971516	0.4869062	0.45
-3.776956	7.2921515	0.48791388	0.44
-3.807972	7.294152	0.48792288	0.36
-3.8299866	7.282151	0.4879296	0.55
-3.8519943	7.296151	0.48893568	0.34
-3.8750093	7.284151	0.48894274	0.44
-3.9020247	7.279151	0.48895082	0.43
-3.9280398	7.273151	0.48895863	0.43
-3.959055	7.275151	0.4899677	0.41
-3.9850702	7.268151	0.48997557	0.42
-4.0140853	7.267151	0.4909842	0.42
-4.0320926	7.2731504	0.49098936	0.42
-4.060108	7.2691503	0.49199778	0.44
-4.0821233	7.2551503	0.49100474	0.43
-4.1121387	7.2541504	0.4920137	0.42
-4.144153	7.25915	0.4930231	0.41
-4.1741686	7.2581496	0.4930321	0.42
-4.192177	7.26215	0.49303737	0.42
-4.2221913	7.26115	0.4940464	0.41
-4.2472067	7.2521496	0.49405417	0.41
-4.2722216	7.2431493	0.49406198	0.4
-4.308237	7.251149	0.49507257	0.4
-4.342252	7.257149	0.49608266	0.41
-4.3622675	7.2381487	0.49608934	0.4
-4.3842754	7.248149	0.4960957	0.43
-4.3982897	7.221149	0.4961008	0.48
-4.3853045	7.1491494	0.49409926	0.31
-4.3863196	7.101149	0.49210116	0.4
-4.384334	7.0491495	0.49110234	0.33
-4.4053493	7.0331497	0.4911093	0.32
-4.4253645	7.0161495	0.490116	0.48
-4.4573727	7.041149	0.49212494	0.3
-4.4983873	7.0571494	0.49313697	0.45
-4.5424027	7.077149	0.49414977	0.54
-4.575418	7.0791483	0.49515986	0.55
-4.602433	7.0721483	0.49516845	0.55
-4.625448	7.0591483	0.49517602	0.55
-4.656463	7.0581484	0.4961857	0.54
-4.673471	7.059148	0.4961909	0.55
-4.710486	7.0671477	0.4972021	0.56
-4.7395015	7.062147	0.4982113	0.56
-4.7635164	7.049147	0.49821928	0.56
-4.7905316	7.042147	0.49822795	0.57
-4.8255467	7.0451474	0.49923876	0.57
-4.847562	7.030147	0.49924624	0.56
-4.873569	7.044147	0.50025386	0.58
-4.9065843	7.0451465	0.50026417	0.56
-4.9306	7.0311465	0.5002723	0.55
-4.9606147	7.0271463	0.50128186	0.56
-4.9956303	7.0291457	0.5022928	0.58
-5.0196447	7.017146	0.50230086	0.59
-5.0546603	7.019146	0.5023118	0.59
-5.073668	7.0221453	0.5033177	0.58
-5.0986824	7.0101457	0.5033262	0.58
-5.131697	7.0101457	0.50433666	0.58
-5.164713	7.008145	0.50434726	0.57
-5.194728	7.0031447	0.505357	0.57
-5.2327433	7.0081444	0.5063689	0.56
-5.267758	7.0091443	0.50638	0.57
-5.2837653	7.007144	0.5073852	0.58
-5.312781	7.000144	0.5073948	0.57
-5.345796	6.9971437	0.50840557	0.58
-5.3718114	6.9851437	0.50841445	0.58
-5.4088264	6.9871435	0.50942624	0.57
-5.4438415	6.988143	0.50943744	0.57
-5.4698567	6.975143	0.5104464	0.57
-5.494864	6.9861426	0.510454	0.55
-5.5218787	6.9751425	0.5114632	0.56
-5.557894	6.974142	0.5114749	0.57
-5.5939097	6.974142	0.5124866	0.57
-5.6279244	6.9721417	0.51349777	0.58
-5.65294	6.9571414	0.5135066	0.57
-5.674947	6.962141	0.5145135	0.58
-5.706962	6.957141	0.51452416	0.57
-5.740977	6.9541407	0.51553535	0.58
-5.779992	6.9561405	0.516548	0.57
-5.8120074	6.95014	0.51655877	0.59
-5.839022	6.9381404	0.5175682	0.59
-5.8810368	6.9441395	0.5185817	0.59
-5.898045	6.9411397	0.5185874	0.59
-5.9320593	6.9381394	0.5195987	0.59
-5.965075	6.9311395	0.5196099	0.58
-6.00309	6.932139	0.52062243	0.57
-6.034105	6.9241385	0.52063304	0.57
-6.06912	6.9201384	0.5216448	0.58
-6.0991344	6.910138	0.5226553	0.58
-6.1201425	6.912138	0.52266216	0.58
-6.1631575	6.917137	0.5236761	0.59
-6.200173	6.9141374	0.52468854	0.59
-6.230188	6.9031367	0.5246991	0.59
-6.2692027	6.9031363	0.525712	0.57
-6.3012176	6.8951364	0.5267231	0.57
-6.3362327	6.890136	0.52673507	0.57
-6.3692403	6.903136	0.52774537	0.57
-6.3992553	6.8921356	0.528756	0.58
-6.43427	6.887135	0.529768	0.59
-6.4722853	6.884135	0.52978086	0.57
-6.5093007	6.8791347	0.53079355	0.57
-6.546315	6.875134	0.5318062	0.55
-6.5883307	6.8761334	0.5328203	0.58
-6.611338	6.8781333	0.5328279	0.59
-6.647353	6.8721333	0.53384036	0.57
-6.6853676	6.868133	0.53485334	0.56
-6.716383	6.8571324	0.5348645	0.56
-6.760398	6.8591323	0.53687924	0.55
-6.796413	6.852132	0.5368918	0.56
-6.840428	6.853132	0.53790665	0.57
-6.862435	6.854131	0.538914	0.55
-6.90245	6.8501306	0.5399278	0.55
-6.9344654	6.8381305	0.5399394	0.55
-6.97448	6.83513	0.54095316	0.53
-7.0244956	6.84113	0.54196984	0.53
-7.0555105	6.8281293	0.5429812	0.53
-7.088518	6.8381286	0.5439918	0.55
-7.122533	6.828129	0.544004	0.55
-7.161548	6.8221283	0.5450177	0.54
-7.2035627	6.8191276	0.5460323	0.54
-7.2425776	6.8131275	0.547046	0.54
-7.2815924	6.807127	0.5480597	0.54
-7.3276076	6.8071265	0.5490755	0.57
-7.3576155	6.8131266	0.55008537	0.57
-7.3906302	6.801126	0.55009747	0.57
-7.4326453	6.7961254	0.5511123	0.55
-7.4836597	6.800125	0.55312955	0.55
-7.5236745	6.7941246	0.55414367	0.59
-7.5396895	6.7651243	0.55315113	0.41
-7.5707045	6.750124	0.55416286	0.64
-7.7197127	6.860122	0.5602069	0.0
-8.003757	6.9791183	0.570297	0.43
-8.181772	7.0881157	0.57735115	0.0
-8.724788	7.509108	0.60051036	0.06
-8.879803	7.594106	0.6065582	0.11
-8.217825	6.9631157	0.5753724	0.6
-8.319839	7.004115	0.579405	0.26
-8.833854	7.389107	0.6005567	0.19
-8.389884	6.929114	0.5794347	0.63
-8.446899	6.9321136	0.5804544	0.45
-8.8299055	7.222108	0.59756726	0.27
-8.567936	6.919112	0.5834976	0.44
-8.59595	6.8971114	0.583509	0.35
-8.656966	6.902111	0.58553004	0.26
-8.68698	6.8811107	0.5865421	0.41
-8.734995	6.87411	0.58755946	0.27
-8.750002	6.86411	0.5875655	0.44
-8.756018	6.82411	0.5865706	0.35
-8.760033	6.78411	0.58557504	0.46
-8.778047	6.7541103	0.5855836	0.36
-8.768062	6.7021103	0.58458406	0.45
-8.792076	6.67711	0.5845944	0.36
-8.789084	6.65311	0.5845952	0.54
-8.836099	6.6451097	0.5856124	0.34
-8.892114	6.6431093	0.5866323	0.41
-8.963129	6.652108	0.5886568	0.54
-9.008143	6.6421075	0.58967346	0.55
-9.067158	6.642107	0.59169436	0.55
-9.119173	6.6361065	0.59271324	0.55
-9.152181	6.638106	0.5937248	0.55
-9.200194	6.629105	0.59474254	0.57
-9.25921	6.6271043	0.5967636	0.55
-9.304224	6.6151037	0.5977806	0.55
-9.36424	6.613103	0.5988021	0.56
-9.419253	6.6081023	0.60082203	0.57
-9.4662695	6.5961018	0.6018397	0.57
-9.501276	6.599101	0.602852	0.56
-9.563291	6.5971007	0.6048742	0.55
-9.610305	6.5851	0.60589194	0.55
-9.6773205	6.586099	0.60791576	0.55
-9.732335	6.579098	0.60893595	0.52
-9.779349	6.5670977	0.60995376	0.54
-9.838365	6.5610967	0.6119754	0.55
-9.887372	6.5710964	0.61299205	0.53
-9.941386	6.562095	0.6150121	0.53
-10.0004015	6.556095	0.61603373	0.55
-10.066416	6.554094	0.6180576	0.54
-10.11543	6.5410933	0.61907625	0.53
-10.169445	6.5310926	0.62009645	0.55
-10.225452	6.5440917	0.6221155	0.52
-10.276467	6.531091	0.6231349	0.53
-10.340482	6.52609	0.6251583	0.55
-10.401496	6.519089	0.6271809	0.53
-10.457511	6.5090885	0.62820184	0.52
-10.517526	6.5000877	0.6302242	0.52
-10.578541	6.492087	0.6312469	0.54
-10.621548	6.495086	0.6332621	0.54
-10.706562	6.5010853	0.6352923	0.54
-10.763577	6.4890842	0.63731384	0.54
-10.8195915	6.4770837	0.6383351	0.57
-10.869607	6.460083	0.63935465	0.66
-11.637619	6.866071	0.6695959	0.32
-11.855634	6.9440675	0.6766677	0.3
-11.92364	6.959067	0.67969096	0.32
-11.995655	6.9500656	0.6817178	0.31
-12.056669	6.935065	0.6827413	0.29
-12.127684	6.925064	0.68476784	0.29
-12.187698	6.909063	0.685791	0.21
-12.269712	6.905062	0.68882114	0.44
-12.354728	6.9010606	0.6908523	0.28
-12.405734	6.9040594	0.69287056	0.28
-12.4697485	6.8880587	0.6938953	0.29
-12.552763	6.8820577	0.696926	0.4
-12.624778	6.8710566	0.6989531	0.3
-12.695791	6.858055	0.7009802	0.29
-12.783807	6.8530545	0.7030126	0.33
-12.865821	6.8450527	0.7060432	0.34
-12.918828	6.847052	0.7070623	0.39
-12.996842	6.836051	0.70909166	0.4
-13.076857	6.82605	0.7121218	0.4
-13.160871	6.8170485	0.71415323	0.38
-13.252885	6.812047	0.7171872	0.37
-13.3299	6.7990456	0.7192165	0.4
-13.409914	6.787045	0.7212469	0.42
-13.503921	6.8080435	0.7242792	0.23
-13.557936	6.7810426	0.7253015	0.61
-13.55995	6.7290425	0.7253072	0.64
-13.598965	6.695042	0.7253248	0.49
-13.681978	6.6830406	0.72835624	0.47
-13.765993	6.6710396	0.73038816	0.46
-13.838	6.678038	0.73241377	0.45
-13.922014	6.6650367	0.7354458	0.43
-14.008028	6.6520357	0.73747855	0.44
-14.112042	6.6470337	0.74051714	0.46
-14.193057	6.631033	0.74254835	0.51
-14.261071	6.6080313	0.74457556	0.67
-14.307085	6.575031	0.7455957	0.39
-14.390092	6.5850296	0.74862516	0.32
-14.481107	6.572028	0.75065976	0.31
-14.58412	6.564027	0.7546984	0.35
-14.680135	6.551025	0.7567349	0.3
-14.762148	6.532024	0.75976694	0.31
-14.871162	6.525022	0.76280767	0.3
-14.975177	6.5140204	0.76584697	0.34
-15.061184	6.523019	0.7688776	0.33
-15.164198	6.5110173	0.77191675	0.25
-15.269211	6.5000157	0.7749564	0.41
-15.367226	6.484014	0.7779941	0.3
-15.46524	6.4680123	0.78103185	0.3
-15.562253	6.452011	0.78306913	0.28
-15.682267	6.444009	0.78711414	0.38
-15.796274	6.461007	0.7911543	0.32
-15.905288	6.448005	0.7941958	0.31
-15.9983015	6.427004	0.7972323	0.25
-16.133316	6.4220014	0.8012825	0.2
-16.27233	6.4179993	0.80533415	0.34
-16.369345	6.3969975	0.8083721	0.47
-16.503357	6.388995	0.81242234	0.38
-16.595364	6.394994	0.8154557	0.46
-16.712378	6.379992	0.8195004	0.43
-16.840391	6.36799	0.8235489	0.35
-16.935406	6.342988	0.82558656	0.55
-17.064419	6.329986	0.82963556	0.33
-17.185432	6.3139844	0.83368194	0.54
-17.30444	6.3269825	0.83772457	0.4
-17.419453	6.30698	0.8407691	0.52
-17.550467	6.291978	0.8448191	0.38
-17.66648	6.270976	0.84886426	0.5
-17.803493	6.255974	0.8529165	0.38
-17.943506	6.2419715	0.8569698	0.49
-18.091518	6.229969	0.8620258	0.38
-18.201527	6.235967	0.8650659	0.47
-18.33454	6.2169647	0.869117	0.36
-18.479553	6.2009625	0.87417245	0.47
-18.625566	6.18496	0.8782282	0.37
-18.76658	6.1659575	0.8832824	0.47
-18.924593	6.1519547	0.8883425	0.36
-19.050608	6.126952	0.8913919	0.46
-19.205612	6.14295	0.8974475	0.35
-19.346626	6.121948	0.901502	0.45
-19.51264	6.1069446	0.9065652	0.34
-19.663652	6.085942	0.9116234	0.54
-19.844666	6.073939	0.9166919	0.32
-19.976679	6.0449367	0.92074394	0.53
-20.145685	6.0619335	0.9268048	0.33
-20.263699	6.027931	0.9308523	0.54
-20.255713	5.9559317	0.92985725	0.52
-20.251728	5.885932	0.9288635	0.52
-20.248741	5.815932	0.9278702	0.51
-20.232756	5.742932	0.9268724	0.49
-20.22477	5.6729317	0.9258772	0.48
-20.222776	5.637932	0.9258804	0.48
-20.21479	5.5669317	0.92488533	0.53
-20.413803	5.5529284	0.9309608	0.33
-20.587814	5.5309258	0.9370279	0.51
-20.77283	5.5099225	0.9420989	0.33
-20.728844	5.4289227	0.94009167	0.68
-20.866858	5.3949203	0.9441467	0.37
-21.297861	5.4699125	0.9592984	0.39
-21.496872	5.449909	0.9663746	0.41
-21.698885	5.4279056	0.97245204	0.41
-21.885897	5.401902	0.9785245	0.41
-22.08991	5.3778987	0.98460305	0.39
-22.280922	5.3508954	0.9916771	0.48
-22.490934	5.325892	0.99775803	0.31
-22.67394	5.331888	1.0038253	0.61
-22.881952	5.3048844	1.0109057	0.25
-23.89196	5.458867	1.0452636	0.33
-23.860973	5.3728676	1.0442619	0.53
-23.874987	5.297867	1.0442758	0.34
-23.845001	5.2118673	1.0422745	0.5
-24.037014	5.1748643	1.0483501	0.4
-24.27002	5.1848598	1.0564356	0.41
-24.502031	5.1538553	1.0635254	0.38
-24.741041	5.1228514	1.071618	0.38
-25.006054	5.0958467	1.0807197	0.37
-25.257065	5.0638423	1.0888169	0.37
-25.518076	5.0328374	1.0969176	0.41
-25.796087	5.0038323	1.1060244	0.35
-26.042093	5.0088277	1.1141154	0.41
-26.322104	4.976823	1.1242232	0.4
-26.609114	4.943817	1.1333338	0.34
-26.868126	4.904813	1.1414348	0.52
-28.277142	4.9777875	1.1899507	0.43
-28.257149	4.927788	1.1889492	0.33
-28.237162	4.833788	1.1869528	0.52
-28.422174	4.772784	1.1930287	0.37
-28.740185	4.733779	1.2041517	0.36
-29.081194	4.695772	1.2152832	0.33
-29.425205	4.655766	1.2264159	0.39
-29.748215	4.61076	1.2375416	0.27
-31.15421	4.7777348	1.2850455	0.41
-31.151222	4.6777344	1.2850562	0.36
-31.128237	4.5737348	1.2840598	0.46
-31.223248	4.487733	1.2861053	0.38
-31.578257	4.4377265	1.2982434	0.35
-31.984266	4.391719	1.3114	0.28
-32.18028	4.315715	1.3184822	0.49
-32.62628	4.3227067	1.3336475	0.16
-33.645287	4.349688	1.3680238	0.32
-33.660297	4.2446876	1.3680418	0.51
-33.88031	4.1636834	1.3751334	0.17
-34.661312	4.1486692	1.4014262	0.53
-34.789326	4.053666	1.4054852	0.2
-35.66533	4.04165	1.4348129	0.47
-35.783337	3.9976478	1.4388621	0.17
-37.17533	4.0336223	1.4863765	0.22
-37.090347	3.9066236	1.4833599	0.55
-37.430355	3.8236167	1.4944963	0.18
-38.249363	3.7856019	1.5218061	0.2
-38.824368	3.719591	1.5410283	0.47
-39.399372	3.64858	1.561251	0.22
-40.032375	3.6435685	1.5824875	0.25
-40.650383	3.5715568	1.6037264	0.25
-40.91839	3.4655516	1.6118389	0.26
-41.276398	3.3645444	1.6239843	0.43
-41.952404	3.2865317	1.6472455	0.24
-42.653408	3.2065184	1.6705164	0.21
-43.407413	3.125504	1.695807	0.38
-44.16641	3.11049	1.7220917	0.2
-44.95341	3.0234752	1.7483954	0.24
-45.764416	2.9334598	1.7757084	0.2
-46.663418	2.843443	1.8060544	0.21
-47.53042	2.7454264	1.8363892	0.18
-48.476425	2.6474085	1.8677535	0.29
-49.00342	2.5983984	1.8859558	0.11
-54.04038	2.6923053	2.0578218	0.0
-54.773376	2.5562909	2.083111	0.0
-55.023388	2.3942857	2.091224	0.0
-55.605392	2.2452743	2.1104586	0.0
-56.72139	2.111253	2.1488907	0.0
-57.698387	1.9652342	2.1822722	0.0
-59.265377	1.9252048	2.235861	0.0
-60.586372	1.7771796	2.2803712	0.11
-62.062366	1.6241515	2.3309398	0.21
-62.330376	1.4351456	2.3400621	0.0
-64.77535	1.2870994	2.4229913	0.0
-65.38436	1.0930872	2.4442418	0.0
-68.407326	0.9280301	2.5473883	0.0
-79.29675	-0.04682217	2.8614364	0.0
-79.75178	-0.29781488	2.876296	0.0
-78.94382	-0.9148329	2.8496692	0.0
-78.180824	-1.1518482	2.8249815	0.0
-78.24885	-1.398848	2.826985	0.0
-77.722855	-1.632859	2.8092084	0.0
-79.6159	-1.923825	2.873537	0.0
-79.64414	-5.1848397	2.8789072	0.0
-67.755806	-14.073101	2.526357	0.0
-66.39881	-14.008124	2.4808545	0.05
-64.9068	-13.906152	2.4313982	0.16
-63.254795	-13.760181	2.3769963	0.0
-61.565784	-13.594212	2.320606	0.0
-60.114777	-13.472238	2.272132	0.16
-58.520763	-13.210266	2.2176955	0.11
-57.16176	-13.092291	2.173188	0.12
-56.808773	-13.199297	2.1623309	0.18
-56.80379	-13.386298	2.1633537	0.45
-30.796389	-7.3487477	1.2693518	0.11
-56.774826	-13.7573	2.1654055	0.17
-56.756836	-13.847301	2.1654222	0.27
-56.740852	-14.032302	2.1664486	0.27
-56.74087	-14.221302	2.1684694	0.27
-56.703888	-14.401304	2.168503	0.27
-56.679905	-14.585305	2.169532	0.27
-56.66292	-14.771306	2.170559	0.27
-56.63494	-14.954308	2.1705894	0.27
-56.62996	-15.143308	2.1726117	0.26
-25.504452	-6.8498406	1.0942633	0.23
-56.604984	-15.42231	2.1736517	0.12
-25.609486	-7.0518394	1.0992464	0.19
-56.553024	-15.791312	2.1757112	0.15
-40.848774	-11.53858	1.6310778	0.12
-24.467518	-6.9848595	1.061663	0.39
-24.583527	-7.0598574	1.065628	0.27
-24.292538	-7.0588627	1.0567359	0.32
-24.225554	-7.121864	1.0547675	0.39
-24.17257	-7.188865	1.0537945	0.35
-24.052584	-7.235867	1.050844	0.3
-23.868597	-7.2618704	1.044915	0.35
-23.769613	-7.3138723	1.0429573	0.37
-23.702618	-7.3338733	1.0409843	0.36
-23.807636	-7.4488716	1.0449576	0.35
-23.842655	-7.541871	1.0469545	0.39
-23.83667	-7.6218715	1.0479653	0.31
-23.832687	-7.7038717	1.0489756	0.38
-23.911703	-7.8128705	1.0519578	0.36
-23.920721	-7.8988705	1.0529636	0.31
-23.99373	-7.9648695	1.0559436	0.41
-24.068748	-8.073869	1.0599272	0.32
-24.073765	-8.159868	1.0609345	0.32
-24.05178	-8.236869	1.0609508	0.38
-24.001797	-8.303869	1.0599762	0.3
-23.87681	-8.344872	1.0570269	0.31
-23.831818	-8.370873	1.0560461	0.3
-23.795834	-8.442873	1.055067	0.36
-23.991854	-8.59687	1.0630106	0.48
-24.332878	-8.805864	1.0769062	0.25
-24.246891	-8.860867	1.0739437	0.29
-24.31591	-8.9738655	1.0779299	0.38
-24.615932	-9.172861	1.0898396	0.25
-24.61994	-9.217861	1.0898428	0.36
-26.736996	-10.108826	1.1671526	0.33
-24.781977	-9.456859	1.0978074	0.39
-26.119017	-10.062837	1.1473761	0.26
-25.813028	-10.037842	1.1374863	0.32
-25.50504	-10.009848	1.1275971	0.24
-25.438055	-10.075849	1.1266285	0.6
-25.457062	-10.1298485	1.127627	0.21
-25.39408	-10.197849	1.126657	0.62
-25.415096	-10.298849	1.1286595	0.14
-24.852102	-10.160859	1.108853	0.51
-23.748098	-9.796877	1.0702231	0.24
-23.629112	-9.8338785	1.0672706	0.41
-23.375124	-9.814882	1.0593623	0.36
-23.166128	-9.769887	1.0524346	0.34
-22.911139	-9.74689	1.0435262	0.37
-22.686152	-9.734894	1.0366077	0.53
-14.722014	-6.3650236	0.7472026	0.2
-13.051997	-5.689051	0.68674976	0.46
-13.027014	-5.7270517	0.6867627	0.35
-13.05503	-5.788051	0.6877584	0.36
-13.066038	-5.8170505	0.68875724	0.37
-13.100055	-5.88205	0.6907511	0.14
-12.821065	-5.805054	0.68084604	0.53
-12.789081	-5.839055	0.68086106	0.48
-12.854097	-5.918054	0.6838449	0.32
-12.965116	-6.019052	0.688814	0.26
-12.938124	-6.0310526	0.68782496	0.55
-12.95514	-6.088052	0.6898243	0.28
-12.968157	-6.145052	0.690825	0.62
-12.933171	-6.1780524	0.689841	0.39
-13.246194	-6.3790474	0.70274556	0.38
-13.4742155	-6.542043	0.7116776	0.25
-21.673397	-10.619912	1.019065	0.16
-13.205234	-6.4870477	0.7027708	0.63
-13.102246	-6.4880495	0.69980854	0.32
-12.896259	-6.4360523	0.69287896	0.25
-12.054257	-6.0620656	0.66215146	0.5
-12.410281	-6.29006	0.6760428	0.21
-11.917287	-6.087068	0.65820384	0.57
-12.606317	-6.4900565	0.68498987	0.23
-11.968311	-6.1840672	0.66119426	0.43
-11.8973255	-6.1950684	0.6592211	0.54
-12.081346	-6.3400655	0.6671674	0.33
-13.095383	-6.927049	0.7058519	0.39
-12.992397	-6.9250507	0.70288926	0.37
-12.108395	-6.5010643	0.6701724	0.19
-12.831426	-6.942053	0.6989494	0.25
-12.841434	-6.974053	0.69994867	0.61
-12.789449	-6.9980536	0.6979698	0.21
-11.985448	-6.606066	0.6682266	0.52
-12.375471	-6.8720603	0.68410885	0.42
-12.170483	-6.808063	0.67717755	0.37
-12.427505	-7.0040593	0.6881017	0.28
-12.277518	-6.970061	0.6831531	0.37
-11.228503	-6.3960776	0.64248264	0.38
-9.212475	-5.282109	0.5661148	0.3
-9.1874895	-5.3061094	0.56512594	0.36
-9.162505	-5.330109	0.56513715	0.46
-11.210566	-6.574077	0.6455048	0.4
-11.736593	-6.933069	0.66634583	0.36
-11.619607	-6.913071	0.6633864	0.14
-11.410611	-6.8130746	0.6554532	0.57
-11.457628	-6.8900733	0.6584429	0.33
-11.28464	-6.834076	0.65250057	0.16
-21.42788	-13.08892	1.0523766	0.55
-11.569678	-7.1070714	0.6654211	0.2
-11.686697	-7.2300696	0.6703894	0.29
-11.361697	-7.0530744	0.6584915	0.5
-11.513718	-7.198072	0.665449	0.28
-11.297729	-7.1120753	0.6575195	0.52
-11.531749	-7.3110714	0.66745204	0.45
-12.200781	-7.790061	0.6952515	0.43
-12.470802	-8.018057	0.7071735	0.16
-11.103788	-7.1860776	0.6535954	0.54
-11.869813	-7.7100663	0.6843638	0.17
-11.116812	-7.2690773	0.65559757	0.62
-11.659841	-7.678069	0.67843646	0.35
-11.633856	-7.7130694	0.67744863	0.37
-11.51487	-7.686071	0.674489	0.49
-11.506886	-7.7340713	0.67449576	0.21
-21.36513	-14.476922	1.0755142	0.37
-10.875894	-7.3830805	0.6506931	0.25
-21.339153	-14.606923	1.0775338	0.55
-11.035931	-7.594078	0.6586529	0.28
-10.944944	-7.582079	0.65668446	0.0
-21.410248	-15.204922	1.0905558	0.3
-21.350262	-15.263923	1.0905817	0.34
-21.250275	-15.293924	1.0886196	0.34
-21.290293	-15.4239235	1.0916154	0.62
-21.075306	-15.368928	1.0846874	0.0
-21.331388	-16.023924	1.1056464	0.32
-21.2574	-16.072926	1.1046761	0.41
-21.125416	-16.077927	1.1007231	0.35
-21.113432	-16.172928	1.1027343	0.45
-21.146442	-16.250927	1.1047285	0.37
-21.131458	-16.345928	1.1067408	0.43
-21.124474	-16.446928	1.1087506	0.35
-21.10449	-16.537928	1.1097643	0.43
-21.088509	-16.632927	1.1117768	0.41
-21.085524	-16.73893	1.1137855	0.36
-21.05954	-16.82593	1.1148008	0.44
-21.07855	-16.89493	1.1167991	0.35
-21.071566	-16.99893	1.118809	0.44
-21.057583	-17.09693	1.1208208	0.41
-21.0436	-17.195929	1.1218326	0.34
-21.026615	-17.29193	1.1238453	0.42
-21.008633	-17.38893	1.1258583	0.41
-20.989647	-17.48393	1.1268716	0.41
-21.015657	-17.56193	1.1298679	0.41
-20.994675	-17.65693	1.1308817	0.4
-20.984692	-17.760931	1.1328924	0.41
-20.975706	-17.866932	1.1349027	0.39
-20.958723	-17.96693	1.1369153	0.4
-20.946741	-18.07093	1.1389265	0.41
-20.96875	-18.147932	1.140924	0.4
-20.955765	-18.251932	1.1429355	0.39
-20.938784	-18.352932	1.1449481	0.33
-20.9188	-18.451933	1.1469616	0.5
-20.906815	-18.558933	1.1489726	0.18
-9.284527	-8.281099	0.62731916	0.45
-9.242542	-8.2951	0.6263346	0.46
-9.188549	-8.2731	0.62535185	0.45
-9.117562	-8.261101	0.62237555	0.46
-9.058578	-8.260102	0.6213958	0.48
-8.998592	-8.257103	0.61941624	0.47
-8.933606	-8.249104	0.6184381	0.46
-8.882621	-8.253104	0.6164559	0.47
-8.819635	-8.247105	0.61547714	0.46
-8.772642	-8.228106	0.6134921	0.46
-8.715657	-8.227106	0.6125116	0.46
-8.65367	-8.220107	0.61053234	0.48
-8.597686	-8.218108	0.6095514	0.47
-8.5457	-8.220108	0.60756934	0.46
-8.488714	-8.216108	0.60658854	0.47
-8.418729	-8.19911	0.6046114	0.47
-8.376735	-8.185111	0.6026249	0.47
-8.3307495	-8.191111	0.6016409	0.47
-8.261764	-8.174111	0.5996633	0.49
-8.214778	-8.179112	0.5986796	0.49
-8.168794	-8.185113	0.5976956	0.46
-8.105807	-8.172113	0.59671617	0.48
-8.048822	-8.166114	0.59473515	0.49
-8.007829	-8.150114	0.5937481	0.46
-7.9548435	-8.147116	0.5917658	0.49
-7.910858	-8.153115	0.591781	0.48
-7.8588724	-8.150116	0.58979845	0.47
-7.7998867	-8.140117	0.5888178	0.48
-7.7439017	-8.133118	0.5868362	0.49
-7.7099085	-8.122117	0.585847	0.49
-7.6539226	-8.114119	0.58486545	0.49
-7.6159377	-8.125118	0.5838788	0.48
-7.5569515	-8.11212	0.58189785	0.48
-7.5009665	-8.10412	0.58091617	0.48
-7.446981	-8.09612	0.5789338	0.5
-7.398995	-8.095121	0.57794976	0.46
-7.3620024	-8.080121	0.57696134	0.54
-7.333017	-8.098122	0.57697195	0.65
-7.3060327	-8.120122	0.5769821	0.68
-7.274047	-8.135122	0.57599354	0.7
-7.2470627	-8.157122	0.5760037	0.67
-7.2280784	-8.187122	0.57701147	0.6
-7.216094	-8.226122	0.5770175	0.57
-7.2351027	-8.274122	0.5790136	0.58
-7.225118	-8.314122	0.58001894	0.6
-7.217134	-8.358122	0.5810238	0.71
-7.183149	-8.372122	0.58003575	0.31
-7.1851654	-8.4281225	0.5820378	0.49
-7.158181	-8.451122	0.5820478	0.36
-7.1451883	-8.462122	0.58205265	0.25
-7.2202063	-8.605121	0.58703494	0.25
-7.182222	-8.616122	0.58704793	0.32
-7.1342363	-8.612123	0.5860635	0.36
-7.0802507	-8.602123	0.5840807	0.37
-7.0352654	-8.603123	0.5830954	0.32
-6.9942803	-8.608123	0.58210903	0.24
-6.9702873	-8.6051235	0.5821167	0.39
-6.931302	-8.612124	0.5811297	0.35
-6.8773165	-8.600125	0.58014673	0.27
-6.838331	-8.607125	0.5791597	0.38
-6.778345	-8.586126	0.57717824	0.25
-6.7463603	-8.601126	0.57718927	0.38
-6.690375	-8.585127	0.5752067	0.35
-6.659382	-8.573127	0.5742161	0.3
-6.613396	-8.569127	0.5732308	0.31
-6.569411	-8.567128	0.5722449	0.34
-6.5204253	-8.559128	0.57126033	0.28
-6.4884405	-8.573128	0.5712712	0.12
-5.983439	-7.955135	0.544407	0.54
-5.9394536	-7.949135	0.54342085	0.46
-5.912461	-7.9391356	0.5424291	0.48
-5.8674755	-7.9301357	0.54144305	0.49
-5.8324904	-7.935136	0.54045445	0.47
-5.7955055	-7.9361362	0.54046625	0.48
-5.75352	-7.931137	0.53947943	0.46
-5.7125344	-7.927137	0.5384923	0.47
-5.6875415	-7.9181376	0.53749985	0.48
-5.646556	-7.913138	0.5365127	0.48
-5.608571	-7.913138	0.5355247	0.48
-5.573586	-7.916138	0.5355359	0.45
-5.2195888	-7.4611425	0.51563007	0.54
-5.1796036	-7.454143	0.51464236	0.52
-5.146619	-7.456143	0.5146528	0.52
-5.1196256	-7.4421434	0.5136608	0.5
-5.0796404	-7.4331436	0.512673	0.5
-5.050655	-7.441144	0.5116824	0.5
-5.0166698	-7.440144	0.511693	0.5
-4.9826846	-7.4411445	0.5107037	0.51
-4.9476995	-7.4391446	0.5097144	0.49
-4.9117146	-7.436145	0.5097256	0.49
-4.886721	-7.423145	0.50873286	0.47
-4.859736	-7.432145	0.50874156	0.46
-4.8317513	-7.4411454	0.5077506	0.46
-4.796766	-7.437145	0.5077613	0.46
-4.7637806	-7.4371457	0.5067715	0.45
-4.729795	-7.435146	0.5057819	0.46
-4.7008104	-7.442146	0.50579107	0.43
-4.6798177	-7.4341464	0.5047972	0.54
-4.6498322	-7.4381466	0.5048066	0.4
-4.6208477	-7.444146	0.50481564	0.5
-4.5978627	-7.4591465	0.50482315	0.36
-4.5598774	-7.4491467	0.5038345	0.58
-4.5448923	-7.477147	0.5038399	0.33
-4.5339007	-7.486147	0.50384355	0.51
-4.5299163	-7.533147	0.50584626	0.3
-4.4969316	-7.532147	0.5048562	0.48
-4.4779468	-7.5551467	0.50486267	0.37
-4.447962	-7.557147	0.5048718	0.46
-4.4329767	-7.586147	0.5048772	0.37
-4.4169927	-7.6141467	0.5058829	0.45
-4.4080005	-7.626147	0.50588596	0.38
-4.3850155	-7.642147	0.50589335	0.45
-4.374031	-7.678147	0.5068976	0.3
-4.3400455	-7.674147	0.5059077	0.48
-4.3270617	-7.7091475	0.5069126	0.31
-4.301077	-7.719147	0.50692064	0.52
-4.285092	-7.746147	0.5079261	0.33
-4.2580996	-7.7271476	0.5069336	0.45
-4.2441154	-7.7601476	0.50693864	0.35
-4.21613	-7.766147	0.5069471	0.46
-4.1871448	-7.770148	0.5069558	0.38
-4.1631594	-7.783148	0.50696325	0.49
-4.142175	-7.8041477	0.5069699	0.38
-4.1191826	-7.7911477	0.5059764	0.5
-4.096197	-7.8051476	0.50598353	0.38
-4.0682125	-7.8131485	0.50599194	0.41
-4.0392275	-7.817148	0.5060005	0.41
-4.0152426	-7.8291483	0.5060078	0.42
-3.9882576	-7.838148	0.5060159	0.42
-3.954272	-7.8311486	0.50502557	0.45
-3.93728	-7.829149	0.50503045	0.45
-3.9122944	-7.839149	0.5050379	0.45
-3.8763094	-7.8301487	0.50404817	0.45
-3.853325	-7.846149	0.50405514	0.46
-3.823339	-7.845149	0.5030638	0.45
-3.7903543	-7.8411493	0.50307316	0.46
-3.7623692	-7.8461494	0.50208133	0.51
-3.7453763	-7.84115	0.5020861	0.52
-3.7063913	-7.8241496	0.50109684	0.53
-3.687406	-7.84615	0.50110275	0.52
-3.654421	-7.84015	0.501112	0.51
-3.6184356	-7.8271503	0.50012195	0.54
-3.5884502	-7.8261504	0.4991305	0.54
-3.5624654	-7.8341503	0.499138	0.56
-3.5394723	-7.81615	0.49814415	0.55
-3.480486	-7.7501507	0.49615952	0.44
-3.4254997	-7.693151	0.49317387	0.43
-3.395514	-7.689152	0.49218222	0.44
-3.366529	-7.689152	0.49219036	0.44
-3.3355443	-7.6851516	0.49219897	0.45
-3.313551	-7.6661515	0.49120477	0.44
-3.2925663	-7.6841516	0.49121094	0.44
-3.2635813	-7.683152	0.49121898	0.46
-3.229596	-7.670152	0.49022818	0.45
-3.2006109	-7.6691523	0.4892362	0.45
-3.1706257	-7.664152	0.4892444	0.44
-3.1446404	-7.6681523	0.48925164	0.43
-3.1276479	-7.662153	0.4882562	0.45
-3.1006627	-7.6651525	0.48826367	0.44
-3.0676773	-7.6521525	0.4872725	0.42
-3.0406923	-7.6541524	0.48727992	0.43
-3.013707	-7.655153	0.48628727	0.43
-2.9817214	-7.643153	0.4862958	0.45
-2.9547367	-7.647153	0.4853032	0.43
-2.933744	-7.628153	0.4853086	0.66
-2.364727	-6.1971593	0.43344164	0.17
-2.8827734	-7.637153	0.48432252	0.52
-2.8527887	-7.631153	0.4843305	0.38
-2.8258035	-7.632153	0.48333776	0.43
-2.794818	-7.6201534	0.4833459	0.66
-2.7798254	-7.6171536	0.48234987	0.27
-2.7588406	-7.6331534	0.48335567	0.64
-2.0448122	-5.700161	0.4135207	0.18
-2.0228274	-5.6951613	0.41352648	0.44
-2.0108428	-5.719161	0.41352996	0.38
-1.9778575	-5.6831613	0.41253823	0.2
-1.9628726	-5.697161	0.41254237	0.46
-1.9328787	-5.6381617	0.41054958	0.2
-1.9778984	-5.8321605	0.41654003	0.52
-2.0889218	-6.225159	0.43051547	0.3
-1.9809313	-5.9641604	0.42154074	0.27
-1.9699469	-5.9941597	0.42254397	0.44
-1.9609623	-6.0291595	0.42354667	0.2
-2.433011	-7.578154	0.47744066	0.58
-1.9449863	-6.0801597	0.42455137	0.24
-1.9480028	-6.1551595	0.42755136	0.39
-1.837011	-5.86516	0.41657704	0.45
-2.338063	-7.5661545	0.47646505	0.3
-2.3100781	-7.5601544	0.47647214	0.36
-1.8370603	-6.0661592	0.42357898	0.36
-1.8330688	-6.0901594	0.42358023	0.3
-1.7470793	-5.87016	0.41560015	0.24
-1.7370949	-5.9041595	0.41660297	0.3
-1.7961153	-6.176159	0.42659038	0.19
-2.1651595	-7.5471544	0.47450885	0.63
-2.1431751	-7.5621543	0.4745145	0.39
-1.6891574	-6.0201592	0.42061606	0.28
-1.6201601	-5.80716	0.41263166	0.21
-1.5431703	-5.596161	0.4046493	0.48
-1.539186	-5.6491604	0.4066507	0.16
-2.0432434	-7.6181545	0.47553995	0.3
-2.0222585	-7.6361547	0.4755453	0.63
-1.5572382	-5.942159	0.41664836	0.34
-1.5302527	-5.9141593	0.41565484	0.24
-1.64627	-6.406158	0.4326296	0.47
-1.591283	-6.2761583	0.42764226	0.25
-1.6083009	-6.428158	0.43263906	0.21
-1.9283448	-7.826154	0.4815696	0.32
-1.9043598	-7.834154	0.4815755	0.51
-1.447337	-6.019159	0.4186758	0.3
-1.3703381	-5.7341595	0.40869284	0.2
-1.8423975	-7.848154	0.48159057	0.34
-1.8094121	-7.819154	0.4805984	0.48
-1.7844265	-7.819154	0.47960436	0.46
-1.3324023	-5.907159	0.4137029	0.44
-1.3114166	-5.8971586	0.41270787	0.24
-1.312434	-5.9931583	0.4167081	0.48
-1.3184427	-6.0651584	0.418707	0.27
-1.662494	-7.795154	0.47863334	0.29
-1.6355082	-7.784154	0.47763965	0.3
-1.6155238	-7.813154	0.47864452	0.32
-1.5865382	-7.794154	0.4776512	0.52
-1.564554	-7.815154	0.47865647	0.34
-1.5385685	-7.810154	0.4776625	0.54
-1.5265759	-7.813154	0.4776653	0.34
-1.4965907	-7.792154	0.47667223	0.44
-1.4746063	-7.810154	0.47767738	0.34
-1.4456203	-7.787154	0.476684	0.53
-1.4226356	-7.800154	0.47668934	0.34
-1.3956504	-7.790154	0.4766955	0.45
-1.3716658	-7.801154	0.47670102	0.36
-1.3566725	-7.783154	0.4757044	0.45
-1.3326876	-7.791154	0.4757099	0.36
-1.3047029	-7.778154	0.47571623	0.45
-1.2777176	-7.766154	0.4747223	0.44
-1.2567328	-7.790154	0.47572708	0.36
-1.2327482	-7.798154	0.4757325	0.45
-1.2177548	-7.780154	0.47473583	0.34
-1.1897699	-7.762154	0.47474205	0.45
-1.1677847	-7.778154	0.47474697	0.35
-1.1387995	-7.755154	0.4737534	0.53
-1.1188148	-7.785154	0.47475785	0.33
-1.0918294	-7.770154	0.47376382	0.44
-1.0638444	-7.750154	0.47376993	0.43
-1.051852	-7.754154	0.4737726	0.42
-1.0288672	-7.769154	0.47377765	0.43
-1.0018817	-7.750154	0.4727835	0.42
-0.9778965	-7.7531533	0.47278872	0.43
-0.9539116	-7.7591534	0.47279394	0.43
-0.9279264	-7.7481537	0.47279954	0.41
-0.9029414	-7.7451534	0.4728049	0.41
-0.8899489	-7.7401533	0.4728077	0.39
-0.8399589	-7.504154	0.46381822	0.34
-0.81297356	-7.4771543	0.462824	0.44
-0.78598875	-7.452154	0.46282974	0.38
-0.76000315	-7.428154	0.46183524	0.49
-0.73701775	-7.4271536	0.4618401	0.44
-0.724025	-7.4161534	0.46084282	0.52
-0.6990403	-7.4061537	0.46084806	0.4
-0.67705524	-7.4191537	0.46085268	0.53
-0.6540702	-7.4231534	0.46085748	0.39
-0.6300854	-7.4211535	0.4608625	0.41
-0.6061	-7.4091535	0.46086746	0.41
-0.58311486	-7.4111533	0.4608722	0.52
-0.57012206	-7.3961535	0.4598749	0.4
-0.5471369	-7.397153	0.4598796	0.52
-0.5241529	-7.415153	0.4608843	0.4
-0.50016725	-7.399153	0.45988923	0.41
-0.47618237	-7.394153	0.4598941	0.52
-0.4531974	-7.398153	0.45989874	0.4
-0.42921165	-7.377153	0.45890358	0.51
-0.4182198	-7.396153	0.4599058	0.39
-0.39523458	-7.395153	0.45991042	0.41
-0.3702496	-7.3741527	0.4589154	0.5
-0.3482643	-7.3861527	0.4589198	0.39
-0.32427976	-7.385153	0.45892456	0.41
-0.3012938	-7.3681526	0.4579291	0.5
-0.2903017	-7.3841524	0.45893127	0.39
-0.2663169	-7.3751526	0.45893598	0.51
-0.2433318	-7.3761525	0.45894048	0.4
-0.21934664	-7.3591523	0.4579452	0.5
-0.1963619	-7.371152	0.45794964	0.39
-0.17337637	-7.354152	0.4579541	0.52
-0.15039164	-7.368152	0.45795855	0.4
-0.1383993	-7.363152	0.45796084	0.5
-0.11541423	-7.363152	0.45796525	0.39
-0.09242893	-7.351152	0.45796967	0.52
-0.069443926	-7.3541517	0.45797405	0.38
-0.046458762	-7.346152	0.4579784	0.52
-0.02347389	-7.360152	0.45798272	0.39
-0.000488723	-7.3501515	0.45798707	0.5
0.011503439	-7.3541517	0.4579893	0.39
0.034488805	-7.3361516	0.4569936	0.52
0.057473794	-7.342151	0.45699787	0.4
0.08045884	-7.3341513	0.45700213	0.51
0.10344366	-7.3541512	0.45800638	0.4
0.12642887	-7.329151	0.45701063	0.51
0.14941393	-7.341151	0.45701483	0.4
0.16140606	-7.327151	0.45701703	0.51
0.18439108	-7.3301506	0.4570212	0.39
0.20637669	-7.3231506	0.4570252	0.49
0.23036107	-7.327151	0.45702952	0.39
0.25334612	-7.3281507	0.45703366	0.41
0.2753316	-7.3151503	0.4570376	0.5
0.28732392	-7.32515	0.45703974	0.39
0.31030878	-7.31615	0.45704386	0.41
0.33329365	-7.30915	0.4570479	0.5
0.35627878	-7.31615	0.45705196	0.4
0.37926397	-7.32315	0.45705602	0.41
0.40124932	-7.3041496	0.45605987	0.51
0.42523372	-7.3121495	0.45706406	0.39
0.43622643	-7.30215	0.45606598	0.52
0.45921144	-7.30815	0.45706993	0.39
0.4821965	-7.3091497	0.4570739	0.53
0.5051813	-7.303149	0.45707786	0.4
0.5281664	-7.304149	0.4570818	0.41
0.55015177	-7.292149	0.45608553	0.52
0.5621439	-7.2951493	0.45708755	0.4
0.58512884	-7.2931495	0.45709145	0.51
0.60711443	-7.287149	0.45609516	0.4
0.6320988	-7.3051486	0.45709935	0.41
0.6550838	-7.3031487	0.45710316	0.41
0.67606926	-7.2851486	0.45710665	0.41
0.699054	-7.2771482	0.45611048	0.51
0.7100467	-7.2741485	0.4561123	0.4
0.7340313	-7.2821484	0.45711622	0.51
0.7570164	-7.2821484	0.45711997	0.39
0.7790018	-7.2731476	0.45612356	0.5
0.8029864	-7.2791476	0.45712742	0.39
0.82497156	-7.270148	0.45713097	0.51
0.8489562	-7.274148	0.45713484	0.39
0.85894924	-7.2641478	0.45613644	0.5
0.8829339	-7.2701473	0.45714027	0.39
0.904919	-7.2611475	0.45714372	0.51
0.92990386	-7.2761474	0.4571477	0.39
0.9498891	-7.2491474	0.45615083	0.5
0.9738743	-7.260147	0.45715457	0.4
0.9978591	-7.2651467	0.45715833	0.41
1.0088514	-7.257147	0.45716003	0.52
1.0318364	-7.256147	0.45716357	0.39
1.0538217	-7.2491465	0.45716694	0.51
1.0778067	-7.2551465	0.45717064	0.39
1.0987916	-7.2381463	0.4571738	0.5
1.1247766	-7.2571464	0.4571778	0.38
1.1337693	-7.241146	0.45717913	0.51
1.1587538	-7.247146	0.45718288	0.39
1.1807388	-7.238146	0.45718616	0.49
1.2047237	-7.242146	0.45718977	0.4
1.2267089	-7.2341456	0.45719302	0.41
1.247694	-7.220145	0.4571961	0.65
1.3906682	-7.891146	0.4802188	0.29
1.4076602	-7.9131465	0.48122135	0.54
1.4356451	-7.9261465	0.4812255	0.13
7.6261578	-40.9232	1.6182184	0.18
7.758144	-40.9152	1.6182374	0.11
7.8401337	-40.6512	1.6102481	0.1
7.3541636	-37.506195	1.5021683	0.0
7.512147	-37.682194	1.5091913	0.11
7.9361143	-39.481197	1.5722575	0.21
8.050101	-39.4092	1.5702733	0.0
8.1950865	-39.4852	1.5742937	0.0
0.64857775	-3.0661366	0.3150971	0.0
8.367069	-39.6862	1.5823184	0.0
0.6545708	-3.0731366	0.31509796	0.0
0.67355424	-3.1121364	0.31710076	0.0
0.6695407	-3.0491362	0.31509995	0.0
0.6805254	-3.0531359	0.31510147	0.0
0.69251066	-3.0631356	0.31510317	0.0
0.6964962	-3.0371354	0.3141036	0.0
0.7204787	-3.093135	0.31610712	0.0
0.72445726	-3.0471346	0.3151074	0.0
0.7334287	-3.0041342	0.3141084	0.0
0.73241496	-2.961134	0.31210804	0.04
4.4491553	-17.010162	0.8046769	0.54
4.474142	-16.887161	0.8006792	0.26
4.5161285	-16.835161	0.7986842	0.32
4.566114	-16.809162	0.79869026	0.5
4.6380982	-16.866161	0.80169976	0.55
4.731076	-16.890162	0.8027115	0.26
4.7860613	-16.883162	0.8027182	0.61
4.9400296	-17.017162	0.80873823	0.41
4.9350176	-16.802162	0.80173576	0.38
4.9180064	-16.555162	0.7937316	0.3
4.9349933	-16.423162	0.78973246	0.54
4.9879847	-16.503162	0.7927395	0.36
5.1939635	-16.990162	0.8107685	0.27
5.2769475	-17.071161	0.8137791	0.63
5.3949304	-17.258163	0.82079476	0.0
21.693253	-68.43929	2.6402013	0.0
17.39842	-54.31325	2.1405606	0.0
17.517412	-54.390255	2.1435752	0.0
17.6564	-54.236256	2.1405897	0.0
17.679394	-53.732254	2.1245868	0.0
17.60939	-52.96125	2.0985706	0.0
18.72034	-55.71326	2.1997266	0.0
18.31935	-53.959255	2.1386616	0.0
18.822323	-54.87226	2.1737285	0.0
18.292341	-53.059254	2.1096485	0.0
18.991308	-54.52726	2.163743	0.0
18.841307	-53.55626	2.1317148	0.0
19.975258	-56.210266	2.2288716	0.0
19.147282	-53.35226	2.1287456	0.0
19.26027	-53.14126	2.122755	0.0
19.469255	-53.19526	2.1277783	0.0
20.262224	-55.093266	2.196888	0.0
19.89623	-53.57926	2.1448288	0.0
20.4962	-54.665268	2.1859071	0.0
19.667223	-51.961258	2.0907824	0.0
19.81021	-51.84526	2.0887957	0.0
21.518147	-55.78627	2.2340295	0.0
21.717133	-55.77727	2.23605	0.0
21.814127	-55.76727	2.2370596	0.0
21.304134	-53.966267	2.1739805	0.0
21.429123	-53.788265	2.1699905	0.0
21.045128	-52.346264	2.1199296	0.09
21.03912	-51.861263	2.104921	0.22
21.214106	-51.824265	2.105938	0.0
24.31301	-59.122288	2.3743634	0.0
24.076008	-58.028282	2.336322	0.08
24.011003	-57.36228	2.3153045	0.21
23.914999	-56.63328	2.291283	0.11
23.93599	-56.19028	2.2772772	0.14
23.905983	-55.635277	2.2602646	0.23
24.08097	-55.559277	2.26028	0.0
24.591951	-56.493282	2.2953453	0.0
17.101149	-38.967228	1.6503192	0.1
17.248135	-38.96923	1.652333	0.24
17.120127	-38.35523	1.6313095	0.18
17.178116	-38.162228	1.6263113	0.1
18.11008	-39.893238	1.6934304	0.14
17.439087	-38.10123	1.6283342	0.18
17.52708	-38.13323	1.6303427	0.0
17.92906	-38.687233	1.6533902	0.0
17.330065	-37.09023	1.595304	0.06
18.29603	-38.83623	1.663426	0.14
17.496038	-36.84023	1.5903136	0.1
17.696022	-36.961227	1.5973338	0.16
17.955011	-37.35123	1.6123648	0.28
17.967999	-37.079227	1.60436	0.25
18.026987	-36.906227	1.6003613	0.22
18.904955	-38.394234	1.6584697	0.13
18.082964	-36.439228	1.5873557	0.19
18.339947	-36.66623	1.5973827	0.11
18.461935	-36.62323	1.5983918	0.15
18.38693	-36.33223	1.5883788	0.3
18.442917	-36.16023	1.5843794	0.2
18.840899	-36.65423	1.6054242	0.17
18.953882	-36.59123	1.6054319	0.21
18.98187	-36.36523	1.5984285	0.16
19.00686	-36.13723	1.592425	0.28
19.18985	-36.34623	1.6014448	0.19
22.511768	-42.30725	1.8328606	0.16
22.535757	-42.03325	1.8248554	0.45
22.673744	-41.97325	1.8248647	0.0
22.651722	-41.31125	1.8048457	0.0
22.216715	-40.070244	1.7607789	0.14
22.235704	-39.809242	1.7537733	0.25
22.284693	-39.604244	1.7487714	0.29
22.25868	-39.269245	1.7377601	0.28
22.236671	-38.94424	1.7277492	0.29
22.21966	-38.63324	1.7187392	0.29
22.19065	-38.30424	1.7087275	0.32
22.109646	-38.02724	1.6987135	0.29
22.095634	-37.730236	1.6907039	0.27
22.078623	-37.430237	1.6806937	0.28
22.053612	-37.121235	1.6716827	0.29
22.0316	-36.820236	1.662672	0.28
22.013592	-36.530235	1.653662	0.29
21.988579	-36.230232	1.6446508	0.29
21.910576	-35.97523	1.6356375	0.31
21.890564	-35.69023	1.6276271	0.31
21.874554	-35.414234	1.6196173	0.31
21.862541	-35.14623	1.6116079	0.32
21.84053	-34.86823	1.6025975	0.3
21.823519	-34.59823	1.5945874	0.38
21.761513	-34.38123	1.5875762	0.29
21.699503	-34.04623	1.576561	0.19
21.71249	-33.832226	1.5705545	0.28
21.829477	-33.780224	1.5715604	0.31
21.975462	-33.772224	1.5735695	0.43
16.649538	-25.423195	1.2389402	0.29
16.733524	-25.377195	1.2389439	0.35
22.333427	-33.740227	1.5795912	0.25
22.472412	-33.71923	1.5815991	0.33
22.6174	-33.70723	1.5846077	0.33
22.765383	-33.69823	1.5866164	0.39
16.810465	-24.726192	1.2219254	0.3
23.041355	-33.649227	1.5906315	0.18
16.385452	-23.86019	1.1898677	0.35
23.281334	-33.65823	1.5956461	0.21
17.726406	-25.465195	1.2600079	0.21
23.572306	-33.62423	1.6006621	0.31
23.708292	-33.59423	1.6016687	0.31
23.854277	-33.57623	1.6046765	0.32
23.992264	-33.54723	1.6066833	0.3
24.103256	-33.59023	1.6096913	0.45
18.113327	-25.085194	1.2570153	0.32
18.205315	-25.046192	1.258019	0.29
24.542212	-33.52923	1.6167134	0.22
17.052305	-23.155186	1.1828785	0.31
24.840183	-33.49323	1.6217283	0.31
17.366274	-23.273188	1.1929004	0.26
17.405266	-23.249187	1.1929016	0.39
25.244146	-33.48523	1.6297497	0.19
25.374134	-33.43823	1.6307546	0.3
25.533117	-33.42923	1.6337625	0.36
25.629105	-33.33823	1.6337636	0.31
25.658092	-33.15923	1.6297573	0.33
25.753086	-33.17423	1.6317627	0.29
25.91307	-33.16423	1.6347704	0.36
26.033056	-33.10323	1.6357738	0.0
26.34104	-33.27923	1.6467971	0.0
26.483027	-33.24323	1.6488024	0.0
26.640013	-33.225227	1.6518093	0.0
26.796997	-33.20723	1.6548159	0.0
26.89999	-33.22723	1.6578219	0.0
27.051977	-33.20123	1.659828	0.0
27.179962	-33.14523	1.6608313	0.0
27.321949	-33.106228	1.6638362	0.07
27.480934	-33.086227	1.6658427	0.11
20.894	-25.004194	1.3131533	0.21
20.899986	-24.852192	1.3091463	0.36
20.860981	-24.726192	1.3051383	0.41
20.73897	-24.426191	1.2951182	0.2
20.817953	-24.364191	1.2951187	0.33
20.80294	-24.19219	1.2901096	0.34
20.79893	-24.035189	1.2861017	0.35
20.788916	-23.87119	1.281093	0.34
20.73691	-23.736189	1.2770839	0.34
20.730896	-23.580187	1.2730757	0.35
20.715883	-23.414186	1.2680666	0.36
20.69387	-23.242186	1.2630569	0.35
20.696857	-23.099186	1.2600496	0.35
20.698843	-22.955185	1.2560421	0.34
20.67483	-22.785183	1.2510321	0.34
20.631824	-22.666183	1.2470242	0.38
20.62681	-22.518183	1.244016	0.36
20.615797	-22.365181	1.2400075	0.36
20.603785	-22.211182	1.2349988	0.36
20.60177	-22.070179	1.231991	0.33
20.584757	-21.914179	1.2279818	0.34
20.575745	-21.76618	1.2239734	0.35
20.534739	-21.656178	1.2199658	0.35
20.518724	-21.503178	1.2159566	0.34
20.514711	-21.363178	1.2129486	0.36
20.5197	-21.236176	1.2099416	0.36
20.490685	-21.072176	1.2049313	0.39
20.48967	-20.939173	1.2019237	0.28
16.282703	-16.595154	0.9965256	0.29
16.31669	-16.526154	0.99552286	0.54
20.423637	-20.547173	1.1908988	0.19
20.421623	-20.416172	1.186891	0.42
16.334648	-16.235153	0.9895064	0.36
16.395634	-16.193151	0.989506	0.39
16.075623	-15.77915	0.9724708	0.2
16.076616	-15.730148	0.9714679	0.45
16.1576	-15.710149	0.97246933	0.35
16.562584	-16.002151	0.98950005	0.33
16.921566	-16.246151	1.0035264	0.27
20.323523	-19.384167	1.1608261	0.35
20.33051	-19.269165	1.1578192	0.38
20.287502	-19.168163	1.1548115	0.4
20.28649	-19.047165	1.151804	0.34
20.277475	-18.919165	1.1487957	0.41
20.268461	-18.792162	1.1457876	0.34
20.260447	-18.667162	1.1427794	0.46
20.223433	-18.516161	1.1377687	0.42
20.24042	-18.41416	1.1357626	0.34
20.295412	-18.40716	1.1377639	0.28
20.345398	-18.33616	1.1367606	0.28
20.355383	-18.23016	1.1347541	0.31
20.35737	-18.116158	1.1327467	0.32
20.375357	-18.018158	1.1307406	0.5
17.23437	-15.149144	0.98646593	0.18
17.266354	-15.082143	0.98546237	0.27
17.294346	-15.058143	0.98546153	0.45
17.348331	-15.009143	0.9864597	0.28
20.289293	-17.438154	1.1156998	0.36
20.283281	-17.322155	1.1126916	0.33
20.278267	-17.208153	1.1096839	0.39
20.277254	-17.098152	1.1076763	0.38
20.247246	-17.019152	1.1046702	0.38
20.236233	-16.90115	1.1026617	0.35
20.02122	-16.616148	1.0906367	0.32
20.042206	-16.52715	1.088631	0.36
20.031193	-16.41215	1.0866228	0.38
20.037178	-16.313147	1.0846158	0.38
20.029163	-16.202147	1.0816079	0.39
19.989159	-16.118147	1.078601	0.39
19.984144	-16.010145	1.0765932	0.41
19.98513	-15.909145	1.0745859	0.4
19.971115	-15.795144	1.0715774	0.34
19.967102	-15.690144	1.0695697	0.48
19.980087	-15.599143	1.0675634	0.29
19.961073	-15.484142	1.0645546	0.46
19.947067	-15.423142	1.0635499	0.37
19.946053	-15.323141	1.0615424	0.4
19.93204	-15.2131405	1.058534	0.39
19.935024	-15.11614	1.0565268	0.39
19.93201	-15.01514	1.0545192	0.47
19.925997	-14.913138	1.0525115	0.31
19.87999	-14.830138	1.0495043	0.48
19.894976	-14.744138	1.047498	0.3
19.869963	-14.629136	1.0444888	0.48
19.887947	-14.547136	1.0434829	0.33
19.872934	-14.440135	1.0414743	0.5
19.871918	-14.345135	1.0394671	0.32
19.845905	-14.231133	1.0364578	0.48
19.774899	-14.134133	1.032449	0.38
19.814884	-14.068132	1.0324445	0.4
19.961868	-14.078133	1.0364478	0.23
20.107853	-14.086133	1.040451	0.55
20.15484	-14.025131	1.040447	0.34
20.089825	-13.887131	1.0364349	0.18
20.40081	-14.007132	1.0474496	0.09
20.320803	-13.90513	1.0434402	0.14
20.31079	-13.80513	1.040432	0.1
20.306776	-13.709129	1.0394241	0.0
20.26476	-13.588129	1.0354137	0.0
20.313747	-13.529128	1.0354097	0.0
20.314732	-13.4381275	1.0344023	0.07
19.906698	-12.945124	1.0133556	0.54
19.800684	-12.788123	1.0073411	0.56
20.256668	-12.992124	1.0243645	0.27
20.221653	-12.880123	1.0213547	0.0
20.22464	-12.793123	1.0193474	0.12
19.59662	-12.268119	0.9922947	0.3
19.614607	-12.193119	0.99128866	0.43
19.652592	-12.132118	0.99128395	0.34
19.64758	-12.044117	0.98927635	0.47
19.641563	-11.955117	0.9882686	0.36
19.611555	-11.895117	0.98626316	0.47
19.626543	-11.820115	0.98525685	0.38
19.598528	-11.720116	0.9822478	0.48
19.601515	-11.638114	0.98124075	0.38
19.589499	-11.548114	0.9792327	0.48
19.596485	-11.469113	0.97822595	0.37
19.58547	-11.380113	0.976218	0.48
19.578465	-11.335112	0.97521394	0.37
19.552448	-11.2381115	0.9732051	0.48
19.554436	-11.158111	0.971198	0.37
19.54042	-11.06911	0.96918994	0.49
19.547405	-10.992109	0.96818316	0.39
19.541391	-10.908109	0.96717554	0.5
19.537376	-10.825108	0.965168	0.4
19.515371	-10.773108	0.9641631	0.52
19.516356	-10.694107	0.963156	0.39
19.49334	-10.602106	0.96014744	0.51
19.503326	-10.528106	0.96014076	0.4
19.494312	-10.444105	0.95813304	0.52
19.493298	-10.365104	0.9571257	0.39
19.463291	-10.310104	0.95512044	0.52
19.460278	-10.231103	0.95311314	0.39
19.400263	-10.121102	0.95010245	0.54
19.467247	-10.0791025	0.9510991	0.32
19.60423	-10.071101	0.9550995	0.41
19.655218	-10.020102	0.95609516	0.58
21.873196	-11.061107	1.0392106	0.25
19.961195	-10.057101	0.96610105	0.21
19.99618	-9.9961	0.96609557	0.43
19.947165	-9.893099	0.96308553	0.24
19.936152	-9.810099	0.9610775	0.26
19.926136	-9.728098	0.96006966	0.22
19.59511	-9.415095	0.9450374	0.41
19.574102	-9.367095	0.9440327	0.55
19.755087	-9.377095	0.9500349	0.38
19.73207	-9.290094	0.94802636	0.57
19.875057	-9.282094	0.9520265	0.25
19.863043	-9.200093	0.95001847	0.18
19.882027	-9.133093	0.9500121	0.48
19.854013	-9.045092	0.94800335	0.25
19.829006	-8.996092	0.9459984	0.27
19.834991	-8.92409	0.9459914	0.27
19.829977	-8.847091	0.9439838	0.27
19.824963	-8.77009	0.9429762	0.25
19.81395	-8.691089	0.9419683	0.27
19.790934	-8.607088	0.9399599	0.23
19.363928	-8.386086	0.9239356	0.19
19.254913	-8.267086	0.9189232	0.34
19.287899	-8.2090845	0.9189176	0.42
19.279884	-8.135085	0.91791016	0.45
19.27487	-8.061084	0.9169027	0.43
19.273855	-7.9900827	0.9158956	0.42
19.27084	-7.9180827	0.91488826	0.43
19.255833	-7.876082	0.913884	0.45
19.25082	-7.8040814	0.9118767	0.45
19.233805	-7.727081	0.9108688	0.44
19.241789	-7.66008	0.909862	0.46
19.231775	-7.5860796	0.90885437	0.46
19.225761	-7.5140786	0.90784705	0.46
19.217752	-7.476078	0.9068431	0.46
19.212738	-7.405078	0.90583575	0.45
19.205725	-7.3330774	0.9048283	0.46
19.19571	-7.2600765	0.90382075	0.49
19.191694	-7.190076	0.90281355	0.47
19.187681	-7.1200747	0.9018063	0.48
19.191666	-7.0530744	0.9007993	0.47
19.168657	-7.010074	0.89979476	0.47
19.164642	-6.9400735	0.89878744	0.48
19.15963	-6.8710723	0.89778024	0.46
19.154613	-6.801072	0.8967729	0.48
19.151598	-6.732071	0.89676565	0.46
19.151585	-6.6650705	0.89575857	0.47
19.137577	-6.62607	0.8947544	0.47
19.109562	-6.5490694	0.8927462	0.69
19.085548	-6.4750686	0.8917383	0.53
19.103518	-6.347068	0.8907248	0.5
19.140503	-6.293067	0.8907191	0.62
16.170496	-5.2640605	0.78460175	0.29
16.302488	-5.2790604	0.7896037	0.29
16.439472	-5.2660604	0.79360265	0.2
19.067451	-6.0370646	0.8856916	0.2
19.074438	-5.974064	0.8856848	0.48
19.074423	-5.9080634	0.8846777	0.5
19.048409	-5.8350625	0.8836698	0.68
17.046398	-5.166058	0.81159323	0.36
17.06339	-5.1420584	0.81259066	0.23
19.105371	-5.688061	0.883654	0.45
19.255356	-5.6670604	0.888652	0.44
19.41934	-5.6490602	0.89365035	0.43
19.596325	-5.6330595	0.8996489	0.43
19.75231	-5.611059	0.90364677	0.41
19.908295	-5.588059	0.90864456	0.39
20.085287	-5.603059	0.91464645	0.4
20.260273	-5.583059	0.9206446	0.39
20.43426	-5.562058	0.92564255	0.4
20.608244	-5.5390577	0.93164027	0.39
20.781229	-5.516057	0.936638	0.44
20.932213	-5.485057	0.9416348	0.59
22.864202	-5.9510593	1.008689	0.26
22.240189	-5.715058	0.98666203	0.18
22.161173	-5.6200566	0.98265135	0.26
22.20016	-5.5560565	0.9836443	0.55
22.203144	-5.483055	0.98263615	0.36
22.18713	-5.405055	0.98162746	0.44
22.263115	-5.349054	0.9836213	0.39
22.524107	-5.374054	0.99262434	0.41
22.747093	-5.352054	0.99962217	0.41
22.958078	-5.325053	1.0066193	0.32
23.170063	-5.297053	1.0136164	0.46
23.399048	-5.2720523	1.0206138	0.32
23.615032	-5.243052	1.0276107	0.54
23.687025	-5.2200513	1.0296082	0.29
24.547009	-5.328052	1.058621	0.4
24.542994	-5.246051	1.0586118	0.28
24.566978	-5.1700506	1.0586032	0.35
24.664965	-5.1100497	1.0615965	0.36
24.99795	-5.0970497	1.0725952	0.29
25.286934	-5.073049	1.0815927	0.24
25.600927	-5.094049	1.0925953	0.36
25.871912	-5.063049	1.101592	0.38
26.102896	-5.023048	1.1085876	0.3
27.505878	-5.202049	1.1566088	0.38
27.436867	-5.1000476	1.1535971	0.48
27.415852	-5.007047	1.1515864	0.38
27.417835	-4.9180465	1.1515763	0.43
27.552828	-4.8980455	1.155574	0.36
27.889814	-4.8670454	1.1665707	0.38
28.2158	-4.8320446	1.1775668	0.37
28.530785	-4.7940445	1.1875625	0.37
28.84377	-4.7530437	1.1985579	0.33
29.179754	-4.7140436	1.2095535	0.46
45.794724	-7.2350583	1.77785	0.42
45.750717	-7.1550574	1.7758409	0.25
45.735703	-7.0050564	1.7748235	0.2
45.74069	-6.859055	1.7738067	0.41
45.710674	-6.708054	1.7717892	0.25
45.71366	-6.5620527	1.7717723	0.17
45.712646	-6.4150515	1.7707552	0.42
45.667637	-6.336051	1.768746	0.25
45.663624	-6.1890497	1.7677288	0.26
45.66061	-6.043049	1.7677119	0.23
18.680601	-2.3680263	0.84627885	0.55
18.814585	-2.3250258	0.8502739	0.13
18.786577	-2.2920253	0.84927	0.31
18.774563	-2.2300246	0.8482628	0.34
18.765549	-2.1700242	0.84825575	0.3
18.773535	-2.1110234	0.8482489	0.19
18.674519	-2.0400226	0.84424055	0.99
18.657503	-1.9790219	0.8442334	0.99
18.631489	-1.9170214	0.8422262	0.99
18.614481	-1.886021	0.8422226	0.99
18.604465	-1.8260202	0.84121555	0.99
18.592451	-1.7660197	0.8412085	0.99
18.584436	-1.7060189	0.8402014	0.99
18.58142	-1.6470183	0.84019446	0.99
18.564405	-1.5870177	0.83918744	0.99
18.84439	-1.5510172	0.8481832	0.78
18.623383	-1.5040166	0.8411777	0.33
18.61037	-1.4440161	0.8401706	0.27
18.624355	-1.3860154	0.8411638	0.48
18.59734	-1.3250148	0.8401566	0.2
18.419325	-1.2550141	0.83314836	0.0
47.322296	-3.0330243	1.813359	0.0
48.110283	-2.9320233	1.8393471	0.0
49.018276	-2.909023	1.8703444	0.0
49.97326	-2.8080223	1.9023324	0.0
50.974243	-2.7030213	1.93532	0.0
49.159233	-2.4530196	1.8732905	0.08
49.141216	-2.297018	1.8732721	0.1
49.132202	-2.142017	1.8722538	0.16
48.957195	-2.0580165	1.8662438	0.22
47.00018	-1.8290147	1.8002167	0.14
46.738167	-1.6720135	1.7911981	0.42
46.52315	-1.5180122	1.7831799	0.25
46.41414	-1.368011	1.7791622	0.16
46.458122	-1.22301	1.781145	0.16
37.04911	-0.8640074	1.4621024	0.14
46.6171	-1.0080081	1.7861195	0.18
46.70009	-0.8630069	1.7891023	0.39
48.353073	-0.7400059	1.8440877	0.2
48.619057	-0.5910047	1.8530701	0.12
48.511044	-0.43800348	1.850052	0.26
48.81603	-0.2870023	1.860034	0.18
48.68802	-0.21000166	1.8560249	0.18
48.938004	-0.057000455	1.8640068	0.12
48.967995	0.0500004	1.553994	0.17
48.913982	0.2030016	1.5529759	0.21
48.990967	0.35700282	1.5549576	0.2
49.142952	0.51300406	1.5589392	0.3
49.404934	0.6710053	1.5659205	0.0
49.43092	0.82600653	1.566902	0.0
78.371506	8.3430605	2.373014	0.0
78.297485	8.584062	2.3719854	0.0
[truncated: 118,984 more rows]
