# Supplementary material for: Density-equalized RANDT scan matching with integrated outlier removal and point density uniformity
Source: PLoS One. 2026 Apr 28;21(4):e0345709. doi: 10.1371/journal.pone.0345709 (PMC13124066; doi:10.1371/journal.pone.0345709)
Supplement: S2 Dataset — Processed LiDAR data converted into CSV format, including spatial coordinates and associated attributes such as intensity values, used for analysis in this study. (ZIP) [file pone.0345709.s002.zip › Velodyne_CSV/000609.csv]

X	Y	Z	Intensity
71.57887	8.6310215	2.6519048	0.0
71.25145	8.818045	2.640985	0.0
71.57403	9.087075	2.6531022	0.0
70.8096	9.216091	2.6281555	0.0
70.50418	9.4011135	2.619234	0.0
73.32374	10.013182	2.7165067	0.0
72.65253	10.037186	2.6945148	0.0
71.087685	10.277215	2.643611	0.0
70.96126	10.486239	2.6396992	0.0
71.33483	10.771273	2.6538217	0.0
72.850395	11.2343235	2.7070246	0.0
72.63918	11.319334	2.7010596	0.0
56.802425	9.212113	2.1600935	0.0
54.848007	9.072101	2.0940242	0.0
55.571583	9.371134	2.120153	0.0
56.08715	9.640165	2.1382678	0.0
76.37359	13.382566	2.837943	0.0
76.36837	13.505581	2.837994	0.0
76.31094	13.742609	2.8380919	0.0
76.20652	13.971635	2.8361855	0.0
74.843094	13.964637	2.7901735	0.0
73.44568	13.942636	2.7441547	0.0
71.772255	13.857629	2.6881077	0.0
70.50584	13.843629	2.6460927	0.0
69.23264	13.705616	2.6030264	0.0
67.93322	13.670613	2.559002	0.0
66.6948	13.639611	2.5179791	0.0
65.48638	13.60661	2.4779553	0.0
64.451965	13.602612	2.4429445	0.0
63.06555	13.516605	2.3968973	0.05
62.17834	13.4285965	2.366854	0.09
61.141926	13.405596	2.3328345	0.09
60.115505	13.378594	2.2988136	0.0
39.029293	8.808111	1.5667903	0.11
39.04787	8.941127	1.5688425	0.16
39.295444	9.128149	1.577918	0.18
39.05802	9.203159	1.5709443	0.22
55.249626	13.117576	2.1356578	0.12
38.162395	9.18216	1.5409248	0.16
54.000786	13.180586	2.0956666	0.15
53.310364	13.189589	2.0726614	0.16
39.18011	9.819234	1.5801821	0.17
51.71053	13.138587	2.0196204	0.17
38.551266	9.920248	1.5602113	0.24
50.28391	13.028578	1.9725586	0.18
49.607487	13.019578	1.9505454	0.22
48.92107	13.004579	1.9275295	0.2
48.532646	13.064587	1.9155458	0.23
48.52522	13.226606	1.9166063	0.0
48.253796	13.315617	1.908635	0.07
45.923183	12.905577	1.8284438	0.4
45.333767	12.893577	1.8094292	0.23
44.74535	12.878576	1.790413	0.19
44.19593	12.870578	1.7724	0.42
43.65051	12.860579	1.754386	0.25
43.106094	12.847578	1.7363707	0.23
42.56289	12.75857	1.718328	0.16
41.667477	12.632558	1.6882645	0.47
34.31417	10.519339	1.4283555	0.18
41.00363	12.713571	1.6672795	0.36
40.55321	12.714573	1.6532701	0.25
40.081795	12.704573	1.637256	0.23
39.598373	12.688573	1.6222394	0.18
39.18617	12.624567	1.6082075	0.42
38.736748	12.614568	1.5931933	0.24
38.287334	12.601568	1.5781778	0.26
37.897915	12.60557	1.5661696	0.27
37.472492	12.595571	1.5521555	0.28
37.071075	12.590571	1.5391433	0.3
36.840652	12.640578	1.5331542	0.22
36.593445	12.620578	1.5241408	0.45
36.12103	12.584575	1.5091156	0.21
35.816605	12.605578	1.5001142	0.3
35.79118	12.723593	1.500153	0.43
34.846775	12.5105715	1.4680543	0.29
34.48536	12.503572	1.4560411	0.31
34.137936	12.499574	1.4450293	0.36
33.85273	12.45557	1.4350058	0.19
22.862562	8.491161	1.0383592	0.23
33.56388	12.589587	1.4280404	0.51
33.26546	12.5975895	1.4180332	0.16
32.419056	12.39357	1.3889389	0.29
32.187634	12.421575	1.3819399	0.33
22.86366	8.862207	1.0434774	0.18
22.230255	8.697192	1.0214021	0.4
31.277588	12.35457	1.3528863	0.18
22.259405	8.871214	1.0244575	0.54
31.007746	12.473586	1.3459136	0.21
22.657545	9.196251	1.0415733	0.43
30.538902	12.509593	1.3319068	0.4
30.278696	12.458588	1.3228807	0.25
30.006277	12.45759	1.3138695	0.26
29.726858	12.451591	1.3058562	0.24
29.439442	12.43959	1.2958406	0.18
28.759031	12.259574	1.2727574	0.33
28.536613	12.2705765	1.2657511	0.33
28.303192	12.276578	1.2587425	0.34
28.061987	12.224573	1.2507163	0.36
27.814571	12.220574	1.2427039	0.32
27.563148	12.214576	1.2346905	0.3
27.343729	12.220577	1.2286819	0.39
27.07131	12.201576	1.2196634	0.38
26.916893	12.233582	1.2156651	0.41
26.918678	12.285587	1.2156801	0.25
26.874254	12.367598	1.2157013	0.41
27.017822	12.537616	1.222757	0.17
26.979395	12.623626	1.2227793	0.4
26.779974	12.633628	1.2167716	0.22
26.556559	12.629629	1.2097586	0.15
25.789156	12.365603	1.1826438	0.34
25.90894	12.472614	1.1876798	0.21
25.902512	12.570626	1.1897063	0.17
24.678131	12.072577	1.1445013	0.27
24.578705	12.120584	1.1425085	0.4
24.391287	12.123585	1.1364983	0.34
24.198868	12.123586	1.1304868	0.4
23.999449	12.118587	1.1244735	0.36
23.847244	12.088584	1.1194562	0.37
23.645824	12.0805855	1.1134416	0.37
23.462404	12.080586	1.1074301	0.38
23.282984	12.081587	1.1024188	0.44
23.058567	12.057586	1.095398	0.41
23.017143	12.128594	1.0954133	0.4
22.993715	12.209604	1.0954322	0.24
23.001505	12.25961	1.0964453	0.49
23.133072	12.423627	1.1034954	0.28
23.079649	12.488635	1.1025078	0.31
22.927225	12.500636	1.0985	0.25
22.761808	12.503638	1.0934888	0.29
22.583387	12.498638	1.0884746	0.3
21.977987	12.254616	1.0663712	0.16
21.85878	12.233615	1.0623572	0.39
22.084343	12.451636	1.0724261	0.32
21.941923	12.46264	1.0684178	0.28
21.782501	12.46364	1.0644056	0.18
20.777126	11.975594	1.0262128	0.4
20.671707	12.001596	1.0232104	0.34
20.543499	11.970594	1.0191928	0.43
20.405079	11.976597	1.0151829	0.35
20.242659	11.967596	1.0101674	0.45
20.10724	11.9735985	1.0071572	0.37
19.953821	11.967598	1.0021428	0.39
19.821402	11.9736	0.9981326	0.39
19.670984	11.9676	0.99411803	0.41
19.554777	11.939598	0.99010164	0.4
19.423359	11.9436	0.98609066	0.34
19.28294	11.9416	0.9820775	0.62
19.11452	11.921599	0.9770577	0.34
18.86268	11.930602	0.97003585	0.5
18.777473	11.918602	0.9670252	0.32
18.68605	11.943605	0.9650215	0.49
18.692621	12.031614	0.96703994	0.4
18.673197	12.102622	0.96805227	0.52
18.676771	12.188632	0.9690697	0.38
18.661346	12.26264	0.9700828	0.5
18.668917	12.35265	0.97210115	0.4
18.678701	12.401654	0.9731117	0.51
18.679277	12.486663	0.9751281	0.39
18.66285	12.561672	0.9761407	0.5
18.657423	12.643681	0.97715557	0.38
18.651995	12.726689	0.97917056	0.49
18.664568	12.821698	0.98118955	0.39
18.647146	12.895707	0.98220116	0.52
18.662928	12.950713	0.98321295	0.39
18.652502	13.030721	0.9852263	0.48
18.65007	13.11773	0.9862415	0.39
18.634645	13.194737	0.98725337	0.51
18.646215	13.291747	0.99027175	0.38
18.631792	13.369756	0.9912836	0.5
18.626362	13.455765	0.99229765	0.39
18.63315	13.504769	0.99430686	0.48
18.634718	13.596779	0.9953226	0.37
18.62029	13.676786	0.9973342	0.48
18.630863	13.7747965	0.9993517	0.37
18.613432	13.853805	1.0003624	0.47
18.613005	13.944813	1.002377	0.36
18.59758	14.024821	1.0033878	0.48
18.620367	14.087828	1.0054009	0.36
18.608936	14.171836	1.0064125	0.46
18.615503	14.270845	1.0094287	0.36
18.601078	14.352853	1.0104394	0.46
18.59965	14.445863	1.0124533	0.37
18.59122	14.53387	1.0134652	0.47
18.612001	14.597877	1.0154777	0.36
18.595573	14.679885	1.0174874	0.48
18.599146	14.777894	1.0195022	0.35
18.58672	14.863902	1.0205127	0.45
18.584286	14.958911	1.0225258	0.35
18.57586	15.04892	1.0245371	0.46
18.567432	15.138927	1.0265483	0.34
18.57821	15.197933	1.0275578	0.45
18.579782	15.296943	1.0295715	0.44
18.579353	15.394951	1.0315845	0.34
18.555923	15.474958	1.0335915	0.45
18.551495	15.570968	1.0346031	0.43
18.549063	15.668977	1.0376153	0.35
18.54063	15.762984	1.0386258	0.44
18.566414	15.834991	1.0416389	0.36
18.441996	15.829991	1.0376184	0.57
9.3604145	8.109295	0.6322155	0.29
9.303999	8.112296	0.6312061	0.31
9.27657	8.1413	0.6312044	0.3
9.213159	8.1373005	0.62919277	0.48
9.203734	8.181306	0.6301957	0.32
9.187523	8.193308	0.630194	0.45
9.152101	8.214311	0.62918967	0.47
8.9397	8.0763	0.62113744	0.27
8.841286	8.039297	0.61811566	0.39
8.81287	8.064301	0.61711276	0.4
8.794445	8.099304	0.6181125	0.52
9.075987	8.410334	0.6321941	0.21
9.329745	8.671357	0.6442659	0.37
9.294328	8.69336	0.64426106	0.45
9.271909	8.727364	0.6442597	0.28
9.214487	8.729365	0.6432486	0.51
8.771115	8.3653345	0.623131	0.25
8.677697	8.330333	0.6201095	0.44
8.646502	8.325333	0.61910284	0.46
8.616072	8.350335	0.6190986	0.35
8.609647	8.397341	0.62010086	0.35
8.566229	8.408342	0.61909276	0.66
8.577801	8.47335	0.6210999	0.29
18.21829	18.037176	1.0828016	0.45
18.21386	18.146185	1.0858095	0.37
18.232637	18.223192	1.0878193	0.45
18.239206	18.3442	1.0908301	0.38
18.214771	18.436209	1.0928322	0.45
18.21934	18.557219	1.095842	0.36
18.210907	18.666225	1.0978482	0.45
18.19647	18.770233	1.1008524	0.36
18.187037	18.879244	1.102858	0.45
18.212818	18.965248	1.1058692	0.36
18.202387	19.074259	1.1078743	0.44
18.20195	19.195267	1.1108819	0.36
18.188517	19.302275	1.1128857	0.43
18.17908	19.415283	1.1158904	0.35
18.167645	19.52629	1.1178945	0.43
18.195423	19.618298	1.1209061	0.41
18.181988	19.728306	1.1239091	0.35
18.161556	19.831314	1.1259102	0.51
18.131123	19.92432	1.1279081	0.35
18.11269	20.030327	1.1299093	0.37
18.108255	20.152336	1.1329142	0.34
18.102816	20.275345	1.1359189	0.38
18.120596	20.35935	1.1379269	0.36
18.119158	20.48836	1.1409324	0.36
18.108725	20.606369	1.1439351	0.36
18.103289	20.731377	1.1469388	0.32
18.107845	20.870386	1.1509455	0.33
18.10841	21.004396	1.1539508	0.36
18.113972	21.144405	1.1579573	0.22
9.902882	11.63963	0.7305638	0.44
9.842463	11.643632	0.7295482	0.45
9.778042	11.642632	0.7285313	0.48
9.715628	11.642632	0.72651476	0.48
9.646204	11.635632	0.72549605	0.47
9.584786	11.636632	0.7234796	0.48
9.529373	11.643632	0.7224647	0.48
9.47616	11.61763	0.7214497	0.49
9.301765	11.47862	0.71339965	0.56
9.271336	11.516623	0.71439177	0.17
9.293907	11.618629	0.71739924	0.5
9.234486	11.620631	0.7153826	0.49
9.177063	11.624631	0.7143663	0.48
9.117642	11.62563	0.7133494	0.5
9.07744	11.6116295	0.7123377	0.52
9.018016	11.61263	0.7113205	0.5
8.952599	11.604629	0.7093015	0.5
8.8921795	11.602629	0.70828366	0.51
8.837763	11.607629	0.7072675	0.52
8.780344	11.608629	0.7062504	0.52
8.71992	11.606628	0.7042323	0.5
8.680715	11.592628	0.7032205	0.53
8.620297	11.588628	0.70220214	0.52
8.563873	11.590628	0.7011848	0.52
8.513458	11.598628	0.7001692	0.52
8.455038	11.596628	0.69915104	0.51
8.39562	11.592628	0.6981324	0.54
8.340201	11.593628	0.6971149	0.53
8.296996	11.572626	0.69510156	0.53
8.239571	11.571626	0.69408315	0.52
8.194156	11.584626	0.6930683	0.53
8.1347275	11.5806265	0.69204915	0.53
8.07831	11.578626	0.69103074	0.54
8.021889	11.576625	0.6900123	0.53
7.9886837	11.567624	0.68900144	0.52
7.930267	11.561625	0.68798214	0.51
7.8758516	11.560623	0.686964	0.54
7.823433	11.562623	0.6859462	0.52
7.7650104	11.556623	0.6839265	0.51
7.714587	11.561624	0.68390906	0.52
7.653169	11.549623	0.68188834	0.52
7.621966	11.541621	0.6808778	0.52
7.5775433	11.554623	0.68086183	0.53
7.523126	11.551621	0.6798428	0.53
7.4577055	11.532619	0.67782044	0.64
7.3992896	11.522618	0.6768001	0.39
7.3298736	11.495617	0.67477626	0.47
7.299444	11.529618	0.6747638	0.42
7.3122272	11.5896225	0.6767658	0.4
7.3158	11.675628	0.6787631	0.38
7.3003654	11.734632	0.68075466	0.57
7.2749414	11.776634	0.6817432	0.71
7.2685165	11.8486395	0.68373716	0.38
7.313076	12.00465	0.6887458	0.25
7.2206607	11.940645	0.68471444	0.38
7.213445	11.971647	0.68571	0.37
7.149037	11.949644	0.6836867	0.27
7.091612	11.941643	0.6826651	0.4
7.03619	11.935642	0.6816441	0.18
7.007767	11.973644	0.6826308	0.55
6.9103584	11.895638	0.67859745	0.32
6.912926	11.986644	0.68059283	0.33
6.846728	11.916639	0.67757106	0.26
6.7963095	11.916638	0.67655104	0.41
6.7638807	11.94864	0.67753595	0.28
6.714464	11.949639	0.676516	0.29
6.651051	11.925637	0.67449194	0.39
6.5946255	11.915635	0.6734696	0.25
6.5522084	11.927636	0.67345136	0.42
6.532993	11.938637	0.6734426	0.3
6.464582	11.903634	0.6704169	0.19
6.3151917	11.720621	0.6633683	0.63
6.2607727	11.7096195	0.6613463	0.64
6.210357	11.704618	0.66032535	0.65
6.168931	11.717618	0.6603067	0.67
6.1347275	11.697617	0.6592937	0.64
6.190281	11.891629	0.6663018	0.29
6.150848	11.910629	0.6662832	0.36
6.1004367	11.904628	0.66526175	0.47
6.0670085	11.933629	0.66524464	0.33
6.020593	11.935629	0.6642241	0.27
5.959174	11.909626	0.6631992	0.36
5.914759	11.914625	0.662179	0.3
5.894543	11.922626	0.6621692	0.49
5.82713	11.882622	0.66014254	0.27
5.7667193	11.854619	0.65811783	0.25
5.56835	11.546599	0.6460564	0.18
5.471946	11.442593	0.64102215	0.43
5.426522	11.442592	0.64000124	0.42
5.3960967	11.472592	0.6409842	0.58
5.3738933	11.471593	0.6409739	0.57
5.3264666	11.467591	0.6399521	0.56
5.281053	11.46459	0.6389311	0.57
5.2416253	11.47659	0.6389112	0.58
5.1932077	11.467588	0.6378891	0.58
5.1497912	11.468588	0.6368681	0.56
5.125583	11.463587	0.636857	0.56
5.08216	11.465586	0.6358358	0.58
5.0367384	11.462585	0.6358141	0.57
4.993326	11.461584	0.634793	0.58
4.947907	11.457583	0.63377106	0.59
4.905479	11.461582	0.63374966	0.59
4.8660626	11.469583	0.6327292	0.6
4.837859	11.453581	0.6327169	0.58
4.7924347	11.449579	0.63169456	0.57
4.7510138	11.453578	0.6306732	0.58
4.708594	11.454577	0.6306516	0.59
4.6641803	11.449576	0.62962955	0.6
4.6277494	11.466577	0.6296088	0.59
4.5803375	11.453574	0.62858593	0.58
4.5571337	11.447574	0.62857467	0.59
4.5147057	11.449573	0.62755233	0.59
4.4702983	11.441571	0.6265301	0.58
4.426874	11.43957	0.6265075	0.56
4.388445	11.45057	0.6264858	0.57
4.3450317	11.445569	0.6254634	0.57
4.3026066	11.445567	0.6244408	0.57
4.2793975	11.439566	0.6244291	0.59
4.237985	11.438565	0.62340695	0.61
4.194558	11.435564	0.6233838	0.58
4.1541495	11.435563	0.6223618	0.59
4.1157284	11.4435625	0.6223397	0.6
4.07031	11.43256	0.6213162	0.59
4.02989	11.434559	0.62129354	0.59
4.003677	11.420557	0.6202809	0.61
3.9652567	11.427556	0.62025857	0.6
3.9268398	11.433557	0.6202362	0.6
3.8824136	11.425554	0.6192123	0.61
3.8420014	11.424553	0.6181895	0.6
3.8035786	11.431552	0.6181667	0.6
3.7631564	11.43255	0.61814344	0.59
3.738954	11.41955	0.6171314	0.57
3.6975348	11.416548	0.6171079	0.58
3.6621077	11.432548	0.61708516	0.59
3.615689	11.414545	0.61606073	0.56
3.5772734	11.418544	0.6150377	0.56
3.53685	11.418543	0.6150139	0.57
3.5156379	11.415542	0.61500186	0.58
3.4772277	11.417541	0.6139788	0.57
3.436802	11.41754	0.6139548	0.58
3.3883913	11.388536	0.61293	0.44
3.3449724	11.376534	0.6119057	0.41
3.2985613	11.352531	0.6098812	0.63
3.2881153	11.451534	0.61386013	0.25
3.2968948	11.545538	0.6168514	0.55
3.2794626	11.62154	0.6188293	0.67
3.2520366	11.66454	0.619806	0.76
3.2605777	11.836547	0.6257851	0.34
3.2301576	11.870546	0.6267611	0.49
3.1787412	11.833543	0.6247348	0.3
3.1543167	11.889544	0.6267109	0.38
3.0979059	11.83254	0.6236843	0.38
3.0836823	11.857539	0.6246714	0.3
3.0322795	11.813537	0.6226458	0.41
2.9868553	11.796534	0.6216195	0.37
2.960432	11.846534	0.62259483	0.42
2.9270074	11.872534	0.62356925	0.3
4.0607743	16.467716	0.7835716	0.33
4.0285654	16.450714	0.7825536	0.47
3.9791455	16.471712	0.78351855	0.31
3.9197218	16.457708	0.78248245	0.55
3.8742938	16.497707	0.7834466	0.16
2.6407456	11.599512	0.61242646	0.72
2.5993242	11.590509	0.6114005	0.7
2.5559146	11.568507	0.6103752	0.7
2.5367012	11.570507	0.6103621	0.59
2.5032744	11.594506	0.6113358	0.71
2.4558606	11.556502	0.6093102	0.64
2.4803953	11.837511	0.61828035	0.36
2.427983	11.779507	0.61625445	0.35
2.390562	11.787505	0.6162276	0.42
2.364133	11.846505	0.61819977	0.23
2.34992	11.871505	0.6191858	0.54
3.3365982	16.817677	0.7890362	0.25
3.2861755	16.840673	0.7889979	0.23
3.1717985	16.551659	0.7789676	0.43
3.119379	16.559656	0.77893007	0.38
3.0669582	16.568651	0.7788922	0.48
3.0365093	16.696651	0.78284943	0.47
3.0342762	16.828653	0.78682554	0.38
2.9798534	16.83265	0.78678674	0.45
2.9254336	16.834646	0.7867481	0.36
2.8680127	16.82264	0.78570956	0.46
2.8135853	16.828636	0.7856699	0.38
2.7561717	16.810633	0.78463215	0.46
1.8486729	11.802475	0.61284405	0.32
1.8274748	11.786473	0.6118314	0.45
1.7870532	11.77647	0.61180377	0.3
1.7466311	11.766469	0.610776	0.36
1.7152097	11.806467	0.61174595	0.37
1.6827826	11.844466	0.61371547	0.38
1.6303715	11.758461	0.6096918	0.39
1.5749751	11.642455	0.60567105	0.18
1.5258089	11.435449	0.59867096	0.61
1.4694146	11.302443	0.5936523	0.4
1.4329991	11.30144	0.5936251	0.43
1.3995712	11.326439	0.5945955	0.54
1.365153	11.340437	0.59456694	0.56
1.3297322	11.349435	0.5945384	0.58
1.2903088	11.332433	0.5945114	0.57
1.2720989	11.33343	0.5934973	0.58
1.2456609	11.41643	0.59646213	0.72
0.79797256	7.998346	0.48072913	0.29
0.76756436	7.959344	0.47871235	0.41
0.742145	7.9623427	0.4786918	0.36
0.7147171	7.953342	0.47867176	0.45
0.6893012	7.954341	0.47865143	0.45
0.67909425	7.975341	0.4786395	0.32
0.65266633	7.97434	0.47861862	0.45
0.6242466	7.9513383	0.47760007	0.35
0.5938589	7.891336	0.47558656	0.37
0.5654318	7.868335	0.47456783	0.3
0.53801626	7.846333	0.47454965	0.36
0.5156035	7.8713326	0.47452685	0.32
0.4993963	7.8343315	0.4735204	0.59
0.4759686	7.8583307	0.47449687	0.32
0.45355693	7.8843303	0.47547373	0.45
0.43312106	7.9503303	0.47744483	0.21
0.6519667	11.309388	0.59101075	0.56
0.6145432	11.298385	0.58998215	0.59
0.59633607	11.293384	0.58996814	0.59
0.56091785	11.299381	0.58993787	0.61
0.5234998	11.280378	0.58891046	0.64
0.31373188	8.309329	0.4892797	0.29
0.28532606	8.272327	0.4872626	0.39
0.25989828	8.296327	0.48823676	0.21
0.23347838	8.299326	0.48821384	0.54
0.20505868	8.269323	0.48719516	0.43
0.19284998	8.285324	0.48818183	0.29
0.16742466	8.312322	0.48815516	0.47
0.14199063	8.351321	0.4901262	0.35
0.11755638	8.416321	0.49209324	0.21
0.18250474	11.296351	0.5886205	0.51
0.14709127	11.295348	0.58859026	0.63
0.1288679	11.314347	0.5895711	0.67
0.09245045	11.299345	0.5885425	0.68
0.057037704	11.296342	0.5885124	0.68
0.020610437	11.299338	0.5884803	0.67
-0.0148001	11.289335	0.58845127	0.66
-0.051224895	11.284332	0.58842033	0.68
-0.0866426	11.29433	0.5883875	0.63
-0.10485575	11.294328	0.58837146	0.64
-0.14027047	11.295324	0.5883401	0.67
-0.17669638	11.293322	0.5883082	0.67
-0.21210994	11.287318	0.58827794	0.67
-0.2485368	11.289315	0.58824515	0.66
-0.28395182	11.293312	0.5882128	0.68
-0.32037792	11.288308	0.5881811	0.66
-0.33757913	11.282308	0.5881667	0.66
-0.37400585	11.284304	0.5881336	0.67
-0.40942058	11.285301	0.5881014	0.67
-0.44584697	11.277297	0.5870698	0.66
-0.4812616	11.286294	0.588036	0.68
-0.5176881	11.285291	0.588003	0.67
-0.5531032	11.282288	0.5879711	0.67
-0.57131743	11.277286	0.5879553	0.68
-0.60673183	11.278283	0.5879226	0.68
-0.6421476	11.271279	0.5868911	0.66
-0.67857105	11.283275	0.58785534	0.67
-0.7149981	11.2802725	0.5878221	0.66
-0.75041616	11.270268	0.5877909	0.68
-0.7858284	11.275265	0.58775693	0.68
-0.80404276	11.272264	0.5877404	0.67
-0.8404687	11.27226	0.5877062	0.68
-0.8758816	11.274256	0.58767253	0.66
-0.9123083	11.272252	0.5876385	0.67
-0.94873077	11.277248	0.58760315	0.67
-0.98414785	11.271246	0.5875706	0.66
-1.0175568	11.241241	0.5865441	0.5
-1.0337607	11.21924	0.58553255	0.5
-1.0691785	11.215236	0.58549935	0.52
-1.1226494	11.429232	0.5934099	0.73
-1.1781251	11.645226	0.6003181	0.39
-1.2285761	11.8002205	0.6062419	0.23
-1.2639931	11.771216	0.6052128	0.2
-1.2963936	11.723213	0.6031898	0.19
-1.318616	11.75421	0.60416275	0.28
-1.3580422	11.770206	0.60512155	0.16
-1.3974614	11.792202	0.6060791	0.27
-1.4713036	11.769193	0.6050107	0.32
-1.5017065	11.705191	0.6029919	0.12
-1.5421307	11.731185	0.6039474	0.26
-1.563348	11.749183	0.60492325	0.21
-1.6067793	11.796178	0.6068719	0.17
-1.6502085	11.841173	0.60782087	0.41
-1.6826191	11.795169	0.6067965	0.27
-1.7160316	11.759166	0.6057693	0.1
-2.4065485	16.68808	0.77222615	0.12
-1.7898722	11.741157	0.6056981	0.31
-1.8070749	11.731154	0.6046825	0.16
-1.8535151	11.787149	0.6066259	0.38
-1.8919321	11.792145	0.60758615	0.26
-1.9343573	11.82214	0.60853785	0.2
-1.9667737	11.779136	0.6075122	0.3
-1.9941725	11.712132	0.6054955	0.23
-2.0295885	11.695128	0.6044621	0.21
-2.8883471	16.663012	0.77374303	0.48
-2.1300137	11.499116	0.5983914	0.61
-2.168444	11.499111	0.59835154	0.68
-2.1938393	11.434108	0.5963359	0.66
-2.210048	11.4191065	0.5963215	0.7
-2.245464	11.409102	0.5962862	0.69
-2.2848942	11.416097	0.5962437	0.75
-2.3253129	11.435092	0.5971981	0.59
-2.4278204	11.776077	0.6090345	0.15
-2.4652398	11.769073	0.60899615	0.17
-2.494646	11.723069	0.6079725	0.17
-2.5118563	11.711067	0.60795623	0.14
-2.5502725	11.712063	0.6079153	0.45
-2.5886962	11.709057	0.6078749	0.19
-2.6361294	11.750051	0.6098177	0.18
-2.6765537	11.756045	0.6097735	0.28
-2.710965	11.7370405	0.60973966	0.34
-2.750386	11.739035	0.609697	0.18
-2.7968159	11.772029	0.6106417	0.29
-2.8200336	11.787025	0.6116143	0.21
-2.861447	11.80102	0.6125673	0.21
-2.8501987	11.410024	0.5996405	0.36
-2.891625	11.4230175	0.6005933	0.66
-2.9150267	11.362015	0.5985771	0.5
-2.9124086	11.192016	0.59260607	0.34
-2.9276161	11.177013	0.59259164	0.5
-2.9630296	11.170009	0.5925538	0.53
-3.0074651	11.194002	0.59350115	0.54
-3.052888	11.225996	0.59444624	0.65
-3.0852995	11.205992	0.59441334	0.65
-3.1247258	11.209986	0.594369	0.66
-3.146943	11.220983	0.59534264	0.66
-3.1813636	11.205977	0.5953065	0.66
-3.2197793	11.208973	0.59526324	0.65
-3.2572026	11.2049675	0.59522194	0.61
-3.2946208	11.202962	0.59618026	0.67
-3.3330426	11.202956	0.5961371	0.65
-3.371464	11.2029505	0.59609383	0.66
-3.3886666	11.1979475	0.5960752	0.67
-3.427088	11.197942	0.5970317	0.67
-3.4665158	11.198936	0.59698695	0.66
-3.5019314	11.188931	0.59694815	0.64
-3.5413527	11.191926	0.5979029	0.67
-3.5827694	11.202919	0.59785414	0.65
-3.6171916	11.186914	0.59781706	0.65
-3.654606	11.183908	0.5977746	0.66
-3.678822	11.198905	0.5987448	0.65
-3.7122395	11.180901	0.5987089	0.66
-3.7536619	11.188893	0.59966016	0.65
-3.7940838	11.192888	0.59961295	0.66
-3.8294997	11.181882	0.59957355	0.67
-3.868929	11.179876	0.59952813	0.68
-3.9073408	11.179871	0.60048354	0.67
-3.924548	11.172868	0.60046446	0.66
-3.9659736	11.177861	0.6004156	0.69
-4.0083957	11.186854	0.60136485	0.67
-4.0408115	11.16585	0.6013297	0.67
-4.0822344	11.170843	0.6012805	0.67
-4.1236563	11.175837	0.6022313	0.68
-4.143873	11.174833	0.60220766	0.68
-4.1832867	11.175827	0.60316116	0.67
-4.221709	11.170821	0.60311645	0.66
-4.260131	11.165814	0.60307163	0.66
-4.298545	11.162808	0.6040265	0.64
-4.3349667	11.151803	0.60398465	0.66
-4.377388	11.157795	0.60393345	0.67
-4.404599	11.177791	0.6048986	0.67
-4.440023	11.162786	0.60485816	0.68
-4.480444	11.162779	0.60580987	0.67
-4.5198674	11.158772	0.60576314	0.68
-4.5572767	11.152766	0.605719	0.67
-4.6007066	11.157759	0.60666627	0.68
-4.642129	11.1587515	0.60661626	0.67
-4.6623335	11.159749	0.60759175	0.67
-4.7027597	11.156742	0.6075433	0.66
-4.7411723	11.151735	0.6074974	0.66
-4.782592	11.152729	0.6084471	0.66
-4.8220134	11.147721	0.60839975	0.68
-4.863443	11.145715	0.60934955	0.67
-4.90686	11.151707	0.610296	0.68
-4.9280744	11.151703	0.6102701	0.68
-4.9674883	11.1476965	0.6102224	0.68
-5.0069146	11.14069	0.61117494	0.64
-5.0313196	11.101686	0.6101491	0.53
-5.0737376	11.103678	0.61009675	0.51
-5.124166	11.122669	0.6120328	0.63
-5.360704	11.560626	0.62769586	0.3
-5.3849173	11.56562	0.6286655	0.41
-5.424339	11.554614	0.62861794	0.3
-5.4637523	11.545608	0.6285701	0.36
-5.5121775	11.554598	0.62950915	0.36
-5.5576015	11.55659	0.6304525	0.36
-5.5970163	11.546582	0.6304045	0.37
-5.636435	11.535576	0.63035643	0.38
-5.6646514	11.54757	0.63132006	0.41
-5.7050653	11.539562	0.6312703	0.32
-5.760494	11.561553	0.6331989	0.34
-5.710864	11.364563	0.6262794	0.2
-5.7392817	11.330558	0.62624687	0.68
-5.7726936	11.308551	0.6252069	0.66
-5.812112	11.298545	0.6261581	0.69
-5.8573365	11.344536	0.628097	0.71
-5.986798	11.5155115	0.63491833	0.36
-6.048234	11.545499	0.6368381	0.36
-6.0876527	11.532492	0.63678926	0.36
-6.133074	11.531484	0.63773173	0.32
-6.1764965	11.525475	0.637677	0.38
-6.215904	11.514467	0.6376278	0.3
-6.254128	11.5424595	0.63957673	0.39
-6.291543	11.525453	0.6395304	0.33
-6.3409624	11.531444	0.64046675	0.37
-6.3833847	11.522435	0.6404132	0.39
-6.4258075	11.513426	0.64135957	0.29
-6.4762273	11.520417	0.6422943	0.36
-6.5246496	11.522408	0.64223194	0.34
-6.552864	11.530401	0.643195	0.39
-6.594282	11.519394	0.64314246	0.36
-6.6447005	11.525383	0.64407694	0.34
-6.6921234	11.524374	0.6450157	0.36
-6.7345433	11.514366	0.6459616	0.4
-6.7829623	11.515356	0.64589876	0.27
-6.8273835	11.5083475	0.6468416	0.46
-6.8535924	11.512342	0.64680725	0.31
-6.9060245	11.517331	0.6477387	0.18
-6.8603964	11.35634	0.64280874	0.58
-6.9048185	11.349332	0.6427512	0.7
-6.9202204	11.294329	0.6417346	0.39
-6.9226246	11.216328	0.63973624	0.38
-6.911015	11.117331	0.63675755	0.47
-6.8992167	11.056333	0.63477665	0.38
-6.940633	11.046324	0.6347228	0.48
-6.9840565	11.038316	0.63566625	0.5
-7.0634828	11.091299	0.6385586	0.65
-7.1089025	11.08629	0.638499	0.65
-7.148317	11.072282	0.63944775	0.64
-7.199746	11.075272	0.64037967	0.64
-7.2319574	11.088265	0.6413363	0.64
-7.274383	11.076256	0.6412808	0.65
-7.327804	11.083245	0.64220953	0.65
-7.3732176	11.078236	0.64314944	0.64
-7.417641	11.069226	0.64309084	0.63
-7.4660673	11.0662155	0.64402646	0.62
-7.513478	11.064206	0.64496344	0.61
-7.5396976	11.0642	0.64492846	0.62
-7.5941186	11.071189	0.6468554	0.63
-7.647543	11.075177	0.64778376	0.65
-7.68696	11.058168	0.6477317	0.65
-7.737378	11.058158	0.6486642	0.64
-7.784796	11.053148	0.6496007	0.62
-7.831215	11.046138	0.6495386	0.62
-7.866434	11.059131	0.6504907	0.64
-7.9178486	11.06012	0.6514215	0.64
-7.965277	11.052109	0.6523578	0.65
-8.015692	11.051098	0.65328985	0.64
-8.066114	11.048087	0.65422183	0.62
-8.109539	11.034078	0.65416354	0.64
-8.167964	11.042065	0.6560841	0.64
-8.202171	11.054057	0.65703744	0.64
-8.24459	11.039047	0.65698034	0.63
-8.299015	11.040036	0.65790635	0.64
-8.349435	11.036025	0.6588379	0.63
-8.400854	11.033013	0.659768	0.63
-8.455279	11.033001	0.6606938	0.64
-8.506697	11.029989	0.6616238	0.65
-8.538913	11.035983	0.66257966	0.64
-8.588333	11.028972	0.6635123	0.62
-8.642752	11.028959	0.66443783	0.62
-8.692175	11.020948	0.6653703	0.63
-8.750598	11.024935	0.66629016	0.65
-8.785009	10.997928	0.6662434	0.68
-8.767403	10.903931	0.663269	0.39
-8.940065	11.017892	0.67002994	0.61
-8.994494	11.01388	0.670955	0.62
-9.056918	11.020865	0.67186886	0.61
-9.10733	11.013854	0.67279935	0.6
-9.154747	11.0018425	0.6737339	0.61
-9.214177	11.00283	0.67465174	0.63
-9.253389	11.01582	0.67559737	0.63
-9.301809	11.003808	0.6765304	0.63
-9.362229	11.006795	0.6774466	0.61
-9.421651	11.007781	0.67836416	0.61
-9.462072	10.984771	0.6793081	0.72
-9.487481	10.944764	0.6782728	0.59
-32.281487	37.8747	1.8395556	0.29
-32.47192	37.857647	1.8432922	0.29
-32.67535	37.85559	1.8470104	0.29
-32.865788	37.83554	1.8507463	0.29
-33.10223	37.86848	1.856418	0.27
-33.314667	37.87242	1.8611228	0.29
-33.510098	37.85537	1.864851	0.29
-33.65233	37.89633	1.8686532	0.29
-33.860764	37.891273	1.8733628	0.29
-34.05019	37.865223	1.8760988	0.32
-34.22161	37.817177	1.8788594	0.27
-34.41404	37.79212	1.8815904	0.26
-34.61547	37.775066	1.8863088	0.27
-34.820908	37.76101	1.8900213	0.27
-34.980137	37.815968	1.8947988	0.26
-35.564693	38.209827	1.9169834	0.27
-35.776123	38.19777	1.9216868	0.29
-35.992554	38.18971	1.925383	0.28
-36.214993	38.18465	1.9300704	0.19
-36.595478	38.347553	1.9425378	0.41
-36.80791	38.32849	1.9472387	0.2
-37.036346	38.32643	1.9519169	0.38
-37.189575	38.36539	1.9567018	0.21
-37.383	38.324337	1.9594284	0.21
-37.45839	38.16131	1.9573189	0.42
-37.64181	38.109257	1.9600589	0.25
-37.87825	38.10919	1.9657248	0.26
-38.092678	38.08613	1.9694209	0.27
-38.246906	38.12209	1.9742036	0.28
-38.43733	38.073036	1.9769325	0.19
-38.665764	38.05997	1.9816086	0.16
-38.832176	37.98592	1.9833708	0.14
-39.130634	38.03884	1.9919484	0.25
-39.413082	38.075764	1.9985482	0.0
-39.859577	38.26865	2.013919	0.11
-39.71272	38.006676	2.00412	0.16
-40.203224	38.23755	2.0204291	0.15
-40.31462	38.10351	2.0202663	0.23
-24.909925	23.150114	1.3157248	0.32
-24.918314	23.012106	1.3127078	0.43
-24.910698	22.860102	1.3087128	0.27
-10.102565	9.089595	0.64636034	0.22
-10.115971	9.04459	0.64533895	0.52
-10.159391	9.02658	0.6462756	0.34
-24.884039	22.336088	1.2967297	0.37
-24.915432	22.224075	1.2946798	0.35
-24.924822	22.092066	1.2916604	0.36
-24.918205	21.946062	1.2886633	0.35
-24.88139	21.844067	1.2857114	0.31
-24.90778	21.730055	1.2836682	0.16
-10.0669775	8.581595	0.6333856	0.96
-10.019367	8.485607	0.630449	0.99
-10.021773	8.433605	0.6294425	0.99
-10.026179	8.383603	0.62843317	0.99
-10.031579	8.335602	0.62742245	0.99
-10.02078	8.299604	0.6264359	0.99
-9.948166	8.184621	0.6215341	0.99
-10.024594	8.196601	0.624424	0.99
-10.02299	8.1436	0.62242293	0.99
-10.032405	8.098598	0.6224063	0.99
-9.958781	7.9866147	0.6175059	0.99
-9.97119	7.9456115	0.6174851	0.99
-10.108429	8.0325775	0.6222913	0.99
-13.600807	10.816728	0.76839954	0.99
-13.881284	10.973659	0.77900225	0.78
-13.795659	10.834678	0.7741174	0.3
-13.868084	10.821657	0.7750111	0.48
-13.9284935	10.80064	0.7759217	0.16
-13.981911	10.772625	0.77684194	0.24
-24.787914	19.207977	1.2256967	0.38
-24.663275	18.986002	1.217863	0.32
-24.523623	18.756031	1.2090503	0.34
-24.515013	18.627028	1.2060539	0.36
-24.524403	18.513018	1.2040321	0.36
-24.533794	18.40001	1.2020103	0.37
-24.51618	18.26701	1.1990262	0.36
-24.492369	18.189013	1.1970552	0.38
-24.49876	18.075006	1.1950375	0.37
-24.488146	17.949001	1.1920434	0.39
-24.498537	17.838995	1.1900198	0.38
-24.492926	17.717989	1.1870188	0.37
-24.501318	17.606981	1.1849978	0.27
-24.4687	17.466986	1.1820344	0.47
-24.479897	17.41798	1.1810141	0.25
-24.597315	17.385942	1.1828396	0.59
-24.853767	17.452875	1.1914696	0.0
-24.767136	17.27589	1.1855818	0.0
-24.74452	17.14489	1.1826041	0.0
-24.723906	17.01589	1.1796234	0.0
-24.759302	16.926874	1.1785638	0.0
-24.72349	16.844883	1.1756094	0.0
-24.708878	16.72188	1.1736201	0.05
-24.42659	16.30694	1.1579981	0.14
-24.41998	16.191935	1.1549976	0.45
-24.431374	16.089928	1.1539716	0.4
-24.427763	15.977922	1.1509666	0.34
-24.408957	15.910925	1.1499882	0.41
-24.42135	15.8099165	1.1479605	0.34
-24.398733	15.687917	1.1449825	0.41
-24.403126	15.58291	1.142966	0.35
-24.412521	15.480902	1.1419425	0.41
-24.401907	15.367899	1.1389472	0.36
-24.3821	15.301901	1.1379701	0.41
-24.386492	15.1988945	1.1359535	0.36
-24.376883	15.086891	1.1339568	0.42
-24.381275	14.983885	1.1319401	0.36
-24.377666	14.876881	1.1299347	0.42
-24.416067	14.795866	1.1298698	0.36
-24.564487	14.782822	1.1336493	0.38
-24.597885	14.698808	1.1325912	0.39
-24.57008	14.628812	1.1306252	0.4
-24.609478	14.548797	1.1305587	0.38
-24.61387	14.447789	1.1285417	0.38
-24.603258	14.338787	1.1265458	0.39
-24.620655	14.245777	1.1255103	0.38
-24.616043	14.140773	1.123506	0.38
-24.615438	14.037766	1.1214956	0.38
-24.592628	13.97377	1.1195226	0.39
-24.590021	13.870766	1.1185153	0.38
-24.597416	13.773758	1.1164936	0.28
-24.5828	13.665756	1.1145034	0.39
-24.588196	13.567749	1.1124846	0.39
-24.587585	13.467745	1.1114743	0.4
-24.56678	13.405746	1.1094981	0.4
-24.567171	13.306741	1.1074865	0.4
-24.566563	13.207736	1.1064761	0.41
-24.573956	13.112728	1.1044543	0.41
-24.56435	13.008725	1.1034566	0.41
-24.56674	12.91272	1.1014419	0.39
-24.55713	12.809717	1.0994443	0.41
-24.540321	12.752719	1.0984625	0.41
-24.536713	12.653714	1.0964563	0.41
-24.545109	12.560706	1.0954329	0.41
-24.542501	12.462702	1.093425	0.43
-24.52989	12.3607	1.0914316	0.54
-24.51028	12.254699	1.0894481	0.25
-24.539675	12.174686	1.0893947	0.36
-24.52387	12.118688	1.0874115	0.41
-24.526264	12.024682	1.0863965	0.4
-24.519655	11.926678	1.0843943	0.36
-24.512047	11.828675	1.0833936	0.42
-24.513437	11.735668	1.08138	0.36
-24.51083	11.640665	1.0803722	0.41
-24.508223	11.54566	1.0783641	0.36
-24.501417	11.495659	1.0773681	0.42
-24.49081	11.397656	1.0763716	0.36
-24.452196	11.286661	1.073415	0.39
-24.461592	11.198653	1.07239	0.4
-24.459984	11.105648	1.0703804	0.41
-24.461376	11.014643	1.0693668	0.41
-24.466772	10.925636	1.0683473	0.41
-24.448965	10.871638	1.067367	0.41
-24.45636	10.78363	1.0663446	0.41
-24.453754	10.691626	1.0643365	0.41
-24.442142	10.596623	1.0633415	0.41
-24.440535	10.505619	1.061332	0.4
-24.457933	10.422609	1.0612952	0.45
-24.579348	10.38457	1.0641091	0.4
-24.736572	10.406525	1.0688775	0.39
-24.922997	10.394468	1.0745977	0.38
-25.112421	10.38341	1.0803137	0.38
-25.300848	10.369353	1.0850307	0.37
-25.583288	10.3932705	1.0936124	0.41
-25.77871	10.381211	1.0993191	0.34
-25.980137	10.36915	1.106017	0.39
-26.152365	10.3911	1.110763	0.38
-26.352787	10.377039	1.1164618	0.39
-26.575216	10.369972	1.1231288	0.38
-26.781643	10.354908	1.1288186	0.36
-26.99907	10.3438425	1.1354924	0.35
-27.212494	10.329778	1.142172	0.4
-27.437925	10.317709	1.1488338	0.36
-27.663155	10.354643	1.1555024	0.36
-27.883577	10.339576	1.1621712	0.35
-28.117004	10.327505	1.1688211	0.3
-28.303427	10.296447	1.1745383	0.34
-28.307817	10.19844	1.1735183	0.47
-28.376219	10.123413	1.1744057	0.27
-28.623451	10.162341	1.1820419	0.54
-29.0039	10.1972275	1.1944784	0.23
-29.519367	10.277077	1.2107195	0.34
-29.766796	10.26	1.2183474	0.33
-30.015223	10.241924	1.2259738	0.31
-30.270649	10.224845	1.2335899	0.27
-30.471067	10.187782	1.2392853	0.34
-30.450258	10.127784	1.237308	0.39
-30.449646	10.022778	1.2362943	0.37
-30.717073	10.005694	1.2438923	0.45
-30.923494	9.966629	1.2505784	0.27
-31.901022	10.175345	1.2821472	0.34
-32.20145	10.162252	1.2916964	0.3
-32.500877	10.14616	1.3002467	0.34
-32.780117	10.178078	1.309834	0.31
-33.05854	10.151991	1.3174143	0.32
-33.38097	10.138891	1.3279306	0.33
-33.6884	10.117795	1.3364683	0.3
-33.94482	10.080714	1.34408	0.32
-34.24925	10.055619	1.3536215	0.31
-34.59168	10.040514	1.3641075	0.34
-35.044933	10.1133795	1.3784405	0.34
-35.263348	10.058309	1.3851064	0.3
-35.60278	10.036202	1.395596	0.3
-35.993214	10.026082	1.4070113	0.27
-36.442654	10.029944	1.4213402	0.3
-36.806087	10.006831	1.4317938	0.29
-37.19252	9.98871	1.4442137	0.29
-37.540752	10.020606	1.454698	0.29
-37.956192	10.005477	1.4680752	0.32
-38.349625	9.982354	1.4804839	0.29
-38.736053	9.954233	1.4919025	0.21
-38.974464	9.887154	1.4985367	0.34
-38.980843	9.759142	1.497509	0.35
-38.966225	9.627136	1.4965122	0.35
-38.95442	9.559135	1.4955201	0.34
-38.94579	9.429128	1.4935147	0.35
-38.943172	9.300118	1.4925002	0.35
-38.947556	9.172108	1.4914756	0.32
-38.964935	9.049092	1.4914321	0.47
-39.032326	8.936063	1.4923153	0.29
-39.48976	8.91192	1.5066286	0.23
-39.666973	8.887864	1.5123603	0.23
-39.869377	8.802794	1.5180459	0.46
-40.103786	8.723716	1.5246845	0.0
-40.483204	8.675594	1.5361109	0.11
-51.72886	10.931289	1.9076302	0.16
-51.710228	10.759281	1.9056339	0.18
-51.7306	10.595261	1.9055806	0.44
-34.952915	7.085183	1.3501474	0.24
-33.68916	6.7185464	1.3079834	0.22
-51.695515	10.168236	1.9015733	0.27
-51.682884	9.998225	1.8995683	0.24
-51.694256	9.833208	1.8985285	0.37
-34.6688	6.468225	1.3374845	0.11
-51.68899	9.498182	1.8964896	0.1
-33.81129	6.143466	1.3077195	0.14
-53.109695	9.503741	1.9413689	0.17
-53.830135	9.459513	1.964287	0.31
-54.574577	9.4152775	1.9881694	0.18
-55.328022	9.368038	2.0110378	0.16
-56.19747	9.335766	2.0387354	0.1
-48.569077	7.908022	1.7879277	0.1
-34.219833	5.5062914	1.3170197	0.35
-34.267223	5.4052696	1.3179348	0.26
-34.30461	5.30125	1.3188645	0.21
-34.374	5.203221	1.3197473	0.46
-34.217373	5.0702596	1.3139627	0.16
-34.34177	4.980214	1.3177644	0.0
-34.465164	4.888169	1.3215675	0.05
-51.296932	7.2081137	1.8707597	0.0
-51.330303	7.0500903	1.8716884	0.06
-51.486687	6.9080296	1.8754357	0.0
-68.16856	8.936994	2.4188132	0.0
-52.216488	6.6747823	1.8983151	0.04
-35.49156	4.3618093	1.3519632	0.0
-34.70926	4.0460286	1.3250878	0.0
-34.833656	3.950983	1.3288894	0.0
-53.97266	5.9601736	1.9515991	0.0
-51.455814	5.5199223	1.868296	0.0
-53.45935	5.5663004	1.9333129	0.0
-53.21351	5.457368	1.9246653	0.0
-51.90877	5.1587505	1.8815726	0.0
-59.93378	5.769293	2.1416807	0.0
-53.254612	4.958313	1.9245387	0.0
-51.929874	4.6717033	1.8814776	0.0
-51.915245	4.506694	1.8804779	0.0
-53.574734	4.483173	1.9329997	0.0
-53.517914	4.3941827	1.931073	0.05
-52.438198	4.140499	1.8956509	0.08
-52.59058	3.9874387	1.900404	0.18
-52.583942	3.8224266	1.8993928	0.0
-51.961266	3.6146042	1.8792951	0.1
-51.80962	3.441637	1.8734994	0.0
-72.28941	4.574318	2.537101	0.0
-71.90356	4.4374266	2.5236595	0.0
-71.717896	4.200464	2.516907	0.0
-71.81625	3.9814134	2.5197334	0.0
-72.85367	3.8110733	2.5531654	0.0
-72.57	3.5681405	2.5435588	0.0
-71.8463	3.3083446	2.5196064	0.0
-72.7957	3.1240304	2.5501683	0.0
-72.98389	3.017962	2.555875	0.0
-72.989235	2.7889397	2.5558395	0.0
-76.25512	2.4368834	2.660929	0.0
-73.61651	-3.8636203	2.824401	0.0
-72.561035	-4.0379663	2.7866821	0.0
-72.65952	-4.273957	2.7906318	0.0
-72.20003	-4.4761186	2.7747784	0.0
-63.13602	-4.2149324	2.4554853	0.0
-65.32245	-4.5682797	2.5324504	0.0
-65.062935	-4.7573776	2.5239062	0.0
-65.022415	-4.960408	2.5226774	0.0
-64.69391	-5.1415267	2.5110376	0.0
-63.777412	-5.2718253	2.4795637	0.0
-61.076958	-5.2436676	2.3845623	0.0
-73.41193	-6.4169135	2.820975	0.0
-73.973404	-6.7007637	2.8405776	0.0
-73.740906	-6.9148555	2.8330548	0.0
-71.66043	-6.948509	2.7599273	0.0
-61.823093	-6.1945176	2.4128895	0.0
-43.076485	-4.9422626	1.750985	0.0
-78.07202	-9.43973	2.99244	0.0
-76.18953	-9.457318	2.9266222	0.0
-72.81682	-9.156345	2.8068442	0.0
-70.64332	-9.111021	2.7306445	0.0
-68.609825	-9.069653	2.65965	0.0
-66.634315	-9.023265	2.5897462	0.0
-41.48439	-5.896837	1.6978321	0.0
-60.798786	-8.824068	2.3852193	0.0
-59.55303	-8.7394495	2.341433	0.0
-57.09298	-8.749217	2.2557635	0.27
-55.096455	-8.6228285	2.1848936	0.1
-53.790924	-8.594232	2.1389735	0.14
-52.579388	-8.572608	2.097188	0.12
-51.621853	-8.584907	2.0637534	0.19
-50.245083	-8.438323	2.0148225	0.16
-49.806545	-8.527467	2.0000985	0.3
-49.80401	-8.689481	2.000965	0.34
-40.827415	-7.2641525	1.6807503	0.17
-40.853867	-7.4021554	1.6826792	0.43
-40.840324	-7.5341706	1.6835536	0.25
-40.84078	-7.668181	1.6834474	0.24
-40.83101	-7.733189	1.6833811	0.19
-40.74346	-7.850226	1.6811577	0.17
-40.75092	-7.986234	1.6820608	0.0
-39.75536	-7.9225383	1.6476312	0.0
-39.093807	-7.9207425	1.6246489	0.0
-38.36625	-7.9009666	1.5995831	0.0
-37.644688	-7.878188	1.5745286	0.0
-36.994904	-7.8043838	1.5516212	0.0
-36.395344	-7.7995687	1.5307338	0.0
-35.708782	-7.7717786	1.5067356	0.13
-35.00722	-7.7369924	1.4817206	0.12
-34.97167	-7.845012	1.4815829	0.41
-34.822113	-7.9280643	1.4772955	0.3
-34.266327	-7.860231	1.4575232	0.18
-24.435528	-5.705098	1.1036104	0.45
-33.108192	-7.8175845	1.4168367	0.24
-32.66563	-7.8237214	1.402175	0.31
-32.150063	-7.8088794	1.3844211	0.28
-31.665495	-7.799028	1.3677096	0.3
-31.190928	-7.7881727	1.3510138	0.31
-30.75014	-7.7313037	1.3354038	0.32
-30.28957	-7.7184443	1.3197304	0.32
-29.862999	-7.711575	1.3051028	0.23
-29.665438	-7.7616396	1.298771	0.19
-29.01686	-7.6918335	1.2758632	0.16
-27.322245	-7.3403277	1.2146212	0.23
-26.999672	-7.346427	1.2041383	0.27
-26.671886	-7.304524	1.1926844	0.28
-26.358316	-7.30962	1.1812158	0.29
-26.123747	-7.334694	1.1738489	0.23
-26.051184	-7.4037204	1.1716883	0.34
-25.99762	-7.4777417	1.1705524	0.28
-25.978062	-7.5617537	1.1704593	0.35
-25.948502	-7.642768	1.1703538	0.24
-25.374918	-7.5639377	1.1505644	0.35
-25.173128	-7.547998	1.1432779	0.36
-24.862555	-7.5420923	1.1328226	0.32
-24.59098	-7.5461755	1.1234176	0.45
-23.980392	-7.4443536	1.1015913	0.27
-23.972826	-7.525362	1.1025189	0.26
-23.814257	-7.559412	1.0972587	0.33
-23.800474	-7.5964184	1.0972104	0.63
-23.974922	-7.7353745	1.1043639	0.0
-23.789354	-7.7604327	1.098071	0.12
-23.796232	-7.9304414	1.0999539	0.27
-23.784668	-8.010451	1.1008773	0.46
-23.794106	-8.097453	1.1018264	0.35
-23.771324	-8.1324625	1.1017668	0.54
-23.787766	-8.222464	1.1027244	0.34
-23.774202	-8.302473	1.1036452	0.44
-23.76564	-8.38448	1.103572	0.44
-23.76508	-8.469486	1.1045086	0.37
-23.797516	-8.565482	1.1064858	0.62
-20.49175	-7.464409	0.98442346	0.32
-20.41296	-7.472433	0.98230135	0.21
-20.159817	-7.527513	0.974888	0.82
-20.04824	-7.5585475	0.970701	0.85
-19.90567	-7.5785913	0.96647644	0.82
-19.775095	-7.601632	0.96226746	0.84
-19.675522	-7.6356635	0.95909625	0.62
-19.500727	-7.604714	0.9538616	0.2
-19.36415	-7.6227555	0.9486477	0.17
-23.8899	-9.464512	1.1199695	0.43
-23.878344	-9.548521	1.1198924	0.43
-23.872782	-9.634528	1.1208227	0.42
-23.863218	-9.718535	1.1217488	0.41
-23.857656	-9.8045435	1.1226796	0.41
-23.875874	-9.85554	1.12367	0.41
-23.870314	-9.942548	1.1246002	0.42
-23.868752	-10.030554	1.1255356	0.41
-23.856188	-10.114564	1.126458	0.43
-23.856628	-10.204568	1.1273955	0.41
-23.850067	-10.291575	1.1283247	0.42
-23.8385	-10.375585	1.1292491	0.42
-23.860723	-10.430582	1.1302431	0.43
-23.852158	-10.516589	1.1311706	0.41
-23.846596	-10.604596	1.1321014	0.41
-23.841034	-10.692603	1.1330322	0.41
-23.829472	-10.778612	1.1339558	0.42
-23.82691	-10.868619	1.13489	0.41
-23.836132	-10.918619	1.1358689	0.41
-23.832571	-11.008625	1.136802	0.4
-23.837006	-11.101629	1.1377445	0.41
-23.831446	-11.191637	1.138675	0.41
-23.814878	-11.275646	1.1395935	0.41
-23.81532	-11.368652	1.140531	0.39
-23.812754	-11.459659	1.1424654	0.41
-23.826977	-11.513657	1.1434495	0.34
-23.840414	-11.612659	1.1454022	0.61
-23.67784	-11.627708	1.1401561	0.21
-23.609272	-11.687733	1.1390163	0.22
-23.651712	-11.801726	1.1420014	0.39
-23.652153	-11.895732	1.1429392	0.39
-23.64059	-11.983741	1.1438639	0.39
-23.657808	-12.038739	1.1448522	0.38
-23.647245	-12.127747	1.1457778	0.39
-23.640684	-12.219754	1.1477073	0.4
-23.62412	-12.305764	1.1476266	0.41
-23.623558	-12.40077	1.1495633	0.48
-23.631998	-12.500773	1.1515098	0.32
-23.60243	-12.580787	1.1514148	0.61
-23.61465	-12.634787	1.1523972	0.39
-13.156964	-7.163548	0.7418966	0.31
-13.113389	-7.1945615	0.7408129	0.33
-13.08182	-7.232572	0.74074197	0.23
-12.979232	-7.230601	0.73759484	0.24
-23.593838	-13.10782	1.1590606	0.25
-23.583277	-13.199828	1.1599864	0.45
-23.613499	-13.265823	1.1619874	0.3
-23.595932	-13.353832	1.1629059	0.48
-23.598372	-13.453838	1.1648457	0.38
-23.59081	-13.548846	1.1657745	0.39
-23.58125	-13.642854	1.1677012	0.47
-23.578686	-13.74086	1.1686355	0.38
-23.55712	-13.82787	1.16955	0.45
-23.581345	-13.892868	1.1715436	0.37
-23.57678	-13.989875	1.1724763	0.46
-23.584223	-14.095879	1.1744206	0.3
-23.557653	-14.180891	1.1753298	0.61
-23.705112	-14.370858	1.1824218	0.0
-23.579191	-14.550904	1.1821314	0.15
-23.555628	-14.639916	1.1830431	0.43
-23.558064	-14.743921	1.1849829	0.35
-23.538502	-14.835932	1.1858989	0.43
-23.53994	-14.940937	1.187837	0.36
-23.520376	-15.032948	1.1887535	0.43
-23.550602	-15.104943	1.1907526	0.36
-23.536037	-15.199952	1.1916747	0.43
-23.525475	-15.298961	1.1936002	0.41
-23.52491	-15.403966	1.1955363	0.35
-23.505348	-15.497976	1.1964525	0.43
-23.501785	-15.601983	1.1983855	0.41
-23.501226	-15.708989	1.2003211	0.41
-23.518448	-15.773987	1.2013068	0.41
-23.508884	-15.874995	1.2032336	0.4
-23.498322	-15.976003	1.2041593	0.39
-23.49476	-16.08201	1.206092	0.4
-23.485199	-16.185017	1.2080182	0.39
-23.48564	-16.295023	1.2099546	0.41
-23.476074	-16.398033	1.2118814	0.39
-23.496298	-16.46703	1.2138697	0.41
-23.67476	-16.70199	1.2229834	0.39
-23.462172	-16.66505	1.2157075	0.0
-23.468483	-17.004065	1.2225221	0.38
-23.456923	-17.109074	1.2244464	0.4
-23.476147	-17.18007	1.2264329	0.41
-23.470585	-17.29008	1.2283629	0.39
-23.45402	-17.391088	1.229283	0.45
-23.46046	-17.511091	1.2322245	0.34
-8.951657	-6.859691	0.6090722	0.34
-8.894064	-6.8607063	0.60799074	0.46
-8.837486	-6.863721	0.6059096	0.44
-8.796687	-6.8547316	0.6048576	0.43
-8.728104	-6.847749	0.6027655	0.45
-8.674522	-6.8517632	0.60168815	0.45
-8.621938	-6.8557763	0.5996122	0.45
-8.558349	-6.850793	0.5985262	0.46
-8.502755	-6.8508067	0.59644854	0.45
-8.42896	-6.8158255	0.59336543	0.63
-8.219345	-6.694877	0.58514184	0.19
-8.251777	-6.76387	0.5881479	0.66
-8.231624	-6.8348756	0.58807963	0.45
-8.180036	-6.836889	0.5870068	0.45
-8.124454	-6.835903	0.58593017	0.45
-8.088662	-6.828912	0.58488435	0.42
-8.034078	-6.8279257	0.5828092	0.46
-7.979487	-6.8259397	0.58173466	0.45
-7.925901	-6.8249526	0.57966095	0.45
-7.874312	-6.8249655	0.5785896	0.44
-7.8127394	-6.817981	0.5765084	0.46
-7.76814	-6.821992	0.5754446	0.46
-7.728346	-6.810002	0.57439625	0.45
-7.6757584	-6.808015	0.5723248	0.45
-7.6271787	-6.8100266	0.5712568	0.46
-7.5755982	-6.8090396	0.5701863	0.46
-7.5320134	-6.81405	0.56912374	0.44
-7.4814215	-6.8120623	0.56705534	0.45
-7.440836	-6.8190722	0.56599593	0.45
-7.4000454	-6.8050823	0.5649474	0.46
-7.3414607	-6.7960963	0.562872	0.44
-7.295866	-6.7971077	0.5618091	0.44
-7.252287	-6.8011184	0.5607473	0.44
-7.2007008	-6.7971306	0.55967903	0.46
-7.16012	-6.8031406	0.5586205	0.45
-7.1125336	-6.802152	0.5575562	0.44
-7.074734	-6.788161	0.555512	0.45
-7.0251517	-6.7851725	0.5544461	0.46
-6.984561	-6.7891827	0.5533889	0.45
-6.92997	-6.7801957	0.5523194	0.44
-6.894388	-6.789204	0.55126655	0.44
-6.8618107	-6.801212	0.5502162	0.46
-6.8022156	-6.786226	0.54914325	0.45
-6.761419	-6.768235	0.54709727	0.44
-6.721833	-6.7722445	0.5460417	0.44
-6.6792483	-6.7732544	0.54498374	0.45
-6.640678	-6.7792635	0.54392874	0.45
-6.6040893	-6.785272	0.54387647	0.46
-6.5524993	-6.776284	0.54181165	0.44
-6.509915	-6.776294	0.5407544	0.45
-6.4791064	-6.765301	0.5397185	0.46
-6.4335356	-6.763312	0.53865844	0.46
-6.3959494	-6.7673206	0.5376061	0.44
-6.354355	-6.76633	0.5365509	0.41
-6.3157725	-6.7693386	0.5354979	0.48
-6.272183	-6.7663484	0.53444123	0.58
-6.264403	-6.7803507	0.534424	0.64
-6.237813	-6.7943563	0.53438175	0.64
-6.224231	-6.8223596	0.5353501	0.64
-6.1976533	-6.837365	0.53430754	0.64
-6.1780725	-6.8593698	0.53427094	0.53
-6.1744943	-6.8983703	0.5352475	0.52
-6.173913	-6.9403706	0.5362267	0.53
-6.179133	-6.968369	0.5372203	0.53
-6.1845627	-7.018368	0.5382038	0.54
-6.1639867	-7.0403724	0.5381663	0.72
-6.0833855	-6.9953904	0.5350813	0.55
-6.1238127	-7.0833817	0.5390933	0.19
-6.083234	-7.0833907	0.53804004	0.24
-6.032647	-7.0714016	0.53597933	0.21
-6.0248537	-7.0844035	0.5359631	0.21
-5.9632626	-7.059417	0.5338941	0.18
-5.9176793	-7.0524273	0.5328378	0.2
-5.8630905	-7.034439	0.53077483	0.27
-5.808496	-7.015451	0.5297124	0.36
-5.6948857	-6.9274764	0.52460456	0.28
-5.618296	-6.882493	0.5215254	0.31
-5.5674925	-6.8445044	0.5194766	0.33
-5.532893	-6.8455114	0.51843125	0.34
-5.4292936	-6.7665343	0.5143325	0.32
-5.343697	-6.707553	0.51124805	0.4
-5.30411	-6.702562	0.5101991	0.37
-5.2595162	-6.690571	0.5081469	0.43
-5.224926	-6.690578	0.50710225	0.46
-5.202137	-6.684583	0.50707555	0.49
-5.1645565	-6.681591	0.50602853	0.5
-5.1269584	-6.6765985	0.5049824	0.49
-5.0933847	-6.6786056	0.5039385	0.48
-5.062796	-6.682612	0.50389755	0.5
-5.0302043	-6.6836185	0.5028554	0.51
-4.9936132	-6.679626	0.50181043	0.5
-4.973837	-6.67763	0.50178605	0.52
-4.9342375	-6.6686387	0.5007394	0.51
-4.9016533	-6.669645	0.49969754	0.51
-4.876062	-6.67865	0.4996612	0.5
-4.843481	-6.679656	0.49861944	0.5
-4.8068933	-6.6746635	0.49757522	0.52
-4.7870946	-6.669668	0.49755228	0.52
-4.752525	-6.668675	0.49650902	0.52
-4.721926	-6.6696806	0.49547	0.51
-4.690341	-6.670687	0.49542978	0.52
-4.6517606	-6.662695	0.4943846	0.49
-4.624178	-6.6687	0.49334747	0.5
-4.5935855	-6.669706	0.49330872	0.5
-4.5697904	-6.6587105	0.49228343	0.52
-4.5362124	-6.6567173	0.49124223	0.51
-4.509611	-6.661722	0.491207	0.51
-4.47804	-6.6627283	0.49016726	0.51
-4.44145	-6.654735	0.48912498	0.48
-4.413867	-6.6597404	0.4890887	0.5
-4.3822727	-6.657747	0.4880503	0.5
-4.3604803	-6.648751	0.4870269	0.49
-4.338897	-6.6617546	0.48699507	0.5
-4.3023086	-6.652762	0.48595342	0.49
-4.2817326	-6.667765	0.4859222	0.46
-4.2611475	-6.6817694	0.4858914	0.42
-4.2295613	-6.6797748	0.48585337	0.42
-4.21176	-6.674778	0.4848335	0.42
-4.1821775	-6.675784	0.48479688	0.43
-4.152598	-6.6767893	0.4837603	0.41
-4.1190004	-6.6697955	0.48272198	0.41
-4.0914054	-6.6718006	0.4826876	0.41
-4.0528264	-6.6588078	0.48164558	0.52
-4.031244	-6.6708117	0.48161486	0.4
-4.019448	-6.6748133	0.48159906	0.41
-3.984856	-6.66582	0.48056057	0.41
-3.9542744	-6.6638255	0.47952434	0.41
-3.9196966	-6.655832	0.4784856	0.52
-3.900108	-6.669835	0.47845685	0.4
-3.863508	-6.655842	0.477418	0.51
-3.8469322	-6.675844	0.4773908	0.39
-3.8181314	-6.6518497	0.47636506	0.51
-3.7965477	-6.6628532	0.47633523	0.39
-3.7599654	-6.64986	0.4752963	0.5
-3.7373796	-6.6588635	0.47526613	0.4
-3.7017884	-6.6458697	0.47422844	0.52
-3.6882153	-6.670872	0.47520342	0.4
-3.6486163	-6.649879	0.47316396	0.5
-3.6368196	-6.6528807	0.47314894	0.39
-3.6062334	-6.647886	0.4721146	0.5
-3.579651	-6.649891	0.47208256	0.39
-3.546061	-6.6388965	0.47104686	0.49
-3.5294814	-6.657899	0.4710208	0.39
-3.4919026	-6.6409054	0.46998265	0.5
-3.472299	-6.6519084	0.46995592	0.39
-3.4485056	-6.6339126	0.4689343	0.5
-3.425923	-6.6419163	0.46890524	0.39
-3.391343	-6.628922	0.46786943	0.48
-3.372762	-6.643925	0.46784276	0.38
-3.3481696	-6.646929	0.46781325	0.5
-3.317586	-6.6399336	0.46678022	0.39
-3.2879968	-6.633939	0.4667481	0.48
-3.2801967	-6.64294	0.4667361	0.38
-3.2436097	-6.623946	0.46570033	0.5
-3.2250314	-6.638949	0.46567404	0.39
-3.19444	-6.629954	0.464642	0.48
-3.165853	-6.624958	0.46361092	0.38
-3.1342642	-6.6139636	0.46357846	0.47
-3.119683	-6.6359653	0.46355474	0.38
-3.0968819	-6.6159687	0.46253532	0.48
-3.079299	-6.6319714	0.4625102	0.38
-3.049718	-6.624976	0.46247897	0.49
-3.0211322	-6.6189804	0.46144858	0.38
-2.99554	-6.617985	0.46142003	0.47
-2.9749658	-6.6289873	0.46139342	0.38
-2.9521594	-6.6069913	0.46037477	0.49
-2.9345703	-6.6219935	0.46035033	0.4
-2.905992	-6.615998	0.45932025	0.49
-2.8824055	-6.6190014	0.459293	0.38
-2.8528156	-6.6090055	0.45826316	0.48
-2.8352275	-6.624008	0.45823902	0.39
-2.8046408	-6.612013	0.4582088	0.49
-2.7938528	-6.616014	0.45819563	0.38
-2.7672665	-6.612018	0.4571675	0.48
-2.7406666	-6.606022	0.45614	0.36
-2.7120855	-6.5980263	0.456111	0.46
-2.6965046	-6.618028	0.45608792	0.37
-2.6629193	-6.5980334	0.45505714	0.47
-2.647337	-6.6180353	0.45603418	0.36
-2.6295333	-6.604038	0.45501897	0.48
-2.6029575	-6.6000414	0.4539912	0.38
-2.5763595	-6.593045	0.4539644	0.47
-2.5577846	-6.6070476	0.4539402	0.39
-2.5291948	-6.596051	0.45291257	0.48
-2.5126143	-6.6140537	0.4538895	0.38
-2.4820254	-6.598058	0.45286125	0.49
-2.4742198	-6.606059	0.45285058	0.38
-2.4396307	-6.580064	0.45182097	0.45
-2.4240563	-6.6010656	0.45179835	0.37
-2.3964667	-6.5910697	0.45077184	0.47
-2.3768823	-6.6010714	0.4507482	0.38
-2.350292	-6.5930753	0.45072228	0.46
-2.3304913	-6.5720787	0.4497072	0.37
-2.30392	-6.566082	0.44868082	0.41
-2.278325	-6.5590854	0.44865578	0.51
-2.2577343	-6.565088	0.4486325	0.4
-2.2361612	-6.5710907	0.44860825	0.48
-2.2175696	-6.5820923	0.4485858	0.38
-2.1879766	-6.5640965	0.44755986	0.47
-2.1791828	-6.5710974	0.44754884	0.36
-2.1526003	-6.5621004	0.44652364	0.45
-2.1370094	-6.5811024	0.4475024	0.35
-2.1114316	-6.575105	0.44647756	0.45
-2.0898488	-6.579108	0.44645426	0.35
-2.0662503	-6.575111	0.4464311	0.45
-2.048668	-6.590113	0.4464091	0.36
-2.0298736	-6.569115	0.44539544	0.47
-2.0102894	-6.578118	0.4453731	0.37
-1.9887159	-6.58312	0.44534984	0.48
-1.9661229	-6.5821223	0.44532716	0.37
-1.9405301	-6.572126	0.44430384	0.47
-1.9219412	-6.5831275	0.44428223	0.36
-1.8923504	-6.5611315	0.4432581	0.47
-1.8845739	-6.574132	0.44424698	0.37
-1.8609806	-6.5691347	0.4432246	0.47
-1.8403931	-6.5741367	0.44320276	0.36
-1.814802	-6.56314	0.44318002	0.46
-1.7972255	-6.5791416	0.44315854	0.36
-1.770633	-6.564145	0.44213596	0.47
-1.7480497	-6.563147	0.4421139	0.37
-1.7392557	-6.570148	0.44210348	0.46
-1.7216772	-6.5861497	0.4430822	0.36
-1.694075	-6.565153	0.44206032	0.47
-1.6694989	-6.558156	0.44103798	0.44
-1.6509067	-6.5681577	0.4410174	0.36
-1.6263264	-6.56016	0.44099542	0.46
-1.6205363	-6.578161	0.44098547	0.36
-1.5949491	-6.5651636	0.44096383	0.46
-1.57336	-6.5651655	0.439943	0.34
-1.5497764	-6.5591683	0.43992174	0.45
-1.52918	-6.56117	0.4399015	0.39
-1.5066007	-6.5591726	0.43988037	0.45
-1.4910245	-6.5831733	0.43985984	0.36
-1.4722083	-6.5491757	0.43884993	0.52
-1.4566456	-6.576177	0.4398288	0.34
-1.4300448	-6.55418	0.43880877	0.47
-1.4084656	-6.555182	0.43878815	0.34
-1.3838714	-6.5411844	0.43776828	0.55
-1.3712821	-6.5751853	0.4387486	0.34
-1.3437084	-6.5531883	0.4377279	0.45
-1.3309034	-6.5421896	0.43771845	0.44
-1.3133266	-6.5591908	0.43769822	0.43
-1.2897336	-6.548193	0.4366788	0.43
-1.2671411	-6.5411954	0.4366595	0.43
-1.2495666	-6.559197	0.43763927	0.36
-1.2249699	-6.542199	0.43662044	0.45
-1.208398	-6.5652003	0.43660012	0.36
-1.1915979	-6.536202	0.43559125	0.44
-1.173015	-6.5482035	0.43657163	0.35
-1.1514139	-6.5422053	0.4355533	0.46
-1.1348422	-6.5662065	0.436533	0.35
-1.1082596	-6.541209	0.4355145	0.46
-1.0856687	-6.5322113	0.43449613	0.43
-1.076875	-6.540212	0.4354865	0.44
-1.0552945	-6.5382137	0.4344676	0.43
-1.0346944	-6.5362153	0.43444964	0.44
-1.0151069	-6.542217	0.43443093	0.43
-0.99152035	-6.5282187	0.43441302	0.43
-0.97594887	-6.55922	0.43539265	0.35
-0.94835097	-6.5202227	0.43337664	0.5
-0.9405695	-6.537223	0.43436617	0.33
-0.9179621	-6.521225	0.43334976	0.5
-0.9033948	-6.5602255	0.4343288	0.32
-0.87779856	-6.5302277	0.43331286	0.5
-0.85921997	-6.544229	0.4332938	0.32
-0.8356265	-6.5252314	0.43327737	0.51
-0.8190378	-6.548232	0.4332583	0.34
-0.8042476	-6.522233	0.432251	0.5
-0.7876697	-6.549234	0.43323117	0.33
-0.7640729	-6.527236	0.4322156	0.5
-0.7454879	-6.5402374	0.43319708	0.32
-0.7219044	-6.5212393	0.432181	0.5
-0.7033317	-6.5382404	0.43216184	0.33
-0.67873615	-6.507242	0.43114743	0.51
-0.6739532	-6.5482426	0.4331351	0.32
-0.6513606	-6.5312443	0.43211964	0.53
-0.63078	-6.5322456	0.43210226	0.33
-0.6081858	-6.513247	0.4310873	0.5
-0.59060746	-6.5372477	0.43206793	0.33
-0.5670153	-6.5102496	0.43105385	0.51
-0.5504198	-6.5362506	0.43203503	0.34
-0.5376369	-6.519252	0.43102792	0.52
-0.5190478	-6.532253	0.43101013	0.33
-0.4954654	-6.506254	0.42999607	0.5
-0.47787613	-6.528255	0.43097743	0.34
-0.45428205	-6.495257	0.42996487	0.49
-0.43770188	-6.5312576	0.4309444	0.33
-0.42590588	-6.5142584	0.4299383	0.52
-0.4063152	-6.5182595	0.4299218	0.34
-0.38473186	-6.506261	0.4299069	0.49
-0.3661465	-6.523262	0.4308888	0.33
-0.34355515	-6.495263	0.42987636	0.52
-0.3249862	-6.521264	0.4298567	0.32
-0.30339605	-6.5032654	0.4298432	0.5
-0.29460016	-6.516266	0.42983377	0.31
-0.27301136	-6.497267	0.42882055	0.5
-0.25442663	-6.5172677	0.42980227	0.32
-0.23283121	-6.4922695	0.42879027	0.49
-0.21425815	-6.5212703	0.4297704	0.33
-0.19365877	-6.5052714	0.42875758	0.5
-0.1740742	-6.514272	0.42974088	0.33
-0.16229156	-6.4952726	0.42873546	0.51
-0.14369704	-6.512274	0.4297181	0.32
-0.12210669	-6.483275	0.42870718	0.5
-0.10352719	-6.514276	0.42968732	0.32
-0.08293573	-6.4992766	0.4286746	0.49
-0.062361952	-6.5002775	0.428659	0.32
-0.04176392	-6.4752784	0.4276483	0.5
-0.032975994	-6.507279	0.42863578	0.32
-0.0123783015	-6.48028	0.42762554	0.49
0.0071950834	-6.506281	0.4286062	0.32
0.027776528	-6.4972816	0.42859274	0.51
0.04737028	-6.498283	0.4285782	0.31
0.067958325	-6.474283	0.42756763	0.49
0.077738166	-6.5042834	0.42855492	0.32
0.09832981	-6.4692845	0.42754647	0.48
0.11790954	-6.4992857	0.4285268	0.32
0.13750777	-6.487286	0.4275149	0.48
0.15709817	-6.499287	0.42849866	0.32
0.17767787	-6.474288	0.4274886	0.48
0.19726782	-6.492289	0.42847136	0.31
0.20706725	-6.472289	0.4274681	0.48
0.22763766	-6.49829	0.4284488	0.32
0.24723189	-6.47629	0.42743906	0.49
0.2678056	-6.491291	0.4284219	0.32
0.28739774	-6.481292	0.42741013	0.5
0.30699325	-6.4912925	0.42839468	0.32
0.32658154	-6.469293	0.42738518	0.49
0.33735922	-6.476293	0.42737648	0.38
0.35695288	-6.4782944	0.42736268	0.4
0.3765434	-6.4712944	0.42735055	0.39
0.3971177	-6.475295	0.42733586	0.4
0.41572353	-6.460296	0.42732596	0.39
0.43629718	-6.4632964	0.42731154	0.4
0.4460971	-6.469297	0.42730388	0.4
0.4666731	-6.4742975	0.42728922	0.41
0.48625845	-6.463298	0.42727813	0.41
0.5058521	-6.4642982	0.42726496	0.41
0.52643085	-6.4712987	0.42725012	0.4
0.54601794	-6.464299	0.4272385	0.4
0.5665999	-6.4733	0.42722338	0.41
0.57639277	-6.4693003	0.42721772	0.48
0.5969779	-6.4793015	0.42820254	0.31
0.6155725	-6.4623013	0.42719358	0.49
0.63616246	-6.4753017	0.42817798	0.32
0.65474594	-6.451302	0.4271704	0.48
0.67732626	-6.4863033	0.4281497	0.32
0.695905	-6.4603033	0.4271426	0.49
0.70669985	-6.472304	0.42813358	0.33
0.72529954	-6.4623036	0.42712367	0.49
0.74688274	-6.4803047	0.42810687	0.32
0.7644681	-6.449304	0.4271015	0.48
0.78803986	-6.483305	0.42808074	0.33
0.80563414	-6.4593053	0.4270742	0.5
0.8272191	-6.475306	0.428058	0.31
0.83501446	-6.452306	0.4270574	0.5
0.8556096	-6.462306	0.42804298	0.32
0.87519	-6.4543066	0.42803252	0.49
0.89876133	-6.4813075	0.4290134	0.32
0.9373196	-6.642311	0.43396118	0.43
0.95590436	-6.622311	0.4329537	0.43
0.9764992	-6.625312	0.43394092	0.43
0.98629636	-6.6223116	0.43393567	0.42
1.0068678	-6.6153116	0.4329248	0.43
1.027461	-6.6173124	0.43391237	0.42
1.0480518	-6.618313	0.43390018	0.42
1.0656447	-6.596312	0.43289393	0.68
1.0642525	-6.4343085	0.42792413	0.38
1.0980207	-6.6053133	0.43387362	0.18
1.11722	-6.4533095	0.42889026	0.38
0.7620408	-3.883239	0.3415596	0.32
0.78662544	-3.9682405	0.3445296	0.15
0.79918313	-3.9642396	0.34452263	0.13
1.2253366	-6.556313	0.4328105	0.22
1.2618946	-6.649316	0.43577322	0.57
1.2734882	-6.5923147	0.43377727	0.2
1.3176678	-6.6093154	0.43474996	0.55
1.3712189	-6.792321	0.44068724	0.58
0.8794964	-3.9652338	0.3444743	0.1
0.8762967	-3.9122317	0.3424855	0.17
0.89888525	-3.971233	0.34546182	0.2
0.90746814	-3.9492311	0.3444607	0.2
0.9120762	-3.910229	0.34346488	0.18
0.9276449	-3.9252286	0.34345323	0.26
0.9232649	-3.8422248	0.34047034	0.17
0.9508227	-3.9182265	0.34344113	0.46
0.94863594	-3.8782246	0.34244943	0.13
1.5480974	-6.5973167	0.43563047	0.48
1.5726855	-6.6143174	0.43661472	0.38
1.5892818	-6.5943165	0.43561006	0.5
1.6168557	-6.6213174	0.43659103	0.38
1.6246635	-6.6113176	0.43658897	0.51
1.6442423	-6.601317	0.43658108	0.4
1.6648304	-6.598317	0.43657136	0.48
1.6894184	-6.6133175	0.43655634	0.4
1.705005	-6.5873165	0.43655363	0.5
1.7335765	-6.6153173	0.4375343	0.4
1.7521787	-6.606317	0.43752697	0.51
1.7639655	-6.609317	0.43752068	0.37
1.7815549	-6.5933166	0.43751526	0.5
1.8061377	-6.605317	0.43750113	0.38
1.8207272	-6.577316	0.43649957	0.48
1.8492973	-6.6023164	0.4374812	0.39
1.8698896	-6.5993166	0.43747208	0.51
1.8904829	-6.5963163	0.43846297	0.4
1.9012628	-6.593316	0.43845853	0.51
1.9248526	-6.6013165	0.43844602	0.39
1.9414432	-6.5823154	0.43844205	0.52
1.9680232	-6.599316	0.43842652	0.39
1.9906064	-6.601316	0.43941584	0.41
2.0121932	-6.600316	0.43940625	0.41
2.0210013	-6.5953155	0.43940327	0.41
2.0435858	-6.597316	0.43939272	0.41
2.0641668	-6.5913153	0.4393847	0.41
2.0837555	-6.5833144	0.4393776	0.51
2.1103375	-6.5983152	0.44036287	0.39
2.1259255	-6.5763135	0.43936044	0.48
2.1514964	-6.5853143	0.44034746	0.37
2.1612968	-6.582314	0.44034383	0.46
2.1848786	-6.5863137	0.44033283	0.34
2.2074747	-6.5893135	0.44032252	0.45
2.2310543	-6.592314	0.44131187	0.34
2.24665	-6.572313	0.44030932	0.45
2.2722282	-6.5813127	0.4412967	0.36
2.2908087	-6.5683117	0.44129157	0.54
2.3066106	-6.5843124	0.44128174	0.34
2.3241918	-6.568311	0.4412777	0.45
2.353773	-6.589312	0.44226122	0.37
2.3673668	-6.5633106	0.44126102	0.56
2.3939524	-6.5753107	0.44224775	0.34
2.4135327	-6.5653105	0.4422419	0.55
2.437114	-6.56731	0.442232	0.33
2.4499178	-6.57331	0.44222566	0.46
2.475503	-6.58131	0.4432138	0.36
2.4940841	-6.568309	0.4432092	0.49
2.519665	-6.575309	0.4431977	0.36
2.5362625	-6.559308	0.4431946	0.45
2.5598428	-6.5603075	0.44318527	0.35
2.5716302	-6.5603075	0.44318074	0.45
2.6002145	-6.575308	0.4441666	0.38
2.6128175	-6.549306	0.44416738	0.53
2.6453931	-6.573307	0.44514987	0.34
2.6599786	-6.5503054	0.44414937	0.49
2.6865654	-6.5593057	0.4451375	0.38
2.707158	-6.5533047	0.44513115	0.49
2.7239482	-6.566305	0.44512215	0.36
2.7415276	-6.5503035	0.4451192	0.54
2.7701051	-6.562304	0.44610617	0.34
2.7876976	-6.5483027	0.4461029	0.46
2.8142784	-6.5553026	0.4460918	0.36
2.833864	-6.545302	0.44608703	0.45
2.8644495	-6.562302	0.44707242	0.35
2.8712454	-6.550301	0.44707268	0.47
2.8948267	-6.5493007	0.44706464	0.37
2.9174118	-6.5463004	0.44705746	0.48
2.9430113	-6.5523	0.44804725	0.38
2.9655986	-6.5492992	0.4480402	0.48
2.9911723	-6.551299	0.44903103	0.4
2.9999757	-6.5452986	0.4480294	0.48
3.0295494	-6.5562983	0.44901696	0.38
3.044135	-6.5342965	0.4490171	0.47
3.075715	-6.550297	0.45000294	0.38
3.0983074	-6.5472965	0.44999617	0.48
3.1258914	-6.554296	0.44998553	0.39
3.1414824	-6.5352945	0.44998488	0.45
3.160272	-6.549295	0.45097557	0.36
3.1808627	-6.541294	0.45097083	0.56
3.2104425	-6.5512943	0.45195904	0.34
3.2310271	-6.5422926	0.45195463	0.45
3.2576132	-6.5462923	0.45194533	0.36
3.2742026	-6.5292907	0.4519442	0.47
3.3057876	-6.543291	0.4529311	0.37
3.313571	-6.5322905	0.45293134	0.47
3.3431604	-6.5422897	0.4529199	0.38
3.3667471	-6.5392895	0.45391345	0.52
3.395325	-6.545289	0.4539034	0.4
3.4119313	-6.5302873	0.45390207	0.48
3.4395123	-6.534287	0.4548929	0.4
3.4590857	-6.5212855	0.45389032	0.48
3.4818785	-6.5412865	0.45487875	0.38
3.4994779	-6.527285	0.45487705	0.47
3.529057	-6.5342846	0.4558668	0.38
3.5496416	-6.524283	0.4558634	0.48
3.5782235	-6.529283	0.45685402	0.39
3.5948224	-6.5132813	0.4558533	0.49
3.6215956	-6.537282	0.4568398	0.39
3.6441855	-6.5312815	0.45783505	0.5
3.6697786	-6.5312805	0.45782796	0.38
3.6883562	-6.5162787	0.45782667	0.5
3.7189415	-6.5242786	0.45881632	0.38
3.741534	-6.5182776	0.45881173	0.52
3.7701108	-6.521277	0.45880333	0.4
3.7889032	-6.531277	0.45979577	0.41
3.8094954	-6.5212755	0.4597929	0.41
3.8320742	-6.5132747	0.45978907	0.54
3.8656669	-6.5262747	0.46077695	0.4
3.886261	-6.516273	0.46077424	0.42
3.9098363	-6.5092716	0.46077004	0.51
3.9414308	-6.518272	0.46175966	0.39
3.9522128	-6.512271	0.46175852	0.48
3.9838018	-6.520271	0.4627485	0.4
4.011383	-6.52027	0.46374166	0.41
4.037963	-6.518269	0.46373564	0.59
4.062565	-6.515268	0.46373045	0.39
4.0861382	-6.5072665	0.4647269	0.49
4.128727	-6.5322676	0.46570995	0.46
4.141509	-6.5292664	0.46570772	0.46
4.1631064	-6.520265	0.46570504	0.47
4.1956787	-6.5262647	0.4666958	0.46
4.214277	-6.512263	0.46669528	0.47
4.245858	-6.517262	0.4676866	0.46
4.2794404	-6.5252624	0.46867672	0.46
4.290237	-6.5202613	0.46867564	0.46
4.317817	-6.5182605	0.46866998	0.46
4.3534036	-6.5292597	0.469659	0.48
4.3719964	-6.514258	0.46965906	0.48
4.406574	-6.522258	0.4706492	0.46
4.436169	-6.5242567	0.4706422	0.48
4.4577494	-6.512255	0.47064093	0.46
4.473534	-6.5132546	0.47163728	0.48
4.503124	-6.514254	0.47163072	0.45
4.529721	-6.511253	0.47262594	0.48
4.5632963	-6.516252	0.47361752	0.48
4.5928826	-6.516251	0.4736114	0.49
4.613472	-6.503249	0.47361094	0.48
4.640046	-6.4972477	0.47460726	0.49
4.6638403	-6.510248	0.47459868	0.49
4.684432	-6.4972463	0.47459832	0.49
4.7230177	-6.5092463	0.47658718	0.48
4.754605	-6.5112457	0.47658038	0.48
4.777182	-6.4992437	0.47657952	0.48
4.8037734	-6.494242	0.47757584	0.47
4.833364	-6.4932413	0.4775705	0.49
4.8551483	-6.501241	0.478564	0.5
4.8867445	-6.50324	0.47955745	0.51
4.9193196	-6.504239	0.47955108	0.5
4.9449024	-6.4962378	0.48054877	0.52
4.974492	-6.4942365	0.48054397	0.51
5.0050793	-6.4932356	0.4815387	0.5
5.019875	-6.492235	0.48153636	0.49
5.0534563	-6.494234	0.48252976	0.5
5.0840483	-6.4932327	0.48252466	0.51
5.114623	-6.490231	0.48352024	0.52
5.141211	-6.4832296	0.48351777	0.5
5.1747994	-6.485229	0.48451138	0.5
5.2023787	-6.4782276	0.4855089	0.51
5.2261744	-6.4882274	0.48550177	0.52
5.2607565	-6.4902263	0.48649538	0.48
5.2843494	-6.4792247	0.4864949	0.5
5.3169303	-6.478224	0.4874899	0.51
5.352506	-6.4802227	0.4884835	0.5
5.380093	-6.473221	0.48848128	0.52
5.4176784	-6.47822	0.48947373	0.52
5.4454665	-6.49122	0.49046522	0.52
5.473058	-6.4842186	0.49046314	0.5
5.50165	-6.4782176	0.49146062	0.51
5.5302315	-6.4712152	0.4914585	0.5
5.5618196	-6.468214	0.4924547	0.51
5.59841	-6.471213	0.49344823	0.52
5.6151986	-6.4702125	0.49344608	0.53
5.6477895	-6.468211	0.49444193	0.53
5.690366	-6.4762106	0.4954331	0.52
5.7189574	-6.4692087	0.4964313	0.54
5.759532	-6.474208	0.49742386	0.61
5.812112	-6.4932084	0.49841017	0.76
5.864707	-6.513209	0.50039625	0.83
5.879487	-6.508208	0.50039583	0.81
5.895086	-6.486205	0.500401	0.75
5.92167	-6.4752026	0.5004011	0.68
5.9582443	-6.474201	0.50139654	0.62
5.993842	-6.4742002	0.5023918	0.58
6.0204206	-6.462198	0.50239235	0.56
6.050008	-6.454196	0.5033912	0.54
6.0758023	-6.462196	0.50438523	0.55
6.108389	-6.4571943	0.5043827	0.53
6.1309752	-6.4411917	0.50438535	0.61
6.167553	-6.4391904	0.50538146	0.4
6.1921496	-6.426188	0.5053829	0.47
6.238725	-6.4341874	0.50737447	0.38
6.256522	-6.4331865	0.5073726	0.48
6.2941065	-6.4321856	0.5083685	0.38
6.3226967	-6.422183	0.50836855	0.5
6.37627	-6.436183	0.51035744	0.39
6.3928676	-6.41418	0.5103632	0.48
6.440448	-6.422179	0.511355	0.36
6.470035	-6.4121766	0.51235515	0.47
6.4968276	-6.419177	0.51234967	0.36
6.528407	-6.410175	0.51334935	0.47
6.566988	-6.4081736	0.5143459	0.36
6.5985904	-6.4011717	0.51434493	0.47
6.6371655	-6.3981695	0.5153419	0.37
6.673753	-6.3941684	0.5163394	0.45
6.7173343	-6.396167	0.51733416	0.36
6.7371254	-6.3951664	0.51833254	0.48
6.789714	-6.406166	0.51932317	0.36
6.819307	-6.3951635	0.5203241	0.47
6.865879	-6.398162	0.5213184	0.38
6.9014688	-6.39216	0.52231705	0.46
6.950058	-6.3981595	0.5233102	0.36
6.971633	-6.3771563	0.5233158	0.46
7.01743	-6.400158	0.52530295	0.36
7.051016	-6.3911552	0.5253031	0.44
7.093601	-6.390154	0.5272995	0.35
7.127181	-6.3801517	0.5273001	0.45
7.1737647	-6.38215	0.5282952	0.36
7.2143555	-6.3791485	0.5292927	0.48
7.261946	-6.3821473	0.5312874	0.36
7.2907333	-6.3871474	0.53128296	0.46
7.3363166	-6.387146	0.53327906	0.35
7.3709097	-6.3781433	0.5332795	0.45
7.419492	-6.380142	0.5352746	0.37
7.4520764	-6.3681397	0.5352765	0.47
7.5116596	-6.379139	0.53726745	0.35
7.5334563	-6.378138	0.5372661	0.46
7.5790353	-6.376137	0.5392631	0.37
7.6156225	-6.3671346	0.5392637	0.47
7.670211	-6.3731337	0.54125714	0.36
7.7097883	-6.365131	0.5422572	0.46
7.763371	-6.36913	0.5432516	0.34
7.7939587	-6.3541274	0.5442551	0.47
7.837752	-6.3701277	0.54524565	0.35
7.8833394	-6.3671265	0.5462435	0.44
7.924922	-6.360124	0.54724324	0.44
7.9675083	-6.354122	0.5482425	0.42
8.023093	-6.358121	0.55023706	0.44
8.086678	-6.36812	0.55222875	0.39
8.121468	-6.37512	0.5532236	0.44
8.197054	-6.39412	0.55521107	0.55
8.246641	-6.3921185	0.55720854	0.54
8.285226	-6.381116	0.5572104	0.53
8.346806	-6.387115	0.559204	0.53
8.394396	-6.383113	0.5602026	0.53
8.439976	-6.376111	0.5612025	0.54
8.476764	-6.3831105	0.56319743	0.53
8.53135	-6.383109	0.5641941	0.55
8.579934	-6.378107	0.56519324	0.55
8.63952	-6.381106	0.5671885	0.53
8.694115	-6.3811045	0.56818527	0.55
8.728693	-6.364101	0.56919026	0.55
8.780275	-6.3600993	0.57018894	0.54
8.829071	-6.3750997	0.5721801	0.53
8.877652	-6.368098	0.57318026	0.54
8.93124	-6.3650956	0.5751786	0.55
8.991821	-6.3660936	0.5761749	0.54
9.035418	-6.3560915	0.57717675	0.54
9.085997	-6.349089	0.579177	0.54
9.146587	-6.3500876	0.58017355	0.55
9.186374	-6.3560877	0.58216906	0.53
9.24996	-6.3580856	0.5831651	0.54
9.307543	-6.355084	0.58516353	0.54
9.350132	-6.342081	0.58616686	0.55
9.417712	-6.34508	0.5881625	0.53
9.475295	-6.341078	0.58916146	0.57
9.515084	-6.3460774	0.5911575	0.55
9.585675	-6.351076	0.5931522	0.53
9.642254	-6.3450737	0.5941523	0.54
9.691843	-6.3350716	0.5951543	0.55
9.758424	-6.3350697	0.59715146	0.52
9.816016	-6.3300676	0.59915113	0.55
9.8116045	-6.2840614	0.5981708	0.45
9.776401	-6.240056	0.5961909	0.66
9.799985	-6.212052	0.59620184	0.59
9.964571	-6.274056	0.6021689	0.54
10.09915	-6.3150587	0.60714614	0.38
10.157726	-6.307056	0.6081473	0.7
10.216316	-6.300053	0.61014813	0.31
10.3089	-6.3130527	0.61313915	0.35
10.359691	-6.322053	0.6141334	0.54
10.418272	-6.3130503	0.61613524	0.55
10.481865	-6.3080482	0.61813515	0.7
21.276054	-12.726673	1.0389844	0.21
21.279646	-12.638663	1.038024	0.53
21.310236	-12.566655	1.0380555	0.33
21.28883	-12.464644	1.035102	0.5
21.277622	-12.412639	1.0341257	0.34
21.257214	-12.311628	1.0321718	0.52
21.277807	-12.23562	1.0312057	0.33
21.270397	-12.142609	1.029248	0.44
21.272991	-12.0566	1.028287	0.44
21.268585	-11.96659	1.0263278	0.43
21.245378	-11.909583	1.0253544	0.44
21.252972	-11.826573	1.024392	0.35
21.250563	-11.7385645	1.0224322	0.45
21.243153	-11.647553	1.020474	0.44
21.26074	-11.570545	1.0205088	0.34
21.250334	-11.479534	1.0185506	0.45
21.253923	-11.395525	1.0175891	0.35
21.23272	-11.341519	1.0156143	0.44
21.236315	-11.25851	1.0146524	0.36
21.226904	-11.168499	1.0126939	0.46
21.247494	-11.094491	1.0127276	0.36
21.23608	-11.00348	1.0107698	0.45
21.241673	-10.92247	1.0098071	0.36
21.234266	-10.835461	1.0078475	0.46
21.21706	-10.784454	1.0068713	0.36
21.211649	-10.698444	1.0059114	0.46
21.217241	-10.618435	1.0049484	0.36
21.21983	-10.536426	1.0029864	0.47
21.225424	-10.457417	1.0020231	0.37
21.215012	-10.369406	1.0010643	0.46
21.208807	-10.325401	1.0000848	0.36
21.190397	-10.23439	0.9981275	0.47
21.211987	-10.163382	0.99816036	0.37
21.190575	-10.07137	0.9962037	0.47
21.200169	-9.995362	0.9952391	0.37
21.19276	-9.911351	0.99327856	0.48
21.200344	-9.833342	0.99331504	0.37
21.173143	-9.781336	0.99133974	0.47
21.188734	-9.708327	0.99037385	0.38
21.18132	-9.624317	0.98941344	0.48
21.184912	-9.546308	0.98845005	0.36
21.167498	-9.458297	0.98649174	0.47
21.18309	-9.386288	0.98652554	0.36
21.175682	-9.304278	0.98556435	0.48
21.177473	-9.265273	0.9845828	0.37
21.15506	-9.176263	0.982625	0.48
21.160656	-9.1012535	0.9816604	0.37
21.145239	-9.015243	0.9807013	0.49
21.166834	-8.947234	0.98073334	0.39
21.14842	-8.861223	0.9787743	0.5
21.172009	-8.793215	0.9788064	0.39
21.133808	-8.739208	0.9768324	0.48
21.150394	-8.668199	0.97586596	0.38
21.133982	-8.584189	0.974906	0.51
21.14357	-8.51118	0.97394073	0.38
21.138157	-8.432169	0.9729784	0.5
21.154747	-8.362161	0.9730117	0.39
21.12554	-8.312155	0.9710358	0.5
21.12713	-8.237145	0.9700715	0.39
21.122719	-8.159135	0.9691088	0.51
21.128311	-8.086125	0.9691436	0.4
21.1069	-8.002115	0.967184	0.64
12.099667	-4.5477567	0.6428955	0.14
12.07926	-4.49775	0.640919	0.5
12.086052	-4.478747	0.6409278	0.41
21.10746	-7.7390814	0.96430993	0.33
21.094046	-7.659071	0.9623484	0.53
21.104631	-7.588062	0.96238244	0.39
21.110224	-7.5160522	0.9614169	0.51
21.116812	-7.444043	0.9614515	0.39
21.101397	-7.3640327	0.95949	0.52
21.107191	-7.329028	0.9595068	0.4
21.110777	-7.2560186	0.9595419	0.41
21.095366	-7.1770086	0.95758003	0.41
21.103958	-7.106999	0.95761365	0.41
21.108543	-7.0349894	0.9566483	0.41
21.098131	-6.957979	0.95568544	0.42
21.081924	-6.915974	0.9547058	0.42
21.08651	-6.8439646	0.9537405	0.41
21.071102	-6.7669544	0.9527776	0.54
21.086687	-6.6989455	0.95281035	0.4
21.091276	-6.627936	0.95184463	0.41
21.08486	-6.552926	0.9508809	0.41
21.086447	-6.4809165	0.95091563	0.42
21.077246	-6.442911	0.949934	0.41
21.056828	-6.363901	0.9489723	0.53
21.064417	-6.294892	0.94800556	0.39
21.072004	-6.224882	0.94803935	0.52
21.06459	-6.150872	0.9470752	0.4
21.052176	-6.0758624	0.9461115	0.52
21.059765	-6.006853	0.94514483	0.39
21.03956	-5.965848	0.94416475	0.55
21.220144	-5.944843	0.95017433	0.32
21.422731	-5.9298396	0.957181	0.46
21.612314	-5.908835	0.9631907	0.5
21.5419	-5.8168235	0.9602354	0.22
22.079485	-5.887829	0.9781996	0.2
23.074062	-6.074846	1.0121065	0.5
23.105858	-6.0448422	1.013121	0.42
23.11344	-5.9688315	1.0121579	0.34
23.098028	-5.887821	1.0111973	0.41
23.267616	-5.853815	1.0162135	0.37
23.5322	-5.8418117	1.0252187	0.35
23.757786	-5.818807	1.0322295	0.53
24.735569	-6.0158267	1.0661321	0.16
24.818155	-5.9538183	1.0681621	0.35
24.814743	-5.8708067	1.0672026	0.42
24.867327	-5.8007975	1.0692365	0.36
25.161915	-5.7867937	1.0782429	0.37
25.468498	-5.77279	1.0882492	0.19
26.54508	-5.9288044	1.125172	0.55
26.538874	-5.883798	1.1241939	0.35
26.513458	-5.7907863	1.1232394	0.38
26.698042	-5.7427793	1.1292624	0.34
27.031626	-5.725775	1.1402705	0.44
27.47221	-5.728773	1.1542685	0.36
28.229792	-5.793778	1.1802362	0.23
28.49638	-5.7557716	1.1882546	0.19
28.658173	-5.741769	1.1942613	0.36
28.749758	-5.665758	1.1962982	0.3
29.210342	-5.6617556	1.2112999	0.24
30.441921	-5.799768	1.2532319	0.43
30.449509	-5.7027555	1.2532792	0.32
30.477093	-5.608743	1.2533251	0.36
30.84768	-5.576738	1.2653404	0.28
32.135468	-5.7567554	1.3092521	0.32
32.17105	-5.658743	1.3102999	0.35
32.225636	-5.5637307	1.3113463	0.32
32.681225	-5.536725	1.3263593	0.31
[truncated: 117,560 more rows]
