# Supplementary material for: Density-equalized RANDT scan matching with integrated outlier removal and point density uniformity
Source: PLoS One. 2026 Apr 28;21(4):e0345709. doi: 10.1371/journal.pone.0345709 (PMC13124066; doi:10.1371/journal.pone.0345709)
Supplement: S2 Dataset — Processed LiDAR data converted into CSV format, including spatial coordinates and associated attributes such as intensity values, used for analysis in this study. (ZIP) [file pone.0345709.s002.zip › Velodyne_CSV/000636.csv]

X	Y	Z	Intensity
76.95229	8.41978	2.817654	0.0
77.187035	8.56874	2.826483	0.0
77.48051	8.847666	2.837162	0.0
77.81944	9.3825245	2.849544	0.0
76.2219	9.432519	2.7964785	0.0
59.49523	7.5470963	2.2295911	0.0
59.421696	7.7280517	2.2273805	0.0
59.46043	7.8280263	2.2292643	0.0
59.377895	8.006982	2.2270553	0.0
58.99536	8.143951	2.214893	0.0
58.861828	8.31391	2.2106936	0.0
58.368286	8.431885	2.1945524	0.0
58.642757	8.659825	2.2042866	0.0
58.992233	8.9007635	2.2170055	0.0
58.130955	8.86378	2.1880434	0.0
58.137424	9.052733	2.1898208	0.0
58.10389	9.234689	2.1886055	0.0
58.31536	9.455633	2.197346	0.08
46.314674	7.6551824	1.7883888	0.0
46.524147	7.840137	1.7961714	0.0
46.156605	7.927121	1.7850657	0.0
58.706516	10.183451	2.2134855	0.06
45.550793	8.045101	1.764921	0.12
45.50926	8.185069	1.7647542	0.33
45.397724	8.312041	1.761602	0.0
45.47919	8.475003	1.7654084	0.0
46.182667	8.756928	1.790078	0.0
45.995396	8.796922	1.7840285	0.0
46.449875	9.034861	1.799748	0.0
47.05635	9.30679	1.8214281	0.06
45.601795	9.167842	1.7725804	0.13
45.54026	9.3048115	1.7714151	0.0
46.792747	9.7147	1.8149351	0.12
57.312428	12.091002	2.1771848	0.29
57.33217	12.188979	2.1780667	0.18
57.31964	12.374934	2.1788418	0.27
57.29612	12.55889	2.1796186	0.0
52.791492	11.7441435	2.0255516	0.0
51.790947	11.69217	1.9926022	0.0
51.024403	11.688182	1.9665976	0.16
50.938873	11.83715	1.9654154	0.19
50.958614	11.926128	1.9663075	0.17
50.951088	12.093089	1.9671041	0.16
50.93356	12.259051	1.9679017	0.13
50.933033	12.428012	1.9686956	0.16
50.90551	12.590976	1.9694963	0.12
50.31997	12.613979	1.9504598	0.14
49.613422	12.602994	1.9264631	0.09
49.010147	12.532021	1.9065412	0.14
48.376602	12.532032	1.8855318	0.09
47.799065	12.542041	1.8675109	0.15
47.21952	12.54905	1.8484936	0.23
31.171526	8.38429	1.2923602	0.24
31.093985	8.469275	1.2902552	0.26
45.499893	12.553083	1.792462	0.27
29.025124	8.052415	1.2197362	0.3
29.03559	8.153396	1.2206129	0.31
29.100058	8.270372	1.2244705	0.19
30.308556	8.718251	1.266939	0.17
42.974445	12.513146	1.7094699	0.15
42.571907	12.54115	1.6964287	0.28
42.09063	12.471177	1.680507	0.28
41.63709	12.479186	1.6664892	0.26
41.185547	12.485196	1.6514741	0.28
40.718002	12.484208	1.6364672	0.29
40.26746	12.48422	1.6214594	0.27
39.805916	12.479233	1.6064574	0.2
39.414635	12.424254	1.5935185	0.46
38.85309	12.381279	1.5755616	0.18
38.445545	12.385289	1.5625494	0.35
38.037003	12.386301	1.5495408	0.18
37.751465	12.424302	1.5404882	0.29
37.382923	12.434311	1.5284691	0.3
36.991383	12.433323	1.5164632	0.32
36.653103	12.383344	1.504519	0.32
36.27656	12.383355	1.4925119	0.32
35.891018	12.378368	1.4805108	0.29
35.542473	12.383379	1.469498	0.34
35.17293	12.379393	1.4574959	0.3
34.81239	12.375406	1.4454942	0.32
34.486847	12.382417	1.4354792	0.33
34.16857	12.328438	1.4245403	0.28
33.847027	12.333449	1.4145279	0.35
33.526485	12.336459	1.404518	0.34
33.21194	12.339471	1.3945081	0.34
32.9104	12.345481	1.3854948	0.29
32.60386	12.347493	1.3754864	0.36
32.306316	12.351504	1.3664757	0.3
32.033035	12.305523	1.3565277	0.32
31.741493	12.308535	1.3475182	0.26
31.300945	12.250565	1.333582	0.43
31.183409	12.318557	1.3304949	0.32
30.91387	12.324568	1.3224822	0.33
30.651323	12.332578	1.313467	0.34
30.382784	12.335589	1.3054582	0.33
29.887491	12.189638	1.2886306	0.36
29.844965	12.281624	1.2885151	0.36
29.63542	12.305629	1.2814811	0.35
29.38388	12.309641	1.2744713	0.36
29.144337	12.317651	1.2664567	0.36
28.878796	12.312664	1.2584579	0.36
28.651516	12.269684	1.2505072	0.33
28.411976	12.272695	1.2434989	0.35
28.156427	12.268709	1.2354991	0.34
27.93989	12.278719	1.2284826	0.35
27.701347	12.278731	1.2214781	0.35
27.468803	12.279743	1.2144725	0.35
27.23426	12.277757	1.2074708	0.35
27.02198	12.233776	1.1995218	0.36
26.789436	12.230789	1.1925213	0.38
26.585897	12.2388	1.1865077	0.38
26.372355	12.241813	1.1805003	0.35
26.157812	12.242825	1.1734952	0.36
25.96327	12.251835	1.1674806	0.32
25.759726	12.255847	1.1614721	0.52
25.55745	12.208867	1.1545272	0.33
25.357906	12.211879	1.1485201	0.34
25.161367	12.2148905	1.142513	0.34
24.95482	12.212905	1.1365123	0.28
24.76728	12.2179165	1.130503	0.38
24.579739	12.221929	1.1254951	0.21
24.400455	12.181946	1.119542	0.33
24.245918	12.199953	1.1145172	0.35
24.057375	12.200967	1.1095132	0.41
23.87183	12.201981	1.1035093	0.36
23.687288	12.201994	1.0985066	0.38
23.507746	12.204006	1.0925015	0.38
23.338202	12.210017	1.0874918	0.38
23.282934	12.228019	1.0864687	0.41
23.281408	12.321007	1.0873535	0.39
23.262884	12.404996	1.0882492	0.4
23.237354	12.485988	1.0891484	0.52
23.091816	12.501997	1.0851269	0.15
23.008282	12.550998	1.0830653	0.14
22.806734	12.535015	1.0770828	0.23
22.613451	12.476038	1.0701536	0.22
22.435911	12.470054	1.0651591	0.17
22.287369	12.480064	1.0611452	0.14
22.204836	12.526065	1.0590875	0.17
21.99629	12.500086	1.0521177	0.32
21.811743	12.487103	1.0471321	0.27
21.02287	12.1692095	1.0185175	0.42
20.877327	12.1732235	1.0145116	0.35
20.719786	12.169237	1.0095155	0.45
20.58424	12.178249	1.0065036	0.37
20.428698	12.1732645	1.001509	0.45
20.302158	12.185275	0.99849355	0.3
20.155876	12.141294	0.9935469	0.59
14.212671	8.631253	0.76382893	0.21
14.128129	8.641264	0.76181704	0.45
14.010576	8.631279	0.75782955	0.38
13.755016	8.534317	0.74894834	0.21
13.696476	8.558323	0.7479195	0.57
13.675935	8.606323	0.74786144	0.38
13.685672	8.642319	0.7488178	0.56
19.331831	12.28036	0.9713753	0.32
19.201286	12.283374	0.96837175	0.31
19.064743	12.281389	0.9643744	0.3
18.963203	12.301398	0.9613504	0.5
13.132387	8.649394	0.7338141	0.34
13.114125	8.666395	0.73379385	0.63
13.107585	8.722393	0.7337265	0.25
13.603113	9.113304	0.75524986	0.25
13.545572	9.13731	0.7542217	0.46
13.508036	9.174314	0.75317776	0.26
13.4695015	9.210318	0.753135	0.61
13.50697	9.299307	0.7560277	0.2
17.526276	12.094581	0.9176108	0.44
17.414732	12.099593	0.9146061	0.44
17.293192	12.096608	0.9116112	0.43
17.19365	12.10862	0.908598	0.35
17.070108	12.102636	0.90560704	0.45
16.966564	12.110649	0.902599	0.35
16.851286	12.068666	0.8986512	0.6
16.74874	12.076679	0.89564335	0.43
16.521185	11.991715	0.8877492	0.29
16.511654	12.065712	0.88966084	0.24
16.304096	11.993745	0.88275105	0.44
16.29157	12.063741	0.8836677	0.52
16.21903	12.090749	0.88163716	0.34
16.132757	12.0657625	0.8786689	0.46
16.027214	12.066777	0.8766702	0.36
15.91667	12.062793	0.87267774	0.47
15.8271265	12.074805	0.8706658	0.36
15.716583	12.06982	0.86767477	0.47
15.615041	12.070835	0.86567646	0.36
15.533763	12.047849	0.86270607	0.48
15.440224	12.053863	0.8607018	0.35
15.289666	12.015887	0.85575145	0.54
15.291145	12.094881	0.85665816	0.31
15.28262	12.166879	0.8585736	0.45
15.267093	12.233876	0.8594953	0.34
15.240565	12.291878	0.85942805	0.68
15.44534	12.496834	0.8691795	0.3
15.434812	12.569831	0.8700942	0.33
15.341266	12.575844	0.8680908	0.33
15.230725	12.565863	0.865107	0.32
15.155187	12.584873	0.86308795	0.38
15.045643	12.574891	0.8601044	0.29
14.961105	12.584905	0.85809654	0.32
14.873828	12.55192	0.855139	0.4
14.768281	12.543938	0.85215324	0.27
14.695738	12.563948	0.8511335	0.3
16.279554	13.9986105	0.921388	0.36
16.27103	14.081607	0.9232919	0.39
16.270517	14.170601	0.9251886	0.25
13.936488	12.227093	0.82456386	0.38
13.882212	12.219104	0.82357615	0.48
16.29123	14.416583	0.9309027	0.41
13.828155	12.328109	0.8244537	0.65
13.802626	12.38411	0.8243909	0.26
13.91213	12.561083	0.8311808	0.43
13.815587	12.554101	0.82919496	0.29
13.735045	12.561115	0.8271922	0.32
13.069626	11.995259	0.797884	0.31
13.014093	12.020268	0.7968593	0.44
12.935546	12.025284	0.79585916	0.43
12.859008	12.030298	0.793859	0.44
12.771468	12.024314	0.79087234	0.46
12.687924	12.022331	0.7888809	0.45
12.621375	12.037344	0.7878691	0.45
12.552107	12.008358	0.78590745	0.45
12.482559	12.019372	0.78390056	0.44
12.410016	12.026387	0.78289866	0.46
12.318476	12.013405	0.77992105	0.46
12.242932	12.01642	0.7779242	0.46
12.173393	12.024434	0.77692133	0.46
12.110115	12.000448	0.7749539	0.46
12.033568	12.001464	0.77295977	0.47
11.965029	12.009479	0.7719572	0.48
11.887489	12.007495	0.7699668	0.47
11.814941	12.01151	0.7679694	0.48
11.7403965	12.012526	0.76597565	0.48
11.665856	12.012543	0.76498324	0.59
11.661592	12.046543	0.7649459	0.39
11.589056	12.04756	0.76395243	0.48
11.511505	12.044577	0.761964	0.39
11.435967	12.041593	0.7599755	0.48
11.373421	12.053607	0.75896925	0.36
11.330885	12.085617	0.7589388	0.47
11.345629	12.139612	0.75987774	0.49
11.281092	12.147627	0.7588765	0.55
11.17554	12.111652	0.7559284	0.38
11.032976	12.034685	0.75002986	0.6
10.97343	12.0477	0.749023	0.36
9.008326	9.974179	0.65552944	0.45
8.989787	10.018185	0.65648425	0.36
10.800079	12.04874	0.7460439	0.35
10.71453	12.030762	0.7430747	0.49
10.655987	12.042776	0.7420695	0.39
10.584439	12.039793	0.7400825	0.5
10.5209	12.044808	0.7390859	0.39
10.447357	12.0378275	0.73710376	0.61
10.400822	12.061839	0.7370846	0.45
10.428567	12.132833	0.73900443	0.27
10.406045	12.183838	0.73995304	0.41
10.335496	12.180856	0.7389668	0.56
10.257952	12.167875	0.7369924	0.4
10.083374	12.03992	0.72915584	0.41
10.020835	12.042936	0.72816247	0.41
9.950286	12.036955	0.72618014	0.42
9.903011	12.018968	0.7252069	0.54
9.841466	12.022984	0.7242127	0.4
9.77392	12.019002	0.7222282	0.43
9.677365	11.979028	0.7192867	0.54
9.610821	11.975046	0.71830237	0.55
9.549283	11.976063	0.7163121	0.55
9.490735	11.9820795	0.7153161	0.56
9.439462	11.956093	0.71335256	0.54
9.383916	11.965109	0.7133533	0.55
9.328375	11.9731245	0.7123552	0.55
9.261833	11.966143	0.7103749	0.55
9.202285	11.96916	0.70938313	0.55
9.143749	11.971177	0.7083924	0.54
9.0812025	11.969194	0.7064067	0.55
9.037925	11.952207	0.7054328	0.55
8.988385	11.966222	0.70442826	0.54
8.928845	11.966239	0.70344037	0.54
8.865298	11.961259	0.7024586	0.55
8.813754	11.972274	0.7014581	0.56
8.746211	11.960294	0.69948477	0.56
8.707936	11.948305	0.6985052	0.54
8.658399	11.960321	0.69850373	0.54
8.593849	11.95234	0.696526	0.57
8.53831	11.955358	0.69553536	0.57
8.477767	11.951377	0.6945531	0.56
8.4212265	11.952394	0.6935651	0.55
8.345671	11.927417	0.69160783	0.43
8.309396	11.916429	0.69062746	0.46
8.284864	11.962437	0.690587	0.45
8.278349	12.033442	0.6925172	0.36
8.272828	12.107446	0.6944444	0.38
8.239288	12.142457	0.69441766	0.71
8.230777	12.211462	0.6963509	0.65
8.296292	12.391445	0.703155	0.28
8.243009	12.355461	0.70120436	0.37
8.200477	12.376476	0.7001944	0.34
8.12692	12.3525	0.6982374	0.37
8.060374	12.337522	0.69726986	0.36
8.008836	12.344539	0.69627666	0.37
7.9582925	12.353555	0.6952815	0.39
7.9170194	12.332568	0.69431347	0.29
7.8694725	12.346584	0.6933128	0.39
7.8189383	12.353602	0.6933201	0.34
7.7603874	12.349622	0.69134057	0.39
7.694844	12.332644	0.6903759	0.39
7.654307	12.355659	0.69036525	0.29
7.6007643	12.357678	0.6893791	0.41
7.55448	12.327693	0.68742186	0.36
7.5079393	12.34071	0.68742317	0.22
7.172248	11.882812	0.6689672	0.4
7.132706	11.903826	0.66795915	0.54
7.095175	11.926841	0.6679487	0.57
7.0376315	11.9168625	0.66697645	0.61
6.9850836	11.915881	0.6659941	0.62
6.9375396	11.922899	0.66600275	0.61
6.9072657	11.914909	0.66502017	0.61
6.852727	11.907929	0.66404474	0.6
6.8111835	11.924946	0.66404235	0.59
6.760648	11.923965	0.66306025	0.61
6.7060966	11.917986	0.66208446	0.62
6.654552	11.916005	0.661104	0.62
6.623271	11.906016	0.66012424	0.61
6.573733	11.906035	0.65914154	0.6
6.531201	11.918053	0.6591453	0.6
6.481653	11.919072	0.65816206	0.6
6.4311104	11.917092	0.65718216	0.62
6.381571	11.916111	0.6562012	0.62
6.3330235	11.91813	0.6552172	0.63
6.2997456	11.902143	0.65424436	0.62
6.2572	11.91516	0.6542483	0.62
6.20566	11.909181	0.65327334	0.6
6.1561165	11.907201	0.65229416	0.6
6.106578	11.904221	0.65131605	0.61
6.056026	11.901241	0.6513386	0.63
6.009489	11.903261	0.65035516	0.62
5.985209	11.90427	0.6503639	0.62
5.9356685	11.900291	0.6493875	0.62
5.8871264	11.898311	0.648409	0.62
5.8285756	11.876334	0.64645296	0.49
5.772029	11.857357	0.6454936	0.5
5.7454977	11.89937	0.6464667	0.43
5.7590055	12.021372	0.6503507	0.29
5.756737	12.067374	0.65131015	0.5
5.725216	12.09839	0.6512957	0.71
5.6836743	12.111407	0.651302	0.71
5.7251997	12.2974	0.658117	0.39
5.705678	12.357411	0.6590718	0.35
5.63912	12.318439	0.6571363	0.27
5.59458	12.325459	0.6571501	0.4
5.572306	12.329468	0.65615666	0.32
5.509754	12.296494	0.6542145	0.27
5.4652205	12.301514	0.6542306	0.41
5.423685	12.313533	0.6542393	0.3
5.3721356	12.304555	0.65327144	0.39
5.327592	12.310575	0.6522873	0.3
5.2760425	12.300597	0.65132076	0.33
5.2497764	12.292609	0.6513404	0.35
5.203229	12.29363	0.65036213	0.36
5.1556835	12.291651	0.64938724	0.37
5.1101418	12.293672	0.64940804	0.42
5.067606	12.301692	0.6494223	0.39
5.0300636	12.32371	0.6494221	0.25
4.987781	12.276727	0.64748436	0.4
4.9552455	12.309744	0.64747244	0.34
4.9057045	12.299767	0.6465066	0.31
4.8541555	12.28579	0.6455455	0.39
4.816619	12.305808	0.645548	0.39
4.7580585	12.274835	0.6446057	0.32
4.7365456	12.332849	0.6455675	0.36
4.6902494	12.273867	0.6436429	0.38
4.6587234	12.307884	0.64463097	0.36
4.6061683	12.289907	0.64267504	0.36
4.571641	12.315927	0.643672	0.17
4.4369984	12.082978	0.6349448	0.68
4.387456	12.067	0.63398623	0.69
4.3439074	12.069023	0.6330092	0.7
4.3276477	12.083032	0.63400674	0.71
4.27709	12.066055	0.6320501	0.68
4.3126435	12.280051	0.6398495	0.4
4.2710967	12.289071	0.6388662	0.33
4.230559	12.299092	0.6388817	0.43
4.179004	12.279118	0.63792896	0.34
4.1354637	12.28014	0.63795424	0.44
4.1182027	12.292149	0.63795465	0.32
4.0776625	12.302171	0.6379709	0.41
4.0240974	12.276196	0.6360253	0.33
3.9815614	12.278218	0.63604987	0.41
3.9460344	12.300238	0.6360538	0.31
3.9004889	12.29426	0.6350873	0.36
3.8539374	12.286284	0.6351233	0.38
3.8386712	12.3062935	0.6351166	0.33
3.7831097	12.26932	0.6331825	0.41
3.7415764	12.272343	0.63320684	0.21
3.5658503	11.856409	0.61866176	0.39
3.5193114	11.837433	0.6177079	0.43
3.490783	11.879451	0.6186926	0.64
3.4502447	11.881473	0.61871797	0.65
3.4239602	11.864487	0.61774945	0.65
3.3824122	11.86451	0.61677754	0.66
3.3408647	11.864532	0.61680585	0.66
3.3003259	11.865554	0.61683285	0.65
3.2607877	11.8695755	0.61585695	0.65
3.2212467	11.874598	0.6158805	0.64
3.178706	11.867621	0.615916	0.64
3.1574287	11.865633	0.61493266	0.64
3.1148858	11.858657	0.6149685	0.64
3.0733402	11.8556795	0.6140007	0.64
3.034792	11.865702	0.6140205	0.66
2.9962537	11.872724	0.61404294	0.66
2.952704	11.861748	0.6130836	0.66
2.932435	11.86076	0.61309934	0.66
2.89189	11.860783	0.6131294	0.66
2.8493469	11.850806	0.6121691	0.66
2.8108084	11.85683	0.61219335	0.66
2.7742698	11.871852	0.61220914	0.66
2.7307212	11.857875	0.6112534	0.66
2.6901717	11.857899	0.61128455	0.66
2.6699054	11.854911	0.6113026	0.66
2.6293616	11.851934	0.6103365	0.65
2.5918252	11.860957	0.61035883	0.66
2.5522783	11.86398	0.6103877	0.65
2.509727	11.853005	0.6094301	0.65
2.470189	11.852029	0.6094625	0.65
2.4316483	11.857052	0.6094897	0.66
2.40837	11.841065	0.608521	0.66
2.371832	11.855088	0.6085399	0.66
2.332281	11.858111	0.60857	0.63
2.291744	11.850136	0.6086097	0.66
2.2521942	11.85216	0.608641	0.66
2.2136517	11.856183	0.6076702	0.65
2.1721017	11.84621	0.6077129	0.67
2.1528354	11.846221	0.60772926	0.64
2.1152995	11.853245	0.60775584	0.64
2.0737453	11.843269	0.60679924	0.65
2.0352035	11.846293	0.60683024	0.66
1.9956651	11.841318	0.6068685	0.65
1.9561179	11.839342	0.60590464	0.64
1.9195836	11.851365	0.6059277	0.66
1.8993052	11.849378	0.6059472	0.66
1.8587621	11.838404	0.6059917	0.63
1.8192081	11.8384285	0.6050272	0.6
1.7816771	11.841453	0.6050588	0.65
1.7411208	11.835478	0.6051002	0.67
1.6965622	11.798504	0.6031691	0.49
1.6530076	11.765531	0.6022343	0.66
1.657802	11.920536	0.6071121	0.33
1.6323011	12.006557	0.6100706	0.25
1.5917524	11.997582	0.60911536	0.59
1.5943453	12.2775955	0.6189008	0.33
1.5528011	12.263621	0.61795074	0.36
1.5142615	12.273647	0.6179799	0.36
1.4869655	12.220661	0.616046	0.36
1.4564528	12.289685	0.6190233	0.35
1.4108924	12.244713	0.6171013	0.34
1.3703405	12.24274	0.6171424	0.36
1.3348136	12.274764	0.61815315	0.35
1.2992941	12.301788	0.6181679	0.36
1.2567341	12.284817	0.61822295	0.29
1.2091653	12.211844	0.6153253	0.37
1.1949115	12.263856	0.6173005	0.29
1.1523544	12.238883	0.6163622	0.48
1.1198416	12.302908	0.6183473	0.26
1.0772862	12.274935	0.6174117	0.32
1.03172	12.209963	0.61450714	0.35
0.99720097	12.257988	0.6165069	0.35
0.95664656	12.252015	0.61555356	0.32
0.9343626	12.22403	0.6145978	0.29
0.89884245	12.261055	0.61560744	0.46
0.8552751	12.217083	0.61468625	0.27
0.8167334	12.228109	0.614719	0.31
0.7781961	12.234136	0.6147557	0.43
0.7396569	12.243163	0.61479044	0.32
0.7224053	12.266176	0.6157919	0.32
0.68084335	12.243204	0.6148541	0.19
0.6251866	12.013233	0.6070858	0.41
0.5856378	11.99226	0.60614485	0.41
0.546082	11.984287	0.6061945	0.62
0.5085447	11.997314	0.6062265	0.37
0.47000474	11.983342	0.60627997	0.6
0.46283314	12.204354	0.613124	0.35
0.4273225	12.268382	0.61511654	0.3
0.3847467	12.20241	0.61321366	0.43
0.34924176	12.264438	0.6152082	0.31
0.30767134	12.220466	0.61428845	0.37
0.27014577	12.246492	0.6143124	0.41
0.22958323	12.215522	0.61338234	0.25
0.2113287	12.246535	0.61438066	0.41
0.1707642	12.192563	0.613468	0.34
0.13425961	12.259592	0.6154613	0.35
0.09470774	12.246619	0.6145176	0.31
0.05413665	12.201648	0.6135991	0.42
0.016626215	12.262678	0.6155988	0.36
-0.022931784	12.229706	0.61467075	0.33
-0.042200197	12.22972	0.614694	0.35
-0.081757575	12.212748	0.6137544	0.35
-0.120292015	12.222776	0.6137939	0.41
-0.1598595	12.1838045	0.6128712	0.35
-0.19839276	12.197833	0.6129083	0.35
-0.2369185	12.221863	0.6139382	0.36
-0.27646327	12.231893	0.61498004	0.35
-0.29573172	12.231907	0.6150041	0.31
-0.3342749	12.223935	0.6140583	0.33
-0.37283984	12.181963	0.6131381	0.41
-0.41237414	12.2079935	0.6141689	0.36
-0.45190534	12.2350235	0.61519927	0.2
-0.48556137	12.001045	0.60741585	0.51
-0.5241305	11.976073	0.60648406	0.41
-0.53849876	11.788081	0.600642	0.46
-0.5750558	11.757109	0.5997125	0.38
-0.6145709	11.81614	0.60172033	0.67
-0.652115	11.813169	0.60177183	0.68
-0.68966407	11.807198	0.6008257	0.67
-0.7272086	11.804226	0.6008777	0.67
-0.76475114	11.803256	0.6009285	0.66
-0.7840148	11.814271	0.60194606	0.66
-0.82156026	11.810301	0.60199946	0.66
-0.8590985	11.81233	0.6020486	0.66
-0.8966428	11.80936	0.6021017	0.66
-0.93418586	11.807389	0.6021543	0.66
-0.97173584	11.800419	0.60221094	0.66
-1.0092763	11.800448	0.6022626	0.66
-1.0285379	11.811463	0.602281	0.65
-1.0670891	11.813494	0.60233295	0.65
-1.1036277	11.8045225	0.6023905	0.66
-1.1421864	11.801554	0.60244673	0.65
-1.1797291	11.799583	0.60250103	0.65
-1.2172565	11.806613	0.60254884	0.65
-1.2365332	11.806629	0.6025762	0.65
-1.2740769	11.803659	0.60263187	0.66
-1.3116152	11.8026905	0.6036863	0.66
-1.3501587	11.807721	0.6037379	0.64
-1.3877189	11.795752	0.60380113	0.65
-1.425247	11.800782	0.60385185	0.64
-1.4647975	11.808815	0.6039034	0.64
-1.4830625	11.8068285	0.60393167	0.63
-1.5206133	11.79986	0.60399204	0.63
-1.5591601	11.801891	0.6040474	0.63
-1.5967046	11.797922	0.604106	0.64
-1.6352421	11.802955	0.6051596	0.64
-1.6747794	11.814986	0.6052096	0.64
-1.711322	11.8050165	0.60527205	0.65
-1.729598	11.798032	0.60530496	0.64
-1.7681327	11.804064	0.60535866	0.65
-1.806688	11.801096	0.6054195	0.66
-1.8442286	11.798127	0.60547906	0.65
-1.884766	11.813161	0.6065297	0.65
-1.9223105	11.808192	0.60659134	0.66
-1.9598603	11.801225	0.6066548	0.64
-1.9781371	11.79424	0.60668856	0.64
-2.0166805	11.795272	0.6067478	0.65
-2.0552099	11.801304	0.6068034	0.66
-2.0937552	11.800337	0.60786474	0.65
-2.1312962	11.79637	0.607927	0.67
-2.1688428	11.790401	0.60799116	0.67
-2.2024086	11.7584305	0.6070693	0.43
-2.2296517	11.807451	0.60807484	0.65
-2.313037	12.073519	0.61800224	0.45
-2.3794994	12.226571	0.62299037	0.32
-2.411056	12.182598	0.62207544	0.36
-2.4565933	12.209637	0.6231283	0.29
-2.502104	12.243675	0.6251759	0.39
-2.5386746	12.218706	0.62425524	0.36
-2.5499563	12.176718	0.62330663	0.39
-2.5885236	12.16275	0.62238103	0.38
-2.6290483	12.1697855	0.62344253	0.3
-2.6795647	12.220827	0.62548625	0.34
-2.7151248	12.195859	0.62456524	0.4
-2.7576556	12.207895	0.6256269	0.36
-2.7991934	12.21393	0.62569195	0.28
-2.82147	12.219951	0.6267247	0.48
-2.857028	12.195982	0.6258039	0.34
-2.902554	12.22002	0.6268621	0.3
-2.929136	12.1550455	0.6249592	0.36
-2.9756544	12.184086	0.62701565	0.29
-3.0191822	12.199123	0.6270784	0.47
-3.0577347	12.188157	0.62715375	0.31
-3.083001	12.207179	0.6281823	0.32
-3.1145668	12.167209	0.62726915	0.41
-3.1670704	12.219253	0.62931883	0.34
-3.2016275	12.192285	0.629401	0.24
-3.2451813	12.198322	0.6294727	0.5
-3.2797284	12.174355	0.629553	0.21
-3.2704012	11.970356	0.6227021	0.44
-3.2856786	11.95237	0.6217439	0.41
-3.3282163	11.960408	0.62281317	0.36
-3.3637688	11.941441	0.6228922	0.61
-3.4142945	11.978483	0.6239526	0.22
-2.554909	8.566891	0.5062024	0.49
-2.552528	8.447897	0.50229615	0.25
-2.5208924	8.27788	0.49737892	0.61
-2.557433	8.305913	0.49842253	0.27
-2.6578238	8.566992	0.50739026	0.41
-3.6971467	12.186728	0.6342951	0.37
-3.7376943	12.181765	0.6343738	0.39
-3.778233	12.178801	0.63445115	0.31
-3.821769	12.184841	0.6355268	0.36
-3.8673053	12.196881	0.6356014	0.38
-3.902551	12.24391	0.6376277	0.36
-3.9261334	12.180936	0.6357247	0.27
-3.9666708	12.176972	0.63680416	0.47
-4.0112114	12.184012	0.6368822	0.12
-2.9330368	8.543268	0.509925	0.4
-2.9615774	8.540297	0.50998193	0.36
-2.9821372	8.51132	0.509046	0.47
-2.99342	8.499332	0.5090779	0.27
-3.0279539	8.514366	0.5101315	0.59
-4.248187	12.193231	0.64032614	0.26
-4.282759	12.165263	0.6394168	0.33
-4.3312845	12.183309	0.6414952	0.3
-4.3648396	12.156341	0.64058375	0.47
-4.39909	12.193371	0.64261836	0.13
-4.358783	11.949351	0.6337512	0.62
-4.3943477	11.927386	0.63384	0.36
-4.4159184	11.869411	0.63193303	0.39
-4.427523	11.78043	0.6300337	0.17
-4.452091	11.732456	0.6281244	0.43
-4.5016313	11.751501	0.6292061	0.57
-4.5318875	11.776528	0.63124436	0.64
-4.5754204	11.781569	0.6313269	0.65
-4.611979	11.764605	0.6314152	0.65
-4.6525297	11.758644	0.63150203	0.64
-4.698061	11.767686	0.6325858	0.64
-4.737608	11.759725	0.632673	0.64
-4.7811437	11.762766	0.6337587	0.63
-4.8114123	11.7837925	0.63480145	0.62
-4.8459697	11.761828	0.6348918	0.63
-4.889503	11.764869	0.63497823	0.64
-4.934052	11.766912	0.63606787	0.64
-4.9745893	11.7619505	0.63615596	0.63
-5.0191355	11.763993	0.6372463	0.65
-5.062667	11.766035	0.63833475	0.65
-5.0829425	11.762055	0.6383805	0.65
-5.1264977	11.7600975	0.63847315	0.64
-5.1720276	11.766141	0.63956285	0.65
-5.2095857	11.750178	0.63965636	0.65
-5.2581096	11.763224	0.6407464	0.64
-5.3026514	11.764268	0.6418395	0.63
-5.3412085	11.750306	0.64193416	0.62
-5.3694735	11.764332	0.6419811	0.63
-5.412011	11.7613735	0.64307445	0.64
-5.4505653	11.747413	0.6431699	0.66
-5.500103	11.758459	0.64426553	0.66
-5.5426383	11.755501	0.6443597	0.64
-5.583195	11.744542	0.64545745	0.65
-5.628741	11.745586	0.6455549	0.65
-5.6540017	11.75261	0.6466029	0.62
-5.698543	11.751655	0.6477006	0.64
-5.7450843	11.754699	0.647799	0.62
-5.789628	11.752744	0.6488982	0.64
-5.8291755	11.740784	0.64899635	0.64
-5.877715	11.746831	0.65009713	0.64
-5.9232626	11.745875	0.65019846	0.64
-5.946537	11.745899	0.6512498	0.65
-5.99707	11.755948	0.65235186	0.64
-6.0406218	11.74999	0.6524544	0.62
-6.083164	11.743034	0.653556	0.62
-6.1277065	11.740078	0.6536584	0.63
-6.1742425	11.741124	0.65476155	0.64
-6.2167974	11.732167	0.65486604	0.66
-6.2490473	11.751197	0.6559197	0.69
-6.2965903	11.752244	0.6570259	0.7
-6.277232	11.6212435	0.65311307	0.17
-6.3187833	11.611286	0.6532173	0.32
-6.432229	11.740381	0.6593455	0.41
-6.4717755	11.726422	0.6594498	0.62
-6.522318	11.731472	0.6605603	0.65
-6.54958	11.738499	0.66161567	0.74
-6.577151	11.700532	0.66071767	0.42
-17.46494	31.855476	1.4402006	0.17
-18.41134	33.362186	1.5008404	0.2
-17.681028	31.775677	1.4417802	0.24
-17.797565	31.750782	1.4430755	0.25
-18.02894	31.933973	1.4524236	0.21
-18.061245	31.873007	1.4515619	0.38
-18.464401	32.357327	1.4729993	0.28
-18.484066	32.154358	1.4672564	0.15
-18.71945	32.332554	1.4766219	0.16
-21.500498	36.952618	1.6603156	0.18
-21.634035	36.91474	1.6616701	0.0
-21.723623	36.80283	1.6609997	0.07
-20.59244	34.73101	1.5805136	0.0
-21.655773	36.29082	1.6453812	0.0
-21.760351	36.20592	1.6447202	0.0
-21.839954	36.080006	1.6430444	0.07
-26.03734	42.81813	1.9138566	0.1
-21.167206	34.45656	1.5841769	0.12
-21.222837	34.303623	1.5804756	0.0
-22.4886	36.255577	1.6604108	0.0
-21.491243	34.135883	1.5813054	0.14
-21.89444	34.54421	1.6008369	0.15
-21.765293	34.09714	1.5860131	0.28
-22.454151	34.948677	1.6237546	0.29
-22.705545	35.09989	1.6332018	0.19
-22.667936	34.920876	1.6273079	0.22
-22.797476	34.881	1.6286696	0.16
-23.563261	35.821598	1.6705041	0.16
-23.094513	34.858273	1.634426	0.23
-23.251026	34.85642	1.6378145	0.24
-23.570345	35.101685	1.651329	0.18
-22.534252	33.306934	1.580785	0.3
-23.728205	34.979847	1.6508589	0.21
-23.54511	34.470734	1.632981	0.16
-23.588755	34.301796	1.6292824	0.16
-23.711306	34.249916	1.6306485	0.46
-23.457289	33.64875	1.6097012	0.18
-15.52997	21.95779	1.1252328	0.14
-15.525302	21.875797	1.1233159	0.37
-15.527938	21.73382	1.1194872	0.38
-15.532579	21.593845	1.1156617	0.37
-15.52922	21.445862	1.111826	0.38
-15.526861	21.299883	1.1079911	0.38
-15.530499	21.162907	1.1041614	0.4
-15.536129	21.030931	1.1003315	0.41
-15.500488	20.911915	1.0963811	0.4
-15.501126	20.773937	1.0935464	0.4
-15.505755	20.64396	1.0897131	0.41
-15.50839	20.510986	1.0868788	0.4
-15.504027	20.371004	1.0830353	0.4
-15.513653	20.250032	1.0802058	0.41
-15.515289	20.119055	1.0763682	0.45
-15.485637	20.014044	1.0734185	0.32
-15.489268	19.888067	1.0695808	0.42
-15.487899	19.757088	1.0667368	0.41
-15.486532	19.627108	1.0628923	0.45
-15.486163	19.49913	1.0600483	0.38
-15.475811	19.358143	1.0561949	0.36
-15.476439	19.234165	1.0523497	0.36
-15.47407	19.107185	1.049501	0.35
-15.447414	19.011175	1.0465502	0.36
-15.446042	18.887196	1.0437012	0.35
-15.46066	18.783228	1.04087	0.3
-15.483261	18.691269	1.0390455	0.35
-15.476894	18.563286	1.0361898	0.45
-15.483515	18.452312	1.0333478	0.36
-15.448868	18.350296	1.0293847	0.45
-15.459484	18.245325	1.0275465	0.38
-15.4671	18.138353	1.0247035	0.44
-15.462729	18.017372	1.0218468	0.38
-15.463358	17.902395	1.0189961	0.45
-15.4699745	17.796421	1.0161507	0.37
-15.450616	17.660429	1.0132744	0.46
-15.445934	17.598436	1.0113423	0.37
-15.446556	17.487457	1.0084884	0.46
-15.470163	17.402498	1.0066633	0.3
-15.450794	17.271505	1.0037824	0.5
-15.462411	17.174536	1.0009415	0.38
-15.465029	17.06856	0.99908847	0.46
-15.465649	16.961584	0.99623185	0.37
-15.440988	16.879574	0.9932732	0.46
-15.455591	16.789608	0.991433	0.37
-15.440224	16.666618	0.98855513	0.47
-15.456836	16.578653	0.9867188	0.3
-15.452456	16.469671	0.98385334	0.5
-15.460071	16.3737	0.9820039	0.3
-15.450696	16.260715	0.97913104	0.48
-15.443015	16.200718	0.9771912	0.31
-15.42865	16.08273	0.97431207	0.49
-15.43426	15.987757	0.9724574	0.3
-15.43088	15.883776	0.96959066	0.51
-15.44548	15.799809	0.9677469	0.33
-15.443106	15.696832	0.9658825	0.52
-15.46271	15.617868	0.9640468	0.34
-15.417049	15.522843	0.9610508	0.52
-15.433654	15.441878	0.95921016	0.34
-15.42727	15.338896	0.9573361	0.52
-15.429894	15.24392	0.9544767	0.34
-15.426509	15.14494	0.9526065	0.52
-15.447102	15.070979	0.9517692	0.34
-15.430731	14.959989	0.94888	0.55
-15.391076	14.872968	0.9458912	0.39
-15.412672	14.801006	0.944055	0.41
-15.509204	14.802108	0.947328	0.28
-15.580754	14.779188	0.94856465	0.45
-15.59436	14.699222	0.94671845	0.41
-15.590977	14.603241	0.9448474	0.41
-15.589597	14.509263	0.94297963	0.41
-15.575911	14.451263	0.9410246	0.41
-15.566531	14.351278	0.9391433	0.41
-15.574137	14.268307	0.9372863	0.41
-15.575746	14.180331	0.9354199	0.41
-15.58136	14.095359	0.9335611	0.34
-15.576968	14.003378	0.93168414	0.43
-15.58358	13.920405	0.9298261	0.36
-15.552913	13.848392	0.92684424	0.45
-15.408637	13.630296	0.91875046	0.39
-15.3882675	13.525302	0.9158481	0.37
-15.402863	13.453337	0.91499835	0.36
-15.398476	13.364356	0.9131193	0.48
-15.411075	13.2913885	0.9112661	0.39
-15.377414	13.218372	0.90927815	0.49
-15.386015	13.142402	0.9074185	0.39
-15.386619	13.060425	0.9055449	0.52
-15.39322	12.983453	0.9046817	0.39
-15.389835	12.897473	0.9028033	0.52
-15.404435	12.827507	0.9019537	0.39
-15.399047	12.741527	0.9000703	0.41
-15.386359	12.690526	0.89811164	0.41
-15.392966	12.614555	0.89724874	0.42
-15.380578	12.524567	0.8943519	0.41
-15.387192	12.448595	0.89348984	0.43
-15.396785	12.377626	0.89262927	0.42
-15.388398	12.291642	0.89073926	0.41
-15.4000025	12.221674	0.8888838	0.43
-15.383311	12.169671	0.88791615	0.43
-15.377918	12.087689	0.8860297	0.42
-15.379529	12.010714	0.8841566	0.43
-15.388132	11.939744	0.88329524	0.45
-15.380745	11.856761	0.8814056	0.42
-15.392339	11.789794	0.8805476	0.43
-15.392947	11.713817	0.87867147	0.45
-15.378263	11.6638155	0.8777079	0.54
-15.45781	11.649906	0.87996936	0.38
-15.542358	11.639001	0.88224137	0.45
-15.639894	11.638104	0.8845367	0.35
-15.732435	11.632208	0.8878255	0.46
-15.82997	11.630312	0.8901231	0.35
-15.894534	11.602389	0.89136416	0.64
-15.941804	11.599443	0.89351207	0.25
-15.932416	11.5164585	0.89162034	0.38
-16.177855	11.621689	0.900191	0.41
-16.282389	11.621802	0.9035083	0.36
-16.375933	11.612906	0.90680754	0.54
-16.486471	11.615025	0.91014063	0.34
-16.565022	11.595116	0.9114134	0.54
-16.666256	11.629214	0.9156651	0.34
-16.74281	11.606304	0.91793734	0.45
-16.854345	11.607425	0.92127645	0.44
-16.958885	11.603537	0.923603	0.44
-17.057426	11.594646	0.9269201	0.43
-17.16197	11.588762	0.9302509	0.43
-17.2745	11.588883	0.9335963	0.43
-17.347765	11.598958	0.93580437	0.43
-17.460293	11.59808	0.93915206	0.41
-17.573832	11.596203	0.94250506	0.41
-17.672379	11.583314	0.94583124	0.41
-17.778921	11.575432	0.94917375	0.41
-17.86847	11.556534	0.9514833	0.55
-18.012684	11.611671	0.9568336	0.36
-18.748827	12.014336	0.9864111	0.32
-18.841381	11.992441	0.98873615	0.23
-18.826006	11.899455	0.9868514	0.51
-18.998507	11.928632	0.99333584	0.25
-18.883194	11.772556	0.9862524	0.2
-18.964756	11.742655	0.9885591	0.29
-19.051012	11.755744	0.9918046	0.21
-19.172543	11.750876	0.99519205	0.23
-19.283092	11.737	0.99856174	0.2
-19.418617	11.739145	1.0029812	0.22
-19.538164	11.729277	1.0063727	0.18
-19.766253	11.702532	1.013135	0.43
-19.757565	11.655538	1.0121926	0.36
-19.75718	11.572566	1.0113415	0.42
-19.851742	11.545676	1.0136871	0.21
-19.992273	11.545828	1.0181286	0.55
-15.652431	8.924025	0.83825487	0.29
-15.693011	8.883084	0.83845764	0.29
-15.708599	8.828122	0.8386076	0.62
-15.719898	8.802144	0.83869106	0.34
-20.64066	11.545527	1.0391728	0.38
-20.790194	11.545688	1.043645	0.34
-20.918732	11.533831	1.0480735	0.55
-15.619356	8.492147	0.8299467	0.2
-15.625951	8.433178	0.83007747	0.46
-15.663533	8.391234	0.830275	0.43
-21.48657	11.5494375	1.066844	0.35
-21.621113	11.536587	1.0712954	0.39
-21.770649	11.530749	1.0757816	0.39
-21.895197	11.510892	1.0802151	0.52
-22.19865	11.585193	1.0910408	0.25
-22.527084	11.671516	1.1029238	0.43
-22.641644	11.64265	1.1063439	0.17
-15.6087675	7.930351	0.82197106	0.32
-15.62835	7.880392	0.82212895	0.45
-16.00575	8.013755	0.8360799	0.24
-16.037346	7.9668074	0.83627105	0.57
-16.827522	8.305543	0.86714876	0.29
-16.854116	8.2535925	0.8673342	0.32
-16.903393	8.245649	0.86950743	0.54
-16.955963	8.207723	0.87074953	0.18
-23.776014	11.496922	1.1422552	0.3
-23.970533	11.501129	1.1488717	0.42
-16.56298	7.8234406	0.85223514	0.15
-16.553585	7.7564573	0.851336	0.55
-16.582169	7.708507	0.8515221	0.43
-24.645376	11.501854	1.1710416	0.34
-24.825905	11.494052	1.1776388	0.3
-25.042425	11.501281	1.1843228	0.39
-25.22495	11.492481	1.1909293	0.39
-25.416492	11.48469	1.1965634	0.36
-25.61102	11.4789	1.2032037	0.38
-25.80255	11.470109	1.2098408	0.36
-25.989773	11.506298	1.2163743	0.37
-26.18031	11.494507	1.2230147	0.38
-26.322868	11.460671	1.2275444	0.48
-26.485416	11.434855	1.2331233	0.33
-26.70494	11.433091	1.2398392	0.32
-26.913471	11.424319	1.2475338	0.33
-27.128002	11.417552	1.2542444	0.34
-27.319221	11.449746	1.2618005	0.32
-27.541758	11.4429865	1.268538	0.32
-27.782269	11.444244	1.277318	0.33
-28.05178	11.454529	1.2861744	0.31
-28.27831	11.445775	1.2939303	0.33
-28.525826	11.445042	1.3027387	0.36
-28.747358	11.431285	1.3104895	0.38
-28.969578	11.468509	1.3181379	0.36
-29.201109	11.456761	1.3259181	0.32
-29.447636	11.449028	1.3347393	0.34
-29.689165	11.438291	1.3425511	0.34
-29.95768	11.43658	1.3524328	0.37
-30.19621	11.421841	1.360244	0.36
-30.430752	11.403098	1.3680512	0.36
-30.662966	11.437335	1.3767401	0.34
-30.946478	11.435639	1.3866726	0.34
-31.20801	11.422924	1.3955568	0.35
-31.486532	11.415226	1.4054867	0.3
-31.789043	11.41455	1.416481	0.47
-32.028584	11.389815	1.42432	0.26
-25.527987	8.959735	1.1731133	0.27
-24.295816	8.47859	1.125085	0.21
-24.326427	8.404653	1.126343	0.48
-33.25233	11.424111	1.4672703	0.18
-33.520866	11.401406	1.4762026	0.28
-33.827385	11.389739	1.487237	0.43
-34.086933	11.360026	1.4961559	0.32
-34.44111	11.420383	1.5091934	0.18
-24.130928	7.8796453	1.1138241	0.29
-24.112558	7.7906613	1.1129555	0.29
-24.455044	7.820019	1.1250223	0.5
-49.638657	15.833018	2.0848036	0.25
-49.62735	15.659066	2.083144	0.27
-24.94672	7.7255864	1.1418514	0.18
-24.906048	7.670564	1.1398369	0.28
-24.945654	7.598636	1.141125	0.39
-49.87268	15.141504	2.087084	0.36
-49.848385	14.96354	2.0853937	0.23
-49.851078	14.795601	2.0837715	0.19
-49.88076	14.635689	2.0842218	0.4
-49.850464	14.457719	2.081514	0.24
-49.82882	14.367726	2.079641	0.2
-49.8595	14.207815	2.0800965	0.4
-49.8462	14.036861	2.0784314	0.24
-49.8289	13.864903	2.076756	0.2
-49.853584	13.703985	2.0761962	0.41
-49.843285	13.534034	2.074541	0.24
-35.480106	9.486206	1.5308769	0.18
-49.83932	13.284119	2.0730867	0.4
-49.81603	13.1111555	2.070397	0.25
-49.818718	12.946217	2.0697763	0.2
-49.834404	12.785291	2.0691907	0.42
-49.81511	12.61433	2.0675118	0.25
-49.8198	12.450395	2.0668979	0.2
-49.843483	12.292476	2.066334	0.42
-49.804844	12.200468	2.064414	0.25
-49.765553	12.02649	2.062678	0.26
-49.77224	11.864553	2.0610688	0.27
-49.770935	11.700612	2.060438	0.29
-49.786625	11.540687	2.0598552	0.27
-49.811314	11.382771	2.060299	0.27
-49.79301	11.215812	2.0586205	0.25
-49.85034	11.146896	2.05997	0.26
-50.42185	11.111517	2.0809584	0.17
-51.228294	11.123369	2.1106234	0.13
-51.87679	11.096067	2.1338518	0.16
-52.59027	11.078832	2.1592748	0.28
-53.360733	11.068654	2.1878724	0.27
-53.988895	11.112304	2.2108703	0.27
-55.57013	11.258929	2.2688148	0.19
-55.599827	11.085024	2.2693183	0.0
-54.131973	10.615636	2.2135034	0.09
-54.09769	10.433666	2.2118134	0.23
-53.84547	10.211479	2.201489	0.18
-54.237064	10.110931	2.2150347	0.21
-54.385372	10.051112	2.2206714	0.0
-54.563034	9.908352	2.2266014	0.0
-61.520782	10.981339	2.485374	0.0
-62.16133	10.897049	2.5087175	0.0
-63.4937	10.927449	2.5571086	0.0
-64.49016	10.8935175	2.5935276	0.07
-66.3184	10.99142	2.6614218	0.0
-66.61569	10.933755	2.671555	0.0
-66.849365	10.758065	2.6797554	0.0
-66.958084	10.562253	2.6835854	0.0
-67.0428	10.361415	2.686348	0.0
-77.00698	11.662493	3.0556624	0.0
-77.00976	11.416584	3.055259	0.0
-77.01453	11.171678	3.054861	0.0
-57.896706	8.29648	2.3436024	0.0
-58.362312	8.178018	2.3604493	0.0
-58.254055	7.9779778	2.3565667	0.0
-58.209793	7.7870007	2.3538778	0.0
-58.022552	7.5778804	2.3467531	0.0
-57.951294	7.3848767	2.3439798	0.0
-58.106976	7.2211018	2.3488986	0.0
-57.978363	7.114007	2.344726	0.07
-58.072063	6.9421697	2.3474572	0.1
-58.103783	6.76227	2.3480005	0.0
-58.312454	6.6025515	2.35609	0.0
-58.361164	6.4246697	2.3576868	0.0
-58.39088	6.2437687	2.3582277	0.0
-58.22464	6.0426683	2.3521602	0.06
-58.001045	5.9284744	2.3436878	0.0
-58.28471	5.7738323	2.3540196	0.0
-59.97608	5.75363	2.416756	0.0
-58.982014	5.472683	2.379103	0.0
-59.034733	5.2918067	2.380725	0.07
-58.968468	5.1008096	2.3789723	0.0
-59.478096	4.9584007	2.3970375	0.1
-59.318485	4.852273	2.3917625	0.0
-59.29022	4.6643133	2.3901317	0.0
-59.063988	4.4621506	2.3818707	0.0
-59.092712	4.2792497	2.3824205	0.0
-76.89196	5.0867577	3.0433047	0.0
-77.22768	4.867193	3.0559807	0.0
-79.01008	-7.406904	2.6375375	0.0
-66.51823	-6.453109	2.256941	0.0
-66.48858	-6.663	2.2569754	0.0
-50.083607	-5.1083	1.7547598	0.0
-66.50111	-6.982894	2.2578342	0.0
-66.13545	-7.1564436	2.2470138	0.0
-64.01681	-7.1332207	2.1831646	0.04
-60.634186	-6.952724	2.080626	0.0
-49.916622	-5.892823	1.7530888	0.14
-49.927822	-5.9738026	1.7530273	0.22
-49.931225	-6.1347446	1.753969	0.25
-49.912632	-6.2936645	1.7539858	0.22
-49.911037	-6.4546013	1.754945	0.2
-49.922443	-6.6165514	1.7558604	0.38
-49.94784	-6.781514	1.7567282	0.2
-49.61926	-6.8971233	1.7478048	0.14
-24.456093	-3.4678516	0.97470194	0.23
-24.429575	-3.5437906	0.97477233	0.37
-24.429056	-3.623754	0.974754	0.23
-24.469538	-3.7097597	0.9765957	0.43
-24.777012	-3.8370314	0.9865248	0.0
-49.444916	-7.9155517	1.7471154	0.28
-49.446117	-7.995522	1.74709	0.31
-49.452526	-8.157468	1.7480254	0.32
-49.439938	-8.316396	1.7490262	0.3
-49.43935	-8.478333	1.7499858	0.3
-49.436752	-8.639269	1.7499527	0.3
-49.43716	-8.800208	1.7509099	0.3
-49.431572	-8.961143	1.7518874	0.32
-49.435986	-9.124086	1.7528311	0.34
-49.41719	-9.202037	1.7528749	0.32
-33.853695	-6.4396048	1.2721931	0.21
-33.714165	-6.525422	1.2686447	0.29
-33.130657	-6.522802	1.2506199	0.31
-32.540165	-6.5161753	1.23262	0.25
-31.973673	-6.5095763	1.2165391	0.26
-31.84391	-6.536426	1.2119722	0.37
-31.820377	-6.6373606	1.2120287	0.29
-31.846834	-6.7483444	1.2139137	0.57
-31.8123	-6.847267	1.213008	0.23
-29.502981	-6.4559636	1.1419185	0.3
-29.043495	-6.453474	1.128476	0.37
-28.618008	-6.4560194	1.1159173	0.3
-28.169289	-6.4035616	1.1024495	0.23
-27.887793	-6.434248	1.0943971	0.38
-27.831274	-6.515155	1.0935713	0.41
-27.830746	-6.608115	1.0935533	0.29
-27.814222	-6.6980605	1.0935903	0.58
-27.756704	-6.7779665	1.0927685	0.36
-25.811407	-6.39804	1.0324466	0.32
-25.492685	-6.3637123	1.0225351	0.35
-25.14721	-6.3643417	1.0127075	0.37
-24.790735	-6.359961	1.0019182	0.34
-24.71123	-6.4238486	1.0001752	0.28
-24.690716	-6.502794	1.0002292	0.54
-24.437235	-6.5205145	0.9930864	0.34
-24.168512	-6.491238	0.98500484	0.32
-23.880033	-6.496925	0.97598356	0.41
-23.489578	-6.4735146	0.9643146	0.31
-23.427078	-6.537421	0.9635146	0.52
-23.453564	-6.625413	0.9654077	0.19
-23.39606	-6.690323	0.96359086	0.65
-23.38355	-6.7672787	0.96461886	0.24
-22.826876	-6.6487274	0.9465336	0.46
-22.778372	-6.713648	0.9456864	0.28
-21.566053	-6.4384556	0.9078601	0.38
-21.446568	-6.47831	0.9052593	0.38
-21.166107	-6.469012	0.8972152	0.42
-20.926641	-6.4707513	0.8900298	0.35
-20.707172	-6.4765115	0.8837757	0.43
-20.479462	-6.443279	0.8765567	0.35
-20.242	-6.4410233	0.87036556	0.45
-20.035534	-6.4477963	0.8640674	0.38
-19.80107	-6.443543	0.85686666	0.46
-19.588608	-6.445312	0.85059005	0.38
-19.37315	-6.445078	0.8443242	0.34
-19.338654	-6.5020165	0.84443206	0.57
-13.365977	-4.56336	0.65311307	0.27
-13.365494	-4.6113358	0.6531078	0.61
-19.291916	-6.6588984	0.8445649	0.24
-18.754019	-6.6113334	0.82840663	0.45
-18.8775	-6.7224197	0.8329672	0.58
-17.545523	-6.3541274	0.79157066	0.17
-17.466043	-6.3890257	0.7898363	0.48
-17.342573	-6.407882	0.7862547	0.44
-17.184118	-6.4137063	0.78179467	0.37
-16.997662	-6.407505	0.77643216	0.45
-16.846199	-6.4133363	0.7719484	0.34
-16.678751	-6.413153	0.7675203	0.46
-16.534033	-6.3890047	0.7630183	0.35
-16.376574	-6.389832	0.75855607	0.47
-16.247114	-6.400685	0.7549967	0.36
-15.7347355	-6.2621827	0.7387687	0.49
-15.712256	-6.312136	0.738838	0.52
-15.770759	-6.3941646	0.7416257	0.5
-15.636297	-6.3990145	0.7380847	0.4
-15.502585	-6.374878	0.7335455	0.52
-15.371127	-6.3797307	0.7299943	0.39
-15.214675	-6.3735604	0.72553027	0.51
-15.086222	-6.378417	0.72196895	0.4
-15.027753	-6.4113383	0.72116417	0.55
-15.021264	-6.4653068	0.7211784	0.54
-15.028774	-6.5252886	0.7221439	0.56
-15.045023	-6.5602913	0.72308314	0.55
-15.026546	-6.610249	0.72313905	0.55
-15.025054	-6.6662235	0.7241359	0.54
-15.024573	-6.7241983	0.72512907	0.53
-15.018088	-6.779166	0.72514313	0.55
-15.019598	-6.8371434	0.7261294	0.53
-15.030852	-6.871141	0.7270859	0.52
-15.028365	-6.928113	0.72708595	0.52
-15.021888	-6.984082	0.7280998	0.52
-15.014401	-7.03905	0.72811735	0.52
-15.005913	-7.0930185	0.72913843	0.52
-15.011432	-7.154998	0.7301103	0.54
-15.019943	-7.217981	0.73107177	0.51
-15.0252	-7.2499733	0.732049	0.52
-15.013709	-7.302938	0.7320804	0.51
-15.024225	-7.367922	0.7330347	0.52
-15.01174	-7.420887	0.73406947	0.53
-15.014254	-7.481864	0.7350517	0.54
-15.012764	-7.540837	0.7350479	0.52
-15.008282	-7.5988083	0.7360544	0.52
-15.014536	-7.631802	0.737028	0.5
-15.01405	-7.6917768	0.7380206	0.5
-15.006566	-7.7487445	0.7380375	0.52
-15.006076	-7.8087196	0.73903	0.53
-15.008589	-7.8706965	0.7400119	0.52
-15.000108	-7.9276648	0.74103206	0.5
-14.991624	-7.984631	0.7410523	0.51
-15.002873	-8.02063	0.7420082	0.51
-14.995394	-8.078598	0.7430248	0.51
-14.98691	-8.135567	0.74404496	0.53
-14.998419	-8.203551	0.7449949	0.52
-14.934953	-8.231471	0.7442078	0.54
-14.93747	-8.295448	0.745189	0.34
-15.160903	-8.4786215	0.7533949	0.54
-15.173153	-8.51662	0.7543469	0.55
-15.176667	-8.582598	0.75532424	0.55
-15.178175	-8.646574	0.75630873	0.55
-15.164699	-8.703538	0.7573456	0.57
-15.163209	-8.766512	0.7583404	0.58
-15.159728	-8.829483	0.75934196	0.58
-15.153244	-8.890453	0.7603541	0.58
-15.17249	-8.933457	0.7612812	0.56
-15.168001	-8.995429	0.7622862	0.57
-15.160527	-9.057398	0.76330143	0.58
-15.152038	-9.117364	0.7633204	0.58
-15.146549	-9.179336	0.76432866	0.57
-15.149057	-9.246313	0.76530874	0.56
-15.169308	-9.291319	0.76723176	0.56
-15.16383	-9.3552885	0.76823956	0.55
-15.150343	-9.413252	0.7682757	0.57
-15.181839	-9.498256	0.7711533	0.69
-15.077398	-9.502139	0.7685096	0.23
-14.987946	-9.514036	0.7658134	0.34
-14.913486	-9.533947	0.7650644	0.4
-14.920738	-9.57194	0.76503295	0.39
-14.963231	-9.664953	0.7678712	0.39
-14.962743	-9.731929	0.7688609	0.45
-14.959265	-9.797902	0.77086097	0.44
-14.955774	-9.862874	0.77186114	0.45
-14.957285	-9.93185	0.77284336	0.43
-14.951801	-9.996821	0.7738502	0.44
-14.955054	-10.032812	0.7748324	0.45
-14.9575615	-10.10279	0.77581096	0.45
-14.956081	-10.171763	0.77680314	0.43
-14.951592	-10.237735	0.77780604	0.43
-14.95411	-10.309713	0.7797839	0.45
-14.945625	-10.373681	0.7808007	0.46
-14.93814	-10.438651	0.78181374	0.45
-14.945393	-10.478645	0.7827813	0.54
-14.9399	-10.544617	0.78378725	0.37
-14.931416	-10.609585	0.78480357	0.45
-14.944925	-10.690572	0.7867416	0.37
-14.91445	-10.740521	0.7868356	0.59
-14.877978	-10.786466	0.78695077	0.4
-14.894223	-10.8334675	0.787886	0.4
-14.89174	-10.904441	0.7888802	0.35
-14.882253	-10.969409	0.7898994	0.49
-14.973721	-11.107463	0.7955597	0.34
-15.11317	-11.282557	0.8020489	0.39
-15.105683	-11.351526	0.80306005	0.4
-15.104197	-11.425499	0.8040497	0.41
-15.116445	-11.4714985	0.80599827	0.38
-15.104962	-11.538465	0.8070232	0.38
-15.112466	-11.619446	0.8079804	0.38
-15.105981	-11.690416	0.8099872	0.41
-15.094492	-11.757383	0.81101173	0.43
-15.089008	-11.830354	0.8120145	0.39
-15.079525	-11.900321	0.8130314	0.38
-15.098769	-11.953325	0.81495434	0.32
-15.100272	-12.0313015	0.815932	0.38
-15.023826	-12.050214	0.81518716	0.44
-14.931378	-12.055112	0.8124998	0.34
-14.865921	-12.081033	0.81171596	0.39
-14.865436	-12.159009	0.81369984	0.41
-14.857941	-12.229979	0.81470895	0.45
-14.885187	-12.291989	0.81660235	0.3
-14.921676	-12.399996	0.8194536	0.34
-14.913194	-12.472965	0.82146525	0.46
-14.920699	-12.558947	0.8234195	0.35
-14.897219	-12.619904	0.82348454	0.46
-14.90073	-12.703882	0.82545257	0.37
-14.894239	-12.778853	0.8274564	0.45
-14.918481	-12.839861	0.82935965	0.39
-14.899999	-12.905822	0.83040607	0.48
-14.904506	-12.991802	0.8323697	0.36
-14.893015	-13.063768	0.8333907	0.46
-14.900523	-13.15375	0.83534294	0.38
-14.890035	-13.227718	0.83635974	0.5
-14.915276	-13.291727	0.8382583	0.37
-14.911786	-13.3727	0.8402496	0.41
-14.897302	-13.444665	0.84128	0.49
-14.865828	-13.501616	0.84237134	0.5
-14.838348	-13.562569	0.8424481	0.41
-15.000768	-13.793678	0.8518406	0.43
-14.983282	-13.86464	0.8528808	0.24
-14.989535	-13.914633	0.85384643	0.19
-15.009029	-14.019625	0.8567528	0.41
-14.993544	-14.093589	0.857785	0.25
-14.990054	-14.179562	0.8597734	0.26
-15.00255	-14.279549	0.86270416	0.27
-15.007057	-14.374528	0.8646628	0.28
-14.990568	-14.448491	0.8656977	0.29
-14.995818	-14.498485	0.8676662	0.27
-14.991325	-14.585456	0.8686569	0.29
-14.977841	-14.664422	0.87067974	0.27
-14.95936	-14.739383	0.8717204	0.2
-14.913889	-14.787322	0.8718589	0.35
-14.8264475	-14.795228	0.8701492	0.36
-14.854934	-14.915228	0.8740191	0.27
-14.879168	-14.985235	0.8759177	0.54
-14.881673	-15.082213	0.8778808	0.33
-14.875181	-15.170185	0.8798765	0.55
-14.886681	-15.277171	0.8828063	0.33
-14.853205	-15.339121	0.8838994	0.45
-14.860703	-15.443103	0.88584304	0.35
-14.849215	-15.52807	0.88785547	0.45
-14.871449	-15.599076	0.8897597	0.35
-14.856968	-15.683042	0.8917821	0.45
-14.857465	-15.781019	0.8937501	0.35
-14.846975	-15.868988	0.89575756	0.45
-14.840483	-15.961958	0.89774996	0.43
-14.832995	-16.05493	0.90074545	0.44
-14.848234	-16.12093	0.90267384	0.43
-14.849735	-16.223907	0.904636	0.43
-14.847236	-16.322884	0.9066124	0.42
-14.834744	-16.41185	0.908625	0.43
-14.832252	-16.512825	0.9116003	0.35
-14.818762	-16.601791	0.91361576	0.59
-14.80727	-16.693758	0.91562337	0.52
-21.998613	-24.674416	1.2521951	0.29
-21.856188	-24.672276	1.2496647	0.27
-22.089499	-25.08943	1.2637521	0.25
-21.343487	-24.408813	1.2324425	0.16
-21.295998	-24.509748	1.2345629	0.32
-2.466736	-3.2679524	0.34390008	0.11
-20.709885	-23.99826	1.2106682	0.0
-2.450286	-3.2689278	0.34395704	0.18
-20.599436	-24.023146	1.2090218	0.0
-2.4408317	-3.2779086	0.34398818	0.35
-2.4323986	-3.2888894	0.3440153	0.2
-2.396941	-3.2668495	0.34214258	0.34
-2.3874915	-3.2758303	0.3421736	0.3
-2.3710542	-3.2768056	0.34223038	0.25
-2.3673375	-3.2827964	0.34224206	0.3
-2.3369036	-3.2667608	0.34135073	0.28
-2.3284533	-3.2767422	0.34137797	0.38
-2.3129938	-3.2777193	0.3414313	0.16
-2.3185349	-3.3047118	0.34240645	0.42
-2.2991254	-3.3026834	0.34147397	0.18
-2.2406967	-3.2506275	0.3396872	0.14
-2.2809467	-3.310652	0.34153506	0.51
-2.2534983	-3.2966194	0.34063295	0.22
-2.2040858	-3.2555692	0.33881268	0.16
-2.2245865	-3.3005733	0.33973187	0.48
-2.2161427	-3.310556	0.34075874	0.25
-2.1937265	-3.303526	0.33983764	0.18
-2.2010045	-3.323526	0.3408079	0.41
-2.1815426	-3.318499	0.33987612	0.21
-2.16613	-3.320475	0.33992872	0.26
-2.132666	-3.296438	0.3380496	0.15
-2.1472073	-3.3364377	0.33998996	0.46
-2.1247838	-3.3284082	0.33906895	0.24
-2.099343	-3.315377	0.33815956	0.15
-2.1216214	-3.3563883	0.34007287	0.43
-2.1061394	-3.3553648	0.33912623	0.25
-2.1017077	-3.37135	0.34013736	0.25
-2.065258	-3.342311	0.3382697	0.16
-2.0838237	-3.390313	0.34019366	0.46
-2.0693874	-3.3922906	0.3402425	0.22
-2.024917	-3.3502462	0.33840573	0.16
-2.0522	-3.4002595	0.33929908	0.47
-2.047761	-3.416245	0.3403099	0.16
-2.043293	-3.43123	0.340321	0.28
-2.029849	-3.4342086	0.340366	0.19
-2.0104237	-3.4291816	0.33943355	0.18
-2.0269806	-3.4761822	0.34136385	0.42
-2.0155363	-3.4821622	0.341401	0.2
-2.0137916	-3.4901555	0.34140462	0.25
-2.0063233	-3.5011384	0.34142673	0.18
-1.9929022	-3.5051165	0.34147105	0.11
-3.7523463	-6.1704135	0.44270802	0.21
-3.7308888	-6.1783853	0.44277525	0.41
-3.701464	-6.176349	0.44187227	0.53
-3.6927216	-6.182337	0.44189855	0.39
-3.6572957	-6.170297	0.44101894	0.51
-3.6338596	-6.176267	0.44109315	0.4
-3.6104116	-6.1812377	0.44116768	0.44
-3.5779724	-6.1722007	0.44027692	0.41
-3.5495296	-6.1691666	0.43937072	0.42
-3.5261002	-6.1751366	0.4394446	0.53
-3.4923906	-6.142105	0.43756732	0.44
-3.4729326	-6.1520786	0.43762654	0.36
-3.436507	-6.136039	0.43675128	0.48
-3.430052	-6.1680217	0.43775925	0.36
-3.430593	-6.2120094	0.43873957	0.36
-3.4251451	-6.2469926	0.43974283	0.35
-3.4246726	-6.28898	0.44072697	0.35
-3.440927	-6.3379855	0.4426541	0.23
-3.4164813	-6.3409557	0.44273168	0.45
-3.4130356	-6.3809404	0.44372594	0.38
-3.385592	-6.378907	0.4428151	0.52
-3.368141	-6.3938823	0.44286478	0.39
-3.334711	-6.3818455	0.4419773	0.51
-3.32499	-6.387832	0.4420059	0.39
-3.292558	-6.3767967	0.44211465	0.5
-3.2751095	-6.3917713	0.442164	0.39
-3.240678	-6.3767343	0.44128072	0.52
-3.223231	-6.391709	0.4413299	0.4
-3.194768	-6.3846765	0.44042388	0.51
-3.1723278	-6.390648	0.44049278	0.4
-3.1536212	-6.380628	0.4395569	0.51
-3.1321843	-6.3886003	0.43962157	0.39
-3.0987382	-6.372564	0.43873516	0.5
-3.0843098	-6.3945417	0.43977103	0.39
-3.05785	-6.3905106	0.4388568	0.53
-3.0304272	-6.3874793	0.4389451	0.38
-2.9999833	-6.3764453	0.43804663	0.49
-2.995257	-6.391435	0.43805462	0.4
-2.960829	-6.3733983	0.43717182	0.5
-2.9453883	-6.392375	0.4372117	0.4
-2.917943	-6.386344	0.43730107	0.52
-2.8934963	-6.3863144	0.4363781	0.4
-2.8720608	-6.393287	0.4364422	0.41
-2.8426228	-6.383254	0.43553948	0.51
-2.8259087	-6.374237	0.4355963	0.4
-2.8104687	-6.3932137	0.43563557	0.41
-2.7850225	-6.3901844	0.43571675	0.53
-2.7585886	-6.3861527	0.43480143	0.4
-2.729142	-6.3741207	0.43389934	0.5
-2.7156901	-6.3961	0.4349305	0.39
-2.6822677	-6.3770647	0.43404412	0.5
-2.677536	-6.392055	0.43405142	0.39
-2.6540952	-6.3930273	0.43412384	0.41
-2.6236835	-6.380994	0.43322435	0.52
-2.6042352	-6.3899684	0.4332802	0.39
-2.574776	-6.3749366	0.4323791	0.62
-2.4664476	-6.1898484	0.42580846	0.37
-2.423753	-6.119812	0.42297623	0.38
-2.405297	-6.127788	0.4230293	0.38
-2.3798678	-6.121759	0.42311102	0.34
-2.3704073	-6.150741	0.42312533	0.38
-2.3429885	-6.1407104	0.42321503	0.48
-2.323548	-6.1476855	0.42327127	0.38
-2.302095	-6.1486588	0.42233673	0.49
-2.2953587	-6.15765	0.42335272	0.38
-2.2649307	-6.138617	0.4224561	0.48
-2.2444963	-6.143591	0.42151606	0.38
-2.2200665	-6.138563	0.42159346	0.49
-2.20263	-6.1505394	0.42164037	0.39
-2.1771686	-6.1395106	0.42072394	0.47
-2.1607382	-6.1544886	0.42176595	0.38
-2.1390283	-6.127468	0.42084658	0.48
-2.1255789	-6.1484475	0.42087615	0.38
-2.099132	-6.135418	0.4199635	0.46
-2.0796921	-6.1413937	0.42001918	0.37
-2.0572727	-6.1413674	0.42008704	0.48
-2.0428274	-6.160346	0.42012027	0.38
-2.013374	-6.1373158	0.41922185	0.47
-2.0026722	-6.1393023	0.419253	0.38
-1.9782362	-6.131275	0.41933104	0.47
-1.9607773	-6.1402526	0.41937852	0.38
-1.9373536	-6.136225	0.41845107	0.47
-1.919895	-6.1452026	0.41849837	0.38
-1.8924631	-6.1281724	0.41759005	0.47
-1.8877429	-6.1451645	0.41859454	0.37
-1.8553227	-6.1141315	0.41770896	0.46
-1.841859	-6.134112	0.4177377	0.38
-1.8184301	-6.128085	0.41781086	0.54
-1.7899958	-6.1060557	0.41690806	0.42
-1.7675701	-6.1030293	0.41597632	0.36
-1.7501175	-6.1120067	0.4160228	0.5
-1.7413955	-6.1169953	0.4160457	0.39
-1.7399465	-6.176984	0.41801497	0.34
-1.735469	-6.2249713	0.42000005	0.27
-1.7370116	-6.295962	0.42195368	0.26
-1.716574	-6.2989373	0.42201188	0.41
-1.6971346	-6.304914	0.4220653	0.44
-1.6716954	-6.290886	0.42114806	0.44
-1.6619614	-6.2918744	0.4211759	0.36
-1.6415199	-6.293851	0.42123434	0.42
-1.6181047	-6.2888246	0.42130554	0.39
-1.5906752	-6.2677956	0.42039797	0.22
-1.5772102	-6.2907763	0.42042312	0.44
-1.5577681	-6.295753	0.4204764	0.41
-1.53534	-6.2917275	0.42054373	0.36
-1.5266111	-6.2967167	0.42056587	0.38
-1.5071771	-6.302694	0.42061824	0.39
-1.4827466	-6.2906666	0.41969597	0.38
-1.462299	-6.290643	0.41975474	0.39
-1.4428601	-6.29562	0.4198074	0.41
-1.417429	-6.2785926	0.41889077	0.39
-1.4137123	-6.304585	0.41988522	0.35
-1.3892643	-6.288559	0.418965	0.43
-1.3678346	-6.286535	0.41902733	0.42
-1.3513838	-6.3015137	0.4190647	0.35
-1.3269515	-6.2864885	0.41914353	0.42
-1.3085089	-6.294466	0.41919073	0.35
-1.2900721	-6.3034434	0.41923717	0.47
-1.2783546	-6.297431	0.41927406	0.41
-1.2549081	-6.283406	0.41834912	0.37
-1.2364845	-6.2943835	0.41839394	0.36
-1.2120392	-6.2753572	0.4174748	0.47
-1.1965969	-6.2963376	0.4185046	0.38
-1.177158	-6.3003154	0.4185564	0.47
-1.1586982	-6.3052936	0.4186047	0.3
-1.144999	-6.292279	0.41765133	0.49
-1.1295571	-6.31426	0.41868	0.33
-1.1041286	-6.291233	0.41776565	0.52
-1.0886629	-6.309214	0.41879678	0.32
-1.0652509	-6.298188	0.41786873	0.52
-1.0468091	-6.306167	0.4179144	0.33
-1.0273622	-6.308145	0.41796666	0.45
-1.0146478	-6.295132	0.41801023	0.43
-0.99619627	-6.3011107	0.41805694	0.37
-0.9737607	-6.2890863	0.41712642	0.46
-0.95832896	-6.315067	0.4181513	0.38
-0.9358861	-6.3010426	0.4172219	0.48
-0.91743463	-6.3070216	0.41726816	0.38
-0.90274346	-6.2860065	0.4163222	0.62
-0.8843	-6.292986	0.41736755	0.26
-0.8688405	-6.3149667	0.4173946	0.43
-0.8454157	-6.2969413	0.41647008	0.5
-0.82797045	-6.3099217	0.41750833	0.39
-0.80753917	-6.3078995	0.41756466	0.42
-0.78411317	-6.2878747	0.41664118	0.62
-0.7574254	-6.1868515	0.4127815	0.43
-0.72102547	-6.0838184	0.40994933	0.36
-0.7025734	-6.0847974	0.40999803	0.36
-0.6851426	-6.097777	0.41003567	0.31
-0.6657027	-6.0947556	0.41008952	0.34
-0.6482618	-6.105735	0.41012833	0.39
-0.6298173	-6.1087146	0.41017517	0.41
-0.62009597	-6.1067033	0.41020226	0.42
-0.60066557	-6.105682	0.4102543	0.41
-0.5842188	-6.1236625	0.41028517	0.43
-0.5627728	-6.1026397	0.40935615	0.43
-0.5443523	-6.1116195	0.41039824	0.44
-0.5258932	-6.110598	0.40944725	0.43
-0.5054581	-6.0985765	0.409509	0.43
-0.49775234	-6.1175675	0.41051582	0.41
-0.47929415	-6.1165466	0.40956452	0.43
-0.45886242	-6.104525	0.40962598	0.43
-0.43944305	-6.1055036	0.40967557	0.43
-0.42098644	-6.1034837	0.40972465	0.43
-0.4015539	-6.0994625	0.40977755	0.42
-0.39283118	-6.1054525	0.40979576	0.43
-0.37439197	-6.109432	0.40984026	0.44
-0.35397252	-6.0994096	0.40889966	0.43
-0.33553392	-6.1033897	0.40894392	0.42
-0.31709015	-6.1053696	0.4089895	0.42
-0.29764774	-6.0953493	0.40904602	0.41
-0.27921838	-6.1033287	0.40908703	0.43
-0.2704844	-6.105319	0.4091077	0.42
-0.2500574	-6.087298	0.4091722	0.43
-0.23161979	-6.0912776	0.40921578	0.43
-0.215154	-6.111259	0.40924278	0.43
-0.19472688	-6.090238	0.4093091	0.43
-0.1763026	-6.102218	0.4093465	0.42
-0.15983789	-6.1252	0.41037092	0.34
-0.14715369	-6.0881867	0.4084292	0.5
-0.13068742	-6.111169	0.40945348	0.33
-0.110261284	-6.085147	0.4085229	0.57
-0.09082452	-6.068127	0.40858325	0.36
-0.07239896	-6.081107	0.4086192	0.38
-0.05396204	-6.086087	0.40866086	0.39
-0.035507515	-6.075068	0.40871412	0.45
-0.033732694	-6.2310653	0.4136047	0.14
-0.015299235	-6.2540464	0.41463283	0.57
0.0021557386	-6.291028	0.41564816	0.29
0.020595653	-6.3180094	0.41667303	0.38
0.040032815	-6.312989	0.4167236	0.35
0.05947169	-6.3059688	0.4157755	0.36
0.06918719	-6.3079586	0.41579738	0.36
0.08862278	-6.3009386	0.4158491	0.36
0.10805615	-6.2969184	0.41589847	0.36
0.12651569	-6.2999	0.41594025	0.36
0.14594667	-6.30788	0.41598055	0.36
0.16537942	-6.30086	0.41603175	0.38
0.18481117	-6.2988405	0.41607913	0.39
0.194527	-6.2988305	0.41610205	0.38
0.21298704	-6.298812	0.41614547	0.42
0.23242	-6.3037915	0.41618735	0.31
0.25185493	-6.3117723	0.41622686	0.36
0.2712803	-6.2957525	0.41628402	0.38
0.290717	-6.305733	0.41632178	0.3
0.29945678	-6.2977242	0.41634798	0.46
0.31888825	-6.2977047	0.41639295	0.38
0.33832046	-6.2986856	0.41643706	0.37
0.35775375	-6.300666	0.41648027	0.41
0.37718934	-6.3046465	0.41652188	0.36
0.3956479	-6.302628	0.41656557	0.42
0.41508114	-6.3036084	0.4166091	0.36
0.42479494	-6.301599	0.4166327	0.37
0.4442396	-6.31158	0.41666937	0.38
0.46365798	-6.3005605	0.4167215	0.4
0.48212007	-6.3015423	0.41676235	0.35
0.5015495	-6.2995234	0.41680753	0.41
0.5209739	-6.2945037	0.4168548	0.36
0.54041785	-6.301485	0.416893	0.37
0.5501412	-6.3054757	0.41691166	0.37
0.5695764	-6.3064566	0.41695413	0.38
0.5880249	-6.2994385	0.41700023	0.39
0.60845006	-6.31042	0.41803715	0.39
0.6268914	-6.299401	0.41708595	0.39
0.6463184	-6.2963815	0.41713083	0.41
0.66577286	-6.306364	0.41816592	0.41
0.67549473	-6.308355	0.41818562	0.39
0.69492006	-6.304336	0.4182309	0.38
0.71434736	-6.301317	0.4182753	0.37
0.7327992	-6.2962985	0.4173189	0.38
0.7512408	-6.2882805	0.41736463	0.42
0.7716752	-6.2992625	0.41840032	0.36
0.7813957	-6.300253	0.4184204	0.39
0.8008313	-6.300235	0.41846195	0.39
0.82026726	-6.300216	0.41850334	0.38
0.8396943	-6.297198	0.4185468	0.44
0.85815257	-6.2951803	0.41858736	0.38
0.8785931	-6.3051615	0.41862297	0.38
0.89803076	-6.3051434	0.4186638	0.43
0.90773296	-6.3001337	0.41868788	0.38
0.92817545	-6.3101163	0.41972312	0.18
0.9445947	-6.2800984	0.4187797	0.6
0.955022	-6.206083	0.41585654	0.23
0.9584322	-6.0770698	0.41195983	0.29
0.9768568	-6.071052	0.4120024	0.33
0.9933046	-6.056035	0.41104746	0.39
1.0050062	-6.0690255	0.41206184	0.3
1.023438	-6.0650077	0.41210258	0.4
1.042887	-6.07199	0.41213706	0.37
1.0613278	-6.069973	0.41217607	0.47
1.0827638	-6.086955	0.41320688	0.33
1.0972075	-6.0589385	0.41225687	0.48
1.1109182	-6.0849285	0.41326514	0.32
1.126348	-6.060912	0.41231397	0.49
1.1488132	-6.088894	0.41333812	0.33
1.1662288	-6.074877	0.41338322	0.5
1.1876782	-6.0918584	0.41341323	0.33
1.2031153	-6.0708427	0.41345933	0.62
1.2486078	-6.2338166	0.41842842	0.0
1.2342805	-6.087816	0.41450816	0.0
1.2497154	-6.0668	0.4135539	0.11
1.2741386	-6.093781	0.4145817	0.12
1.2925963	-6.0937643	0.4146176	0.11
1.3304738	-6.0917296	0.4146923	0.31
1.3458954	-6.069714	0.41473815	0.52
1.3956847	-6.286692	0.4216743	0.39
1.37604	-6.074688	0.41479218	0.11
1.4129297	-6.0696545	0.41486597	0.49
1.4323734	-6.0716376	0.41490126	0.38
1.4547924	-6.0836196	0.41593468	0.4
1.472222	-6.0736036	0.41597465	0.4
1.482948	-6.0795946	0.41599032	0.43
1.5043894	-6.0895767	0.416023	0.43
1.5238502	-6.0935607	0.4170562	0.35
1.5372523	-6.0615454	0.4161042	0.52
1.5647163	-6.1005263	0.4171265	0.34
1.5761378	-6.063512	0.4161742	0.54
1.586855	-6.0675035	0.41619092	0.45
1.6003011	-6.0434885	0.41523275	0.34
1.618732	-6.038472	0.41526982	0.38
1.6381676	-6.038456	0.41630498	0.37
1.6576127	-6.0394397	0.41633928	0.38
1.6770374	-6.037423	0.41637555	0.41
1.7034953	-6.0674043	0.4174013	0.35
1.7212157	-6.098393	0.41841075	0.46
1.7386522	-6.0893774	0.4184481	0.35
1.7620966	-6.1043596	0.4194788	0.32
1.7885435	-6.130341	0.42050683	0.35
1.8179734	-6.164321	0.4215342	0.38
1.8494371	-6.209301	0.4235572	0.32
1.8768611	-6.2332816	0.4245878	0.26
1.9226221	-6.3662615	0.42957318	0.43
1.9460521	-6.3742437	0.4296078	0.33
1.9695129	-6.3862267	0.4306395	0.61
1.985942	-6.3692117	0.42967936	0.6
2.0213995	-6.4211903	0.43170318	0.22
2.0468264	-6.434172	0.43273705	0.23
2.0662725	-6.4291563	0.43277317	0.22
2.0759919	-6.426148	0.43279153	0.29
2.099414	-6.4311304	0.43282712	0.27
2.1198583	-6.4291153	0.43386245	0.26
2.145297	-6.4420967	0.43389556	0.27
2.1637235	-6.4310813	0.4339334	0.28
2.1831727	-6.4260654	0.4339687	0.26
2.1958826	-6.4310565	0.43398604	0.29
2.2173219	-6.431041	0.43502092	0.27
2.237764	-6.4280252	0.4350561	0.25
2.25519	-6.4140096	0.43509367	0.19
2.286633	-6.44399	0.43612382	0.45
2.3040602	-6.4299755	0.4361611	0.24
2.3205128	-6.4159613	0.43519667	0.2
2.338223	-6.434951	0.43621197	0.16
2.3516462	-6.408937	0.43525058	0.16
2.3955154	-6.408905	0.43631935	0.18
2.4069743	-6.3818927	0.43535513	0.48
2.4273934	-6.375877	0.43539074	0.54
2.450837	-6.3808603	0.4364236	0.67
2.4034965	-6.214872	0.43046004	0.0
2.495993	-6.4138317	0.43747118	0.0
2.5174298	-6.411816	0.43750516	0.0
2.5348637	-6.398802	0.43754005	0.0
2.5603142	-6.408786	0.43857196	0.0
2.577748	-6.3957715	0.43860656	0.0
2.5864518	-6.387764	0.43762475	0.0
2.6118877	-6.395747	0.4386575	0.0
2.6363425	-6.4027305	0.4386893	0.0
2.6527622	-6.3857164	0.43872437	0.0
2.677199	-6.3907003	0.4397571	0.0
2.6986434	-6.388685	0.4397897	0.0
2.7210648	-6.386669	0.43982357	0.0
2.7378001	-6.40166	0.44083837	0.0
2.7672338	-6.417642	0.44187075	0.0
2.7936854	-6.427625	0.44190246	0.0
2.8051155	-6.3996134	0.44193622	0.12
2.8479896	-6.392583	0.44200134	0.26
2.8586957	-6.3895755	0.44201827	0.39
2.8771386	-6.3795614	0.44205028	0.49
2.8955603	-6.367547	0.44208333	0.49
2.9200068	-6.3715315	0.44211486	0.5
2.9444435	-6.374516	0.4431468	0.56
2.9688728	-6.3764997	0.44317916	0.43
2.9713013	-6.3294916	0.44221073	0.62
2.961002	-6.2794905	0.4402267	0.34
2.9544377	-6.214485	0.43825668	0.23
2.9678583	-6.1924725	0.43728793	0.35
2.9853132	-6.1824594	0.43731734	0.43
3.0057523	-6.1774454	0.43734765	0.35
3.0181682	-6.153434	0.4373783	0.38
3.0326023	-6.1354213	0.43740794	0.37
3.0373113	-6.1204157	0.4364229	0.38
3.0527413	-6.1044035	0.4364525	0.37
3.0681934	-6.0903907	0.43648082	0.39
3.0856087	-6.077378	0.43651095	0.38
3.099061	-6.0593657	0.43553865	0.38
3.1254957	-6.06635	0.43656868	0.38
3.1419342	-6.0533376	0.4365971	0.37
3.1476238	-6.0393314	0.43561223	0.45
3.1600714	-6.0193205	0.4356393	0.33
3.182522	-6.0193057	0.43566766	0.38
3.208939	-6.0242896	0.43669805	0.42
3.2263894	-6.0142775	0.43672538	0.36
3.2718177	-6.0562553	0.43875864	0.29
3.281546	-6.053249	0.4387723	0.47
3.3119924	-6.067232	0.43980208	0.38
3.32741	-6.0502195	0.43883017	0.5
3.3598657	-6.0682025	0.43985993	0.39
3.377287	-6.0551896	0.43988794	0.48
3.4017332	-6.057175	0.44091627	0.39
3.4211717	-6.049162	0.44094372	0.5
3.4378948	-6.0581536	0.4409589	0.4
3.4593265	-6.05314	0.44198686	0.52
3.4917505	-6.0671225	0.44301772	0.39
3.5081863	-6.05311	0.44204423	0.49
3.532644	-6.055096	0.44307163	0.39
3.5540824	-6.050082	0.44309896	0.49
3.5795083	-6.051068	0.4441277	0.39
3.5892186	-6.0460615	0.44414133	0.5
3.6266522	-6.0680428	0.4451729	0.38
3.6450856	-6.05703	0.44519925	0.51
3.6735318	-6.064015	0.4462278	0.39
3.6909626	-6.051003	0.4462537	0.51
3.7224011	-6.0619864	0.44628325	0.4
3.734136	-6.0619802	0.4472962	0.42
3.763558	-6.067964	0.4473257	0.41
3.7769864	-6.0479536	0.44735	0.6
3.7944195	-6.0349417	0.44737512	0.36
3.8158598	-6.0289288	0.44740114	0.48
3.8703115	-6.0769057	0.4494371	0.27
4.0217953	-6.281855	0.4585034	0.45
4.0385084	-6.286846	0.45851877	0.45
4.0689335	-6.291831	0.4595485	0.45
4.0943723	-6.2898173	0.46057603	0.46
4.1147976	-6.278805	0.4606022	0.45
4.1442513	-6.2837896	0.4606304	0.46
4.167683	-6.2777767	0.46165708	0.46
4.1921234	-6.273763	0.46168375	0.46
4.216843	-6.2907534	0.46270144	0.47
4.2382812	-6.2817407	0.46272695	0.48
4.2627134	-6.276727	0.4627536	0.46
4.301148	-6.29271	0.46378508	0.47
4.316589	-6.274699	0.4638079	0.46
4.3470273	-6.2786846	0.46483618	0.45
4.3677464	-6.2886763	0.46585232	0.46
4.389179	-6.2786636	0.46587726	0.46
4.4176106	-6.2786493	0.46590474	0.47
4.44904	-6.2826347	0.4669333	0.49
4.466486	-6.2676234	0.46695593	0.49
4.4999084	-6.273608	0.4679852	0.49
4.5373526	-6.286592	0.46901536	0.48
4.5440817	-6.2765875	0.46902552	0.48
4.573521	-6.277573	0.46905255	0.48
4.601954	-6.2765594	0.47007924	0.47
4.6273775	-6.2705464	0.47010484	0.47
4.667809	-6.285529	0.4711361	0.48
4.6912603	-6.2785172	0.4721599	0.48
4.7176857	-6.2735043	0.47218546	0.49
4.7354045	-6.277497	0.47319987	0.5
4.7658563	-6.2794824	0.47322625	0.48
4.7862864	-6.2664714	0.4732489	0.49
4.811722	-6.260459	0.4742733	0.69
4.840161	-6.2584457	0.47429875	0.31
4.8315773	-6.2064424	0.47330907	0.56
4.846005	-6.185433	0.4723285	0.39
4.83774	-6.1564326	0.47133115	0.43
4.838163	-6.117427	0.47034445	0.34
4.838597	-6.0794215	0.46935725	0.38
4.837004	-6.037416	0.4683695	0.39
4.8614388	-6.030404	0.46939212	0.29
4.879883	-6.016394	0.4694118	0.48
4.909611	-6.0353837	0.47043034	0.3
4.9470344	-6.043368	0.4714585	0.43
4.9804764	-6.047354	0.4724844	0.43
5.0109167	-6.0473404	0.47250897	0.45
5.0343523	-6.0383296	0.47353038	0.45
5.066792	-6.0403156	0.47355554	0.46
5.100231	-6.0433016	0.47458103	0.47
5.113939	-6.0402956	0.47459263	0.47
5.1553755	-6.0522795	0.47562155	0.45
5.184819	-6.0502667	0.47664484	0.46
5.2042623	-6.036257	0.47666353	0.45
5.2396955	-6.0402427	0.47768945	0.46
5.2671213	-6.0342307	0.47871172	0.47
5.285839	-6.037223	0.47872502	0.46
5.3312883	-6.053207	0.47975484	0.48
5.356711	-6.0441957	0.48077592	0.46
5.3841467	-6.0381837	0.48079753	0.47
5.4155912	-6.037171	0.48182067	0.47
5.4430165	-6.0301585	0.48184216	0.49
5.4694595	-6.0231476	0.48286277	0.48
5.500168	-6.038138	0.48388124	0.44
5.5185986	-6.021128	0.4838981	0.51
5.56706	-6.0391116	0.48492822	0.32
5.7925124	-6.2490516	0.49604023	0.5
5.8279457	-6.249038	0.49706462	0.49
5.8623843	-6.248025	0.49708837	0.5
5.9008355	-6.2520113	0.4981136	0.5
5.9215393	-6.254004	0.49912718	0.51
5.9559703	-6.2519913	0.50015056	0.5
5.988422	-6.248979	0.5001727	0.5
6.02086	-6.244967	0.5011947	0.51
6.0572844	-6.243954	0.50221866	0.49
6.099709	-6.24894	0.50324523	0.5
6.122437	-6.253932	0.504259	0.51
6.152873	-6.2469206	0.50427955	0.52
6.193309	-6.249907	0.50530475	0.5
6.225749	-6.2448955	0.50632584	0.5
6.2621765	-6.242883	0.50734884	0.48
6.3066087	-6.2488685	0.50837535	0.51
6.3380575	-6.2428575	0.5093955	0.51
6.3627706	-6.2478495	0.5094098	0.51
6.402197	-6.2478366	0.51043355	0.5
6.4366393	-6.243825	0.5114547	0.49
6.476073	-6.243812	0.51247805	0.49
6.520512	-6.248798	0.51350355	0.51
6.549947	-6.2387877	0.5145219	0.5
6.544375	-6.1947846	0.51252335	0.65
6.5531025	-6.184781	0.51252943	0.37
6.544537	-6.1387796	0.5115292	0.48
6.565964	-6.120771	0.51154304	0.32
6.558393	-6.075769	0.5105429	0.52
6.5738273	-6.052762	0.51055354	0.33
6.559256	-6.0017614	0.5085497	0.54
6.599989	-6.021751	0.51057047	0.33
6.6404247	-6.0217385	0.5115924	0.44
6.679848	-6.0197263	0.5126138	0.5
6.7262855	-6.0247126	0.5136382	0.5
6.760724	-6.0187016	0.5146568	0.49
6.798155	-6.01469	0.5156766	0.49
6.837592	-6.012678	0.51669717	0.5
6.8663135	-6.01967	0.5177116	0.49
6.9037547	-6.0156584	0.5177309	0.51
6.94818	-6.0166454	0.5197534	0.52
6.9906077	-6.0156336	0.52077466	0.51
7.0250525	-6.0086226	0.52079195	0.5
7.0704927	-6.0106106	0.5228142	0.49
7.1069336	-6.0045996	0.5228321	0.5
7.1396356	-6.012591	0.5238478	0.5
7.188079	-6.0165777	0.52587104	0.52
7.2145047	-6.0005693	0.5258836	0.46
7.2609515	-6.0025563	0.5269054	0.43
7.5744123	-6.2254887	0.54005295	0.44
7.6168485	-6.2214775	0.54107237	0.41
7.6545606	-6.232468	0.54308975	0.39
7.7100096	-6.2394543	0.54411495	0.41
7.7724404	-6.250439	0.5461432	0.28
7.803875	-6.2364306	0.5471567	0.48
7.8573046	-6.239417	0.54818016	0.32
7.9057527	-6.2394047	0.5492012	0.46
7.953173	-6.2363935	0.5512214	0.4
8.004907	-6.258382	0.5532446	0.42
8.04934	-6.253371	0.55426306	0.45
8.096773	-6.2503595	0.55528265	0.47
8.138206	-6.242349	0.55629927	0.48
8.191638	-6.2433367	0.55732125	0.48
8.236073	-6.2373257	0.55833876	0.53
8.272511	-6.2253165	0.55935234	0.58
8.265219	-6.199317	0.55834717	0.65
8.277658	-6.169313	0.5583494	0.35
8.278096	-6.130311	0.5573458	0.46
8.29852	-6.105305	0.55735123	0.37
8.265957	-6.0423093	0.5553321	0.5
8.295383	-6.0243025	0.55634123	0.39
8.305823	-5.993298	0.5553416	0.46
8.351548	-6.007289	0.5573603	0.39
8.403974	-6.005277	0.55837935	0.51
8.456418	-6.004266	0.5603983	0.5
8.500848	-5.996256	0.5614132	0.52
8.561292	-6.000243	0.5634353	0.51
8.614712	-5.997232	0.56445366	0.53
8.657444	-6.008223	0.56547016	0.53
8.705863	-6.0012126	0.56748587	0.52
8.761305	-6.000201	0.5685047	0.5
8.814741	-5.9971905	0.5705222	0.53
8.879176	-6.0011773	0.57254446	0.52
8.933614	-5.9981666	0.57356185	0.52
8.975052	-5.986158	0.5745732	0.5
9.020762	-5.996149	0.5755899	0.52
9.081198	-5.996137	0.5776092	0.52
9.102633	-5.9701324	0.57761097	0.64
9.084069	-5.918135	0.5765949	0.24
9.105503	-5.8921304	0.57659626	0.52
9.369384	-5.9820824	0.5856954	0.54
9.419097	-5.993074	0.5877126	0.54
9.477529	-5.989063	0.58872896	0.54
9.552969	-5.99605	0.59175265	0.54
9.6024065	-5.986041	0.59276456	0.54
9.657838	-5.979031	0.59377867	0.55
9.725269	-5.979019	0.59579766	0.55
9.778996	-5.99201	0.5978158	0.57
9.841423	-5.9879994	0.59983206	0.55
9.908869	-5.987988	0.60185045	0.59
9.935302	-5.9619837	0.6018507	0.65
10.469754	-6.2398963	0.622067	0.18
10.466187	-6.1938972	0.6220534	0.71
12.878735	-7.5735106	0.7170613	0.3
12.884456	-7.550511	0.716056	0.39
12.886878	-7.497514	0.7160408	0.52
12.891308	-7.446515	0.7150263	0.38
11.056654	-6.3378057	0.6412435	0.68
10.933082	-6.2218266	0.6361782	0.26
10.966514	-6.195822	0.63617814	0.49
10.998954	-6.169818	0.6371775	0.66
11.013673	-6.155816	0.6371765	0.52
11.008103	-6.107817	0.6361597	0.41
10.993531	-6.0548205	0.635139	0.5
10.99897	-6.0138206	0.63412654	0.39
10.989395	-5.9638233	0.63310754	0.6
11.039828	-5.946816	0.6341128	0.34
11.14727	-5.960801	0.63814086	0.53
11.21499	-5.9747915	0.64016026	0.51
11.291414	-5.9697814	0.64217466	0.54
11.361857	-5.962772	0.6441868	0.52
11.442291	-5.959762	0.64720225	0.51
11.522732	-5.9567513	0.64921737	0.51
11.610158	-5.9557405	0.65223444	0.48
11.66388	-5.9607334	0.65324694	0.64
12.123325	-6.14867	0.6704091	0.42
12.85578	-6.4705687	0.6976757	0.36
12.87022	-6.4285693	0.6976616	0.41
12.762642	-6.3245864	0.6925996	0.68
12.714076	-6.251596	0.69056076	0.19
12.657503	-6.174607	0.6875187	0.48
12.706228	-6.174601	0.68852735	0.62
12.717665	-6.131602	0.6885112	0.5
12.729088	-6.0876026	0.6884944	0.41
12.722528	-6.0366063	0.6874713	0.5
12.740958	-5.996607	0.68745685	0.38
12.723387	-5.9396114	0.6864287	0.48
12.795828	-5.925605	0.6884343	0.35
12.902544	-5.950592	0.69146276	0.44
12.996984	-5.9455824	0.69447553	0.48
13.093408	-5.939573	0.69748783	0.49
13.187849	-5.9335637	0.70049953	0.49
13.288278	-5.9285536	0.70351243	0.49
13.375721	-5.9185457	0.7055207	0.71
13.33143	-5.8735533	0.7034926	0.38
14.475887	-6.324414	0.74587685	0.11
14.405754	-6.187431	0.7417993	0.39
14.468193	-6.1614275	0.74379486	0.5
14.463616	-6.105432	0.74276584	0.7
14.480052	-6.0594344	0.7427445	0.4
14.459766	-6.0244393	0.74172384	0.47
14.454201	-5.969444	0.7406946	0.36
14.455635	-5.917448	0.7396676	0.45
14.5680685	-5.910439	0.7436779	0.39
14.663509	-5.8964324	0.7456822	0.54
14.788944	-5.8934226	0.74969566	0.4
14.920667	-5.9194098	0.7547254	0.41
15.046097	-5.9144	0.7587374	0.41
15.111527	-5.885398	0.7597289	0.59
15.152964	-5.8473983	0.7607124	0.43
16.603416	-6.347243	0.8131538	0.22
16.408855	-6.2152705	0.8050577	0.55
16.46528	-6.1772704	0.8070418	0.3
16.481998	-6.154272	0.80703026	0.71
16.51944	-6.110274	0.80800855	0.32
16.492867	-6.0412827	0.8059654	0.52
16.558306	-6.0072823	0.8079518	0.32
16.565737	-5.9512877	0.8069192	0.52
16.61717	-5.911289	0.8089001	0.33
16.663607	-5.8692904	0.809879	0.52
16.725319	-5.8612876	0.8118798	0.32
16.98276	-5.8922677	0.81992215	0.44
17.156193	-5.892257	0.8259375	0.36
17.298632	-5.88125	0.82994306	0.66
17.41107	-5.859246	0.8329388	0.23
18.434505	-6.1381536	0.8692005	0.38
18.430223	-6.105158	0.8691791	0.49
18.433657	-6.042166	0.8681389	0.56
18.433088	-5.978174	0.86809754	0.32
18.418524	-5.910183	0.86605215	0.55
18.466959	-5.862187	0.86802435	0.26
18.645397	-5.855179	0.87303287	0.52
18.868832	-5.860167	0.88105226	0.31
19.023544	-5.875157	0.88607323	0.67
20.040985	-6.1200743	0.9213087	0.25
20.107422	-6.072078	0.9232806	0.4
20.123854	-6.0080867	0.9232379	0.56
20.11729	-5.938097	0.92218935	0.34
20.117725	-5.870106	0.92114234	0.48
20.193155	-5.8231096	0.9231142	0.29
20.405878	-5.8500967	0.930146	0.42
20.627314	-5.844088	0.9371549	0.35
20.806746	-5.824084	0.9431511	0.45
21.851183	-6.0420094	0.97936565	0.32
21.879625	-5.9770184	0.9803205	0.5
21.882057	-5.9040294	0.9792677	0.4
21.876492	-5.829041	0.97821283	0.45
21.988209	-5.822038	0.98221344	0.29
22.27264	-5.8220277	0.9912277	0.57
22.337074	-5.7640347	0.9931879	0.25
22.737516	-5.7920165	1.0062279	0.28
22.782946	-5.7270255	1.0071812	0.33
24.113104	-5.9409466	1.0524023	0.52
24.11754	-5.86196	1.0523423	0.25
13.415023	-3.2237349	0.6768731	0.3
13.415463	-3.1797383	0.6768402	0.42
13.4129	-3.134742	0.6768062	0.47
13.449337	-3.0987427	0.6767805	0.5
13.506778	-3.0677426	0.67875934	0.27
13.552495	-3.0557413	0.68075204	0.56
25.984867	-5.756925	1.1133324	0.31
27.193306	-5.9348617	1.1545155	0.45
27.24074	-5.8558755	1.1554538	0.36
27.229174	-5.7638927	1.1543794	0.39
27.375608	-5.7049003	1.1593361	0.31
27.746046	-5.691894	1.1713368	0.38
27.891764	-5.6758943	1.1753279	0.49
28.5612	-5.718871	1.1983824	0.27
28.939634	-5.6998672	1.2103773	0.27
29.294067	-5.673865	1.2223651	0.26
29.601503	-5.6368656	1.2323422	0.32
30.20594	-5.653851	1.2523715	0.22
31.188375	-5.735816	1.2854643	0.33
31.213093	-5.689825	1.286426	0.38
31.602526	-5.6578245	1.2994076	0.28
32.75696	-5.757785	1.3385181	0.37
32.772396	-5.654806	1.33843	0.34
33.158836	-5.614808	1.3504034	0.32
34.341267	-5.7027717	1.3905027	0.36
34.367706	-5.5967937	1.3914108	0.26
[truncated: 116,858 more rows]
