# Supplementary material for: Density-equalized RANDT scan matching with integrated outlier removal and point density uniformity
Source: PLoS One. 2026 Apr 28;21(4):e0345709. doi: 10.1371/journal.pone.0345709 (PMC13124066; doi:10.1371/journal.pone.0345709)
Supplement: S2 Dataset — Processed LiDAR data converted into CSV format, including spatial coordinates and associated attributes such as intensity values, used for analysis in this study. (ZIP) [file pone.0345709.s002.zip › Velodyne_CSV/000643.csv]

X	Y	Z	Intensity
69.61468	6.621392	2.5751069	0.0
69.41218	6.8223734	2.569148	0.0
69.632675	7.064351	2.5771973	0.0
69.51016	7.273332	2.574241	0.0
69.364914	7.368324	2.569261	0.0
68.443405	7.4873157	2.5392878	0.0
68.8079	7.746291	2.5523422	0.0
68.7574	7.959272	2.551388	0.0
68.508896	8.149255	2.5444298	0.0
68.86139	8.410231	2.5574863	0.0
69.01814	8.540218	2.5625148	0.0
69.66864	8.843188	2.5865805	0.0
69.47012	9.040172	2.5806255	0.0
69.53562	9.271151	2.5836778	0.0
52.56386	7.591371	2.0073488	0.0
52.48736	7.7493587	2.0053852	0.12
51.849854	7.8213563	1.9844043	0.12
51.763344	7.975344	1.9824406	0.14
51.715843	8.134332	1.9814785	0.0
52.24434	8.386308	2.0005364	0.14
51.423832	8.42031	1.9735482	0.25
51.341583	8.489305	1.9715652	0.0
51.29408	8.647292	1.970604	0.0
51.333572	8.820278	1.9726464	0.0
51.189068	8.961267	1.968682	0.0
62.61958	11.170012	2.363172	0.0
63.27208	11.4919815	2.3872504	0.0
63.16683	11.574975	2.3842728	0.0
62.507324	11.656971	2.362299	0.0
39.56029	7.6284604	1.5744109	0.0
39.054787	7.658463	1.5574213	0.0
63.53332	12.677876	2.403563	0.0
49.467793	10.029196	1.9189687	0.06
38.55753	7.875453	1.5424799	0.15
38.542023	7.9994445	1.5425122	0.0
62.932564	13.279828	2.387734	0.0
56.91205	12.1949625	2.1804922	0.0
55.894547	12.159973	2.1474926	0.1
38.641006	8.528408	1.5496516	0.0
54.35254	12.182983	2.0965154	0.05
38.742256	8.742392	1.5547088	0.19
52.91078	12.122001	2.0485137	0.11
52.216278	12.135005	2.025525	0.14
51.482777	12.136012	2.0015337	0.23
50.82527	12.149016	1.9795455	0.24
39.38274	9.541329	1.582925	0.21
49.513264	12.165029	1.9365662	0.31
48.919014	12.1000395	1.9165547	0.15
48.56451	12.175036	1.9055814	0.15
47.836006	12.152046	1.881584	0.12
47.1155	12.127056	1.8585864	0.23
46.531	12.132062	1.839596	0.2
45.995495	12.147066	1.8216081	0.22
45.42599	12.150073	1.8036172	0.17
44.89474	12.083084	1.7856046	0.32
44.334236	12.082091	1.7666128	0.15
43.82673	12.092097	1.7506235	0.39
43.320225	12.099103	1.7336334	0.25
42.833725	12.1081085	1.718644	0.19
42.366222	12.120113	1.7036554	0.29
41.88997	12.055124	1.6876428	0.19
41.45247	12.070129	1.6736548	0.21
41.035965	12.089133	1.6596678	0.18
40.54546	12.08314	1.6436746	0.2
40.142956	12.101146	1.6306875	0.27
39.48045	12.03716	1.6086788	0.22
39.23595	12.097159	1.6017027	0.34
38.863697	12.049169	1.5896941	0.25
38.21619	11.981183	1.5676844	0.37
38.054688	12.0621805	1.5637138	0.3
37.639187	12.060187	1.5497214	0.32
37.29268	12.079192	1.5387344	0.33
37.25718	12.1971855	1.5387743	0.29
36.992928	12.175191	1.5307723	0.31
36.54642	12.156199	1.5157754	0.13
35.78592	12.028222	1.4897488	0.3
35.420414	12.029228	1.478757	0.3
35.08091	12.037234	1.4677672	0.35
34.742413	12.04324	1.4567767	0.32
23.44184	8.20669	1.0527282	0.23
23.349586	8.2156925	1.0497326	0.28
23.297085	8.279692	1.0487542	0.46
23.24958	8.345691	1.0477763	0.24
22.41107	8.1247225	1.0187186	0.36
22.337568	8.177724	1.0167372	0.26
22.221064	8.2147255	1.0137514	0.44
22.326563	8.333718	1.0187887	0.41
22.919312	8.596691	1.0408652	0.24
31.694872	12.004307	1.3598368	0.41
31.388369	12.001313	1.3498437	0.25
31.103868	12.00432	1.3408524	0.26
30.80236	12.000328	1.331859	0.28
30.50586	11.995336	1.3218653	0.27
30.270603	11.958343	1.3148586	0.28
30.080105	11.992346	1.3088759	0.33
29.8086	11.993353	1.300884	0.33
29.555098	11.999359	1.2928934	0.43
29.276592	11.994367	1.2838997	0.32
29.116089	12.036368	1.2789197	0.31
29.107586	12.140364	1.280958	0.29
28.970337	12.136368	1.2759608	0.55
29.113838	12.304356	1.2830184	0.25
28.557331	12.175377	1.263988	0.19
27.855822	11.980407	1.2399374	0.25
27.61732	11.981414	1.2319454	0.33
27.388813	11.98542	1.2249542	0.35
27.183561	11.946427	1.2179462	0.36
26.96006	11.949434	1.2109545	0.37
26.759552	11.9624405	1.2049661	0.43
26.53205	11.961448	1.1979734	0.37
26.370546	11.988452	1.193989	0.36
26.366043	12.087447	1.195027	0.27
26.334543	12.173445	1.195061	0.42
26.321297	12.217443	1.1960783	0.52
26.446796	12.377433	1.2021354	0.13
25.77829	12.163463	1.1780769	0.42
25.331783	12.050483	1.1630493	0.13
24.948275	11.9655	1.1500304	0.37
24.749771	11.966507	1.1440381	0.41
24.563265	11.972513	1.1380473	0.36
24.411015	11.94552	1.1330426	0.42
24.069506	11.873535	1.1220272	0.36
23.973007	11.919538	1.120049	0.38
23.859503	11.9575405	1.1170683	0.41
23.691002	11.966546	1.1120785	0.36
23.521498	11.974553	1.1070884	0.38
23.356997	11.983559	1.1020986	0.43
23.202738	11.951566	1.097092	0.29
23.033236	11.956573	1.0921009	0.49
22.886732	11.972577	1.0881134	0.21
22.530226	11.8765955	1.0760894	0.48
22.532722	11.969593	1.0771269	0.4
22.387222	11.982598	1.0731384	0.39
22.237717	11.993605	1.0691491	0.34
22.081463	11.954613	1.06414	0.47
21.916964	11.954619	1.0591471	0.36
21.899458	12.035618	1.0601811	0.27
21.88996	12.120616	1.0612165	0.57
21.751457	12.133621	1.0572281	0.3
21.593954	12.135629	1.0522361	0.31
21.4437	12.095636	1.0472264	0.31
21.306194	12.107643	1.0432377	0.32
21.142689	12.103651	1.0382435	0.33
21.00019	12.109657	1.0342528	0.32
20.854687	12.113665	1.0302613	0.29
20.712181	12.119671	1.0262706	0.3
20.594929	12.094678	1.0222658	0.33
20.450426	12.096684	1.0182736	0.33
20.308918	12.100691	1.0142822	0.32
20.169418	12.103699	1.0102903	0.28
20.015917	12.097706	1.0062954	0.17
19.629404	11.94973	0.99225163	0.33
19.4849	11.946737	0.9882576	0.46
19.37765	11.922745	0.9842527	0.38
19.237144	11.920752	0.98025894	0.38
19.11264	11.927759	0.9772682	0.4
18.992142	11.935764	0.9732779	0.41
18.860636	11.936772	0.9692852	0.4
18.737133	11.941779	0.96629375	0.41
18.61463	11.946786	0.9633024	0.41
18.50937	11.921792	0.95929706	0.42
18.395872	11.930799	0.95630705	0.39
18.291367	11.945805	0.9533192	0.46
18.297867	12.032803	0.95535696	0.24
18.256369	12.087805	0.95538336	0.57
18.139862	12.093811	0.95239246	0.37
18.016361	12.093819	0.9493993	0.32
17.919104	12.070826	0.9453946	0.37
17.815603	12.082831	0.94340575	0.3
16.140053	11.024952	0.8760313	0.32
16.040548	11.031959	0.87303966	0.36
15.941047	11.037966	0.8700476	0.4
15.846544	11.046972	0.8680567	0.36
15.750292	11.016979	0.86504865	0.38
15.654785	11.024985	0.86205745	0.38
15.560286	11.031992	0.8600657	0.41
15.456778	11.033	0.8570719	0.41
15.350272	11.031008	0.8540769	0.41
15.261777	11.040013	0.8520859	0.42
15.166269	11.045021	0.8490935	0.35
15.087009	11.025026	0.847089	0.44
15.000514	11.034034	0.845098	0.36
14.896005	11.031041	0.84210265	0.43
14.806506	11.037047	0.8391105	0.36
14.709004	11.037055	0.8371161	0.43
14.620496	11.044062	0.8351245	0.36
14.542238	11.022069	0.8321191	0.43
14.45274	11.026075	0.83012617	0.37
14.357232	11.026083	0.8271318	0.43
14.271733	11.032089	0.82513964	0.37
14.175227	11.030098	0.8221445	0.45
14.088721	11.035105	0.820152	0.38
14.0102215	11.045112	0.8181613	0.45
13.950965	11.035116	0.8161604	0.36
13.847461	11.025125	0.8131621	0.5
13.774958	11.03913	0.812173	0.32
13.684455	11.038138	0.8101781	0.44
13.60395	11.045146	0.80818635	0.43
13.564451	11.084149	0.80720687	0.3
13.548944	11.144151	0.8082357	0.42
13.5657	11.19315	0.81025743	0.37
13.556195	11.258151	0.81128836	0.4
13.553693	11.329151	0.8123217	0.41
13.554196	11.402151	0.8143559	0.43
13.557693	11.479151	0.8163919	0.42
13.554192	11.550152	0.8174256	0.42
13.563945	11.595151	0.81844616	0.43
13.563445	11.66915	0.82048124	0.44
13.561942	11.743152	0.82251644	0.44
13.565446	11.821152	0.8235533	0.35
13.561943	11.894152	0.8255884	0.46
13.541444	11.952153	0.8266176	0.4
13.445941	11.944162	0.82362056	0.44
13.387685	11.931168	0.8216185	0.43
13.308184	11.936174	0.82062656	0.45
13.225682	11.938182	0.8186335	0.45
13.146174	11.94319	0.8166417	0.44
13.06767	11.948197	0.81464976	0.44
12.97916	11.944206	0.8126543	0.43
12.897665	11.944214	0.81066024	0.45
12.837407	11.927219	0.80865645	0.45
12.747902	11.920229	0.80565965	0.58
12.677399	11.930236	0.80466974	0.37
12.594896	11.928244	0.80267495	0.49
12.591401	12.000244	0.8037103	0.29
12.581896	12.068246	0.80574423	0.45
12.562396	12.126248	0.80677414	0.5
12.503146	12.107254	0.80476934	0.6
12.636655	12.313241	0.81286037	0.4
12.60715	12.363245	0.8128873	0.3
12.523644	12.360253	0.81089234	0.3
12.468142	12.384259	0.8099086	0.35
12.407642	12.402266	0.80892235	0.34
12.364391	12.39827	0.8079238	0.36
12.271881	12.38528	0.8059247	0.31
12.186379	12.377288	0.8029276	0.34
12.105876	12.374296	0.8019325	0.39
12.061376	12.407302	0.80095255	0.3
11.9598675	12.382313	0.79794836	0.39
11.9043665	12.403318	0.7969633	0.31
11.841112	12.377325	0.7949555	0.35
11.763613	12.374333	0.7929602	0.33
11.678102	12.364344	0.7909622	0.3
11.629602	12.391349	0.7909798	0.17
11.297084	12.116384	0.77586883	0.42
11.207574	12.0983925	0.7738671	0.62
11.21008	12.177394	0.7759066	0.39
11.258836	12.268389	0.77894837	0.45
11.117317	12.194406	0.77392274	0.56
11.164827	12.3234005	0.77798396	0.35
11.155328	12.391402	0.7800192	0.32
11.083824	12.391411	0.7780252	0.32
11.027322	12.407417	0.7770381	0.34
10.973068	12.386424	0.77603203	0.32
10.903558	12.388432	0.7740389	0.31
10.396026	11.892488	0.74982935	0.22
10.335525	11.899495	0.7488379	0.46
10.270015	11.901503	0.7478443	0.48
10.212519	11.91051	0.7468536	0.48
10.147011	11.911519	0.7448595	0.52
10.096755	11.891524	0.7438535	0.53
10.037257	11.897532	0.7428615	0.52
9.975747	11.902541	0.74086916	0.5
9.908247	11.898549	0.73987275	0.54
9.843748	11.897558	0.73787767	0.52
9.789241	11.909566	0.73688835	0.51
9.728742	11.912573	0.735895	0.52
9.678478	11.891579	0.73488843	0.54
9.612981	11.8875885	0.73289186	0.51
9.551481	11.888596	0.7318976	0.49
9.49697	11.899604	0.73090786	0.52
9.429474	11.891613	0.7289095	0.7
9.349961	11.870624	0.72690535	0.16
9.211448	11.773641	0.721867	0.66
6.6100082	8.516939	0.5794056	0.25
6.572514	8.523946	0.578411	0.39
6.4459934	8.418963	0.573366	0.48
6.3754907	8.382975	0.57035196	0.41
6.343991	8.396981	0.5703605	0.23
6.301485	8.396989	0.5693626	0.52
6.2859745	8.432994	0.57038116	0.32
6.285729	8.459994	0.5713945	0.49
6.2812195	8.510999	0.57242	0.25
8.758916	11.884707	0.71496314	0.55
8.697419	11.879716	0.7139658	0.55
8.641913	11.883725	0.7129727	0.57
8.581408	11.8807335	0.71197635	0.57
8.548156	11.874738	0.7109761	0.58
8.498652	11.885746	0.7099861	0.71
8.427151	11.865756	0.7079818	0.32
5.952437	8.488059	0.56542575	0.25
5.908933	8.484067	0.56442595	0.58
5.843923	8.50708	0.56344086	0.52
5.8396697	8.530083	0.5644526	0.38
5.835173	8.581086	0.56547844	0.37
5.8256607	8.627091	0.5665021	0.38
7.989367	11.842823	0.6990077	0.59
7.9828706	11.913826	0.70104575	0.31
7.977369	11.987828	0.7030853	0.41
7.9961214	12.056827	0.70512015	0.64
7.9456205	12.063834	0.7051283	0.7
7.896116	12.072843	0.7041375	0.65
8.04763	12.386825	0.7162907	0.37
7.983128	12.373836	0.71428967	0.37
7.9286265	12.375844	0.7132957	0.35
7.886121	12.396851	0.7133108	0.41
7.8468695	12.378858	0.7123048	0.35
7.7773647	12.356868	0.7102993	0.31
7.731863	12.371876	0.7093115	0.38
7.6813545	12.379884	0.70932037	0.44
7.6098504	12.352895	0.70731246	0.32
7.562349	12.363903	0.7063227	0.43
7.5118413	12.370912	0.705331	0.34
7.47759	12.358917	0.7043277	0.29
7.437083	12.381924	0.70434374	0.54
8.9788065	15.007719	0.80861384	0.26
8.974313	15.107721	0.8116691	0.39
8.973815	15.216722	0.8147289	0.33
8.969327	15.317723	0.8177848	0.39
8.960827	15.415725	0.8208396	0.38
8.983582	15.510722	0.8238894	0.37
8.972089	15.6037245	0.8269418	0.37
8.970597	15.7147255	0.8300032	0.36
8.971102	15.831727	0.8330677	0.36
8.963611	15.934729	0.83612543	0.35
8.967114	16.059729	0.84019417	0.16
6.6522703	12.066053	0.6822442	0.68
6.6130104	12.042061	0.68023473	0.66
6.558507	12.03407	0.67923516	0.73
6.570008	12.1460705	0.6832947	0.3
6.5175085	12.14108	0.68229663	0.73
6.5780215	12.344073	0.68940127	0.38
6.547523	12.38108	0.6894241	0.45
6.4810085	12.353091	0.68841493	0.31
6.452753	12.348096	0.68741477	0.38
6.426263	12.391102	0.6884405	0.38
6.367749	12.377113	0.68643814	0.46
6.315247	12.372122	0.6864401	0.34
6.2567444	12.355133	0.68443614	0.32
6.2192407	12.379141	0.6844526	0.5
6.1467385	12.333153	0.68243396	0.29
6.1254807	12.341157	0.6824402	0.54
6.0859747	12.361164	0.68245465	0.21
5.77343	11.834214	0.6611945	0.45
5.7329264	11.847221	0.661205	0.55
5.6934233	11.86223	0.6612165	0.6
5.6449156	11.85924	0.66021895	0.61
5.6216645	11.859243	0.6602209	0.62
5.5761614	11.861253	0.6592258	0.63
5.527655	11.857263	0.6582277	0.63
5.485156	11.864271	0.6582351	0.64
5.4376473	11.862281	0.65723795	0.63
5.3921485	11.86229	0.6562418	0.63
5.3486404	11.868299	0.6562486	0.62
5.3213854	11.859304	0.655246	0.61
5.275878	11.860314	0.6552503	0.62
5.230384	11.858324	0.6542529	0.62
5.182876	11.854333	0.6532546	0.61
5.137369	11.854342	0.6522584	0.62
5.0968733	11.863352	0.6522666	0.63
5.054368	11.86936	0.6522734	0.64
5.0271106	11.859365	0.65127015	0.64
4.980607	11.855376	0.6502717	0.62
4.9371023	11.858385	0.6502769	0.63
4.8915973	11.856394	0.6492794	0.63
4.8500986	11.862404	0.64928603	0.64
4.8045907	11.860414	0.6482886	0.63
4.7620883	11.864422	0.6482942	0.64
4.7358255	11.856427	0.6472919	0.64
4.6903276	11.8514385	0.64629275	0.63
4.6478214	11.855447	0.64629835	0.64
4.6113157	11.874455	0.6463117	0.66
4.5648165	11.866466	0.6453109	0.64
4.519304	11.863476	0.6453128	0.64
4.4748063	11.859485	0.64431405	0.64
4.452557	11.85749	0.6443147	0.64
4.4060426	11.8515005	0.643315	0.63
4.377549	11.888507	0.64433765	0.45
4.344051	11.913515	0.6443541	0.45
4.2975345	11.907526	0.6433544	0.48
4.2540298	11.906535	0.64335716	0.48
4.2317905	11.90154	0.6423561	0.48
4.1882753	11.90255	0.64236	0.48
4.147774	11.908559	0.64236635	0.47
4.1082673	11.918569	0.6423749	0.48
4.061764	11.907579	0.64137226	0.46
4.025271	11.922587	0.64138335	0.58
4.006761	11.994594	0.6434248	0.26
3.9785159	11.972599	0.6424147	0.55
3.9450123	11.999608	0.6424322	0.33
3.900501	11.995618	0.6424333	0.52
3.8600013	12.0006275	0.6414391	0.33
3.790491	11.918642	0.63839835	0.49
3.7479851	11.917652	0.63840085	0.46
3.704474	11.914662	0.6374023	0.46
3.6852272	11.918667	0.63740593	0.48
3.6457245	11.925676	0.63741267	0.48
3.5982223	11.906687	0.6364054	0.46
3.5597112	11.918696	0.6364148	0.46
3.519213	11.920707	0.6354187	0.45
3.4747047	11.911716	0.63541675	0.46
3.4372015	11.9247265	0.63542664	0.45
3.416955	11.924732	0.634428	0.46
3.3714383	11.913742	0.634425	0.46
3.3309395	11.914752	0.6334283	0.47
3.290429	11.918762	0.6334332	0.48
3.2489371	11.913772	0.6334332	0.47
3.2084286	11.916782	0.6324376	0.49
3.1699173	11.927792	0.63244635	0.49
3.1456718	11.911798	0.6324389	0.48
3.105168	11.912807	0.63144207	0.48
3.0666654	11.920817	0.63144904	0.48
3.0231621	11.909828	0.63044566	0.48
2.9846516	11.919838	0.63045377	0.48
2.9461446	11.928847	0.6304613	0.48
2.9016404	11.912859	0.62945503	0.48
2.880391	11.907864	0.62945354	0.49
2.8438919	11.921873	0.6294637	0.48
2.7983773	11.903885	0.6284563	0.49
2.7618716	11.919894	0.62846756	0.5
2.7213726	11.916904	0.6284683	0.5
2.6788676	11.906915	0.6274652	0.49
2.6596138	11.910921	0.6274686	0.5
2.6211114	11.91693	0.62747425	0.49
2.5776052	11.901941	0.62646824	0.5
2.5390987	11.908951	0.6264744	0.5
2.5015965	11.918962	0.6264822	0.5
2.4600954	11.909972	0.62647945	0.48
2.408575	11.859984	0.62445396	0.59
2.3863208	11.848991	0.62344897	0.66
2.3478286	11.849001	0.62345105	0.66
2.3103228	11.859012	0.62345874	0.67
2.2708116	11.861021	0.62346196	0.67
2.2293096	11.849032	0.62245727	0.7
2.188799	11.845043	0.6224571	0.7
2.1442945	11.817054	0.62144345	0.15
1.736842	9.840152	0.55133784	0.36
1.7163361	9.905159	0.5533751	0.59
1.6878372	9.9261675	0.5543877	0.17
1.6673411	9.991175	0.5564249	0.21
1.9770299	11.8611	0.62147677	0.66
1.936526	11.852112	0.62047356	0.64
1.8960203	11.843122	0.62047035	0.64
1.8787639	11.858127	0.6204797	0.66
1.8402622	11.859138	0.620482	0.65
1.799759	11.848148	0.6194776	0.65
1.7612495	11.8521595	0.6194816	0.64
1.7207459	11.84017	0.6194765	0.67
1.6832446	11.84618	0.61948156	0.65
1.6477466	11.864191	0.6194934	0.66
1.6244849	11.842197	0.61848176	0.67
1.5869775	11.851208	0.6184885	0.66
1.5484809	11.8472185	0.6184878	0.66
1.5079715	11.835229	0.6184825	0.66
1.4704705	11.84024	0.6184868	0.67
1.4329627	11.849251	0.61849344	0.66
1.3944536	11.851261	0.61849606	0.65
1.374204	11.841267	0.617491	0.68
1.3357022	11.838279	0.6174907	0.68
1.2971901	11.841289	0.6174938	0.67
1.2596943	11.842299	0.6174957	0.67
1.2221893	11.84931	0.617501	0.66
1.1836842	11.8473215	0.6175012	0.66
1.1644359	11.843327	0.61649954	0.68
1.1259284	11.842339	0.6165002	0.67
1.0874245	11.838349	0.6164991	0.67
1.0449082	11.8023615	0.6144796	0.44
1.00741	11.802373	0.61448073	0.41
0.98692816	11.975377	0.6205815	0.47
0.95242035	12.023387	0.62261033	0.72
0.9341684	12.035392	0.62261784	0.72
0.91469336	12.239397	0.6297368	0.32
0.8761863	12.251407	0.62974495	0.27
0.8356789	12.23842	0.62873864	0.39
0.7981831	12.25243	0.62974787	0.39
0.75667363	12.225442	0.62873334	0.33
0.71817297	12.230453	0.62873733	0.33
0.6989139	12.243459	0.6287454	0.41
0.65741014	12.204471	0.62772375	0.27
0.620904	12.249481	0.6287509	0.41
0.5804028	12.220494	0.627735	0.31
0.54189974	12.228505	0.62774056	0.39
0.5043941	12.261516	0.6287607	0.32
0.4628826	12.221528	0.62773824	0.32
0.4446404	12.232533	0.6277451	0.38
0.40413266	12.202546	0.6267283	0.29
0.36662254	12.250556	0.6287572	0.36
0.32711774	12.238568	0.62775093	0.39
0.28861296	12.25458	0.62876093	0.31
0.24810703	12.207592	0.6267341	0.37
0.21060996	12.239603	0.6277535	0.36
0.19035351	12.22061	0.62774265	0.34
0.15185145	12.231621	0.6277497	0.4
0.11234021	12.228632	0.6277485	0.37
0.07383847	12.243644	0.6277578	0.36
0.035339862	12.244655	0.62775886	0.36
-0.004170701	12.233667	0.62775284	0.16
-0.045696497	12.040684	0.6206395	0.72
-0.065961696	12.00269	0.6196173	0.68
-0.10548254	11.811707	0.6125049	0.48
-0.1429868	11.793718	0.6124944	0.47
-0.18048914	11.819729	0.6135099	0.66
-0.21900582	11.820741	0.61351055	0.68
-0.25650728	11.830752	0.6135165	0.68
-0.27475223	11.828758	0.6135153	0.67
-0.3122553	11.827769	0.61351466	0.67
-0.34976038	11.819782	0.6135099	0.67
-0.38827845	11.815793	0.6135074	0.67
-0.42577994	11.820806	0.61351025	0.67
-0.46328297	11.820817	0.6135101	0.67
-0.500781	11.83183	0.6135164	0.67
-0.5200419	11.825835	0.6135127	0.68
-0.557543	11.828847	0.61351424	0.68
-0.59505385	11.813859	0.613505	0.67
-0.6325527	11.82087	0.6135088	0.67
-0.6710624	11.830883	0.61351436	0.66
-0.7085679	11.825895	0.61351097	0.67
-0.7460737	11.820907	0.61350757	0.68
-0.76431435	11.825912	0.6135103	0.67
-0.8028283	11.827925	0.61351097	0.66
-0.8403334	11.823937	0.61350805	0.67
-0.87883836	11.835949	0.6145146	0.67
-0.91533333	11.827961	0.6145092	0.66
-0.95385003	11.8259735	0.6145073	0.66
-0.9913512	11.825986	0.6145066	0.67
-1.0096	11.8209915	0.61450326	0.67
-1.0471011	11.821004	0.6145025	0.66
-1.0856056	11.830016	0.6145071	0.65
-1.1231116	11.825027	0.61450326	0.65
-1.160619	11.81904	0.61449873	0.66
-1.1991316	11.820054	0.6144984	0.65
-1.2366277	11.823065	0.6144993	0.66
-1.2548891	11.809072	0.61449033	0.66
-1.2943932	11.826084	0.6144995	0.65
-1.3318883	11.829096	0.6155002	0.65
-1.3704063	11.825109	0.6154967	0.65
-1.407912	11.820122	0.6154925	0.66
-1.4454167	11.8161335	0.6154889	0.66
-1.4799258	11.783146	0.61446774	0.59
-1.4981687	11.783152	0.61446714	0.39
-1.5606548	11.999166	0.62159616	0.72
-1.6011516	12.019177	0.62260693	0.72
-1.6616225	12.21119	0.62972164	0.33
-1.7061261	12.251204	0.63074446	0.35
-1.7436378	12.232216	0.63073164	0.34
-1.7811396	12.219229	0.62972236	0.33
-1.8053935	12.251235	0.631741	0.38
-1.8408946	12.224248	0.6307232	0.29
-1.8834059	12.2412615	0.6317319	0.37
-1.9169137	12.198274	0.6297043	0.3
-1.9614146	12.233287	0.6317239	0.38
-1.9999241	12.223301	0.63071615	0.36
-2.0394208	12.226313	0.63171625	0.33
-2.0616689	12.24332	0.6317257	0.31
-2.0981817	12.219333	0.63170934	0.43
-2.1416879	12.241346	0.63272095	0.3
-2.1791842	12.231359	0.632713	0.34
-2.2206967	12.237373	0.6327147	0.44
-2.2611954	12.243386	0.6327164	0.29
-2.2774522	12.220392	0.6327014	0.33
-2.322952	12.253407	0.6337194	0.29
-2.3574607	12.22142	0.6326978	0.44
-2.401963	12.246433	0.6337109	0.21
-2.4384727	12.225447	0.6336959	0.47
-2.4839795	12.25246	0.6347101	0.26
-2.5144854	12.202474	0.6326774	0.31
-2.548729	12.277481	0.63572186	0.43
-2.5802467	12.228494	0.63468957	0.28
-2.6247475	12.250507	0.6357006	0.42
-2.663252	12.241521	0.6356926	0.26
-2.7057452	12.255535	0.6356987	0.37
-2.7402587	12.224547	0.63567716	0.32
-2.7847648	12.242562	0.63668555	0.35
-2.8060153	12.247569	0.6366873	0.38
-2.8455286	12.239583	0.63667965	0.19
-2.8410618	12.030593	0.629549	0.68
-2.879559	12.026606	0.6295438	0.7
-2.9160721	12.008619	0.62952983	0.72
-2.9535747	11.998632	0.6295208	0.73
-2.9980812	12.016646	0.63052875	0.72
-3.059307	12.195658	0.6366368	0.3
-3.1108108	12.239673	0.6386606	0.36
-3.1503124	12.234687	0.6386545	0.38
-3.1918194	12.235702	0.6386519	0.3
-3.2313294	12.227715	0.63864374	0.36
-3.279823	12.259728	0.64066005	0.42
-3.3073382	12.203742	0.6386224	0.26
-3.3445718	12.272751	0.6416631	0.33
-3.3780937	12.237764	0.64063805	0.38
-3.415597	12.223778	0.640626	0.31
-3.4620934	12.244793	0.6416354	0.38
-3.5005982	12.233806	0.64162505	0.4
-3.5351124	12.20582	0.64060414	0.35
-3.592607	12.264836	0.64263666	0.3
-3.6088653	12.246843	0.6426237	0.32
-3.656362	12.268859	0.6436334	0.14
-3.6329107	12.032866	0.6354846	0.5
-3.6724198	12.02588	0.6354763	0.7
-3.7039263	11.992893	0.63545203	0.63
-3.7274477	11.929905	0.63340926	0.49
-3.7299747	11.797915	0.62832403	0.3
-3.7442284	11.777922	0.62830967	0.41
-3.7927256	11.804937	0.629322	0.62
-3.8372293	11.816952	0.6303251	0.64
-3.8767393	11.8109665	0.630317	0.65
-3.9222438	11.824982	0.63132113	0.65
-3.9597437	11.814996	0.6313105	0.64
-3.999248	11.81001	0.63130295	0.65
-4.0205045	11.811017	0.6323013	0.65
-4.067012	11.826032	0.6333058	0.65
-4.102514	11.809047	0.6322907	0.65
-4.146023	11.814062	0.6332889	0.66
-4.188527	11.817076	0.6342859	0.65
-4.2280354	11.81009	0.6342767	0.65
-4.24828	11.810098	0.6342743	0.65
-4.294791	11.822113	0.6352766	0.65
-4.3322906	11.811128	0.6352649	0.64
-4.3787985	11.823143	0.63626707	0.65
-4.4173083	11.812158	0.6362551	0.65
-4.456804	11.807173	0.63624686	0.65
-4.4993124	11.807188	0.6372415	0.66
-4.5235753	11.813195	0.6372424	0.66
-4.565079	11.811211	0.6382357	0.66
-4.607575	11.813226	0.6382315	0.66
-4.650089	11.811241	0.63822466	0.66
-4.6905913	11.806255	0.63921595	0.64
-4.7370996	11.815271	0.6402157	0.65
-4.7755995	11.805285	0.64020383	0.64
-4.799847	11.813294	0.64020586	0.64
-4.8453536	11.819309	0.6412037	0.65
-4.888868	11.818325	0.642197	0.66
-4.9263678	11.80534	0.64218307	0.66
-4.970877	11.807357	0.6421781	0.6
-5.0103803	11.798371	0.6421665	0.62
-5.0568914	11.804387	0.6431638	0.64
-5.0831323	11.817395	0.64416873	0.64
-5.127651	11.816412	0.6441616	0.62
-5.1681476	11.810426	0.64515156	0.62
-5.2126493	11.812442	0.6451463	0.63
-5.2541656	11.804458	0.64613473	0.64
-5.2976685	11.803473	0.64612746	0.65
-5.3421717	11.80449	0.64712137	0.61
-5.3694215	11.816498	0.6481253	0.64
-5.4079304	11.802513	0.64810985	0.64
-5.452435	11.80253	0.6481029	0.63
-5.494942	11.797545	0.6490928	0.64
-5.5424466	11.803562	0.64908934	0.65
-5.58296	11.792578	0.6500754	0.5
-5.602468	11.73759	0.6480346	0.67
-5.793663	12.107623	0.66225696	0.31
-5.8881445	12.213647	0.66731435	0.43
-5.9346504	12.212665	0.6673062	0.29
-5.9951496	12.241684	0.6693163	0.41
-6.03366	12.222699	0.6692969	0.33
-6.0781665	12.216715	0.6702854	0.36
-6.1246715	12.214732	0.6702763	0.36
-6.1609197	12.240742	0.6722881	0.29
-6.2064323	12.234758	0.67227626	0.34
-6.2369404	12.199773	0.6712469	0.44
-6.3054376	12.241794	0.67426425	0.35
-6.3369503	12.2078085	0.67323524	0.36
-6.396455	12.229828	0.6752401	0.3
-6.424963	12.190842	0.6742079	0.34
-6.464209	12.220853	0.6752219	0.38
-6.5107193	12.21587	0.6762101	0.29
-6.5752115	12.2478895	0.678221	0.31
-6.6057343	12.209905	0.6771888	0.46
-6.668234	12.235924	0.6791957	0.19
-6.7057343	12.214939	0.67917407	0.52
-6.6832695	12.077946	0.6740818	0.15
-6.6505485	11.968945	0.67101103	0.43
-6.697054	11.964963	0.6709994	0.34
-6.7415605	11.956979	0.67198527	0.44
-6.8020577	11.978999	0.6729893	0.41
-6.9825253	12.218039	0.6831241	0.43
-7.021026	12.198054	0.68310255	0.3
-7.0865326	12.224075	0.6851083	0.26
-7.103785	12.210083	0.68509495	0.45
-7.172282	12.242105	0.6871044	0.35
-7.207796	12.214119	0.6870774	0.36
-7.2762985	12.244142	0.6890852	0.34
-7.3058033	12.207155	0.6880528	0.43
-7.356317	12.204174	0.6890404	0.38
-7.402565	12.239187	0.6910562	0.32
-7.4310713	12.200201	0.69002235	0.36
-7.483583	12.20022	0.69101155	0.29
-7.531085	12.193237	0.69199675	0.38
-7.6025863	12.22526	0.69400495	0.35
-7.6451025	12.207277	0.693983	0.38
-7.7026052	12.215298	0.6949767	0.36
-7.7288504	12.216307	0.69597185	0.33
-7.776363	12.206325	0.6959545	0.41
-7.837863	12.220345	0.69795156	0.39
-7.752411	11.99634	0.6898064	0.25
-7.783923	11.962356	0.68877465	0.37
-7.8084383	11.917369	0.68873626	0.43
-7.8429503	11.888386	0.68770725	0.36
-7.8212132	11.813385	0.6856569	0.36
-7.840737	11.760399	0.6846134	0.38
-7.9162326	11.796423	0.6866229	0.54
-7.9757304	11.807443	0.68761754	0.61
-8.028242	11.805462	0.688604	0.61
-8.083741	11.809482	0.68959415	0.59
-8.129253	11.7965	0.69057393	0.59
-8.169503	11.816512	0.6915795	0.61
-8.220008	11.81153	0.69256395	0.61
-8.269515	11.804549	0.69354707	0.61
-8.324021	11.804568	0.6945342	0.61
-8.383533	11.81059	0.6955245	0.59
-8.432032	11.8026085	0.6965069	0.6
-8.484547	11.797627	0.6974905	0.61
-8.520799	11.809639	0.69849074	0.61
-8.571298	11.803659	0.698474	0.6
-8.635804	11.8156805	0.70046735	0.59
-8.69031	11.8137	0.70145243	0.6
-8.734816	11.797719	0.7014293	0.61
-8.791328	11.79674	0.7024145	0.61
-8.844831	11.792759	0.70339805	0.6
-8.881082	11.803771	0.7043974	0.57
-8.939593	11.804791	0.70638347	0.59
-9.001089	11.811812	0.7073732	0.6
-9.047603	11.795832	0.7073491	0.59
-9.110109	11.801853	0.7093377	0.58
-9.165612	11.798874	0.7103212	0.57
-9.22112	11.794894	0.7113038	0.58
-9.264372	11.812908	0.7123064	0.59
-9.320877	11.809929	0.7132894	0.58
-9.373386	11.800949	0.7142687	0.57
-9.432894	11.80097	0.715253	0.59
-9.473399	11.776987	0.71622366	0.47
-9.502921	11.737003	0.7151846	0.63
-9.914335	12.184093	0.73642343	0.27
-9.982577	12.231112	0.73844194	0.46
-10.031085	12.21313	0.73941493	0.39
-10.114582	12.239158	0.7414129	0.32
-10.148093	12.202174	0.7413749	0.38
-10.213607	12.2031975	0.74235797	0.31
-10.270113	12.194219	0.74333555	0.42
-10.322358	12.219234	0.7453409	0.33
-10.372873	12.201254	0.74631286	0.4
-10.443377	12.208279	0.747299	0.35
-10.508879	12.209301	0.74928164	0.37
-10.564386	12.197323	0.7502567	0.42
-10.655889	12.227351	0.752255	0.38
-10.530443	12.001337	0.7441103	0.24
-10.543702	11.978345	0.7430882	0.36
-10.58921	11.955364	0.7440569	0.4
-10.7396965	12.053404	0.7500924	0.32
-10.92317	12.188452	0.7571482	0.41
-11.023672	12.225482	0.7601491	0.36
-11.056188	12.1845	0.76010674	0.35
-11.175679	12.242534	0.76411885	0.36
-11.197936	12.228543	0.7641011	0.31
-11.238455	12.195562	0.76406264	0.39
-11.33995	12.231593	0.7680621	0.34
-11.394458	12.214615	0.76803225	0.33
-11.449972	12.197637	0.769002	0.43
-11.534474	12.212666	0.77098924	0.29
-11.601981	12.208689	0.77296585	0.31
-11.643232	12.214703	0.77395844	0.48
-11.70174	12.200726	0.77492946	0.34
-11.766246	12.192749	0.77590346	0.27
-11.632803	11.973732	0.7677638	0.46
-11.686312	11.954754	0.7677318	0.33
-11.708831	11.902769	0.7676819	0.29
-11.707349	11.826779	0.76561946	0.38
-11.697616	11.778784	0.7635826	0.35
-11.763126	11.771807	0.76555645	0.36
-11.857625	11.794837	0.7685461	0.54
-11.928128	11.792863	0.7695224	0.53
-11.996636	11.787888	0.77149665	0.51
-12.067147	11.783914	0.772471	0.53
-12.13665	11.779938	0.7744457	0.5
-12.197897	11.803956	0.7764464	0.52
-12.262409	11.792981	0.7774165	0.52
-12.342914	11.798009	0.77939504	0.51
-12.414418	11.794033	0.7813687	0.52
-12.480928	11.78406	0.78233874	0.52
-12.555433	11.782084	0.78431296	0.5
-12.630948	11.779112	0.7862858	0.5
-12.688194	11.797131	0.7872825	0.52
-12.763703	11.794157	0.78925526	0.5
-12.820215	11.77318	0.7902188	0.69
-12.902722	11.776209	0.7921942	0.3
-9.878823	8.8855715	0.6497137	0.72
-9.923334	8.870592	0.6496849	0.37
-13.155231	11.788295	0.7991207	0.29
-9.7081585	8.588559	0.6385118	0.59
-9.759665	8.58158	0.63948715	0.21
-13.351502	11.780365	0.8030481	0.62
-13.43201	11.778394	0.80501914	0.38
-9.954185	8.593652	0.64442813	0.69
-9.9807	8.562667	0.6443908	0.51
-13.568292	11.713451	0.8069163	0.25
-13.591806	11.660466	0.80686194	0.22
-9.719041	8.198635	0.62915874	0.58
-10.160488	8.529739	0.6482959	0.27
-10.31498	8.608785	0.65331066	0.36
-10.337491	8.573799	0.6532708	0.52
-22.726652	19.084526	1.2072412	0.42
-22.689926	18.992523	1.2041742	0.37
-22.713455	18.891544	1.2030793	0.15
-10.382296	8.421843	0.65111613	0.65
-10.424813	8.402862	0.65108293	0.31
-22.70405	18.525585	1.1947658	0.42
-22.708584	18.4106	1.1916642	0.36
-22.708117	18.292616	1.1895615	0.42
-22.687387	18.21662	1.1865022	0.36
-22.683918	18.097631	1.1843991	0.42
-22.70245	17.995651	1.1823034	0.36
-22.702982	17.880665	1.1802021	0.38
-22.695513	17.759678	1.177098	0.41
-22.705044	17.652695	1.1750003	0.36
-22.708574	17.541708	1.1729008	0.41
-22.668848	17.453709	1.1698365	0.46
-22.700373	17.36573	1.1687473	0.28
-22.810888	17.337769	1.1706837	0.28
-22.79242	17.211779	1.1675777	0.43
-22.735962	17.056782	1.1624589	0.36
-22.695501	16.914787	1.1583458	0.35
-22.672037	16.786795	1.155239	0.35
-22.657307	16.720798	1.1531848	0.35
-22.658836	16.612814	1.1510868	0.31
-22.657373	16.501827	1.1489868	0.26
-22.689898	16.41785	1.1478989	0.41
-22.700424	16.317867	1.1458042	0.36
-22.696957	16.20788	1.1437052	0.38
-22.704489	16.105896	1.1416093	0.38
-22.690756	16.0429	1.1395565	0.38
-22.684288	15.931912	1.1374571	0.38
-22.693815	15.832929	1.1353626	0.38
-22.697348	15.729944	1.1332664	0.39
-22.692879	15.621958	1.1311682	0.4
-22.697409	15.520972	1.1290731	0.38
-22.705942	15.421988	1.1279781	0.4
-22.672207	15.347988	1.1249219	0.41
-22.678743	15.248003	1.1238263	0.41
-22.678268	15.146016	1.1217312	0.41
-22.679798	15.045032	1.119636	0.4
-22.68933	14.949048	1.1175424	0.38
-22.696861	14.852063	1.1164483	0.38
-22.662128	14.779063	1.1133927	0.39
-22.66366	14.679077	1.1112977	0.41
-22.670189	14.583093	1.1102043	0.41
-22.674719	14.486108	1.1081107	0.34
-22.68225	14.391123	1.1070174	0.44
-22.68578	14.294139	1.1049235	0.42
-22.676313	14.18915	1.102827	0.43
-22.651583	14.124152	1.1007744	0.39
-22.65611	14.029167	1.0986816	0.4
-22.644642	13.924177	1.096585	0.34
-22.65617	13.834195	1.0954938	0.39
-22.654701	13.736208	1.0933998	0.38
-22.662231	13.644224	1.0913075	0.26
-22.681755	13.560244	1.0902183	0.43
-22.672022	13.5062475	1.0891696	0.36
-22.649555	13.397256	1.0870725	0.45
-22.668081	13.313274	1.085983	0.38
-22.667618	13.217288	1.0838892	0.46
-22.668144	13.123302	1.0817969	0.38
-22.674671	13.033318	1.0807056	0.38
-22.680202	12.942332	1.0796138	0.38
-22.65047	12.878332	1.0775626	0.46
-22.655	12.787348	1.0754707	0.38
-22.660532	12.697363	1.0743792	0.48
-22.666058	12.608377	1.0732884	0.31
-22.660593	12.51239	1.071195	0.48
-22.676117	12.429407	1.0701057	0.32
-22.662647	12.330418	1.0680121	0.49
-22.671913	12.289429	1.0669671	0.32
-22.655445	12.189438	1.0648735	0.49
-22.675972	12.109456	1.0647843	0.31
-22.658503	12.009466	1.0616906	0.49
-22.668032	11.924481	1.0606006	0.31
-22.658562	11.8294935	1.0595082	0.5
-22.696087	11.759516	1.0594213	0.41
-22.812338	11.775553	1.0623888	0.42
-22.96785	11.766603	1.0673141	0.34
-23.13136	11.760657	1.072239	0.48
-23.253872	11.733702	1.0751595	0.35
-23.239403	11.635712	1.0730652	0.23
-23.63189	11.742824	1.0860087	0.4
-23.772135	11.767865	1.0909748	0.38
-23.945648	11.761923	1.0958948	0.39
-24.117155	11.754979	1.1008145	0.38
-24.279667	11.742033	1.1057315	0.38
-24.461178	11.737093	1.1106486	0.36
-24.643686	11.732152	1.1165651	0.36
-24.825195	11.725212	1.1214799	0.39
-24.990446	11.75626	1.1274412	0.38
-25.173956	11.748322	1.1323538	0.34
-25.362463	11.742382	1.1382662	0.34
-25.550978	11.733445	1.1431752	0.37
-25.762486	11.735513	1.1500857	0.32
-25.956993	11.728576	1.155994	0.38
-26.147507	11.71764	1.1608996	0.33
-26.318752	11.746689	1.1668557	0.38
-26.518265	11.737755	1.1727593	0.36
-26.72778	11.731823	1.1786615	0.35
-26.947289	11.729894	1.1855633	0.34
-27.151798	11.71996	1.1914632	0.35
-27.35731	11.709026	1.1983613	0.35
-27.58182	11.705099	1.2042582	0.36
-27.778063	11.739157	1.2112083	0.35
-28.010578	11.735231	1.2181016	0.32
-28.251087	11.734307	1.2259945	0.37
-28.4816	11.727382	1.2328851	0.36
-28.70711	11.717455	1.2397745	0.32
-28.95162	11.713533	1.2466618	0.4
-22.891748	9.147995	1.0245777	0.27
-22.89701	9.109003	1.0235325	0.33
-22.989532	9.06404	1.0264416	0.32
-29.9074	11.727835	1.2762518	0.36
-30.148912	11.715912	1.2841309	0.32
-30.405422	11.7079935	1.2920076	0.36
-22.659678	8.609009	1.0100882	0.23
-22.717207	8.550037	1.0109966	0.46
-31.207693	11.742242	1.3166853	0.28
-31.451208	11.723321	1.324555	0.34
-31.73372	11.717411	1.3334212	0.34
-32.01223	11.7085	1.3412858	0.33
-32.31374	11.706594	1.3511477	0.28
-32.616253	11.70269	1.3600066	0.35
-32.8865	11.742769	1.3689287	0.28
-33.21601	11.744871	1.3797817	0.38
-22.783438	7.936163	1.0042771	0.17
-22.778963	7.8561745	1.0031885	0.5
-23.158459	7.909287	1.0160736	0.25
-23.297983	7.876337	1.0199717	0.38
-24.564413	8.226684	1.0637854	0.39
-35.154816	11.765474	1.4409225	0.2
-35.429337	11.735563	1.4487635	0.34
-35.76785	11.725671	1.4595976	0.32
-36.112366	11.714779	1.4704275	0.28
-24.044838	7.679609	1.0414001	0.18
-24.06437	7.603627	1.0413034	0.54
-37.04065	11.701069	1.4999859	0.22
-37.274174	11.648149	1.5068183	0.31
-37.551693	11.608241	1.5146451	0.34
-37.857216	11.57434	1.5244656	0.32
-38.175735	11.542443	1.5342821	0.31
-38.54325	11.52356	1.5450907	0.33
-38.96876	11.520691	1.5588903	0.31
-39.496	11.610842	1.5767497	0.29
-40.212494	11.687051	1.6005054	0.26
-40.785	11.718223	1.6192756	0.21
-41.110527	11.673329	1.6290728	0.17
-33.126614	9.276208	1.3480135	0.16
-31.437805	8.587788	1.287	0.51
-57.12837	15.588705	2.1831548	0.2
-57.12593	15.396729	2.1809342	0.18
-57.116493	15.202751	2.178714	0.13
-57.155052	15.022785	2.1784873	0.14
-32.27217	8.336084	1.311311	0.25
-33.905613	8.649543	1.3669119	0.14
-34.055145	8.575601	1.3707539	0.14
-31.316574	7.8278666	1.2751591	0.19
-31.149122	7.6828365	1.2690656	0.0
-57.43213	14.046994	2.1782184	0.0
-57.52869	13.880045	2.1799765	0.06
-32.51466	7.7032557	1.3134427	0.16
-32.529198	7.6002765	1.3123122	0.26
-32.440742	7.473269	1.3082016	0.25
-32.687996	7.4773445	1.3160889	0.22
-32.788536	7.3933883	1.3189399	0.31
-57.134808	12.751071	2.1568253	0.21
-57.11637	12.56009	2.154606	0.17
-57.091934	12.368108	2.1523883	0.37
-57.089497	12.182132	2.150167	0.19
-57.104057	11.999159	2.1489403	0.37
-57.088345	11.902166	2.1478312	0.19
-57.104904	11.720195	2.1476045	0.38
-57.302456	11.5752735	2.152336	0.11
-58.306976	11.589576	2.184876	0.11
-59.96747	11.727059	2.2402527	0.34
-60.095024	11.558119	2.243987	0.0
-61.05255	11.545409	2.2745156	0.12
-62.88976	11.7929325	2.3369415	0.28
-62.92932	11.597968	2.3366854	0.0
-63.877857	11.567258	2.3671954	0.0
-65.79935	11.704819	2.4314466	0.0
-61.344097	10.711604	2.2783585	0.0
-63.034595	10.8061	2.334666	0.0
-68.06098	11.452531	2.5040562	0.0
-70.45218	11.744212	2.5842712	0.0
-70.75975	11.568327	2.5929074	0.0
-71.982285	11.538696	2.6332855	0.05
-73.6258	11.567186	2.6875331	0.0
-74.73135	11.502524	2.7239232	0.07
-76.644875	11.553092	2.787068	0.0
-65.4578	9.651976	2.406076	0.0
-65.554085	9.562015	2.4089177	0.0
-65.58465	9.358049	2.4086483	0.0
-65.54723	9.144065	2.4063983	0.0
-65.032814	8.864946	2.387296	0.0
-65.10439	8.667993	2.3890142	0.0
-65.90294	8.565246	2.4145	0.0
-66.35522	8.519386	2.429224	0.0
-64.32384	8.053836	2.3596163	0.0
-64.5614	7.87893	2.3662803	0.0
-64.67297	7.6879873	2.3689845	0.0
-64.97154	7.5180984	2.3776245	0.0
-64.80512	7.2940764	2.3714197	0.0
-64.976685	7.1091514	2.3761013	0.0
-64.90298	6.998143	2.3729951	0.0
-64.84955	6.788154	2.3697524	0.0
-65.29412	6.628307	2.3843324	0.0
-65.52068	6.4453974	2.390988	0.0
-65.59826	6.2464457	2.3926947	0.0
-65.49883	6.0314426	2.3884661	0.0
-68.44837	6.0883164	2.4861102	0.0
-68.51724	5.771376	2.4866672	0.0
-65.50884	5.311537	2.3855298	0.0
-67.5844	5.2681603	2.4544666	0.0
-67.55598	5.0541787	2.4522023	0.0
-32.307972	-2.4462862	1.3441995	0.37
-32.372208	-2.5032957	1.3472837	0.39
-32.29469	-2.6012578	1.3443358	0.2
-31.669186	-2.6520624	1.3230748	0.24
-31.684666	-2.7560503	1.3241776	0.52
-32.21412	-2.9051855	1.3435748	0.16
-32.0406	-2.99212	1.3375684	0.31
-31.932844	-3.0330815	1.3335525	0.38
-31.945318	-3.1370687	1.3346531	0.28
-31.770805	-3.223002	1.3296447	0.21
-31.687288	-3.3169627	1.3266883	0.42
-31.778757	-3.4279735	1.3298336	0.22
-31.349257	-3.4838347	1.3156712	0.31
-31.276737	-3.576798	1.3137186	0.35
-31.364971	-3.6368153	1.316816	0.39
-31.329453	-3.7347894	1.3158859	0.19
-31.149939	-3.8137217	1.310867	0.34
-31.128414	-3.9117005	1.3099433	0.38
-31.732862	-4.089855	1.3314018	0.23
-32.057323	-4.23493	1.3436916	0.27
-32.176792	-4.3549485	1.347857	0.18
-57.05261	-7.7799535	2.2132754	0.15
-57.030064	-7.960923	2.2134273	0.19
-57.058514	-8.148908	2.2146103	0.3
-57.034966	-8.329877	2.214761	0.16
-41.429382	-6.1984715	1.6730971	0.2
-40.638897	-6.213231	1.6457157	0.18
-39.80842	-6.2169785	1.6183041	0.41
-39.018703	-6.157748	1.5908573	0.25
-38.253227	-6.163516	1.5644791	0.25
-37.502743	-6.1652884	1.5391047	0.27
-36.79526	-6.170072	1.5157539	0.26
-36.111782	-6.174864	1.4924146	0.29
-35.4413	-6.1776595	1.4700799	0.3
-34.827816	-6.185472	1.4487776	0.29
-34.342087	-6.1563277	1.4325076	0.28
-33.667614	-6.1481237	1.4091603	0.23
-32.99613	-6.13492	1.3868097	0.27
-32.411655	-6.1347423	1.3665138	0.23
-32.26514	-6.2136846	1.3625064	0.41
-32.17562	-6.3026433	1.3605361	0.38
-31.67714	-6.3104897	1.3432896	0.29
-31.087421	-6.2463183	1.3229358	0.29
-31.010904	-6.333281	1.3209696	0.45
-30.989388	-6.4322596	1.3210413	0.26
-20.883112	-4.4994526	0.9662726	0.54
-28.798994	-6.2706103	1.2457877	0.2
-28.469261	-6.2475123	1.2345997	0.34
-28.03978	-6.2483788	1.22038	0.34
-27.632292	-6.2512517	1.2071728	0.36
-27.252802	-6.2571335	1.1939822	0.32
-26.902313	-6.2680225	1.1828104	0.41
-26.888802	-6.3560038	1.1828748	0.34
-26.87728	-6.442986	1.1829392	0.45
-26.866524	-6.4859757	1.1829683	0.18
-26.27206	-6.4337993	1.1626183	0.48
-25.034647	-6.219448	1.1198039	0.38
-24.829151	-6.253379	1.1127241	0.38
-24.491667	-6.253273	1.101548	0.34
-24.190176	-6.2591777	1.0913953	0.5
-23.580713	-6.183998	1.0710171	0.19
-23.259985	-6.140905	1.0598152	0.47
-23.300474	-6.2319016	1.0619078	0.38
-23.03198	-6.239816	1.052773	0.43
-22.760494	-6.2457294	1.0436347	0.25
-22.574995	-6.272665	1.0385578	0.53
-22.598478	-6.356658	1.0396354	0.34
-22.570974	-6.4276366	1.0396757	0.46
-22.578217	-6.468632	1.0397112	0.36
-22.5777	-6.5456185	1.0407704	0.49
-22.58819	-6.627608	1.0418389	0.36
-22.571676	-6.7005897	1.0418862	0.55
-22.593163	-6.785581	1.0439626	0.34
-22.560652	-6.8545594	1.0429981	0.45
-22.570143	-6.936548	1.0440655	0.35
-22.569386	-6.9755406	1.0450948	0.46
-22.564869	-7.052526	1.0451509	0.44
-22.572353	-7.133515	1.0462162	0.36
-22.564848	-7.211498	1.0472711	0.62
-10.1405115	-3.3442035	0.59768283	0.24
-10.108011	-3.3701854	0.59668213	0.41
-10.09327	-3.3841763	0.5966832	0.36
-10.06777	-3.4121604	0.5956877	0.36
-10.052265	-3.4431465	0.5956997	0.63
-9.645795	-3.3440301	0.5814033	0.18
-9.459317	-3.3169715	0.5752793	0.33
-9.447809	-3.346959	0.5752924	0.47
-9.431312	-3.3759463	0.57430196	0.56
-22.551233	-7.9263706	1.0547976	0.23
-22.560719	-8.01036	1.0558649	0.37
-22.547205	-8.086341	1.0569135	0.6
-9.825038	-3.6380148	0.5906993	0.18
-9.772537	-3.6549923	0.5886802	0.32
-9.732035	-3.6759722	0.58767056	0.44
-9.713546	-3.7059574	0.5876793	0.23
-9.337819	-3.584855	0.57438356	0.64
-9.308324	-3.6088383	0.5733818	0.27
-9.28882	-3.6358237	0.57338774	0.28
-9.288326	-3.6708145	0.57340974	0.35
-9.256833	-3.693797	0.572406	0.55
-9.51631	-3.8288543	0.5826438	0.19
-25.375973	-10.050923	1.1719005	0.16
-25.256231	-10.050886	1.1678344	0.26
-25.009745	-10.045808	1.1606945	0.21
-22.776001	-9.331206	1.0789417	0.61
-22.717495	-9.392177	1.0779526	0.28
-22.52701	-9.399115	1.0718513	0.32
-22.4905	-9.468091	1.0718797	0.34
-22.538738	-9.530097	1.0739506	0.36
-22.541222	-9.615083	1.0760123	0.39
-22.536709	-9.698068	1.0770682	0.38
-22.525198	-9.778051	1.077118	0.41
-22.533686	-9.867039	1.0791852	0.4
-22.526173	-9.949022	1.0802386	0.48
-22.538414	-9.997019	1.0812792	0.38
-22.5389	-10.083005	1.0823394	0.41
-22.531391	-10.165989	1.0833931	0.41
-22.534874	-10.252975	1.0844556	0.39
-22.533367	-10.339962	1.0855153	0.39
-22.519854	-10.419945	1.086563	0.38
-22.513342	-10.503928	1.0876173	0.39
-22.525583	-10.552924	1.0886582	0.41
-22.525068	-10.63991	1.0897179	0.4
-22.51656	-10.723894	1.0907707	0.39
-22.526045	-10.815884	1.0918394	0.39
-22.52653	-10.903868	1.0939	0.4
-22.51302	-10.985852	1.0939482	0.39
-22.509508	-11.072836	1.0960056	0.39
-22.511755	-11.11883	1.0960382	0.45
-22.520239	-11.211818	1.0981064	0.37
-22.517727	-11.299803	1.0991647	0.46
-12.032729	-6.175194	0.69562477	0.34
-11.958234	-6.1861663	0.69258666	0.45
-11.860752	-6.1861315	0.6895277	0.46
-11.752264	-6.179094	0.68645746	0.65
-11.444545	-6.045013	0.67518705	0.3
-11.445053	-6.0930033	0.67521703	0.18
-11.511537	-6.1740084	0.6793076	0.41
-11.436046	-6.181979	0.67726636	0.45
-11.346555	-6.1819477	0.67421144	0.46
-11.260064	-6.182917	0.6711589	0.44
-11.176571	-6.1848855	0.6691086	0.48
-11.097831	-6.1658616	0.66604847	0.58
-10.9943495	-6.156826	0.66297895	0.35
-10.968848	-6.1888094	0.6629825	0.49
-10.972345	-6.236801	0.6630137	0.38
-10.974845	-6.284791	0.6640442	0.47
-10.976338	-6.331781	0.6650734	0.36
-10.982589	-6.358777	0.6660936	0.53
-10.961093	-6.3937616	0.66610116	0.57
-10.889599	-6.3997345	0.66405994	0.7
-10.994087	-6.50675	0.6681895	0.21
-11.010585	-6.5637436	0.6702339	0.55
-11.636988	-6.9748836	0.6958733	0.18
-11.627488	-7.0198703	0.6968944	0.52
-10.509898	-6.3885984	0.65181416	0.22
-10.435408	-6.39057	0.64976805	0.69
-9.955972	-6.150446	0.631322	0.32
-9.907492	-6.166424	0.63030034	0.52
-9.835994	-6.166397	0.6282545	0.5
-9.770504	-6.170372	0.6262147	0.5
-9.707016	-6.1753473	0.6241766	0.5
-9.655274	-6.1653304	0.6221374	0.5
-9.581787	-6.163303	0.62008876	0.49
-9.512286	-6.162277	0.6180431	0.5
-9.440806	-6.16125	0.61599606	0.51
-9.385304	-6.1682267	0.6149639	0.5
-9.289829	-6.1511946	0.61189187	0.46
-9.266328	-6.17818	0.61089176	0.38
-9.2585745	-6.194173	0.6118957	0.49
-9.275068	-6.247167	0.61293644	0.38
-9.260577	-6.2811546	0.61294603	0.47
-9.271075	-6.331147	0.6139811	0.38
-9.211586	-6.3351235	0.6129441	0.54
-9.1440935	-6.3330984	0.6108984	0.37
-9.101351	-6.3260837	0.60886616	0.37
-9.035862	-6.325058	0.6078221	0.37
-8.968371	-6.322033	0.60577554	0.38
-8.91588	-6.329012	0.6037444	0.37
-8.855389	-6.3299875	0.6027045	0.39
-8.799896	-6.333966	0.60066956	0.39
-8.730417	-6.32894	0.5986201	0.39
-8.683669	-6.316925	0.5965821	0.41
-8.625177	-6.3179016	0.59554327	0.41
-8.57768	-6.325881	0.5945155	0.41
-8.389212	-6.2338285	0.5873377	0.38
-8.213745	-6.1497793	0.5801728	0.34
-8.169247	-6.15776	0.5791467	0.49
-8.117764	-6.1617384	0.5781136	0.48
-8.076023	-6.151725	0.57607967	0.5
-8.02653	-6.155704	0.5750478	0.51
-7.969041	-6.1536818	0.57300717	0.51
-7.916547	-6.15466	0.5719715	0.51
-7.8610597	-6.153639	0.5699325	0.51
-7.8145666	-6.1586194	0.56890297	0.52
-7.763075	-6.159598	0.5678677	0.51
-7.727334	-6.152585	0.56683916	0.5
-7.670848	-6.149564	0.5647981	0.52
-7.618352	-6.1485424	0.5637609	0.41
-7.547863	-6.1335173	0.5617037	0.55
-7.532373	-6.1615047	0.56170744	0.34
-7.5148773	-6.187492	0.5617087	0.54
-7.551116	-6.235495	0.5637592	0.34
-7.5336175	-6.2614822	0.56376046	0.52
-7.536128	-6.3044734	0.56478465	0.34
-7.5336246	-6.3424644	0.5648027	0.5
-7.517137	-6.3704505	0.56580555	0.58
-7.5506206	-6.4374495	0.5678642	0.51
-7.469143	-6.4124227	0.56479335	0.71
-7.352407	-6.3363914	0.56067085	0.38
-7.449904	-6.458404	0.56580347	0.16
-7.404398	-6.460385	0.56477207	0.16
-7.3489137	-6.4553638	0.56272984	0.1
-7.3054185	-6.4593453	0.56170076	0.09
-7.2589335	-6.4613256	0.56066835	0.0
-7.210449	-6.4613066	0.5586335	0.12
-7.0762157	-6.4062634	0.5545084	0.23
-7.024729	-6.4022436	0.5524691	0.7
-7.147204	-6.5492606	0.55963284	0.19
-6.9817357	-6.445216	0.5524597	0.14
-6.925251	-6.436194	0.55141395	0.1
-6.549567	-6.1231093	0.53398114	0.27
-6.520085	-6.1360936	0.5339659	0.33
-6.483583	-6.141077	0.53294146	0.48
-6.435097	-6.1360583	0.53090304	0.47
-6.4046073	-6.1470423	0.5308859	0.48
-6.368114	-6.1520257	0.5298613	0.5
-6.316623	-6.143006	0.5288185	0.51
-6.284882	-6.132994	0.52778983	0.49
-6.2503858	-6.1389785	0.526767	0.48
-6.2079	-6.137961	0.5257347	0.49
-6.172409	-6.142945	0.52471054	0.5
-6.1329184	-6.1439276	0.52368134	0.5
-6.092431	-6.1439104	0.5226508	0.46
-6.054935	-6.1458936	0.52162343	0.48
-6.0281987	-6.139884	0.5206003	0.48
-5.984706	-6.135866	0.5195654	0.46
-5.9432178	-6.133848	0.51853293	0.61
-5.887719	-6.1168284	0.5164824	0.4
-5.8372397	-6.1058087	0.51543856	0.39
-5.7977386	-6.103792	0.5144074	0.43
-5.79526	-6.140783	0.51542336	0.3
-5.779497	-6.142776	0.5144122	0.45
-5.753023	-6.1557612	0.5143982	0.43
-5.7325215	-6.172748	0.51439065	0.43
-5.720018	-6.197737	0.5143931	0.39
-5.697543	-6.2147236	0.5143839	0.41
-5.6730447	-6.22771	0.5143713	0.47
-5.6552997	-6.2287025	0.513358	0.43
-5.6528	-6.264693	0.5143734	0.36
-5.6313004	-6.28068	0.5143645	0.57
-5.6008096	-6.287666	0.5133441	0.4
-5.592324	-6.318655	0.51435244	0.38
-5.616812	-6.3836513	0.5164028	0.23
-5.6083198	-6.4146404	0.5174111	0.59
-5.6215644	-6.448639	0.51843786	0.65
-5.591071	-6.4556246	0.5174174	0.58
-5.548584	-6.449607	0.5163813	0.57
-5.5091085	-6.4475904	0.5153495	0.65
-5.616582	-6.6066027	0.5225102	0.62
-5.4650984	-6.477565	0.51532936	0.0
-5.5016103	-6.5605626	0.518398	0.0
-5.0782113	-6.4374027	0.5050033	0.54
-5.027733	-6.4183836	0.50395375	0.74
-5.115218	-6.5643926	0.50909334	0.39
-5.0127378	-6.481364	0.50497156	0.0
-4.504872	-6.250182	0.48744926	0.24
-4.42339	-6.184159	0.48335117	0.26
-4.349914	-6.1281366	0.48026422	0.42
-4.285424	-6.082116	0.47818923	0.39
-4.2636957	-6.074107	0.47716743	0.34
-4.2362094	-6.0770936	0.47714585	0.49
-4.2337008	-6.112085	0.47815993	0.27
-4.2112184	-6.122073	0.47714576	0.41
-4.181731	-6.122059	0.47712106	0.43
-4.1532426	-6.123046	0.47609758	0.44
-4.12075	-6.1180315	0.47506797	0.42
-4.1059976	-6.117025	0.4750551	0.43
-4.0825014	-6.124012	0.47503853	0.43
-4.0500035	-6.117998	0.4740083	0.43
-4.0225325	-6.120985	0.4729865	0.42
-3.9950376	-6.1219716	0.47296366	0.41
-3.9625483	-6.1159573	0.47193334	0.43
-3.946808	-6.1139503	0.47191906	0.43
-3.9232974	-6.1189384	0.47090134	0.42
-3.8968294	-6.122925	0.47088066	0.43
-3.8663256	-6.1179113	0.46985236	0.43
-3.8398376	-6.119898	0.46983066	0.42
-3.8083572	-6.1148844	0.4688014	0.41
-3.790855	-6.1288733	0.4687929	0.43
-3.7681177	-6.115865	0.4677674	0.43
-3.7416246	-6.116852	0.46774513	0.43
-3.7051382	-6.102837	0.46670726	0.55
-3.6746526	-6.0978236	0.4656787	0.45
-3.6541514	-6.1068125	0.46566516	0.3
-3.6166701	-6.090797	0.4646254	0.52
-3.6141796	-6.1287885	0.46564078	0.34
-3.6204107	-6.157786	0.46665958	0.41
-3.6169314	-6.195777	0.4676742	0.4
-3.6144295	-6.2337685	0.46868968	0.39
-3.6249347	-6.2937617	0.47072667	0.28
-3.6124263	-6.315752	0.47072613	0.44
-3.6009424	-6.341741	0.47172835	0.64
-3.592199	-6.3497357	0.47172454	0.35
-3.5587065	-6.338722	0.4706904	0.69
-3.4472532	-6.2006946	0.4645292	0.38
-3.5857103	-6.4727106	0.4747766	0.09
-3.6491911	-6.6237125	0.4809026	0.41
-3.6457076	-6.665704	0.48191953	0.23
-3.643191	-6.7066956	0.4829368	0.23
-3.649458	-6.7426925	0.48395935	0.18
-3.647957	-6.787684	0.48497945	0.28
-3.6384618	-6.819674	0.48598656	0.11
-3.6439686	-6.8786664	0.4880195	0.0
-3.6284626	-6.8996563	0.48801622	0.0
-3.6249697	-6.9436474	0.48903432	0.0
-3.6144786	-6.9756374	0.49004066	0.0
-3.6367238	-7.0406365	0.49209106	0.0
-3.6322343	-7.084627	0.49410844	0.06
-3.1568553	-6.3665247	0.46435207	0.47
-3.1483684	-6.3985157	0.4643597	0.69
-3.158868	-6.4655085	0.46740067	0.0
-3.0961409	-6.3724947	0.46330124	0.0
-3.5485153	-7.2735596	0.4981282	0.0
-3.596003	-7.4185586	0.50323975	0.0
-3.590511	-7.4645495	0.50425756	0.0
-3.5280323	-7.4005313	0.50117266	0.0
-2.962694	-6.3564334	0.46017525	0.0
-2.9469454	-6.349426	0.4601579	0.0
-2.9124715	-6.3314123	0.45911863	0.0
-2.8949707	-6.344402	0.4591092	0.0
-2.8764794	-6.356391	0.45909837	0.0
-2.8469925	-6.3463783	0.45806727	0.0
-2.825494	-6.351367	0.45805043	0.0
-2.7999997	-6.3483553	0.45702618	0.0
-2.7952611	-6.3643503	0.45802954	0.07
-2.6193101	-6.097307	0.44674405	0.33
-2.5888393	-6.0832944	0.44570976	0.47
-2.5783322	-6.108285	0.44671205	0.25
-2.5548546	-6.1082735	0.44569072	0.53
-2.5333545	-6.1102624	0.44567212	0.4
-2.5196106	-6.105256	0.44565722	0.5
-2.5041301	-6.122246	0.4456512	0.38
-2.473623	-6.1032333	0.44461432	0.48
-2.4561474	-6.116223	0.44460458	0.38
-2.4296463	-6.1062117	0.44357562	0.5
-2.4061687	-6.1051993	0.4435537	0.39
-2.3934188	-6.101194	0.4435401	0.51
-2.379914	-6.1201844	0.44353685	0.39
-2.3484457	-6.1011715	0.4424989	0.5
-2.3299475	-6.109161	0.44248578	0.38
-2.306467	-6.107149	0.44246328	0.5
-2.2859585	-6.1091385	0.4424454	0.39
-2.2604895	-6.1031265	0.44141912	0.49
-2.2557237	-6.1161227	0.441421	0.38
-2.2272317	-6.10011	0.4413871	0.48
-2.2107472	-6.1141	0.44137865	0.38
-2.183266	-6.101088	0.44034708	0.48
-2.1637595	-6.1050773	0.440331	0.38
-2.141277	-6.104066	0.4403098	0.47
-2.1237888	-6.115056	0.440299	0.38
-2.1020446	-6.0870495	0.4382653	0.48
-2.084567	-6.099038	0.43925497	0.38
-2.063076	-6.0990276	0.4382351	0.48
-2.0375736	-6.0870166	0.43820563	0.37
-2.0170803	-6.0890064	0.4371876	0.47
-2.002594	-6.107996	0.43818352	0.38
-1.9788613	-6.0739884	0.43714485	0.48
-1.9583632	-6.0749784	0.4361263	0.39
-1.9388677	-6.0789676	0.43611017	0.38
-1.9153992	-6.0749564	0.4360864	0.51
-1.8989016	-6.0869465	0.43607694	0.36
-1.8993992	-6.146939	0.438107	0.35
-1.9009051	-6.2119308	0.4401406	0.29
-1.914149	-6.2799287	0.44218656	0.25
-1.8846672	-6.257917	0.44114843	0.59
-1.8771586	-6.2969084	0.4421609	0.36
-1.8726678	-6.347899	0.44418225	0.36
-1.8481811	-6.339888	0.44315568	0.41
-1.8207048	-6.3238764	0.4431223	0.48
-1.7972078	-6.316866	0.44209707	0.45
-1.7914666	-6.3328605	0.44309983	0.3
-1.7639678	-6.312849	0.44206434	0.49
-1.7504851	-6.33884	0.44206497	0.33
-1.7259864	-6.3278284	0.4420368	0.44
-1.7075018	-6.3378186	0.44202477	0.36
-1.6820234	-6.3258076	0.44099513	0.45
-1.6645161	-6.3357973	0.440984	0.37
-1.6507808	-6.3267913	0.44096673	0.48
-1.6352824	-6.344782	0.44096154	0.38
-1.6107935	-6.3337708	0.44093326	0.5
-1.5913059	-6.3397603	0.4409183	0.39
-1.5648277	-6.322749	0.4398851	0.51
-1.5463384	-6.3317394	0.43987256	0.4
-1.5335796	-6.3217335	0.4398556	0.53
-1.5180855	-6.340724	0.439851	0.39
-1.4946158	-6.3347125	0.43982616	0.41
-1.4741286	-6.3367023	0.4398082	0.42
-1.4506367	-6.326692	0.43878126	0.53
-1.4331369	-6.3376827	0.43877068	0.39
-1.4116379	-6.333672	0.4387487	0.42
-1.4038919	-6.3436675	0.43874666	0.41
-1.3834071	-6.345657	0.43872872	0.41
-1.3569332	-6.325646	0.4376938	0.52
-1.3394333	-6.3366365	0.43768325	0.38
-1.3129412	-6.3126254	0.43664616	0.5
-1.2974466	-6.3326154	0.43764222	0.39
-1.2857192	-6.32961	0.43762976	0.5
-1.2682185	-6.3406	0.43761927	0.37
-1.2427286	-6.3195896	0.43658462	0.49
-1.2262495	-6.33858	0.43657926	0.39
-1.2037581	-6.3295693	0.43655366	0.49
-1.1852596	-6.33656	0.4365402	0.39
-1.1647605	-6.3345494	0.4365201	0.49
-1.1540343	-6.3355436	0.43651068	0.39
-1.1335366	-6.333534	0.4364906	0.51
-1.1140522	-6.338524	0.43647516	0.4
-1.0905524	-6.3215137	0.43544436	0.5
-1.0730664	-6.335504	0.43543553	0.4
-1.0525821	-6.335494	0.43541655	0.51
-1.0320888	-6.3334837	0.43539646	0.39
-1.0213498	-6.3314786	0.43538544	0.5
-1.0028571	-6.339469	0.43537256	0.38
-0.9773796	-6.3144584	0.43433556	0.56
-0.9188936	-6.112447	0.4271731	0.42
-0.8933977	-6.078437	0.42513108	0.35
-0.87491655	-6.084427	0.42511696	0.4
-0.85643464	-6.0904164	0.42610282	0.29
-0.8446893	-6.078412	0.4250854	0.41
-0.82618564	-6.079403	0.42506856	0.43
-0.8077137	-6.087393	0.42505556	0.42
-0.7902194	-6.096383	0.42504403	0.42
-0.77073306	-6.0953736	0.42502522	0.35
-0.74724597	-6.0693636	0.42398915	0.49
-0.7424977	-6.0983586	0.42500043	0.34
-0.7210197	-6.086349	0.42497382	0.54
-0.70350844	-6.0913396	0.42496017	0.33
-0.6830358	-6.0863304	0.42393827	0.45
-0.6665371	-6.1013203	0.42493105	0.42
-0.64405715	-6.080311	0.42389855	0.44
-0.6265467	-6.0853014	0.4238849	0.44
-0.6178078	-6.092297	0.42388058	0.44
-0.5983344	-6.093287	0.42386296	0.34
-0.5788472	-6.090277	0.42384312	0.44
-0.56133944	-6.096268	0.4238301	0.43
-0.5418535	-6.093259	0.42381027	0.36
-0.5203755	-6.076249	0.42278087	0.52
-0.5058787	-6.1102395	0.42378613	0.34
-0.49412096	-6.087235	0.42376247	0.44
-0.47663447	-6.1002254	0.42375338	0.34
-0.45615688	-6.090216	0.4227288	0.53
-0.43865398	-6.0982065	0.42371696	0.34
-0.4171743	-6.077197	0.4226853	0.45
-0.39869854	-6.0851874	0.42267257	0.44
-0.38893843	-6.076183	0.42265847	0.43
-0.37344557	-6.108174	0.423662	0.35
-0.35294855	-6.088165	0.4226318	0.45
-0.33447075	-6.096155	0.42261913	0.35
-0.31299576	-6.0721455	0.4215857	0.53
-0.2984831	-6.111136	0.42359427	0.34
-0.275994	-6.0671277	0.4215486	0.59
-0.26724866	-6.074123	0.42154446	0.39
-0.24877043	-6.0821137	0.4215319	0.4
-0.22928764	-6.075104	0.42150992	0.4
-0.21078546	-6.071095	0.42149055	0.46
-0.20129538	-6.204085	0.4255575	0.23
-0.18580638	-6.2590747	0.42757466	0.32
-0.16632365	-6.259065	0.42755687	0.66
-0.16157188	-6.335059	0.43059602	0.32
-0.1420833	-6.3350496	0.4305783	0.43
-0.122593574	-6.3340406	0.43056002	0.42
-0.10409434	-6.3450317	0.43054956	0.44
-0.084591985	-6.3340225	0.43052554	0.41
-0.065107726	-6.3370132	0.43050963	0.41
-0.05535848	-6.3320093	0.42949793	0.52
-0.035872195	-6.3329997	0.42948088	0.4
-0.016387843	-6.335991	0.429465	0.42
0.003106531	-6.327981	0.42944273	0.52
0.022595502	-6.324972	0.4294234	0.39
0.042082418	-6.323963	0.42940524	0.5
0.061560147	-6.3369536	0.42939526	0.39
0.07131199	-6.322949	0.42937833	0.5
0.09079466	-6.32894	0.4293643	0.39
0.110286504	-6.315931	0.42933917	0.47
0.12976871	-6.323921	0.42932636	0.38
0.14925571	-6.318912	0.42930594	0.47
0.16776346	-6.3349032	0.42929873	0.35
0.1775102	-6.3108997	0.42827588	0.46
0.19699444	-6.31689	0.42926198	0.36
0.21647933	-6.3138804	0.4292428	0.45
0.23596321	-6.307872	0.42822182	0.43
0.25544927	-6.3178625	0.42921036	0.41
0.274932	-6.309854	0.42818823	0.4
0.2934443	-6.3158445	0.42917532	0.41
0.30318502	-6.3118405	0.42816427	0.45
0.32266727	-6.3068314	0.42814398	0.37
0.34215036	-6.3048224	0.42812547	0.45
0.3616432	-6.318813	0.42911655	0.36
0.38112193	-6.3098044	0.4280939	0.43
0.39962766	-6.303796	0.42807394	0.42
0.4191118	-6.3037868	0.42805672	0.39
0.42884943	-6.298782	0.42804512	0.38
0.44833526	-6.300773	0.42802912	0.37
0.46782467	-6.305764	0.42801496	0.41
0.48731047	-6.306755	0.42799842	0.4
0.50581867	-6.3047466	0.42798093	0.38
0.5253022	-6.3037376	0.42796323	0.35
0.5438005	-6.2947288	0.4279416	0.39
0.55452955	-6.3037243	0.42793763	0.37
0.57401943	-6.3067145	0.4289224	0.38
0.59251624	-6.297707	0.4279008	0.36
0.6119896	-6.290698	0.42787954	0.36
0.6305017	-6.2916894	0.42786402	0.35
0.64998114	-6.28868	0.42784524	0.34
0.65972906	-6.291676	0.4278386	0.34
0.68021786	-6.3066664	0.42882994	0.35
0.69870174	-6.2926583	0.42780536	0.34
0.71818954	-6.2936497	0.4277891	0.34
0.73668385	-6.285641	0.42776823	0.36
0.7591673	-6.318631	0.42876902	0.17
0.7726597	-6.254625	0.42671818	0.58
0.7833879	-6.2596197	0.427712	0.48
0.7898828	-6.128616	0.4226259	0.26
0.8023764	-6.06561	0.4205763	0.4
0.8208659	-6.063601	0.42055902	0.39
0.8403345	-6.063592	0.42054215	0.38
0.85984373	-6.0775833	0.42153394	0.29
0.88133216	-6.1015735	0.42253023	0.34
0.8890645	-6.08257	0.42151183	0.45
0.9065703	-6.076562	0.42149305	0.44
0.9270592	-6.090553	0.42148414	0.34
0.94453955	-6.076545	0.42146045	0.45
0.963018	-6.070536	0.4214409	0.43
0.9855163	-6.1015267	0.42244095	0.35
1.0020075	-6.083519	0.4214157	0.45
1.0137341	-6.095514	0.42241317	0.35
1.031233	-6.087506	0.4223933	0.46
1.0507114	-6.088497	0.42237738	0.35
1.0652201	-6.06249	0.42134884	0.44
1.0887157	-6.0954804	0.4223496	0.36
1.1061783	-6.078472	0.4223242	0.46
1.1179389	-6.0974674	0.4223262	0.36
1.1354165	-6.0844593	0.42230332	0.44
1.1529253	-6.0794516	0.42228547	0.43
1.1744051	-6.092442	0.42327565	0.35
1.1928883	-6.0874343	0.422257	0.45
1.2113891	-6.086426	0.42324093	0.44
1.2288804	-6.077418	0.42222065	0.44
1.2416226	-6.0954127	0.4232214	0.34
1.2580947	-6.076405	0.42219567	0.46
1.2795924	-6.0913963	0.42318735	0.36
1.299074	-6.0913877	0.42317122	0.45
1.3155717	-6.07838	0.42314935	0.41
1.3380637	-6.0963707	0.4241422	0.35
1.3457932	-6.083367	0.4231276	0.45
1.3642923	-6.081359	0.4231111	0.43
1.3867694	-6.09535	0.42410156	0.36
1.40526	-6.091342	0.4240839	0.46
1.4267566	-6.103333	0.42407396	0.36
1.4402337	-6.072326	0.42304325	0.45
1.4637456	-6.096317	0.42403942	0.34
1.4724826	-6.090313	0.4240285	0.46
1.4929669	-6.094304	0.42501444	0.36
1.5094543	-6.080297	0.42399216	0.46
1.5309538	-6.091288	0.42498183	0.36
1.5504323	-6.0892797	0.42496487	0.47
1.5699227	-6.0892715	0.4249492	0.37
1.5776608	-6.0792675	0.4249366	0.59
1.6421559	-6.273249	0.43200946	0.39
1.6086423	-6.0452533	0.42388996	0.2
1.6171377	-6.000248	0.42185426	0.17
1.6356059	-5.99324	0.42183498	0.37
1.6511068	-5.9792323	0.4218136	0.36
1.6696056	-5.9772243	0.42179757	0.13
1.7003567	-6.062216	0.42482796	0.12
1.7268411	-6.088206	0.42582384	0.5
1.7523297	-6.110196	0.42681798	0.38
1.7657968	-6.0821896	0.4257894	0.49
1.7863032	-6.087181	0.42677653	0.39
1.8067843	-6.088173	0.4267612	0.52
1.8252892	-6.0851655	0.42674485	0.4
1.8400102	-6.09916	0.42774248	0.41
1.8605222	-6.104152	0.42772982	0.41
1.8789884	-6.095144	0.42770973	0.41
1.8994813	-6.0971355	0.4276952	0.41
1.9159685	-6.0841284	0.4276741	0.52
1.9374595	-6.08912	0.42766085	0.39
1.9539528	-6.0771127	0.42764044	0.53
1.9726872	-6.1051073	0.42864427	0.4
1.9891744	-6.0920997	0.4286233	0.41
2.009673	-6.0940914	0.42860898	0.41
2.0291677	-6.092084	0.42859292	0.41
2.0486479	-6.0880756	0.42857558	0.42
2.0701404	-6.0920677	0.428562	0.42
2.0848815	-6.106063	0.42956	0.42
2.0993705	-6.0870557	0.4295368	0.41
2.1218574	-6.0930476	0.42952386	0.42
2.1433473	-6.0960393	0.42950976	0.43
2.1598408	-6.0840316	0.42948967	0.42
2.1843238	-6.095023	0.43047863	0.43
2.2068255	-6.102015	0.43046653	0.42
2.2145603	-6.0930114	0.43045497	0.43
2.2350554	-6.0930037	0.43043986	0.43
2.2565358	-6.093995	0.4314247	0.43
2.2740219	-6.0839877	0.4304054	0.43
2.2995172	-6.0979795	0.4313959	0.44
2.3200083	-6.096971	0.43138033	0.43
2.327742	-6.087968	0.43136883	0.42
2.3482342	-6.08696	0.43135333	0.42
2.3717334	-6.0949516	0.43234158	0.42
2.3902063	-6.085944	0.43232238	0.42
2.4147027	-6.0959353	0.43231133	0.43
2.4291916	-6.077929	0.43228918	0.66
2.4416726	-6.0539227	0.43126458	0.38
2.4554136	-6.061918	0.43226004	0.42
2.4789028	-6.0679097	0.43224722	0.28
2.5644054	-6.2358904	0.43929633	0.39
2.6158955	-6.3118773	0.4423097	0.39
2.6323817	-6.2968707	0.44128853	0.51
2.6578784	-6.305862	0.4422767	0.4
2.6773508	-6.2968545	0.44225737	0.51
2.6911008	-6.30385	0.44225246	0.4
2.7145934	-6.306842	0.44323826	0.41
2.7320848	-6.294835	0.4432185	0.51
2.7615654	-6.3108263	0.44320875	0.39
2.7820652	-6.306818	0.4441922	0.42
2.8055456	-6.307811	0.44417694	0.42
2.8173	-6.309807	0.44417027	0.42
2.836777	-6.300799	0.4441513	0.41
2.8672674	-6.31879	0.4451425	0.42
2.8877435	-6.3117824	0.44512424	0.41
2.906254	-6.3037753	0.44510671	0.42
2.9227314	-6.2877684	0.44508538	0.51
2.9502103	-6.2967596	0.44607297	0.4
2.960972	-6.2967563	0.44606584	0.52
2.9934537	-6.3167467	0.44705737	0.39
3.014952	-6.3137393	0.4470413	0.41
3.0354333	-6.3067317	0.44702336	0.41
3.0579216	-6.304724	0.44700742	0.41
3.0754087	-6.2917175	0.44698763	0.51
3.102882	-6.298709	0.44797438	0.4
3.1206398	-6.312704	0.44797197	0.41
3.145121	-6.313696	0.44895685	0.41
3.167616	-6.311689	0.44894114	0.41
3.184106	-6.296682	0.4489209	0.52
3.2096004	-6.300674	0.44890726	0.39
3.2340875	-6.3016663	0.44989237	0.41
3.2478154	-6.303662	0.44988498	0.52
3.2773147	-6.3156533	0.4508741	0.39
3.292786	-6.2966466	0.45085216	0.49
3.3222895	-6.3086386	0.45084143	0.38
3.3377814	-6.291632	0.45082083	0.47
3.3632667	-6.293624	0.4518063	0.35
3.3897436	-6.296616	0.45179185	0.55
3.4094827	-6.310611	0.45278865	0.34
3.4219835	-6.2886057	0.45176685	0.52
3.4574747	-6.3095956	0.45375857	0.34
3.473969	-6.29459	0.4527389	0.53
3.4924548	-6.2825828	0.45272	0.39
3.500925	-6.2505774	0.45169437	0.61
3.4866726	-6.201577	0.45067158	0.38
3.4901588	-6.1625724	0.44964448	0.39
3.4906456	-6.118569	0.44761595	0.36
3.4861393	-6.066565	0.4465853	0.32
3.5076284	-6.0615582	0.44656914	0.34
3.531112	-6.059551	0.44655377	0.46
3.570616	-6.087541	0.44854817	0.26
3.5893445	-6.0975366	0.44854343	0.45
3.6128352	-6.0955286	0.44952828	0.48
3.6323268	-6.086522	0.44951102	0.46
3.659821	-6.0915146	0.4494981	0.46
3.6863027	-6.0935063	0.45048386	0.46
3.7097995	-6.0914993	0.45046893	0.46
3.732271	-6.0854917	0.45145208	0.47
3.7470317	-6.090488	0.45144674	0.46
3.7734966	-6.0904803	0.4514315	0.46
3.7999995	-6.0934725	0.45241824	0.47
3.8294935	-6.1004643	0.45340583	0.48
3.8569698	-6.1024566	0.45339152	0.48
3.8774648	-6.09445	0.45337486	0.48
3.8902001	-6.093446	0.45436707	0.49
3.9177055	-6.097439	0.45435417	0.5
3.9381793	-6.0874314	0.45433643	0.48
3.97167	-6.0994234	0.45532534	0.49
3.9971602	-6.098416	0.45631063	0.5
4.018643	-6.090409	0.45629376	0.5
4.046147	-6.0934014	0.45628056	0.49
4.068882	-6.107396	0.4572769	0.49
4.0833664	-6.0883904	0.45725712	0.46
4.1158557	-6.097382	0.4582452	0.47
4.1453433	-6.101374	0.45923176	0.49
4.1538415	-6.0743694	0.45821035	0.71
4.1763124	-6.0663624	0.45819336	0.36
4.194809	-6.054356	0.45817602	0.45
4.221558	-6.074351	0.45917428	0.41
4.4020405	-6.2993236	0.46921894	0.38
4.4305263	-6.2993164	0.46920416	0.39
4.452017	-6.2893095	0.47018692	0.41
4.483503	-6.2933016	0.4701732	0.4
4.5179877	-6.301294	0.4711605	0.4
4.5317435	-6.3012905	0.4711535	0.41
4.564219	-6.305282	0.4721395	0.39
4.594708	-6.307275	0.47312534	0.41
4.6192164	-6.302268	0.47311	0.35
4.6486773	-6.30026	0.47409406	0.45
4.6741843	-6.2962537	0.47407898	0.36
4.7006755	-6.292246	0.47506347	0.45
4.7364125	-6.32024	0.47606283	0.38
4.765908	-6.3202324	0.47704843	0.4
4.7853866	-6.3052263	0.4770299	0.4
4.8158684	-6.305219	0.4770151	0.41
4.861366	-6.3262095	0.4790058	0.34
4.874848	-6.3032045	0.47798553	0.45
4.9153476	-6.317196	0.47997463	0.37
4.936091	-6.3241916	0.47996897	0.48
4.964568	-6.320184	0.4809531	0.39
4.9880652	-6.311178	0.4809367	0.51
5.0235453	-6.31617	0.4819231	0.39
5.051044	-6.3121634	0.48190793	0.41
5.0945163	-6.326154	0.48389614	0.43
5.1122675	-6.3291507	0.48388976	0.44
5.1367564	-6.320144	0.48387322	0.44
5.1622443	-6.3121376	0.48485687	0.57
5.191734	-6.3091307	0.48484173	0.36
5.205209	-6.2851253	0.48482153	0.41
5.2167015	-6.26012	0.4848017	0.46
5.2331915	-6.2411146	0.4837832	0.51
5.2209406	-6.2071147	0.4827687	0.36
5.2224154	-6.169111	0.48174584	0.43
5.2229156	-6.1321073	0.48072395	0.41
5.2224016	-6.0931034	0.47970137	0.35
5.2368875	-6.0720983	0.47968274	0.4
5.266364	-6.068091	0.4806675	0.47
5.29587	-6.0660844	0.4806535	0.32
5.3305926	-6.086078	0.48265007	0.53
5.3590918	-6.082072	0.4826355	0.5
5.3865824	-6.076065	0.48362026	0.48
5.425066	-6.082057	0.48460734	0.49
5.466549	-6.091049	0.485595	0.52
5.494046	-6.085043	0.48558	0.5
5.519776	-6.094038	0.48657438	0.52
5.547277	-6.0880313	0.48755953	0.53
5.5767636	-6.083025	0.48754448	0.55
5.6192474	-6.092017	0.48853213	0.56
5.6497383	-6.08801	0.4895174	0.55
5.6822286	-6.0860033	0.49050307	0.55
5.7117114	-6.0799966	0.4904878	0.55
5.7354574	-6.0869923	0.4914822	0.52
5.768954	-6.085985	0.4924683	0.52
5.8094335	-6.0909777	0.49345502	0.54
5.837926	-6.0839715	0.49343988	0.55
5.875414	-6.0859637	0.4944263	0.56
5.907909	-6.082957	0.495412	0.59
5.9036417	-6.0589557	0.49440035	0.51
5.9531164	-6.071947	0.49638847	0.32
6.2386255	-6.329915	0.5094216	0.5
6.275096	-6.326908	0.5094063	0.5
6.3075957	-6.3219013	0.5103915	0.5
6.347084	-6.322894	0.51137745	0.48
6.3805633	-6.3168874	0.5123619	0.49
6.4043164	-6.3218837	0.5123559	0.5
6.4488006	-6.326876	0.5143425	0.5
6.4872875	-6.3258686	0.51432806	0.5
6.524777	-6.323862	0.51531357	0.5
6.5612698	-6.3208556	0.51629895	0.49
6.597752	-6.3168483	0.5172839	0.48
6.637238	-6.315841	0.51826954	0.5
6.669983	-6.327837	0.5192645	0.5
6.7054725	-6.32283	0.52024955	0.49
6.7459683	-6.322823	0.5212356	0.48
6.78145	-6.316817	0.5212203	0.49
6.8179355	-6.31181	0.5222053	0.48
6.866421	-6.317802	0.5241921	0.5
6.9031587	-6.331797	0.525187	0.5
6.9326453	-6.3197913	0.52517104	0.5
6.9461427	-6.293787	0.52515316	0.56
6.948626	-6.256784	0.5241334	0.61
6.963122	-6.231779	0.52411586	0.35
6.946603	-6.177778	0.52209365	0.52
6.9670906	-6.1577725	0.52307683	0.32
6.9458222	-6.118773	0.5210638	0.48
6.958322	-6.0927687	0.5210466	0.31
6.962808	-6.0587654	0.52002794	0.52
7.0113	-6.063758	0.52201504	0.32
7.058781	-6.0667505	0.5230017	0.52
7.1072817	-6.0717435	0.523989	0.55
7.14876	-6.068736	0.52497464	0.54
7.1844954	-6.0797315	0.5259691	0.52
7.226995	-6.078725	0.5269556	0.54
7.2654767	-6.0727186	0.527941	0.52
7.310976	-6.0737114	0.52992773	0.54
7.360461	-6.0767045	0.5309144	0.54
7.4039373	-6.0736976	0.53190005	0.53
7.4426827	-6.086693	0.532895	0.55
7.4811664	-6.0796866	0.53388035	0.55
7.5246525	-6.07668	0.5348663	0.54
7.574143	-6.0786724	0.5368531	0.56
7.6206307	-6.077666	0.5378393	0.55
7.630116	-6.0466623	0.53682184	0.49
7.65261	-6.026657	0.537806	0.35
7.6713567	-6.022654	0.5377989	0.55
9.617868	-7.5154905	0.6209636	0.29
9.605362	-7.4584904	0.6189414	0.53
9.618839	-7.420487	0.61892116	0.33
9.608332	-7.365485	0.6178996	0.61
9.632812	-7.336481	0.6178807	0.19
8.435543	-6.3985767	0.56576717	0.55
8.436025	-6.357574	0.56474847	0.66
9.593526	-7.1894794	0.6138262	0.39
9.622013	-7.164475	0.6138084	0.32
9.616503	-7.114473	0.6127881	0.51
9.619994	-7.0714707	0.6117687	0.33
9.606479	-7.0154696	0.6107479	0.57
9.178208	-6.678502	0.5917052	0.4
9.038692	-6.5335107	0.58467597	0.26
8.903184	-6.3935184	0.57864785	0.5
8.935676	-6.3755136	0.5796322	0.45
8.985155	-6.3685074	0.5806174	0.41
9.002647	-6.339504	0.58060086	0.57
8.996124	-6.2925014	0.5795823	0.52
8.995867	-6.2715006	0.5785734	0.38
8.993367	-6.2294984	0.5775561	0.5
9.026854	-6.2114935	0.57854074	0.36
9.0513315	-6.186489	0.57852465	0.48
9.063812	-6.153486	0.57850796	0.45
9.095307	-6.134481	0.57849294	0.46
9.108805	-6.103478	0.578477	0.45
9.130534	-6.096475	0.5794693	0.45
9.167027	-6.08047	0.57945466	0.45
9.187517	-6.0534663	0.5794391	0.6
9.222006	-6.0354614	0.58042425	0.34
9.32149	-6.059452	0.5834128	0.42
9.394981	-6.0664444	0.5864001	0.51
9.454725	-6.0844393	0.5883948	0.52
9.515206	-6.0814323	0.58938104	0.53
9.573695	-6.0774264	0.5913674	0.54
9.645186	-6.081419	0.59335446	0.54
9.702668	-6.0754128	0.5953405	0.54
9.767149	-6.0734067	0.5963269	0.53
9.837651	-6.0764	0.59931415	0.55
9.862392	-6.070397	0.599307	0.71
9.96487	-6.090388	0.6022948	0.21
10.408361	-6.318356	0.61929667	0.7
10.582855	-6.3803425	0.6252873	0.34
10.799339	-6.4653263	0.6332789	0.4
10.8898325	-6.4743185	0.63626575	0.22
10.961567	-6.4933133	0.6382598	0.51
10.95206	-6.442312	0.637243	0.31
10.852546	-6.3383164	0.6332231	0.35
10.91003	-6.3263116	0.6342087	0.47
10.911521	-6.2823095	0.63319266	0.72
10.912004	-6.2373075	0.63317657	0.64
5.980593	-3.385619	0.44001096	0.18
5.955349	-3.3596187	0.43900496	0.28
5.953838	-3.3346152	0.43799412	0.29
5.939331	-3.3026125	0.43698305	0.43
5.9488335	-3.2846081	0.43697295	0.34
5.9653163	-3.2696035	0.4379627	0.45
5.969814	-3.2485993	0.43795246	0.44
5.9802833	-3.229595	0.43794188	0.34
5.9970226	-3.2265923	0.437937	0.43
6.006526	-3.208588	0.43792713	0.4
6.02701	-3.195583	0.43791717	0.39
6.030497	-3.1735792	0.43790695	0.32
6.0559916	-3.163574	0.43889737	0.31
6.079489	-3.152569	0.4388879	0.5
6.084221	-3.142567	0.43888268	0.35
6.1347013	-3.1445603	0.44087338	0.19
12.664066	-6.45318	0.6879761	0.5
12.599555	-6.3711824	0.6849599	0.25
12.571036	-6.3071833	0.6829442	0.46
12.613521	-6.2791796	0.68392986	0.65
12.620015	-6.234178	0.6839153	0.55
12.607753	-6.2031784	0.6829076	0.5
12.614244	-6.1581764	0.6828932	0.38
12.607729	-6.106176	0.6818786	0.48
12.619213	-6.0631742	0.6808644	0.36
12.722699	-6.0641675	0.6838513	0.43
12.826193	-6.0651608	0.6878384	0.47
12.922674	-6.0611544	0.6908251	0.47
13.01342	-6.0791492	0.693819	0.48
13.118911	-6.0791426	0.69680595	0.46
13.220396	-6.0761366	0.6997928	0.49
13.376888	-6.0981274	0.7047802	0.75
13.346375	-6.034128	0.70276624	0.34
14.43986	-6.4740715	0.7427588	0.3
14.417347	-6.410072	0.7417445	0.35
14.306091	-6.334078	0.73673695	0.34
14.34958	-6.300075	0.7377233	0.38
14.365063	-6.253073	0.73770946	0.71
14.382545	-6.2070723	0.7376958	0.37
14.370037	-6.1490726	0.7366824	0.48
14.386523	-6.103071	0.7366691	0.38
14.372272	-6.0710716	0.7356626	0.45
14.484755	-6.065066	0.7386494	0.37
14.604246	-6.0620594	0.74263656	0.42
14.730726	-6.0600533	0.74662346	0.44
14.893217	-6.0730453	0.7516106	0.67
14.807701	-5.9840493	0.74759775	0.32
15.209933	-6.06403	0.76157814	0.68
15.267423	-6.0320272	0.7625655	0.32
15.27491	-5.9800267	0.76255304	0.25
15.554394	-6.0330143	0.7715397	0.59
16.17689	-6.2169867	0.7935251	0.35
16.336369	-6.2189794	0.79851174	0.29
16.46712	-6.239974	0.8035051	0.18
16.615604	-6.236968	0.807492	0.37
16.615093	-6.177968	0.80747986	0.45
16.62658	-6.122968	0.80646765	0.37
16.613064	-6.058969	0.80545574	0.55
16.72355	-6.0399647	0.8094432	0.34
16.878036	-6.035959	0.81343037	0.41
17.020779	-6.0569534	0.81842357	0.44
17.139267	-6.038949	0.8224111	0.58
17.861757	-6.23092	0.847394	0.32
18.169731	-6.2109094	0.8573683	0.55
18.19622	-6.1569095	0.8573568	0.32
18.180704	-6.0879107	0.8563457	0.52
18.201452	-6.063911	0.8563401	0.3
18.333935	-6.0439067	0.8603278	0.48
18.50242	-6.0349007	0.8663152	0.37
18.659908	-6.021896	0.8713029	0.54
19.662403	-6.2778597	0.90528166	0.28
19.719887	-6.2278595	0.90727025	0.6
19.723627	-6.19486	0.9072649	0.41
19.725117	-6.127861	0.9062545	0.39
19.723602	-6.059863	0.90524423	0.46
19.858088	-6.03286	0.90923244	0.29
20.046577	-6.0218544	0.91522026	0.51
20.261063	-6.016849	0.9222077	0.33
20.374554	-5.9818463	0.92619663	0.54
20.411297	-5.957846	0.9271914	0.43
21.738787	-6.270803	0.9731646	0.29
21.775267	-6.2068043	0.9731545	0.35
21.782759	-6.1358066	0.97314507	0.4
21.836243	-6.076807	0.97413504	0.35
21.889729	-6.0178075	0.9751253	0.42
21.954216	-5.9618073	0.9771156	0.36
22.28496	-6.013798	0.9881065	0.4
22.593452	-6.021791	0.9980936	0.27
23.666939	-6.227761	1.0350696	0.63
23.68642	-6.152763	1.0350608	0.35
23.68191	-6.072766	1.0340527	0.43
23.704397	-5.9997683	1.0350443	0.28
23.946888	-5.981764	1.042033	0.5
24.972633	-6.195736	1.0780137	0.27
25.258114	-6.181731	1.0870016	0.44
25.255604	-6.097735	1.0859941	0.38
25.258091	-6.014738	1.0859867	0.32
25.513577	-5.990735	1.0939758	0.46
26.636066	-6.1657076	1.1319516	0.32
26.819809	-6.163705	1.1379453	0.39
26.820297	-6.075709	1.1379386	0.38
26.877779	-5.9997115	1.1389313	0.27
27.230268	-5.9887066	1.1509196	0.52
27.541756	-5.966703	1.1609086	0.26
28.60724	-6.1026807	1.1968861	0.34
28.62173	-6.012685	1.1968803	0.31
28.811472	-6.004683	1.2028745	0.48
29.790958	-6.110664	1.2358538	0.23
30.16645	-6.08966	1.248843	0.34
30.178936	-5.993665	1.247838	0.32
30.510422	-5.959663	1.2588282	0.36
31.745909	-6.0966406	1.3008045	0.35
31.752394	-5.994646	1.3008004	0.3
31.97214	-5.9846444	1.307795	0.23
32.28663	-5.938644	1.3177865	0.54
33.635113	-6.076621	1.3637623	0.17
33.885597	-6.0116224	1.3717554	0.34
33.94309	-5.912628	1.3727517	0.12
24.778582	-4.2418203	1.0578895	0.43
35.70006	-5.9866066	1.4317204	0.32
35.933807	-5.967606	1.4397159	0.31
37.228294	-6.0625887	1.4836947	0.2
37.313778	-5.955595	1.4856921	0.33
37.916264	-5.9295917	1.5056823	0.18
38.823753	-5.9465837	1.5356684	0.32
38.99224	-5.8475895	1.5416659	0.21
39.727985	-5.893581	1.5656551	0.14
41.81547	-6.0675535	1.6366255	0.3
22.718477	-3.1618876	0.98389757	0.54
22.747963	-3.0928898	0.98489577	0.29
45.04142	-5.9575424	1.7445872	0.47
45.58691	-5.884545	1.7625827	0.12
[truncated: 116,616 more rows]
