# Supplementary material for: Density-equalized RANDT scan matching with integrated outlier removal and point density uniformity
Source: PLoS One. 2026 Apr 28;21(4):e0345709. doi: 10.1371/journal.pone.0345709 (PMC13124066; doi:10.1371/journal.pone.0345709)
Supplement: S2 Dataset — Processed LiDAR data converted into CSV format, including spatial coordinates and associated attributes such as intensity values, used for analysis in this study. (ZIP) [file pone.0345709.s002.zip › Velodyne_CSV/000751.csv]

X	Y	Z	Intensity
20.33276	0.056453615	0.89706975	0.44
20.557629	0.08913749	0.9041104	0.39
20.617365	0.15351465	0.9061907	0.32
20.682104	0.21888235	0.9092728	0.45
21.962845	0.30208087	0.95237905	0.3
20.841597	0.35060862	0.9144399	0.5
20.954348	0.41795775	0.9185262	0.21
20.963226	0.4506418	0.9185682	0.25
20.957983	0.51600987	0.91865265	0.46
20.881748	0.5784063	0.9167336	0.35
20.767513	0.6398122	0.91281366	0.34
20.68328	0.70220864	0.9098955	0.39
20.695055	0.7665866	0.9109806	0.45
20.771833	0.8339366	0.9130701	0.36
20.75872	0.8666208	0.9131137	0.4
20.933508	0.938924	0.91921073	0.39
20.864292	1.0013212	0.9172948	0.37
20.863087	1.0656999	0.917382	0.41
20.844881	1.1300788	0.91646975	0.37
21.240688	1.2182325	0.9305907	0.29
21.212492	1.2826117	0.92967933	0.41
21.447401	1.3311466	0.9377465	0.51
31.909582	2.0929203	1.2938046	0.22
32.030445	2.2008884	1.2979578	0.26
32.013306	2.2999415	1.2980995	0.15
31.908167	2.3920605	1.2942321	0.34
35.678238	2.789292	1.4227939	0.23
35.71119	2.847735	1.4248787	0.31
35.768093	2.9646213	1.427049	0.31
36.119022	3.1072645	1.4392567	0.25
36.30195	3.2370298	1.4464471	0.3
36.22587	3.3430212	1.4446045	0.32
36.2668	3.4609005	1.4457797	0.32
36.497753	3.598593	1.4549842	0.3
36.52173	3.6580288	1.4560732	0.0
66.65294	8.483476	2.494191	0.0
66.54315	8.679635	2.4915035	0.0
67.03602	18.428406	2.5903103	0.0
64.95599	17.964737	2.5175881	0.0
63.030434	17.642797	2.4511187	0.0
57.85618	16.581766	2.2714958	0.0
57.947987	16.803797	2.2769043	0.09
57.912704	16.98917	2.278254	0.18
57.922096	17.090282	2.2794433	0.3
57.891838	17.277641	2.2807977	0.2
57.840576	17.45906	2.2811437	0.18
57.82035	17.649399	2.2825048	0.3
57.78212	17.834787	2.2838593	0.19
42.036045	13.112284	1.7201278	0.2
41.834393	13.192614	1.7142956	0.19
41.379242	13.119321	1.699192	0.29
39.347385	12.744892	1.6296413	0.45
38.506077	12.604248	1.6004412	0.2
37.223312	12.3129835	1.5559897	0.14
36.623188	12.240712	1.5359014	0.16
35.585373	11.955356	1.4984412	0.27
35.310547	11.985148	1.4905218	0.27
33.602207	11.521451	1.4297762	0.26
33.467495	11.591872	1.4269238	0.25
33.289745	11.64644	1.422045	0.3
33.21911	11.737676	1.4202281	0.38
33.202545	11.848733	1.4214451	0.3
33.24782	11.92309	1.4235858	0.29
33.186214	12.018294	1.423777	0.32
33.16867	12.129358	1.4239955	0.29
33.183163	12.251324	1.4262328	0.3
33.168636	12.364372	1.4274559	0.33
33.16712	12.481388	1.428686	0.29
33.142597	12.590479	1.4299034	0.36
33.176895	12.662864	1.4320427	0.25
33.184418	12.783849	1.434281	0.3
33.150894	12.889973	1.4344946	0.33
33.138405	13.004026	1.4357224	0.24
33.15296	13.1289835	1.4379692	0.29
33.125473	13.238089	1.4381895	0.32
33.124744	13.297596	1.4393084	0.28
33.105274	13.4096775	1.4405344	0.21
33.11485	13.533653	1.4427816	0.48
33.127445	13.6596155	1.4450328	0.23
33.13103	13.782606	1.4472796	0.34
33.102577	13.891725	1.4475026	0.15
33.089855	13.947277	1.4476162	0.4
33.101475	14.073247	1.4508692	0.11
33.108097	14.198231	1.4521213	0.15
33.070652	14.304385	1.453341	0.09
33.082302	14.432347	1.4555993	0.09
33.05389	14.542473	1.4558269	0.16
33.042515	14.661521	1.4580709	0.28
33.04584	14.724019	1.459198	0.11
33.03548	14.843072	1.4604424	0.15
33.009098	14.955189	1.4616754	0.12
32.996742	15.073256	1.4629191	0.18
32.987415	15.194301	1.4641688	0.29
32.95905	15.306427	1.4654032	0.26
20.398764	9.584313	0.9883084	0.37
20.144602	9.541764	0.98025346	0.23
19.907463	9.50516	0.9722087	0.46
19.697372	9.480453	0.9661849	0.34
19.453205	9.437902	0.9571291	0.41
19.22105	9.399318	0.95008004	0.36
19.011776	9.333931	0.9429731	0.37
18.794641	9.300302	0.9349324	0.37
18.568476	9.260724	0.9278807	0.45
18.344303	9.220156	0.92082685	0.4
18.112108	9.17463	0.9127641	0.37
17.90195	9.138026	0.9057167	0.39
17.720852	9.1153	0.89969426	0.34
17.558634	9.066763	0.89461595	0.4
17.216145	8.957791	0.88243717	0.32
16.909725	8.865671	0.87128836	0.36
16.744629	8.84592	0.8662701	0.2
16.573511	8.821209	0.8602426	0.51
16.578827	8.891673	0.86238813	0.38
16.41973	8.871922	0.8573694	0.45
16.266493	8.821399	0.85128593	0.37
16.089342	8.790743	0.84524715	0.38
15.91118	8.758103	0.8402045	0.44
15.7610855	8.740335	0.83518887	0.3
15.583907	8.70472	0.82914	0.55
15.3977	8.664149	0.82308215	0.25
15.172232	8.568017	0.8149138	0.57
14.950911	8.504642	0.80681336	0.28
14.7696905	8.463078	0.80075276	0.3
14.7699795	8.5256195	0.8018837	0.51
14.658944	8.52173	0.7988919	0.41
14.625135	8.563453	0.7989845	0.37
14.613247	8.587289	0.7990364	0.5
14.606522	8.644877	0.7991585	0.39
14.567703	8.68363	0.79924595	0.5
14.581049	8.754112	0.80139256	0.67
14.581353	8.815671	0.80252236	0.29
14.561605	8.866327	0.80263245	0.21
13.418309	8.227843	0.75745946	0.31
13.34421	8.211026	0.7544353	0.52
13.226102	8.195241	0.75141996	0.35
13.101974	8.175489	0.7473972	0.43
12.967801	8.147806	0.7423592	0.3
12.91189	8.1697035	0.7414142	0.63
12.872027	8.200525	0.7414856	0.46
12.77684	8.167843	0.7374311	0.36
12.657702	8.1471	0.73440576	0.46
12.544585	8.130326	0.7303878	0.36
12.42444	8.108594	0.72636044	0.46
12.312309	8.089834	0.7233382	0.37
12.212221	8.079011	0.7203309	0.45
12.105101	8.062236	0.7163122	0.44
12.010894	8.02757	0.7132533	0.45
11.902759	8.008811	0.7102305	0.44
11.799639	7.9930277	0.7072133	0.44
11.698525	7.9782376	0.70319784	0.45
11.592386	7.959481	0.70017475	0.57
11.49327	7.94469	0.69715905	0.4
11.398159	7.930891	0.6941448	0.44
11.307938	7.895231	0.6910831	0.43
11.21483	7.882424	0.68807065	0.45
11.093606	7.849782	0.6840204	0.62
10.976388	7.818131	0.6799716	0.31
10.886275	7.8053236	0.6779586	0.68
10.808215	7.801446	0.6749629	0.39
10.722982	7.7647896	0.6718982	0.37
10.627838	7.747025	0.66887546	0.27
10.5196295	7.718347	0.6658315	0.29
10.422466	7.6976066	0.6628027	0.72
10.343378	7.6897607	0.66079867	0.46
10.236159	7.660093	0.65675235	0.35
10.15907	7.652247	0.6547479	0.34
10.087875	7.623526	0.6516978	0.24
9.997719	7.6047688	0.6486721	0.53
9.955785	7.6227145	0.6487173	0.34
9.898774	7.627765	0.6467373	0.45
9.826695	7.6219053	0.6447363	0.51
9.754609	7.6150537	0.6427332	0.44
9.680383	7.5823636	0.64067495	0.45
9.600247	7.567575	0.6376561	0.45
9.531167	7.5617156	0.63565457	0.45
9.4540415	7.5489116	0.63363945	0.48
9.381941	7.540077	0.63163203	0.48
9.306815	7.5272737	0.6286166	0.45
9.234706	7.5174475	0.62660694	0.47
9.176537	7.4946775	0.62456733	0.48
9.108435	7.485841	0.6225592	0.48
9.039335	7.4780016	0.6205533	0.52
8.9651985	7.464207	0.61853546	0.48
8.893068	7.4514046	0.61651933	0.5
8.819929	7.4376106	0.6145013	0.48
8.765757	7.414837	0.61246085	0.5
8.707695	7.41295	0.61046594	0.5
8.643594	7.4051085	0.60945916	0.48
8.572452	7.3913155	0.6074406	0.5
8.504324	7.3795075	0.6044259	0.5
8.446248	7.375636	0.6034266	0.48
8.372071	7.35688	0.60139775	0.5
8.319899	7.335101	0.59935904	0.5
8.266843	7.3342075	0.59736526	0.5
8.191649	7.313468	0.59533226	0.51
8.132557	7.3076158	0.5933287	0.49
8.0704365	7.297792	0.59231704	0.5
8.003282	7.283007	0.5902955	0.49
7.9522243	7.282116	0.58830124	0.46
7.905059	7.2623196	0.58726585	0.47
7.8409157	7.249521	0.585248	0.47
7.784815	7.242675	0.5832416	0.47
7.7206635	7.228884	0.5812215	0.48
7.663547	7.2200522	0.5802109	0.49
7.6044164	7.209238	0.5781964	0.48
7.5663023	7.1973834	0.5771766	0.47
7.5001197	7.179622	0.575148	0.46
7.425874	7.1529274	0.5721014	0.5
7.3606834	7.1341715	0.5700705	0.39
7.2864323	7.1074777	0.56802374	0.62
7.226274	7.0936875	0.56600267	0.34
7.1820927	7.072896	0.56496423	0.41
7.129984	7.0660534	0.56295687	0.32
7.075853	7.05623	0.5619433	0.45
7.0428815	7.068249	0.5609736	0.3
6.9706106	7.039567	0.558922	0.48
6.935618	7.0486083	0.55794615	0.32
6.897603	7.0546722	0.5569643	0.49
6.8433223	7.020974	0.5548993	0.39
6.790187	7.011155	0.5538853	0.52
6.749135	7.012254	0.5528931	0.49
6.686918	6.991515	0.55085677	0.41
6.651917	6.9995675	0.54987854	0.36
6.6027956	6.9917336	0.54886806	0.46
6.551658	6.981916	0.5478536	0.36
6.513485	6.9631085	0.5458181	0.47
6.4744387	6.965204	0.54482746	0.38
6.416231	6.9464498	0.5437945	0.47
6.3791995	6.9505334	0.54280776	0.36
6.32603	6.936745	0.5407847	0.49
6.279913	6.9299064	0.5397756	0.39
6.24475	6.9130836	0.53874385	0.62
6.208711	6.9161725	0.5377546	0.36
6.1696486	6.916285	0.5367594	0.52
6.141693	6.930303	0.5367926	0.45
6.087484	6.911548	0.5347586	0.48
6.039334	6.900739	0.53374094	0.48
6.0002627	6.899861	0.53274333	0.47
5.9681177	6.886019	0.5317173	0.47
5.919958	6.874218	0.5306973	0.48
5.882895	6.874332	0.5297015	0.48
5.8337264	6.8615413	0.5276793	0.46
5.796661	6.8616567	0.5276833	0.47
5.7535334	6.8538284	0.525671	0.46
5.709402	6.846003	0.52465874	0.47
5.677225	6.8281827	0.5236239	0.46
5.6441913	6.832272	0.52363575	0.46
5.6030836	6.827428	0.5226293	0.48
5.5579214	6.815628	0.5206084	0.5
5.5097303	6.80085	0.5195814	0.48
5.4726477	6.7989836	0.5185807	0.48
5.443491	6.7841434	0.51755166	0.5
5.4124665	6.7892303	0.51656514	0.48
5.3703313	6.781408	0.51555204	0.5
5.3251543	6.768617	0.5145286	0.49
5.288055	6.764764	0.51352334	0.49
5.246912	6.755945	0.5125078	0.5
5.2087946	6.750106	0.51149833	0.48
5.1796317	6.735269	0.510469	0.48
5.1425223	6.730424	0.5094614	0.49
5.1054187	6.726576	0.5084558	0.48
5.0662823	6.718752	0.5074419	0.48
5.027145	6.710928	0.5064279	0.47
4.99104	6.707079	0.506422	0.47
4.956955	6.7052164	0.50542015	0.48
4.930807	6.692365	0.50439453	0.5
4.8916593	6.68355	0.50337815	0.48
4.8626256	6.6876493	0.50238836	0.46
4.8163958	6.669896	0.5013533	0.46
4.7822995	6.6670427	0.500349	0.46
4.747186	6.6622014	0.4993404	0.5
4.7240615	6.652329	0.49932063	0.48
4.6838765	6.639538	0.49829546	0.48
4.6507874	6.6376815	0.49729288	0.47
4.6136446	6.629863	0.4962778	0.46
4.559269	6.596206	0.494209	0.46
4.5332594	6.603292	0.49422467	0.35
4.4920444	6.5875216	0.49219278	0.44
4.46688	6.5736747	0.4921644	0.43
4.4317365	6.565853	0.4911489	0.41
4.3925443	6.553066	0.4901229	0.41
4.363481	6.55419	0.48912582	0.42
4.3364515	6.5592933	0.48913693	0.42
4.298259	6.5465055	0.4881107	0.41
4.2761135	6.534643	0.48708612	0.42
4.248059	6.5367637	0.4860908	0.41
4.2098637	6.523978	0.4850643	0.42
4.1838274	6.528085	0.48507294	0.4
4.149686	6.5212655	0.4840587	0.41
4.1145186	6.51146	0.48303816	0.44
4.085435	6.510599	0.48303616	0.43
4.0612483	6.4947624	0.48200297	0.41
4.024057	6.4829755	0.48097804	0.41
3.993954	6.4801292	0.47997165	0.41
3.969936	6.486228	0.4799839	0.41
3.9337368	6.4734426	0.47895658	0.41
3.9015949	6.4666214	0.47794163	0.41
3.885702	6.4856462	0.47798067	0.4
3.8909698	6.5175295	0.47904697	0.4
3.8791618	6.54551	0.48010463	0.39
3.8795419	6.592378	0.48120183	0.4
3.8687491	6.6213527	0.48226148	0.41
3.854918	6.6463556	0.48331273	0.41
3.8492167	6.684283	0.48439106	0.42
3.842516	6.722216	0.4854693	0.41
3.8478134	6.7560983	0.4865397	0.36
3.8604417	6.826845	0.48868668	0.63
3.6868627	6.572441	0.47815186	0.18
3.6577609	6.569607	0.47714433	0.47
3.6510441	6.605551	0.47821805	0.11
3.802169	6.9269066	0.4908905	0.41
3.801367	6.9498534	0.49193788	0.41
3.7987738	6.996752	0.49303454	0.42
3.7921128	7.0366917	0.4941166	0.36
3.7783327	7.064701	0.49517345	0.45
3.769646	7.1016626	0.4962491	0.43
3.7670825	7.150562	0.49734974	0.34
3.7727015	7.217373	0.49948788	0.47
3.7790794	7.2572436	0.50057054	0.48
3.7683814	7.292226	0.50164175	0.61
3.7485037	7.309305	0.50167537	0.36
3.697004	7.2657113	0.49958128	0.55
3.6710215	7.2728515	0.49959365	0.61
3.640938	7.2700396	0.49958506	0.67
3.6608741	7.36571	0.5027835	0.37
3.72853	7.527944	0.5091233	0.46
3.714835	7.5619564	0.51019186	0.48
3.7052062	7.6019325	0.51127297	0.48
3.6966012	7.6439	0.51235825	0.48
3.6900604	7.6918435	0.5134559	0.47
3.6855738	7.7447643	0.51556396	0.47
3.6838472	7.7727194	0.51662105	0.45
3.6742513	7.814698	0.5177061	0.44
3.6656995	7.8606644	0.51879925	0.46
3.651023	7.894695	0.5198671	0.46
3.6394124	7.9346952	0.5209475	0.48
3.6329324	7.986641	0.522053	0.48
3.624411	8.034609	0.52414995	0.46
3.6247487	8.067546	0.52521735	0.46
3.6152124	8.113526	0.52630997	0.47
3.602614	8.153541	0.52739	0.45
3.594126	8.203511	0.5284908	0.44
3.5856605	8.255479	0.5305956	0.65
3.5699942	8.28853	0.5316606	0.35
3.5482213	8.311645	0.5317044	0.6
3.5547423	8.360516	0.533805	0.36
3.5339842	8.3846245	0.53385085	0.65
3.515313	8.416705	0.53491306	0.37
3.514061	8.486601	0.53705513	0.31
3.508714	8.547543	0.53917813	0.34
3.4993145	8.603522	0.5412902	0.35
3.5079362	8.660371	0.5434073	0.36
3.5088315	8.742239	0.5455738	0.19
3.476811	8.741479	0.5455664	0.66
3.4725688	8.810407	0.54770553	0.34
3.462164	8.8644085	0.54881305	0.45
3.4250233	8.852706	0.5487821	0.52
3.429038	8.943547	0.5509669	0.35
3.4161472	8.953631	0.5519848	0.58
3.4078317	9.014612	0.5531065	0.43
3.4036639	9.088543	0.5562552	0.33
3.3953996	9.15352	0.5583849	0.34
3.387139	9.218498	0.56051445	0.34
3.3840654	9.299418	0.5626773	0.24
3.3624485	9.332549	0.56373936	0.4
3.358829	9.365537	0.5648051	0.59
3.3599365	9.461408	0.5679989	0.34
3.3600147	9.554294	0.5711862	0.42
3.3405013	9.595405	0.5722645	0.46
3.3292668	9.660419	0.57439274	0.46
3.3190706	9.728425	0.57652724	0.46
3.3176122	9.774384	0.57861936	0.47
3.3064005	9.8404045	0.5797494	0.49
3.297295	9.915397	0.58289796	0.48
3.2788808	9.963502	0.5839898	0.45
3.2667148	10.032531	0.58612525	0.47
3.25247	10.094588	0.5882461	0.47
3.236182	10.152669	0.5903582	0.5
3.2441044	10.229523	0.59251463	0.49
3.2278466	10.289604	0.59463054	0.5
3.2095451	10.34571	0.59673786	0.51
3.1922965	10.405806	0.59785324	0.64
3.1739767	10.459917	0.59995615	0.38
3.1505196	10.502088	0.6010335	0.47
3.1436841	10.596065	0.60421944	0.37
3.143412	10.655015	0.6063373	0.46
3.1272871	10.7241	0.6084704	0.36
3.112202	10.796177	0.6106096	0.46
3.0992656	10.880224	0.6137733	0.38
3.0779727	10.934378	0.6148744	0.47
3.071285	11.038355	0.6190797	0.36
3.0511215	11.102493	0.62120086	0.46
3.0530517	11.176418	0.6233489	0.35
3.0318196	11.234574	0.62545747	0.46
3.0179708	11.323639	0.62863004	0.34
2.9957616	11.38281	0.62973994	0.55
2.9850929	11.485839	0.6339412	0.34
2.965013	11.554985	0.63607144	0.45
2.9680848	11.6389	0.6382394	0.35
2.9480865	11.714044	0.6413813	0.44
2.9322908	11.805139	0.64455634	0.44
2.9112782	11.8783	0.64669365	0.43
2.8965921	11.9773855	0.6498846	0.34
2.8767147	12.060534	0.6520418	0.54
2.858953	12.152658	0.6552174	0.32
2.8548353	12.21966	0.65834856	0.45
2.8381565	12.317773	0.6615362	0.41
2.817322	12.40294	0.66369635	0.4
2.7986696	12.502078	0.6668849	0.41
2.7789314	12.5942335	0.67005897	0.47
2.7539718	12.668454	0.67319506	0.34
2.7428164	12.805504	0.67746127	0.4
2.7462935	12.917412	0.681684	0.46
2.723566	13.008609	0.6848542	0.47
2.705139	13.122752	0.6880714	0.47
2.68464	13.230922	0.69227576	0.46
2.662059	13.33212	0.6954652	0.45
2.6406007	13.442306	0.6986726	0.45
2.6159127	13.534535	0.7018429	0.43
2.6132295	13.631527	0.7050329	0.46
2.5930197	13.759697	0.7102758	0.47
2.5674546	13.85994	0.7134609	0.43
2.5440502	13.972159	0.7166705	0.43
2.519652	14.08439	0.7208794	0.46
2.494222	14.193638	0.72408164	0.43
2.4939418	14.319598	0.7293293	0.42
2.4686975	14.441845	0.7325568	0.43
2.4434288	14.562094	0.7367802	0.42
2.4193382	14.695327	0.7420295	0.41
2.3921134	14.817603	0.7462554	0.42
2.362737	14.927911	0.74945635	0.41
2.3356042	15.056191	0.7536936	0.41
2.3335476	15.196179	0.7589672	0.53
2.3087053	15.345431	0.76424646	0.39
2.2753046	15.451798	0.76743656	0.53
2.2484937	15.602079	0.7727162	0.39
2.2162771	15.721435	0.77693194	0.52
2.1875398	15.875744	0.78221786	0.4
2.1825178	16.015778	0.7864893	0.41
2.149456	16.145147	0.79172343	0.54
2.1098793	16.235605	0.7948773	0.4
2.0781043	16.384966	0.79915076	0.45
2.0464714	16.544323	0.8054436	0.36
2.0126867	16.691715	0.80971146	0.5
1.991446	16.951937	0.8192074	0.39
2.0276074	17.46942	0.83824164	0.32
1.986423	17.584915	0.8414419	0.46
1.9159973	17.462805	0.837159	0.31
1.8100309	17.01018	0.82020706	0.43
1.8168368	17.562035	0.8402894	0.22
1.750715	17.462877	0.8360528	0.5
1.6973116	17.48855	0.8370678	0.36
1.6693094	17.479906	0.8370323	0.41
1.6298	17.642397	0.84232306	0.46
1.5694338	17.598175	0.8401959	0.36
1.5158218	17.608862	0.8401801	0.46
1.4684398	17.707468	0.8443397	0.43
1.4306669	17.920946	0.8517297	0.35
1.3821846	18.011574	0.85487217	0.3
1.3508445	17.977985	0.85278445	0.61
1.3258994	18.391296	0.86757225	0.39
1.2852198	18.608826	0.87496686	0.29
1.2364019	18.744467	0.8801957	0.25
1.1891009	18.916092	0.8864953	0.55
1.1293676	18.914892	0.8854486	0.25
1.1008112	18.936274	0.8864689	0.55
1.1323851	20.436829	0.9404156	0.26
1.1063603	21.115177	0.9647173	0.24
0.99070305	20.202755	0.93185186	0.38
0.9350007	20.341515	0.9360791	0.41
0.8913702	20.764116	0.95086795	0.3
0.81210274	20.443205	0.93918073	0.28
0.764081	20.081865	0.92643905	0.35
0.7014651	20.086733	0.92639834	0.39
0.6402359	20.118586	0.92741084	0.41
0.5829728	20.286388	0.9336908	0.31
0.5160372	20.199327	0.9304661	0.2
0.4470178	19.969294	0.92196083	0.32
0.38467714	19.993176	0.92295486	0.4
0.35196745	19.933638	0.92081124	0.32
0.29195175	20.048498	0.92398363	0.23
0.23057748	20.138378	0.9271057	0.38
0.1700681	20.287254	0.93234295	0.41
0.1043538	20.080193	0.92488223	0.23
0.049200997	21.138031	0.9628931	0.43
-0.016309917	21.215984	0.96598655	0.18
-0.049160875	21.214466	0.9659541	0.45
-0.11587805	21.074436	0.96062124	0.27
-0.18496446	22.1955	1.0007418	0.47
-0.30268434	29.478546	1.2608213	0.16
-0.321341	21.917503	0.99107474	0.23
-0.38920638	21.834509	0.9878497	0.52
-0.554374	31.013369	1.3155816	0.28
-0.49098167	21.81303	0.98671174	0.18
-0.5604102	21.894075	0.98980343	0.29
-0.6046799	20.849699	0.9527246	0.32
-0.6722016	20.925726	0.95480704	0.47
-0.77878666	22.328402	1.0054383	0.27
-0.8446032	22.1824	1.0000886	0.36
-1.2462306	32.807964	1.379423	0.2
-1.3485749	32.80654	1.3803201	0.54
-0.9942495	21.615679	0.97983235	0.29
-0.7965588	15.568408	0.7632248	0.22
-0.8386885	15.416052	0.7578827	0.34
-0.8866067	15.409793	0.7578196	0.25
-0.9204165	15.148309	0.74827194	0.32
-0.9396835	15.059607	0.7450776	0.41
-0.9985062	15.25653	0.7523992	0.39
-1.0430907	15.207227	0.75125396	0.35
-1.0908923	15.208978	0.7512047	0.46
-1.1437515	15.271815	0.75326914	0.33
-1.1587211	14.808043	0.73634326	0.48
-1.180853	14.794394	0.7362915	0.24
-1.225146	14.765098	0.7351838	0.59
-1.2978009	15.1002655	0.74675864	0.37
-1.3330109	14.946828	0.7414168	0.26
-1.374861	14.881501	0.7392399	0.46
-1.4225488	14.891271	0.7402033	0.39
-1.500205	15.223532	0.75176543	0.45
-1.5582871	15.597475	0.76543254	0.48
-1.5952201	15.462077	0.76112217	0.25
-1.6353635	15.377736	0.75790805	0.24
-1.6114258	14.661354	0.7325252	0.29
-1.6607561	14.694166	0.7335298	0.47
-1.7233305	14.838198	0.73873717	0.39
-1.764872	14.793887	0.73759836	0.54
-1.8088917	14.977614	0.7439066	0.22
-1.8390919	14.828124	0.7385735	0.3
-1.8631073	14.627535	0.7311466	0.56
-1.8974234	14.535115	0.72792006	0.32
-2.024138	15.172216	0.75102013	0.48
-2.0114923	14.700031	0.7341006	0.39
-2.1573427	15.451457	0.76140225	0.18
-2.0616748	14.548892	0.7297356	0.55
-2.1398208	14.780207	0.7380927	0.3
-2.1696584	14.655727	0.733806	0.55
-2.370169	15.735075	0.77268666	0.25
-2.3218727	15.05831	0.74840444	0.25
-2.3454058	14.890735	0.7420391	0.45
-2.402651	15.118702	0.75041616	0.24
-2.3727021	14.610239	0.7324428	0.54
-2.4404883	14.737404	0.73760396	0.26
-2.547239	15.113222	0.7512079	0.59
-2.5742857	14.976717	0.74589753	0.18
-2.6075642	14.888314	0.7436743	0.51
-2.6800194	15.034572	0.7488656	0.29
-2.676582	14.872536	0.7435457	0.6
-2.7445548	14.986724	0.7476784	0.3
-2.8006563	15.031714	0.7496888	0.23
-5.8406234	31.53597	1.3454959	0.34
-5.9052577	31.337187	1.3390074	0.25
-6.3477316	33.151794	1.4050231	0.0
-6.488124	33.329308	1.4121807	0.0
-15.979592	45.06279	1.8876568	0.1
-15.923384	44.45919	1.8664726	0.0
-16.04321	44.357803	1.8650298	0.0
-16.094074	44.28195	1.862771	0.0
-16.198627	44.140297	1.8582686	0.0
-26.502409	71.765884	2.8949692	0.06
-16.20551	43.31629	1.8304831	0.15
-15.7175045	41.601746	1.7677267	0.14
-16.350359	42.886833	1.8172759	0.15
-15.946867	41.42582	1.7639	0.12
-16.639162	43.03983	1.8260437	0.12
-16.500933	42.28372	1.7986743	0.0
-16.390232	41.611115	1.7754306	0.09
-16.261196	40.904156	1.7501466	0.16
-16.407372	40.900314	1.7508469	0.0
-16.632944	41.09396	1.7598182	0.09
-16.70173	41.081463	1.7606527	0.31
-16.897726	41.19657	1.7665095	0.2
-16.960705	40.98521	1.7599176	0.2
-17.118454	41.00462	1.7626389	0.0
-17.466825	41.479618	1.7819728	0.0
-18.314497	43.131012	1.8468765	0.0
-19.53541	45.631477	1.9438865	0.0
-23.036076	53.636642	2.2493653	0.13
-22.976892	53.03816	2.2291615	0.19
-18.733078	42.81166	1.8402987	0.1
-22.75929	51.644302	2.1805177	0.08
-22.591267	50.82775	2.151051	0.14
-22.512283	50.22687	2.1298754	0.3
-22.402514	49.562405	2.1066213	0.21
-22.314434	49.161037	2.092909	0.18
-22.453182	49.06129	2.0913882	0.17
-22.003937	47.67834	2.0402422	0.34
-21.983034	47.24155	2.0253024	0.11
-22.123522	47.158844	2.0238106	0.14
-21.726467	45.93484	1.9789046	0.2
-21.784143	45.684547	1.9712104	0.0
-21.743692	45.41607	1.962689	0.1
-21.386566	44.308804	1.9219561	0.2
-21.475737	44.142105	1.9173782	0.0
-21.076857	42.974007	1.8735954	0.0
-21.071522	42.62548	1.8628087	0.16
-20.995844	42.137596	1.8458583	0.1
-20.85454	41.526436	1.8237706	0.16
-20.857084	41.36878	1.8184015	0.2
-20.98158	41.295765	1.8179504	0.0
-20.542233	40.1138	1.7742171	0.09
-20.504623	39.4282	1.7507118	0.44
-20.31451	38.76405	1.7276038	0.2
-20.207857	38.411247	1.7140278	0.18
-20.26838	38.237984	1.709482	0.28
-20.381983	38.164764	1.7090453	0.33
-20.503332	38.10471	1.70862	0.26
-19.96141	36.814617	1.6598598	0.29
-19.869238	36.36936	1.6440275	0.23
-19.691954	35.776413	1.6220465	0.25
-19.575281	35.43038	1.6095048	0.27
-19.518587	35.067795	1.59778	0.27
-19.45409	34.696056	1.5850507	0.29
-19.396317	34.339443	1.5723398	0.24
-19.331718	33.974697	1.5596246	0.42
-19.274775	33.629097	1.5479351	0.24
-19.22069	33.291553	1.5362568	0.26
-19.114315	32.986694	1.5257838	0.25
-19.072693	32.67839	1.515143	0.3
-19.006857	32.3306	1.5034653	0.22
-18.967073	32.03233	1.4928417	0.26
-19.084982	32.005207	1.4934832	0.49
-19.068369	31.750397	1.4859049	0.29
-18.940378	31.312353	1.470157	0.23
-18.84535	31.044704	1.4597416	0.17
-13.161136	21.450823	1.0735621	0.32
-13.265386	21.472273	1.0763503	0.27
-13.316409	21.403666	1.0750512	0.47
-13.456531	21.481857	1.0788863	0.35
-13.438717	21.304855	1.0734934	0.24
-13.259982	20.872597	1.0568798	0.41
-13.252515	20.787626	1.0546874	0.3
-13.340282	20.783764	1.0554506	0.44
-13.852812	21.44355	1.083768	0.2
-13.938758	21.429678	1.0845093	0.5
-13.898584	21.22223	1.0780933	0.17
-13.860334	21.018826	1.0706817	0.3
-13.917868	21.034191	1.0725689	0.54
-18.233835	27.446915	1.3383831	0.29
-13.954809	20.806702	1.0658956	0.23
-13.809697	20.449099	1.0523729	0.38
-13.960638	20.536572	1.0581931	0.35
-14.006741	20.466902	1.0558918	0.25
-14.3286705	20.801916	1.0718843	0.41
-14.455195	20.916723	1.0778381	0.33
-14.483848	20.819708	1.0745115	0.37
-14.423141	20.592844	1.0670918	0.21
-15.115424	21.450571	1.1044247	0.32
-14.332675	20.192749	1.0533038	0.35
-14.335041	20.062187	1.0489587	0.34
-14.375282	19.98741	1.0476536	0.35
-17.975548	24.966547	1.258723	0.22
-18.07173	24.937044	1.2593814	0.43
-18.168913	24.907572	1.2600362	0.36
-18.269974	24.88418	1.2606951	0.41
-18.37202	24.861814	1.262353	0.36
-18.477016	24.841522	1.2630068	0.43
-18.585913	24.826317	1.2646621	0.35
-18.653507	24.835993	1.2664984	0.4
-18.750721	24.805548	1.2671446	0.36
-18.850874	24.778172	1.2677897	0.41
-18.957874	24.75795	1.2694333	0.4
-19.061945	24.734669	1.270076	0.36
-19.17091	24.7165	1.2717174	0.41
-19.239489	24.72721	1.2735506	0.35
-19.331917	24.6867	1.2741777	0.49
-19.434074	24.659399	1.2748111	0.35
-16.437286	20.690264	1.104707	0.31
-16.440645	20.56278	1.1013514	0.44
-16.440096	20.43122	1.0969952	0.28
-16.655918	20.569275	1.1047442	0.38
-16.650276	20.497381	1.1025642	0.32
-16.292007	19.923178	1.0800385	0.24
-16.345	19.862755	1.0787174	0.31
-16.457495	19.873613	1.0814166	0.39
-16.26967	19.519037	1.0669916	0.29
-16.297302	19.42907	1.0656608	0.29
-16.333702	19.350298	1.0633343	0.51
-20.652212	24.44152	1.2906592	0.23
-17.604359	20.674366	1.1252401	0.29
-17.705324	20.662031	1.1269044	0.3
-17.775047	20.614023	1.1265613	0.14
-21.12002	24.375927	1.2980807	0.5
-21.204784	24.321348	1.2976727	0.21
-21.320816	24.301455	1.2992672	0.34
-18.250492	20.578558	1.1350276	0.58
-19.223488	21.550251	1.1808306	0.23
-19.320717	21.524899	1.1824625	0.25
-17.745876	19.631039	1.098867	0.17
-17.736471	19.497322	1.0945129	0.55
-19.370195	21.178576	1.17332	0.12
-17.886452	19.480335	1.0970029	0.21
-14.316555	15.456516	0.91441715	0.54
-17.864664	19.213839	1.089301	0.3
-17.793633	19.017765	1.0819529	0.24
-17.953268	19.069773	1.0866076	0.33
-17.889055	18.882847	1.080263	0.38
-17.931236	18.86902	1.0810909	0.3
-17.958916	18.780127	1.078744	0.31
-18.015919	18.722881	1.0783972	0.44
-18.089529	18.684002	1.0790511	0.34
-18.146538	18.626762	1.0787024	0.21
-18.328753	18.698309	1.0843377	0.29
-23.526371	23.901405	1.3322867	0.5
-20.394331	20.632027	1.1795223	0.27
-20.260786	20.368614	1.1691635	0.26
-20.303352	20.284124	1.1677758	0.29
-20.426138	20.281427	1.1703752	0.22
-20.407034	20.136562	1.1660022	0.48
-20.396753	19.9999	1.1616241	0.2
-20.711422	20.185518	1.1731708	0.45
-20.771385	20.181149	1.1749642	0.23
-20.618153	19.906279	1.1646272	0.34
-20.701828	19.86373	1.1652269	0.39
-21.053846	20.078234	1.1777369	0.22
-21.218851	20.111532	1.1823016	0.2
-25.039274	23.615402	1.3555613	0.45
-25.122978	23.620644	1.3573042	0.26
-25.2463	23.59013	1.3598075	0.34
-25.379436	23.567848	1.3613027	0.45
-25.504759	23.537395	1.3637973	0.28
-25.631083	23.506977	1.3652874	0.25
-15.850332	14.384242	0.91727	0.3
-15.848259	14.292625	0.91499066	0.4
-15.799185	14.203719	0.91187555	0.39
-15.786324	14.1028595	0.908602	0.39
-15.790126	14.017379	0.90632033	0.29
-15.788028	13.927761	0.9040447	0.48
-15.78296	13.837068	0.90177476	0.36
-15.770075	13.738207	0.89850456	0.48
-15.75225	13.63722	0.8962434	0.37
-15.709016	13.556442	0.8931319	0.48
-15.697079	13.460599	0.8898662	0.4
-15.685128	13.365748	0.8876029	0.41
-15.664343	13.263697	0.88434577	0.6
-15.637658	13.157506	0.88109463	0.36
-15.601143	13.044083	0.877853	0.43
-15.593095	12.954327	0.8745898	0.34
-15.568446	12.892966	0.87247515	0.43
-15.541737	12.788772	0.86922795	0.41
-15.545408	12.71227	0.867966	0.35
-15.525545	12.615232	0.8647171	0.44
-15.510596	12.522308	0.8624642	0.36
-15.4907	12.427264	0.85922056	0.44
-15.468997	12.368974	0.85710377	0.35
-15.440254	12.267717	0.8548692	0.43
-15.442925	12.192197	0.85261005	0.41
-15.432838	12.1063795	0.8503604	0.43
-15.440428	12.034975	0.84909636	0.3
-15.305562	11.852232	0.84095806	0.39
-15.306257	11.776662	0.83970284	0.41
-15.267789	11.708966	0.8366108	0.51
-15.271421	11.636465	0.83535457	0.4
-15.269151	11.559827	0.83310443	0.41
-15.255076	11.474906	0.83086723	0.41
-15.245911	11.394101	0.82862604	0.43
-15.284918	11.349439	0.82833636	0.48
-15.3032875	11.289288	0.82806647	0.46
-15.272648	11.229773	0.8249722	0.45
-15.2674055	11.153058	0.8237287	0.46
-15.249381	11.067044	0.8214981	0.48
-15.230335	10.982	0.81827384	0.48
-14.949724	10.705737	0.8053251	0.42
-14.917864	10.613379	0.8021201	0.47
-14.896034	10.563056	0.8010241	0.49
-14.8877735	10.488259	0.79879427	0.48
-14.8687105	10.405209	0.79657394	0.48
-14.850605	10.324175	0.7943566	0.48
-14.8492365	10.254547	0.792118	0.46
-14.832116	10.174538	0.78989935	0.49
-14.827784	10.103833	0.7886664	0.5
-14.806896	10.056529	0.7865756	0.47
-14.775983	9.968184	0.784376	0.52
-14.770659	9.89746	0.7821451	0.51
-14.76827	9.829799	0.7809136	0.51
-14.748152	9.750708	0.77870566	0.51
-14.739841	9.679904	0.77648354	0.5
-14.735489	9.611198	0.77525365	0.5
-14.696863	9.553459	0.7731884	0.52
-14.693466	9.4867735	0.77096146	0.5
-14.681224	9.413873	0.769744	0.52
-14.670933	9.34302	0.7675261	0.54
-14.666552	9.276309	0.76630086	0.5
-14.657246	9.20648	0.76408184	0.51
-14.6331415	9.128284	0.76188654	0.52
-14.605312	9.079801	0.7598129	0.52
-14.604871	9.016187	0.7585822	0.51
-14.590609	8.945227	0.75737536	0.54
-14.583246	8.878442	0.75515753	0.54
-14.580817	8.814776	0.75393224	0.54
-14.565538	8.744789	0.751731	0.54
-14.539677	8.698349	0.75065595	0.54
-14.524405	8.628364	0.74845374	0.52
-14.519015	8.563625	0.7472335	0.53
-14.518529	8.503003	0.7460096	0.55
-14.507194	8.436114	0.7438024	0.56
-14.485015	8.362958	0.7416121	0.52
-14.475641	8.298112	0.74040407	0.54
-14.448767	8.252644	0.7383344	0.53
-14.452223	8.19512	0.7371047	0.56
-14.45466	8.138558	0.7368819	0.56
-14.431475	8.066373	0.73469645	0.54
-14.42604	8.004629	0.7324826	0.57
-14.417638	7.941805	0.7312755	0.57
-14.409239	7.8789825	0.7300678	0.55
-14.387281	7.8376293	0.7289933	0.55
-14.381835	7.776883	0.72678137	0.58
-14.374394	7.716078	0.72557634	0.58
-14.357112	7.6490326	0.72438437	0.56
-14.347702	7.5871835	0.7221817	0.56
-14.337299	7.5253043	0.7209822	0.59
-14.31633	7.484976	0.71990633	0.56
-14.319727	7.431439	0.71868545	0.57
-14.302408	7.366388	0.7164988	0.58
-14.290045	7.3034635	0.71530086	0.58
-14.282581	7.244653	0.7140996	0.58
-14.2702	7.182724	0.71290445	0.56
-14.260767	7.122869	0.71070564	0.59
-14.300015	7.1150537	0.7115232	0.49
-14.383463	7.1015477	0.71414727	0.5
-14.4560375	7.082769	0.71579206	0.5
-14.494048	7.0461235	0.7154995	0.54
-14.485631	6.9863005	0.71429455	0.59
-14.477191	6.927471	0.71309304	0.59
-14.481598	6.87497	0.7118663	0.6
-14.454654	6.834478	0.71080923	0.58
-14.447224	6.77568	0.7096026	0.59
-14.43777	6.7178187	0.7084071	0.59
-14.43132	6.6600447	0.7071997	0.61
-14.412976	6.59796	0.7050208	0.57
-14.417375	6.5464582	0.70379525	0.56
-14.3963375	6.510111	0.70273036	0.58
-14.336474	6.428964	0.6996355	0.53
-14.328015	6.3721294	0.6984374	0.52
-14.303718	6.308882	0.69727486	0.54
-14.300213	6.254178	0.69606495	0.54
-14.284819	6.1951604	0.6948836	0.51
-14.27337	6.1382475	0.6926949	0.52
-14.2464	6.099746	0.69164276	0.52
-14.230987	6.0417233	0.6904644	0.48
-14.2165785	5.9837303	0.6892815	0.57
-14.197223	5.9236135	0.68710905	0.64
-14.285739	5.909287	0.68969935	0.4
-14.262417	5.8480644	0.6875369	0.52
-14.289568	5.80815	0.6872628	0.39
-14.320974	5.7951584	0.6880839	0.51
-14.402575	5.777657	0.6906867	0.34
-14.505988	5.7677364	0.6932342	0.72
-14.377714	5.664781	0.6873115	0.4
-18.255947	7.1484203	0.8191254	0.29
-18.361658	7.1256723	0.8216091	0.36
-14.278299	5.4981413	0.6820041	0.41
-18.567354	7.106809	0.8267103	0.31
-18.66915	7.0809736	0.8291951	0.31
-14.292465	5.352652	0.68032956	0.23
-14.365215	5.329943	0.6819417	0.48
-14.350801	5.2739496	0.6807599	0.63
-14.312577	5.2103214	0.67864037	0.67
-14.31329	5.1855345	0.6775311	0.53
-19.334986	6.962314	0.8450277	0.24
-14.2130785	5.049651	0.6733483	0.5
-19.58743	6.918029	0.8518252	0.29
-19.688423	6.885235	0.8542785	0.26
-14.176675	4.88982	0.66980267	0.5
-19.924183	6.8652816	0.8602449	0.36
-14.018581	4.7145624	0.6626764	0.44
-13.973392	4.650741	0.6595796	0.61
-13.958907	4.598723	0.6584101	0.57
-13.974209	4.555507	0.6581584	0.47
-13.969651	4.506752	0.65796226	0.48
-13.946551	4.4753222	0.65691715	0.48
-13.957858	4.431992	0.65668	0.49
-13.9552765	4.384292	0.6554793	0.5
-13.938809	4.3322196	0.6543151	0.52
-13.927319	4.2812853	0.65313536	0.49
-13.904885	4.228048	0.6519893	0.59
-13.893373	4.178106	0.6508131	0.6
-13.906009	4.1576385	0.65067023	0.53
-13.956998	4.127372	0.65132743	0.62
-13.94152	4.076324	0.65016127	0.64
-13.92905	4.0253606	0.64998287	0.64
-13.928436	3.9797082	0.6487797	0.65
-13.91694	3.9297705	0.64760107	0.65
-13.9173355	3.884145	0.64739305	0.65
-13.9061165	3.8580267	0.64632046	0.65
-13.891627	3.808003	0.64515257	0.63
-13.855315	3.7513905	0.6440433	0.49
-13.841804	3.7023883	0.64287525	0.46
-13.8352375	3.6555738	0.6416883	0.47
-13.834651	3.6099226	0.64148176	0.47
-13.821441	3.5837476	0.64041585	0.48
-13.812913	3.535885	0.6392311	0.47
-13.801387	3.4879355	0.63805765	0.47
-13.808752	3.4445026	0.6378273	0.48
-13.790261	3.3953586	0.63667613	0.47
-13.78769	3.3496525	0.6364752	0.48
-13.803975	3.309458	0.63622195	0.41
-13.840464	3.2956417	0.63700795	0.52
-13.942267	3.2748008	0.6394928	0.33
-14.02916	3.2505486	0.6420227	0.51
-14.133963	3.2297966	0.64449495	0.32
-14.290511	3.2194793	0.64880276	0.44
-14.385433	3.1944723	0.651295	0.46
-14.481356	3.1694958	0.6537829	0.41
-14.5934725	3.1707783	0.6573272	0.44
-14.6953945	3.1459785	0.6597907	0.44
-14.795346	3.1201298	0.66225696	0.41
-14.923152	3.1000528	0.6656353	0.41
-15.034078	3.075515	0.6690618	0.44
-15.138061	3.0487947	0.6715061	0.45
-15.252017	3.0233555	0.674915	0.44
-15.351304	3.0183184	0.67748123	0.62
-15.244372	2.9487522	0.67359155	0.47
-15.281743	2.9071972	0.674239	0.15
-15.689343	2.9359508	0.68569213	0.55
-15.995506	2.942898	0.69545996	0.19
-17.482302	3.1638033	0.74037194	0.15
-17.843513	3.2021108	0.75206226	0.13
-15.551087	2.6879578	0.6790731	0.54
-15.517397	2.583837	0.67770946	0.99
-15.505992	2.5339222	0.6765149	0.99
-15.502591	2.4842422	0.6752879	0.99
-15.504363	2.4604938	0.6751651	0.99
-15.503971	2.4108987	0.6749254	0.99
-15.513488	2.3645697	0.67466	0.99
-15.494161	2.3124406	0.6734856	0.99
-15.506683	2.2662003	0.6732074	0.99
-15.51424	2.2188232	0.67294383	0.99
-15.501896	2.1678874	0.6727449	0.99
-15.515645	2.1454833	0.67257774	0.99
-15.51424	2.0968525	0.67234415	0.99
-15.508836	2.0481083	0.6711261	0.99
-15.511438	1.9995954	0.6708756	0.99
-15.514011	1.9520737	0.67062974	0.99
-15.51062	1.9033855	0.67040247	0.99
-15.523376	1.8809531	0.6702381	0.99
-15.529955	1.8335496	0.6699751	0.99
-15.525572	1.7848328	0.66975075	0.99
-15.531157	1.7374007	0.669491	0.99
-15.538746	1.6900276	0.6692228	0.99
-15.534369	1.6413118	0.66899717	0.99
-15.836253	1.6243562	0.67765623	0.74
-15.831078	1.599419	0.6765526	0.0
-15.587296	1.5258567	0.6691975	0.0
-22.431849	2.1315095	0.87575895	0.0
-22.411104	2.0605123	0.8744889	0.0
-22.398363	1.9897468	0.8741861	0.0
-22.386623	1.9190146	0.8728787	0.0
-22.376856	1.8493321	0.87156785	0.08
-22.31432	1.7404294	0.8692777	0.31
-22.47132	1.682564	0.8733309	0.28
-22.680244	1.6281999	0.87918514	0.5
-22.754416	1.5629562	0.8805448	0.38
-23.031301	1.5115699	0.8891301	0.31
-24.255074	1.5166408	0.9250588	0.17
-24.383139	1.4866819	0.9283726	0.32
-24.35858	1.4106194	0.92708653	0.52
-24.379019	1.3358716	0.92761916	0.38
-24.471382	1.2652129	0.9298725	0.59
-24.6147	1.1970396	0.93292564	0.29
-24.918953	1.1345612	0.942337	0.18
-25.553728	1.1243881	0.9606398	0.54
-25.767155	1.0542998	0.96638966	0.26
-26.139544	0.98886126	0.97750056	0.41
-26.413048	0.91755813	0.9849927	0.23
-26.857536	0.85026705	0.9977925	0.29
-27.248133	0.7784262	1.0087929	0.25
-26.95787	-0.8684871	1.2475163	0.52
-27.169601	-0.9182892	1.2565025	0.18
-28.593187	-1.0580603	1.3106338	0.29
-28.573864	-1.146701	1.3097814	0.41
-28.610458	-1.2389557	1.3121645	0.52
-28.698025	-1.3327043	1.3157576	0.31
-29.185085	-1.448053	1.3340256	0.16
-43.74202	-2.3199046	1.889304	0.39
-44.70201	-2.5115292	1.9256854	0.18
-45.70975	-2.7124746	1.9652833	0.15
-46.726326	-2.9196303	2.0039318	0.17
-47.94836	-3.1476598	2.0514662	0.0
-49.018463	-3.3722358	2.0933743	0.0
-50.39383	-3.6255658	2.1465929	0.0
-51.663334	-3.7984905	2.1951804	0.0
-53.062225	-4.0693574	2.249537	0.0
-54.453896	-4.3479424	2.3038828	0.0
-56.002007	-4.6479545	2.3639162	0.0
-65.90928	-5.68014	2.742726	0.09
-65.865776	-5.884037	2.742053	0.21
-65.7754	-6.0835886	2.7401772	0.17
-65.821526	-6.1909914	2.7426288	0.32
-65.77905	-6.394921	2.7419565	0.0
-67.3095	-6.7558694	2.8020625	0.0
-70.20497	-7.268749	2.9140894	0.0
-74.64831	-8.20157	3.0874321	0.0
-44.19094	-12.551722	1.9855692	0.0
-75.88157	-23.72272	3.2749798	0.0
-74.031685	-23.27213	3.2023792	0.0
-72.24456	-22.959242	3.1333199	0.0
-69.92121	-22.463133	3.042658	0.0
-68.98259	-22.399109	3.0076272	0.0
-67.21118	-22.05793	2.9385712	0.0
-66.853935	-22.171515	2.9273148	0.0
-68.84111	-22.948444	3.0091498	0.0
-62.56937	-21.079767	2.7582843	0.0
-61.588078	-20.963934	2.7209654	0.0
-60.295715	-20.734907	2.6711226	0.0
-59.0888	-20.527214	2.6246774	0.0
-57.883053	-20.312613	2.5792222	0.0
-55.63784	-19.819813	2.4908762	0.27
-55.53443	-19.9785	2.4897585	0.0
-53.59521	-19.471786	2.412659	0.0
-52.536015	-19.273367	2.3718421	0.1
-22.747746	-8.535455	1.1562254	0.52
-49.828835	-18.725512	2.2674468	0.19
-30.620743	-11.636071	1.4812216	0.18
-47.930668	-18.356915	2.1947818	0.14
-47.29522	-18.28391	2.1709778	0.13
-46.47472	-18.135101	2.1392505	0.09
-45.72267	-18.00713	2.1108496	0.16
-44.98856	-17.881666	2.0825279	0.1
-44.283016	-17.68163	2.054182	0.0
-43.85101	-17.669106	2.039344	0.14
-29.921753	-12.183329	1.4633307	0.29
-42.355816	-17.376736	1.9815028	0.12
-41.79542	-17.30097	1.9600022	0.16
-41.145092	-17.18291	1.9360421	0.14
-40.498814	-17.062988	1.9110945	0.21
-37.774464	-15.988854	1.7985916	0.14
-37.297718	-15.925444	1.7804636	0.34
-36.77059	-15.837752	1.7610766	0.21
-36.235657	-15.741901	1.7406409	0.18
-35.783867	-15.680213	1.7236192	0.27
-35.751495	-15.799361	1.7237053	0.33
-35.7221	-15.919586	1.7248055	0.37
-35.72469	-15.98814	1.725944	0.43
-35.59146	-16.062695	1.7225198	0.16
-35.343594	-16.083326	1.7145103	0.42
-34.69535	-15.920707	1.6884675	0.15
-34.27753	-15.860015	1.6735873	0.26
-34.159294	-15.935016	1.6702253	0.33
-34.110542	-15.978274	1.6690984	0.51
-32.84883	-15.515091	1.6179019	0.18
-12.137575	-5.82403	0.73934305	0.28
-12.148681	-5.8759685	0.74048156	0.41
-12.134085	-5.916249	0.7404895	0.2
-31.54168	-15.385122	1.5701197	0.31
-31.491863	-15.483949	1.570088	0.37
-31.413626	-15.506514	1.5677966	0.5
-30.20714	-15.031045	1.5178074	0.34
-29.875957	-14.983795	1.5063138	0.15
-21.118364	-10.696505	1.1313195	0.43
-29.246351	-14.899186	1.4824822	0.2
-28.804728	-14.7892065	1.465404	0.14
-20.754152	-10.718808	1.1188049	0.51
-28.543787	-14.8253975	1.4573572	0.2
-28.522884	-14.928055	1.4584516	0.5
-28.48719	-15.022347	1.4584678	0.14
-11.964986	-6.4048276	0.74260837	0.53
-28.486843	-15.250706	1.4628735	0.24
-20.618864	-11.144854	1.1219786	0.25
-20.706945	-11.233765	1.1265119	0.28
-20.788336	-11.3622055	1.1310859	0.39
-20.772043	-11.437207	1.1321476	0.45
-28.315344	-15.675756	1.4648943	0.12
-28.360546	-15.81707	1.4683372	0.33
-28.353466	-15.929084	1.4705044	0.35
-28.326653	-16.030605	1.4715683	0.36
-28.324583	-16.088146	1.4726607	0.36
-28.312555	-16.199036	1.473804	0.36
-28.289684	-16.303658	1.4748895	0.35
-28.266819	-16.408281	1.4759748	0.36
-28.243956	-16.512909	1.4770598	0.36
-28.213203	-16.61334	1.4781033	0.36
-28.218029	-16.676052	1.4792335	0.32
-28.21783	-16.795238	1.4814404	0.46
-28.18019	-16.891506	1.4824464	0.22
-22.54809	-13.631148	1.2325865	0.36
-22.347326	-13.605573	1.2256783	0.36
-22.163343	-13.589418	1.2188584	0.43
-21.813833	-13.4712105	1.2051494	0.25
-21.84258	-13.5356045	1.207384	0.33
-21.634045	-13.500877	1.1994255	0.36
-21.427504	-13.466207	1.1924754	0.36
-21.203264	-13.419119	1.1834275	0.32
-21.01944	-13.396024	1.1775947	0.3
-20.73224	-13.3054285	1.1662	0.43
-20.56207	-13.241992	1.159357	0.29
-20.353718	-13.199335	1.1513841	0.17
-20.190706	-13.183795	1.145653	0.49
-20.11435	-13.224361	1.1443915	0.34
-20.075424	-13.288842	1.1443324	0.48
-20.044378	-13.358518	1.144316	0.35
-19.951305	-13.387689	1.1419624	0.64
-20.10017	-13.532001	1.1498507	0.33
-20.032688	-13.578792	1.1486375	0.15
-19.415113	-13.251341	1.1214095	0.39
-18.743505	-12.882616	1.0928773	0.47
-18.58563	-12.861279	1.0871565	0.41
-18.457304	-12.858665	1.0825952	0.26
-18.281782	-12.821927	1.0767716	0.43
-18.204353	-12.810809	1.0734167	0.42
-18.007225	-12.7575655	1.0664713	0.46
-17.822918	-12.711643	1.0595937	0.33
-17.646496	-12.670915	1.0527587	0.28
-17.56943	-12.69957	1.0504713	0.43
-17.489431	-12.72516	1.0491658	0.35
-17.45731	-12.743149	1.0480559	0.42
-17.448105	-12.820428	1.0491444	0.46
-17.377947	-12.853258	1.0478934	0.42
-17.30781	-12.8850975	1.0466409	0.61
-17.375265	-13.020195	1.0511589	0.31
-16.802612	-12.758663	1.0282296	0.57
-16.768549	-12.774616	1.0271074	0.26
-16.13054	-12.373077	0.9986604	0.49
-16.033003	-12.3793125	0.99524486	0.45
-15.928623	-12.3784	0.9917876	0.37
-15.802633	-12.360977	0.98820853	0.45
-15.679616	-12.344635	0.9836441	0.31
-15.594547	-12.317417	0.9802276	0.68
-15.534407	-12.349557	0.97901744	0.42
-15.4084835	-12.329164	0.97443336	0.42
-15.299273	-12.321167	0.9709425	0.34
-15.164541	-12.292577	0.9663061	0.49
-15.063228	-12.288782	0.96285635	0.27
-14.902036	-12.236591	0.95706517	0.5
-14.726739	-12.132298	0.9491268	0.33
-14.237792	-11.808508	0.92645526	0.44
-14.16895	-11.827495	0.9251845	0.48
-14.106026	-11.849631	0.9239447	0.46
-14.040142	-11.870694	0.9226901	0.46
-13.966438	-11.883588	0.9203877	0.45
-13.914879	-11.877199	0.9181511	0.44
-13.859821	-11.905525	0.9179556	0.43
-13.799863	-11.929743	0.91673183	0.42
-13.730116	-11.944743	0.91445	0.44
-13.63682	-11.940195	0.9120329	0.68
-13.615139	-11.996309	0.91202885	0.26
-13.510116	-11.979508	0.9085401	0.48
-13.452699	-11.966994	0.9072675	0.39
-13.337905	-11.939982	0.9027191	0.49
-13.260354	-11.946821	0.9003893	0.3
-13.133817	-11.908548	0.8957708	0.48
-13.051413	-11.908293	0.8934079	0.31
-12.940593	-11.882391	0.8898784	0.5
-12.851339	-11.875987	0.88647527	0.33
-12.7734165	-11.841031	0.8840757	0.51
-12.694956	-11.843876	0.8817349	0.34
-12.5704775	-11.802686	0.8771202	0.52
-12.493046	-11.803573	0.87478065	0.34
-12.392107	-11.7829275	0.87130266	0.53
-12.300981	-11.770513	0.8678811	0.34
-12.22605	-11.735643	0.86549455	0.47
-12.140828	-11.727373	0.86210567	0.58
-11.843158	-11.515314	0.84845066	0.29
-11.87149	-11.688263	0.8538551	0.43
-11.744238	-11.63607	0.84820956	0.4
-11.666901	-11.632998	0.8458635	0.41
-11.593011	-11.596172	0.843478	0.41
-11.502007	-11.5778055	0.8400468	0.43
-11.420783	-11.569656	0.8376753	0.44
-11.335679	-11.555431	0.8352767	0.43
-11.243725	-11.535053	0.83183795	0.44
-11.164511	-11.525969	0.8294736	0.44
-11.091167	-11.523017	0.827145	0.44
-11.015399	-11.480178	0.82374126	0.44
-10.988021	-11.524249	0.8246916	0.5
-10.977281	-11.584697	0.82574177	0.52
-10.964572	-11.644099	0.8267817	0.54
-10.957745	-11.708638	0.8278558	0.52
-10.942091	-11.765974	0.82887954	0.52
-10.941603	-11.801806	0.8299353	0.52
-10.927907	-11.86119	0.83097094	0.53
-10.924949	-11.932807	0.83307385	0.53
-10.900514	-11.9799595	0.83404243	0.51
-10.893648	-12.047497	0.8351216	0.5
-10.886769	-12.116029	0.8372023	0.52
-10.864282	-12.166229	0.8371845	0.52
-10.869631	-12.210188	0.8392795	0.52
-10.862755	-12.2787285	0.8403604	0.47
-10.866589	-12.361494	0.8425118	0.42
-10.857757	-12.427993	0.84458095	0.42
-10.849877	-12.49751	0.84565926	0.41
-10.826374	-12.5496855	0.84664047	0.41
-10.833665	-12.596689	0.84874916	0.43
-10.81113	-12.6508875	0.8487381	0.54
-10.803238	-12.721405	0.85081816	0.4
-10.792413	-12.78886	0.8528805	0.42
-10.780616	-12.855298	0.8539369	0.41
-10.757092	-12.909478	0.8549217	0.41
-10.741386	-12.971833	0.85595435	0.41
-10.7535095	-13.027937	0.8580995	0.41
-10.730001	-13.081126	0.85908294	0.41
-10.719157	-13.150589	0.86014885	0.52
-10.711215	-13.225107	0.8622359	0.4
-10.692554	-13.286401	0.86325425	0.41
-10.663175	-13.334465	0.8642037	0.52
-10.688922	-13.408863	0.8664391	0.39
-10.668293	-13.469112	0.8684473	0.41
-10.645727	-13.526327	0.86944205	0.51
-10.640679	-13.606913	0.87155235	0.39
-10.611293	-13.655988	0.87150383	0.5
-10.607208	-13.738595	0.873622	0.4
-10.58363	-13.797787	0.8746159	0.41
-10.578181	-13.834521	0.87565255	0.47
-10.563366	-13.9049015	0.8777036	0.47
-10.54272	-13.967164	0.87871575	0.53
-10.514286	-14.019264	0.879677	0.51
-10.5004225	-14.092667	0.8817376	0.51
-10.484636	-14.162038	0.8827831	0.39
-10.464943	-14.227325	0.88380486	0.53
-10.48086	-14.295505	0.8869878	0.39
-10.448513	-14.344529	0.88692725	0.51
-10.434625	-14.419936	0.8889916	0.4
-10.412953	-14.485182	0.89000505	0.59
-10.388377	-14.54537	0.8919975	0.46
-10.361837	-14.604517	0.89297974	0.45
-10.389406	-14.689946	0.89624286	0.37
-10.368701	-14.757219	0.89726436	0.47
-10.359631	-14.842731	0.8993674	0.36
-10.339873	-14.913023	0.9013984	0.48
-10.3278885	-14.994479	0.9034822	0.35
-10.313963	-15.072899	0.90555257	0.41
-10.312639	-15.1715765	0.90771216	0.43
-10.310016	-15.219369	0.90978086	0.57
-10.303836	-15.310951	0.91190755	0.39
-10.284989	-15.387263	0.9139535	0.53
-10.276844	-15.477804	0.9160702	0.34
-10.254119	-15.548041	0.91808933	0.51
-10.245947	-15.640582	0.92020965	0.33
-10.24136	-15.68734	0.92126846	0.52
-10.236099	-15.783943	0.92440856	0.31
-10.205582	-15.845024	0.92537886	0.5
-10.196391	-15.939542	0.9284987	0.32
-10.131939	-15.947938	0.9272325	0.44
-10.109168	-16.022184	0.92825925	0.42
-10.088333	-16.099472	0.9302998	0.43
-10.09051	-16.158371	0.9324092	0.43
-10.069649	-16.237658	0.9344533	0.41
-10.045887	-16.311888	0.9364764	0.43
-10.024067	-16.389164	0.93751323	0.47
-10.0090065	-16.47857	0.94060034	0.66
-10.010406	-16.595318	0.94380546	0.0
-10.14034	-16.867786	0.95483357	0.0
-10.12426	-16.959175	0.95792013	0.0
-10.106244	-17.047527	0.9599934	0.0
-10.080447	-17.125717	0.9620158	0.0
-10.081747	-17.249456	0.9652336	0.0
-10.059814	-17.334732	0.9672853	0.0
-10.0301285	-17.407848	0.96928287	0.0
-10.038971	-17.485884	0.9714552	0.07
-10.023772	-17.58529	0.97456086	0.18
-10.021139	-17.706955	0.9777592	0.12
-9.939451	-17.82076	0.979604	0.42
-9.864329	-17.814991	0.97827095	0.41
-9.832543	-17.824219	0.97815025	0.49
-9.784449	-17.868986	0.978021	0.39
-9.734441	-17.90872	0.97887516	0.64
-9.729804	-18.032352	0.98206973	0.21
-9.701968	-18.115528	0.9840949	0.55
-9.691504	-18.231045	0.987251	0.32
-9.665588	-18.318258	0.99029183	0.51
-9.6820545	-18.417446	0.9935352	0.36
-9.693711	-18.579395	0.99886763	0.43
-9.6774025	-18.687803	1.0019872	0.35
-9.654307	-18.786076	1.0040604	0.43
-9.624463	-18.871218	1.0070821	0.41
-9.601369	-18.969498	1.0091559	0.41
-9.584991	-19.082905	1.0122851	0.41
-9.594597	-19.176954	1.0154911	0.34
-9.5656595	-19.268118	1.0185282	0.48
-9.556949	-19.399681	1.0217227	0.28
-9.517392	-19.471642	1.0236813	0.44
-9.472068	-19.5315	1.0245944	0.4
-9.4479	-19.635763	1.027676	0.38
-9.450703	-19.720682	1.029838	0.46
-9.430351	-19.835022	1.0339539	0.38
-9.404221	-19.938253	1.0360261	0.46
-9.379984	-20.047522	1.0391173	0.29
-9.34709	-20.138626	1.04214	0.53
-9.319926	-20.244837	1.045214	0.4
-12.310454	-26.85971	1.3146012	0.41
-12.244605	-26.82628	1.3122649	0.34
-12.137879	-26.813898	1.3097951	0.39
-12.028258	-26.796465	1.3073044	0.34
-11.914849	-26.766968	1.3047764	0.36
-11.810113	-26.754644	1.3023161	0.36
-11.702481	-26.73727	1.2998348	0.35
-11.600649	-26.730015	1.2973964	0.36
-11.535815	-26.695625	1.2950637	0.36
-11.428233	-26.675268	1.2925781	0.36
-11.3216305	-26.655935	1.2900989	0.37
-11.217929	-26.641665	1.2876413	0.37
-11.111332	-26.622341	1.2851628	0.37
-11.009572	-26.611122	1.2827194	0.37
-10.948635	-26.581821	1.2814132	0.37
-10.842114	-26.557518	1.278927	0.38
-10.740377	-26.545313	1.2764827	0.38
-10.639632	-26.53313	1.2740432	0.34
-10.537943	-26.517939	1.2715945	0.53
-9.065607	-23.067242	1.1332253	0.27
-8.981594	-23.064428	1.1308724	0.34
-8.939112	-23.061512	1.1306912	0.42
-8.884711	-23.134254	1.1315987	0.27
-10.073296	-26.425001	1.2615066	0.38
-9.972625	-26.40886	1.2590625	0.39
-9.871998	-26.389725	1.2566136	0.39
-9.775176	-26.381662	1.255201	0.39
-9.715333	-26.346426	1.2528907	0.4
-9.616635	-26.331339	1.250458	0.4
-9.519847	-26.321291	1.2490429	0.35
-9.425917	-26.319302	1.2476546	0.55
-9.273018	-26.149242	1.2397163	0.15
-9.22577	-26.275122	1.242755	0.3
-9.117631	-26.228891	1.2392285	0.38
-9.057882	-26.187677	1.2369088	0.38
-8.965928	-26.18675	1.2355324	0.38
-8.869254	-26.169744	1.2341075	0.38
-8.773532	-26.15576	1.2316926	0.38
-8.677838	-26.139784	1.2302743	0.38
-8.5802555	-26.117777	1.2278377	0.39
-8.529091	-26.099735	1.2265968	0.44
-8.431526	-26.076738	1.2241591	0.36
-8.336845	-26.059801	1.2217447	0.45
-8.255432	-26.084106	1.2214609	0.4
-8.2194805	-26.251232	1.226627	0.38
-8.179673	-26.41129	1.2317648	0.35
-8.146446	-26.595469	1.2379745	0.33
-8.152074	-26.75846	1.2433014	0.32
-8.121614	-26.95669	1.2495494	0.32
-8.090164	-27.154905	1.255794	0.33
-8.052045	-27.335003	1.2619784	0.32
-8.015791	-27.523142	1.2671859	0.38
-7.9738116	-27.696175	1.2733428	0.32
-7.9725685	-27.855043	1.2786361	0.32
-7.935236	-28.049166	1.284852	0.36
-7.8959236	-28.243254	1.2910604	0.34
-7.858447	-28.447376	1.2972957	0.32
-7.815248	-28.6364	1.3034804	0.32
-7.771104	-28.822414	1.3086562	0.34
-7.7268577	-29.015425	1.3148454	0.3
-7.7329183	-29.216425	1.3222492	0.34
-7.689531	-29.418457	1.3284596	0.33
-7.639519	-29.599375	1.3336048	0.29
-7.593189	-29.799358	1.3408012	0.3
-7.546774	-30.005344	1.3470092	0.3
-7.5040555	-30.229399	1.3542668	0.33
-7.50419	-30.429298	1.3616468	0.33
-7.4576154	-30.64629	1.3678766	0.3
-7.410062	-30.862267	1.3751016	0.33
-7.358667	-31.07018	1.3812966	0.32
-7.3137197	-31.311205	1.3895806	0.31
-7.2603173	-31.52109	1.395773	0.3
-7.2114825	-31.757053	1.4040337	0.29
-7.2140446	-31.994003	1.4124961	0.29
-7.1613107	-32.225903	1.4197348	0.32
-7.1094637	-32.46483	1.4269911	0.29
-7.0575275	-32.70975	1.4352593	0.3
-7.001779	-32.94461	1.4424943	0.3
-6.950626	-33.203556	1.4517938	0.3
-6.894675	-33.452423	1.4590563	0.29
-6.8902893	-33.690258	1.467496	0.29
-6.831394	-33.937077	1.4757445	0.27
-6.762268	-34.138725	1.4818676	0.36
-6.9651737	-35.713	1.5396717	0.2
-6.8513064	-35.723892	1.5382587	0.34
-5.197279	-27.707708	1.2405152	0.23
-5.1472692	-27.680798	1.2382725	0.37
-5.065711	-27.71829	1.2390339	0.36
-4.985932	-27.769821	1.2398298	0.34
-6.4038186	-36.107582	1.5473013	0.27
-6.3430247	-36.4164	1.5576688	0.27
-6.2784586	-36.712162	1.5679977	0.27
-6.211858	-37.01189	1.5773274	0.26
-6.2008824	-37.293633	1.5878319	0.19
-6.137654	-37.633427	1.5992533	0.39
-6.066173	-37.928085	1.608557	0.23
-5.22345	-33.41788	1.4416533	0.27
-5.937118	-38.64965	1.6324759	0.3
-5.857907	-38.9312	1.641728	0.2
-5.8470693	-39.270947	1.6543484	0.37
-5.7738924	-39.613598	1.6657431	0.2
-5.6995373	-39.96924	1.6771598	0.24
-5.6232133	-40.323845	1.6895682	0.2
-5.5493608	-40.712498	1.7030529	0.23
-5.469092	-41.066055	1.7144464	0.2
-5.388515	-41.44061	1.726881	0.21
-5.370465	-41.799255	1.7395147	0.18
-5.2904506	-42.202827	1.7530094	0.31
-5.2074947	-42.604355	1.7664905	0.21
-5.1215954	-43.00384	1.7809577	0.18
-5.0372367	-43.433357	1.7954904	0.31
-4.944587	-43.820747	1.8079115	0.19
-4.7991624	-43.75628	1.8042575	0.21
-4.82969	-44.649734	1.837118	0.14
-3.733484	-35.770752	1.5127538	0.29
-3.6599503	-36.138493	1.525208	0.17
-4.5494685	-46.03293	1.883818	0.23
-4.448985	-46.48122	1.8993363	0.24
-4.349792	-46.976547	1.9159528	0.11
-4.321931	-47.463062	1.9338084	0.15
-4.2152123	-47.93128	1.9493465	0.1
-4.1107264	-48.449535	1.9669921	0.15
-4.001394	-48.96072	1.9846079	0.09
-3.8891766	-49.465866	2.0022027	0.09
-3.7756894	-49.989998	2.0198317	0.08
-3.7407076	-50.556423	2.0398226	0.08
-3.6237779	-51.112514	2.058504	0.08
-3.6010506	-53.07214	2.1292832	0.18
-3.4406188	-53.152546	2.1308773	0.2
-3.275349	-53.15788	2.130308	0.0
-3.124397	-53.401455	2.1382596	0.0
-2.9982796	-54.11045	2.162217	0.0
-2.9493444	-54.749676	2.1853068	0.0
-2.8146803	-55.433544	2.209187	0.0
-1.9707814	-44.71897	1.8211132	0.0
-1.8335177	-44.77381	1.8227456	0.0
-2.2383006	-58.241524	2.3067353	0.0
-1.146749	-47.77224	1.9263061	0.0
-0.99771595	-47.75195	1.9257573	0.0
-0.8494692	-47.745686	1.92424	0.0
-0.7750795	-47.760548	1.9250166	0.0
2.783973	-20.656734	0.94878376	0.58
2.8175623	-20.659319	0.94868666	0.31
3.1107852	-22.352474	1.0091246	0.0
3.1464758	-22.103071	1.000527	0.0
2.3754046	-14.663673	0.7352425	0.68
2.420546	-14.65214	0.73508424	0.69
2.470126	-14.672551	0.73597574	0.48
2.5163777	-14.669011	0.73583066	0.57
2.559378	-14.646515	0.7346586	0.51
2.5798469	-14.63228	0.7345699	0.44
2.6272423	-14.638728	0.73544204	0.54
2.672433	-14.63021	0.7352919	0.64
2.717544	-14.616698	0.73413265	0.6
2.7627354	-14.608185	0.73398334	0.65
2.8068635	-14.594688	0.7338278	0.61
2.8499918	-14.580205	0.73367375	0.6
2.875794	-14.591912	0.73362154	0.64
2.91886	-14.573434	0.7334605	0.55
2.966165	-14.573908	0.7333245	0.49
3.012409	-14.569395	0.73418236	0.6
3.0512505	-14.532979	0.73299986	0.67
3.098526	-14.531461	0.73286146	0.38
3.1458967	-14.535943	0.7327349	0.53
3.1706405	-14.542669	0.73367745	0.42
3.21366	-14.521214	0.7325136	0.54
3.259955	-14.519713	0.7333796	0.56
3.3051531	-14.511232	0.7332356	0.54
3.3482368	-14.493782	0.73208064	0.53
3.3934202	-14.484307	0.7319357	0.45
3.4202483	-14.498016	0.7328871	0.43
3.4612377	-14.472596	0.7327237	0.61
3.5074873	-14.468114	0.7325865	0.37
3.554771	-14.466623	0.7324527	0.53
3.5936298	-14.431238	0.7312773	0.75
3.667324	-14.5404215	0.73528457	0.19
3.7771592	-14.690215	0.7412716	0.0
17.89835	-67.37469	2.6489382	0.0
15.908168	-59.101646	2.3505042	0.0
15.888761	-58.666107	2.335734	0.0
15.926547	-58.084087	2.3155408	0.0
15.673546	-56.464622	2.2581477	0.0
15.323841	-54.537327	2.189426	0.0
15.079395	-53.02773	2.13622	0.0
14.686021	-51.028927	2.0644784	0.0
14.3852625	-49.396984	2.0061893	0.0
14.105156	-48.150578	1.9615692	0.0
13.862664	-46.773903	1.9126115	0.0
13.637366	-45.488003	1.8667809	0.0
13.4000025	-44.190243	1.8209596	0.0
13.030797	-42.487045	1.7597151	0.0
12.957765	-41.78229	1.7345881	0.13
12.680393	-40.65479	1.6941854	0.21
12.506971	-39.661213	1.6587735	0.11
12.303694	-38.591988	1.6212964	0.15
12.144359	-37.680225	1.5890033	0.17
12.019625	-36.89705	1.5608636	0.16
11.834883	-35.942574	1.527556	0.18
11.660875	-35.04396	1.4953258	0.15
11.489945	-34.347137	1.4704598	0.27
11.583762	-34.27137	1.4680934	0.28
11.214512	-32.835022	1.416351	0.32
11.153222	-32.322063	1.3985591	0.23
11.045561	-31.688631	1.3766592	0.2
10.930783	-31.043285	1.3537551	0.17
10.781405	-30.464176	1.333055	0.39
10.652489	-29.80098	1.3091534	0.25
10.550649	-29.226461	1.2893497	0.24
10.471668	-28.723679	1.2716231	0.22
10.50542	-28.539595	1.2652103	0.35
10.592915	-28.504894	1.2649428	0.23
10.666984	-28.433353	1.2636411	0.34
10.69786	-28.383154	1.2624788	0.36
10.7894535	-28.357422	1.2622205	0.37
10.886257	-28.348633	1.2629815	0.37
10.975801	-28.317934	1.262721	0.37
11.07156	-28.305168	1.2634791	0.34
11.16834	-28.294397	1.2642397	0.36
11.225972	-28.310911	1.2651385	0.38
11.329944	-28.31707	1.2659143	0.38
11.4328985	-28.321241	1.2676901	0.36
11.532733	-28.315458	1.268456	0.38
11.636665	-28.318636	1.2692297	0.35
11.737511	-28.313854	1.2699971	0.59
9.191074	-21.939444	1.032398	0.26
9.130916	-21.698246	1.0241057	0.36
9.082628	-21.395048	1.0136781	0.29
9.091934	-21.23321	1.0083728	0.4
9.164914	-21.221674	1.0091922	0.4
9.235854	-21.206165	1.0090101	0.28
9.3160095	-21.21056	1.0098433	0.4
9.351458	-21.20131	1.0097502	0.6
9.304446	-20.917095	1.0003568	0.13
8.797182	-19.603876	0.9521658	0.31
8.847785	-19.553589	0.9509698	0.38
8.916833	-19.544104	0.9508058	0.48
8.979779	-19.523685	0.9516366	0.3
8.549071	-18.42858	0.9106608	0.39
8.478183	-18.199467	0.9024161	0.35
8.362116	-17.803957	0.8879805	0.36
8.322859	-17.575626	0.879671	0.39
8.277555	-17.340351	0.87236273	0.34
8.246581	-17.135927	0.865078	0.39
8.21672	-16.939487	0.8578049	0.34
8.156287	-16.747246	0.8516027	0.39
8.139766	-16.581661	0.84535533	0.38
8.133481	-16.437971	0.84112465	0.28
8.09865	-16.240574	0.834862	0.36
8.069968	-16.057116	0.82761085	0.37
8.04438	-15.881621	0.8223673	0.36
8.019873	-15.712114	0.8161322	0.37
7.9718943	-15.557731	0.8109699	0.28
7.9943833	-15.482735	0.8087994	0.47
8.052616	-15.478369	0.809676	0.3
8.098601	-15.450133	0.8095378	0.57
8.155801	-15.442788	0.8094128	0.3
4.343365	-8.102085	0.525759	0.25
4.347919	-8.082103	0.52471584	0.4
4.368186	-8.060027	0.5246373	0.41
4.398645	-8.056851	0.5245703	0.54
8.124734	-14.874195	0.79153734	0.28
7.713262	-14.012594	0.7589209	0.29
7.6687036	-13.828276	0.7517056	0.4
7.648666	-13.692701	0.7475232	0.4
7.603994	-13.561266	0.7433948	0.39
7.577855	-13.415756	0.7382085	0.41
7.5670485	-13.301087	0.7340436	0.29
7.5582495	-13.188404	0.73087853	0.45
7.6115975	-13.188098	0.73177826	0.35
7.6506643	-13.160941	0.7306621	0.55
7.6875215	-13.178688	0.73262215	0.34
7.720496	-13.141592	0.73150223	0.59
7.7850204	-13.159187	0.7334118	0.26
7.8179812	-13.1211	0.7322913	0.5
7.7838583	-12.971666	0.7271174	0.46
7.7670493	-12.853061	0.7239613	0.38
7.7451606	-12.726508	0.71880215	0.46
7.705771	-12.617004	0.7157014	0.36
7.6869936	-12.499414	0.71155137	0.5
7.6539764	-12.357966	0.7063899	0.29
7.2542973	-11.628031	0.67796415	0.45
7.2356167	-11.517428	0.67482567	0.38
7.2139177	-11.403852	0.67068833	0.46
7.1848087	-11.319237	0.6676089	0.38
7.1600904	-11.202688	0.6634728	0.45
7.149608	-11.1100025	0.6603489	0.38
7.131017	-11.005394	0.65722126	0.45
7.1164937	-10.907746	0.6540975	0.33
7.157809	-10.897572	0.6550115	0.48
7.1636233	-10.833731	0.65290517	0.46
7.125457	-10.740193	0.64882874	0.48
7.1140466	-10.651511	0.6467146	0.49
7.1006055	-10.559851	0.64359987	0.5
7.0800753	-10.458257	0.6404824	0.51
7.010916	-10.287105	0.6343426	0.65
6.6345944	-9.665778	0.6090427	0.43
6.5884004	-9.566303	0.60497147	0.18
6.568881	-9.41188	0.6007754	0.43
6.551543	-9.325234	0.59767634	0.37
6.5281377	-9.230645	0.59457576	0.43
6.527037	-9.168852	0.59248745	0.36
6.5056715	-9.078244	0.58939004	0.43
6.4879246	-9.0245	0.5873406	0.37
6.4757094	-8.948805	0.5852506	0.45
6.4685707	-8.881063	0.58316445	0.29
6.4877477	-8.849091	0.58308846	0.59
6.517085	-8.833023	0.5830197	0.7
6.5483985	-8.816949	0.58294815	0.27
6.5453506	-8.75717	0.5808683	0.99
6.551906	-8.737213	0.5808301	0.99
6.7299814	-8.918849	0.5888127	0.74
6.667219	-8.778601	0.5837121	0.22
6.718813	-8.791348	0.58565193	0.22
6.7622757	-8.791178	0.5865864	0.5
6.7622647	-8.735382	0.5845095	0.5
6.713226	-8.644904	0.58145803	0.59
6.6990423	-8.570234	0.5783767	0.33
6.690964	-8.5055065	0.5773003	0.38
6.693012	-8.45469	0.57522833	0.37
6.6920257	-8.3999	0.5741556	0.54
6.693067	-8.348095	0.5720844	0.5
6.6693387	-8.292397	0.57004386	0.52
6.66129	-8.229667	0.5689715	0.54
6.6906385	-8.213624	0.5689084	0.61
6.7280893	-8.20851	0.5688486	0.62
6.764538	-8.202406	0.56978935	0.62
6.8039885	-8.198284	0.5707289	0.64
6.8373675	-8.186216	0.5706669	0.62
6.8601317	-8.18813	0.5716379	0.62
6.9016185	-8.186993	0.5725795	0.61
6.931985	-8.171952	0.57251877	0.61
6.9663777	-8.160882	0.572458	0.6
7.011896	-8.16372	0.5734004	0.62
7.0493135	-8.15563	0.5743402	0.64
7.0629907	-8.146624	0.5743107	0.52
7.081254	-8.117687	0.5742503	0.54
7.118657	-8.108605	0.57418984	0.41
7.0995755	-8.036973	0.572126	0.53
7.126934	-8.018966	0.57206833	0.57
7.153252	-7.9979744	0.5720087	0.46
7.292596	-8.104083	0.57795984	0.61
7.318377	-8.107987	0.57893187	0.64
7.280135	-8.0155115	0.57586867	0.55
7.316562	-8.006444	0.5758121	0.46
7.4306355	-8.080772	0.58075845	0.63
7.4700913	-8.074684	0.5817025	0.62
7.5034547	-8.059657	0.5816439	0.62
7.52979	-8.038677	0.5815873	0.71
7.4123573	-7.887703	0.5755542	0.37
7.392337	-7.8190775	0.57249886	0.39
7.394468	-7.7722883	0.5714424	0.38
7.3825192	-7.7125998	0.5703883	0.39
7.3635015	-7.6449714	0.5673339	0.4
7.3575926	-7.591242	0.56628007	0.53
7.5930295	-7.811565	0.5772527	0.27
7.685876	-7.8580966	0.58019704	0.39
7.725316	-7.850032	0.5811427	0.39
7.764758	-7.8419685	0.5820888	0.39
7.80118	-7.83093	0.58203554	0.39
7.846653	-7.82783	0.5829811	0.41
7.8673854	-7.8247924	0.58395463	0.38
7.907826	-7.8167315	0.5849011	0.34
7.948251	-7.8076777	0.58484685	0.53
7.247345	-7.0730605	0.55083734	0.18
7.255601	-7.037222	0.5497903	0.41
7.274939	-7.0123034	0.549743	0.46
7.2912917	-6.9863977	0.5496983	0.43
7.318081	-6.990316	0.55067354	0.41
7.3575554	-6.984257	0.55162513	0.41
7.389997	-6.9722466	0.55157846	0.41
7.4204082	-6.957257	0.5525313	0.44
7.498162	-6.9879255	0.5544812	0.65
7.482261	-6.9292703	0.552439	0.09
8.36327	-7.7012725	0.5923015	0.45
8.376929	-7.6893067	0.5922761	0.43
8.374087	-7.6395783	0.59123087	0.28
8.365199	-7.583896	0.58918625	0.44
8.354312	-7.5272245	0.58814305	0.37
8.337394	-7.4655943	0.5861014	0.38
8.356707	-7.436713	0.58605564	0.58
8.32107	-7.381089	0.5840382	0.21
8.821317	-7.7779117	0.6049252	0.36
8.858721	-7.762921	0.60587615	0.35
8.902158	-7.7528915	0.60682636	0.29
8.954636	-7.749809	0.6077748	0.47
8.012562	-6.8466682	0.563844	0.36
8.027265	-6.837693	0.56382257	0.51
8.073774	-6.834626	0.5647773	0.39
8.112239	-6.8246155	0.5657337	0.45
8.164787	-6.8265114	0.5676881	0.64
8.172072	-6.789713	0.5666502	0.14
9.923846	-8.196495	0.6422904	0.38
9.937505	-8.182553	0.64226735	0.26
9.950726	-8.141768	0.6412231	0.46
9.970989	-8.106938	0.641178	0.42
10.0334835	-8.106834	0.6431255	0.55
12.622073	-10.137534	0.7535657	0.22
9.970076	-7.928997	0.6370396	0.42
9.9742775	-7.882271	0.6370005	0.65
10.010646	-7.8613405	0.6369554	0.65
10.07514	-7.8612413	0.63890374	0.68
13.24983	-10.276692	0.77317256	0.17
10.489513	-8.081272	0.6537387	0.47
15.898542	-12.177075	0.8824862	0.33
15.853784	-12.104586	0.8794706	0.41
13.401136	-10.16415	0.77398044	0.36
13.4514065	-10.137243	0.7749252	0.39
10.780155	-8.068928	0.6615089	0.22
13.42434	-9.986221	0.7708453	0.58
13.419373	-9.918651	0.7698052	0.35
10.799791	-7.9287834	0.65940106	0.2
13.371738	-9.787542	0.76575565	0.43
10.853807	-7.890954	0.65933776	0.29
10.727466	-7.749027	0.6533371	0.51
10.746748	-7.712239	0.6533004	0.72
10.749972	-7.664543	0.6522686	0.42
10.740133	-7.6069293	0.65124017	0.37
10.712621	-7.5622544	0.64923203	0.46
10.7128525	-7.5135727	0.64820266	0.36
10.687977	-7.447039	0.6461802	0.46
10.729362	-7.4261284	0.6471404	0.38
10.774784	-7.4091887	0.6481007	0.5
10.830235	-7.398199	0.6490583	0.38
10.87664	-7.380267	0.6500183	0.48
10.9214325	-7.3861775	0.65199274	0.39
10.96685	-7.36825	0.6519541	0.48
11.042365	-7.369162	0.654907	0.37
11.0837555	-7.347267	0.6548698	0.48
11.146227	-7.3392572	0.65682715	0.38
11.19765	-7.3233137	0.6577878	0.49
11.246459	-7.33121	0.65976214	0.38
11.290857	-7.31031	0.66072524	0.48
11.380412	-7.3181686	0.6626759	0.39
11.465953	-7.323052	0.66562796	0.56
11.518388	-7.307113	0.6665902	0.57
11.581849	-7.297124	0.6685493	0.57
11.62223	-7.2722616	0.66851544	0.55
11.676038	-7.2811503	0.67048895	0.4
11.740503	-7.2711635	0.67244875	0.42
11.800937	-7.25721	0.67340964	0.41
11.848348	-7.236317	0.67437524	0.51
11.918833	-7.2293077	0.6763345	0.4
11.96824	-7.208416	0.67730004	0.52
12.024036	-7.216314	0.6792736	0.38
12.080467	-7.19939	0.68023777	0.59
12.155968	-7.1943665	0.68219686	0.32
12.227439	-7.1853757	0.68415713	0.52
12.2788515	-7.164488	0.68612397	0.54
12.34631	-7.152525	0.6870863	0.56
12.412777	-7.1405635	0.6890496	0.54
12.472569	-7.148462	0.691023	0.55
12.528997	-7.1295605	0.6919898	0.62
12.573395	-7.10372	0.69296074	0.65
12.602747	-7.068958	0.6929367	0.35
5.9381633	-3.3084085	0.43698388	0.18
5.9537115	-3.292523	0.43696952	0.41
5.9534745	-3.280615	0.43696508	0.29
12.826079	-6.960622	0.69780594	0.57
12.88552	-6.9417276	0.6997752	0.3
12.976031	-6.9386964	0.7017351	0.32
13.030451	-6.9158373	0.70370674	0.61
13.088881	-6.8949623	0.7046775	0.3
14.581139	-7.6523247	0.7612046	0.18
14.581379	-7.5947638	0.7601938	0.46
14.565587	-7.5292745	0.75818866	0.39
14.547793	-7.462795	0.75718457	0.33
14.54103	-7.402265	0.75617766	0.43
14.540295	-7.345703	0.7551696	0.36
14.508861	-7.3020577	0.7531755	0.32
14.493088	-7.2375665	0.75217277	0.37
14.487351	-7.179026	0.75116754	0.34
14.47259	-7.11553	0.74916565	0.38
14.454843	-7.052037	0.7481653	0.34
14.475168	-7.0063863	0.7481534	0.2
14.604722	-7.0132732	0.7521076	0.32
14.601355	-6.9835105	0.7511064	0.54
14.584611	-6.9200206	0.7501075	0.54
14.5728855	-6.8595066	0.74910766	0.52
14.563167	-6.799986	0.7471076	0.55
14.564469	-6.745422	0.74710464	0.54
14.584812	-6.69978	0.7470962	0.5
14.676293	-6.6868486	0.74906594	0.32
14.725043	-6.68187	0.75105	0.61
14.774445	-6.649116	0.75203377	0.46
14.763742	-6.589602	0.75103694	0.14
14.859224	-6.5766735	0.7530074	0.22
15.091941	-6.6232142	0.7609354	0.25
15.148359	-6.592446	0.7629193	0.57
15.387432	-6.6687427	0.77084553	0.19
15.970321	-6.7449317	0.7896733	0.71
16.172956	-6.7716494	0.79661477	0.58
28.278112	-11.727073	1.2348754	0.13
28.414324	-11.680411	1.2388469	0.39
28.384783	-11.616942	1.2368631	0.2
28.37577	-11.509828	1.235881	0.38
16.850182	-6.718899	0.81744146	0.16
16.734335	-6.612817	0.8124852	0.64
16.762701	-6.5642185	0.81248546	0.51
16.739323	-6.524558	0.81149733	0.55
16.345123	-6.313432	0.79662645	0.23
16.218292	-6.2063665	0.7906748	0.54
16.212635	-6.1468725	0.78968674	0.38
16.184956	-6.0794516	0.7887057	0.46
16.192322	-6.0249147	0.78771484	0.38
16.189995	-5.995169	0.7877214	0.52
16.206383	-5.944598	0.7877285	0.28
16.159689	-5.8702445	0.78575504	0.45
16.149046	-5.809766	0.78477114	0.41
16.138407	-5.7492886	0.78378785	0.39
16.138794	-5.693768	0.78280157	0.41
16.130163	-5.6342835	0.7818187	0.38
16.113838	-5.6005783	0.78083086	0.45
16.125246	-5.5490236	0.7808426	0.4
16.117628	-5.4905334	0.7798605	0.41
16.095	-5.42709	0.7788832	0.51
16.096395	-5.3715744	0.77789956	0.37
16.077784	-5.3101153	0.776922	0.46
16.066175	-5.2506385	0.7759429	0.36
16.052868	-5.218919	0.77495563	0.46
16.053286	-5.1643977	0.7749737	0.36
16.031685	-5.1029425	0.77299833	0.47
16.030102	-5.047433	0.77301806	0.37
16.022526	-4.990934	0.77203965	0.46
16.023949	-4.936417	0.7710595	0.35
16.01466	-4.9066825	0.77107215	0.45
15.989067	-4.84424	0.7691001	0.43
15.971489	-4.784772	0.7681262	0.37
15.956926	-4.7272863	0.7671514	0.46
15.96337	-4.6747556	0.76717204	0.37
15.927797	-4.611327	0.7652038	0.46
15.932251	-4.558799	0.76522565	0.36
15.919973	-4.5290666	0.7642404	0.46
15.899413	-4.4696035	0.7632695	0.36
15.885869	-4.4131136	0.7622968	0.48
15.883325	-4.358607	0.76132226	0.36
15.861782	-4.300137	0.76035255	0.49
15.873263	-4.2505856	0.76037484	0.36
15.862732	-4.1950903	0.7594033	0.48
15.842458	-4.1633797	0.7584214	0.38
15.827927	-4.1068945	0.7574515	0.48
15.830415	-4.0553646	0.7574775	0.38
15.809891	-3.99789	0.7565098	0.51
15.818392	-3.9483435	0.7565351	0.4
15.806874	-3.8928523	0.75556624	0.48
15.802623	-3.866098	0.75558126	0.39
15.780108	-3.8086267	0.7536154	0.5
15.783618	-3.7580912	0.7536434	0.4
15.748101	-3.6976492	0.7516814	0.66
15.786631	-3.6550417	0.7527023	0.22
13.854212	-3.1646094	0.68617445	0.39
13.7677145	-3.1002083	0.6832203	0.4
13.712463	-3.065531	0.681246	0.46
13.676994	-3.0130203	0.6792806	0.5
13.632531	-2.959519	0.67731696	0.56
13.620075	-2.911963	0.67734724	0.59
13.605633	-2.8653982	0.6763775	0.61
13.586181	-2.8168528	0.67540973	0.62
13.5669565	-2.791094	0.67442775	0.63
13.556522	-2.7455215	0.673458	0.64
13.541077	-2.6979682	0.6724903	0.66
13.554656	-2.6573503	0.67351615	0.67
13.553232	-2.6137607	0.67254555	0.69
13.542806	-2.56819	0.67257726	0.71
13.542384	-2.5246017	0.6716074	0.72
13.548175	-2.5037985	0.67162144	0.73
13.557762	-2.4621916	0.67265004	0.74
13.573352	-2.4215763	0.67267793	0.72
13.583942	-2.379971	0.67270726	0.7
13.595534	-2.3383658	0.67273694	0.69
13.612132	-2.2977517	0.672766	0.67
13.626929	-2.2779403	0.67377985	0.57
13.641533	-2.2373269	0.6738096	0.45
13.672138	-2.1986952	0.67483735	0.61
13.700742	-2.1590734	0.67586637	0.61
13.728357	-2.1204424	0.6758951	0.6
13.760971	-2.081812	0.676924	0.58
13.796585	-2.0431817	0.6779531	0.55
13.829399	-2.0263436	0.67896515	0.44
13.898019	-1.9916766	0.6809902	0.47
13.95364	-1.9550287	0.6830179	0.44
14.009265	-1.918381	0.68504596	0.56
14.127902	-1.8896589	0.6890654	0.54
18.134144	-2.362211	0.8245132	0.25
18.360971	-2.362214	0.8325056	0.29
18.596598	-2.3334913	0.8405235	0.32
18.82122	-2.3017972	0.847545	0.27
17.980707	-2.1433	0.8187134	0.32
19.212467	-2.228503	0.8606006	0.25
16.84279	-1.9035783	0.77996457	0.24
16.7674	-1.8421664	0.77702326	0.35
16.627193	-1.8005636	0.7720655	0.43
16.639824	-1.7500492	0.7731124	0.34
16.637453	-1.6975542	0.77216196	0.4
16.592083	-1.6410966	0.77121675	0.39
16.614714	-1.5905836	0.77126473	0.41
16.587349	-1.536108	0.77031803	0.31
16.53017	-1.505403	0.76834905	0.41
16.476809	-1.4489468	0.76640546	0.36
16.574461	-1.405369	0.7694468	0.45
16.766119	-1.3687257	0.77648014	0.34
16.871775	-1.3241578	0.7795234	0.39
17.878477	-1.3459619	0.8134864	0.35
17.832132	-1.2875253	0.8115472	0.4
17.53294	-1.2379996	0.8016023	0.25
16.69657	-1.1280512	0.773727	0.46
16.869246	-1.0874465	0.7797674	0.37
17.22192	-1.0557576	0.79079694	0.3
17.495596	-1.0171347	0.8008353	0.49
17.311264	-0.9527558	0.79390615	0.29
16.182081	-0.867568	0.7560078	0.26
18.139791	-0.9121577	0.82194334	0.2
16.268446	-0.77051073	0.7591121	0.52
16.267136	-0.720001	0.75916743	0.43
20.00386	-0.81709355	0.88503695	0.27
19.93454	-0.75172496	0.8831112	0.36
20.03223	-0.69329065	0.8861773	0.29
19.87907	-0.65664405	0.88121986	0.32
19.850765	-0.5942475	0.88029164	0.41
19.83846	-0.5318512	0.8793639	0.37
19.871164	-0.47143596	0.8804343	0.32
20.022865	-0.41201168	0.88550365	0.46
19.967573	-0.34862494	0.8835787	0.36
19.96743	-0.31792215	0.8836152	0.32
19.928144	-0.255526	0.8826898	0.35
20.09486	-0.19511122	0.88876224	0.4
20.102575	-0.13172483	0.88883895	0.35
20.289303	-0.07031939	0.8949137	0.37
20.263031	-0.0069328956	0.8939915	0.35
20.350983	0.0039616893	0.7680049	0.37
20.394716	0.067348756	0.76908326	0.34
20.431583	0.09904232	0.77012265	0.41
20.407324	0.16242939	0.76920176	0.28
21.046066	0.23275082	0.7872905	0.48
28.173847	0.3902475	0.9834958	0.26
28.118605	0.47641894	0.9816071	0.36
28.132364	0.5645715	0.98272157	0.26
20.827074	0.48927164	0.78161794	0.34
20.857954	0.5229465	0.78266156	0.39
20.663715	0.58237153	0.7777385	0.3
20.709484	0.6477404	0.778824	0.23
20.633251	0.7101374	0.77690595	0.43
20.695028	0.77649707	0.77899367	0.4
21.077814	0.8557352	0.78909945	0.2
20.686697	0.87256974	0.7791216	0.4
21.14649	0.9577517	0.7912363	0.2
20.955273	1.0151962	0.78631365	0.47
21.194073	1.0924536	0.7934186	0.25
28.89209	1.5699236	1.0060745	0.13
21.213673	1.2251751	0.7946002	0.39
21.243477	1.2935174	0.7956945	0.34
21.239382	1.3262028	0.79573977	0.29
28.760496	1.8769815	1.0035045	0.23
28.620335	1.9572126	0.9996183	0.19
34.93848	2.4931338	1.1743685	0.14
34.946358	2.603085	1.1755269	0.18
35.04125	2.7199714	1.1786956	0.31
35.236206	2.7903023	1.1837969	0.24
35.42211	2.9151146	1.1889781	0.3
36.183067	3.0914402	1.211233	0.33
36.316994	3.2162535	1.2154162	0.27
36.34192	3.332152	1.2165877	0.26
36.57987	3.4688542	1.2237895	0.0
36.373787	3.5639503	1.217933	0.0
53.026253	5.2668643	1.6803688	0.0
69.04334	18.65434	2.203598	0.0
68.43078	18.717842	2.1887546	0.0
61.05213	16.805567	1.9756973	0.0
58.28392	16.239872	1.8978311	0.0
59.472496	16.770054	1.933736	0.0
58.784737	16.775087	1.9157923	0.0
57.95786	16.73454	1.8937739	0.11
57.907566	16.914963	1.8941151	0.29
57.901943	17.01211	1.8952976	0.2
57.851665	17.192532	1.8956403	0.18
57.824417	17.380888	1.895997	0.0
57.78317	17.565283	1.8973484	0.11
42.091545	12.947818	1.4398127	0.2
41.932922	13.042018	1.4370025	0.23
41.758293	13.130275	1.4331831	0.15
40.911793	12.935101	1.4088788	0.15
40.107574	12.81923	1.386722	0.16
39.19723	12.663723	1.3614985	0.27
38.488052	12.56767	1.3423727	0.21
37.20129	12.277394	1.3059233	0.16
36.374943	12.130802	1.2827113	0.21
35.660686	12.01691	1.262553	0.18
35.30055	11.957485	1.2534693	0.29
34.86155	11.929805	1.2414539	0.14
33.520573	11.588982	1.2029134	0.25
33.347828	11.6465225	1.1990398	0.34
33.256172	11.730822	1.1972113	0.29
33.1495	11.809177	1.195373	0.33
33.302906	11.922183	1.2005787	0.25
33.374454	12.064955	1.2048501	0.24
33.595192	12.263227	1.2122163	0.29
33.517586	12.353482	1.2114003	0.21
33.617203	12.509146	1.215696	0.43
33.499557	12.584541	1.2138556	0.3
33.501816	12.645033	1.2139745	0.33
33.480305	12.757099	1.2151977	0.27
32.775894	12.606544	1.1949724	0.32
32.747368	12.712666	1.1961854	0.28
32.65576	12.794014	1.1943563	0.0
33.074867	13.076549	1.2088732	0.0
32.91118	13.1311455	1.2049994	0.07
32.8754	13.175786	1.2050924	0.14
32.840904	13.281921	1.2053082	0.23
32.816425	13.391031	1.2055292	0.0
32.859055	13.527894	1.2087989	0.11
32.777508	13.614214	1.2079816	0.27
32.796112	13.741171	1.210235	0.22
32.76736	13.789785	1.2093363	0.19
32.74392	13.899898	1.2105613	0.23
32.738506	14.017942	1.2118006	0.27
32.73711	14.137971	1.2130439	0.15
32.69767	14.243137	1.2142622	0.27
32.69929	14.364163	1.215508	0.15
32.71395	14.493122	1.2177688	0.46
32.686222	14.541744	1.2178714	0.24
32.736958	14.686567	1.2201608	0.26
32.741623	14.811568	1.2224158	0.22
[truncated: 122,485 more rows]
