# Supplementary material for: Density-equalized RANDT scan matching with integrated outlier removal and point density uniformity
Source: PLoS One. 2026 Apr 28;21(4):e0345709. doi: 10.1371/journal.pone.0345709 (PMC13124066; doi:10.1371/journal.pone.0345709)
Supplement: S2 Dataset — Processed LiDAR data converted into CSV format, including spatial coordinates and associated attributes such as intensity values, used for analysis in this study. (ZIP) [file pone.0345709.s002.zip › Velodyne_CSV/000760.csv]

X	Y	Z	Intensity
66.36267	2.4339414	2.4502707	0.0
66.268394	2.6388524	2.446874	0.0
64.1171	2.7538023	2.3736541	0.0
62.37896	2.776792	2.3156123	0.0
60.35067	2.8757486	2.246424	0.0
58.51638	2.9717066	2.185242	0.0
56.968094	3.071663	2.132052	0.11
55.135803	3.1456304	2.0709133	0.24
54.846523	3.3015625	2.060614	0.18
54.88238	3.390524	2.062443	0.36
54.8831	3.563449	2.062111	0.18
54.87782	3.7363737	2.0617793	0.36
54.871536	3.909299	2.0624475	0.19
54.892258	4.084223	2.0631125	0.15
38.68187	2.9926927	1.5152545	0.16
38.54073	3.0426707	1.5111599	0.24
38.532444	3.1636183	1.5109301	0.26
38.421154	3.2765691	1.5067163	0.18
38.40187	3.396517	1.5064888	0.48
38.152584	3.4944744	1.4983044	0.23
37.239292	3.5284593	1.4672451	0.21
35.950996	3.5194626	1.4242699	0.17
35.226845	3.504469	1.4003026	0.14
34.507553	3.5414526	1.3752378	0.48
34.22027	3.6204183	1.3660913	0.23
33.182972	3.61542	1.3311083	0.17
32.841682	3.682391	1.3199854	0.42
32.434395	3.7393658	1.306882	0.26
31.866245	3.7243724	1.2869151	0.27
31.514956	3.7833467	1.2758079	0.36
31.101664	3.8333247	1.2617186	0.28
30.524372	3.8583136	1.2426778	0.19
29.715076	3.8503168	1.2157012	0.32
29.63079	3.9342806	1.2125462	0.29
29.645506	4.0312386	1.2133662	0.41
29.704361	4.087215	1.2152618	0.27
29.646078	4.174177	1.2141014	0.4
29.669796	4.272135	1.21492	0.34
29.67951	4.369093	1.2157408	0.33
29.673227	4.4630527	1.2155677	0.35
29.680943	4.560011	1.2163891	0.39
29.6178	4.5979943	1.2143202	0.31
29.73552	4.711946	1.2191089	0.28
29.874237	4.830895	1.2238885	0.43
29.475948	4.860882	1.21084	0.25
29.889677	5.025811	1.2255313	0.21
29.926394	5.1287675	1.2263424	0.43
29.962254	5.1837435	1.2282416	0.32
30.104977	5.3056917	1.2330166	0.35
29.89469	5.3656664	1.2269114	0.32
29.87341	5.4586267	1.2267429	0.36
29.99313	5.5785756	1.2305229	0.3
29.994848	5.676534	1.2313453	0.4
29.909708	5.7085204	1.2282892	0.25
29.922426	5.8094773	1.2291065	0.41
29.96115	5.914433	1.2309163	0.26
29.819866	5.983404	1.2267954	0.43
29.900589	6.0983553	1.2305868	0.25
29.953312	6.2073097	1.2323899	0.36
29.942036	6.3022695	1.23222	0.27
30.073898	6.3802366	1.237077	0.47
29.910614	6.44421	1.2319672	0.33
29.921339	6.5441675	1.2337887	0.27
30.092066	6.6811104	1.2395399	0.38
30.083788	6.7790694	1.2403661	0.3
30.035511	6.8670325	1.2392114	0.32
30.306381	6.9789853	1.2480047	0.42
29.980091	7.0039754	1.237971	0.24
30.218824	7.15991	1.2466878	0.35
30.156548	7.244875	1.24554	0.36
30.07727	7.3258414	1.2434005	0.35
30.061993	7.422801	1.2432308	0.26
30.36573	7.599727	1.2539098	0.37
30.27759	7.6277156	1.2518642	0.36
30.222315	7.7146797	1.2507144	0.34
30.161037	7.8006444	1.2485671	0.32
30.11676	7.890608	1.2484124	0.34
30.052485	7.9745736	1.2462695	0.39
30.081213	8.0835285	1.2480795	0.27
30.038074	8.122513	1.247014	0.4
30.034801	8.223472	1.24784	0.35
30.05853	8.331428	1.249653	0.29
30.09026	8.442382	1.2514609	0.42
30.120989	8.553336	1.2532693	0.17
16.717062	4.7949176	0.7893614	0.38
16.547909	4.774926	0.78340507	0.38
16.38062	4.781924	0.77840364	0.39
16.237326	4.7959185	0.7743894	0.35
16.135035	4.8209085	0.7703545	0.39
15.978743	4.8289056	0.7653516	0.51
15.854451	4.845899	0.762332	0.33
15.697299	4.8249083	0.75637746	0.54
15.577011	4.840902	0.7533597	0.34
15.433718	4.849899	0.7483553	0.53
15.250423	4.8449016	0.74237704	0.29
15.014124	4.8219113	0.73443246	0.63
14.846834	4.8189135	0.7294504	0.41
14.715539	4.8279104	0.7254464	0.23
14.567387	4.80492	0.7204956	0.42
14.614107	4.8708935	0.7223854	0.52
14.499812	4.8838887	0.7183742	0.43
14.476526	4.9268713	0.7183073	0.4
14.470242	4.975852	0.7192296	0.43
14.468954	5.026831	0.71914846	0.42
14.451814	5.0458236	0.7191198	0.7
14.584539	5.143784	0.723952	0.58
14.460242	5.151781	0.71995103	0.0
14.42196	5.188767	0.7188964	0.09
13.270314	4.8679013	0.67951554	0.16
13.213021	4.894891	0.6784795	0.52
13.107873	4.878898	0.6745156	0.5
13.021581	4.893893	0.67250174	0.32
12.902284	4.8958926	0.66851187	0.49
12.7859955	4.8968935	0.6645234	0.34
12.714704	4.9158864	0.6625026	0.73
12.74942	4.975863	0.6644068	0.37
12.659269	4.963868	0.66143584	0.5
12.575979	4.976864	0.65942615	0.39
12.461686	4.976865	0.6554403	0.52
12.371394	4.985862	0.65243816	0.39
12.274101	4.9918604	0.6494416	0.51
12.189807	5.0028567	0.6474362	0.4
12.100661	4.987863	0.6444705	0.52
12.014367	4.996861	0.64146876	0.4
11.910071	4.9978614	0.6384817	0.52
11.834783	5.0098577	0.6364745	0.39
11.74549	5.0158563	0.63347846	0.41
11.654201	5.0198555	0.6304859	0.41
11.5870495	5.012859	0.6285061	0.41
11.366746	4.959882	0.6216166	0.61
11.299457	4.9728775	0.61960804	0.35
11.204158	4.9738784	0.6166215	0.44
11.1318655	4.9838753	0.61461866	0.35
11.0345745	4.981878	0.6116373	0.47
10.966425	4.971882	0.6096628	0.36
10.8721285	4.970884	0.60668	0.61
10.895849	5.022864	0.607602	0.64
10.847555	5.042857	0.60658205	0.34
10.778266	5.0518546	0.6045815	0.46
10.754975	5.0828433	0.604542	0.46
10.767697	5.1298256	0.60547394	0.46
10.775554	5.154816	0.6054376	0.47
10.762264	5.190803	0.60538995	0.47
10.745978	5.224791	0.60534585	0.62
10.725693	5.256779	0.6053055	0.74
10.750415	5.3107595	0.6072263	0.35
10.785133	5.3707366	0.60913706	0.35
10.797997	5.3977265	0.61009765	0.31
10.799711	5.4417105	0.6100372	0.5
10.875433	5.5236793	0.61391026	0.39
10.831149	5.543673	0.6128923	0.3
10.7578535	5.549672	0.6108997	0.3
10.697561	5.5616693	0.60889643	0.28
9.555004	5.0238857	0.5678649	0.39
9.512714	5.0398803	0.56685346	0.56
9.443419	5.0418816	0.56486696	0.5
9.386124	5.04988	0.56286997	0.38
9.338831	5.062876	0.56186444	0.42
9.280541	5.0688753	0.55987084	0.43
9.221389	5.0558815	0.5579021	0.45
9.163096	5.0618806	0.5569089	0.44
9.11081	5.069879	0.554912	0.46
9.050517	5.0738792	0.5529223	0.49
9.024228	5.0968714	0.5529	0.67
9.017937	5.1318593	0.5528576	0.44
8.964791	5.1198654	0.55188686	0.52
8.922504	5.1328616	0.550882	0.4
8.850207	5.128865	0.54790676	0.52
8.798912	5.1368637	0.5469111	0.4
8.751618	5.1468616	0.54591215	0.42
8.695326	5.1508617	0.5439233	0.43
8.64618	5.139867	0.542951	0.41
8.588885	5.1428676	0.5409641	0.42
8.532595	5.145868	0.5399772	0.43
8.482305	5.1518674	0.53798515	0.41
8.431009	5.157867	0.5369936	0.41
8.375713	5.1608677	0.5350071	0.41
8.320424	5.162869	0.53402215	0.49
8.279272	5.155873	0.5320435	0.5
8.22598	5.158873	0.53105706	0.5
8.170691	5.159875	0.5290739	0.51
8.1354	5.1738715	0.52906924	0.52
8.0821085	5.1758723	0.52708477	0.51
8.031815	5.179873	0.5260972	0.49
7.9876604	5.169878	0.5241238	0.53
7.9413753	5.174878	0.5231341	0.51
7.8930774	5.179878	0.52214533	0.49
7.852789	5.1888766	0.5211495	0.48
7.804495	5.1928773	0.5201624	0.48
7.7502036	5.1918793	0.51818335	0.5
7.696909	5.1918817	0.51720303	0.48
7.661761	5.1858854	0.5162228	0.47
7.612467	5.1878867	0.5142392	0.49
7.569173	5.1938863	0.5132492	0.47
7.51788	5.1938887	0.512269	0.46
7.474582	5.1998887	0.5112795	0.48
7.429293	5.2028894	0.50929433	0.48
7.386146	5.189895	0.50832546	0.48
7.343856	5.1948957	0.5073373	0.46
7.3125634	5.2078934	0.5063364	0.45
7.2642665	5.208895	0.5053554	0.46
7.211975	5.205899	0.5043805	0.47
7.1676793	5.2088995	0.5023962	0.58
7.127531	5.196905	0.50142586	0.36
7.054233	5.1779146	0.4994772	0.51
7.029949	5.193911	0.49847153	0.39
6.9776444	5.190914	0.49749783	0.53
6.9383535	5.1959147	0.4965105	0.43
6.901065	5.2019153	0.49552152	0.39
6.8659134	5.1929197	0.4945466	0.41
6.8136144	5.187924	0.49257582	0.51
6.7923265	5.2059197	0.4925681	0.39
6.739034	5.198925	0.4916003	0.49
6.7117443	5.2119226	0.49060076	0.4
6.6694455	5.2139244	0.48961943	0.58
6.636306	5.203929	0.48864526	0.38
6.587014	5.1989336	0.48767444	0.49
6.536711	5.193938	0.4857044	0.4
6.501418	5.1999383	0.48471665	0.46
6.4661236	5.2059383	0.48472914	0.52
6.439831	5.2189364	0.48373067	0.39
6.392541	5.2139406	0.4827601	0.53
6.3683953	5.2109427	0.4817756	0.41
6.335108	5.2169433	0.4807879	0.38
6.291806	5.215946	0.47981215	0.48
6.253513	5.2179484	0.47883126	0.4
6.215218	5.2199507	0.47785062	0.51
6.189933	5.231949	0.47785407	0.38
6.147782	5.212957	0.4758945	0.48
6.1264896	5.228954	0.47589257	0.38
6.0931997	5.233955	0.47490728	0.54
6.0539055	5.233958	0.47393006	0.4
6.009614	5.228962	0.47296026	0.5
5.9823227	5.2389617	0.47296792	0.39
5.9490256	5.2439623	0.47198364	0.42
5.928879	5.2429643	0.47099662	0.52
5.9055905	5.2559624	0.47099996	0.32
5.878304	5.264962	0.47100925	0.44
5.8440113	5.267964	0.4700281	0.43
5.805711	5.2679667	0.46905214	0.45
5.771423	5.269969	0.46807224	0.44
5.7542787	5.27097	0.46808237	0.43
5.7259855	5.2789707	0.4670942	0.43
5.674683	5.2659783	0.46613786	0.42
5.6463947	5.272979	0.46515098	0.44
5.616099	5.27898	0.46516642	0.42
5.5718107	5.2699857	0.46320307	0.43
5.543519	5.276986	0.46321687	0.42
5.530367	5.281986	0.46222207	0.41
5.489074	5.2759914	0.46125498	0.41
5.4557796	5.277994	0.46127662	0.43
5.4264903	5.282995	0.4602935	0.43
5.38319	5.275001	0.45933005	0.41
5.353897	5.2800026	0.4583474	0.52
5.340751	5.284003	0.458354	0.4
5.3044634	5.281007	0.4573825	0.42
5.2731667	5.284009	0.45640334	0.44
5.24788	5.29201	0.45641643	0.44
5.2115865	5.289014	0.45544568	0.45
5.187298	5.298014	0.45545778	0.44
5.156139	5.2840204	0.4544911	0.44
5.1238422	5.2850237	0.4535152	0.43
5.0975556	5.291025	0.45253146	0.44
5.06926	5.296026	0.4525502	0.44
5.025968	5.284034	0.45159233	0.42
5.009686	5.300032	0.45159477	0.41
4.997532	5.3050323	0.45060122	0.43
4.9552355	5.2940392	0.4496425	0.44
4.9279428	5.299041	0.44966152	0.45
4.9036574	5.306042	0.44867706	0.41
4.8613544	5.295049	0.44771907	0.54
4.8390617	5.3050494	0.44773152	0.4
4.8187795	5.316049	0.4477419	0.42
4.7906203	5.3030553	0.44677383	0.43
4.75933	5.302059	0.44580123	0.43
4.7340364	5.3080606	0.4448195	0.43
4.6957426	5.2990675	0.44385827	0.42
4.681457	5.317065	0.44486028	0.43
4.6451597	5.310071	0.4428966	0.54
4.630012	5.3100724	0.44291013	0.4
4.600717	5.311076	0.44293594	0.41
4.570418	5.31108	0.44196346	0.41
4.537137	5.3050857	0.4409973	0.52
4.5228467	5.3230834	0.44100055	0.4
4.494548	5.3250866	0.44102585	0.42
4.452252	5.3090954	0.43907428	0.41
4.4341016	5.305099	0.43909362	0.53
4.4128184	5.3131	0.43810967	0.4
4.3805227	5.309105	0.4381428	0.51
4.3672314	5.3281026	0.43814582	0.39
4.3309307	5.3191094	0.4371859	0.52
4.309638	5.3281107	0.43720233	0.4
4.2844815	5.3151164	0.43623385	0.53
4.2581983	5.31612	0.4352596	0.4
4.226901	5.3121257	0.4342931	0.41
4.207609	5.323126	0.43430737	0.51
4.18632	5.3311276	0.4343253	0.4
4.1540327	5.324134	0.43336198	0.49
4.131739	5.3311357	0.43338192	0.39
4.1025863	5.311144	0.43242168	0.47
4.085296	5.324144	0.43243396	0.39
4.0610003	5.3281465	0.43145797	0.48
4.0367136	5.33115	0.43148267	0.39
4.00241	5.3221564	0.43052366	0.48
3.9841225	5.3331575	0.4305388	0.38
3.960962	5.321163	0.42956933	0.48
3.9426727	5.3321643	0.42958483	0.39
3.9113805	5.3251705	0.4286225	0.46
3.8970952	5.34117	0.4286319	0.38
3.8648064	5.3321767	0.428672	0.47
3.841504	5.3371797	0.4276965	0.37
3.8223598	5.328184	0.42772198	0.46
3.806066	5.342184	0.42773524	0.36
3.775776	5.335191	0.4267731	0.46
3.7514837	5.3371944	0.42680076	0.36
3.7241855	5.3351994	0.42583364	0.46
3.7098975	5.351199	0.4258447	0.37
3.6745975	5.337208	0.42489204	0.47
3.6624494	5.3382096	0.42490628	0.37
3.6351538	5.335215	0.4239404	0.46
3.6168637	5.3452168	0.4239592	0.36
3.5825758	5.330225	0.4230065	0.51
3.5682774	5.347225	0.42301846	0.32
3.5389855	5.3402314	0.42305735	0.45
3.526832	5.3412333	0.42207223	0.34
3.5045447	5.3442373	0.42209938	0.46
3.4842577	5.35024	0.42212325	0.35
3.4489465	5.335249	0.4211732	0.53
3.4246597	5.334254	0.42020485	0.36
3.3903635	5.318263	0.41925424	0.46
3.381207	5.324264	0.41926444	0.32
3.3649337	5.334265	0.41928288	0.4
3.339625	5.33427	0.41931638	0.39
3.3133378	5.329276	0.41835287	0.39
3.2890458	5.328281	0.41838577	0.39
3.261743	5.3232875	0.41742405	0.38
3.2444623	5.3322897	0.4174452	0.47
3.2433233	5.349287	0.4174423	0.28
3.2090182	5.332297	0.41649395	0.48
3.1947248	5.3482976	0.4175097	0.32
3.160428	5.3293076	0.4155623	0.48
3.1511393	5.353306	0.4165696	0.32
3.1128383	5.3273177	0.41463	0.48
3.0985506	5.3423185	0.41564688	0.38
3.0874069	5.342321	0.41466287	0.39
3.0551062	5.3263307	0.41371304	0.46
3.0388136	5.3383327	0.41473404	0.37
3.0175164	5.3413367	0.41376454	0.38
2.993231	5.3373427	0.4138011	0.45
2.9779415	5.3503447	0.41382113	0.37
2.973797	5.3633432	0.41382468	0.4
2.943499	5.3493524	0.41287276	0.39
2.9161983	5.3413596	0.4129154	0.46
2.8969157	5.3453636	0.41194394	0.38
2.873616	5.3443694	0.4119797	0.38
2.8543203	5.3503733	0.41200832	0.45
2.831176	5.326381	0.41104817	0.37
2.80887	5.3273864	0.41008267	0.38
2.7895787	5.332391	0.41011202	0.39
2.7782948	5.352391	0.4111266	0.43
2.7570078	5.352396	0.41016033	0.39
2.7387156	5.3594	0.41018844	0.48
2.719423	5.3644037	0.41021866	0.35
2.7012753	5.34941	0.40925002	0.42
2.6819744	5.355414	0.40928045	0.42
2.6616926	5.356419	0.40931338	0.39
2.6383884	5.3544254	0.4093519	0.35
2.621107	5.3614287	0.40937957	0.43
2.597812	5.3574357	0.40841874	0.41
2.5906625	5.3654366	0.40842977	0.34
2.562367	5.3504457	0.40747893	0.42
2.5460784	5.360449	0.40750536	0.36
2.5177689	5.3474574	0.4075548	0.43
2.5044897	5.362459	0.40757605	0.35
2.4841883	5.3654647	0.40761068	0.44
2.459897	5.3574724	0.40665343	0.36
2.4397366	5.33748	0.40569025	0.42
2.4304533	5.362479	0.4067044	0.35
2.4041548	5.350488	0.4057516	0.42
2.3938775	5.3724885	0.40676814	0.35
2.3735828	5.373494	0.4058042	0.45
2.3532958	5.3735	0.40584052	0.36
2.3331394	5.351508	0.4048781	0.43
2.3158448	5.359512	0.4049089	0.4
2.2985501	5.367516	0.4049399	0.41
2.2812617	5.3745203	0.40497115	0.33
2.2589598	5.371527	0.40501234	0.52
2.2396743	5.372533	0.404048	0.34
2.2173817	5.36754	0.4040897	0.39
2.205229	5.3635435	0.40411255	0.38
2.1869295	5.369549	0.40414673	0.27
2.173646	5.3855515	0.40417138	0.46
2.1573594	5.3945556	0.4042021	0.36
2.133054	5.385564	0.40324873	0.45
2.119774	5.4015665	0.40427402	0.36
2.1056318	5.3895717	0.40330145	0.45
2.0853348	5.389578	0.4033408	0.38
2.069036	5.4005823	0.4033725	0.42
2.0497475	5.401588	0.40341032	0.37
2.0264559	5.391597	0.40245625	0.44
2.010162	5.401601	0.40248862	0.35
1.9858661	5.3896093	0.402537	0.4
1.9757154	5.3896127	0.4025573	0.46
1.9624242	5.4076157	0.4025843	0.35
1.9391325	5.396624	0.40163124	0.47
1.918845	5.3936315	0.40167245	0.37
1.8985465	5.392638	0.40171397	0.45
1.8812569	5.3986435	0.4017497	0.37
1.8691022	5.392648	0.4007746	0.45
1.85482	5.4066515	0.40180472	0.38
1.8355298	5.406658	0.40184492	0.43
1.817237	5.409664	0.40088338	0.35
1.791927	5.394674	0.4009361	0.43
1.7766471	5.404679	0.40096894	0.42
1.7573446	5.406685	0.4010102	0.35
1.7512136	5.4146867	0.40102372	0.42
1.7319108	5.4166937	0.4010653	0.42
1.7096196	5.405702	0.4001128	0.36
1.6873106	5.3987103	0.40016082	0.43
1.6740295	5.415714	0.40019092	0.36
1.652739	5.407722	0.4002371	0.44
1.6425849	5.406726	0.3992594	0.41
1.6242899	5.4097323	0.3993001	0.42
1.602992	5.4027405	0.39934692	0.36
1.5847136	5.401747	0.39938772	0.44
1.5694118	5.4167523	0.39942333	0.38
1.5541284	5.4277573	0.39945877	0.39
1.5288218	5.406768	0.3985144	0.45
1.5236857	5.420769	0.39952734	0.37
1.5033965	5.4137774	0.39857313	0.45
1.4830961	5.409785	0.39861944	0.36
1.464806	5.4107924	0.3986618	0.45
1.4455075	5.4097996	0.39870653	0.36
1.426206	5.4088073	0.39775148	0.44
1.4210728	5.422808	0.398765	0.38
1.3997666	5.4148173	0.39781424	0.46
1.3804741	5.411825	0.39785954	0.36
1.3621852	5.4118323	0.39790303	0.44
1.3459016	5.4188385	0.3979427	0.37
1.3276085	5.4198456	0.3979867	0.45
1.3103125	5.4258523	0.39802915	0.37
1.2971629	5.4088583	0.3970589	0.44
1.282881	5.424864	0.39809558	0.38
1.2625732	5.4198723	0.39714453	0.44
1.2422811	5.410881	0.39719316	0.34
1.2269955	5.4228864	0.3972324	0.44
1.2086896	5.426894	0.39727828	0.36
1.1945378	5.403901	0.3963104	0.44
1.1752408	5.3999095	0.39635798	0.41
1.1629708	5.422913	0.39739195	0.42
1.1406578	5.4079237	0.39644605	0.35
1.1253734	5.4199295	0.39648646	0.44
1.110083	5.4349356	0.3975275	0.36
1.0897872	5.423945	0.39657775	0.43
1.0806365	5.4249487	0.39660135	0.34
1.062347	5.4229565	0.3966481	0.43
1.0430462	5.4189653	0.3966974	0.38
1.026765	5.4249725	0.39674062	0.45
1.0104811	5.431979	0.3967842	0.36
0.99017113	5.423989	0.3958361	0.44
0.98102236	5.423993	0.3958602	0.38
0.9627245	5.424001	0.3959085	0.43
0.943434	5.41501	0.3959582	0.34
0.9281451	5.4300165	0.39600137	0.43
0.91186154	5.437024	0.3960461	0.36
0.8915602	5.4250336	0.39609864	0.43
0.8722636	5.4160423	0.39514923	0.41
0.8641181	5.4220457	0.39617229	0.4
0.8468272	5.425054	0.39621982	0.41
0.82953167	5.4300623	0.3962679	0.41
0.8132439	5.4390693	0.3963141	0.37
0.7939398	5.432079	0.39536607	0.45
0.7756498	5.427088	0.39541578	0.35
0.7675092	5.430092	0.3954389	0.46
0.7502138	5.4350996	0.39548796	0.35
0.7329227	5.438108	0.39553687	0.45
0.71563166	5.441116	0.39558598	0.36
0.6963286	5.4331255	0.39563897	0.44
0.6770311	5.4201355	0.39469123	0.42
0.6688933	5.423139	0.39571494	0.35
0.65260696	5.432147	0.39576304	0.45
0.6363195	5.442155	0.39581156	0.34
0.6180164	5.442164	0.3958642	0.44
0.6017252	5.455172	0.3959137	0.29
0.5824247	5.4431815	0.39596736	0.55
0.5621232	5.418193	0.3950217	0.38
0.55196756	5.407198	0.3940493	0.34
0.5356833	5.4172063	0.39509892	0.39
0.5183886	5.421215	0.3951506	0.37
0.50009084	5.4132247	0.39420316	0.38
0.48179218	5.407234	0.3942563	0.33
0.46551153	5.4132423	0.394306	0.39
0.44821468	5.4212513	0.3953593	0.38
0.44007722	5.4222555	0.39538392	0.34
0.42177317	5.4172654	0.39443806	0.39
0.4044829	5.4172745	0.39449033	0.37
0.38719246	5.417284	0.3945428	0.33
0.3698922	5.427293	0.39459753	0.39
0.35260838	5.420302	0.394649	0.38
0.34345004	5.425307	0.39467812	0.38
0.32616028	5.4243164	0.39473113	0.38
0.3088695	5.424326	0.39478457	0.37
0.29157928	5.4233346	0.394838	0.38
0.27327368	5.4193454	0.3948942	0.37
0.25598156	5.4203544	0.39494848	0.38
0.24784206	5.4243593	0.39497483	0.38
0.23054639	5.4323688	0.39503083	0.38
0.21325956	5.423378	0.3950836	0.36
0.19596744	5.424388	0.3951386	0.34
0.17766032	5.4193983	0.39519584	0.39
0.1603672	5.4224076	0.3952517	0.36
0.14409053	5.429417	0.3953053	0.38
0.1349347	5.435422	0.39533597	0.35
0.117644355	5.428432	0.3953903	0.39
0.10035273	5.425442	0.39544564	0.38
0.0830603	5.428452	0.39550245	0.37
0.06576809	5.440462	0.39556128	0.38
0.048476283	5.435472	0.39561686	0.34
0.031184174	5.433482	0.39567325	0.4
0.022029156	5.4304876	0.3957028	0.34
0.004738039	5.4364977	0.39576113	0.39
-0.012553698	5.437508	0.39581868	0.38
-0.029846855	5.433518	0.39587542	0.32
-0.047139082	5.4335284	0.39593318	0.39
-0.06443011	5.4365387	0.39599177	0.33
-0.07358038	5.446544	0.39602453	0.39
-0.09087393	5.4425545	0.396082	0.37
-0.10815169	5.462565	0.39714444	0.2
-0.12587652	6.2745705	0.42436627	0.48
-0.14615245	6.300583	0.42544004	0.4
-0.16543436	6.2985945	0.4255051	0.64
-0.18573274	6.294607	0.42557347	0.26
-0.3615959	21.09063	0.92908317	0.31
-0.43167078	21.337673	0.9383645	0.44
-0.50945383	21.958721	0.9597459	0.0
-0.85229874	35.264866	1.413509	0.0
-0.287963	5.640675	0.40379924	0.39
-0.30524638	5.638686	0.40385953	0.33
-0.9239506	21.000008	0.9289573	0.35
-0.9872622	20.943052	0.9271629	0.33
-1.0604063	21.1021	0.9324448	0.45
-1.1266885	21.085146	0.93267	0.31
-1.1598232	21.08417	0.9327843	0.33
-1.2320082	21.18822	0.93705434	0.33
-1.3288423	21.733282	0.9554947	0.48
-2.1435344	32.74078	1.333422	0.5
-2.2536952	32.849854	1.3378279	0.2
-2.290012	32.61288	1.3299108	0.18
-2.3725102	32.306942	1.3201435	0.32
-2.5449767	33.27506	1.3539325	0.21
-2.5760193	32.297092	1.3208611	0.24
-2.712909	32.737186	1.3374287	0.33
-2.8488374	33.13328	1.3509858	0.2
-2.949137	33.073353	1.3493336	0.45
-2.9913552	32.955383	1.3464636	0.21
-3.0757866	32.73545	1.3387275	0.25
-3.1542695	32.45251	1.3299598	0.0
-3.2684195	32.570595	1.335394	0.0
-10.437525	78.49551	2.9396794	0.0
-10.74534	78.91875	2.956902	0.0
-10.947829	78.549904	2.945604	0.0
-11.178131	78.399086	2.9424486	0.0
-11.255506	78.05915	2.9316876	0.0
-11.640895	78.985435	2.9662936	0.0
-11.872781	77.17665	2.9078977	0.0
-12.123945	77.19085	2.9108608	0.0
-12.531267	78.191154	2.9475737	0.0
-12.5835	76.956215	2.9065926	0.0
-12.741409	77.16334	2.9152322	0.0
-13.0661955	77.61659	2.933554	0.0
-13.3352785	77.7228	2.939613	0.0
-11.241372	62.985382	2.4263964	0.0
-11.345055	62.425476	2.4087267	0.0
-11.377487	62.04351	2.3958027	0.0
-11.745898	62.949795	2.430373	0.04
-3.1040754	15.254677	0.75004727	0.55
-3.1941707	15.459746	0.7584336	0.16
-3.2235446	15.351772	0.75453997	0.62
-3.2476907	15.344791	0.75463694	0.28
-3.2840219	15.278823	0.7527771	0.52
-3.3342922	15.280864	0.75398177	0.3
-3.424413	15.463933	0.76136833	0.5
-3.4368403	15.287948	0.7554013	0.26
-3.4671998	15.194974	0.75251675	0.53
-3.494336	15.201996	0.752629	0.49
-3.5844584	15.378067	0.7600168	0.0
-13.9363985	60.781662	2.381921	0.0
-15.378791	66.17574	2.5763643	0.07
-15.427638	65.4428	2.5524948	0.0
-15.513322	64.89089	2.5357966	0.12
-15.725531	64.87508	2.5376723	0.17
-15.473964	63.3879	2.4854994	0.1
-15.52375	62.729965	2.4646492	0.14
-15.561565	62.041016	2.4427497	0.09
-15.611328	61.415077	2.4229074	0.15
-12.39964	48.0217	1.9424306	0.1
-12.173219	46.522552	1.8903697	0.13
-15.641513	59.55516	2.3618944	0.16
-15.684259	58.95522	2.3430326	0.16
-15.716028	58.332268	2.3231256	0.0
-12.446927	45.507824	1.8604593	0.0
-12.59318	45.478954	1.8610796	0.07
-13.29559	47.460506	1.9351858	0.0
-15.873909	56.081486	2.250665	0.13
-12.839195	44.98519	1.8481042	0.28
-15.858187	55.02651	2.216545	0.0
-13.916186	47.65505	1.9498569	0.0
-15.941525	54.028618	2.1848598	0.12
-13.607608	45.510853	1.876438	0.22
-14.077862	46.562233	1.916514	0.11
-16.145231	52.86585	2.150701	0.17
-16.224377	52.82692	2.1500444	0.26
-16.018757	51.570786	2.1061134	0.18
-16.054394	51.114838	2.0922587	0.36
-16.087036	50.655888	2.0783925	0.19
-16.120668	50.209938	2.064533	0.34
-16.151304	49.763985	2.049662	0.18
-16.1038	49.34896	2.0364482	0.36
-16.137415	48.92801	2.0225937	0.18
-16.174011	48.523064	2.0107546	0.36
-16.196644	48.082104	1.996855	0.21
-16.221264	47.656147	1.9839662	0.17
-16.257847	47.2742	1.9721326	0.15
-16.20633	46.88017	1.9589059	0.14
-16.246895	46.520226	1.9470927	0.25
-16.240578	46.03324	1.9320724	0.21
-16.317032	45.788326	1.925422	0.18
-16.346613	45.415375	1.9135647	0.36
-16.366207	45.024414	1.9016646	0.22
-16.387798	44.642452	1.889775	0.18
-16.355204	44.33544	1.8796376	0.41
-16.379774	43.97348	1.8687636	0.23
-16.404343	43.616524	1.8578908	0.18
-16.431902	43.27357	1.8470328	0.41
-16.45347	42.919613	1.8361497	0.24
-16.479021	42.582653	1.8262856	0.16
-16.510555	42.266705	1.8164495	0.44
-16.46397	41.952675	1.8062539	0.25
-16.485523	41.618717	1.7963753	0.25
-16.510063	41.29976	1.7865111	0.26
-16.532604	40.9788	1.7766393	0.27
-16.555145	40.661842	1.7667689	0.26
-16.579672	40.356888	1.7579085	0.27
-16.537066	40.07186	1.7487336	0.29
-16.450853	39.504814	1.7293802	0.24
-16.450428	39.154835	1.7184107	0.27
-16.465967	38.846874	1.7085139	0.3
-16.493467	38.572918	1.7006712	0.23
-16.582823	38.446014	1.6991067	0.23
-16.707102	38.40214	1.6996998	0.43
-16.658499	38.12311	1.689501	0.24
-16.516376	37.472015	1.6669025	0.22
-16.6177	37.382122	1.6663957	0.34
-16.717026	37.29023	1.664881	0.21
-16.74551	37.039276	1.6580498	0.42
-16.620335	36.451195	1.6375301	0.21
-16.563728	36.174156	1.6282971	0.21
-16.579235	35.906197	1.6204097	0.43
-16.580765	35.613216	1.6114602	0.22
-16.626198	35.418278	1.6067089	0.25
-16.753452	35.40141	1.6083267	0.3
-16.795893	35.202465	1.6025642	0.32
-16.816376	34.960506	1.5957038	0.32
-16.785698	34.756493	1.5895892	0.33
-16.801188	34.509525	1.5817074	0.26
-16.849606	34.332592	1.577975	0.21
-16.988834	34.343735	1.5806534	0.51
-17.040241	34.175797	1.5769366	0.2
-17.054724	33.936832	1.5700537	0.24
-17.073202	33.706875	1.5631897	0.18
-16.86588	33.163708	1.542278	0.18
-16.875362	32.924736	1.5353737	0.32
-16.895828	32.70778	1.5295203	0.32
-16.911293	32.486813	1.5236442	0.32
-16.925768	32.26385	1.5167649	0.35
-16.948221	32.060894	1.5109221	0.34
-16.912537	31.870872	1.5047878	0.32
-16.921019	31.643902	1.4978828	0.29
-16.946455	31.453947	1.4930549	0.39
-16.952932	31.227976	1.487142	0.3
-17.023285	31.123058	1.4855205	0.26
-17.159512	31.1402	1.4882001	0.45
-17.262798	31.097313	1.4897306	0.31
-17.396784	31.22444	1.4963721	0.25
-18.200752	32.440163	1.5491046	0.29
-17.52751	30.9986	1.4920924	0.15
-17.00497	29.844168	1.4467654	0.23
-17.034388	29.678217	1.4429613	0.32
-17.050835	29.489254	1.4380989	0.3
-17.017132	29.324236	1.4319752	0.47
-14.127891	24.117723	1.2177889	0.23
-14.202191	24.072805	1.218182	0.31
-14.232576	23.95085	1.2153748	0.28
-14.3118725	23.91394	1.2157928	0.34
-17.097324	28.41942	1.4076606	0.32
-17.168661	28.335505	1.4070541	0.24
-14.475678	23.761133	1.2146839	0.39
-14.550977	23.717216	1.2160865	0.2
-14.58136	23.599262	1.2132832	0.47
-17.62647	28.385992	1.4183985	0.17
-17.75171	28.389128	1.4220458	0.39
-17.870968	28.381256	1.4246669	0.34
-17.95805	28.421347	1.4271048	0.39
-18.08429	28.424484	1.4307599	0.38
-18.201553	28.411612	1.432375	0.38
-18.331789	28.418753	1.4360515	0.38
-18.459034	28.420893	1.4387152	0.38
-18.584278	28.41903	1.4423712	0.38
-18.712526	28.419168	1.4450431	0.37
-18.801601	28.459263	1.4484948	0.37
-18.92386	28.448397	1.4511411	0.36
-19.054104	28.45154	1.453825	0.37
-19.18834	28.458687	1.4575293	0.32
-19.318586	28.459831	1.460216	0.46
-19.462803	28.480988	1.4649693	0.36
-19.93127	29.074427	1.492199	0.17
-20.0765	29.089586	1.4959617	0.42
-20.202751	29.077726	1.4996363	0.18
-16.423264	23.432299	1.2520108	0.2
-16.396736	23.237295	1.2459561	0.35
-16.706675	23.5226	1.2614807	0.2
-16.768007	23.452679	1.2608398	0.22
-16.672375	23.239603	1.2524264	0.15
-16.744684	23.18769	1.2528373	0.21
-16.732134	23.015701	1.2478505	0.15
-16.738548	22.872728	1.2439526	0.39
-17.129366	23.258112	1.2648685	0.2
-17.675953	23.84964	1.2945235	0.18
-17.376839	23.288387	1.2721865	0.34
-17.244255	23.033274	1.2615974	0.25
-17.101896	22.691166	1.2489994	0.19
-17.170216	22.633251	1.2493981	0.58
-17.246527	22.586344	1.2498355	0.23
-17.361774	22.591475	1.2524579	0.21
-22.042215	28.558872	1.5317616	0.22
-17.464254	22.504604	1.2530601	0.34
-19.381838	24.839424	1.3642565	0.15
-22.447748	28.620327	1.543935	0.31
-18.434519	23.158607	1.2959981	0.58
-18.331097	22.878534	1.2855873	0.23
-18.409407	22.829632	1.2860436	0.22
-18.576376	22.964802	1.2938828	0.15
-18.18578	22.189482	1.2641803	0.58
-18.235125	22.10855	1.2634988	0.2
-18.373352	22.134706	1.2672452	0.15
-18.419704	22.049774	1.266551	0.51
-18.339025	21.881708	1.2602056	0.19
-18.346434	21.75074	1.2573252	0.14
-18.307903	21.566727	1.2512234	0.46
-18.804628	22.016226	1.2767007	0.17
-15.792209	18.337366	1.1012616	0.14
-15.802593	18.233397	1.0983845	0.36
-25.05808	28.94629	1.6221116	0.21
-18.7222	21.436234	1.2596052	0.24
-25.639652	29.06395	1.6412736	0.0
-20.273352	22.791803	1.3363833	0.13
-20.363653	22.748915	1.3379161	0.25
-20.421999	22.671	1.337294	0.19
-25.952824	28.776371	1.6432108	0.39
-26.11706	28.777563	1.6471298	0.35
-20.806963	22.596466	1.3465039	0.34
-26.616762	28.781153	1.6619325	0.15
-20.997557	22.519707	1.3496293	0.21
-21.024942	22.40776	1.3478618	0.36
-21.082079	22.397831	1.349191	0.27
-21.15341	22.332928	1.3496395	0.43
-21.275671	22.322075	1.3533382	0.23
-27.585009	28.819296	1.6903666	0.28
-27.760242	28.820505	1.6953576	0.23
-27.874554	28.758654	1.69705	0.52
-28.06254	28.863857	1.7050391	0.18
-41.98541	43.00963	2.4456484	0.23
-42.221645	42.98192	2.4510095	0.14
-17.56103	17.65258	1.1346911	0.19
-17.592386	17.573633	1.13393	0.4
-17.591784	17.462656	1.1310116	0.34
-17.601166	17.362688	1.1291424	0.4
-17.589382	17.295687	1.1271272	0.35
-17.630724	17.228752	1.1264158	0.33
-17.62812	17.117771	1.1244885	0.52
-17.646496	17.027813	1.1226652	0.34
-17.619919	16.89581	1.1186181	0.5
-17.60533	16.775818	1.115631	0.36
-17.572565	16.691795	1.1125107	0.46
-17.575953	16.58982	1.1106132	0.38
-17.57335	16.482841	1.1076859	0.39
-17.576735	16.382866	1.105788	0.47
-17.62107	16.321934	1.1060944	0.43
-17.667412	16.262005	1.1054121	0.36
-17.763683	16.249125	1.1089793	0.37
-17.836796	16.265207	1.1113884	0.3
-17.811218	16.139206	1.1073478	0.49
-17.854555	16.077272	1.107652	0.33
-17.839964	15.96228	1.1046666	0.44
-17.849342	15.870313	1.1028011	0.41
-17.873701	15.79236	1.1020107	0.44
-17.827948	15.701325	1.0988249	0.43
-17.849314	15.62137	1.0970198	0.48
-17.867682	15.538411	1.0962005	0.29
-17.842094	15.418408	1.093159	0.55
-17.839487	15.318428	1.0902339	0.2
-17.641096	15.050248	1.0783197	0.45
-17.643482	14.956273	1.0764195	0.4
-17.636679	14.903277	1.0754284	0.41
-17.64106	14.8123045	1.0735378	0.44
-17.657427	14.731343	1.0727087	0.35
-17.6668	14.646376	1.0708429	0.47
-17.702143	14.582435	1.0711101	0.36
-17.745483	14.524503	1.0714191	0.5
-17.737688	14.471506	1.0694237	0.39
-17.737072	14.378528	1.0675087	0.49
-17.74444	14.293558	1.0666335	0.38
-17.747822	14.204584	1.0647392	0.51
-17.77218	14.132632	1.0639524	0.39
-17.581766	13.889457	1.0530683	0.44
-17.539192	13.766435	1.0489382	0.4
-17.523403	13.70943	1.0469012	0.49
-17.531769	13.62846	1.0460309	0.39
-17.542147	13.547494	1.0441729	0.41
-17.5625	13.476537	1.0433642	0.41
-17.55089	13.380548	1.0413923	0.41
-17.549276	13.291569	1.0394729	0.41
-17.536474	13.239566	1.03845	0.41
-17.54385	13.158596	1.0365764	0.41
-17.561214	13.085637	1.0357543	0.43
-17.567583	13.004666	1.0348758	0.42
-17.566963	12.919688	1.0329603	0.41
-17.575333	12.840718	1.0320925	0.42
-17.583706	12.76275	1.0302241	0.42
-17.55892	12.702735	1.0281398	0.41
-17.577274	12.632776	1.028323	0.43
-17.594637	12.561817	1.027502	0.43
-17.58902	12.4748335	1.0255615	0.43
-17.589396	12.392857	1.0236517	0.42
-17.603758	12.320894	1.0228151	0.43
-17.586962	12.267887	1.0217723	0.44
-17.596333	12.19292	1.0199097	0.43
-17.6057	12.117952	1.0190476	0.41
-17.609072	12.038978	1.0181546	0.42
-17.606453	11.955997	1.0162305	0.43
-17.618814	11.885033	1.0153832	0.43
-17.617197	11.803054	1.0134649	0.42
-17.617376	11.764066	1.0135096	0.43
-17.62275	11.688093	1.0116271	0.44
-17.625124	11.610118	1.0107292	0.43
-17.625496	11.53114	1.009821	0.42
-17.631868	11.4571705	1.0079434	0.44
-17.637238	11.382199	1.0070614	0.45
-17.633427	11.341206	1.0060855	0.43
-17.640793	11.268236	1.0052139	0.45
-17.634176	11.186252	1.0032688	0.46
-17.644543	11.115285	1.0024137	0.47
-17.65491	11.044319	1.001559	0.47
-17.652283	10.966338	1.0006346	0.45
-17.644476	10.923341	0.999638	0.47
-17.656841	10.854377	0.99879396	0.47
-17.653214	10.777394	0.9968633	0.48
-17.663576	10.707429	0.99700916	0.46
-17.66695	10.634455	0.99511665	0.46
-17.673319	10.562484	0.99424154	0.48
-17.680683	10.492515	0.99337035	0.47
-17.66988	10.448514	0.9923582	0.48
-17.673246	10.376539	0.9914658	0.47
-17.678616	10.305568	0.99058473	0.47
-17.674992	10.229588	0.9886557	0.59
-17.768284	10.209712	0.99224514	0.34
-17.916533	10.221898	0.9971285	0.43
-17.934704	10.19493	0.99727196	0.46
-17.932076	10.119949	0.996349	0.48
-17.937447	10.048978	0.9954698	0.46
-17.941814	9.978005	0.994585	0.47
-17.94718	9.908034	0.9937052	0.48
-17.953545	9.839064	0.9928307	0.46
-17.956915	9.76809	0.9919408	0.49
-17.937113	9.721079	0.99088	0.49
-17.95448	9.657122	0.99006677	0.49
-17.91588	9.565101	0.9869493	0.46
-17.916254	9.493125	0.9860437	0.45
-17.916622	9.422148	0.98513705	0.45
-17.902006	9.343154	0.9831498	0.54
-17.895191	9.304157	0.98315877	0.39
-17.898565	9.234184	0.98227	0.48
-17.89694	9.163205	0.98035234	0.39
-17.889313	9.089218	0.97940236	0.59
-17.940643	9.0453	0.980773	0.44
-17.958998	8.984343	0.980965	0.41
-17.985167	8.962383	0.98115367	0.44
-18.112434	8.956551	0.9859384	0.31
-18.14978	8.904615	0.9862352	0.57
-18.081207	8.800561	0.9819546	0.56
-23.248602	11.25445	1.2042611	0.35
-23.364904	11.221611	1.2080152	0.16
-23.541164	11.215841	1.2141	0.28
-23.731213	11.2620735	1.2221999	0.17
-18.125843	8.509714	0.9796175	0.29
-18.170174	8.462788	0.98095226	0.65
-18.309443	8.45897	0.98581	0.58
-18.174915	8.326839	0.979166	0.22
-18.123507	8.200814	0.97602326	0.53
-18.104263	8.056838	0.97310305	0.5
-18.154964	7.944942	0.9735685	0.45
-17.982456	7.801766	0.965709	0.37
-17.957844	7.72476	0.96366507	0.5
-17.950039	7.687763	0.9626688	0.45
-17.961395	7.626798	0.96282375	0.44
-17.97775	7.5678396	0.9630068	0.41
-17.98212	7.5038676	0.9621236	0.41
-17.977488	7.4368844	0.9611895	0.5
-17.995844	7.3789287	0.96138424	0.39
-17.993217	7.3119483	0.9604629	0.5
-17.97941	7.273944	0.95943207	0.5
-18.053728	7.239053	0.9619386	0.51
-18.058094	7.1760807	0.9610553	0.51
-18.071453	7.116119	0.9612232	0.52
-18.060833	7.047129	0.95925677	0.54
-18.063198	6.9831543	0.9593633	0.54
-18.05939	6.9491615	0.95838875	0.54
-18.060759	6.885186	0.95748943	0.6
-18.047132	6.8161926	0.95650536	0.36
-18.040506	6.749208	0.9555617	0.48
-18.061861	6.6932554	0.95577455	0.38
-18.055233	6.62727	0.9548298	0.48
-18.054415	6.59528	0.9548715	0.36
-18.059784	6.53331	0.95399517	0.48
-18.079138	6.477355	0.9541964	0.38
-18.069513	6.4103665	0.9532354	0.53
-18.215784	6.3995624	0.9591531	0.4
-18.406036	6.4028106	0.9663214	0.29
-18.62609	6.4470835	0.974613	0.4
-18.840326	6.456361	0.9829206	0.47
-19.050564	6.463634	0.9912065	0.37
-19.233822	6.4598765	0.99834263	0.45
-19.462055	6.4701724	1.0067354	0.36
-19.655317	6.4664273	1.0139334	0.43
-19.599716	6.381386	1.0117173	0.46
-19.828775	6.4216723	1.0200708	0.34
-21.987856	7.052278	1.1084536	0.21
-21.944262	6.963254	1.1063178	0.2
-19.953194	6.189921	1.0231868	0.15
-19.939575	6.1179295	1.0222113	0.99
-19.94177	6.0839453	1.0212761	0.99
-19.955133	6.0209866	1.0214539	0.99
-19.9685	5.9570274	1.0216334	0.99
-19.987867	5.8950763	1.021847	0.99
-20.014223	5.8361335	1.0220995	0.99
-20.0116	5.767155	1.0221884	0.99
-20.041958	5.709217	1.0224644	0.99
-20.05414	5.6792445	1.0225855	0.99
-20.064508	5.6142826	1.022749	0.99
-20.088871	5.5543375	1.0229914	0.99
-20.104239	5.491381	1.0231831	0.99
-20.119606	5.4284253	1.0233748	0.99
-20.144968	5.368481	1.023624	0.99
-20.163332	5.306529	1.023833	0.99
-20.16652	5.2735457	1.0239037	0.99
-20.17289	5.2085786	1.0240436	0.99
-20.43813	5.2099285	1.033682	0.74
-20.254602	5.09573	1.0257238	0.2
-27.156391	6.7572045	1.305838	0.5
-27.546589	6.7637177	1.3212409	0.17
-28.815138	7.0292907	1.3726751	0.34
-28.814545	6.934327	1.3718183	0.43
-28.917898	6.8644905	1.3755658	0.5
-29.054235	6.801696	1.3805063	0.26
-29.850246	6.890713	1.4122916	0.27
-30.250462	6.884245	1.4277773	0.24
-30.744421	6.9468737	1.4477355	0.3
-31.339542	6.9796476	1.4713659	0.3
-31.98265	7.0184836	1.4962838	0.31
-32.051033	6.929609	1.4988455	0.19
-33.66768	7.1706533	1.5634708	0.32
-33.732075	7.0747766	1.565019	0.47
-33.85144	6.989968	1.5698901	0.19
-34.579308	7.0848937	1.5992453	0.22
-35.591267	7.1771965	1.6393621	0.19
-36.019497	7.146776	1.6560595	0.2
-44.770893	8.7457285	2.0087042	0.19
-44.884304	8.622928	2.012598	0.21
-45.141663	8.526308	2.0213418	0.31
-45.017952	8.430182	2.016727	0.23
-45.10838	8.301354	2.0194888	0.17
-45.27078	8.184616	2.025677	0.29
-44.9244	7.9772406	2.0108595	0.12
-45.14677	7.8715777	2.0194018	0.36
-45.285183	7.74981	2.02445	0.19
-45.28665	7.604871	2.0236876	0.14
-45.7277	7.6054554	2.040416	0.12
-46.960644	7.6610675	2.089959	0.13
-48.17661	7.7056613	2.1384141	0.16
-49.446568	7.7503276	2.1882033	0.28
-50.715527	7.7879944	2.2389977	0.11
-52.16542	7.8438945	2.2968829	0.0
-53.502125	7.9596205	2.3499732	0.0
-55.17595	8.033811	2.4162154	0.0
-56.801804	8.089944	2.4811895	0.0
-58.564625	8.154257	2.5509982	0.0
-60.364433	8.21262	2.6230454	0.0
-61.949345	8.231715	2.6858246	0.04
-70.826454	9.1881	3.0412536	0.16
-70.85073	9.078178	3.0415778	0.28
-70.87329	8.855299	3.0420702	0.0
-71.43265	8.699106	3.0637796	0.0
-73.63584	-0.83725464	2.2490757	0.0
-73.665825	-1.0701964	2.2504454	0.0
-73.711815	-1.3031591	2.2527156	0.0
-51.29268	-2.1159954	1.636393	0.0
-76.51502	-3.6469	2.3379378	0.0
-77.853935	-6.1746173	2.385623	0.0
-75.90976	-6.2609954	2.3328574	0.0
-75.626724	-6.477528	2.3261182	0.0
-77.675865	-6.776128	2.3841395	0.0
-70.96239	-6.41635	2.1978383	0.0
-69.5753	-6.512465	2.1606476	0.0
-68.13523	-6.594516	2.1207516	0.0
-66.74818	-6.672638	2.0835183	0.0
-29.572197	-3.0517156	1.0420761	0.09
-29.556288	-3.097675	1.042284	0.0
-63.97911	-6.905858	2.0092	0.0
-61.63705	-6.849767	1.9445614	0.0
-37.905167	-4.335261	1.2785285	0.0
-59.284073	-6.96759	1.880397	0.0
-58.123093	-7.017025	1.8486964	0.0
-57.030094	-6.9765887	1.8183652	0.0
-56.191147	-7.053441	1.7967359	0.0
-55.102196	-7.093977	1.7665682	0.0
-54.160263	-7.146703	1.7415195	0.11
-37.323116	-5.0481906	1.2668082	0.2
-52.33641	-7.243238	1.6920291	0.25
-51.533493	-7.2981477	1.6701245	0.1
-50.742542	-7.2671094	1.6489459	0.12
-18.571617	-2.7292266	0.73844045	0.23
-18.586845	-2.7922208	0.73949647	0.34
-18.571072	-2.8501759	0.73973244	0.3
-18.578297	-2.9121604	0.73983526	0.34
-18.568525	-2.9711232	0.74003613	0.26
-18.587753	-3.0351226	0.74106914	0.31
-45.765305	-7.5173907	1.5153178	0.15
-45.093433	-7.5534835	1.4965572	0.13
-44.356583	-7.5744953	1.4771636	0.17
-43.74773	-7.6136703	1.4610199	0.18
-43.095882	-7.6407933	1.443114	0.15
-42.389046	-7.6538486	1.4245157	0.29
-42.28812	-7.704694	1.422257	0.14
-18.449354	-3.4357755	0.7408742	0.36
-40.67947	-7.678568	1.3781452	0.15
-40.319633	-7.7430634	1.3695184	0.26
-39.689816	-7.7522235	1.3524338	0.19
-39.517975	-7.848956	1.3487178	0.55
-28.059786	-5.627645	1.0194833	0.24
-37.640476	-7.7864885	1.297183	0.52
-37.338654	-7.848063	1.2891893	0.25
-36.858852	-7.869417	1.2772039	0.2
-36.56803	-7.928008	1.2691349	0.31
-36.557194	-8.046946	1.2704719	0.33
-36.58727	-8.113958	1.2714382	0.34
-36.593433	-8.2369175	1.2736788	0.35
-36.58459	-8.356857	1.2740049	0.34
-36.58475	-8.477808	1.2752773	0.34
-36.59291	-8.601769	1.2765064	0.32
-36.54608	-8.713662	1.2770478	0.35
-36.595158	-8.785699	1.2789068	0.13
-36.635307	-8.917699	1.2809554	0.29
-36.65047	-9.044668	1.2831467	0.32
-36.645626	-9.165614	1.2834475	0.32
-36.65779	-9.29258	1.2856562	0.32
-36.649952	-9.413521	1.2869747	0.32
-36.657112	-9.53948	1.2882111	0.32
-36.683186	-9.607488	1.2892016	0.31
-30.510212	-8.101904	1.1089507	0.3
-30.22544	-8.129517	1.1017703	0.4
-29.762693	-8.105912	1.0895742	0.2
-29.744883	-8.20285	1.0898995	0.29
-29.45312	-8.223455	1.0827458	0.29
-29.17626	-8.1961	1.0753936	0.34
-28.856497	-8.205672	1.0663878	0.32
-28.463753	-8.192159	1.0557808	0.2
-28.081015	-8.178658	1.0461121	0.32
-27.996223	-8.250517	1.0447935	0.34
-27.976421	-8.340456	1.0451136	0.35
-27.936626	-8.42537	1.0455455	0.47
-27.90073	-8.462308	1.0448477	0.5
-27.900928	-8.559271	1.0460589	0.15
-26.558372	-8.241618	1.0066392	0.36
-26.31262	-8.257287	1.0001881	0.21
-26.09387	-8.279989	0.9955858	0.5
-25.878117	-8.302696	0.98996454	0.37
-25.615269	-8.263363	0.9824984	0.18
-25.39552	-8.282065	0.97689277	0.44
-25.329742	-8.349953	0.976445	0.25
-25.277958	-8.420857	0.97591734	0.5
-25.285164	-8.512832	0.97707164	0.32
-25.19439	-8.57069	0.9757551	0.59
-25.354559	-8.714848	0.9810793	0.24
-24.671816	-8.526017	0.960875	0.23
-23.8882	-8.341053	0.9382996	0.49
-23.707458	-8.362806	0.93445826	0.37
-23.573706	-8.400617	0.9313619	0.2
-23.386963	-8.418363	0.9265482	0.61
-23.288197	-8.466215	0.92425734	0.38
-23.11835	-8.445998	0.9202585	0.38
-22.915611	-8.454729	0.9145233	0.4
-22.40196	-8.348091	0.9004539	0.15
-21.851318	-8.2234125	0.88457346	0.55
-21.797552	-8.28232	0.8840284	0.31
-21.698795	-8.323175	0.88172114	0.5
-21.62604	-8.37406	0.881275	0.31
-21.540173	-8.380944	0.87881666	0.5
-21.479412	-8.435844	0.87830484	0.33
-21.389654	-8.478711	0.8759453	0.6
-21.299902	-8.521577	0.8745855	0.28
-21.173159	-8.5494	0.8714209	0.47
-20.996435	-8.556166	0.8675187	0.38
-20.84259	-8.531973	0.8634117	0.36
-20.687859	-8.545765	0.8593889	0.41
-20.543129	-8.563567	0.8563127	0.36
-20.385399	-8.573358	0.8522993	0.41
-20.23167	-8.585152	0.8482652	0.4
-20.078947	-8.595947	0.8452226	0.29
-19.93122	-8.608749	0.8411532	0.55
-19.55745	-8.485303	0.8301886	0.29
-19.621655	-8.586351	0.833002	0.18
-19.436947	-8.580111	0.8291193	0.42
-19.298218	-8.592925	0.82499385	0.36
-19.1475	-8.598725	0.8219272	0.44
-19.014776	-8.612546	0.8187664	0.36
-18.880936	-8.58838	0.8155356	0.45
-18.75221	-8.602207	0.81235	0.37
-18.716452	-8.658141	0.81168085	0.4
-18.71868	-8.730118	0.8128117	0.42
-18.712915	-8.800087	0.8139868	0.42
-18.715145	-8.873064	0.8151187	0.41
-18.730257	-8.9170685	0.81611407	0.41
-18.740486	-8.994055	0.81820464	0.41
-18.738722	-9.067027	0.8193599	0.41
-18.737955	-9.140002	0.82050866	0.41
-18.738184	-9.212977	0.8216509	0.42
-18.727423	-9.281939	0.82285184	0.53
-18.739647	-9.361927	0.82393396	0.4
-18.75176	-9.404929	0.82494426	0.59
-18.786982	-9.496943	0.82790935	0.33
-18.775213	-9.564905	0.8281129	0.52
-18.789444	-9.647896	0.83018714	0.33
-18.76668	-9.710845	0.8304469	0.52
-18.787903	-9.796844	0.83248365	0.33
-18.782137	-9.869812	0.83365864	0.5
-18.808245	-9.920828	0.83559793	0.32
-18.796476	-9.99079	0.8358029	0.52
-18.812702	-10.075784	0.8378664	0.33
-18.789948	-10.140732	0.83912754	0.5
-18.80817	-10.2267275	0.84117985	0.32
-18.8004	-10.299694	0.84136444	0.5
-18.830505	-10.354714	0.84328586	0.32
-18.806751	-10.419662	0.84455144	0.5
-18.829971	-10.510662	0.8465812	0.32
-18.808207	-10.575614	0.8468338	0.5
-18.821438	-10.662602	0.84891564	0.31
-18.819666	-10.739575	0.85006887	0.5
-18.824898	-10.821555	0.85218865	0.31
-18.829008	-10.863548	0.85224116	0.49
-18.85223	-10.955548	0.85527015	0.34
-18.81448	-11.013481	0.85560364	0.52
-18.824701	-11.099467	0.85669893	0.4
-18.815937	-11.174433	0.857888	0.44
-18.80817	-11.250398	0.8590723	0.48
-18.832275	-11.305411	0.8610268	0.34
-18.819513	-11.378372	0.862235	0.45
-18.814745	-11.457342	0.8634055	0.35
-18.80598	-11.533306	0.86459404	0.46
-18.818203	-11.622295	0.8666794	0.36
-18.808441	-11.699259	0.8678747	0.41
-18.809555	-11.740248	0.8689407	0.52
-18.828775	-11.835242	0.8709934	0.37
-18.819008	-11.911207	0.87218565	0.54
-18.840233	-12.009205	0.8752306	0.34
-18.83846	-12.091177	0.87638444	0.53
-18.856678	-12.1861725	0.87844104	0.32
-18.844915	-12.264134	0.87964654	0.48
-18.873014	-12.324151	0.8815826	0.39
-18.875244	-12.410129	0.8837177	0.49
-18.887468	-12.504116	0.8858063	0.41
-18.89769	-12.596102	0.8879029	0.45
-18.90092	-12.68508	0.89003545	0.35
-18.898148	-12.769051	0.8911946	0.45
-18.928247	-12.833071	0.89312404	0.37
-18.912483	-12.910028	0.8943477	0.44
-18.926702	-13.007018	0.8964264	0.36
-18.92793	-13.094994	0.8985666	0.44
-18.89018	-13.1579275	0.89889556	0.34
-18.852428	-13.219862	0.8992223	0.48
-18.858654	-13.312843	0.9013394	0.43
-18.884756	-13.376859	0.9032906	0.35
-18.873993	-13.458821	0.9054892	0.44
-18.878218	-13.5508	0.907615	0.43
-18.884441	-13.6457815	0.90973324	0.39
-18.899658	-13.747771	0.9118093	0.66
-19.43857	-14.228319	0.93340844	0.41
-19.504648	-14.324376	0.9371739	0.23
-19.516863	-14.427362	0.93926746	0.22
-19.495102	-14.507314	0.9405234	0.14
-19.156527	-14.350929	0.9302655	0.27
-19.127771	-14.423873	0.9315504	0.59
-19.500772	-14.79924	0.94695336	0.17
-19.51399	-14.906227	0.95004416	0.39
-19.542082	-14.975244	0.9519877	0.21
-19.553303	-15.08223	0.9550892	0.14
-19.204739	-14.912836	0.9438664	0.2
-19.145998	-14.964748	0.94329053	0.46
-19.09925	-15.024674	0.9436563	0.42
-18.992544	-15.038537	0.94230103	0.42
-18.995657	-15.090527	0.9433626	0.42
-18.940912	-15.144444	0.9427643	0.43
-18.945137	-15.245422	0.9458933	0.45
-18.953354	-15.350407	0.9480043	0.38
-18.955576	-15.451383	0.9501437	0.45
-18.97079	-15.562373	0.9532217	0.29
-18.979897	-15.620369	0.9542555	0.52
-19.026093	-15.758391	0.95919293	0.38
-19.036308	-15.868376	0.9612968	0.38
-19.040531	-15.973355	0.9644273	0.37
-19.038754	-16.073328	0.96658444	0.37
-19.030983	-16.170292	0.96877116	0.43
-19.038197	-16.279276	0.97088814	0.36
-19.06429	-16.353289	0.9728448	0.41
-19.063517	-16.457262	0.97599953	0.36
-19.06074	-16.559235	0.97816217	0.41
-19.067953	-16.671215	0.9802808	0.29
-19.049189	-16.76017	0.9825155	0.43
-19.023428	-16.844118	0.9837826	0.42
-19.061512	-16.931145	0.98668677	0.39
-19.06673	-17.043123	0.98981446	0.41
-19.059956	-17.14509	0.991996	0.32
-19.048185	-17.243053	0.9941999	0.48
-19.062395	-17.365042	0.99728775	0.27
-19.049623	-17.463003	0.9994958	0.59
-19.032852	-17.55896	1.0007234	0.28
-25.155499	-23.223146	1.2555352	0.36
-24.996813	-23.223951	1.253439	0.32
-24.857105	-23.240778	1.2502555	0.36
-24.705412	-23.24559	1.248123	0.3
-24.557714	-23.254408	1.2449723	0.37
-24.426008	-23.275242	1.2437459	0.31
-24.318186	-23.247116	1.2403193	0.32
-24.171494	-23.252937	1.2381566	0.32
-24.032793	-23.265766	1.2359569	0.32
-23.893095	-23.278591	1.233762	0.34
-23.756395	-23.291422	1.2315493	0.33
-23.622694	-23.307257	1.2293226	0.32
-23.483	-23.316086	1.2271197	0.34
-23.37318	-23.28096	1.2236922	0.33
-23.247473	-23.302805	1.2214259	0.34
-23.107782	-23.309633	1.2192181	0.33
-22.964092	-23.311459	1.2170255	0.34
-22.841389	-23.333307	1.2157396	0.33
-22.71069	-23.347147	1.2134875	0.34
-22.602873	-23.310024	1.2100438	0.35
-22.465183	-23.315857	1.2078195	0.32
-22.341482	-23.333704	1.2065309	0.37
-22.205791	-23.33954	1.2042935	0.36
-22.080091	-23.354387	1.2020105	0.36
-21.960388	-23.375238	1.2007006	0.32
-21.823702	-23.378075	1.1984624	0.34
-21.72888	-23.349968	1.1959543	0.37
-21.599186	-23.358809	1.1936831	0.33
-21.469494	-23.365654	1.1914085	0.34
-21.352793	-23.386509	1.1900778	0.34
-21.220106	-23.38935	1.1878133	0.34
-21.09341	-23.397202	1.1855206	0.34
-21.002592	-23.371098	1.1839904	0.34
-20.878897	-23.381948	1.1816833	0.34
-20.756207	-23.3928	1.1803696	0.37
-20.636505	-23.405657	1.1780411	0.38
-20.5288	-23.432524	1.1766617	0.4
-20.32818	-23.353302	1.1716702	0.17
-20.300303	-23.394262	1.1718687	0.31
-20.168621	-23.392107	1.1695855	0.36
-20.043934	-23.39596	1.1682699	0.39
-19.930239	-23.41282	1.1669077	0.34
-19.81654	-23.428686	1.1645437	0.41
-19.689857	-23.428537	1.1632317	0.34
-19.572165	-23.439398	1.1608821	0.39
-19.49234	-23.418308	1.1592919	0.34
-19.372652	-23.424168	1.1579462	0.43
-19.336885	-23.531107	1.1602539	0.34
-19.335085	-23.680079	1.163422	0.35
-19.333286	-23.829052	1.1675891	0.36
-19.34148	-23.993032	1.1727171	0.36
-19.376545	-24.112051	1.1766528	0.32
-19.384735	-24.278032	1.1807814	0.41
-19.413904	-24.470034	1.186823	0.32
-19.420094	-24.636013	1.1909603	0.37
-19.417292	-24.791985	1.1951342	0.32
-19.410492	-24.94295	1.1993233	0.36
-19.404694	-25.097918	1.2035102	0.31
-19.440752	-25.22494	1.2074453	0.32
-19.391996	-25.325867	1.2098051	0.38
-19.399183	-25.499847	1.2149391	0.33
-19.395378	-25.661816	1.2191185	0.3
-19.399567	-25.834793	1.2242652	0.4
-20.030117	-26.841354	1.2619083	0.14
-19.6476	-26.418983	1.2445202	0.55
-19.816614	-26.819115	1.2580129	0.21
-19.99961	-27.242258	1.2724527	0.2
-19.758045	-27.093006	1.264581	0.21
-19.655338	-27.130884	1.2641555	0.37
-19.551634	-27.16776	1.2637333	0.38
-19.52775	-27.224726	1.264911	0.44
-19.492971	-27.355665	1.2682137	0.35
-19.507141	-27.557653	1.2743253	0.27
-19.521309	-27.760637	1.2804363	0.38
-19.556454	-27.995644	1.2874663	0.35
-19.56862	-28.200628	1.2935872	0.29
-19.558811	-28.375591	1.2977941	0.23
-19.574883	-28.493593	1.3018156	0.42
-19.562078	-28.667553	1.3070352	0.34
-19.555264	-28.850521	1.3122307	0.29
-19.545448	-29.031485	1.3164387	0.44
-16.966507	-25.406113	1.1765707	0.2
-16.961704	-25.571083	1.1817375	0.4
-16.79898	-25.414925	1.174439	0.23
-19.90865	-30.275719	1.3576393	0.12
-19.809935	-30.3316	1.3581907	0.32
-19.713217	-30.393486	1.3587357	0.46
-16.679882	-25.933725	1.1884856	0.42
-16.544226	-25.902578	1.1851504	0.19
-19.671682	-30.854382	1.3713269	0.3
-19.671848	-31.068354	1.3775	0.36
-16.450808	-26.206436	1.1928729	0.27
-16.371088	-26.262342	1.1933213	0.14
-19.69332	-31.75629	1.3979427	0.32
-20.30475	-32.962807	1.4418181	0.17
-20.178057	-32.989666	1.4404752	0.27
-20.11821	-33.007603	1.4407892	0.28
-20.037462	-33.1085	1.4422716	0.33
-19.928751	-33.163376	1.4428571	0.29
-19.829027	-33.23326	1.4434078	0.33
-19.760271	-33.35617	1.446843	0.32
-19.775402	-33.62016	1.4539658	0.28
-19.82242	-33.820187	1.4608816	0.19
-19.839548	-34.093174	1.468999	0.45
-18.064943	-31.293583	1.363717	0.19
-19.829859	-34.57111	1.4833968	0.23
-19.769083	-34.715027	1.4868002	0.34
-19.727285	-34.895966	1.4921355	0.34
-19.664509	-35.03988	1.495546	0.27
-19.653595	-35.149857	1.4986774	0.39
-19.771584	-35.619934	1.5144309	0.36
-19.896557	-36.109013	1.5301619	0.21
-19.915674	-36.411003	1.5402777	0.41
-19.91381	-36.67997	1.5484712	0.23
-19.914944	-36.954945	1.5566528	0.19
-19.983915	-37.21999	1.5654979	0.39
-19.99004	-37.512966	1.5746651	0.21
-19.982176	-37.781933	1.5818821	0.15
-19.94935	-38.007877	1.5891895	0.47
-19.955467	-38.307854	1.5983566	0.24
-19.920639	-38.535797	1.6046717	0.0
-20.489965	-39.932255	1.6538469	0.14
-17.396362	-34.08359	1.4408832	0.16
-17.281666	-34.122467	1.4404557	0.26
-17.149	-34.127327	1.440091	0.38
-17.026312	-34.1492	1.4386882	0.39
-16.900635	-34.16507	1.4382945	0.21
-20.036228	-40.761707	1.6745217	0.2
-20.134138	-41.121777	1.6862793	0.21
-20.120264	-41.41974	1.6955253	0.18
-20.14443	-42.1357	1.7178401	0.44
-20.10459	-42.394634	1.7251793	0.19
-20.072733	-42.668583	1.7334884	0.0
-20.685854	-44.141083	1.785486	0.1
-20.442312	-43.98185	1.7785274	0.2
-20.311594	-44.06171	1.7791799	0.23
-20.204847	-44.19459	1.7827499	0.46
-20.201935	-44.554558	1.7939657	0.24
-20.251938	-45.03757	1.810004	0.25
-20.268988	-45.45456	1.8231558	0.26
-20.340908	-45.805603	1.8340179	0.12
-20.332993	-46.175568	1.8462555	0.39
-20.309101	-46.51452	1.8565477	0.0
-20.239275	-46.75443	1.8629946	0.06
-20.616726	-48.028713	1.9069514	0.19
-20.47302	-48.108562	1.9086459	0.11
-6.0451493	-14.788652	0.7286766	0.62
-6.0543613	-14.941651	0.7337172	0.0
-6.4079933	-15.932932	0.7676323	0.0
-6.339332	-15.907866	0.7669316	0.0
-6.2736573	-15.886804	0.7652187	0.0
-6.2418213	-15.880774	0.7643599	0.16
-17.999706	-45.87429	1.8166243	0.0
-6.073768	-15.89161	0.764124	0.07
-6.0300603	-15.926566	0.76433784	0.2
-17.445847	-45.727764	1.8070045	0.14
-5.460621	-14.803085	0.72433025	0.52
-5.51674	-15.092123	0.7342212	0.39
-5.767502	-15.909315	0.762501	0.09
-5.711818	-15.913263	0.7617497	0.13
-5.6581316	-15.920212	0.76199037	0.21
-7.3520737	-20.658558	0.92674	0.22
-6.527813	-18.57189	0.85339606	0.12
-2.9587145	-8.741046	0.51053494	0.31
-2.9300232	-8.747019	0.5106662	0.27
-2.8993306	-8.74499	0.5108021	0.52
-2.8796172	-8.77597	0.51090467	0.54
-6.2522154	-18.622631	0.8526202	0.23
-6.1915307	-18.637573	0.85288936	0.31
-6.1268477	-18.636513	0.85216814	0.3
-6.058177	-18.62545	0.8514591	0.25
-5.9994855	-18.643394	0.8517188	0.29
-5.1144843	-16.131695	0.764452	0.14
-5.029965	-16.129616	0.7638132	0.58
-4.993244	-16.18758	0.7659941	0.34
-5.0014257	-16.39058	0.7720428	0.27
-5.006616	-16.588575	0.7791014	0.3
-5.0147953	-16.799574	0.7861518	0.32
-5.017982	-16.999569	0.7922181	0.31
-5.0530005	-17.210594	0.7991541	0.3
-5.055186	-17.412586	0.80622417	0.29
-5.063355	-17.641586	0.8132788	0.29
-5.062545	-17.845575	0.82036054	0.3
-5.0667157	-18.067572	0.82742757	0.29
-5.0718856	-18.299568	0.83549327	0.28
-5.0810413	-18.552567	0.84354955	0.24
-5.1140523	-18.781588	0.8514978	0.0
-6.2683225	-35.097145	1.399	0.14
-6.1546607	-35.101055	1.3984243	0.26
-5.920432	-34.41188	1.3751101	0.0
-5.8137536	-34.440792	1.3755125	0.0
-5.705963	-35.468685	1.410176	0.1
-5.589314	-35.453594	1.4095987	0.0
-5.148843	-34.078266	1.3618532	0.0
-5.067071	-34.263195	1.3681957	0.0
-6.7519608	-46.328342	1.7771068	0.04
-5.075854	-35.436184	1.4074541	0.16
-4.922365	-35.16207	1.3979379	0.2
-4.775858	-34.91796	1.3904027	0.16
-4.797602	-35.887962	1.422559	0.0
-6.115075	-47.676826	1.8216939	0.0
-5.789081	-46.90258	1.7956578	0.0
-7.4863	-61.8917	2.3031912	0.0
-5.6241126	-48.017445	1.8334906	0.0
-5.3073196	-46.61122	1.7852696	0.0
-6.9749866	-62.5923	2.3261206	0.0
-0.32182968	-4.4629164	0.35797712	0.1
-0.30713236	-4.4509068	0.35702956	0.21
-0.29145893	-4.436895	0.35708505	0.13
-0.2787585	-4.447886	0.35713556	0.3
-0.2630718	-4.4248753	0.35618848	0.11
-0.666855	-9.408127	0.5259173	0.53
-0.6381606	-9.413106	0.5260186	0.61
-0.6084758	-9.413085	0.5261219	0.61
-0.578787	-9.406064	0.5252233	0.62
-0.55009687	-9.420043	0.5263255	0.63
-0.53525096	-9.415032	0.5253756	0.62
-0.50557023	-9.421011	0.5264789	0.63
-0.477865	-9.436992	0.52657723	0.62
-0.447188	-9.41497	0.52567714	0.62
-0.41750368	-9.42295	0.5257798	0.62
-0.38881135	-9.43493	0.5268795	0.6
-0.37396708	-9.423919	0.5259273	0.62
-0.34527418	-9.436899	0.52702665	0.65
-0.3136104	-9.400877	0.5251253	0.7
-0.2839299	-9.3878565	0.5252218	0.43
-0.25030142	-9.277834	0.5213109	0.29
-0.22161175	-9.278815	0.5214065	0.29
-0.19489022	-9.339796	0.5235074	0.09
-0.18398683	-9.4507885	0.5275662	0.64
-0.15430431	-9.445767	0.5276627	0.63
-0.12462195	-9.432748	0.52675724	0.64
-0.092986315	-9.341727	0.523842	0.52
-0.06429435	-9.343708	0.5239357	0.49
-0.03655923	-9.436689	0.5270442	0.64
-0.021714898	-9.448679	0.52809453	0.62
0.0069810315	-9.451659	0.52818745	0.63
0.035697367	-9.50364	0.5302899	0.74
0.06632241	-9.394622	0.526366	0.3
0.09845612	-8.352606	0.49126247	0.35
0.12513667	-8.349589	0.49034706	0.36
0.1379706	-8.331581	0.49038437	0.6
0.16367432	-8.355564	0.4914707	0.32
0.18935725	-8.339548	0.49054876	0.42
0.21604289	-8.348531	0.4906346	0.42
0.24172133	-8.332515	0.49071202	0.43
0.26741353	-8.334498	0.4907927	0.42
0.29311538	-8.347482	0.49087518	0.42
0.30595917	-8.345473	0.49091467	0.41
0.3326402	-8.347457	0.49099758	0.42
0.357329	-8.332441	0.49107075	0.55
0.38503432	-8.377424	0.49316442	0.59
0.4087013	-8.32341	0.49122638	0.32
0.43538517	-8.328394	0.49130854	0.2
0.44923395	-8.345384	0.49235383	0.41
0.47392356	-8.33037	0.4914256	0.24
0.50060606	-8.333353	0.49150658	0.25
0.52529126	-8.318338	0.49157774	0.25
0.5509832	-8.319323	0.4916547	0.26
0.57768345	-8.336307	0.49173737	0.31
0.5915161	-8.335299	0.4917782	0.3
0.61721116	-8.340282	0.49285513	0.32
0.6428976	-8.336267	0.49292997	0.38
0.66858935	-8.336252	0.49300528	0.3
0.69427717	-8.331237	0.49207926	0.32
0.7209601	-8.335221	0.4931576	0.27
0.74764925	-8.341206	0.49323598	0.29
0.76150626	-8.356197	0.4932788	0.27
0.78818464	-8.356182	0.49435547	0.51
0.8138748	-8.354166	0.49442858	0.4
0.8395681	-8.354152	0.4945018	0.52
0.86826247	-8.376135	0.49458742	0.39
0.89193505	-8.349122	0.49464905	0.52
0.906794	-8.370113	0.49469495	0.39
0.93147945	-8.3581	0.49476185	0.52
0.95916617	-8.367084	0.49484095	0.4
0.98485726	-8.365069	0.49491197	0.51
1.0105503	-8.364055	0.4949829	0.39
1.035229	-8.349042	0.49504796	0.62
1.0659338	-8.388023	0.4971399	0.26
1.2002908	-9.436934	0.53271484	0.49
1.2319891	-9.455916	0.5338043	0.4
1.260662	-9.441901	0.53387856	0.51
1.2933612	-9.465883	0.5349709	0.38
1.3210491	-9.452868	0.534042	0.51
1.3527377	-9.46485	0.5351284	0.4
1.3655785	-9.450844	0.5341595	0.51
1.3962705	-9.458828	0.5352419	0.39
1.4259441	-9.450811	0.53531796	0.52
1.4586438	-9.470795	0.5354074	0.4
1.4863261	-9.4567795	0.5354763	0.53
1.5170147	-9.460763	0.53555644	0.39
1.5318594	-9.461756	0.5365948	0.53
1.5635473	-9.469739	0.5366778	0.39
1.5922338	-9.462724	0.5367495	0.51
1.6259236	-9.481706	0.5378391	0.4
1.6546042	-9.471691	0.53790945	0.51
1.6852933	-9.474676	0.5379873	0.38
1.7139851	-9.469661	0.538058	0.5
1.7318357	-9.4846525	0.53810585	0.39
1.7595054	-9.465638	0.53817034	0.49
1.7932006	-9.484621	0.53925794	0.39
1.8188735	-9.457608	0.53831494	0.65
1.8235023	-9.320609	0.5332952	0.37
1.9784977	-9.9855175	0.55682486	0.22
1.989327	-9.958512	0.5568448	0.14
2.0190103	-9.946498	0.5559135	0.0
2.0597234	-9.993477	0.5580221	0.0
2.0914056	-9.989462	0.55809665	0.1
3.6647363	-17.618498	0.8276458	0.21
3.6993537	-17.503485	0.82369566	0.18
4.1709976	-19.496202	0.894281	0.16
4.197815	-19.468191	0.8943343	0.42
2.248007	-10.037384	0.5614764	0.32
4.31815	-19.436132	0.8935957	0.45
4.4008703	-19.52609	0.8978038	0.19
4.4815807	-19.601051	0.9010026	0.11
2.367729	-9.98833	0.5607394	0.14
4.649234	-19.908962	0.91345483	0.54
4.703891	-19.863937	0.9115617	0.15
2.4389286	-9.945298	0.5598894	0.47
2.4936476	-10.03527	0.5640355	0.29
2.5213277	-10.014258	0.5630916	0.34
2.5710423	-10.082233	0.5662198	0.13
2.5227642	-9.818264	0.55704254	0.6
2.5574582	-9.828249	0.55712163	0.69
2.5881386	-9.820235	0.5571866	0.7
2.6178312	-9.813222	0.55724937	0.73
2.6545148	-9.826206	0.5583324	0.62
2.7793548	-10.176138	0.5716988	0.19
2.7511265	-10.007156	0.56559074	0.2
2.8529284	-10.263103	0.5748804	0.5
2.888608	-10.266087	0.5759568	0.3
4.348628	-15.449249	0.7625316	0.46
4.405317	-15.467224	0.7636528	0.32
4.455992	-15.461203	0.76375383	0.45
4.568768	-15.674146	0.77204806	0.58
5.519065	-18.893606	0.88897127	0.18
3.0578468	-10.196018	0.57528824	0.23
3.084523	-10.170008	0.57433474	0.38
3.1742942	-10.357962	0.5815749	0.0
3.1488872	-10.154982	0.57446057	0.0
3.1715617	-10.117974	0.57349455	0.12
3.2330961	-10.147947	0.57562685	0.43
3.261776	-10.129937	0.5756779	0.18
5.4924984	-17.0787	0.82931685	0.29
5.554179	-17.086674	0.82943654	0.55
3.2975588	-9.864936	0.5676613	0.56
3.322238	-9.837929	0.56670004	0.71
3.333889	-9.768928	0.5646992	0.42
3.337544	-9.68093	0.5616764	0.45
3.3542037	-9.629928	0.56069064	0.3
3.3568597	-9.541931	0.55766535	0.47
3.393541	-9.549917	0.55873716	0.4
3.4123976	-9.558909	0.5587756	0.52
3.4450793	-9.555897	0.5588355	0.39
3.4767632	-9.550886	0.5588925	0.51
3.5134559	-9.560871	0.5599637	0.4
3.548134	-9.561858	0.5610275	0.41
3.577815	-9.550849	0.56107754	0.52
3.6036737	-9.576838	0.562134	0.39
3.6353528	-9.569826	0.5621885	0.41
3.6650352	-9.558816	0.5622376	0.53
3.6987243	-9.5588045	0.5622976	0.4
3.730406	-9.5527935	0.5633514	0.5
3.772105	-9.573777	0.56443286	0.4
3.801777	-9.559768	0.56447923	0.52
3.8246286	-9.574759	0.5645249	0.4
3.8603132	-9.577746	0.5655879	0.41
3.8910017	-9.569736	0.56563747	0.53
3.9316878	-9.583721	0.56671274	0.4
3.965379	-9.582709	0.56676954	0.41
3.9980614	-9.577699	0.56782264	0.52
4.016908	-9.581692	0.56785595	0.39
4.068611	-9.622672	0.56995946	0.62
4.1052923	-9.62466	0.5700212	0.62
4.1359706	-9.61365	0.5710671	0.64
4.1786613	-9.630635	0.5721444	0.63
4.214354	-9.632624	0.5722034	0.63
4.2321925	-9.631618	0.5722318	0.63
4.266885	-9.631606	0.5732877	0.59
4.303571	-9.633594	0.5733474	0.48
4.3372526	-9.628583	0.5743987	0.48
4.3789425	-9.641569	0.57547045	0.5
4.416628	-9.644558	0.57553095	0.5
4.4443126	-9.62755	0.5755663	0.49
4.4691615	-9.642542	0.5766118	0.48
4.5078425	-9.646529	0.57767344	0.48
4.5385256	-9.634521	0.5777148	0.46
4.581214	-9.647506	0.57878596	0.43
4.609897	-9.631499	0.57882166	0.64
4.653589	-9.646485	0.57989454	0.34
4.665427	-9.632483	0.5789054	0.51
4.711116	-9.650467	0.5809821	0.33
4.741797	-9.63746	0.58102095	0.47
4.787491	-9.655444	0.582097	0.36
4.8311763	-9.667431	0.5831666	0.43
4.859858	-9.650424	0.5831994	0.47
4.887715	-9.670414	0.5842497	0.61
4.926395	-9.671403	0.58530545	0.62
4.9630857	-9.670393	0.585357	0.61
5.0027647	-9.672381	0.586414	0.61
5.0434546	-9.678369	0.58747417	0.63
5.0741324	-9.6633625	0.5875088	0.63
5.1029825	-9.682353	0.58855885	0.63
5.138663	-9.676343	0.5886047	0.63
5.169346	-9.662336	0.5886389	0.69
5.218043	-9.682322	0.5897159	0.63
5.2417126	-9.653318	0.58973163	0.53
5.2753973	-9.64431	0.5897716	0.38
5.3060822	-9.630304	0.5898044	0.51
5.3379345	-9.653293	0.5908595	0.39
5.3666077	-9.633287	0.59088564	0.5
5.418306	-9.657271	0.59296674	0.39
5.453988	-9.650263	0.5930088	0.52
5.4956694	-9.653253	0.594064	0.39
5.5253515	-9.636247	0.5940917	0.49
5.5612035	-9.664234	0.5951537	0.38
5.5928836	-9.650228	0.5961852	0.49
5.642576	-9.667213	0.5972575	0.39
5.678258	-9.659205	0.59729683	0.5
5.719947	-9.662195	0.5983499	0.39
5.7506294	-9.64619	0.5983775	0.5
5.804321	-9.668174	0.6004562	0.39
5.824163	-9.66717	0.6004794	0.5
5.867846	-9.671159	0.60153425	0.38
5.9045305	-9.664151	0.60157335	0.64
5.9422164	-9.6591425	0.6026146	0.32
7.871946	-12.743294	0.72985685	0.35
7.909617	-12.715288	0.7298808	0.55
7.0559707	-11.290672	0.67196536	0.31
7.0756416	-11.244674	0.67095685	0.5
7.0863047	-11.18368	0.6689277	0.51
7.0749564	-11.088696	0.6658508	0.5
7.1126394	-11.072689	0.66588145	0.7
7.121298	-11.009695	0.6648477	0.59
7.0811086	-10.9097185	0.66073483	0.36
7.0897665	-10.847725	0.6597012	0.33
7.0914288	-10.776734	0.65765333	0.35
7.0900908	-10.701746	0.65459913	0.34
7.0937457	-10.633755	0.6535548	0.36
7.0994205	-10.5727625	0.6515173	0.27
7.0872407	-10.517773	0.6494651	0.44
7.0889044	-10.449782	0.64741784	0.37
7.0985737	-10.394789	0.64638793	0.37
7.089229	-10.310803	0.643317	0.27
7.095894	-10.251811	0.64228034	0.32
7.1015606	-10.191818	0.6402416	0.32
7.0992174	-10.11983	0.6381856	0.35
7.0920496	-10.0768385	0.63714635	0.3
7.1027155	-10.024844	0.63611776	0.3
7.1223907	-9.986846	0.6351082	0.27
7.236109	-10.08181	0.6402911	0.31
7.237769	-10.01682	0.6382427	0.49
7.244438	-9.960827	0.6372058	0.32
7.238105	-9.88784	0.63514286	0.49
7.2389336	-9.855845	0.6341186	0.37
7.236596	-9.787857	0.632063	0.45
7.2532744	-9.747861	0.6310467	0.33
7.2929554	-9.737855	0.6320753	0.51
7.3436437	-9.742846	0.63312554	0.39
7.386323	-9.735839	0.6341585	0.5
7.4301767	-9.762827	0.63521975	0.4
7.461852	-9.740826	0.63523006	0.52
7.5185432	-9.752812	0.63729006	0.37
7.557228	-9.740809	0.637314	0.49
7.6029043	-9.735802	0.6383495	0.37
7.659595	-9.74679	0.64040744	0.49
7.7034416	-9.770779	0.6414652	0.39
7.750127	-9.767772	0.6425022	0.42
7.790814	-9.757767	0.6435278	0.49
7.8535028	-9.773754	0.6445937	0.38
7.8981833	-9.766748	0.6456246	0.43
7.9438643	-9.760741	0.6466567	0.68
14.26997	-17.530304	0.99758136	0.34
14.348643	-17.515295	0.99862766	0.3
14.44432	-17.520279	1.0007045	0.3
14.537995	-17.522264	1.0027764	0.33
14.63167	-17.523249	1.0048467	0.32
14.73335	-17.534231	1.0079316	0.33
14.787192	-17.54322	1.0089793	0.23
8.611765	-10.127569	0.67150897	0.18
8.638437	-10.094572	0.6714988	0.59
8.7261305	-10.132552	0.6735993	0.73
8.790826	-10.14554	0.67565924	0.0
15.230554	-17.50616	1.018258	0.0
15.329234	-17.510147	1.0203298	0.13
15.400078	-17.53613	1.0234035	0.16
15.494749	-17.532118	1.0254637	0.12
15.63144	-17.57709	1.0295998	0.29
15.719114	-17.565079	1.030646	0.29
15.839793	-17.589056	1.0347492	0.32
15.9374695	-17.587046	1.0368106	0.3
15.995311	-17.596033	1.037857	0.28
16.08998	-17.588024	1.0399094	0.19
9.41768	-10.209442	0.69215894	0.17
9.393346	-10.120463	0.6890544	0.59
9.425018	-10.0904665	0.6890452	0.71
9.447696	-10.052471	0.6890217	0.41
9.45737	-10.000482	0.68797535	0.34
9.426192	-9.9355	0.68488955	0.62
9.023751	-9.449655	0.6631402	0.3
8.980416	-9.346683	0.6600079	0.32
8.978085	-9.285696	0.65794384	0.46
8.995764	-9.246703	0.65791464	0.38
8.983433	-9.176721	0.6558346	0.47
8.985268	-9.149726	0.6548076	0.38
8.998938	-9.105735	0.65376997	0.49
9.005616	-9.056746	0.6527226	0.4
9.014288	-9.008755	0.65167713	0.55
9.064976	-9.003751	0.6527015	0.39
9.0586405	-8.940766	0.65163076	0.49
9.058477	-8.912772	0.65060073	0.36
9.047152	-8.846789	0.6485234	0.48
9.057825	-8.801799	0.6474809	0.37
9.069502	-8.758807	0.64744085	0.5
9.085176	-8.718816	0.64640594	0.4
9.070852	-8.651833	0.6443247	0.59
9.071691	-8.625838	0.6442966	0.29
9.05336	-8.554857	0.64220846	0.48
9.049037	-8.497872	0.64014304	0.33
9.058707	-8.452883	0.63909805	0.47
9.075392	-8.416889	0.6390665	0.36
9.052054	-8.34191	0.6369702	0.5
9.067732	-8.303919	0.63593537	0.39
9.052571	-8.264929	0.63488346	0.48
9.056242	-8.215941	0.6338296	0.36
9.05192	-8.160955	0.6317647	0.48
9.0706	-8.126963	0.6317349	0.36
9.051272	-8.058982	0.6296471	0.48
9.071953	-8.026988	0.62962	0.37
9.052788	-7.9850006	0.6285621	0.49
9.058466	-7.9400115	0.62751234	0.38
9.066144	-7.8970222	0.6264656	0.5
9.079822	-7.859031	0.62542725	0.39
9.068497	-7.8000474	0.6243524	0.52
9.075178	-7.7570586	0.6233044	0.39
9.077859	-7.7110705	0.62225085	0.49
9.073689	-7.6820784	0.62121433	0.4
9.077369	-7.63709	0.621162	0.42
9.072044	-7.584105	0.61909574	0.65
7.318451	-6.075645	0.5385112	0.2
7.260129	-5.9896727	0.5353827	0.33
7.2308073	-5.927692	0.5332956	0.43
7.210641	-5.8917036	0.53124356	0.39
7.207323	-5.851715	0.53019404	0.42
7.1879997	-5.7987313	0.5291217	0.45
7.184678	-5.758743	0.5280718	0.48
7.1833673	-5.721753	0.5270263	0.51
7.1840496	-5.6857634	0.5259826	0.53
7.165893	-5.653774	0.52493584	0.54
7.1835713	-5.6307793	0.5249149	0.57
7.1852612	-5.596789	0.5238737	0.57
7.1889443	-5.563798	0.5238343	0.57
7.1926274	-5.5308075	0.5227947	0.57
7.204317	-5.5048146	0.5227669	0.58
7.1911554	-5.476824	0.52172667	0.59
7.2188444	-5.4628263	0.52271986	0.6
7.226525	-5.4328346	0.52168494	0.62
7.2302117	-5.4008436	0.52164584	0.62
7.2419004	-5.3748507	0.5206172	0.63
7.2585826	-5.351857	0.520594	0.64
7.26327	-5.320866	0.520556	0.65
7.280114	-5.3158665	0.5205557	0.69
7.2928033	-5.290874	0.52052796	0.7
7.2994857	-5.2608824	0.52049154	0.71
7.317179	-5.239888	0.52047044	0.71
7.3368597	-5.2188935	0.5204499	0.7
7.346549	-5.191901	0.5204178	0.67
7.3653917	-5.187902	0.52041894	0.52
7.390079	-5.170906	0.5204048	0.48
7.3987656	-5.1429143	0.5203707	0.58
7.4244547	-5.1269183	0.52135783	0.62
7.45414	-5.112921	0.5213488	0.61
7.4628263	-5.0849295	0.5213141	0.6
7.4836793	-5.0829296	0.52131796	0.59
7.5173597	-5.070932	0.52231234	0.57
7.5300503	-5.045939	0.5222825	0.57
7.5637326	-5.0339417	0.52327645	0.56
7.5864186	-5.0149474	0.5232574	0.55
7.598107	-4.988955	0.52322537	0.54
7.646806	-4.987953	0.52423817	0.36
7.6826477	-4.99395	0.5252569	0.52
7.7053375	-4.9749556	0.52623713	0.52
7.73902	-4.961959	0.5262286	0.49
7.7857184	-4.9589577	0.5282374	0.46
7.825397	-4.94896	0.52923435	0.44
7.8720927	-4.9449596	0.5302414	0.42
7.9049425	-4.948957	0.5312557	0.62
7.9446263	-4.938959	0.53225213	0.41
8.044325	-4.966946	0.53531766	0.41
8.138018	-4.989936	0.5383742	0.27
10.12684	-6.1654778	0.61955005	0.38
10.207533	-6.1714725	0.6215775	0.32
10.297385	-6.2044587	0.6246463	0.36
10.364071	-6.200458	0.62665546	0.31
10.446757	-6.205454	0.6296812	0.32
10.531447	-6.211449	0.6317086	0.32
10.615137	-6.2164445	0.63473403	0.38
10.70783	-6.2264385	0.6377685	0.3
10.7895155	-6.228435	0.6397885	0.33
10.846359	-6.2384305	0.6418151	0.35
10.931053	-6.2424264	0.64383835	0.33
11.011737	-6.242424	0.6468544	0.31
11.079426	-6.2354245	0.6488572	0.34
11.158117	-6.2344227	0.6508708	0.4
11.273805	-6.2524137	0.65492016	0.28
11.410657	-6.305392	0.6600265	0.35
11.54435	-6.332379	0.6640924	0.34
11.648042	-6.3423724	0.66712654	0.27
11.7787285	-6.365361	0.67118514	0.36
11.898421	-6.3823524	0.67523223	0.35
12.006113	-6.3923464	0.67926615	0.27
10.484711	-5.540683	0.6186859	0.23
10.486553	-5.5206895	0.61765534	0.43
10.377231	-5.421727	0.6134834	0.35
10.361917	-5.3727455	0.6114049	0.45
10.364606	-5.3337593	0.61134475	0.38
10.398291	-5.309767	0.61231285	0.49
10.371977	-5.255787	0.6102243	0.3
10.387815	-5.2427917	0.6102065	0.48
10.437509	-5.227796	0.6121908	0.3
10.342192	-5.13983	0.60703754	0.47
10.393877	-5.1248345	0.6090219	0.3
10.404565	-5.089847	0.60796815	0.48
10.470256	-5.081849	0.60996526	0.34
10.433099	-5.043864	0.6088995	0.38
10.390786	-4.9838867	0.6067979	0.41
10.491468	-4.9908824	0.6098234	0.28
10.5481615	-4.977886	0.6108106	0.47
10.706852	-5.0118713	0.61688685	0.42
10.821548	-5.0248647	0.6199232	0.23
10.934391	-5.055852	0.62398815	0.45
11.055081	-5.0698447	0.6280265	0.58
10.828765	-4.925902	0.6187641	0.19
10.186434	-4.5960345	0.5941473	0.2
10.083122	-4.5120673	0.588998	0.55
10.142806	-4.5000715	0.5909861	0.38
10.164496	-4.4720817	0.5909432	0.38
10.204337	-4.4700823	0.5929448	0.45
10.21003	-4.4350953	0.59188837	0.25
10.170714	-4.380117	0.58979374	0.59
10.233412	-4.3701205	0.5917846	0.22
11.48312	-4.8589196	0.6387309	0.43
13.739873	-5.7615495	0.7224707	0.53
13.912722	-5.8085294	0.7285666	0.29
14.508425	-6.0034485	0.7499522	0.3
12.041047	-4.940882	0.6569253	0.37
12.037728	-4.8949003	0.6558478	0.61
12.032422	-4.849918	0.6557717	0.32
13.637141	-5.4446726	0.7149256	0.25
11.491941	-4.5700316	0.6342489	0.27
11.40863	-4.4960613	0.6311165	0.33
13.564359	-5.2937317	0.7096622	0.53
15.795093	-6.104397	0.7922348	0.34
13.903739	-5.3257165	0.72074515	0.17
14.190433	-5.384691	0.7308694	0.58
13.866267	-5.2367516	0.7185893	0.28
14.59797	-5.460658	0.74503183	0.38
14.196645	-5.2597404	0.7296544	0.45
14.0943365	-5.1727757	0.72549635	0.26
14.236023	-5.1737742	0.7295084	0.46
13.768703	-4.955864	0.7120967	0.41
13.826393	-4.927874	0.71305215	0.42
13.828235	-4.903884	0.71301055	0.36
13.888926	-4.8768945	0.71496767	0.27
13.947611	-4.8479056	0.7159211	0.48
13.981301	-4.8109207	0.7168586	0.43
13.878985	-4.726955	0.71270496	0.34
13.997678	-4.7189574	0.7166984	0.45
13.913526	-4.666979	0.7126019	0.39
14.161213	-4.6999645	0.72167504	0.22
14.205905	-4.665978	0.72261775	0.57
14.311594	-4.6509833	0.72559744	0.25
14.367281	-4.618996	0.72654396	0.29
14.358972	-4.567017	0.7264514	0.46
14.429662	-4.540028	0.7284073	0.39
14.408503	-4.508042	0.72734934	0.44
14.527192	-4.4950466	0.73033243	0.36
14.502882	-4.43807	0.7292296	0.44
14.636574	-4.4290733	0.7332202	0.32
14.650263	-4.3830924	0.7331387	0.61
14.809952	-4.380093	0.7381409	0.36
15.192799	-4.467056	0.7523146	0.23
15.47449	-4.497043	0.7613812	0.58
23.715248	-6.8020735	1.0558925	0.2
23.507929	-6.6621313	1.0466288	0.31
23.042612	-6.4532185	1.0292296	0.27
15.10525	-4.186173	0.7458045	0.21
15.04594	-4.1192	0.74368095	0.4
15.079785	-4.103207	0.74465334	0.38
14.858475	-3.9932532	0.7364454	0.33
14.907166	-3.9562688	0.73738027	0.18
14.834855	-3.8872976	0.7342523	0.58
15.078545	-3.900292	0.74228483	0.29
15.086238	-3.8523123	0.7421977	0.38
15.544081	-3.942274	0.7583776	0.32
15.450772	-3.8673058	0.75423753	0.33
15.195464	-3.7533538	0.74502075	0.24
15.509157	-3.7793427	0.7550785	0.45
15.470846	-3.7183685	0.7529655	0.5
15.429537	-3.6573942	0.7518524	0.31
22.028387	-5.17675	0.9838398	0.16
15.826074	-3.672388	0.7648917	0.57
15.547457	-3.5054588	0.75357634	0.52
15.6011505	-3.4664755	0.755506	0.16
15.673844	-3.4314904	0.7574433	0.59
15.628688	-3.395506	0.7553757	0.27
22.489367	-4.802907	0.9951509	0.38
22.890057	-4.812903	1.0081774	0.27
23.046747	-4.7709203	1.0131012	0.32
23.124435	-4.710946	1.0159898	0.34
23.160128	-4.642975	1.0158625	0.46
23.189816	-4.5730047	1.0167311	0.32
23.134663	-4.525025	1.0146397	0.23
26.118351	-5.0208135	1.1176227	0.4
27.089037	-5.117772	1.1508203	0.24
27.19673	-5.0498013	1.1536927	0.37
27.77842	-5.0677934	1.1727344	0.2
29.821106	-5.341676	1.2432806	0.28
29.875952	-5.303693	1.2452087	0.33
29.98064	-5.224726	1.2480593	0.4
30.30833	-5.1837435	1.2579845	0.29
30.592022	-5.133765	1.2678919	0.27
30.653711	-5.044803	1.2687223	0.29
30.668404	-4.9488444	1.2685387	0.3
30.692095	-4.8538847	1.268357	0.44
30.69094	-4.8039064	1.2682613	0.3
30.917631	-4.739934	1.2751406	0.0
61.42785	-7.038948	2.3137448	0.0
61.43954	-6.844032	2.3123648	0.0
68.69977	2.432944	2.0932703	0.0
66.224464	2.5548909	2.0250366	0.0
64.270325	2.5808792	1.9709885	0.0
62.390034	2.702826	1.919755	0.0
60.45774	2.8097796	1.8665512	0.0
58.56945	2.9077365	1.8143651	0.0
56.945156	3.0066934	1.7701772	0.12
55.07986	3.0826602	1.7190346	0.24
54.800575	3.239592	1.7107333	0.18
54.827435	3.327554	1.7115643	0.36
54.820152	3.500479	1.7112321	0.18
54.832867	3.6744037	1.7118982	0.35
54.850586	3.848328	1.7125646	0.19
54.849304	4.021253	1.7122332	0.24
54.82402	4.193179	1.7119042	0.18
38.62675	3.022682	1.2671976	0.23
38.536465	3.137632	1.2649795	0.3
38.419174	3.2495832	1.2617674	0.32
38.48389	3.377528	1.2635243	0.28
37.843597	3.4415002	1.2464064	0.25
37.261307	3.5064716	1.2302866	0.16
35.665	3.4704864	1.1873641	0.44
35.265854	3.4884787	1.1763326	0.22
34.48256	3.5204647	1.1542776	0.24
34.13527	3.593433	1.1451426	0.36
33.699974	3.6554058	1.1330292	0.21
32.584675	3.6394122	1.1030681	0.29
32.05238	3.6823936	1.087992	0.21
31.661234	3.687391	1.077986	0.14
31.234938	3.738369	1.0658945	0.54
30.523642	3.7503636	1.0468789	0.19
29.825344	3.7603588	1.0278673	0.32
29.680054	3.8373256	1.0237257	0.26
[truncated: 122,535 more rows]
