# Supplementary material for: Density-equalized RANDT scan matching with integrated outlier removal and point density uniformity
Source: PLoS One. 2026 Apr 28;21(4):e0345709. doi: 10.1371/journal.pone.0345709 (PMC13124066; doi:10.1371/journal.pone.0345709)
Supplement: S2 Dataset — Processed LiDAR data converted into CSV format, including spatial coordinates and associated attributes such as intensity values, used for analysis in this study. (ZIP) [file pone.0345709.s002.zip › Velodyne_CSV/000784.csv]

X	Y	Z	Intensity
72.65288	6.220875	2.675682	0.0
69.87144	6.202877	2.582674	0.0
67.14799	6.1728797	2.4906642	0.11
65.105545	6.1908813	2.4216607	0.24
64.9741	6.3848777	2.4176798	0.18
64.97188	6.4868755	2.41869	0.35
64.97243	6.6938715	2.4187107	0.18
64.972984	6.8998675	2.4197311	0.36
64.88654	7.096864	2.4177506	0.18
64.98309	7.31486	2.4217722	0.37
64.97465	7.520856	2.4217925	0.2
49.657448	5.8209043	1.9005715	0.25
48.694	5.8629045	1.8685709	0.16
47.401558	5.857907	1.8255644	0.16
46.067116	5.8399096	1.7805561	0.13
45.073673	5.85691	1.7475524	0.14
43.984226	5.855912	1.7105464	0.15
42.92179	5.850914	1.6755397	0.21
41.939568	5.783917	1.6415284	0.14
41.796124	5.8979154	1.6375368	0.31
40.15168	5.7939205	1.5825177	0.18
39.329235	5.8009224	1.5545127	0.27
39.229794	5.911921	1.5515208	0.24
37.608353	5.787926	1.4974992	0.39
36.86091	5.790928	1.4724936	0.21
35.54669	5.640933	1.4274719	0.25
35.40824	5.7339325	1.4234775	0.18
35.199802	5.812932	1.4164815	0.35
35.191353	5.925931	1.4174896	0.3
35.18391	6.0379295	1.4174976	0.36
35.176464	6.1509285	1.4175056	0.3
35.16802	6.263927	1.4185134	0.36
35.1798	6.322926	1.4195178	0.31
35.184353	6.4379253	1.419526	0.36
35.176907	6.550924	1.4205337	0.32
35.16246	6.6629224	1.4205413	0.33
35.15402	6.7759213	1.4215491	0.32
35.14957	6.8899198	1.4215568	0.31
35.15035	6.9479194	1.4225608	0.22
35.106903	7.0539184	1.4215676	0.52
33.642467	6.868925	1.3715386	0.2
35.174015	7.297915	1.4255846	0.37
35.16257	7.410914	1.425592	0.19
35.156128	7.524913	1.4265995	0.38
35.15368	7.640911	1.4276072	0.2
35.180458	7.703911	1.4286115	0.24
35.17502	7.818909	1.429619	0.18
33.63213	7.6979165	1.3775913	0.32
33.61668	7.805916	1.3775977	0.3
33.63224	7.920914	1.3796049	0.4
33.876793	8.091911	1.3886188	0.0
33.69413	8.215911	1.3836237	0.0
33.693237	8.440908	1.3856372	0.21
19.42242	4.9880066	0.8882147	0.24
19.072971	4.9630094	0.8772057	0.42
19.151747	5.016009	0.880209	0.39
19.000305	5.04001	0.87520593	0.34
18.773865	5.043012	0.86820036	0.39
18.78042	5.1080117	0.86820203	0.5
17.908983	4.931019	0.8381754	0.26
17.624537	4.913021	0.8291673	0.35
17.57432	4.9280214	0.8281662	0.39
17.483877	4.9620223	0.8251642	0.38
17.235434	4.9500246	0.81715685	0.33
16.999989	4.9410267	0.80914986	0.42
17.00154	5.000027	0.8101507	0.29
17.169094	5.108026	0.81615716	0.45
17.003653	5.1170278	0.8111522	0.4
16.918434	5.1200285	0.80814964	0.4
16.977985	5.1970286	0.8111524	0.3
16.793547	5.1980305	0.8051465	0.55
16.763098	5.247031	0.80414605	0.3
15.343669	4.8550434	0.7550953	0.44
15.267223	4.884044	0.75309265	0.36
14.98201	4.818047	0.7430822	0.38
14.947565	4.8590484	0.7420809	0.23
14.848118	4.8790493	0.73907715	0.64
14.676675	4.8740516	0.73407066	0.28
14.579229	4.893053	0.73106676	0.48
14.536793	4.9290533	0.73006487	0.45
14.46934	4.958055	0.728062	0.43
14.47712	4.986055	0.72806215	0.39
14.384676	5.0050564	0.72605824	0.36
14.359232	5.047057	0.7250569	0.45
14.33179	5.0880575	0.7250554	0.38
14.287347	5.123059	0.7240532	0.59
14.285897	5.1740594	0.72405267	0.3
14.210458	5.1970606	0.7220492	0.52
14.157234	5.2030616	0.7210468	0.43
14.158785	5.255062	0.72104627	0.46
14.18834	5.3170624	0.7230469	0.31
14.294899	5.408062	0.72805077	0.45
14.324454	5.471062	0.7290514	0.53
14.353008	5.5340624	0.7310521	0.74
12.772581	4.9710793	0.6739848	0.44
12.708362	4.96908	0.6719815	0.46
12.666918	4.999081	0.6709787	0.29
12.731473	5.071081	0.6739804	0.23
12.543031	5.0420837	0.6679711	0.37
12.454589	5.052086	0.6649661	0.64
12.336141	5.050088	0.6619597	0.26
12.28592	5.0520887	0.6599569	0.58
12.256479	5.0850897	0.6599543	0.39
12.526024	5.244087	0.6699649	0.34
12.01859	5.0760937	0.651941	0.48
11.864149	5.055096	0.6469326	0.22
11.662706	5.013099	0.639922	0.61
11.54726	5.007101	0.6369152	0.28
11.538046	5.0241017	0.63591397	0.46
11.458599	5.0331035	0.63390875	0.37
11.419153	5.0591044	0.6329053	0.42
11.249719	5.0261073	0.6278958	0.53
11.2092705	5.051109	0.6268921	0.3
10.901834	4.954113	0.6158759	0.51
10.90861	4.9781137	0.6158753	0.42
10.948165	5.038114	0.6188753	0.22
10.757722	4.992117	0.6118644	0.66
10.720277	5.016118	0.61086065	0.35
10.595833	4.9991207	0.60685265	0.45
10.469391	4.980123	0.60284454	0.31
10.362946	4.970125	0.59983736	0.62
10.34273	4.980126	0.5988353	0.22
10.35128	5.025127	0.5998336	0.59
10.323838	5.0521283	0.59983015	0.31
10.2473955	5.0551295	0.59682417	0.45
10.144959	5.044132	0.59381694	0.31
10.199508	5.1121325	0.5968174	0.43
10.139065	5.122134	0.59481215	0.51
10.203841	5.1751337	0.5978142	0.42
10.25439	5.242134	0.6008145	0.42
10.290943	5.3021345	0.602814	0.35
10.159504	5.275137	0.5978051	0.45
10.141063	5.3061385	0.59780186	0.4
10.148619	5.3511386	0.5987999	0.52
10.182162	5.411139	0.6007992	0.39
10.22994	5.457139	0.6028005	0.59
10.1865015	5.4751406	0.6017959	0.37
10.15805	5.502142	0.601792	0.64
10.162607	5.546143	0.60278976	0.32
10.047172	5.5241456	0.5987813	0.49
10.156715	5.627145	0.60378456	0.29
10.069502	5.5991464	0.60077876	0.45
10.06305	5.6381474	0.6007759	0.41
10.055614	5.6751485	0.60177296	0.48
9.952167	5.6591506	0.59776485	0.31
9.886718	5.6641526	0.5967587	0.47
9.865278	5.693154	0.595755	0.42
9.811832	5.704156	0.59474945	0.36
9.863608	5.7551556	0.5967509	0.59
10.050163	5.9061537	0.60475844	0.35
9.994712	5.9171553	0.6037527	0.34
10.171262	6.065154	0.61175966	0.59
10.2258215	6.141154	0.6147601	0.22
10.435369	6.3121514	0.623769	0.65
10.275156	6.2371545	0.61775875	0.27
10.186711	6.228157	0.61475116	0.45
10.284268	6.332156	0.6197539	0.37
10.176823	6.3111587	0.6157451	0.46
10.215364	6.3811593	0.6187445	0.4
10.215925	6.4261603	0.61874175	0.61
10.216477	6.472161	0.61973894	0.4
10.330261	6.5661597	0.624744	0.48
10.227816	6.547162	0.62173533	0.58
10.200374	6.5751634	0.6217309	0.32
10.156928	6.593165	0.6207256	0.38
10.20748	6.672165	0.62372553	0.5
10.150044	6.6801667	0.62171936	0.43
10.246588	6.7911663	0.62672186	0.4
10.50536	6.9861627	0.63773537	0.68
10.178925	6.816169	0.6257135	0.25
10.271478	6.9251685	0.6297159	0.52
10.194027	6.9211707	0.6277084	0.29
10.216589	6.983171	0.6297066	0.43
10.240142	7.0471716	0.631705	0.41
10.163701	7.042174	0.6296974	0.57
10.109473	7.029175	0.62769264	0.48
10.10003	7.0701766	0.62768894	0.29
10.067588	7.0951777	0.6276839	0.48
10.386136	7.368173	0.64169955	0.32
10.399694	7.427174	0.64369714	0.58
9.303271	6.6921935	0.5986287	0.21
9.320044	6.727194	0.59962803	0.4
10.280586	7.4661784	0.640682	0.29
9.304153	6.806196	0.60062027	0.57
10.093693	7.4301834	0.6346642	0.22
9.252264	6.859199	0.60061026	0.49
10.193808	7.6031837	0.64166355	0.46
9.218377	6.925202	0.60060126	0.15
9.210152	6.942202	0.6015989	0.62
9.3047085	7.0592017	0.6066011	0.25
9.189266	7.0182047	0.60259056	0.61
9.207817	7.0792055	0.60358804	0.34
9.274378	7.176205	0.6075886	0.25
10.702898	8.331181	0.6696721	0.63
10.684678	8.344181	0.6696693	0.47
9.52026	7.487203	0.6205945	0.46
9.181818	7.2702103	0.60757005	0.41
8.229396	6.563229	0.5675079	0.23
8.162952	6.5532312	0.56549996	0.56
8.079508	6.529234	0.562491	0.41
8.062069	6.5572357	0.56248605	0.28
8.032843	6.5552363	0.5614822	0.66
8.106403	6.657236	0.56548285	0.32
8.143958	6.7312365	0.56848127	0.38
8.257504	6.8692355	0.5744842	0.32
8.21706	6.8802376	0.57347775	0.51
8.21461	6.9232383	0.5744735	0.32
8.087173	6.8602424	0.5694616	0.33
7.997951	6.807245	0.566454	0.5
7.95351	6.8132467	0.56544715	0.36
7.924063	6.8322477	0.56444114	0.42
7.8456154	6.809251	0.5624321	0.43
7.795173	6.8092527	0.56142473	0.34
7.765731	6.827255	0.5604187	0.59
7.7232933	6.8332567	0.5594119	0.29
7.6760654	6.814258	0.5584068	0.43
7.642623	6.82826	0.5574004	0.35
7.578174	6.8152623	0.55539197	0.42
7.528744	6.813265	0.5543847	0.41
7.491288	6.8242664	0.5533779	0.49
7.472854	6.850268	0.55437243	0.36
7.480621	6.8802686	0.55437064	0.29
7.467173	6.91227	0.5553653	0.33
7.4247303	6.9172716	0.55435824	0.41
7.369294	6.909274	0.5523503	0.32
7.3248467	6.9122763	0.55134296	0.41
7.2794075	6.9132786	0.55033565	0.3
7.063961	6.7542844	0.54131746	0.39
7.218739	6.9222813	0.549325	0.34
7.118299	6.8702846	0.5453141	0.31
7.118848	6.915286	0.5463094	0.39
7.0744157	6.915288	0.5453021	0.31
7.0219626	6.9092903	0.54429406	0.4
6.975525	6.907293	0.5432865	0.35
6.943072	6.920295	0.5422796	0.35
6.903853	6.903296	0.5412748	0.36
6.8614073	6.905298	0.54026735	0.33
6.819969	6.9073005	0.53926	0.39
6.7675176	6.899303	0.53825176	0.33
6.737075	6.9123044	0.53724504	0.4
6.6916385	6.9093065	0.5362374	0.36
6.6484156	6.887308	0.53423226	0.36
6.618967	6.90131	0.53422546	0.38
6.5815263	6.9063125	0.53321815	0.32
6.5330777	6.900315	0.5322101	0.43
6.495632	6.905317	0.5312028	0.36
6.4601946	6.9113183	0.53119564	0.34
6.418752	6.9113207	0.530188	0.41
6.381525	6.8943224	0.52818304	0.35
6.338086	6.8913245	0.52717537	0.38
6.292643	6.886327	0.52616745	0.35
6.2581954	6.893329	0.5261601	0.36
6.2297626	6.905331	0.52515334	0.39
6.175313	6.890333	0.52414465	0.33
6.140869	6.896335	0.52313733	0.38
6.1186414	6.8943367	0.5231333	0.36
6.071201	6.8853393	0.52112514	0.34
6.0437503	6.899341	0.5211181	0.41
5.9953117	6.8883433	0.5201099	0.36
5.9548707	6.886346	0.5191021	0.37
5.9264245	6.8983474	0.51809496	0.36
5.8901987	6.879349	0.51709	0.36
5.8547583	6.882351	0.5160825	0.38
5.8263073	6.8943534	0.5160753	0.36
5.7858653	6.891355	0.51506734	0.32
5.7474236	6.8903575	0.5140596	0.39
5.7069764	6.88736	0.5130516	0.34
5.6745315	6.893362	0.5130441	0.32
5.6493106	6.8853636	0.5120399	0.4
5.615871	6.889365	0.51103234	0.36
5.577429	6.8873677	0.5100244	0.32
5.5449767	6.89337	0.5100168	0.39
5.5025306	6.8863726	0.5090086	0.34
5.466096	6.8853745	0.5080009	0.3
5.437658	6.8943768	0.5079936	0.39
5.407424	6.8803782	0.5069888	0.36
5.370993	6.87838	0.5059811	0.35
5.3415475	6.8863826	0.5049736	0.38
5.2990966	6.8783846	0.5039652	0.35
5.267662	6.8823867	0.5039577	0.35
5.2372193	6.888389	0.50295013	0.35
5.2037663	6.891391	0.5029422	0.26
5.117551	6.801394	0.4989343	0.29
5.0550995	6.7653966	0.4959247	0.57
5.0436625	6.794399	0.49691826	0.23
4.9932213	6.7724013	0.49490944	0.44
4.958768	6.7724032	0.49490142	0.36
4.9243326	6.770406	0.4938936	0.62
4.894882	6.776408	0.49288583	0.2
4.871671	6.766409	0.49288166	0.43
4.84822	6.7804117	0.4928742	0.36
4.8017726	6.762414	0.49086553	0.63
4.7773347	6.7734156	0.49085817	0.25
4.746883	6.777418	0.49085024	0.4
4.72144	6.7874203	0.48984268	0.36
4.6962223	6.7744217	0.4888383	0.47
4.655784	6.762424	0.48782995	0.47
4.6253457	6.764426	0.48782218	0.33
4.5918922	6.7634287	0.48681402	0.61
4.583447	6.79743	0.48780727	0.31
4.571007	6.825432	0.4888004	0.52
4.555554	6.850434	0.48879313	0.3
4.5423326	6.854435	0.48878926	0.34
4.524892	6.875437	0.48878202	0.37
4.485445	6.864439	0.4877735	0.33
4.460999	6.8754416	0.4877658	0.3
4.4375577	6.8874435	0.48775813	0.48
4.3211136	6.758448	0.4817457	0.28
4.3728952	6.8604474	0.48574513	0.34
4.345449	6.86645	0.4847372	0.39
4.311999	6.863452	0.48472887	0.31
4.288561	6.874454	0.4847212	0.34
4.2521105	6.866457	0.48371273	0.34
4.223663	6.8704586	0.4827046	0.34
4.191229	6.8664613	0.48269653	0.34
4.1710076	6.8584623	0.48169222	0.34
4.141568	6.859465	0.48168418	0.37
4.1121182	6.8614674	0.48067594	0.35
4.079677	6.857469	0.4796677	0.36
4.047233	6.853472	0.4796594	0.36
4.02578	6.868474	0.47965145	0.34
3.9863365	6.8524766	0.4786428	0.36
3.9598963	6.8574786	0.4776348	0.34
3.949672	6.8654795	0.47763082	0.35
3.918226	6.862482	0.47762248	0.34
3.8867874	6.8584843	0.47661424	0.37
3.8593364	6.862487	0.47660595	0.33
3.8358924	6.8724895	0.47659793	0.34
3.7994514	6.859492	0.4755894	0.34
3.7842276	6.8584924	0.4745852	0.34
3.752789	6.853495	0.47457692	0.38
3.7283344	6.8624973	0.47456864	0.36
3.6958942	6.8554997	0.4735602	0.36
3.6634603	6.847502	0.47255194	0.33
3.6390023	6.8565044	0.47254354	0.37
3.6155682	6.8645067	0.47253555	0.34
3.595346	6.8535085	0.47153112	0.32
3.5619063	6.8435106	0.47052267	0.34
3.538452	6.853513	0.47051433	0.34
3.512009	6.856515	0.47050604	0.34
3.4815686	6.851517	0.46949762	0.35
3.458129	6.85952	0.46948946	0.37
3.4306834	6.8605223	0.46948105	0.35
3.4104598	6.8485236	0.46847662	0.36
3.3800128	6.843526	0.46846807	0.35
3.351571	6.8415284	0.46745968	0.32
3.32112	6.8365307	0.46645102	0.36
3.3006823	6.849533	0.46744293	0.32
3.2772286	6.8585353	0.4664344	0.37
3.2467897	6.8515377	0.46642593	0.36
3.2265642	6.838539	0.46542147	0.36
3.201115	6.8425417	0.46541294	0.36
3.1726797	6.838544	0.46440458	0.32
3.1532316	6.854546	0.46539623	0.34
3.1237931	6.8485484	0.4643877	0.37
3.0913498	6.836551	0.4633791	0.35
3.065903	6.839554	0.46337056	0.33
3.0536835	6.8415546	0.46336636	0.38
3.023237	6.833557	0.4623577	0.35
2.9957843	6.8325596	0.46234897	0.31
2.9723442	6.8385615	0.46134055	0.37
2.9479012	6.842564	0.46133202	0.35
2.9184494	6.836567	0.46132326	0.35
2.904231	6.833568	0.46031904	0.32
2.8787916	6.8345704	0.46031052	0.36
2.856357	6.8415728	0.46030214	0.34
2.824895	6.831575	0.45929313	0.36
2.797454	6.827578	0.45928454	0.37
2.7790122	6.8445797	0.45927602	0.32
2.750567	6.8385825	0.45926732	0.37
2.733343	6.8285837	0.45826295	0.35
2.7099013	6.833586	0.45825434	0.35
2.6854634	6.8355885	0.45824578	0.35
2.660007	6.8375907	0.45723686	0.34
2.631569	6.8295937	0.45722824	0.34
2.605128	6.8265963	0.45621964	0.34
2.579682	6.8265986	0.45621088	0.34
2.5704644	6.8345995	0.4562066	0.32
2.5420203	6.8266025	0.45519784	0.32
2.520573	6.8366046	0.45618904	0.33
2.4941268	6.833607	0.45518023	0.33
2.4686832	6.832609	0.4551715	0.33
2.4422343	6.829612	0.45416263	0.32
2.4187832	6.8346143	0.4541537	0.35
2.4065795	6.8326154	0.45414966	0.33
2.3781314	6.823618	0.45314083	0.35
2.3556767	6.83162	0.45313177	0.36
2.3312447	6.8306227	0.45312318	0.34
2.302792	6.8216257	0.45211422	0.33
2.2833443	6.836628	0.4531052	0.32
2.2671354	6.823629	0.45210114	0.23
2.2146773	6.746632	0.44909266	0.28
2.187238	6.736635	0.44908404	0.62
2.1567986	6.7176375	0.44807547	0.19
2.136351	6.72864	0.44806644	0.33
2.0909176	6.6636434	0.44505852	0.99
2.0604668	6.6446457	0.4440498	0.99
2.0432432	6.628647	0.44404557	0.99
2.0217946	6.63565	0.44403657	0.99
2.000359	6.6406517	0.44302782	0.99
1.9789231	6.645654	0.44301906	0.99
1.9524703	6.637657	0.44301015	0.99
1.9330167	6.6516595	0.44300088	0.99
1.9085699	6.6486616	0.44299197	0.99
1.8963612	6.6446633	0.44198787	0.99
1.8749171	6.6506658	0.44197887	0.99
1.848476	6.639668	0.4419702	0.99
1.8290226	6.6536703	0.44196084	0.99
1.8045713	6.6506734	0.4419518	0.99
1.7811384	6.6476755	0.44094312	0.99
1.7936816	6.772677	0.44593143	0.78
1.7694693	6.7276793	0.443928	0.31
1.746011	6.7296815	0.44391865	0.25
1.7195652	6.7186837	0.44290978	0.62
1.7031274	6.7416863	0.44390038	0.39
1.6976762	6.8076887	0.44588962	0.31
1.6732433	6.801691	0.44588086	0.29
1.6527826	6.8156934	0.44587103	0.35
1.6445758	6.825694	0.44586653	0.32
1.6211199	6.8276973	0.44585705	0.34
1.5976835	6.8256993	0.44584808	0.32
1.5712378	6.8137026	0.44483915	0.37
1.5527928	6.8327045	0.44582942	0.39
1.5293545	6.830707	0.44482034	0.31
1.513134	6.8117085	0.4448163	0.35
1.4936804	6.828711	0.44480634	0.35
1.4722456	6.833714	0.44479713	0.36
1.4467838	6.8277164	0.44478768	0.35
1.4223448	6.8207192	0.44377872	0.35
1.399898	6.8237214	0.44376928	0.36
1.3774554	6.8257236	0.44375992	0.35
1.3672314	6.831725	0.44375503	0.32
1.3457952	6.8367276	0.44374567	0.33
1.3163399	6.8097305	0.44273698	0.36
1.2928963	6.8067336	0.44272774	0.34
1.2744579	6.8257356	0.44271785	0.36
1.2490115	6.813739	0.44270885	0.36
1.2285597	6.826741	0.4426988	0.32
1.2163535	6.8187423	0.44269472	0.35
1.1898955	6.803745	0.4416856	0.34
1.1694556	6.813748	0.44167587	0.35
1.1470078	6.81575	0.44166628	0.36
1.1235588	6.8127527	0.44165686	0.34
1.1031197	6.8227553	0.44164708	0.34
1.0796809	6.816758	0.44163796	0.34
1.0674474	6.8147593	0.44063303	0.32
1.0460031	6.820762	0.44162327	0.33
1.0215703	6.8067646	0.44061458	0.35
0.9981272	6.8007674	0.44060534	0.36
0.9766819	6.80677	0.4405955	0.35
0.9572334	6.8257723	0.44058502	0.38
0.9347825	6.827775	0.44057518	0.3
0.91957164	6.799776	0.43957195	0.36
0.8981164	6.8087792	0.4395617	0.36
0.8756699	6.8087816	0.43955204	0.36
0.85522956	6.819784	0.43954197	0.34
0.83077264	6.8097873	0.43953255	0.32
0.8093365	6.8127894	0.43952292	0.35
0.78689146	6.8117924	0.43951327	0.34
0.7746642	6.805794	0.43950865	0.34
0.75323284	6.8067966	0.43949917	0.36
0.7317847	6.8137994	0.439489	0.33
0.70934373	6.8108015	0.43847954	0.35
0.68589455	6.8028045	0.43847013	0.35
0.6644413	6.811807	0.4384597	0.33
0.6532262	6.8078084	0.4384552	0.35
0.6297746	6.799811	0.43844572	0.34
0.6083313	6.804814	0.43843567	0.34
0.5868859	6.8108163	0.4384255	0.34
0.5654525	6.811819	0.43841586	0.38
0.54199773	6.803822	0.43840626	0.31
0.51956457	6.7948246	0.43739718	0.36
0.50732344	6.791826	0.43739203	0.36
0.48689005	6.801829	0.4373818	0.35
0.46543685	6.8118315	0.43837112	0.33
0.441994	6.795834	0.43736222	0.34
0.42055625	6.797837	0.43735233	0.34
0.3981123	6.7918396	0.4373428	0.33
0.37667412	6.7938423	0.43733287	0.33
0.3664312	6.8148437	0.43732607	0.34
0.3439999	6.8008466	0.4373173	0.34
0.32054287	6.7888494	0.43630785	0.35
0.30011103	6.799852	0.43729737	0.35
0.2786584	6.8118544	0.43728635	0.37
0.25622404	6.7968574	0.43627757	0.3
0.23476955	6.81086	0.43726632	0.35
0.2235599	6.7968616	0.43626255	0.34
0.20111041	6.790864	0.4362528	0.35
0.17964928	6.811867	0.4372408	0.39
0.15721406	6.7928696	0.4362323	0.29
0.13577624	6.793873	0.43622226	0.36
0.11432877	6.8048754	0.43621123	0.36
0.09187975	6.7958784	0.43620163	0.34
0.08065517	6.7908797	0.4361969	0.34
0.059215393	6.7938824	0.43618658	0.34
0.03777736	6.794885	0.43617645	0.35
0.015325892	6.784888	0.43616685	0.35
-0.00611521	6.789891	0.4361563	0.34
-0.027564358	6.8108935	0.4361443	0.36
-0.050012287	6.7908964	0.43613553	0.32
-0.06124034	6.787898	0.43613052	0.35
-0.082677	6.7839007	0.43612072	0.35
-0.10411577	6.784903	0.43611047	0.34
-0.12556057	6.810906	0.43609798	0.36
-0.14801535	6.794909	0.43608874	0.35
-0.16945253	6.788912	0.43607906	0.36
-0.18068141	6.782913	0.4350742	0.36
-0.20212005	6.780916	0.43506414	0.33
-0.22457944	6.790919	0.43605253	0.35
-0.24601759	6.7909217	0.43604225	0.35
-0.26745573	6.7909245	0.43603197	0.34
-0.28991574	6.786927	0.4360215	0.36
-0.3113541	6.78693	0.43601117	0.32
-0.3225844	6.7849317	0.43600592	0.32
-0.34402242	6.7859344	0.43599546	0.35
-0.36546075	6.7859373	0.4359851	0.36
-0.38792098	6.7839403	0.43597436	0.35
-0.4093477	6.802943	0.43596244	0.36
-0.43080005	6.779946	0.43495384	0.29
-0.45223996	6.777949	0.43494353	0.35
-0.46347198	6.7749505	0.43493828	0.33
-0.48592156	6.786953	0.4359264	0.36
-0.50836474	6.803956	0.43591413	0.38
-0.5298119	6.7929587	0.43590447	0.29
-0.5502417	6.7799616	0.43589544	0.34
-0.57269925	6.7809653	0.43588433	0.35
-0.593131	6.7679677	0.43487522	0.3
-0.6073695	6.812969	0.43686488	0.41
-0.6278002	6.799972	0.43585578	0.37
-0.6492482	6.790975	0.43584585	0.26
-0.6676971	6.7369776	0.43384057	0.25
-0.6841301	6.66998	0.43183717	0.38
-0.7055849	6.6629834	0.43182692	0.47
-0.72702914	6.6629863	0.4318162	0.32
-0.73825353	6.6679873	0.43181023	0.27
-0.7617001	6.6909904	0.4327969	0.25
-0.7811494	6.6629934	0.43178904	0.58
-0.80159396	6.650996	0.43177953	0.38
-0.824038	6.6619987	0.43176752	0.38
-0.84647864	6.674002	0.43275538	0.32
-0.8669239	6.662005	0.43174586	0.37
-0.87815374	6.663007	0.4317401	0.42
-0.9025932	6.69401	0.4337258	0.14
-0.9220307	6.6760125	0.43271708	0.49
-0.945482	6.690016	0.43370435	0.32
-0.96493095	6.6680183	0.4326958	0.55
-0.98737836	6.6740212	0.43268403	0.43
-1.0068136	6.6590242	0.43267503	0.3
-1.020049	6.674026	0.43266737	0.39
-1.040483	6.668029	0.43265733	0.41
-1.0619202	6.669032	0.4326463	0.35
-1.0843725	6.6720347	0.43363467	0.5
-1.1058114	6.672038	0.4336237	0.36
-1.1252558	6.6550403	0.43261465	0.41
-1.1537172	6.6980443	0.4345977	0.28
-1.160941	6.671046	0.43359548	0.55
-1.1813726	6.6660485	0.43358526	0.3
-1.2058299	6.6800513	0.4335719	0.49
-1.2302694	6.6990547	0.43455833	0.35
-1.247719	6.6680574	0.43355095	0.19
-1.2691585	6.6670604	0.43353993	0.25
-1.2803869	6.667062	0.43353415	0.35
-1.3018259	6.666065	0.4335231	0.42
-1.3282695	6.6940684	0.43450803	0.29
-1.3497128	6.6910715	0.43449706	0.61
-1.3661726	6.654074	0.4334903	0.24
-1.3876072	6.654077	0.43347916	0.29
-1.4100512	6.6570807	0.43446732	0.36
-1.4222842	6.661082	0.4344608	0.38
-1.4457284	6.6690855	0.4344482	0.39
-1.4681734	6.671088	0.4344364	0.41
-1.4906178	6.6730914	0.43542466	0.3
-1.5110593	6.6650944	0.4344143	0.42
-1.5345153	6.669098	0.4354019	0.36
-1.5549572	6.6611004	0.43539152	0.45
-1.5521779	6.592101	0.4323957	0.18
-1.6436274	6.9331093	0.44433436	0.17
-1.6690818	6.9421124	0.4453208	0.12
-2.8483982	12.0372	0.6205184	0.69
-2.897846	12.078204	0.6224946	0.61
-2.87952	11.730206	0.6115215	0.36
-2.8769686	11.548206	0.6055322	0.39
-2.8704193	11.353208	0.59854525	0.46
-2.8738654	11.20721	0.59355116	0.32
-2.8643076	11.01221	0.58756524	0.62
-2.8689868	10.801213	0.5805734	0.46
-2.9084325	10.813218	0.581555	0.47
-2.9438677	10.812222	0.581539	0.46
-2.987322	10.836226	0.5825181	0.69
-3.0697565	11.016233	0.5894723	0.0
-2.6812227	9.384209	0.5327237	0.0
-2.7064457	9.419211	0.5337103	0.0
-2.0718703	6.914169	0.44711185	0.07
-2.1033154	6.9431725	0.44809455	0.15
-2.1167645	6.9041753	0.4470885	0.12
-2.1352034	6.8861785	0.44607922	0.09
-2.8326724	9.295227	0.530655	0.42
-2.7141206	8.763222	0.5127312	0.25
-2.7143424	8.711223	0.51073277	0.69
-2.218753	6.8891897	0.44703507	0.49
-2.216209	6.7961917	0.4440384	0.24
-2.2266555	6.751194	0.4430337	0.21
-2.2341006	6.6971965	0.4410307	0.14
-2.2405443	6.641198	0.43902823	0.4
-2.2659867	6.6492014	0.44001448	0.34
-2.290437	6.6522055	0.4400013	0.5
-2.2986472	6.6432066	0.43999702	0.27
-2.3281026	6.66121	0.44098094	0.41
-2.3525496	6.664214	0.44096777	0.35
-2.3719914	6.652217	0.44095746	0.54
-2.39543	6.65322	0.44094485	0.39
-2.4188805	6.6522236	0.44193223	0.22
-2.428098	6.645225	0.44092733	0.3
-2.4545481	6.6532288	0.441913	0.46
-2.4889886	6.6862326	0.44289413	0.25
-2.5024428	6.6542354	0.4418872	0.59
-2.528901	6.660239	0.44287285	0.37
-2.5473363	6.646242	0.44286302	0.14
-2.583783	6.6822467	0.44384313	0.5
-2.5950046	6.680248	0.44383708	0.26
-2.6114542	6.6582513	0.44382834	0.23
-2.634903	6.656255	0.44381568	0.36
-2.658351	6.654258	0.443803	0.31
-2.6857843	6.6652617	0.44478813	0.33
-2.7132356	6.673265	0.44477326	0.34
-2.7406783	6.682269	0.4457584	0.3
-2.7418923	6.6542697	0.4447578	0.2
-2.7733448	6.6722736	0.44574073	0.15
-2.7897913	6.651277	0.44573182	0.59
-2.794238	6.599279	0.44372937	0.36
-2.79268	6.533281	0.44173002	0.38
-2.7971325	6.4822826	0.4397274	0.37
-2.7945628	6.417284	0.43772843	0.39
-2.7867968	6.3662844	0.43573236	0.45
-2.7902324	6.317287	0.43473008	0.36
-2.7856753	6.2482886	0.43273196	0.43
-2.703116	5.9892845	0.42377496	0.34
-2.7195656	5.9742875	0.42276543	0.33
-2.7300045	5.94629	0.42275912	0.45
-2.7544503	5.9512935	0.42274538	0.4
-2.7756717	5.975296	0.42373386	0.42
-2.7781143	5.928298	0.4227316	0.38
-2.779568	5.8782997	0.42072985	0.41
-2.7619927	5.7883005	0.41773793	0.36
-2.7604363	5.734302	0.41573757	0.39
-2.7618768	5.688304	0.41473562	0.37
-2.755099	5.6483045	0.4137385	0.36
-2.7535427	5.5963063	0.41173798	0.37
-2.755983	5.5543084	0.41073534	0.37
-2.7644415	5.5243106	0.40972957	0.36
-2.7628841	5.474313	0.40772888	0.36
-2.762326	5.4273148	0.40672767	0.36
-2.7647789	5.386317	0.4057248	0.37
-2.753994	5.3413167	0.40372947	0.35
-2.7564366	5.302319	0.4027266	0.36
-2.7598858	5.265321	0.4017231	0.35
-2.7553103	5.214322	0.39972374	0.35
-2.756758	5.174324	0.39872116	0.34
-2.7541976	5.127326	0.39672062	0.29
-2.7616386	5.1013284	0.396715	0.36
-2.7748759	5.1063304	0.39670733	0.36
-2.7953126	5.1073337	0.3966952	0.37
-2.819771	5.114337	0.39768097	0.37
-2.836216	5.1063404	0.39767078	0.36
-2.8596592	5.112344	0.3986571	0.36
-2.8741033	5.1003466	0.39764792	0.36
-2.891547	5.09435	0.3986372	0.37
-2.909773	5.109352	0.39862713	0.37
-2.9312227	5.110356	0.39961442	0.36
-2.9476638	5.1023583	0.39960423	0.36
-2.969122	5.1023617	0.39959148	0.36
-2.9915543	5.106365	0.39957833	0.39
-3.0090034	5.0993686	0.39956757	0.37
-3.0344625	5.1063724	0.40055284	0.36
-3.047684	5.1113744	0.40054527	0.36
-3.0681133	5.1113777	0.40153313	0.37
-3.084561	5.1023803	0.40152285	0.37
-3.1100118	5.109384	0.40150815	0.37
-3.1244516	5.0973873	0.40149885	0.39
-3.1539001	5.1113915	0.40248227	0.37
-3.1723514	5.105395	0.40247095	0.37
-3.1835709	5.106396	0.40246436	0.38
-3.206021	5.1074	0.4034511	0.38
-3.2264636	5.1054034	0.4034389	0.38
-3.2459078	5.1014066	0.40342712	0.38
-3.2703586	5.1054106	0.40441293	0.39
-3.2977955	5.115414	0.40539736	0.37
-3.311246	5.100417	0.40438843	0.38
-3.3174677	5.0924187	0.40438423	0.38
-3.3539243	5.115423	0.40636423	0.38
-3.3643744	5.0954256	0.40535668	0.38
-3.392809	5.1064296	0.4063407	0.4
-3.4182663	5.110434	0.40732592	0.39
-3.4317153	5.095436	0.40631697	0.38
-3.4571564	5.10044	0.40730232	0.27
-3.484373	5.1264434	0.40828812	0.42
-3.5068362	5.124447	0.40827477	0.38
-3.5302677	5.1264505	0.40926117	0.39
-3.5537221	5.126454	0.4092474	0.42
-3.5701635	5.116457	0.409237	0.41
-3.5926085	5.115461	0.41022375	0.33
-3.6130633	5.1104646	0.41021135	0.43
-3.6292992	5.116466	0.4102023	0.41
-3.6537275	5.11947	0.41118822	0.39
-3.6821928	5.1254745	0.412172	0.39
-3.6956098	5.1124773	0.41216317	0.42
-3.7250767	5.1194816	0.41214645	0.34
-3.746504	5.117485	0.4131338	0.42
-3.761738	5.121487	0.41312522	0.41
-3.787187	5.1234913	0.41411048	0.35
-3.8076427	5.1174946	0.41409808	0.43
-3.8310888	5.116498	0.41408432	0.36
-3.85853	5.121502	0.41506872	0.43
-3.8789816	5.1155057	0.41505632	0.36
-3.8984137	5.109509	0.41504452	0.45
-3.9216435	5.1245117	0.41603225	0.35
-3.945081	5.1235156	0.41701853	0.45
-3.9645352	5.1155186	0.41700658	0.37
-3.9909716	5.118523	0.41699147	0.45
-4.0264235	5.1325274	0.41797212	0.37
-4.0328765	5.10653	0.41796616	0.45
-4.067332	5.1185346	0.41894722	0.35
-4.0885496	5.1305375	0.41893595	0.38
-4.104004	5.11654	0.41892582	0.43
-4.129437	5.117544	0.41991124	0.38
-4.1548944	5.116548	0.41989642	0.44
-4.1743245	5.1095514	0.42088458	0.38
-4.210784	5.122556	0.4218647	0.43
-4.2362347	5.12156	0.42184994	0.38
-4.244455	5.115562	0.42184466	0.45
-4.2738914	5.120566	0.42282817	0.38
-4.2993507	5.1185703	0.42281336	0.39
-4.321784	5.114574	0.42380008	0.38
-4.346249	5.110578	0.42378566	0.46
-4.3796763	5.120582	0.42476743	0.38
-4.4021177	5.115586	0.42475408	0.38
-4.4193506	5.1195884	0.4257446	0.39
-4.4478083	5.1205926	0.4267284	0.41
-4.4712477	5.116596	0.42671463	0.41
-4.4956884	5.1136003	0.42670035	0.46
-4.5011415	5.0866027	0.4266947	0.32
-4.4995904	5.0516047	0.4256922	0.52
-4.52381	5.0646076	0.4266796	0.4
-4.545254	5.0576115	0.42666668	0.51
-4.5886984	5.0766163	0.42764372	0.39
-4.606142	5.06462	0.4276326	0.46
-4.642603	5.0736246	0.4286127	0.38
-4.654044	5.054628	0.4286043	0.48
-4.693492	5.0676327	0.4295832	0.39
-4.6977096	5.056634	0.42957968	0.49
-4.734159	5.065639	0.43055987	0.38
-4.761602	5.0646434	0.4315442	0.49
-4.7960553	5.0706477	0.43252528	0.38
-4.8135037	5.0576515	0.4325141	0.48
-4.847937	5.0646563	0.43349534	0.38
-4.8603897	5.045659	0.43248633	0.48
-4.89984	5.056664	0.43446517	0.39
-4.9090624	5.050666	0.43445936	0.48
-4.9485064	5.0616713	0.43543828	0.4
-4.9749727	5.056675	0.43542284	0.5
-4.988409	5.0396786	0.4354135	0.45
-5.0438457	5.0676847	0.43738523	0.68
-5.1422987	5.139694	0.44133753	0.0
-5.20453	5.1887	0.44430774	0.0
-5.307976	5.2647104	0.4482579	0.0
-5.3234186	5.2477136	0.44824764	0.0
-5.4158764	5.309723	0.45220265	0.0
-5.4523225	5.313728	0.45318294	0.0
-5.487778	5.315733	0.4531636	0.0
-5.527219	5.322738	0.45514256	0.0
-5.5524383	5.331741	0.4551296	0.0
-5.588886	5.334746	0.45610988	0.0
-5.622343	5.3337507	0.45709142	0.0
-5.6967826	5.3747587	0.46005473	0.0
-5.720232	5.363763	0.4600408	0.0
-5.819679	5.4277725	0.46399292	0.0
-5.889133	5.46078	0.46595842	0.0
-5.925357	5.4787846	0.4679405	0.0
-5.999797	5.516792	0.4699039	0.0
-6.006247	5.487795	0.46989757	0.0
-6.036686	5.4827995	0.47088063	0.0
-6.082139	5.490805	0.47185683	0.0
-6.1395926	5.509812	0.47382772	0.0
-6.1710343	5.504816	0.4738103	0.06
-6.147261	5.4648156	0.47281915	0.09
-6.234704	5.511825	0.47577676	0.2
-6.2541513	5.4948287	0.47576463	0.24
-6.25659	5.462831	0.47476014	0.12
-6.252039	5.423833	0.47375864	0.09
-6.1654854	5.3108287	0.46979368	0.69
-6.198924	5.3078337	0.46977535	0.22
-6.199165	5.2898345	0.46977332	0.44
-6.2065983	5.2638373	0.4697666	0.61
-6.2480493	5.266843	0.47074458	0.37
-6.230495	5.2178435	0.4687488	0.51
-6.24094	5.1938467	0.4687406	0.32
-6.2273874	5.1488476	0.46674302	0.5
-6.2348285	5.1228504	0.46673617	0.33
-6.243048	5.1138525	0.46673074	0.48
-6.260512	5.0948563	0.46671924	0.41
-6.2979493	5.0948615	0.4676991	0.4
-6.347399	5.103868	0.46967354	0.37
-6.342852	5.0668697	0.46867183	0.41
-6.331296	5.0248704	0.4666733	0.48
-6.356741	5.0138755	0.46765843	0.45
-6.4069705	5.0388803	0.4696343	0.42
-6.4524164	5.043886	0.47061053	0.41
-6.468862	5.0248895	0.47059956	0.52
-6.509301	5.0258956	0.47157806	0.39
-6.548753	5.0249004	0.4725569	0.41
-6.5882015	5.023906	0.47353572	0.41
-6.6234236	5.03591	0.47451836	0.41
-6.662866	5.0349154	0.47549725	0.41
-6.6933174	5.0259204	0.47648007	0.41
-6.728766	5.0209255	0.47746065	0.49
-6.7792077	5.0279317	0.47843474	0.38
-6.806661	5.0159364	0.4794188	0.52
-6.845105	5.012942	0.47939816	0.45
-6.9343414	5.06395	0.48335683	0.48
-7.0157866	5.0929594	0.4863172	0.39
-7.042228	5.0799637	0.48630184	0.49
-7.097666	5.08897	0.48827374	0.38
-7.1321297	5.0799756	0.48925465	0.5
-7.1965675	5.094983	0.4912226	0.39
-7.2180166	5.076987	0.4912094	0.48
-7.2532406	5.0859914	0.492192	0.39
-7.294696	5.081997	0.4931699	0.5
-7.349139	5.0880036	0.4951422	0.4
-7.3855915	5.080009	0.4951223	0.41
-7.4410367	5.086016	0.4970942	0.42
-7.481481	5.081022	0.49807265	0.52
-7.5279384	5.079028	0.49904832	0.4
-7.5501566	5.078031	0.5000368	0.53
-7.6055994	5.0830374	0.5010086	0.39
-7.6450486	5.076043	0.50198746	0.52
-7.7044926	5.0830503	0.50395757	0.4
-7.753947	5.082057	0.504932	0.42
-7.780389	5.0660615	0.5059166	0.51
-7.839833	5.072069	0.5078867	0.4
-7.886067	5.085074	0.5088644	0.41
-7.9175067	5.072079	0.5098469	0.41
-7.966956	5.070085	0.51082134	0.51
-8.030405	5.0770926	0.51278967	0.4
-8.072851	5.070099	0.51376724	0.41
-8.123298	5.0681057	0.5147413	0.41
-8.163529	5.07611	0.51672167	0.41
-8.195973	5.062115	0.5167036	0.44
-8.199423	5.029118	0.51669824	0.57
-8.231866	5.0151234	0.51768017	0.47
-8.296322	5.020131	0.5186481	0.46
-8.349761	5.0191383	0.5206208	0.45
-8.393219	5.0101438	0.52159786	0.44
-8.429427	5.016148	0.5225802	0.45
-8.489873	5.0181556	0.5245499	0.46
-8.537328	5.011162	0.5255252	0.45
-8.580773	5.002168	0.5265023	0.45
-8.638234	5.000176	0.5284732	0.46
-8.658663	4.9781795	0.52846056	0.73
-8.544116	4.874173	0.5235067	0.57
-11.096346	6.3633876	0.62238866	0.21
-11.090795	6.3143897	0.62138736	0.13
-11.090245	6.2683926	0.6203839	0.14
-9.883691	5.526294	0.57290745	0.23
-9.962149	5.530303	0.5748693	0.25
-10.007592	5.5163097	0.57684565	0.25
-9.9800415	5.4603105	0.57485384	0.31
-9.957255	5.4283094	0.57386196	0.36
-9.957707	5.3883123	0.57285786	0.39
-9.9481535	5.343314	0.57185817	0.21
-9.897608	5.275312	0.5688764	0.62
-9.890051	5.232314	0.5678758	0.43
-9.9365015	5.218321	0.5688517	0.63
-9.94995	5.1863246	0.56884193	0.46
-9.938164	5.161325	0.5688452	0.46
-9.937621	5.1213274	0.5678415	0.47
-9.935067	5.08133	0.5668387	0.45
-9.95451	5.053334	0.5668264	0.45
-9.995958	5.03634	0.5678044	0.45
-10.090407	5.046351	0.5707593	0.39
-10.041858	4.9823494	0.56877655	0.69
-10.052081	4.968352	0.5687702	0.54
-10.144532	4.976362	0.5717259	0.43
-10.220977	4.9763713	0.57368875	0.43
-10.318433	4.985382	0.5766423	0.35
-10.387872	4.981391	0.5786082	0.45
-10.48432	4.989402	0.5815623	0.37
-10.526542	4.990407	0.582542	0.55
-10.6719885	5.0214224	0.58747476	0.41
-10.79144	5.038435	0.5914188	0.41
-10.875888	5.038445	0.5943781	0.42
-10.951336	5.0334544	0.59634143	0.41
-11.021787	5.025463	0.59830683	0.53
-11.111242	5.0254736	0.60126394	0.4
-11.186459	5.0404816	0.6032293	0.42
-11.272911	5.0384917	0.6061878	0.47
-11.353359	5.0335016	0.6081489	0.5
-11.439801	5.031512	0.61110747	0.5
-11.524258	5.026522	0.61306673	0.49
-11.603698	5.0205317	0.6160284	0.48
-11.691148	5.016542	0.6179865	0.48
-11.769373	5.0295506	0.6209505	0.48
-11.863824	5.0275617	0.6239056	0.46
-11.964275	5.027573	0.626858	0.46
-12.048722	5.020583	0.6288175	0.47
-12.140163	5.016594	0.6317739	0.44
-12.228617	5.0096045	0.6347316	0.46
-12.326073	5.0056157	0.63768536	0.43
-12.417294	5.0216255	0.6406438	0.43
-12.477736	5.0026336	0.6416138	0.58
-12.562194	4.991644	0.6445731	0.33
-12.659638	4.9866557	0.64752704	0.48
-12.742087	4.9746656	0.6494873	0.45
-12.851539	4.972678	0.65343595	0.37
-12.980982	4.9786925	0.657376	0.36
-13.052206	4.9837003	0.6593432	0.67
-13.148658	4.974712	0.6622974	0.45
-13.274106	4.976726	0.6662392	0.44
-13.400551	4.9787397	0.67018056	0.25
-13.503006	4.9697523	0.6731323	0.64
-13.623453	4.967766	0.6770762	0.27
-13.779897	4.9787827	0.6820046	0.5
-13.904127	4.9997954	0.6859488	0.38
-14.020577	4.9938087	0.6898945	0.41
-14.127025	4.983821	0.6928446	0.53
-14.259478	4.9818363	0.69678336	0.39
-14.389926	4.9788504	0.7007231	0.43
-14.529377	4.977866	0.70565885	0.42
-14.640599	4.9918776	0.7086088	0.44
-14.778049	4.9888935	0.71354544	0.43
-14.911497	4.983908	0.71748394	0.43
-15.032947	4.9739227	0.7214276	0.52
-15.18739	4.9749393	0.72635704	0.4
-15.324846	4.967955	0.73029375	0.53
-15.462295	4.9609704	0.7342305	0.4
-15.58652	4.974983	0.7381749	0.51
-15.752968	4.9760013	0.74409914	0.36
-15.885417	4.9650164	0.7480382	0.47
-16.039865	4.9600334	0.75296766	0.37
-16.166319	4.9450483	0.75690925	0.61
-16.254766	4.9180593	0.7588673	0.45
-16.41222	4.911077	0.76379555	0.39
-16.581442	4.9350944	0.76972055	0.18
-16.749891	4.930113	0.7746441	0.63
-16.894339	4.917129	0.77957803	0.49
-17.111792	4.9241524	0.78648037	0.23
-17.28824	4.9181714	0.79240054	0.23
-17.494696	4.9191937	0.79830766	0.48
-17.70914	4.922217	0.8052114	0.31
-17.859364	4.935232	0.8101448	0.51
-18.074818	4.9352555	0.8170481	0.32
-18.249268	4.9232745	0.8229692	0.52
-18.45772	4.919297	0.82987565	0.34
-18.641172	4.907317	0.8357929	0.5
-18.864618	4.9053416	0.842693	0.31
-19.019072	4.8833594	0.8476228	0.66
-19.1803	4.893376	0.85255146	0.39
-19.408747	4.8894005	0.85944945	0.38
-19.610199	4.8764224	0.86635906	0.41
-37.596596	9.294084	1.4845945	0.37
-37.603054	9.17109	1.4835893	0.34
-37.598507	9.046095	1.482589	0.39
-37.593735	8.983097	1.48259	0.37
-37.59319	8.859102	1.4815878	0.38
-37.579643	8.733106	1.4795914	0.34
-37.5921	8.613112	1.4795837	0.48
-37.699554	8.514128	1.4815352	0.27
-37.834007	8.421146	1.4854751	0.37
-37.839462	8.299151	1.4844705	0.37
-37.836697	8.236154	1.4844706	0.37
-37.83315	8.11216	1.4834698	0.37
-37.827606	7.988164	1.4824702	0.38
-37.83606	7.86717	1.4814643	0.38
-37.829514	7.7431746	1.480465	0.37
-37.837975	7.622181	1.4794593	0.38
-37.83643	7.499186	1.4794579	0.37
-37.81766	7.434187	1.4774649	0.37
-37.815113	7.3121924	1.4774638	0.36
-37.813572	7.1891975	1.4764625	0.37
-37.830025	7.071204	1.4764533	0.19
-19.889437	3.6305227	0.8661707	0.99
-19.885887	3.5665257	0.865169	0.99
-19.867342	3.4995277	0.8641737	0.99
-19.761564	3.4495196	0.86021763	0.86
-19.983017	3.425544	0.8681192	0.4
-37.801533	6.398231	1.4704547	0.39
-37.809986	6.2792377	1.4704492	0.38
-37.806446	6.1572423	1.4694488	0.34
-37.8039	6.0362477	1.469448	0.39
-37.805355	5.916253	1.4684454	0.38
-37.791584	5.8542542	1.4674505	0.38
-37.79404	5.73426	1.4674476	0.38
-37.794495	5.614266	1.4664456	0.34
-37.794952	5.494271	1.4654436	0.35
-37.790413	5.3732758	1.4654437	0.39
-37.787865	5.253281	1.4644432	0.35
-37.78532	5.133286	1.4634426	0.45
-37.75955	5.0702863	1.4624529	0.34
-37.764008	4.9512925	1.4624492	0.34
-37.77546	4.8332987	1.4624426	0.37
-37.77292	4.713304	1.4614421	0.25
-38.488377	4.682378	1.4851338	0.43
-39.23184	4.649455	1.5098134	0.25
-39.31107	4.596465	1.5117787	0.17
-40.96753	4.66263	1.5670673	0.16
-41.575455	4.4697003	1.5868044	0.0
-42.348915	4.4197803	1.6114719	0.07
-43.584377	4.4129057	1.6529417	0.16
-46.287853	4.5421724	1.7427832	0.2
-47.346096	4.5712786	1.7783297	0.11
-48.62056	4.542408	1.8207836	0.0
-49.953033	4.5095434	1.865213	0.0
-51.315502	4.4716825	1.9096297	0.0
-52.84297	4.4398375	1.9609762	0.07
-54.309444	4.3929873	2.009349	0.0
-65.20099	5.0700536	2.3736918	0.13
-65.16923	4.9650545	2.371706	0.0
-65.18869	4.762065	2.372699	0.0
-65.17215	4.557071	2.3717074	0.0
-65.15462	4.3510776	2.3697164	0.0
-66.11209	4.208179	2.4013088	0.0
-69.16759	4.185487	2.5040054	0.0
-70.75006	4.0596504	2.5563316	0.0
-73.56632	4.1059303	2.6501303	0.0
-48.698425	-5.2944746	1.9038656	0.0
-77.11923	-10.969115	2.8912165	0.0
-74.57672	-10.848865	2.8051689	0.07
-74.37195	-10.939839	2.7980535	0.0
-71.26146	-10.713534	2.6917958	0.0
-70.44591	-10.819448	2.6644146	0.0
-68.63238	-10.7632675	2.602658	0.07
-67.664825	-10.831167	2.5702238	0.0
-66.056305	-10.789006	2.5165498	0.0
-64.84177	-10.801883	2.4750273	0.0
-64.03522	-10.8768	2.4486597	0.0
-60.629528	-10.399473	2.3303518	0.0
-60.639954	-10.598466	2.3322947	0.0
-59.70541	-10.63037	2.3008852	0.0
-57.124348	-10.546111	2.212808	0.21
-56.870785	-10.68608	2.2056563	0.1
-55.460472	-10.694937	2.15805	0.4
-55.446903	-10.873928	2.1589892	0.25
-55.440334	-11.054921	2.1599307	0.19
-19.405226	-4.036537	0.90466905	0.79
-19.296667	-4.078523	0.90160656	0.99
-19.29289	-4.1105213	0.9015935	0.99
-19.293325	-4.1745176	0.901571	0.99
-19.290768	-4.238514	0.9025472	0.99
-19.285212	-4.3025093	0.90252215	0.99
-19.29965	-4.3705072	0.9035045	0.99
-19.30609	-4.436504	0.90448403	0.99
-19.305529	-4.5015	0.90446097	0.99
-19.339752	-4.5425014	0.90646154	0.99
-19.330193	-4.605497	0.90643525	0.99
-19.329632	-4.6704926	0.90641224	0.99
-19.311073	-4.7314878	0.90638274	0.99
-19.308516	-4.7964835	0.90635896	0.99
-19.298954	-4.859479	0.90733284	0.99
-19.307175	-4.8944774	0.9073243	0.99
-19.315617	-4.962475	0.9083044	0.99
-19.236055	-5.007464	0.90625376	0.86
-19.344494	-5.10147	0.9102689	0.49
-39.171307	-10.380286	1.6111645	0.12
-38.429768	-10.315213	1.5858656	0.14
-38.071213	-10.3491745	1.5747011	0.21
-37.61545	-10.29113	1.5585228	0.23
-37.554886	-10.40212	1.5574627	0.34
-37.539326	-10.526112	1.5584179	0.35
-37.558758	-10.660109	1.5603852	0.34
-37.535194	-10.782102	1.5603379	0.34
-37.53663	-10.911096	1.5612992	0.34
-37.537064	-11.04009	1.56226	0.35
-37.5405	-11.171085	1.5642217	0.36
-37.57072	-11.244085	1.5652126	0.32
-37.572155	-11.375079	1.5671735	0.34
-37.56559	-11.502073	1.5681323	0.33
-37.555023	-11.629066	1.5690895	0.34
-37.568462	-11.764063	1.5700547	0.32
-37.542896	-11.887055	1.5710068	0.33
-37.562115	-11.958055	1.5719936	0.32
-37.56755	-12.09105	1.5739563	0.32
-37.55399	-12.218042	1.5739125	0.32
-37.544422	-12.347036	1.5748699	0.32
-37.541862	-12.47803	1.5768297	0.32
-37.537292	-12.608025	1.5777892	0.33
-37.541733	-12.742021	1.5797514	0.31
-37.545948	-12.810018	1.5797331	0.28
-37.56338	-12.948013	1.5817	0.36
-37.55882	-13.080008	1.583659	0.33
-37.551254	-13.211002	1.5846173	0.32
-37.561687	-13.347998	1.5865816	0.39
-37.52913	-13.470988	1.5865316	0.25
-37.572346	-13.55299	1.5885262	0.34
-37.54678	-13.677982	1.5894787	0.32
-37.54322	-13.811976	1.5904382	0.26
-37.546654	-13.947971	1.5924002	0.35
-37.51109	-14.0699625	1.5923496	0.31
-37.513527	-14.206958	1.594311	0.3
-37.50096	-14.337952	1.5952679	0.3
-37.51418	-14.41095	1.5962526	0.31
-37.521614	-14.549945	1.5982158	0.35
-37.506054	-14.680938	1.5991715	0.3
-37.495487	-14.813932	1.601129	0.3
-37.502922	-14.953928	1.6030922	0.31
-37.493362	-15.087921	1.60405	0.3
-37.49079	-15.223915	1.6060103	0.34
-37.497013	-15.295914	1.6069925	0.3
-37.506443	-15.437908	1.6089563	0.33
-37.500885	-15.574903	1.6099153	0.33
-37.533318	-15.7279	1.6128861	0.33
-37.507755	-15.856893	1.6138389	0.28
-37.512188	-15.997888	1.6158012	0.34
-37.491627	-16.12988	1.6167555	0.29
-37.51584	-16.20988	1.6187437	0.25
-37.50528	-16.346872	1.620701	0.16
-21.710432	-9.604491	1.034851	0.5
-37.49615	-16.625862	1.6236197	0.13
-11.22069	-5.1185713	0.6456264	0.25
-11.110135	-5.112559	0.64257765	0.37
-11.015586	-5.113548	0.6395338	0.41
-10.972807	-5.1155424	0.63751334	0.29
-10.926256	-5.1375356	0.6364841	0.45
-10.868697	-5.1535277	0.63545185	0.57
-10.8241415	-5.175521	0.63442343	0.59
-10.783579	-5.198515	0.63339657	0.61
-10.742023	-5.221508	0.6323692	0.64
-10.682476	-5.2365003	0.63033646	0.73
-8.829728	-4.3723392	0.560784	0.43
-8.789174	-4.3883333	0.55975866	0.41
-8.815617	-4.4363327	0.5607533	0.33
-10.588031	-5.339482	0.6292565	0.36
-10.56147	-5.368477	0.628234	0.7
-10.529916	-5.3954716	0.62821	0.7
-10.531138	-5.41747	0.6282029	0.73
-10.49658	-5.4424644	0.6271782	0.23
-10.49002	-5.481461	0.62816155	0.65
-10.471472	-5.515456	0.62814116	0.72
-10.458912	-5.551452	0.6281229	0.72
-10.439359	-5.584448	0.6281025	0.71
-10.434796	-5.624445	0.62808657	0.7
-10.428019	-5.6424427	0.62807727	0.69
-10.424459	-5.6834397	0.6290615	0.69
-10.417907	-5.7234364	0.62904483	0.69
-10.411351	-5.763433	0.6300282	0.68
-10.401792	-5.8014293	0.63001084	0.74
-10.391238	-5.8394256	0.6299931	0.36
-8.324725	-4.748248	0.55040437	0.46
-8.263946	-4.732242	0.5483811	0.29
-7.6754036	-4.44119	0.5262055	0.5
-7.557847	-4.4081774	0.5221608	0.27
-7.6102905	-4.470179	0.5241631	0.36
-10.470673	-6.1264167	0.6369335	0.38
-8.475165	-5.0302463	0.5593744	0.37
-7.563625	-4.542167	0.52411366	0.43
-8.062829	-4.846208	0.5442433	0.22
-8.249275	-4.990221	0.5522809	0.44
-8.223719	-5.011216	0.5522612	0.45
-8.241171	-5.058215	0.5532528	0.27
-8.134618	-5.0312033	0.5492114	0.48
-8.373048	-5.2092204	0.55926245	0.44
-8.109496	-5.0871964	0.5491795	0.29
-7.829727	-4.9361715	0.5390988	0.4
-7.778178	-4.940165	0.53707254	0.4
-7.717615	-4.937157	0.5350444	0.34
-7.422063	-4.78913	0.5239544	0.41
-7.784499	-5.0481577	0.5390371	0.32
-7.8649454	-5.1341615	0.5430455	0.37
-7.967162	-5.2161694	0.5480659	0.3
-7.9766035	-5.2581673	0.54905576	0.52
-7.945056	-5.2751617	0.5480347	0.33
-7.8704944	-5.2631536	0.54600316	0.62
-7.113951	-4.8100886	0.5157966	0.24
-7.0504007	-4.8020806	0.5137684	0.57
-7.069836	-4.8470793	0.5147617	0.26
-7.06007	-4.8580775	0.514753	0.48
-7.202506	-4.9850864	0.52077734	0.36
-7.3149495	-5.0940933	0.5267937	0.28
-7.319387	-5.1310916	0.52678293	0.44
-6.980838	-4.9370613	0.513686	0.44
-8.965244	-6.322221	0.5961687	0.23
-7.542719	-5.389102	0.53880185	0.38
-7.5389476	-5.4051003	0.5387946	0.42
-7.331401	-5.298081	0.53073084	0.17
-7.315838	-5.3220773	0.53071505	0.38
-7.273274	-5.327071	0.5296927	0.57
-7.2307262	-5.333065	0.52867	0.32
-7.257167	-5.3870654	0.5306644	0.49
-7.4396157	-5.554077	0.5386962	0.33
-7.5228224	-5.631083	0.5427106	0.42
-7.520274	-5.66708	0.54269737	0.45
-8.266702	-6.2481375	0.57486385	0.3
-8.202149	-6.2421293	0.5728352	0.36
-8.125589	-6.226121	0.5708041	0.3
-7.565052	-5.8510733	0.54765826	0.39
-7.970264	-6.172105	0.5657478	0.31
-7.8227153	-6.10209	0.5597001	0.26
-7.84115	-6.155089	0.5616919	0.28
-7.758603	-6.13308	0.5586596	0.3
-7.7140503	-6.139074	0.5576365	0.36
-7.6824894	-6.1540685	0.5566167	0.37
-7.6289296	-6.152062	0.5555918	0.36
-7.5921607	-6.1440578	0.5545769	0.36
-7.549612	-6.151052	0.5535543	0.36
-7.49505	-6.147045	0.5515295	0.33
-7.452496	-6.153039	0.5505073	0.37
-7.417941	-6.165034	0.54948705	0.36
-7.360382	-6.1580267	0.5484617	0.34
-7.314831	-6.1610208	0.547439	0.35
-7.279046	-6.1510167	0.545425	0.34
-7.2324977	-6.1530104	0.54440206	0.33
-7.1849513	-6.154004	0.54337895	0.33
-7.141393	-6.156998	0.54235715	0.34
-7.0918384	-6.1549916	0.54133403	0.32
-7.035274	-6.1459846	0.5393097	0.34
-7.003725	-6.15898	0.53829044	0.38
-6.9589515	-6.140975	0.5372746	0.32
-6.908397	-6.1369686	0.5352515	0.32
-6.8728366	-6.1449637	0.5352319	0.38
-6.820286	-6.138957	0.5332085	0.3
-6.763734	-6.1289496	0.5311844	0.33
-6.724176	-6.1329446	0.53116405	0.38
-6.684393	-6.11694	0.5291498	0.31
-6.6368413	-6.113934	0.5281278	0.38
-6.5912843	-6.111928	0.5271064	0.3
-6.5477333	-6.1119223	0.5260854	0.36
-6.4871774	-6.095915	0.52406096	0.3
-6.450619	-6.1009097	0.5230417	0.36
-6.4030743	-6.0969033	0.5220199	0.32
-6.3643	-6.0808992	0.520006	0.37
-6.316739	-6.074893	0.5189848	0.29
-6.287186	-6.0858884	0.5179671	0.35
-6.2216287	-6.062881	0.5159423	0.3
-6.186065	-6.066876	0.51492375	0.35
-6.132515	-6.0548697	0.51390135	0.29
-6.0929666	-6.055864	0.5128818	0.36
-6.0691853	-6.0518613	0.51187146	0.34
-6.0216374	-6.044855	0.51085037	0.33
-5.9660783	-6.028848	0.50882816	0.34
-5.914526	-6.016842	0.50680655	0.32
-5.8689685	-6.009836	0.5057864	0.32
-5.810412	-5.989829	0.50376385	0.27
-5.7658634	-5.9838233	0.50274384	0.33
-5.7390723	-5.97482	0.5017334	0.33
-5.7035303	-5.977815	0.5007151	0.32
-5.6669664	-5.97781	0.50069714	0.34
-5.639417	-5.987806	0.4996806	0.37
-5.59586	-5.9808	0.4986613	0.33
-5.572302	-5.993796	0.49864584	0.34
-5.5515313	-5.9917927	0.49763626	0.34
-5.506971	-5.9827876	0.49661705	0.34
-5.4764194	-5.988783	0.49560022	0.35
-5.4368634	-5.9847775	0.49458197	0.33
-5.4043174	-5.988773	0.49456474	0.33
-5.3777585	-5.9977684	0.493549	0.34
-5.340209	-5.9957633	0.49253112	0.35
-5.3134303	-5.98576	0.49152085	0.34
-5.2838783	-5.9917555	0.49150452	0.34
-5.2533183	-5.995751	0.4904883	0.34
-5.206764	-5.982745	0.48946914	0.33
-5.1781955	-5.987741	0.48845357	0.32
-5.147642	-5.991736	0.48843732	0.33
-5.111099	-5.989731	0.48741987	0.33
-5.090314	-5.9847283	0.48641104	0.32
-5.05576	-5.9837236	0.48539424	0.32
-5.017215	-5.9787188	0.4843766	0.32
-4.9926515	-5.9877143	0.48436186	0.33
-4.9640956	-5.99271	0.4833463	0.32
-4.925547	-5.986705	0.48232895	0.36
-4.901765	-5.9777017	0.48231974	0.31
-4.872205	-5.9806976	0.48130426	0.32
-4.835649	-5.9756923	0.48028758	0.38
-4.805108	-5.9786882	0.47927156	0.3
-4.7735586	-5.9796834	0.47925565	0.29
-4.726999	-5.9616776	0.47723764	0.39
-4.701442	-5.9686737	0.47722298	0.36
-4.6756535	-5.9556704	0.47621387	0.25
-4.620114	-5.9276643	0.47419417	0.41
-4.6075435	-5.948661	0.47418198	0.33
-4.56999	-5.940656	0.47316554	0.38
-4.5404425	-5.9426517	0.47315028	0.35
-4.5028954	-5.9346466	0.4721338	0.43
-4.467335	-5.927642	0.47111803	0.3
-4.4275446	-5.895638	0.46910712	0.5
-4.4250073	-5.9316354	0.4700958	0.3
-4.387437	-5.9206305	0.46908012	0.48
-4.3649035	-5.9316263	0.46906585	0.31
-4.3143353	-5.9036207	0.46704832	0.53
-4.301784	-5.925617	0.46703598	0.23
-4.253229	-5.900612	0.4650186	0.52
-4.237447	-5.8986096	0.46501124	0.28
-4.190893	-5.875604	0.46299425	0.46
-4.158339	-5.8705993	0.46297932	0.39
-4.126796	-5.867595	0.46196434	0.38
-4.0972357	-5.8655906	0.46095005	0.3
-4.0856752	-5.887588	0.46193826	0.5
-4.0731173	-5.9085846	0.46192628	0.34
-4.0323434	-5.8725805	0.45991558	0.35
-4.005789	-5.8745766	0.45990172	0.48
-3.9852335	-5.884573	0.45988873	0.35
-3.9566803	-5.883569	0.45887467	0.3
-3.9181168	-5.8675637	0.45785958	0.47
-3.8955638	-5.87456	0.45684642	0.45
-3.8427877	-5.819555	0.45483455	0.31
-3.810243	-5.8125505	0.45382	0.27
-3.7836835	-5.8125463	0.45280662	0.33
-3.7691338	-5.8305435	0.45379448	0.45
-3.756585	-5.85154	0.45378262	0.43
-3.7650163	-5.901539	0.45577374	0.39
-3.7614717	-5.9365363	0.45576283	0.39
-3.761682	-5.9555354	0.45675802	0.37
-3.772134	-6.011534	0.45874876	0.37
-3.7645898	-6.041531	0.4587373	0.38
-3.7700155	-6.0885296	0.460728	0.34
-3.7664638	-6.1245275	0.46171713	0.41
-3.7549217	-6.1495237	0.46170512	0.39
-3.7603557	-6.1985226	0.46369553	0.3
-3.7635887	-6.2255216	0.46469036	0.5
-3.8420324	-6.389525	0.4706883	0.32
-3.8364778	-6.4245224	0.47167706	0.43
-3.8389246	-6.472521	0.47266662	0.4
-3.8403718	-6.519519	0.473656	0.4
-3.8468146	-6.574517	0.47564596	0.34
-3.8402603	-6.609514	0.47663444	0.38
-3.847478	-6.643514	0.4776299	0.43
-3.850925	-6.695512	0.47961932	0.29
-3.8483655	-6.7375097	0.48060828	0.52
-3.8448174	-6.779507	0.48159683	0.27
-3.0752382	-5.549451	0.43251434	0.28
-3.0486991	-5.5454473	0.4315017	0.44
-3.0379171	-5.5464454	0.4314959	0.42
-3.0163538	-5.548442	0.4314843	0.33
-2.9958181	-5.554438	0.4304722	0.42
-2.978248	-5.5624347	0.43046117	0.39
-2.9447062	-5.5454307	0.4294482	0.41
-2.9301367	-5.558428	0.42943746	0.31
-2.9065962	-5.558424	0.42942536	0.4
-2.8888106	-5.5464215	0.42841917	0.43
-2.886262	-5.5824194	0.429409	0.34
-2.8737068	-5.6004167	0.43039814	0.43
-2.8521519	-5.6024127	0.42938662	0.38
-2.838604	-5.61941	0.43037555	0.39
-2.8260465	-5.6374073	0.4303648	0.46
-2.8104823	-5.6494036	0.43035397	0.35
-2.8367155	-5.7194047	0.43335065	0.47
-3.887158	-7.7124753	0.50941294	0.23
-3.8836105	-7.764473	0.5104007	0.35
-3.8800583	-7.8164706	0.51238847	0.38
-3.8804975	-7.8754687	0.5133767	0.38
-3.877937	-7.9294662	0.51536477	0.37
-3.8693907	-7.974464	0.51635194	0.47
-3.8866074	-8.037464	0.5183471	0.34
-3.8960586	-8.118463	0.5213353	0.29
-3.8734899	-8.1344595	0.5213222	0.52
-3.8739433	-8.199457	0.5233097	0.36
-3.8753908	-8.266455	0.5252974	0.36
-3.8878243	-8.354453	0.52828586	0.37
-3.897044	-8.405454	0.5302802	0.39
-3.8915038	-8.462451	0.531267	0.38
-3.8899443	-8.525449	0.5332544	0.38
-3.8933837	-8.599446	0.5352421	0.39
-3.8838303	-8.648444	0.5372288	0.41
-3.887277	-8.725442	0.5392161	0.35
-3.8787208	-8.77744	0.5412029	0.43
-3.8839455	-8.824439	0.5421966	0.4
-3.8773801	-8.880436	0.5441837	0.36
-3.8738313	-8.946434	0.54617023	0.44
-3.8612761	-8.992432	0.54715675	0.36
-3.8547215	-9.052428	0.5491433	0.46
-3.8531618	-9.123426	0.5511301	0.33
-3.8346093	-9.158423	0.5521163	0.48
-3.821823	-9.166422	0.55210954	0.37
-3.787282	-9.167418	0.5510949	0.48
-3.7827249	-9.234414	0.55308145	0.29
-3.7811685	-9.309412	0.5560679	0.46
-3.780604	-9.386411	0.5580545	0.27
-3.7630563	-9.427407	0.5590403	0.52
-3.7812726	-9.510407	0.56203383	0.49
-4.0566907	-10.247425	0.5880228	0.16
-4.07114	-10.373423	0.5920081	0.47
-4.0205874	-10.342418	0.5909931	0.19
-6.3597565	-16.148575	0.8019867	0.29
-6.3581963	-16.289574	0.8069663	0.33
-6.3476315	-16.40857	0.80994594	0.27
-6.183879	-16.075558	0.7979358	0.33
-6.1183267	-16.056551	0.79691565	0.36
-6.0617733	-16.059546	0.7958956	0.35
-6.006218	-16.064539	0.7948757	0.32
-5.9456644	-16.056534	0.7938559	0.32
-5.8931146	-16.070528	0.7938359	0.46
-5.8535533	-16.115524	0.79481614	0.32
-6.0947394	-16.832539	0.8208012	0.19
-3.510509	-10.069362	0.5758348	0.27
-3.477945	-10.075358	0.5758211	0.68
-3.4373999	-10.063354	0.574807	0.7
-3.4058478	-10.074348	0.5747929	0.71
-3.3772852	-10.091345	0.57477915	0.71
-5.9251766	-17.275517	0.83268523	0.32
-5.865626	-17.27951	0.83166486	0.34
-5.8040757	-17.277504	0.83064467	0.36
-5.7445183	-17.278498	0.83062476	0.36
-5.683965	-17.27749	0.82960486	0.36
-5.6244135	-17.279486	0.8285849	0.37
-5.5658617	-17.284481	0.82856494	0.37
-5.5340843	-17.278477	0.82755524	0.37
-5.473534	-17.27747	0.8275355	0.36
-5.413978	-17.276464	0.8265161	0.38
-5.3534303	-17.27546	0.82549644	0.35
-5.292874	-17.270452	0.8254773	0.36
-5.2323256	-17.268448	0.8244578	0.36
-5.1797714	-17.289442	0.8244381	0.36
-5.142994	-17.265438	0.8234291	0.36
-5.0834455	-17.265432	0.8224098	0.34
-5.024888	-17.264427	0.82239103	0.37
-2.6711133	-9.761265	0.5565531	0.5
-2.6465611	-9.790261	0.5565396	0.39
-2.6070027	-9.766257	0.5555277	0.51
-2.591229	-9.769255	0.5555212	0.39
-2.5596697	-9.772251	0.5555087	0.41
-2.5241237	-9.764246	0.55449617	0.41
-2.4925702	-9.768243	0.55448353	0.41
-2.462007	-9.773239	0.55447114	0.41
-2.4294565	-9.774235	0.5544586	0.41
-2.411682	-9.769233	0.5544525	0.42
-2.373135	-9.748229	0.5534407	0.66
-1.7086033	-7.3521824	0.46851233	0.31
-1.6810567	-7.341179	0.4685021	0.34
-1.6634994	-7.3661757	0.46949092	0.41
-1.6529511	-7.4211736	0.47047836	0.48
-1.6054035	-7.3301682	0.4674713	0.33
-1.597613	-7.3441668	0.46746594	0.38
-1.5630665	-7.303163	0.46645707	0.39
-1.5415056	-7.3111596	0.4664467	0.39
-1.5309619	-7.3691573	0.46843392	0.37
-1.4994035	-7.3361535	0.46642518	0.54
-1.4748447	-7.33215	0.46641532	0.28
-1.4402939	-7.2861457	0.46440712	0.57
-1.4405131	-7.3381453	0.4663999	0.28
-1.427959	-7.3881426	0.46738765	0.46
-1.4134033	-7.43014	0.46937573	0.4
-1.3828573	-7.4021363	0.46736673	0.48
-1.3503045	-7.3621325	0.4663585	0.3
-1.322743	-7.3421288	0.46534964	0.57
-1.3559703	-7.5581303	0.47233438	0.39
-3.332093	-17.267265	0.80686224	0.18
-1.8678284	-10.324162	0.56718	0.26
-1.8202646	-10.248157	0.56517214	0.26
-1.8137107	-10.384155	0.56915337	0.27
-1.7831546	-10.398151	0.5691408	0.15
-1.7276083	-10.283146	0.56513476	0.32
-1.7248319	-10.357145	0.56812495	0.21
-1.6852823	-10.324141	0.56611484	0.26
-1.6727234	-10.436139	0.57009727	0.31
-1.6291758	-10.381134	0.5680883	0.26
-1.5906155	-10.347129	0.56607866	0.26
-2.7387946	-17.22221	0.80169094	0.26
-2.6862347	-17.233204	0.8016744	0.25
-2.6594584	-17.238201	0.8016661	0.23
-2.6049068	-17.243196	0.8016497	0.34
-2.5493586	-17.244192	0.8016335	0.37
-2.494805	-17.247187	0.8016173	0.36
-2.4442477	-17.273182	0.8016001	0.18
-1.2979788	-10.048098	0.5550097	0.51
-1.2821918	-10.044097	0.5550046	0.71
-1.2486408	-10.033092	0.55399406	0.72
-1.2160965	-10.032089	0.5539828	0.76
-1.1805409	-10.003084	0.55297357	0.67
-1.1789825	-10.2230835	0.5599489	0.23
-2.0811625	-17.233149	0.79850036	0.32
-2.0286052	-17.245144	0.7984843	0.37
-2.0008337	-17.246143	0.7984764	0.37
-1.9442805	-17.229137	0.79746217	0.38
-1.8897253	-17.226131	0.79744714	0.37
-1.8361697	-17.231127	0.79743165	0.37
-1.7796239	-17.219122	0.79641706	0.34
-1.7280658	-17.239119	0.7974008	0.4
-1.6755145	-17.258112	0.7973843	0.44
-1.6477402	-17.25511	0.79737693	0.32
-1.5911845	-17.229105	0.79636383	0.14
-0.3538503	-5.571007	0.40114915	0.46
-0.33329368	-5.5370035	0.39914355	0.22
-1.4115375	-17.054089	0.78933126	0.36
-1.35998	-17.071085	0.7903155	0.38
-1.3312051	-17.050081	0.7893096	0.37
-1.2766548	-17.041079	0.7892956	0.37
-1.2241038	-17.055073	0.78928	0.37
-1.1695544	-17.046068	0.78826606	0.39
-1.1179993	-17.068062	0.7892501	0.17
-0.53869	-10.010012	0.55075365	0.54
-0.16608343	-5.2389784	0.38909814	0.28
-0.15931343	-5.259977	0.38909262	0.36
-0.44181424	-9.728002	0.5407488	0.32
-0.12619829	-5.243972	0.38907862	0.29
-0.11064518	-5.252969	0.38907027	0.15
-0.3521553	-9.747991	0.5407168	0.38
-0.32060054	-9.721987	0.53970885	0.5
-0.29104513	-9.731984	0.54069805	0.39
-0.2752761	-9.728982	0.5406931	0.52
-0.24472359	-9.721979	0.53968364	0.39
-0.21517107	-9.737976	0.5406724	0.41
-0.18560885	-9.738973	0.5406626	0.41
-0.15406127	-9.711969	0.53965473	0.52
-0.124507114	-9.726965	0.53964365	0.4
-0.10972567	-9.725965	0.53963894	0.52
-0.07918047	-9.73096	0.5396285	0.4
-0.04961587	-9.723957	0.5396195	0.51
-0.019074742	-9.742953	0.54060787	0.39
0.011480574	-9.714951	0.5396005	0.52
0.041037746	-9.731947	0.5395894	0.4
0.0715855	-9.728944	0.5395798	0.41
0.086369336	-9.708942	0.53857684	0.52
0.11592792	-9.728939	0.5395656	0.39
0.14647517	-9.724936	0.53955615	0.54
0.17702161	-9.737932	0.5395453	0.58
0.20265508	-5.353918	0.3919154	0.18
0.21920381	-5.345915	0.39190862	0.12
0.2519128	-9.745924	0.54052085	0.66
0.28246298	-9.763921	0.54050964	0.39
0.26008427	-5.331908	0.39089137	0.29
0.27663675	-5.347906	0.3918826	0.36
0.29220438	-5.329903	0.3908771	0.29
0.30876133	-5.3499007	0.39186805	0.14
0.43323636	-9.766904	0.5404622	0.55
0.44900995	-9.782903	0.54145604	0.65
0.47955748	-9.7779	0.541447	0.63
0.5081211	-9.746897	0.5404407	0.69
0.53966755	-9.770894	0.54142904	0.24
0.56922555	-9.76089	0.5404207	0.64
0.59976906	-9.751887	0.54041207	0.43
0.43240312	-5.3598814	0.39181247	0.28
0.43917865	-5.3258796	0.39081204	0.25
0.45374075	-5.2948775	0.38980788	0.14
0.70621085	-9.768875	0.5413784	0.34
0.7367633	-9.7718725	0.5413689	0.6
0.767317	-9.775868	0.54135936	0.61
0.7978731	-9.781866	0.54134977	0.64
0.82842314	-9.780863	0.54134065	0.64
0.843203	-9.777862	0.5413365	0.65
0.8737542	-9.777859	0.54132736	0.64
0.9043046	-9.7768545	0.54231834	0.62
0.93386596	-9.772852	0.5413099	0.63
0.96541476	-9.782848	0.54229987	0.64
0.99497294	-9.775845	0.54229164	0.64
1.0107405	-9.774844	0.5422871	0.66
1.0303035	-9.658841	0.53828984	0.42
1.0588557	-9.640838	0.53728276	0.54
1.0884098	-9.635835	0.5372745	0.65
1.1219567	-9.666832	0.5382624	0.39
1.1635125	-9.7808275	0.54224217	0.66
1.1930702	-9.773825	0.5422341	0.64
1.2088412	-9.774823	0.54222953	0.64
1.2403871	-9.77882	0.54322016	0.66
1.2679474	-9.755817	0.5422139	0.73
1.2835014	-9.625814	0.5382185	0.33
1.3040518	-9.542811	0.53521836	0.5
1.3316097	-9.525808	0.5342116	0.63
1.3461485	-9.394806	0.53021634	0.37
1.3589284	-9.380804	0.5302136	0.48
1.3874899	-9.377801	0.5302056	0.48
1.419036	-9.389798	0.5301957	0.48
1.4485854	-9.387795	0.5301874	0.47
1.4761441	-9.3757925	0.53018034	0.45
1.5056977	-9.37579	0.530172	0.46
1.5214769	-9.383788	0.531167	0.45
1.551027	-9.381784	0.53115875	0.45
1.5815868	-9.390782	0.53114957	0.46
1.6101391	-9.382779	0.53114206	0.47
1.6396878	-9.379775	0.53113395	0.47
1.6682491	-9.375772	0.53112626	0.48
1.6987929	-9.37677	0.5311177	0.46
1.7135663	-9.374768	0.53111374	0.7
1.7421305	-9.371766	0.531106	0.72
1.9526856	-10.426757	0.5679824	0.2
1.9742385	-10.359755	0.56598115	0.36
2.0037887	-10.338752	0.5649749	0.42
2.0343509	-10.328749	0.5649677	0.4
2.0649006	-10.3137455	0.5649608	0.46
2.087683	-10.349744	0.56595266	0.58
2.2707872	-10.953734	0.58686817	0.52
2.296346	-10.906732	0.5858649	0.16
5.3364263	-26.061644	1.1061585	0.35
5.4209785	-26.06164	1.1071447	0.48
2.2717724	-10.191725	0.56191576	0.6
2.3043165	-10.186722	0.5619079	0.64
2.3358712	-10.180719	0.5619004	0.65
2.367429	-10.175716	0.5618928	0.78
2.3899865	-10.129713	0.56088996	0.67
5.971061	-26.046606	1.1100572	0.23
6.016836	-26.058605	1.111049	0.38
6.098389	-26.042599	1.1110375	0.38
6.1839423	-26.043594	1.1120241	0.37
6.2714925	-26.04959	1.1130099	0.36
6.3540425	-26.034586	1.1129982	0.38
6.4405923	-26.03558	1.113985	0.37
6.487372	-26.053577	1.1139762	0.37
6.569925	-26.039574	1.1149648	0.37
6.6574764	-26.044569	1.1159511	0.37
6.7460246	-26.049562	1.1159372	0.38
6.827576	-26.03056	1.1159264	0.37
6.91613	-26.038555	1.1179125	0.37
7.004681	-26.04455	1.1178988	0.38
7.046459	-26.039547	1.1188931	0.38
7.1320086	-26.032541	1.118881	0.38
7.2205606	-26.037539	1.1198677	0.4
7.3041086	-26.021534	1.1198567	0.32
7.396661	-26.039528	1.1218418	0.36
7.4802117	-26.024525	1.1218309	0.36
7.5637646	-26.010519	1.12182	0.36
7.612542	-26.028517	1.1228116	0.36
7.702094	-26.033514	1.1237984	0.36
7.784641	-26.011507	1.1237885	0.33
7.8481903	-25.928503	1.1217861	0.37
7.963747	-26.020498	1.1257625	0.23
7.4292216	-23.968513	1.0550007	0.12
3.2901316	-10.159636	0.568676	0.54
3.3216865	-10.150632	0.5686695	0.54
3.357239	-10.153629	0.56966144	0.57
3.3947995	-10.164626	0.57065254	0.6
3.4243524	-10.148623	0.5696469	0.59
3.4489067	-10.117621	0.5696432	0.59
3.4396827	-10.036621	0.56664944	0.36
3.4362328	-9.921618	0.56265616	0.43
3.4387867	-9.827617	0.5596605	0.41
3.4443297	-9.741615	0.5576636	0.35
3.438893	-9.629614	0.55367047	0.43
3.4454439	-9.551612	0.5506729	0.29
3.4389896	-9.43661	0.5476799	0.59
3.420774	-9.33961	0.54368865	0.18
3.456324	-9.347608	0.5446804	0.51
3.4898694	-9.348604	0.5456729	0.51
3.5194256	-9.340602	0.54566675	0.48
3.5509796	-9.337599	0.54565996	0.48
3.5855286	-9.341596	0.54565215	0.48
3.6170945	-9.340594	0.54664534	0.49
3.6378682	-9.351592	0.5466403	0.48
3.6704128	-9.348589	0.5476334	0.49
3.70397	-9.350587	0.5476261	0.51
3.734527	-9.3445835	0.54761976	0.51
3.76508	-9.337582	0.54761356	0.51
3.7966251	-9.331579	0.5486071	0.5
3.8204014	-9.349577	0.5496013	0.53
3.8499591	-9.340575	0.5495955	0.69
3.8815062	-9.334572	0.5495891	0.7
4.0280685	-9.615565	0.5595457	0.35
4.442623	-10.545552	0.59441733	0.61
4.486181	-10.559549	0.5954084	0.26
4.5207295	-10.549546	0.5954023	0.63
5.7355504	-13.414509	0.700024	0.27
5.7681108	-13.377506	0.7000211	0.57
4.634619	-10.592539	0.5983786	0.27
4.6751623	-10.594536	0.59837097	0.39
4.705717	-10.575533	0.5983663	0.58
4.753272	-10.5955305	0.6003565	0.32
4.759051	-10.564529	0.599357	0.58
4.8035975	-10.575526	0.60034835	0.32
4.8271513	-10.5405245	0.5993458	0.45
4.8687086	-10.546521	0.60033804	0.43
4.909263	-10.549519	0.60033053	0.47
5.6668363	-12.122495	0.6591139	0.29
5.0093665	-10.594512	0.6033103	0.36
5.016145	-10.566511	0.60231054	0.6
5.054697	-10.563508	0.60330385	0.29
5.1012497	-10.577505	0.6042949	0.36
5.1648006	-10.626503	0.60628134	0.59
5.179349	-10.571501	0.60528165	0.18
5.95592	-12.100476	0.66306883	0.61
5.2072363	-10.422496	0.6012844	0.62
5.24078	-10.407493	0.6012793	0.37
12.015686	-24.013298	1.1134334	0.29
12.015235	-23.826296	1.1074489	0.26
12.049784	-23.710293	1.1044551	0.37
12.058327	-23.542292	1.0994682	0.29
12.0220995	-23.381292	1.0944855	0.3
12.023643	-23.20329	1.0885003	0.3
12.029194	-23.03829	1.0845134	0.32
12.0347395	-22.873287	1.0795265	0.31
12.032283	-22.694288	1.0735419	0.32
12.034829	-22.527287	1.0685555	0.28
12.004601	-22.385286	1.0645703	0.16
5.5238705	-10.099468	0.5962467	0.38
5.529421	-10.034467	0.59424895	0.41
5.5349727	-9.970466	0.5922511	0.4
5.535521	-9.897464	0.5902545	0.4
5.534075	-9.822461	0.58825827	0.41
5.537623	-9.75646	0.5862608	0.42
5.518406	-9.687461	0.58426714	0.4
5.5209565	-9.621459	0.5822698	0.4
5.525506	-9.559457	0.5802718	0.41
5.52306	-9.486456	0.5782755	0.4
5.523613	-9.419454	0.5762784	0.44
5.512173	-9.333453	0.5732841	0.28
5.5317183	-9.299451	0.5722823	0.36
5.559498	-9.314449	0.5732771	0.48
5.604046	-9.323446	0.5742694	0.51
5.6376066	-9.315444	0.5752643	0.48
5.6791525	-9.318441	0.57625735	0.48
5.7157087	-9.31444	0.5762517	0.5
5.7552605	-9.314437	0.57724535	0.48
5.7878165	-9.303435	0.57724065	0.5
5.8175974	-9.320433	0.57823515	0.49
5.858142	-9.32043	0.57922876	0.49
5.884699	-9.299428	0.57922554	0.5
5.930253	-9.308425	0.580218	0.51
5.953802	-9.281424	0.5792155	0.61
6.6233582	-10.274405	0.62006885	0.35
6.674131	-10.318402	0.62205935	0.5
6.762691	-10.387399	0.62604326	0.27
6.9202347	-10.559393	0.6330124	0.58
11.332913	-17.284275	0.904052	0.22
6.9728923	-10.426387	0.6310122	0.38
7.0134516	-10.4183855	0.63100713	0.42
7.0072303	-10.374384	0.6300103	0.35
7.036779	-10.348382	0.6300077	0.33
7.1363363	-10.427379	0.63399017	0.52
7.2318816	-10.497375	0.6379738	0.25
7.2374387	-10.436373	0.6359763	0.62
7.2029867	-10.316373	0.6319872	0.32
7.2605476	-10.33237	0.6329788	0.24
7.33832	-10.409368	0.6369646	0.25
7.3678756	-10.383366	0.6369622	0.46
7.38942	-10.344363	0.6359615	0.32
7.419972	-10.319362	0.63595885	0.38
7.4695263	-10.321359	0.6369525	0.46
7.5350814	-10.345356	0.6389429	0.37
7.56664	-10.322353	0.6389402	0.46
7.618406	-10.358352	0.6409318	0.38
7.641966	-10.32435	0.64093065	0.44
7.6995177	-10.335347	0.641923	0.3
7.77807	-10.374343	0.6449112	0.61
7.806621	-10.345342	0.6449094	0.23
4.172269	-5.4314322	0.43861702	0.32
4.137052	-5.367432	0.43662366	0.33
4.1436143	-5.3424306	0.43562198	0.47
4.1611676	-5.3314285	0.4356182	0.33
4.1497087	-5.2814274	0.4346199	0.47
4.139265	-5.2344265	0.43262142	0.34
4.144833	-5.2094245	0.43261987	0.41
4.161596	-5.2134233	0.43261644	0.41
4.18115	-5.205421	0.43261224	0.42
4.1917105	-5.1864195	0.43260977	0.38
4.215264	-5.1834173	0.43260485	0.34
4.235816	-5.1764154	0.43360052	0.43
4.2473593	-5.1574135	0.43259785	0.39
4.3169155	-5.2114105	0.43558466	0.43
7.625587	-9.265329	0.611987	0.22
7.681137	-9.274327	0.61397994	0.46
7.7326894	-9.278324	0.61497355	0.48
7.7822328	-9.278322	0.6159677	0.45
7.8217936	-9.268319	0.6169635	0.44
7.871341	-9.268317	0.6179577	0.46
7.9128942	-9.259315	0.61795336	0.48
7.9446754	-9.268313	0.6189493	0.46
8.001226	-9.276311	0.62094235	0.46
8.020775	-9.24031	0.61994195	0.62
8.068335	-9.238307	0.62093663	0.23
9.004886	-10.257284	0.6677806	0.45
9.074443	-10.273281	0.66977257	0.38
9.098213	-10.267281	0.66977054	0.39
9.153768	-10.266277	0.67176497	0.4
9.204322	-10.259275	0.6717603	0.39
9.257869	-10.254273	0.67375535	0.39
9.310427	-10.24927	0.67475045	0.43
9.365983	-10.247269	0.67574507	0.4
9.415532	-10.237267	0.6767408	0.41
9.462307	-10.256265	0.67773515	0.37
9.522861	-10.258263	0.6797293	0.38
9.574414	-10.25026	0.68072486	0.32
9.637964	-10.254257	0.6817186	0.4
9.694513	-10.250256	0.68271357	0.35
9.757069	-10.253253	0.6847076	0.27
9.845617	-10.282249	0.68769765	0.32
9.867395	-10.273249	0.6876962	0.18
9.72895	-10.06525	0.6797216	0.35
9.715505	-9.98925	0.6777274	0.48
9.728058	-9.9402485	0.6767292	0.38
9.722605	-9.872248	0.6747338	0.39
9.74216	-9.831246	0.6737345	0.39
9.721937	-9.780246	0.6727393	0.4
9.716491	-9.714245	0.67074376	0.41
9.724042	-9.661244	0.6697462	0.4
9.724589	-9.601243	0.6687497	0.4
9.721149	-9.539242	0.6667536	0.39
9.732693	-9.490241	0.66575545	0.4
9.733249	-9.43224	0.6647588	0.4
9.718026	-9.388239	0.66276264	0.41
9.719577	-9.331239	0.6617658	0.48
9.692132	-9.247238	0.65877306	0.38
9.728688	-9.225237	0.65977114	0.28
9.80724	-9.242233	0.6617632	0.44
9.864793	-9.239232	0.66275835	0.44
9.909567	-9.25223	0.66475374	0.44
9.969119	-9.250228	0.6657487	0.43
10.020668	-9.240226	0.6667449	0.42
10.08723	-9.245223	0.668739	0.45
10.128778	-9.225222	0.6697367	0.48
11.342331	-10.273195	0.72357386	0.32
11.382886	-10.246194	0.7235726	0.69
11.44966	-10.274193	0.7265658	0.66
11.521213	-10.27419	0.72856045	0.61
11.618768	-10.297187	0.7305518	0.39
11.661318	-10.270185	0.7315506	0.76
11.878871	-10.397181	0.7395262	0.47
11.882423	-10.335179	0.7385303	0.38
11.875972	-10.264178	0.73653567	0.45
11.862752	-10.221178	0.7355396	0.38
11.862302	-10.1561775	0.7345442	0.46
11.876858	-10.105176	0.73354673	0.37
11.827407	-9.999176	0.7295575	0.39
11.819962	-9.930176	0.7285627	0.46
11.825513	-9.872174	0.7265664	0.37
11.814287	-9.831175	0.72556996	0.38
11.815838	-9.770174	0.724574	0.39
11.819396	-9.7121725	0.7235777	0.38
11.81894	-9.649172	0.72158206	0.45
11.826501	-9.595171	0.7215852	0.38
11.820053	-9.529171	0.7195901	0.39
11.828605	-9.475169	0.7185931	0.55
6.382483	-5.0762715	0.4822568	0.18
7.3579903	-5.8212514	0.52413875	0.33
6.4825835	-5.0912666	0.48524466	0.4
6.5281277	-5.0942645	0.48723918	0.31
6.5386963	-5.0712633	0.48623797	0.47
6.5842466	-5.0742607	0.4882326	0.34
6.5738072	-5.03426	0.48723385	0.46
6.6685686	-5.0902576	0.49022278	0.29
6.5911226	-4.9982576	0.48623183	0.35
6.626675	-4.9932556	0.4872277	0.46
6.763223	-5.0642524	0.49221206	0.44
6.8197904	-5.0752497	0.49420568	0.3
6.7223387	-4.96925	0.48921683	0.46
6.8658843	-5.0432467	0.4952007	0.27
6.91366	-5.062245	0.4961954	0.59
6.940217	-5.049243	0.4971926	0.29
6.9347672	-5.0122423	0.49619332	0.35
6.94532	-4.987241	0.49619228	0.38
18.317799	-13.120043	0.9679539	0.3
18.319345	-13.034042	0.965962	0.39
18.297125	-12.976043	0.96396834	0.45
18.29367	-12.887042	0.9619769	0.34
18.28423	-12.7960415	0.95998585	0.53
18.300777	-12.722042	0.9589921	0.16
7.5943975	-5.228222	0.51812434	0.39
7.598944	-5.1962204	0.51812434	0.45
7.613504	-5.172219	0.51812327	0.49
7.603271	-5.1472187	0.51712453	0.58
7.5738406	-5.094218	0.51512796	0.35
7.5733852	-5.059217	0.51512843	0.53
7.5819407	-5.0312157	0.5141279	0.43
7.6124864	-5.017214	0.5151252	0.53
7.6560397	-5.012212	0.5161212	0.38
7.7148194	-5.03421	0.5181156	0.57
7.7593718	-5.029208	0.5191116	0.4
18.432848	-11.897037	0.9480644	0.4
18.311396	-11.737039	0.94108385	0.38
18.278948	-11.636038	0.9390945	0.39
18.289501	-11.563038	0.9381009	0.43
18.286053	-11.481038	0.9361086	0.44
18.270826	-11.431038	0.9351138	0.44
18.273382	-11.354038	0.93312085	0.42
18.282934	-11.281037	0.9321273	0.35
18.287485	-11.205037	0.9311341	0.46
18.286037	-11.126038	0.93014145	0.43
18.27959	-11.044036	0.9281493	0.43
18.284143	-10.969036	0.927156	0.43
18.25992	-10.916037	0.9251618	0.43
18.247469	-10.831037	0.92317003	0.5
18.255026	-10.759036	0.9221763	0.23
18.27357	-10.692036	0.92218184	0.46
18.277122	-10.618035	0.9211885	0.36
18.276678	-10.542035	0.9191955	0.45
18.260452	-10.494036	0.91820043	0.36
18.254005	-10.415035	0.91720784	0.47
18.267555	-10.347034	0.9162136	0.46
14.999109	-8.432081	0.78849906	0.39
18.254662	-10.190034	0.9132283	0.47
14.994218	-8.30708	0.7865089	0.28
15.0167675	-8.25808	0.78551173	0.39
15.039544	-8.240078	0.7865122	0.25
18.232096	-9.918034	0.9082537	0.46
18.236645	-9.846033	0.90726006	0.39
15.080204	-8.080076	0.7855228	0.27
15.203753	-8.085074	0.7885175	0.32
14.76931	-7.7950797	0.7715569	0.49
14.821864	-7.764078	0.7725571	0.43
15.053635	-7.855075	0.780541	0.32
15.043196	-7.7910743	0.7795462	0.45
15.239742	-7.8320713	0.7855355	0.33
15.216295	-7.7600713	0.7845419	0.29
15.28785	-7.7370696	0.78554094	0.47
15.388398	-7.7270684	0.78853786	0.34
15.39718	-7.702068	0.78853947	0.38
15.352733	-7.6200676	0.7865474	0.44
15.229281	-7.4990687	0.7805612	0.19
15.456839	-7.5520654	0.78854877	0.52
15.332392	-7.432067	0.78256243	0.29
14.9569435	-7.1920705	0.76759416	0.33
14.999497	-7.15507	0.7685953	0.45
15.095274	-7.172068	0.77159053	0.39
11.370871	-5.359114	0.6318597	0.25
11.334417	-5.2981133	0.62986434	0.43
11.344971	-5.260113	0.6298655	0.45
11.355534	-5.2231116	0.6298667	0.44
11.392078	-5.1961102	0.63086617	0.46
11.420629	-5.166109	0.63086617	0.68
15.456367	-6.9630604	0.7795932	0.39
21.6039	-9.649987	1.0061846	0.27
21.655455	-9.591988	1.0071892	0.61
15.3180275	-6.729061	0.77261525	0.21
15.390575	-6.7030597	0.7746147	0.4
15.55913	-6.719057	0.7796079	0.38
21.923885	-9.424985	1.0131993	0.29
22.098442	-9.4189825	1.019196	0.23
22.253994	-9.402981	1.0231942	0.42
22.554546	-9.446978	1.0331835	0.46
15.5031185	-6.438056	0.77463037	0.28
22.963654	-9.449973	1.0461746	0.42
23.150202	-9.441972	1.0521715	0.25
23.15098	-9.399972	1.0511758	0.59
21.023531	-8.459995	0.97331226	0.33
20.98508	-8.367995	0.9703218	0.37
15.564657	-6.1520524	0.7726492	0.19
20.978188	-8.213995	0.9683364	0.5
21.02374	-8.155995	0.96934086	0.41
21.127298	-8.120995	0.9723419	0.18
21.14407	-8.088993	0.9723445	0.5
21.230625	-8.045993	0.97434676	0.45
22.080175	-8.288984	1.0043063	0.23
25.210726	-9.372953	1.1161405	0.25
21.969282	-8.090985	0.9983275	0.44
21.188831	-7.7279935	0.9693774	0.34
21.32661	-7.7409925	0.9743734	0.2
20.974163	-7.5389957	0.96039927	0.26
21.737713	-7.7359886	0.98736566	0.57
22.755266	-8.017979	1.0223196	0.19
20.948824	-7.3089957	0.9574209	0.27
20.929379	-7.2289963	0.9554286	0.43
20.977928	-7.1719956	0.9564329	0.31
21.038706	-7.1559954	0.95843315	0.53
21.608255	-7.27399	0.9784114	0.26
21.077806	-7.0219946	0.9584446	0.25
21.054361	-6.940995	0.9564525	0.52
22.23291	-7.2519846	0.9974022	0.28
21.408468	-6.9099917	0.9674487	0.34
21.502022	-6.8659916	0.97045106	0.42
21.870792	-6.9449883	0.98343724	0.32
21.533346	-6.763991	0.9704599	0.32
22.1479	-6.880986	0.9914384	0.5
22.07745	-6.7829866	0.9884487	0.24
21.780008	-6.6179895	0.9774689	0.25
21.687561	-6.51599	0.9734798	0.45
22.040337	-6.5839877	0.9854677	0.22
21.874887	-6.459989	0.97848177	0.5
22.074444	-6.443987	0.98448	0.35
21.957993	-6.3349886	0.9804919	0.22
22.161547	-6.318987	0.9864901	0.19
21.983103	-6.1939883	0.97950435	0.54
22.188654	-6.176987	0.98650265	0.25
27.551416	-7.6189466	1.1732887	0.13
26.924967	-7.354952	1.1513233	0.38
26.96452	-7.274952	1.1513311	0.25
27.44107	-7.310949	1.1673217	0.41
27.565624	-7.251949	1.1713264	0.27
27.413183	-7.12095	1.1653416	0.32
27.239735	-6.9849524	1.1583575	0.3
27.17151	-6.921953	1.1553646	0.34
27.250063	-6.850953	1.1573709	0.4
27.309614	-6.7749534	1.158378	0.31
27.171165	-6.649955	1.1533922	0.26
27.205719	-6.567955	1.1534001	0.41
27.266273	-6.492955	1.155407	0.18
18.642084	-4.414012	0.8557081	0.49
18.657639	-4.3560114	0.8557123	0.19
27.212156	-6.254957	1.1514314	0.36
27.494707	-6.228956	1.1604311	0.28
27.638258	-6.1699557	1.1654357	0.27
27.715809	-6.095956	1.1674423	0.46
28.048363	-6.076955	1.178441	0.2
27.68914	-5.953957	1.1654568	0.35
27.919693	-5.9119563	1.1724588	0.29
27.76025	-5.787958	1.1664728	0.35
28.589802	-5.866954	1.1944572	0.18
28.179354	-5.6909566	1.1794785	0.41
28.346905	-5.6319566	1.1844829	0.32
28.291458	-5.5289574	1.1824937	0.18
28.141235	-5.4539585	1.1775025	0.33
28.086788	-5.3519597	1.1745131	0.33
28.103342	-5.26396	1.1745216	0.34
28.150892	-5.1809607	1.1755295	0.31
28.128447	-5.0859613	1.174539	0.36
28.423998	-5.0469604	1.1835405	0.3
28.724554	-5.00796	1.193542	0.24
28.44833	-4.9139614	1.1845534	0.38
28.262884	-4.790963	1.1775669	0.23
28.418434	-4.724963	1.1825721	0.33
28.625986	-4.6669626	1.1885763	0.4
28.814539	-4.604963	1.194581	0.3
28.792093	-4.5089636	1.1935906	0.3
28.581873	-4.430965	1.1855997	0.39
28.644423	-4.3479652	1.1876073	0.25
28.651976	-4.256966	1.187616	0.2
28.658533	-4.1669664	1.1876247	0.29
[truncated: 123,048 more rows]
