# Supplementary material for: Density-equalized RANDT scan matching with integrated outlier removal and point density uniformity
Source: PLoS One. 2026 Apr 28;21(4):e0345709. doi: 10.1371/journal.pone.0345709 (PMC13124066; doi:10.1371/journal.pone.0345709)
Supplement: S2 Dataset — Processed LiDAR data converted into CSV format, including spatial coordinates and associated attributes such as intensity values, used for analysis in this study. (ZIP) [file pone.0345709.s002.zip › Velodyne_CSV/000800.csv]

X	Y	Z	Intensity
59.84118	3.8892257	2.2355247	0.0
57.84176	3.9412193	2.1684964	0.0
55.96033	3.9892142	2.1054692	0.0
54.232906	4.036209	2.0464425	0.13
52.50248	4.0722065	1.9884195	0.16
51.130264	4.0462155	1.9424237	0.13
50.50384	4.156196	1.9213741	0.29
50.517418	4.317165	1.9223058	0.29
50.510994	4.476135	1.9222379	0.3
50.50457	4.6361036	1.923169	0.3
50.51515	4.797073	1.9230995	0.3
50.523724	4.958042	1.9240297	0.3
50.449516	5.0310283	1.9219973	0.29
50.54409	5.2009954	1.9259236	0.3
50.533672	5.359965	1.9258535	0.29
50.53225	5.5209336	1.9267823	0.34
50.543827	5.682903	1.9277102	0.26
50.636406	5.8548694	1.9306341	0.19
50.719986	6.0258365	1.934558	0.36
50.706776	6.1048217	1.9345223	0.21
35.164307	4.33823	1.4061733	0.41
34.66088	4.3872247	1.3891445	0.29
33.978455	4.4082255	1.3661262	0.31
33.34003	4.432226	1.3451066	0.28
32.679607	4.448228	1.3230902	0.19
32.45718	4.5222173	1.3160514	0.53
32.257965	4.5462146	1.309037	0.2
30.98154	4.4642396	1.2660578	0.34
30.456114	4.4862404	1.249039	0.28
29.959688	4.509241	1.2320195	0.29
29.909267	4.597227	1.2309752	0.55
28.965837	4.5452447	1.1989847	0.15
28.475626	4.5132546	1.182992	0.42
28.056198	4.5372553	1.1689721	0.34
27.587774	4.550258	1.1529565	0.22
27.334347	4.597254	1.1449275	0.35
27.330921	4.68524	1.1458824	0.53
27.162504	4.7432323	1.139849	0.3
25.948069	4.6152678	1.0988889	0.36
25.566856	4.588277	1.0858945	0.31
25.202433	4.604279	1.0738776	0.3
24.836004	4.618282	1.0618614	0.29
24.775583	4.6872725	1.0608233	0.39
24.774157	4.76826	1.0607802	0.38
24.687733	4.832252	1.0587437	0.47
23.474302	4.6702943	1.0167986	0.33
23.15909	4.645303	1.0068033	0.35
22.850662	4.658306	0.99678755	0.35
22.54124	4.6683097	0.9857731	0.37
22.258812	4.6833124	0.97675633	0.36
21.965387	4.693316	0.96774185	0.36
21.695961	4.7073193	0.9587256	0.32
21.065746	4.6043453	0.9367627	0.27
21.002317	4.660339	0.93572915	0.5
20.930897	4.7133336	0.9336968	0.3
20.747473	4.7403336	0.9276752	0.29
20.724045	4.804325	0.927638	0.5
20.737621	4.876315	0.92859745	0.32
20.728203	4.942306	0.9285593	0.5
20.750992	4.9823003	0.92953724	0.32
20.732565	5.0472918	0.92949915	0.5
20.747143	5.1202817	0.93045765	0.32
20.722721	5.1832743	0.9304203	0.51
20.741299	5.2572637	0.931378	0.32
20.737873	5.326255	0.9313377	0.5
20.743452	5.397245	0.93229645	0.31
20.729237	5.4292407	0.9322771	0.55
20.738817	5.501231	0.9332352	0.24
20.879396	5.609214	0.9381777	0.43
20.870974	5.6772046	0.9391372	0.51
20.865547	5.7471957	0.93909556	0.39
20.864128	5.8171864	0.940054	0.67
20.856705	5.8861775	0.9400125	0.3
20.872494	5.926172	0.9409894	0.62
20.865072	5.9951625	0.9409478	0.3
20.855654	6.063154	0.9419065	0.51
20.740227	6.1011524	0.937878	0.4
20.737808	6.171143	0.9388356	0.36
20.734388	6.241134	0.9397931	0.38
20.753172	6.2831283	0.9407686	0.41
19.183731	5.8722258	0.88593763	0.52
20.73933	6.4221106	0.94168323	0.34
20.74691	6.496101	0.9426384	0.32
20.743488	6.5670915	0.9425947	0.38
20.737066	6.637083	0.94355136	0.31
20.738651	6.7090735	0.94450706	0.32
20.743437	6.747069	0.9444839	0.32
20.744017	6.8200593	0.94543874	0.32
20.733597	6.8890505	0.94539535	0.42
20.454754	6.939053	0.9373479	0.36
20.746336	7.112022	0.9482571	0.46
19.374094	6.6751213	0.8994483	0.14
19.233671	6.694124	0.89542747	0.46
19.256252	6.770114	0.8973807	0.34
19.241833	6.833107	0.89733976	0.45
19.249407	6.9050984	0.8982943	0.37
19.245989	6.9720902	0.89925134	0.63
19.368572	7.0860724	0.9041865	0.0
19.211517	7.2010646	0.90010196	0.37
19.2751	7.294051	0.90404636	0.17
19.25526	7.426037	0.90495944	0.54
19.261845	7.498028	0.90591323	0.0
19.353212	7.6400075	0.90982735	0.24
19.282797	7.682006	0.90879476	0.0
19.341957	7.8479843	0.91269046	0.27
19.295544	7.89898	0.91165346	0.0
19.347916	8.027964	0.91457254	0.23
19.30149	8.080958	0.91353387	0.39
19.440668	8.28293	0.9204112	0.18
19.285242	8.288937	0.9163947	0.49
19.286823	8.361928	0.91734624	0.32
19.289612	8.399923	0.91732115	0.52
19.295195	8.474915	0.9192716	0.33
19.277777	8.539908	0.9192267	0.57
19.307362	8.625897	0.92117155	0.3
20.810013	9.375745	0.977796	0.39
20.827599	9.462733	0.9787395	0.39
20.83039	9.503729	0.9797123	0.45
20.812971	9.575721	0.98066264	0.37
20.832558	9.664711	0.9826046	0.39
20.831142	9.743701	0.9835515	0.39
20.819725	9.818692	0.98350006	0.46
20.835312	9.906682	0.9854421	0.37
20.830894	9.985674	0.9863884	0.45
20.841692	10.030667	0.9873589	0.38
20.835276	10.108659	0.9883056	0.46
20.840864	10.19265	0.9892492	0.36
20.824446	10.266642	0.9901975	0.45
20.849033	10.360631	0.9921358	0.38
20.840618	10.4386215	0.9930819	0.45
20.834206	10.517613	0.99402744	0.36
20.846	10.564608	0.9949965	0.43
20.854584	10.652598	0.9969371	0.37
20.847172	10.731589	0.99788225	0.46
20.855759	10.819579	0.9998228	0.35
20.853346	10.90157	1.0007662	0.45
20.85193	10.985561	1.0017084	0.38
20.84852	11.067553	1.0026515	0.45
20.868313	11.120545	1.004617	0.36
20.8569	11.199538	1.0055612	0.44
20.872488	11.292527	1.0074986	0.36
20.866077	11.374519	1.0084411	0.43
20.854666	11.453511	1.0093852	0.42
20.865253	11.545501	1.0113225	0.34
20.879051	11.595494	1.0122892	0.44
20.878641	11.681485	1.0132293	0.35
20.872225	11.765477	1.0141702	0.43
20.883816	11.858466	1.0161065	0.36
20.8714	11.939459	1.0170487	0.43
20.87199	12.02745	1.0189872	0.42
20.869583	12.1134405	1.0199267	0.35
20.885378	12.166435	1.0218914	0.43
20.901972	12.264423	1.0238245	0.29
20.891554	12.348416	1.0247642	0.6
21.038158	12.524388	1.0316567	0.0
20.852734	12.503402	1.025651	0.0
57.867435	34.918835	2.477998	0.04
7.864377	4.8449893	0.5205885	0.48
7.7349424	4.800006	0.5156024	0.29
7.599524	4.749023	0.51061994	0.52
7.548091	4.7510295	0.50960934	0.44
7.434663	4.713044	0.50561994	0.36
7.4564567	4.7430415	0.5065996	0.39
7.496031	4.802037	0.5085591	0.34
7.4016037	4.775049	0.505564	0.48
7.398183	4.8060503	0.5065383	0.29
7.3437586	4.8040576	0.50453	0.46
7.2863293	4.8000655	0.50252265	0.4
7.273895	4.826068	0.5034993	0.41
7.2716985	4.8400683	0.5034875	0.43
7.256277	4.8630705	0.50346595	0.32
7.193846	4.855079	0.50146073	0.45
7.1864147	4.8840804	0.5014357	0.34
7.1319814	4.8810887	0.5004278	0.64
7.2205777	4.974077	0.50436884	0.23
7.1923594	4.9720817	0.5033651	0.52
7.1799393	4.9970837	0.50334233	0.41
7.1945066	5.042082	0.50430846	0.31
7.1670823	5.0570865	0.5042909	0.53
7.2696624	5.164073	0.5092235	0.36
7.222239	5.16508	0.5082135	0.33
7.2028265	5.185083	0.50819343	0.43
7.19061	5.1940846	0.5071836	0.38
7.200186	5.236084	0.5081513	0.45
7.323773	5.3610673	0.5140737	0.28
7.1803384	5.292088	0.5091016	0.42
7.175905	5.3250895	0.5100738	0.3
7.139486	5.3330956	0.50905997	0.49
7.1320624	5.3630967	0.509034	0.48
7.1568456	5.4000936	0.5110087	0.36
7.149438	5.4290953	0.51098347	0.35
7.0950074	5.4241033	0.5089765	0.48
7.071583	5.4421077	0.508957	0.37
7.0661583	5.474109	0.50992966	0.37
7.0957384	5.5331054	0.51188743	0.52
7.118528	5.5691023	0.51286274	0.39
7.134105	5.618101	0.5148259	0.32
7.1216836	5.6451035	0.5148012	0.44
7.1872673	5.734094	0.5177421	0.25
7.172845	5.760097	0.5187179	0.46
7.196421	5.817094	0.5196762	0.53
7.226001	5.8790903	0.5226318	0.25
7.21479	5.889092	0.52162135	0.36
30.78451	25.146465	1.5408608	0.3
30.575094	25.137484	1.5348402	0.17
5.8714237	4.8943014	0.46614978	0.29
5.8569975	4.914305	0.4661295	0.28
5.8135657	4.910313	0.46512264	0.32
5.7933517	4.909317	0.46411866	0.5
5.770926	4.9223223	0.46410233	0.25
5.7965	4.97632	0.46606278	0.29
5.6120687	4.8503504	0.4581251	0.56
5.6586556	4.9213448	0.46107617	0.11
5.60421	4.9073553	0.45907477	0.34
5.6177955	4.9503546	0.4610416	0.3
5.661577	5.0053487	0.4630057	0.39
5.4751544	4.8723803	0.45507264	0.24
5.2656994	4.719416	0.44715062	0.41
5.209287	4.698427	0.44515416	0.31
5.117846	4.647444	0.44117436	0.48
5.0084305	4.577464	0.43720612	0.28
5.072999	4.6664557	0.44114628	0.33
4.954782	4.5734763	0.4361953	0.43
4.9513474	4.6004786	0.43617105	0.36
4.9819236	4.658476	0.43812913	0.33
4.907505	4.61849	0.43514377	0.38
4.9430833	4.681487	0.43809888	0.39
4.8606462	4.6345024	0.43511727	0.27
4.8022246	4.608515	0.43312386	0.59
4.8070173	4.627515	0.43310872	0.27
4.7725735	4.625523	0.43210098	0.23
4.702158	4.5865374	0.43011534	0.55
4.7117305	4.6255383	0.43108416	0.36
4.6393027	4.5845532	0.42809954	0.37
4.7138777	4.6875424	0.43203104	0.23
4.6466594	4.6365557	0.43005642	0.5
4.6032434	4.6225653	0.4280564	0.26
4.561822	4.610575	0.42705503	0.55
4.51138	4.590586	0.42505804	0.24
4.4709487	4.5795956	0.424056	0.38
4.4995327	4.6375933	0.42601377	0.25
4.5591226	4.727586	0.42995274	0.38
4.3948956	4.5746155	0.4220383	0.52
4.3434587	4.551627	0.4200433	0.33
4.3750377	4.613624	0.4229985	0.36
4.2806063	4.544644	0.41903085	0.22
4.295177	4.589644	0.41999587	0.29
4.2077613	4.5256624	0.4170257	0.39
4.3135395	4.6536446	0.42194557	0.36
4.3251357	4.694645	0.42391336	0.31
4.1336746	4.5206823	0.41500768	0.29
4.1832657	4.6026764	0.41795105	0.44
4.1708426	4.6186814	0.41793334	0.33
4.164415	4.641685	0.41891137	0.5
4.113978	4.616698	0.41691783	0.3
4.0877624	4.602704	0.41592202	0.29
4.04135	4.579715	0.41392785	0.38
4.048928	4.6177163	0.414897	0.44
4.1014967	4.7077093	0.4188348	0.19
3.9860704	4.606734	0.41388717	0.27
4.010648	4.6647325	0.41584423	0.45
4.000213	4.6837373	0.41582444	0.36
3.969001	4.6627445	0.41483304	0.33
3.9515767	4.6727505	0.41481888	0.32
3.9381618	4.686756	0.41480252	0.45
3.9087348	4.682765	0.41379678	0.34
3.8732884	4.6727743	0.4127943	0.35
3.8678787	4.6957784	0.4127726	0.18
4.120484	5.0287333	0.42756346	0.62
3.7362306	4.5838084	0.4078281	0.27
3.7347963	4.6128116	0.40780234	0.29
3.7193775	4.623818	0.4077878	0.37
3.7069542	4.638823	0.40777072	0.31
3.689529	4.6478295	0.40775725	0.56
3.678096	4.6648355	0.40873873	0.3
3.6606843	4.6728415	0.40772614	0.26
3.600452	4.6138554	0.40575778	0.43
3.573024	4.609864	0.40475225	0.25
3.5505986	4.6118712	0.4037431	0.49
3.5901804	4.692867	0.40668577	0.13
3.5737553	4.7028737	0.40667173	0.55
3.5173154	4.6618876	0.40468866	0.3
3.440891	4.5929065	0.4017231	0.29
3.422684	4.583912	0.4007248	0.39
3.4242558	4.616915	0.40169665	0.24
3.4308271	4.656917	0.40266415	0.57
3.4054053	4.6539254	0.40265822	0.32
3.2589645	4.4889584	0.3947518	0.25
3.261522	4.523961	0.39572218	0.52
3.2173104	4.4789724	0.3937461	0.21
3.1968756	4.48198	0.39373642	0.39
3.1694584	4.473989	0.39273384	0.29
3.1490197	4.476997	0.3927241	0.32
3.149599	4.5080004	0.3936973	0.45
3.1261852	4.5050087	0.39269173	0.31
3.1057582	4.5070167	0.39268282	0.33
3.068539	4.470026	0.39070186	0.18
3.0561125	4.483032	0.39068618	0.37
3.057689	4.5160356	0.39165807	0.29
2.9622462	4.410059	0.3867162	0.27
2.9868407	4.4750576	0.3896685	0.46
2.9834151	4.501062	0.38964474	0.29
2.9631855	4.488068	0.3886488	0.24
2.9267623	4.46508	0.38765565	0.3
3.0163534	4.629064	0.39354593	0.18
2.9689274	4.5900784	0.39156273	0.41
2.9565072	4.603085	0.39254716	0.37
2.968083	4.6530857	0.3935083	0.47
2.8886263	4.566107	0.38955477	0.27
2.859414	4.5371146	0.38856924	0.29
2.865	4.5771174	0.38953683	0.42
2.8445692	4.578126	0.38952863	0.29
2.830156	4.5871325	0.38951573	0.31
2.8127193	4.59314	0.3895043	0.36
2.7902956	4.590149	0.3884988	0.25
2.7648718	4.5821586	0.38849646	0.29
2.7526562	4.579163	0.3874946	0.32
2.743215	4.5981693	0.38847494	0.24
2.7858174	4.6991634	0.39140418	0.42
2.7673895	4.7031717	0.3913942	0.34
2.761956	4.729177	0.3923702	0.49
2.6375089	4.5572085	0.38547137	0.32
2.6230993	4.5652156	0.38545927	0.24
2.7019007	4.7141995	0.39036137	0.46
2.6864698	4.7232075	0.3903482	0.3
2.7440574	4.856199	0.39525655	0.39
2.5735846	4.6012406	0.3854105	0.29
2.5531695	4.599249	0.3844047	0.38
2.544741	4.619255	0.38538465	0.34
2.5153124	4.602266	0.3843882	0.31
2.5231144	4.632266	0.3853657	0.33
2.516684	4.6562715	0.38534307	0.35
2.501254	4.6642795	0.38533068	0.28
2.4988315	4.695284	0.38630375	0.32
2.4774163	4.6912932	0.38629925	0.33
2.4619753	4.7003007	0.38628605	0.36
2.4565647	4.725306	0.38626313	0.33
2.523374	4.866293	0.3921696	0.45
2.507936	4.876301	0.39215574	0.39
2.4505143	4.805318	0.38919413	0.27
2.438066	4.821326	0.3891763	0.26
2.5266702	5.0273094	0.39703733	0.3
2.5682733	5.145304	0.4009547	0.42
2.5400646	5.1103125	0.39897367	0.45
2.394587	4.8703504	0.39012	0.45
2.3671594	4.855361	0.38912252	0.23
2.335717	4.8333726	0.38812932	0.35
2.387333	4.9723654	0.39303333	0.15
2.4699175	5.1793504	0.3998928	0.44
2.4134912	5.1063676	0.39693278	0.34
2.2562304	4.8094068	0.3861202	0.29
2.2448156	4.8244133	0.3861037	0.24
2.2063785	4.7854266	0.38412172	0.54
2.2169635	4.8464284	0.3860755	0.25
2.2165344	4.886434	0.38804257	0.24
2.2021224	4.8954415	0.38803	0.27
2.1546788	4.836457	0.385061	0.29
2.1324391	4.811465	0.38407332	0.3
2.1400294	4.867468	0.38603038	0.3
2.2526588	5.1514454	0.39584	0.35
2.2412338	5.170453	0.3968207	0.39
2.219797	5.1684623	0.39581484	0.32
2.197366	5.1634727	0.39581105	0.35
2.1799557	5.167481	0.39580178	0.34
2.1727355	5.174485	0.39579365	0.34
2.1483138	5.1634955	0.394794	0.38
2.1338823	5.1765037	0.39477855	0.35
2.1094568	5.1655145	0.39477885	0.36
2.0920339	5.170523	0.39476877	0.35
2.0715992	5.169533	0.39376247	0.36
2.051173	5.167542	0.39375696	0.36
2.04095	5.167547	0.39375338	0.36
2.023543	5.170556	0.39374495	0.32
2.0040994	5.172566	0.3937366	0.39
1.9816866	5.1635756	0.39273596	0.35
1.96825	5.1795835	0.3927186	0.34
1.944821	5.169595	0.3927184	0.33
1.9213887	5.159605	0.39171818	0.32
1.9161958	5.168608	0.39170927	0.33
1.8987659	5.1736174	0.39169928	0.35
1.8833381	5.1836267	0.39268604	0.39
1.8599004	5.1736374	0.3916858	0.31
1.8414891	5.1736465	0.39167947	0.33
1.8220617	5.172656	0.39067352	0.32
1.8118405	5.1716614	0.39067078	0.33
1.793418	5.172671	0.39066362	0.33
1.772982	5.169681	0.39065892	0.33
1.76256	5.1926885	0.39063734	0.39
1.7321296	5.160701	0.38965186	0.3
1.7166988	5.17071	0.38963875	0.33
1.7002776	5.176719	0.38962844	0.34
1.6890616	5.171725	0.38962847	0.32
1.6726401	5.177734	0.3896182	0.32
1.6532117	5.1757436	0.38961306	0.34
1.6267749	5.1537557	0.38862103	0.33
1.5272937	4.9167852	0.37977016	0.41
1.5078877	4.908795	0.3787695	0.32
1.4874549	4.9008055	0.37876844	0.17
1.4672304	4.8668127	0.3777876	0.31
1.461814	4.9028196	0.37875777	0.49
1.435377	4.8758316	0.37776923	0.16
1.5089934	5.160819	0.38757542	0.25
1.5055897	5.2058253	0.38853976	0.5
1.3390594	4.7358713	0.37184283	0.26
1.3736662	4.900869	0.3777281	0.27
1.3144314	4.7358856	0.3718339	0.3
1.2899897	4.7118974	0.3708435	0.34
1.244541	4.6169133	0.36690006	0.3
1.236128	4.641921	0.3678777	0.27
1.2297103	4.674928	0.36885002	0.24
1.1872648	4.5859447	0.36590272	0.3
1.1718392	4.587954	0.36589548	0.32
1.1666255	4.597958	0.3658859	0.29
1.1502031	4.5959673	0.3658814	0.3
1.1317768	4.5869775	0.36488152	0.22
1.1223437	4.6119857	0.36585897	0.31
1.0999084	4.588997	0.3648683	0.21
1.0864913	4.597006	0.36485732	0.26
1.0680665	4.5870166	0.36485818	0.29
1.057839	4.5800214	0.36385974	0.31
1.0324209	4.5410337	0.36288	0.25
1.0530158	4.6820345	0.36778092	0.28
1.0425748	4.7070436	0.3687584	0.36
1.0131582	4.651056	0.36579004	0.35
0.9967046	4.653066	0.36578265	0.3
1.0075201	4.7270665	0.36873105	0.34
0.9900971	4.721077	0.3687294	0.37
0.95565873	4.644091	0.36577478	0.24
0.9091975	4.516108	0.3608538	0.24
0.9097927	4.5831137	0.362804	0.33
0.8993541	4.608123	0.36378163	0.29
0.88792855	4.627132	0.36476347	0.38
0.88371897	4.6431355	0.36475012	0.39
0.8622883	4.6171465	0.36376184	0.17
0.83285326	4.55316	0.36179882	0.34
0.8224194	4.5781693	0.36277664	0.35
0.81399995	4.6111774	0.36374933	0.36
0.79957575	4.616187	0.3637406	0.34
0.78714675	4.6321964	0.36372453	0.32
0.7799383	4.634201	0.36372057	0.33
0.7665114	4.6452107	0.36370787	0.34
0.7500872	4.6402206	0.36370587	0.34
0.7326545	4.631232	0.36370647	0.25
0.71321446	4.6122427	0.36271363	0.3
0.70882356	4.6662498	0.36467287	0.41
0.6873708	4.638262	0.3636859	0.24
0.69618434	4.727263	0.3666244	0.36
0.68674713	4.766272	0.36759305	0.29
0.6493094	4.640287	0.3636716	0.3
0.62187946	4.5682993	0.36071432	0.29
0.6344771	4.734304	0.36659893	0.31
0.5950113	4.5933194	0.3616872	0.33
0.5925987	4.6723266	0.36362967	0.24
0.5873828	4.689331	0.36461577	0.29
0.5749577	4.7093406	0.3645974	0.31
0.5595386	4.708351	0.36459312	0.32
0.5411154	4.6873617	0.3636021	0.2
0.52067524	4.655373	0.36261824	0.42
0.5102397	4.693383	0.36458787	0.25
0.4948206	4.6913934	0.3635843	0.26
0.4896144	4.708398	0.36457062	0.46
0.4721832	4.6944084	0.36357495	0.26
0.4547604	4.67742	0.36358142	0.3
0.44333658	4.7084293	0.36455595	0.4
0.42691183	4.69944	0.36355713	0.29
0.4124829	4.708451	0.3645463	0.32
0.4072648	4.7314553	0.36452854	0.21
0.38383123	4.662467	0.36256957	0.28
0.36939332	4.6734776	0.36255738	0.4
0.35497236	4.679488	0.3625487	0.36
0.3605797	4.8724957	0.36941606	0.29
0.34514633	4.8795066	0.36940664	0.36
0.32872054	4.8735175	0.369406	0.3
0.29145455	4.5815268	0.35959724	0.23
0.28203377	4.639537	0.36155412	0.39
0.2686119	4.6565466	0.36153826	0.22
0.27322614	4.8735557	0.36938995	0.33
0.23874502	4.667569	0.36252168	0.36
0.2203325	4.6195793	0.36054918	0.3
0.20489104	4.6205907	0.36054388	0.27
0.19868918	4.6325955	0.3605338	0.35
0.18526408	4.6546063	0.36151475	0.36
0.1728502	4.6876163	0.36248857	0.29
0.16143075	4.742627	0.36444774	0.3
0.14600371	4.741638	0.36444405	0.25
0.1315657	4.76465	0.36542434	0.33
0.11916069	4.8056602	0.3663931	0.38
0.10390246	4.6936665	0.36246473	0.22
0.08446458	4.6156764	0.35951203	0.37
0.07105182	4.6376877	0.3604933	0.34
0.056632504	4.6446986	0.3604845	0.29
0.04119701	4.6417093	0.36048222	0.27
0.026772954	4.654721	0.36146948	0.27
0.011337076	4.6517315	0.3604672	0.32
0.0041289595	4.6557374	0.36146256	0.32
-0.012312359	4.6247487	0.3604788	0.2
-0.02674324	4.6487594	0.36045882	0.36
-0.042172384	4.6337705	0.36046463	0.31
-0.0565988	4.6597824	0.36144346	0.38
-0.069995776	4.694793	0.36241663	0.36
-0.084430814	4.7708063	0.36436245	0.26
-0.09163073	4.7708116	0.3643606	0.3
-0.10908959	4.6558204	0.36043227	0.3
-0.12452773	4.649832	0.36043224	0.31
-0.13893883	4.6638436	0.3614193	0.33
-0.15437739	4.6598554	0.36141798	0.33
-0.16878825	4.6528654	0.36041892	0.31
-0.1770182	4.6788726	0.36139977	0.36
-0.19141835	4.708884	0.3623765	0.28
-0.206862	4.6828947	0.36138976	0.21
-0.22327605	4.79691	0.3653112	0.16
-0.24258748	5.2099323	0.37903726	0.31
-0.25902084	5.185944	0.3780495	0.61
-0.27546927	5.145955	0.37707213	0.43
-0.2757965	4.7039475	0.36235946	0.3
-0.29415727	4.8899646	0.3682345	0.26
-0.31158566	4.9379783	0.37019953	0.23
-0.32802206	4.942991	0.37019277	0.31
-0.34243232	4.921001	0.36920395	0.27
-0.35984868	4.9660144	0.37117124	0.16
-0.38421872	5.190036	0.3790219	0.43
-0.39345342	5.191043	0.3790195	0.41
-0.40986466	5.1970544	0.37901253	0.35
-0.42628488	5.1960664	0.3790101	0.43
-0.44373286	5.1940794	0.37900817	0.36
-0.46116015	5.2050924	0.37899792	0.43
-0.476567	5.1961036	0.37900093	0.35
-0.49401328	5.195117	0.37899846	0.43
-0.50322324	5.2091236	0.37898788	0.41
-0.5196423	5.2081356	0.37898567	0.41
-0.53608894	5.1931486	0.37899238	0.41
-0.55350643	5.206161	0.37898114	0.35
-0.56892496	5.193173	0.37898684	0.43
-0.58636224	5.1961856	0.37898204	0.35
-0.60377514	5.2091994	0.37997097	0.45
-0.6119903	5.206206	0.37997153	0.42
-0.6294301	5.2072186	0.37996814	0.36
-0.6458667	5.1992307	0.3789706	0.47
-0.66229606	5.1942434	0.3789712	0.32
-0.6777213	5.1812553	0.378977	0.38
-0.6961467	5.1972685	0.37896416	0.38
-0.7135625	5.2062826	0.37995592	0.38
-0.72179013	5.1992893	0.37995914	0.4
-0.73920774	5.207302	0.3799516	0.39
-0.7556495	5.198315	0.3799549	0.41
-0.7730654	5.206328	0.37994745	0.41
-0.78948575	5.204341	0.37994647	0.39
-0.80691236	5.208354	0.3799416	0.39
-0.8233491	5.201367	0.37994382	0.41
-0.8325647	5.2063737	0.3799395	0.39
-0.84897774	5.2063866	0.37993738	0.39
-0.86441445	5.192399	0.37994415	0.4
-0.88385427	5.2064133	0.37993306	0.38
-0.9012729	5.211427	0.38092783	0.39
-0.916697	5.201439	0.37993222	0.39
-0.9341262	5.203453	0.38092896	0.39
-0.9433379	5.20846	0.3809248	0.41
-0.9597806	5.2004733	0.38092792	0.45
-0.9801914	5.2254887	0.38191023	0.31
-0.99760896	5.2295017	0.38190594	0.43
-1.0110508	5.2035127	0.3809206	0.39
-1.0304717	5.2185283	0.38190937	0.33
-1.0376987	5.207534	0.38091543	0.43
-1.0551196	5.210547	0.3809119	0.38
-1.0735373	5.219562	0.3819046	0.41
-1.0909697	5.2195754	0.38190302	0.41
-1.1084156	5.2165895	0.3819033	0.39
-1.1248361	5.2136025	0.38190374	0.39
-1.1402602	5.2046156	0.38190794	0.39
-1.151486	5.2156234	0.38190028	0.4
-1.169887	5.2266383	0.38289207	0.34
-1.1883163	5.2316527	0.3828876	0.43
-1.2037711	5.216665	0.38189563	0.41
-1.2221886	5.2236795	0.38289005	0.41
-1.2406102	5.229694	0.38288513	0.36
-1.2520573	5.1977043	0.3819039	0.56
-1.229303	5.044694	0.37699857	0.31
-1.2437518	5.029706	0.37600663	0.29
-1.2611654	5.0347204	0.3770024	0.4
-1.274602	5.0177317	0.3760118	0.29
-1.2870381	4.9967437	0.37602368	0.29
-1.2984816	4.9707546	0.37503868	0.42
-1.3119082	4.956766	0.3740463	0.3
-1.3091248	4.908767	0.37307546	0.27
-1.323565	4.89778	0.37308118	0.35
-1.3290112	4.848787	0.37111032	0.31
-1.3434443	4.8398	0.37111485	0.32
-1.3528776	4.8108096	0.3701317	0.3
-1.3723078	4.8228245	0.37012342	0.3
-1.3897287	4.8278394	0.3711195	0.34
-1.3929458	4.807843	0.3701313	0.38
-1.4093816	4.806857	0.37013108	0.33
-1.4258101	4.806871	0.3701303	0.36
-1.4452465	4.816887	0.3711235	0.35
-1.480654	4.8899117	0.37407845	0.36
-1.4571129	4.7379026	0.3681702	0.3
-1.449356	4.675901	0.36620745	0.22
-1.5346984	4.9369526	0.37504873	0.29
-1.560125	4.966972	0.3770302	0.41
-1.4956307	4.669941	0.36620918	0.3
-1.5130619	4.673956	0.36720622	0.26
-1.5474873	4.73698	0.3691678	0.2
-1.5658896	4.7469954	0.3701614	0.37
-1.5561453	4.680992	0.36720085	0.26
-1.6125079	4.8230276	0.37211543	0.45
-1.6379545	4.8490477	0.37409973	0.21
-1.6034261	4.676034	0.36820292	0.35
-1.6258597	4.6950507	0.3681914	0.34
-1.6412685	4.694065	0.36919183	0.32
-1.6377121	4.6290674	0.36623034	0.29
-1.6459284	4.6290746	0.36623025	0.29
-1.6733696	4.6620955	0.3682106	0.36
-1.685795	4.650108	0.3682177	0.33
-1.6912377	4.6151156	0.3662384	0.29
-1.7116593	4.6281323	0.36723077	0.39
-1.7150905	4.5891395	0.36625382	0.23
-1.8604058	4.9812255	0.38002408	0.44
-1.8486443	4.9182215	0.3780613	0.29
-1.770145	4.632183	0.36822906	0.33
-1.8255591	4.7452197	0.37216341	0.25
-1.7940174	4.604207	0.367246	0.29
-1.8124396	4.6102233	0.36824292	0.36
-1.842864	4.6492453	0.36922073	0.44
-1.8662866	4.6682634	0.37021026	0.23
-1.8924794	4.7192807	0.3721811	0.36
-1.9029369	4.698292	0.37119395	0.31
-1.9223504	4.706309	0.37219006	0.36
-1.9327822	4.688319	0.37120122	0.29
-1.9542056	4.7003374	0.37219515	0.36
-2.0055902	4.79437	0.37514234	0.32
-2.106955	5.0174327	0.3840163	0.28
-2.0022695	4.714378	0.3731896	0.41
-2.005715	4.6773853	0.3722117	0.23
-2.042119	4.728411	0.37418386	0.25
-2.079548	4.778438	0.37615687	0.49
-2.104969	4.7984576	0.3771469	0.22
-2.094413	4.727457	0.37418827	0.39
-2.1078312	4.71847	0.37419468	0.29
-2.1570344	4.817501	0.37814	0.28
-2.1864483	4.8465223	0.37912536	0.43
-2.207866	4.8555403	0.38012207	0.32
-2.220289	4.842553	0.38013107	0.29
-2.2397382	4.84357	0.38013244	0.28
-2.2641497	4.8595896	0.38112545	0.31
-2.262593	4.8125944	0.37915337	0.27
-2.269815	4.807601	0.37915716	0.23
-2.2902443	4.8126183	0.37915644	0.34
-2.2956958	4.781628	0.3791756	0.36
-2.3260841	4.81265	0.38016063	0.39
-2.335538	4.7906613	0.37917495	0.32
-2.3559618	4.795679	0.3801745	0.35
-2.3002222	4.6496515	0.37525487	0.31
-2.3266463	4.6686716	0.37524676	0.23
-2.369058	4.722702	0.37821987	0.28
-2.393489	4.735721	0.3782153	0.27
-2.389937	4.687726	0.37724355	0.31
-2.3943787	4.657734	0.3762621	0.27
-2.4098	4.6527486	0.37626722	0.27
-2.4619825	4.744781	0.38021955	0.37
-2.4574409	4.694785	0.3782489	0.31
-2.4708676	4.6847987	0.3782569	0.35
-2.4942856	4.6958184	0.37925383	0.31
-2.4807463	4.6288166	0.376292	0.18
-2.5131633	4.657841	0.37827966	0.31
-2.5165954	4.6278496	0.3772982	0.3
-2.5248106	4.625857	0.3773007	0.36
-2.5682242	4.6758876	0.3792778	0.3
-2.6096404	4.720917	0.38125774	0.32
-2.6620362	4.7879534	0.38422647	0.45
-2.658496	4.741957	0.3822538	0.24
-2.6619158	4.7129664	0.382272	0.28
-2.6793556	4.7089825	0.3822777	0.32
-2.68659	4.70299	0.3822827	0.27
-2.7009974	4.6960044	0.3822897	0.28
-2.8183737	4.881077	0.38920012	0.43
-2.828797	4.8640895	0.38921273	0.2
-2.849224	4.8651075	0.38921642	0.27
-2.8336773	4.799105	0.38725367	0.38
-2.8411293	4.775116	0.38627	0.26
-2.857334	4.7871284	0.38726613	0.37
-2.858768	4.754136	0.3862867	0.3
-2.8772042	4.7511525	0.3862926	0.35
-2.8996382	4.7551727	0.3872952	0.43
-2.911071	4.7401853	0.386307	0.36
-2.931484	4.7422037	0.3873105	0.4
-2.9759061	4.784236	0.38929498	0.37
-3.0600636	4.914287	0.39423454	0.35
-3.025528	4.818274	0.39028585	0.19
-3.0589628	4.8393006	0.39228106	0.4
-3.0424206	4.775297	0.3893168	0.25
-3.034859	4.7282996	0.38834414	0.32
-3.0562844	4.7303185	0.3883483	0.29
-3.0607386	4.7023287	0.38836688	0.27
-3.0609512	4.6863317	0.38737693	0.29
-3.0933719	4.706357	0.38837287	0.41
-3.1807694	4.8154144	0.39332783	0.36
-3.1881907	4.794425	0.3923431	0.22
-3.2106204	4.796445	0.393348	0.41
-3.159094	4.6794224	0.38940746	0.26
-3.186529	4.689445	0.38940877	0.42
-3.2267172	4.737471	0.39138982	0.25
-3.2941196	4.810518	0.3953629	0.29
-3.3105385	4.803534	0.39537215	0.35
-3.3040001	4.758537	0.39339885	0.25
-3.3693893	4.8275824	0.39737442	0.45
-3.3418484	4.751573	0.39441463	0.31
-3.3590572	4.761586	0.39441347	0.34
-3.3835003	4.764608	0.39541903	0.3
-3.4019165	4.760626	0.3954273	0.37
-3.4493356	4.7986608	0.39741778	0.36
-3.5027418	4.8456984	0.39940456	0.29
-3.4942036	4.7987013	0.3984322	0.27
-3.5416033	4.8367357	0.40042305	0.29
-3.573815	4.8667583	0.40141428	0.56
-3.561272	4.814759	0.40044388	0.28
-3.6016874	4.8407893	0.40144056	0.45
-3.6031187	4.8107967	0.4004606	0.22
-3.625554	4.809818	0.40146896	0.33
-3.6469831	4.8078375	0.4014777	0.48
-3.7533572	4.925907	0.40643755	0.25
-3.7355814	4.8849006	0.4054583	0.36
-3.7460284	4.865915	0.40547457	0.38
-3.7834396	4.8859434	0.40647486	0.32
-3.773905	4.8389454	0.40450254	0.37
-3.8033164	4.84797	0.4055074	0.39
-3.8187463	4.836986	0.40552044	0.3
-3.8131971	4.7969904	0.40454498	0.31
-3.812419	4.7799945	0.404556	0.31
-3.8528302	4.8030252	0.40555593	0.36
-3.8762794	4.801047	0.40556622	0.4
-3.8687167	4.76005	0.40459076	0.27
-3.8891544	4.7550693	0.404602	0.54
-4.1604304	5.078239	0.41949096	0.29
-4.113908	4.9842186	0.41553625	0.27
-4.08415	4.9292045	0.4135617	0.29
-3.9476807	4.721132	0.40564796	0.32
-4.0610394	4.836206	0.41061568	0.43
-4.0255094	4.759192	0.4076536	0.4
-4.084914	4.803236	0.41064802	0.26
-4.13034	4.8282704	0.41164976	0.26
-4.158766	4.832296	0.412659	0.55
-4.2249393	4.8993387	0.41564083	0.23
-4.276361	4.9303775	0.41764143	0.34
-4.3277745	4.9614162	0.4196422	0.48
-4.422159	5.044481	0.42362568	0.27
-4.517557	5.126546	0.42761058	0.29
-4.5829697	5.171594	0.43060836	0.27
-4.5831866	5.1555977	0.42961982	0.45
-4.6036205	5.146619	0.43063554	0.3
-6.069178	6.8455105	0.5051039	0.27
-6.0976152	6.834538	0.5061268	0.55
-6.2429733	6.960634	0.51210654	0.39
-6.300389	6.982678	0.51411974	0.34
-6.007015	6.6005096	0.49825683	0.54
-6.0642114	6.644549	0.5002532	0.34
-6.1895914	6.7446337	0.5052429	0.18
-6.047123	6.540557	0.49732327	0.52
-6.1115327	6.5716047	0.49933362	0.28
-6.0779977	6.4925942	0.49737614	0.51
-6.133419	6.5126367	0.49839038	0.18
-6.139861	6.4786506	0.49841988	0.48
-6.2999887	6.634752	0.50538623	0.4
-6.3753986	6.6748075	0.5083963	0.45
-6.372849	6.629816	0.50742984	0.3
-6.408271	6.626846	0.5074516	0.49
-6.529665	6.7139297	0.51245105	0.25
-6.26126	6.3857746	0.4985578	0.57
-6.3196707	6.40782	0.50057304	0.36
-6.351885	6.4208446	0.5015809	0.38
-6.359333	6.3878584	0.50061077	0.44
-5.8280807	5.79254	0.47377813	0.31
-5.8684974	5.798574	0.47479576	0.32
-5.911921	5.80661	0.47681364	0.38
-5.9023685	5.7606125	0.474844	0.5
-5.971781	5.794666	0.47785646	0.27
-5.9839993	5.7886777	0.47786802	0.47
-7.0478635	6.825346	0.52766013	0.21
-7.1082854	6.842394	0.52968216	0.34
-7.1537013	6.8454313	0.53070676	0.36
-7.181137	6.8294587	0.53073615	0.34
-7.241558	6.845506	0.53275937	0.39
-7.272766	6.854531	0.53377086	0.36
-7.3291936	6.8655763	0.5357961	0.4
-7.349628	6.8425994	0.5358274	0.16
-5.8508744	5.356672	0.46413082	0.2
-5.837317	5.3106728	0.46315923	0.55
-5.8657546	5.3036995	0.46318135	0.22
-5.8572106	5.2617035	0.4622096	0.45
-5.8524337	5.2407055	0.46222347	0.38
-5.868861	5.223725	0.46224666	0.49
-5.868314	5.1897335	0.46127337	0.21
-5.8777537	5.1657476	0.46029812	0.46
-5.900186	5.153772	0.4613211	0.27
-7.809667	6.862985	0.5470983	0.44
-5.974274	5.138841	0.46237773	0.34
-5.984712	5.115857	0.4624026	0.45
-5.983161	5.0818653	0.46142915	0.52
-5.978605	5.0458717	0.46045554	0.26
-8.048028	6.837195	0.55327475	0.35
-8.095457	6.835236	0.55430764	0.37
-8.141885	6.832276	0.5553408	0.39
-8.178089	6.842304	0.55635613	0.32
-8.231519	6.8443484	0.5573899	0.37
-8.286942	6.8483953	0.55942345	0.36
-8.333369	6.8444357	0.560458	0.33
-8.380801	6.8404765	0.56149346	0.3
-8.409242	6.8205056	0.5615302	0.35
-8.432682	6.7965317	0.5615671	0.4
-8.459893	6.797555	0.56258476	0.28
-8.49732	6.78559	0.5636209	0.32
-8.538758	6.7756276	0.56465816	0.45
-8.589192	6.7726717	0.56569546	0.28
-8.633618	6.7657113	0.5667324	0.55
-8.697035	6.773763	0.5687693	0.36
-8.750464	6.7728086	0.56980735	0.35
-8.7846775	6.7778363	0.57082677	0.53
-8.848095	6.7848887	0.57286495	0.34
-8.89952	6.781933	0.57390386	0.36
-8.935962	6.7659683	0.574944	0.5
-9.000386	6.772022	0.5769843	0.32
-9.060808	6.7750716	0.5780246	0.38
-9.101025	6.7831044	0.580046	0.57
-9.16544	6.789157	0.58108664	0.25
-9.205879	6.775195	0.58212864	0.64
-9.267294	6.7782474	0.58417016	0.41
-9.3257265	6.7772975	0.5862134	0.29
-9.3791485	6.7733436	0.587256	0.24
-9.161706	6.5672135	0.5772884	0.38
-9.495781	6.792437	0.59032357	0.39
-9.553213	6.789487	0.59236854	0.35
-9.611638	6.7875366	0.5934135	0.35
-9.669063	6.784587	0.59545875	0.54
-9.736492	6.7876434	0.59750605	0.34
-9.796921	6.7856946	0.59855294	0.6
-9.851355	6.7787437	0.60060024	0.32
-9.899556	6.7907805	0.601625	0.46
-9.938986	6.773819	0.60267085	0.29
-10.028413	6.7898903	0.6057231	0.51
-10.090837	6.7879443	0.60777223	0.44
-10.17825	6.803014	0.6098242	0.27
-10.232675	6.7950625	0.61187345	0.48
-10.309108	6.800126	0.61392707	0.3
-10.336318	6.79615	0.6149518	0.51
-10.422736	6.80822	0.61700666	0.3
-10.478166	6.79927	0.61905813	0.46
-10.571589	6.814344	0.62111586	0.31
-10.6330185	6.808398	0.6231694	0.59
-10.668454	6.7854347	0.62421966	0.25
-10.675684	6.766445	0.62324405	0.47
-10.813077	6.80955	0.62830913	0.48
-10.897501	6.81662	0.6313686	0.34
-10.967927	6.81468	0.633426	0.45
-11.047352	6.8177466	0.6354859	0.43
-11.104794	6.805798	0.63654345	0.44
-11.178215	6.80486	0.63860285	0.41
-11.235418	6.816905	0.64063644	0.44
-11.317835	6.8209743	0.64369833	0.27
-11.386275	6.814033	0.6447603	0.53
-11.093844	6.58785	0.6327543	0.33
-11.104294	6.54787	0.6328033	0.32
-11.620548	6.812232	0.6519513	0.53
-11.187173	6.5049524	0.633914	0.26
-11.270371	6.5310154	0.63695484	0.52
-11.850603	6.827422	0.65912306	0.48
-11.857058	6.7824397	0.6581748	0.3
-11.68658	6.6343384	0.65118825	0.46
-12.067897	6.806611	0.665323	0.32
-11.798457	6.6024423	0.6543134	0.46
-12.26774	6.821775	0.6714724	0.32
-12.36193	6.850846	0.6745201	0.71
-12.437356	6.843911	0.6765901	0.82
-12.403835	6.7739034	0.67463595	0.33
-12.6242075	6.8470683	0.68274283	0.29
-12.700643	6.838135	0.68481636	0.53
-12.261262	6.5468483	0.6667568	0.24
-12.294476	6.540878	0.6677911	0.57
-12.576831	6.645086	0.67791784	0.27
-12.614278	6.6151266	0.6789815	0.45
-12.857649	6.6953077	0.6871016	0.16
-12.925083	6.680369	0.68917495	0.61
-13.164457	6.7555485	0.69729763	0.3
-13.43182	6.843748	0.7074305	0.49
-13.203133	6.698598	0.69839245	0.23
-13.221586	6.656626	0.69845396	0.62
-13.555935	6.7758713	0.70961106	0.33
-13.48142	6.6858354	0.70664555	0.41
-13.889734	6.840133	0.7208288	0.25
-13.5473175	6.6149116	0.7077805	0.46
-13.623752	6.60098	0.7098621	0.4
-13.780924	6.6530957	0.714941	0.37
-13.811377	6.6151333	0.7160097	0.46
-13.815834	6.565151	0.7150691	0.34
-13.9002695	6.553225	0.7171563	0.45
-14.696472	6.880797	0.7464876	0.38
-14.779906	6.864872	0.7495791	0.44
-14.525214	6.7177014	0.7395206	0.25
-14.488691	6.6456923	0.73756963	0.65
-14.666098	6.6738315	0.7426946	0.37
-14.767527	6.665919	0.7457935	0.39
-14.719004	6.5889015	0.7438381	0.23
-14.749458	6.547939	0.7439119	0.53
-14.846891	6.5370235	0.74701124	0.34
-15.173022	6.6552615	0.75916684	0.6
-15.408415	6.7034445	0.767322	0.21
-15.3179035	6.607397	0.7633518	0.34
-15.41034	6.591479	0.7654532	0.57
-16.279537	6.91111	0.7968648	0.37
-16.410963	6.9082203	0.800987	0.33
-16.554386	6.90934	0.8061156	0.45
-16.68781	6.905452	0.8102413	0.34
-16.816002	6.9295516	0.8143294	0.41
-16.947435	6.9226627	0.8184572	0.43
-17.139845	6.9408183	0.8256113	0.19
-17.202291	6.90488	0.82671106	0.47
-17.220758	6.849912	0.82679343	0.4
-17.220228	6.787929	0.82586694	0.42
-17.212458	6.754932	0.8248993	0.43
-17.218924	6.6959553	0.8249759	0.45
-17.223394	6.6359763	0.824052	0.45
-17.227856	6.576998	0.8241271	0.46
-17.225327	6.5150146	0.82319957	0.45
-17.222795	6.4530306	0.8222722	0.45
-17.229267	6.394053	0.8213496	0.44
-17.222494	6.3620577	0.82138216	0.43
-17.142984	6.2720184	0.81741786	0.45
-17.215437	6.238089	0.8195265	0.43
-17.237898	6.1861234	0.8196109	0.46
-17.216373	6.1181264	0.818674	0.55
-17.210835	6.05714	0.8177437	0.37
-17.20807	6.0261464	0.8167792	0.48
-17.21354	5.9681697	0.81685567	0.38
-17.206009	5.906182	0.81592506	0.49
-17.221472	5.8522115	0.8160063	0.38
-17.217943	5.7912273	0.81507856	0.51
-17.224407	5.7342505	0.8151554	0.4
-17.227877	5.6762705	0.81423086	0.5
-17.231106	5.6482825	0.81426877	0.39
-17.220573	5.5862927	0.81333625	0.52
-17.22904	5.5303164	0.81241435	0.39
-17.227514	5.4703345	0.81248814	0.41
-17.218983	5.4093466	0.8115567	0.55
-17.38141	5.4024835	0.8167195	0.38
-17.55884	5.3986325	0.822893	0.37
-17.714033	5.417755	0.82801646	0.37
-17.937449	5.426937	0.8352176	0.33
-18.174866	5.4381313	0.8434299	0.42
-18.370287	5.4362936	0.84961903	0.41
-18.583712	5.43747	0.8568219	0.41
-18.814133	5.44266	0.86503613	0.41
-19.003561	5.434819	0.8712281	0.3
-18.970804	5.393804	0.8692496	0.56
-19.21822	5.4010067	0.8774783	0.21
-19.41465	5.392173	0.8846791	0.43
-20.66985	5.677122	0.92851925	0.34
-20.695312	5.6161613	0.9286237	0.49
-20.70379	5.549189	0.9287198	0.3
-20.704262	5.4812098	0.9278097	0.54
-20.85647	5.487334	0.9329493	0.31
-20.805954	5.405318	0.9310085	0.58
-21.142365	5.423589	0.9423114	0.24
-21.599743	5.4719524	0.9586925	0.32
-21.954151	5.4902377	0.97001374	0.38
-22.233568	5.4884686	0.9792889	0.36
-22.555984	5.4947324	0.9905956	0.22
-22.659204	5.4828205	0.9937126	0.63
-22.896639	5.4660215	1.0019677	0.24
-23.138073	5.448226	1.0102284	0.31
-24.404305	5.671199	1.0541697	0.33
-24.390793	5.588213	1.0532691	0.5
-24.495258	5.5323157	1.056448	0.25
-24.4995	5.493331	1.0565054	0.5
-24.963894	5.5177045	1.0719298	0.35
-25.598263	5.5762086	1.0944756	0.3
-25.975683	5.574518	1.1068507	0.39
-26.363096	5.573836	1.1202348	0.33
-26.77951	5.576177	1.1346439	0.47
-27.030956	5.5413933	1.1429412	0.24
-27.527113	5.5997825	1.1603522	0.47
-28.003521	5.6071696	1.1758149	0.16
-28.530924	5.6215973	1.1943188	0.33
-29.008335	5.622988	1.2107917	0.32
-29.51475	5.6264014	1.228291	0.32
-30.029158	5.6288214	1.2458001	0.36
-30.562563	5.632256	1.2633275	0.34
-31.097725	5.6816797	1.2827915	0.34
-31.653137	5.6821327	1.3013457	0.32
-32.255543	5.687623	1.3219401	0.31
-32.85695	5.6891136	1.3425397	0.19
-33.33438	5.665511	1.3590516	0.54
-33.998783	5.671051	1.3817095	0.19
-52.248543	8.567093	2.0208519	0.29
-52.21482	8.478088	2.0189478	0.29
-52.23736	8.315153	2.0192082	0.29
-52.237904	8.148199	2.0184531	0.29
-52.239452	7.9812465	2.0176992	0.29
-52.238995	7.8152924	2.0169425	0.29
-52.261536	7.6523557	2.017205	0.29
-52.251087	7.4843946	2.016442	0.29
-52.24036	7.3994093	2.0155566	0.29
-52.247906	7.2344623	2.015808	0.29
-52.253452	7.0695124	2.015058	0.3
-52.266003	6.904569	2.0153155	0.3
-52.283543	6.741629	2.0155756	0.32
-52.253098	6.5716515	2.0137978	0.25
-52.248367	6.4886713	2.0139167	0.39
-52.250916	6.3237195	2.013166	0.21
-52.300453	6.1648045	2.014454	0.0
-53.536858	6.1418147	2.056742	0.0
-55.483185	6.1903825	2.1246433	0.0
-56.80059	6.158461	2.1700287	0.0
-58.775932	6.1870575	2.2389913	0.0
-60.05807	6.2280865	2.2832315	0.0
-62.83034	6.317311	2.3789134	0.0
-65.53563	6.383488	2.4735634	0.0
-67.95396	6.4054437	2.55699	0.0
-68.826454	6.2711883	2.5870829	0.0
-79.627975	7.005746	2.962954	0.0
-79.64158	6.7558255	2.963352	0.0
-79.66489	6.6328773	2.963565	0.0
-76.62142	-8.49548	2.7481706	0.0
-76.1437	-8.68604	2.7324862	0.0
-73.623085	-8.635012	2.6511178	0.0
-71.76332	-8.532534	2.5901186	0.0
-34.190998	-4.300245	1.3535036	0.14
-70.4322	-9.052311	2.5480127	0.09
-70.425476	-9.277245	2.5488167	0.0
-70.44475	-9.506198	2.5505908	0.0
-63.66247	-8.798893	2.32719	0.0
-61.859028	-8.850416	2.2689958	0.0
-60.031452	-8.782951	2.208933	0.1
-59.19181	-8.852252	2.1827338	0.17
-57.680225	-8.814035	2.1333208	0.0
-56.415627	-8.804012	2.0926292	0.07
-18.033148	-2.9324799	0.8242921	0.24
-17.977541	-2.9824164	0.8223019	0.41
-17.995928	-3.0444102	0.8232251	0.44
-17.939325	-3.0943458	0.8212362	0.32
-17.955713	-3.1563382	0.8221617	0.56
-18.310078	-3.2785888	0.83468664	0.23
-18.062489	-3.2943785	0.82592463	0.25
-17.968693	-3.307297	0.82300836	0.52
-17.996084	-3.372298	0.82492036	0.33
-17.973473	-3.42726	0.82389283	0.38
-18.025862	-3.497279	0.82577497	0.55
-17.790274	-3.511081	0.8190028	0.29
-17.671679	-3.5469706	0.815091	0.2
-17.501892	-3.5428312	0.8092681	0.47
-17.508287	-3.6028166	0.81020683	0.29
-17.45068	-3.648753	0.8082237	0.57
-17.232096	-3.6615677	0.80143535	0.18
-17.1345	-3.6984746	0.7985015	0.49
-17.138897	-3.7574587	0.7994435	0.31
-17.129288	-3.8124318	0.7994036	0.46
-17.11749	-3.8394132	0.79939127	0.37
-17.152876	-3.9044194	0.80029655	0.59
-17.429243	-4.025607	0.80990523	0.22
-17.136667	-4.016368	0.8002126	0.29
-17.71199	-4.2087803	0.8204523	0.23
-17.855366	-4.302867	0.82522184	0.33
-17.867754	-4.3658566	0.8261532	0.54
-17.937946	-4.413899	0.82903886	0.33
-19.416145	-4.836983	0.8791511	0.29
-17.924728	-4.5318484	0.8289483	0.31
-17.889126	-4.5838027	0.8289391	0.48
-18.061495	-4.6889105	0.8346702	0.38
-18.176868	-4.779977	0.83947223	0.21
-18.115274	-4.8269095	0.83749455	0.49
-18.139463	-4.8639174	0.8384375	0.36
-18.035868	-4.897821	0.8355143	0.25
-17.926281	-4.9307194	0.83259827	0.59
-17.318762	-4.826249	0.81231236	0.29
-17.061192	-4.8140388	0.80358726	0.32
-17.025593	-4.8629937	0.8035814	0.37
-16.965801	-4.8759394	0.8016316	0.47
-16.895208	-4.914868	0.79967046	0.3
-16.868607	-4.9658284	0.7986539	0.39
-16.920988	-5.038849	0.8015374	0.48
-16.788406	-5.058732	0.79765654	0.38
-16.900787	-5.1517944	0.80146146	0.36
-17.031158	-5.249871	0.8062438	0.49
-16.536835	-5.1874804	0.7908052	0.61
-16.786184	-5.3226433	0.7994339	0.29
-17.415474	-5.5800843	0.8215684	0.43
-16.781977	-5.4396024	0.80033934	0.21
-17.326275	-5.67398	0.8195814	0.46
-16.553808	-5.4843974	0.79353654	0.29
-17.079914	-5.6857715	0.8118254	0.38
-17.048313	-5.7357297	0.8118162	0.39
-10.856817	-3.7302103	0.59987617	0.5
-10.908213	-3.7862327	0.60177475	0.18
-10.904619	-3.8242154	0.60174525	0.5
-10.711073	-3.798061	0.5959651	0.24
-10.649276	-3.7950094	0.5940306	0.55
-10.727681	-3.862051	0.5968925	0.23
-10.652099	-3.8739824	0.5949591	0.59
-10.725494	-3.939021	0.5978279	0.24
-10.628916	-3.9429371	0.59492296	0.62
-10.827288	-4.0540648	0.6016249	0.31
-10.848696	-4.1020656	0.60256183	0.4
-10.642938	-4.045911	0.5958199	0.36
-10.621349	-4.0768814	0.5958153	0.28
-10.659755	-4.1308947	0.5977298	0.54
-10.682159	-4.178896	0.598666	0.4
-10.636575	-4.2008495	0.59769374	0.23
-10.764956	-4.2899265	0.6024869	0.54
-10.5924015	-4.262789	0.5966862	0.34
-16.603321	-6.641075	0.80753356	0.51
-16.54373	-6.6790133	0.8055649	0.3
-10.44046	-4.301645	0.59280837	0.34
-10.771793	-4.4738665	0.60432464	0.6
-10.9401655	-4.582972	0.61106086	0.35
-10.742623	-4.5438166	0.60429585	0.41
-10.738027	-4.5818	0.6052688	0.39
-10.617254	-4.5517063	0.6004175	0.4
-10.604675	-4.5876837	0.6014003	0.48
-10.589079	-4.620658	0.6003888	0.42
-10.580492	-4.6576385	0.6013669	0.35
-10.595897	-4.704635	0.6023121	0.66
-10.782267	-4.8267517	0.6090202	0.16
-10.722684	-4.8416953	0.6070689	0.45
-10.741892	-4.8717012	0.60802454	0.4
-10.731297	-4.9076805	0.6090058	0.56
-16.280342	-7.4345665	0.80723995	0.24
-21.333439	-9.779096	0.9881377	0.57
-21.302832	-9.847052	0.9881181	0.43
-10.660948	-5.042574	0.60796773	0.21
-10.610161	-5.0395317	0.60702235	0.56
-10.567581	-5.0614877	0.6060482	0.36
-10.519003	-5.0804386	0.60408276	0.56
-10.509415	-5.117419	0.6050626	0.33
-10.491826	-5.1503925	0.605054	0.62
-10.517229	-5.204396	0.6059842	0.17
-10.749585	-5.359543	0.6146202	0.52
-10.737785	-5.3745275	0.6146203	0.22
-19.147905	-9.538357	0.9206204	0.54
-19.143293	-9.611333	0.9215703	0.18
-10.393104	-5.3322463	0.6040092	0.38
-10.372521	-5.364218	0.60400486	0.42
-10.363925	-5.401198	0.6039842	0.45
-10.339355	-5.432167	0.6039848	0.68
-10.377544	-5.472187	0.6059136	0.5
-21.486753	-11.241837	1.0128793	0.26
-21.464146	-11.316799	1.0138481	0.14
-18.40444	-9.80167	0.9022076	0.31
-18.515795	-9.934726	0.9069911	0.58
-7.4200177	-4.160069	0.49999896	0.29
-17.54787	-9.568023	0.8742861	0.32
-7.431437	-4.198065	0.500956	0.45
-7.5068264	-4.270106	0.5048204	0.35
-7.428266	-4.2590394	0.501909	0.44
-7.39469	-4.2720046	0.5009324	0.41
-7.387103	-4.298989	0.50191796	0.41
-7.3525376	-4.311953	0.50094235	0.33
-7.316747	-4.3069234	0.49998268	0.55
-7.319163	-4.339913	0.4999533	0.37
-7.3005834	-4.3608885	0.499955	0.45
-7.244013	-4.3598385	0.4980131	0.34
-7.2084403	-4.370804	0.4980402	0.47
-7.0968833	-4.336717	0.4941808	0.31
-7.0750995	-4.339696	0.49320042	0.3
-7.059521	-4.3616743	0.4931983	0.55
-7.011953	-4.364631	0.492244	0.35
-7.0093756	-4.3946176	0.49222228	0.38
-7.016781	-4.4296117	0.49318647	0.32
-6.9742165	-4.4355717	0.49222472	0.44
-6.9556265	-4.4545484	0.4922282	0.42
-6.9668374	-4.477549	0.49219832	0.34
-6.9432626	-4.4945226	0.4922085	0.6
-7.010666	-4.568556	0.49508077	0.36
-7.012072	-4.6005464	0.49605379	0.29
-6.959507	-4.599499	0.49410784	0.51
-7.1058784	-4.7245865	0.5008597	0.4
-7.599142	-5.0739036	0.52008146	0.28
-6.9825444	-4.694487	0.49700877	0.41
-7.491799	-5.0568147	0.51720446	0.43
-7.7881184	-5.285	0.5287233	0.24
-14.375216	-9.647368	0.785589	0.66
-14.307644	-9.669307	0.78464496	0.23
-7.319514	-5.0816536	0.5123608	0.36
-7.22075	-5.032582	0.50849986	0.49
-7.2131805	-5.0625663	0.5094842	0.38
-7.1845946	-5.0765357	0.50850236	0.41
-7.1460238	-5.0844984	0.50753546	0.44
-7.087459	-5.0784492	0.50659984	0.5
-7.068877	-5.0994253	0.5056025	0.39
-7.0323095	-5.108391	0.50563276	0.41
-7.016522	-5.114374	0.50464416	0.42
-6.99995	-5.1373515	0.5046432	0.5
-6.9863634	-5.1613317	0.50463843	0.36
-6.966794	-5.1823072	0.5046421	0.48
-7.0291877	-5.261337	0.50751746	0.36
-7.003609	-5.27731	0.5075312	0.43
-7.0180163	-5.3223076	0.50848186	0.65
-7.347115	-5.580517	0.52194756	0.17
-7.301543	-5.5834756	0.520992	0.53
-7.2759705	-5.601448	0.5210045	0.36
-7.2363963	-5.608411	0.5200398	0.28
-7.390753	-5.7604995	0.5267661	0.32
-7.376166	-5.786479	0.5267615	0.36
-7.23043	-5.6953783	0.5209799	0.46
-7.4317794	-5.886498	0.53062886	0.24
-7.3632116	-5.8714423	0.52871066	0.45
-7.3236346	-5.8784056	0.52774614	0.46
-7.2510896	-5.8613462	0.52483344	0.39
-7.2535057	-5.9013367	0.52580094	0.51
-12.562731	-10.109753	0.7461913	0.27
-11.433811	-9.312003	0.7019531	0.47
-11.389237	-9.33696	0.7009829	0.4
-11.303682	-9.32889	0.69807947	0.5
-11.245108	-9.340838	0.6971333	0.38
-11.166546	-9.336774	0.69521964	0.52
-11.093777	-9.30672	0.6923181	0.46
-11.049208	-9.330678	0.6923486	0.42
-11.083596	-9.418686	0.69525033	0.3
-11.074004	-9.470665	0.69522417	0.5
-11.078406	-9.534655	0.6971748	0.3
-11.065815	-9.584633	0.6981533	0.54
-11.021238	-9.60759	0.69718474	0.24
-10.936476	-9.56553	0.6943042	0.53
-10.924887	-9.6165085	0.695281	0.3
-10.914295	-9.668488	0.6962562	0.48
-10.914701	-9.730474	0.6972127	0.32
-10.897112	-9.776449	0.6971995	0.49
-10.917508	-9.856449	0.7001223	0.32
-10.89692	-9.900421	0.7001138	0.48
-10.928109	-9.9594345	0.7020397	0.33
-10.91252	-10.00841	0.70302254	0.61
-10.89793	-10.058389	0.7040036	0.25
-13.147259	-12.154793	0.8041593	0.41
-13.187639	-12.268802	0.8070386	0.38
-13.319976	-12.46787	0.81476146	0.38
-11.020487	-10.42741	0.714619	0.34
-11.004695	-10.445394	0.7146235	0.41
-10.921138	-10.433328	0.71272105	0.46
-10.865564	-10.44628	0.7117716	0.37
-10.796007	-10.447222	0.7098453	0.39
-10.721447	-10.442162	0.7079284	0.47
-10.668873	-10.457115	0.7069744	0.37
-10.60631	-10.463063	0.70603716	0.5
-9.406108	-9.340308	0.65208626	0.26
-9.361533	-9.3552685	0.6511231	0.45
-9.309963	-9.363223	0.6501723	0.43
-9.245407	-9.359171	0.64924353	0.43
-9.198839	-9.37213	0.64828396	0.43
-9.14427	-9.376084	0.64733905	0.45
-9.091501	-9.353045	0.64541084	0.47
-9.031939	-9.351995	0.64347464	0.57
-8.960386	-9.338939	0.64155936	0.42
-8.941799	-9.377915	0.6425522	0.38
-8.979187	-9.474926	0.6454459	0.37
-8.969595	-9.523909	0.6464223	0.47
-8.9690075	-9.583896	0.64738184	0.38
-8.970202	-9.613891	0.64835995	0.45
-8.980603	-9.684885	0.65030026	0.38
-8.971016	-9.735867	0.6512755	0.46
-8.987417	-9.814864	0.6532041	0.36
-8.983828	-9.87285	0.6551683	0.47
-8.979236	-9.929835	0.6561343	0.37
-8.970645	-9.982818	0.6571073	0.38
-8.987833	-10.031823	0.6590556	0.45
-8.996233	-10.103816	0.66099775	0.3
-8.977653	-10.147791	0.66098756	0.52
-13.393576	-15.079469	0.87694734	0.36
-13.387971	-15.168449	0.8788951	0.36
-13.380365	-15.25543	0.88084644	0.37
-13.407544	-15.33344	0.88376576	0.35
-13.400941	-15.423421	0.8857141	0.39
-13.404328	-15.524408	0.88864446	0.34
-13.409718	-15.6293955	0.89057	0.39
-13.398112	-15.714374	0.8925271	0.38
-13.398507	-15.81536	0.89546084	0.38
-13.402893	-15.920347	0.8983876	0.38
-13.41708	-15.987349	0.9003285	0.37
-13.421467	-16.094336	0.9022541	0.36
-13.4248495	-16.199324	0.90518206	0.38
-13.411251	-16.2873	0.9071397	0.33
-8.455627	-10.4593115	0.65833056	0.27
-8.42705	-10.491282	0.6583393	0.55
-13.407418	-16.596252	0.91494316	0.36
-13.438594	-16.687263	0.91785014	0.35
-13.434982	-16.78925	0.920788	0.31
-7.309134	-9.349574	0.606293	0.28
-7.2775636	-9.370545	0.6063118	0.37
-7.2389884	-9.381512	0.6053448	0.45
-7.1924267	-9.383472	0.60439223	0.46
-7.1508627	-9.3914385	0.6044303	0.46
-7.1210885	-9.384415	0.60346633	0.47
-7.0735283	-9.384377	0.60251606	0.48
-7.026967	-9.385337	0.6015641	0.48
-6.9734054	-9.376295	0.5996263	0.47
-6.9278393	-9.377257	0.5986733	0.61
-6.8832736	-9.379222	0.5987185	0.35
-6.830717	-9.37118	0.5967788	0.51
-6.867901	-9.451196	0.59968555	0.34
-6.866308	-9.510185	0.601647	0.42
-6.8687067	-9.574177	0.6036011	0.36
-6.8621273	-9.629162	0.60457057	0.43
-6.8715234	-9.704157	0.60650986	0.36
-6.8659415	-9.761145	0.6084771	0.44
-6.88513	-9.819149	0.60941774	0.34
-6.874545	-9.869134	0.61139494	0.42
-6.8759446	-9.935123	0.61234885	0.36
-6.8713593	-9.995111	0.61431307	0.5
-6.8897476	-10.086112	0.61723244	0.27
-6.8741655	-10.131092	0.61821836	0.53
-6.9964895	-10.373153	0.62692726	0.19
-9.260136	-13.649468	0.75735253	0.15
-9.23694	-13.79843	0.7602796	0.4
-9.22035	-13.86741	0.76225203	0.25
-3.3906872	-5.3850164	0.42605177	0.24
-3.375129	-5.3989987	0.4260563	0.28
-3.336563	-5.376968	0.42410922	0.54
-3.3367584	-5.393965	0.4250965	0.3
-3.3012025	-5.3769364	0.42414284	0.55
-3.2936294	-5.401923	0.42413166	0.29
-3.2700691	-5.402902	0.4241533	0.48
-3.2624936	-5.4278893	0.42414215	0.35
-3.2549055	-5.451878	0.42513174	0.39
-3.273118	-5.499884	0.42707932	0.57
-3.2545435	-5.507866	0.42709112	0.12
-6.4207644	-10.532675	0.6204209	0.47
-6.40518	-10.580656	0.6214049	0.27
-13.553131	-22.072748	1.0642667	0.3
-13.547505	-22.21773	1.0681802	0.34
-13.548879	-22.376719	1.0730773	0.29
-13.573043	-22.493725	1.0759763	0.29
-13.563419	-22.635706	1.0798962	0.14
-6.1226244	-10.529442	0.6157324	0.41
-6.124024	-10.6054325	0.61767995	0.51
-6.015909	-10.573353	0.61481327	0.55
-5.9783497	-10.586323	0.61484337	0.21
-5.932588	-10.546291	0.61291754	0.48
-5.219545	-9.398877	0.5684234	0.34
-5.179988	-9.398847	0.5684637	0.42
-5.14941	-9.41182	0.568486	0.52
-5.1068587	-9.406787	0.5675326	0.48
-5.073285	-9.41476	0.5665613	0.49
-5.0535097	-9.414744	0.56658137	0.49
-5.021934	-9.425717	0.566606	0.5
-4.9773765	-9.414684	0.5656586	0.52
-4.9428177	-9.422656	0.5646882	0.5
-4.90825	-9.428628	0.56471914	0.5
-4.8666873	-9.421596	0.56376594	0.51
-4.8351274	-9.43457	0.563789	0.52
-4.814338	-9.429554	0.5628134	0.44
-4.752799	-9.38551	0.5609054	0.63
-4.7681894	-9.48451	0.5638227	0.34
-4.776596	-9.573507	0.56675386	0.34
-4.7710013	-9.634497	0.5687182	0.41
-4.77241	-9.711488	0.57066464	0.35
-4.780804	-9.801485	0.5735953	0.37
-4.787009	-9.852484	0.57555455	0.41
-4.787409	-9.928476	0.5775028	0.35
-4.787819	-10.007468	0.579449	0.4
-4.786216	-10.080459	0.58140135	0.36
-4.804604	-10.19646	0.5853046	0.55
-4.7830296	-10.23344	0.5863015	0.16
-12.446271	-26.012697	1.1609536	0.34
-12.432462	-26.088682	1.1629201	0.18
-10.52464	-22.341612	1.02537	0.34
-10.521006	-22.512598	1.030264	0.2
-12.123815	-26.071478	1.1582633	0.18
-12.032259	-26.090416	1.1573498	0.22
-10.5001135	-23.020555	1.0449598	0.2
-10.480497	-23.168535	1.0498856	0.12
-4.6014075	-10.515275	0.59229445	0.42
-4.6307864	-10.667284	0.5971628	0.0
-4.4963117	-10.458201	0.58943814	0.0
-4.4727364	-10.493181	0.5894382	0.0
-4.482134	-10.603178	0.5933549	0.1
-4.4457703	-10.655147	0.59435624	0.0
-4.3222837	-10.461071	0.58661	0.09
-4.283726	-10.462043	0.58664775	0.21
-4.2521563	-10.478018	0.5866684	0.09
-4.208604	-10.466987	0.585719	0.33
-4.171038	-10.467958	0.58575565	0.23
-4.133481	-10.47093	0.5847909	0.19
-4.1087003	-10.455912	0.5838255	0.12
-4.0731363	-10.461886	0.5838567	0.26
-4.055558	-10.512868	0.5848397	0.39
-4.024991	-10.531845	0.58585715	0.22
-3.9634523	-10.472804	0.5829576	0.22
-3.9928136	-10.639812	0.5888163	0.52
-3.8923259	-10.48375	0.58202016	0.29
-3.8715518	-10.479735	0.5820433	0.26
-3.8553593	-10.630713	0.5869577	0.62
-3.756871	-10.473652	0.5801599	0.33
-3.7342908	-10.511632	0.5811564	0.25
-3.6907356	-10.494602	0.58021045	0.23
-3.6679533	-10.481586	0.58024144	0.64
-3.6513789	-10.539571	0.58121854	0.15
-3.5908399	-10.47453	0.57832134	0.3
-3.551284	-10.467503	0.57836455	0.57
-3.5277014	-10.502483	0.5793639	0.19
-3.1095843	-9.429249	0.54149204	0.75
-3.0770218	-9.430224	0.54052246	0.7
-3.0632353	-9.437214	0.54053086	0.49
-3.031678	-9.442191	0.54055756	0.49
-3.0011117	-9.448168	0.5405826	0.52
-2.9635568	-9.43414	0.5396278	0.52
-2.9339871	-9.442119	0.53965044	0.52
-2.9044256	-9.452096	0.5396717	0.52
-2.8866413	-9.446084	0.5396926	0.54
-2.8500905	-9.435058	0.5387347	0.51
-2.8205228	-9.443035	0.53875715	0.48
-2.7869616	-9.439011	0.53779155	0.49
-2.7544043	-9.438987	0.5378222	0.5
-2.7258358	-9.4499655	0.5378416	0.5
-2.6852856	-9.422938	0.5368979	0.7
-2.6914759	-9.494938	0.53884333	0.3
-2.6948645	-9.610934	0.5427616	0.58
-2.6642947	-9.6159115	0.5427869	0.65
-2.628745	-9.607886	0.54182553	0.72
-2.630132	-9.720881	0.5457478	0.38
-2.634528	-9.850878	0.5496558	0.43
-2.6089556	-9.876859	0.55066216	0.66
-2.5931745	-9.879848	0.5506749	0.65
-2.5596087	-9.876823	0.5497083	0.63
-2.5270507	-9.8798	0.5497366	0.62
-2.4944806	-9.8787775	0.5497676	0.63
-2.462917	-9.883755	0.54979354	0.63
-2.4283614	-9.87873	0.548829	0.63
-2.395806	-9.881707	0.54885715	0.62
-2.3969913	-9.945705	0.55081284	0.57
-2.3654356	-9.953684	0.5508366	0.67
-2.334867	-9.961661	0.55085945	0.66
-2.3013055	-9.958639	0.5508925	0.65
-2.268746	-9.960615	0.5499211	0.66
-2.2291906	-9.931589	0.548977	0.72
-2.247357	-10.072597	0.55386525	0.34
-2.2437518	-10.195589	0.5577857	0.54
-2.5636153	-11.676759	0.6074949	0.33
-2.5629852	-11.833755	0.61239046	0.42
-2.5633578	-12.00175	0.6182778	0.46
-2.5377834	-12.065732	0.6202589	0.7
-2.496228	-12.0567045	0.6193037	0.69
-2.4774384	-12.056692	0.6193212	0.69
-2.4398818	-12.067667	0.6193489	0.68
-2.401314	-12.067642	0.61938477	0.68
-2.3617554	-12.066616	0.61842215	0.68
-2.3231966	-12.070591	0.61845523	0.68
-2.2826378	-12.062565	0.6184981	0.63
-2.271032	-12.200555	0.62241673	0.62
-2.2931688	-12.405565	0.62925947	0.28
-2.738654	-14.84281	0.7112226	0.38
-2.7429898	-15.108809	0.7200421	0.46
-2.7493212	-15.39681	0.7288453	0.38
-2.7526555	-15.67781	0.73865604	0.41
-2.757978	-15.97581	0.74845374	0.65
-2.760143	-16.12981	0.7533498	0.37
-2.7135715	-16.156782	0.7533758	0.33
-2.7109067	-16.433779	0.7631951	0.29
-2.7122314	-16.745777	0.77298754	0.26
-2.7624373	-17.351805	0.7925398	0.15
-2.805651	-17.938828	0.8121114	0.3
-2.8089523	-18.307829	0.82486475	0.48
-2.8500051	-18.737852	0.8385423	0.29
-3.0228794	-20.188951	0.88742214	0.48
-2.9583278	-20.192915	0.8864807	0.5
-2.8937716	-20.188879	0.8865444	0.66
-2.8741012	-20.484869	0.8963681	0.34
-2.8733766	-20.92387	0.91007966	0.54
-2.862674	-21.315865	0.92283165	0.34
-2.8269038	-21.304844	0.92287266	0.18
-2.9857154	-22.92794	0.97665477	0.62
-2.9281187	-23.03891	0.97963625	0.45
-2.9383223	-23.664919	1.000215	0.44
-2.9425354	-24.280926	1.0208061	0.14
-3.0464303	-25.712996	1.068767	0.47
-2.9668734	-25.726952	1.068833	0.56
-3.004846	-26.368979	1.0893755	0.33
-3.006021	-27.085985	1.1129036	0.34
-3.0071821	-27.843996	1.1384048	0.34
-3.0073287	-28.625004	1.163892	0.25
-2.999489	-29.384008	1.1894014	0.54
-3.2526817	-32.65818	1.2980145	0.16
-3.18995	-32.544147	1.2941486	0.36
-3.1232674	-32.907116	1.3049736	0.0
-3.43011	-37.10333	1.4449328	0.16
-2.8892846	-32.630997	1.2953752	0.2
-2.8265724	-33.06997	1.3101463	0.09
-2.7807753	-33.72896	1.3317572	0.15
-2.6652772	-33.008892	1.3073376	0.12
-2.569695	-33.112846	1.3113589	0.0
-2.4551988	-32.992783	1.3065445	0.12
-2.331751	-32.735718	1.2978282	0.3
-2.7177074	-39.320015	1.5161514	0.11
-2.6667786	-40.352013	1.5505228	0.0
-2.533278	-40.242943	1.546719	0.16
-2.4685173	-40.218914	1.5457952	0.19
-2.2952569	-39.486816	1.5214363	0.11
-0.2862606	-8.0763	0.47988844	0.21
-0.25274983	-7.9322762	0.4750102	0.37
-2.1192691	-43.133804	1.64221	0.22
-0.20262742	-7.9052434	0.47406685	0.19
-0.17807299	-7.917227	0.4740778	0.29
-0.16429828	-7.875218	0.47311622	0.3
-0.13477731	-7.761197	0.46921435	0.26
-0.110221244	-7.7521806	0.46823895	0.2
-0.07872363	-7.545157	0.46139976	0.27
-0.050202888	-7.368136	0.45553824	0.51
-0.03358341	-7.591128	0.46340325	0.27
-0.0030946347	-7.3001037	0.45361814	0.27
0.008679097	-7.286096	0.45363608	0.36
0.026308607	-7.4950876	0.46051127	0.38
0.03707068	-8.159091	0.48208198	0.26
0.07439897	-7.4000535	0.45660934	0.39
0.09599204	-7.522042	0.46054497	0.32
0.12051066	-7.364023	0.45566678	0.32
0.13227618	-7.3090143	0.45371148	0.36
0.15482262	-7.228997	0.45078033	0.28
0.17739397	-7.284984	0.45275992	0.4
0.19990125	-7.116966	0.44788614	0.38
0.2225052	-7.258954	0.4518094	0.25
0.24507447	-7.28294	0.45280993	0.45
0.26664373	-7.262926	0.4528384	0.29
0.27639598	-7.1549163	0.44891578	0.28
0.2989522	-7.160902	0.44892785	0.45
0.32354206	-7.277889	0.45286906	0.28
0.34105822	-7.077872	0.4460115	0.32
0.36159614	-7.0138574	0.44406745	0.32
0.38216355	-6.9948435	0.44409406	0.35
0.40371755	-6.984829	0.44311547	0.37
0.42054018	-7.1578236	0.44901508	0.31
0.4360577	-6.9818077	0.4431397	0.4
0.45962924	-7.0287943	0.44512555	0.41
0.48320723	-7.0757804	0.4461114	0.21
0.5037771	-7.060767	0.44613516	0.55
0.53842187	-7.3317537	0.4549843	0.21
0.5381149	-7.0817456	0.44714507	0.36
0.558689	-7.0707316	0.44616616	0.39
0.59229505	-7.268718	0.45306185	0.32
0.6118435	-7.219704	0.4521066	0.4
0.62637687	-7.0986905	0.44719395	0.26
0.6268475	-6.770678	0.43640405	0.31
0.6554384	-6.880664	0.44035274	0.39
0.6822882	-7.113656	0.44822186	0.24
0.7008465	-7.071643	0.44726104	0.33
0.70332724	-6.811631	0.43842822	0.39
0.75100017	-7.1546154	0.45024148	0.45
0.7665333	-7.070602	0.44730514	0.25
0.7740429	-6.89959	0.4414185	0.3
0.8166655	-7.134574	0.44929752	0.36
0.8214469	-7.0745683	0.4473386	0.28
0.8510106	-7.1455536	0.450313	0.36
0.88360995	-7.255538	0.45326486	0.36
0.91019005	-7.2985244	0.45525506	0.36
0.93474877	-7.3125105	0.4562623	0.29
0.94629484	-7.2124987	0.45233268	0.4
0.9711075	-7.3364897	0.4562708	0.48
1.0117043	-7.4914727	0.46219978	0.28
1.0352658	-7.492459	0.46221447	0.16
1.0578265	-7.4854455	0.46223345	0.36
1.0733732	-7.4214334	0.46028355	0.34
1.1079595	-7.512418	0.46324888	0.23
1.2227255	-8.229386	0.48687524	0.58
3.2293937	-23.65999	1.0055486	0.18
3.298934	-23.62096	1.0046273	0.27
3.3624573	-23.535933	1.0017307	0.26
3.4219735	-23.426905	0.9988462	0.49
3.7390811	-25.134825	1.0559993	0.16
3.1120465	-20.260942	0.8926286	0.26
3.1314988	-19.954924	0.8828377	0.45
3.1151724	-19.63392	0.8720294	0.45
3.1256247	-19.298908	0.8612498	0.3
3.134071	-18.959892	0.8504709	0.42
3.1435225	-18.638878	0.8396811	0.41
3.1539807	-18.336864	0.8298797	0.3
3.2055154	-18.289843	0.8289471	0.48
3.2413056	-18.328829	0.82994866	0.37
3.2918496	-18.283806	0.8290138	0.5
3.1660705	-17.223825	0.7935899	0.32
3.177549	-16.976812	0.78575325	0.48
3.188025	-16.730799	0.777915	0.32
3.1945019	-16.473787	0.7690805	0.53
3.2059913	-16.252775	0.7622269	0.32
3.175672	-15.950779	0.7523941	0.55
3.195178	-15.784764	0.7465113	0.32
3.200665	-15.552753	0.73965955	0.52
3.2111633	-15.353743	0.7327905	0.26
3.2156541	-15.130733	0.72593206	0.48
3.2311585	-14.96572	0.7200449	0.51
3.1925898	-14.547721	0.70627713	0.24
3.2228649	-14.355701	0.700416	0.35
3.2323701	-14.183692	0.6955283	0.47
3.2378802	-14.001682	0.68964386	0.37
3.2423823	-13.816673	0.68376034	0.49
3.2528875	-13.660664	0.6778627	0.37
3.2326186	-13.476665	0.67196184	0.49
3.2371266	-13.3056555	0.66706914	0.34
3.2396288	-13.128648	0.6611786	0.41
3.2721827	-13.087633	0.66022456	0.48
3.3167362	-13.091615	0.6602509	0.49
3.3633008	-13.106595	0.6612718	0.48
3.396842	-13.06558	0.6603181	0.7
3.3885934	-12.948579	0.6563835	0.41
3.3981154	-12.81757	0.65246856	0.33
3.2514634	-12.079599	0.62681997	0.32
3.2739947	-12.009587	0.62487596	0.45
3.279528	-11.882579	0.62095535	0.44
3.2830424	-11.745572	0.6170392	0.43
3.283565	-11.603565	0.612124	0.52
3.2743096	-11.496564	0.60918194	0.37
3.2788417	-11.375557	0.6052564	0.42
3.2793634	-11.240551	0.60033655	0.54
3.292894	-11.153542	0.598396	0.38
3.292417	-11.0205345	0.593474	0.46
3.2979584	-10.914528	0.59053946	0.61
3.161355	-10.319555	0.5698076	0.2
3.176128	-10.309548	0.56982195	0.44
3.288286	-10.451509	0.575804	0.35
3.28382	-10.322505	0.5718762	0.46
3.2893465	-10.224497	0.567936	0.43
3.2978854	-10.14049	0.5659893	0.43
3.2866426	-10.04949	0.5630353	0.35
3.2931871	-9.963482	0.56008834	0.47
3.3287444	-9.967467	0.56110585	0.52
3.3622985	-9.964455	0.5611262	0.53
3.39286	-9.954441	0.56114876	0.54
3.428425	-9.959427	0.56116545	0.53
3.4599838	-9.951413	0.5611872	0.53
3.4817677	-9.9654045	0.5621912	0.52
3.5183232	-9.97039	0.5632082	0.52
3.5458841	-9.951378	0.56223387	0.52
3.584448	-9.963364	0.56324786	0.52
3.6200008	-9.96435	0.5642664	0.51
3.6525643	-9.959336	0.56428653	0.52
3.6733534	-9.970328	0.5642915	0.53
3.7089088	-9.971315	0.56530976	0.52
3.7404728	-9.963302	0.5653309	0.53
3.7770228	-9.965287	0.565349	0.54
3.812586	-9.967274	0.56636655	0.53
3.848146	-9.96826	0.56638455	0.54
3.8917198	-9.992245	0.5683939	0.57
3.9084918	-9.988238	0.5684048	0.54
3.9440506	-9.988225	0.5684231	0.55
3.9776196	-9.985211	0.568442	0.55
4.012172	-9.981198	0.5694618	0.57
4.0467405	-9.9801855	0.5694799	0.55
4.0882955	-9.99317	0.57049394	0.55
4.1218634	-9.989158	0.570513	0.58
4.143638	-9.99715	0.57151955	0.57
4.177192	-9.990137	0.5715402	0.57
4.2117553	-9.987124	0.57155895	0.56
4.2473226	-9.987111	0.5725766	0.58
4.28688	-9.994098	0.5735923	0.58
4.321446	-9.991084	0.5736109	0.55
4.344224	-10.001077	0.5746167	0.56
4.377778	-9.993064	0.5746373	0.57
4.41334	-9.991051	0.5746556	0.57
4.4509063	-9.994039	0.5756722	0.58
4.4894624	-9.997025	0.57568914	0.57
4.52802	-10.0000105	0.576706	0.57
4.5605836	-9.990998	0.5767262	0.57
4.5833573	-9.998992	0.57773274	0.58
4.616922	-9.99198	0.5777523	0.56
4.6554837	-9.9949665	0.5787688	0.56
4.700044	-10.009952	0.57978183	0.55
4.7336006	-10.000939	0.5798021	0.55
4.768163	-9.994927	0.57982117	0.56
4.8047194	-9.991915	0.58083963	0.56
4.8074994	-9.958913	0.5798578	0.6
4.8250475	-9.915904	0.5788879	0.57
4.8665986	-9.92189	0.5789036	0.66
4.9001675	-9.914879	0.5799223	0.65
4.9447327	-9.928865	0.5809353	0.6
4.980287	-9.9228525	0.5809542	0.52
5.0020657	-9.927846	0.58196133	0.54
5.0446296	-9.936832	0.5829757	0.55
5.0831947	-9.9378195	0.5829922	0.54
5.118747	-9.930808	0.58401126	0.57
5.1603107	-9.936794	0.5840264	0.54
5.197879	-9.935782	0.58504325	0.57
5.240428	-9.940769	0.58605915	0.57
5.264209	-9.948762	0.5860654	0.61
5.302776	-9.94875	0.5870819	0.62
5.34334	-9.951737	0.5880977	0.61
5.375891	-9.937726	0.5881184	0.64
5.4184546	-9.943713	0.5891334	0.63
5.4830284	-9.990695	0.59113765	0.51
5.5338197	-10.047682	0.59413123	0.58
7.5571966	-13.698214	0.7342086	0.48
7.846856	-14.127145	0.75112367	0.36
7.904411	-14.12713	0.75214934	0.36
7.961967	-14.127114	0.75317496	0.37
8.016525	-14.1221	0.75420153	0.36
8.080085	-14.132084	0.7552246	0.36
8.117865	-14.147075	0.7562337	0.36
8.175423	-14.14606	0.7572593	0.36
8.229981	-14.140047	0.7582859	0.37
8.293538	-14.14803	0.75930935	0.37
8.351097	-14.146016	0.7603351	0.41
8.419656	-14.161999	0.7623565	0.2
6.126344	-10.179511	0.6073082	0.67
8.673055	-14.43894	0.77433026	0.41
8.683589	-14.353937	0.7723756	0.35
8.698129	-14.276933	0.77041864	0.36
8.712669	-14.200929	0.7684609	0.4
8.713212	-14.103927	0.7655073	0.35
8.733745	-14.0369215	0.7645474	0.36
8.725515	-13.975923	0.7625728	0.36
8.732056	-13.88992	0.7596159	0.37
8.735586	-13.797918	0.75766045	0.41
6.821488	-10.664336	0.6343531	0.26
6.835036	-10.612332	0.63238156	0.57
6.6540623	-10.185368	0.61750466	0.61
6.6828446	-10.19536	0.6185108	0.47
6.7023973	-10.156354	0.61753494	0.54
6.7129436	-10.10335	0.61656195	0.4
6.713493	-10.036347	0.6145913	0.5
6.75105	-10.025337	0.6146093	0.5
6.7986107	-10.0293255	0.6156243	0.5
6.818391	-10.02532	0.61663294	0.5
6.8279467	-9.973315	0.6146585	0.65
6.870498	-9.968306	0.61567533	0.57
6.921068	-9.977293	0.61668885	0.64
6.9536176	-9.957283	0.61670834	0.7
5.979906	-8.486488	0.55799514	0.32
6.2455196	-8.810431	0.57194865	0.39
6.079257	-8.544463	0.56100327	0.46
6.017795	-8.401474	0.5560413	0.38
6.037339	-8.372468	0.55605894	0.41
6.0519056	-8.339462	0.55507654	0.58
6.25751	-8.571418	0.5650482	0.45
6.358076	-8.653395	0.5700469	0.27
6.335623	-8.566398	0.5670741	0.61
6.2753863	-8.456409	0.5630988	0.36
6.3099446	-8.4484	0.5631123	0.29
6.3194966	-8.406396	0.5621313	0.59
7.5833607	-10.049134	0.6318769	0.24
6.0755568	-7.9744415	0.54522413	0.41
6.1141024	-7.9724317	0.54623586	0.36
6.117885	-7.9524302	0.5462444	0.45
6.1324406	-7.920425	0.54526037	0.38
6.133991	-7.8714223	0.5442788	0.64
6.3265934	-8.071382	0.55325913	0.19
6.5061803	-8.250343	0.5622437	0.16
3.8732703	-4.832871	0.41675884	0.24
3.857845	-4.7838707	0.41477042	0.2
3.875621	-4.7908654	0.4157717	0.43
3.902181	-4.793857	0.4157758	0.27
6.320679	-7.73537	0.54437774	0.29
6.3262434	-7.694367	0.5433934	0.59
6.2167645	-7.5103874	0.5364286	0.25
6.14853	-7.4033995	0.5324477	0.64
7.182297	-8.613195	0.58629835	0.3
6.5047164	-7.7413263	0.54842293	0.34
6.5772805	-7.77931	0.55142844	0.33
6.548827	-7.6963143	0.5484491	0.35
6.5543795	-7.654311	0.54746443	0.54
6.5269403	-7.575315	0.54548377	0.22
6.2706647	-7.250364	0.531528	0.61
6.27622	-7.211361	0.5305417	0.38
6.222765	-7.104369	0.52656335	0.29
6.242332	-7.083364	0.5265744	0.55
6.2708874	-7.0713563	0.5265846	0.41
6.555487	-7.350301	0.5405625	0.26
6.443031	-7.1783204	0.53359026	0.48
6.6748424	-7.416276	0.5445692	0.25
6.383341	-7.0433292	0.52861816	0.54
6.483913	-7.1113086	0.5326197	0.27
6.525488	-7.114299	0.53362787	0.55
6.7130666	-7.275263	0.5416206	0.36
6.9046445	-7.438226	0.55061376	0.3
6.9892273	-7.485209	0.55361813	0.6
8.165189	-8.730992	0.6115046	0.25
8.158732	-8.668992	0.60952234	0.27
6.99211	-7.3722053	0.55065197	0.31
7.025671	-7.362198	0.5516619	0.52
7.07122	-7.3631883	0.5526711	0.43
7.517844	-7.785106	0.57264405	0.29
7.2345853	-7.466157	0.55867577	0.43
7.17413	-7.357167	0.554694	0.37
7.5617433	-7.7110963	0.57267433	0.43
7.1302323	-7.221173	0.55072266	0.39
7.241815	-7.2911515	0.5547257	0.55
7.5554047	-7.5620947	0.5687143	0.27
7.6181927	-7.6020837	0.57071596	0.47
7.665749	-7.6020746	0.5727254	0.26
7.873337	-7.7620373	0.58072335	0.45
7.362823	-7.209126	0.55577075	0.41
7.3993797	-7.2001185	0.55678	0.39
7.4309473	-7.187112	0.55678916	0.41
7.4285016	-7.1401114	0.55580056	0.29
7.477285	-7.165103	0.5578032	0.54
7.3868237	-7.0331173	0.5518196	0.37
7.4543977	-7.055105	0.55482626	0.41
7.4909487	-7.0450983	0.55483514	0.45
7.580527	-7.087082	0.5578407	0.42
7.903116	-7.3450265	0.5718354	0.19
7.7136507	-7.1230583	0.56285524	0.41
8.098462	-7.456993	0.579843	0.43
8.266044	-7.5659647	0.5858464	0.36
8.444623	-7.6829348	0.59385	0.39
8.367172	-7.5649476	0.58886427	0.62
8.51374	-7.6499233	0.59486973	0.14
8.045243	-7.181	0.5718977	0.43
8.031022	-7.1460023	0.5709031	0.33
8.080577	-7.144994	0.5719114	0.41
8.099136	-7.1169906	0.57192045	0.5
8.161703	-7.1279798	0.57392806	0.32
8.182257	-7.100976	0.57393706	0.61
8.23082	-7.098968	0.574945	0.17
8.278385	-7.0959606	0.57595295	0.39
8.270155	-7.0659614	0.57495785	0.6
11.90011	-10.125383	0.73588765	0.26
11.973672	-10.124373	0.737901	0.41
12.049232	-10.124364	0.7399144	0.41
12.112787	-10.113357	0.74092805	0.53
12.196348	-10.119346	0.74294114	0.4
12.250133	-10.132339	0.74494755	0.55
12.312686	-10.119331	0.7469611	0.51
15.904647	-13.001778	0.90193534	0.47
14.758063	-11.98496	0.8499656	0.16
15.686715	-12.660821	0.8889755	0.34
15.678259	-12.572827	0.886994	0.48
14.355659	-11.435033	0.82801884	0.21
15.693585	-12.465833	0.88502073	0.46
14.521002	-11.457015	0.8330419	0.25
14.445541	-11.32403	0.8280577	0.27
13.504998	-10.517175	0.7860728	0.41
14.734671	-11.403995	0.83808815	0.44
14.768225	-11.356995	0.8381032	0.47
14.61576	-11.167022	0.83011734	0.18
12.6353445	-9.618316	0.74511516	0.29
12.744906	-9.639302	0.74812734	0.56
12.804466	-9.622296	0.7491392	0.15
13.623093	-10.17318	0.7831575	0.52
12.550096	-9.247342	0.7351697	0.57
22.984863	-16.906847	1.1732981	0.15
12.956464	-9.455288	0.75019014	0.5
12.857008	-9.321305	0.74519914	0.32
13.005571	-9.367288	0.7502115	0.41
13.164141	-9.420268	0.755224	0.2
12.449632	-8.8483715	0.7242214	0.37
12.526191	-8.844364	0.7262318	0.56
13.42004	-9.44624	0.76325345	0.25
13.0855665	-9.14929	0.7482562	0.24
12.328065	-8.5613985	0.71524894	0.38
12.311619	-8.493403	0.7142566	0.52
12.458181	-8.537386	0.71826786	0.32
12.870768	-8.762332	0.7342857	0.48
12.80654	-8.6893425	0.73128814	0.32
12.689082	-8.551362	0.72529286	0.32
12.516625	-8.378387	0.71729565	0.3
12.743198	-8.473361	0.72530895	0.53
12.131713	-8.011445	0.6992983	0.3
12.959321	-8.501338	0.7323294	0.41
13.278896	-8.6523	0.7443461	0.4
14.425757	-9.3701515	0.7903854	0.29
12.900203	-8.319354	0.7273443	0.33
14.572866	-9.336141	0.79340595	0.41
12.387284	-7.879427	0.7043392	0.28
12.657855	-7.996395	0.7143541	0.29
12.515399	-7.8514166	0.7073545	0.25
12.238946	-7.6254544	0.6963495	0.6
12.391727	-7.693436	0.7013576	0.22
12.400284	-7.645438	0.7013627	0.48
12.559852	-7.690421	0.7063734	0.18
12.404394	-7.5414433	0.69937193	0.39
12.396953	-7.4844475	0.6983759	0.37
12.364508	-7.412454	0.6953786	0.6
12.311284	-7.354462	0.6933783	0.2
12.453849	-7.387448	0.698388	0.32
12.435407	-7.324453	0.6963908	0.62
12.302955	-7.194472	0.69038856	0.28
12.354517	-7.173468	0.691394	0.28
12.369074	-7.13047	0.69139767	0.4
12.423634	-7.1104665	0.69240296	0.41
12.513411	-7.135457	0.69540846	0.42
12.503976	-7.079461	0.6944107	0.37
13.0985565	-7.362395	0.7164409	0.61
13.098112	-7.3083982	0.7154436	0.32
14.790744	-8.193207	0.780527	0.48
12.952219	-7.1214223	0.70844144	0.26
12.721771	-6.9434514	0.6984322	0.3
12.709544	-6.9104543	0.6974325	0.59
12.966117	-6.998429	0.7064469	0.23
12.7856655	-6.8494525	0.6994395	0.34
12.803222	-6.8074536	0.6984418	0.38
12.81878	-6.7644553	0.69844383	0.5
12.860341	-6.735454	0.69944704	0.35
12.86312	-6.7114553	0.69944763	0.62
12.976683	-6.719446	0.7024544	0.31
13.111245	-6.7374353	0.7074622	0.43
13.182806	-6.722431	0.70946664	0.38
12.904352	-6.5294647	0.6974522	0.34
12.911917	-6.483467	0.6974528	0.56
12.7254715	-6.34049	0.6894427	0.17
13.136261	-6.5194483	0.70446503	0.58
13.475827	-6.6354165	0.71648353	0.23
13.17638	-6.4374514	0.7044668	0.49
13.1819315	-6.3884544	0.7044667	0.33
13.069493	-6.2844696	0.6994598	0.62
13.096057	-6.2474704	0.6994605	0.27
13.908633	-6.581392	0.72950554	0.46
13.875413	-6.5393972	0.72750324	0.18
13.049947	-6.1004834	0.6954552	0.44
13.017509	-6.0364904	0.69345194	0.29
13.040068	-5.997492	0.69445175	0.5
13.130629	-5.989486	0.6964553	0.28
13.1621895	-5.954487	0.69745535	0.59
13.414973	-6.0434647	0.70646906	0.2
13.243528	-5.9164844	0.6994571	0.48
13.26909	-5.878486	0.69945645	0.39
13.396654	-5.8854775	0.7034617	0.54
13.97422	-6.086427	0.7244933	0.41
14.094789	-6.08742	0.728498	0.38
13.132329	-5.623513	0.6914382	0.33
13.071102	-5.5725207	0.68943304	0.38
13.1086645	-5.5405207	0.6904323	0.55
13.743239	-5.7584667	0.7124671	0.46
13.289786	-5.5195117	0.69543666	0.2
13.133344	-5.4065294	0.6894238	0.47
13.163907	-5.3715305	0.6894221	0.35
13.114686	-5.3275366	0.6874172	0.56
13.38725	-5.3895164	0.69642985	0.28
13.197808	-5.2655363	0.6894145	0.51
13.550368	-5.3565097	0.7014316	0.44
13.402931	-5.2505264	0.69541854	0.49
14.007499	-5.436479	0.71745074	0.18
13.468055	-5.179528	0.6964136	0.56
13.910839	-5.3244934	0.7124381	0.16
14.452405	-5.479453	0.7314662	0.54
14.4149685	-5.4144607	0.72945905	0.26
14.127526	-5.256489	0.7184366	0.55
14.112085	-5.2004943	0.7174305	0.32
14.080649	-5.139501	0.7154233	0.65
14.466426	-5.253473	0.7294438	0.42
14.525992	-5.2244725	0.731442	0.2
14.598548	-5.1984715	0.7334405	0.26
14.595114	-5.1464763	0.7324345	0.51
30.04393	-10.475298	1.2863624	0.43
30.357492	-10.478289	1.296374	0.26
30.661049	-10.475283	1.3053844	0.36
30.947832	-10.519269	1.3153976	0.33
31.271393	-10.520262	1.3254088	0.34
14.7157	-4.9064937	0.7334068	0.18
14.76226	-4.870495	0.73440266	0.35
14.832822	-4.842495	0.73639995	0.58
50.140957	-16.162985	1.9924982	0.25
50.1395	-15.989014	1.9904852	0.21
50.133274	-15.901031	1.9894782	0.38
50.13882	-15.73006	1.9884651	0.25
50.128365	-15.5540905	1.9864504	0.22
15.116974	-4.5975075	0.7433673	0.58
15.023531	-4.517519	0.73935366	0.22
15.028314	-4.493521	0.7393498	0.29
50.16132	-14.791224	1.9793826	0.23
50.11887	-14.608256	1.9763635	0.18
50.16142	-14.450284	1.9763488	0.42
50.15296	-14.277314	1.9743304	0.25
50.171513	-14.112344	1.9733132	0.24
50.175064	-13.944373	1.9722948	0.27
50.150833	-13.85239	1.9702839	0.27
50.139385	-13.680421	1.9682639	0.2
50.157932	-13.516451	1.9682449	0.47
50.15748	-13.347481	1.9662246	0.24
50.183033	-13.186509	1.9662052	0.25
50.16258	-13.012541	1.9631827	0.18
50.19813	-12.854569	1.9631629	0.42
50.16591	-12.762587	1.9611499	0.25
50.166454	-12.594616	1.9601275	0.26
50.180004	-12.430645	1.9591051	0.27
50.168556	-12.260676	1.9570811	0.21
50.202106	-12.102704	1.9570591	0.29
50.19866	-11.935735	1.9560345	0.11
50.191437	-11.850751	1.9550219	0.42
50.181988	-11.681782	1.9529963	0.17
48.742527	-11.186887	1.9018962	0.14
48.567078	-10.985925	1.8948617	0.17
48.571632	-10.826954	1.8938364	0.3
48.647186	-10.683979	1.894814	0.18
50.25375	-10.87093	1.9498678	0.0
50.627533	-10.868927	1.9618727	0.11
51.62909	-10.91391	1.9958941	0.17
52.563652	-10.938897	2.0269105	0.1
53.49221	-10.956886	2.0579257	0.13
53.944767	-10.872899	2.0719163	0.21
53.99432	-10.706929	2.0728872	0.39
54.65088	-10.658934	2.093886	0.12
27.575533	-5.344133	1.1596038	0.0
56.74022	-10.787894	2.1639328	0.0
59.43379	-11.105816	2.256021	0.0
60.472343	-11.103809	2.2900314	0.1
72.81796	-13.129344	2.7135446	0.18
72.83051	-12.89639	2.7125003	0.17
72.839066	-12.661436	2.7114546	0.17
72.83083	-12.54246	2.710431	0.17
72.850395	-12.310506	2.7103853	0.17
72.84294	-12.074553	2.7083375	0.18
72.85749	-11.8415985	2.7072902	0.17
72.85905	-11.607645	2.7062416	0.17
72.8546	-11.372692	2.705192	0.0
73.012375	-11.27971	2.7101736	0.0
74.74893	-11.307698	2.7681918	0.0
76.52149	-11.329686	2.8272083	0.0
78.35306	-11.348675	2.889224	0.0
59.911327	3.8242283	1.8565513	0.0
[truncated: 115,814 more rows]
