# Supplementary material for: Density-equalized RANDT scan matching with integrated outlier removal and point density uniformity
Source: PLoS One. 2026 Apr 28;21(4):e0345709. doi: 10.1371/journal.pone.0345709 (PMC13124066; doi:10.1371/journal.pone.0345709)
Supplement: S2 Dataset — Processed LiDAR data converted into CSV format, including spatial coordinates and associated attributes such as intensity values, used for analysis in this study. (ZIP) [file pone.0345709.s002.zip › Velodyne_CSV/000803.csv]

X	Y	Z	Intensity
57.821796	3.8493056	2.1700318	0.0
55.957577	3.8133068	2.1070127	0.0
54.26015	3.8673153	2.050016	0.11
53.469715	3.9803264	2.0240376	0.12
50.959286	3.9533312	1.9390142	0.14
49.521854	3.997339	1.8910137	0.29
48.194424	4.042347	1.8460133	0.16
47.805206	4.085352	1.8330195	0.32
47.79177	4.235365	1.833052	0.29
47.809334	4.388378	1.8340851	0.33
47.7929	4.538391	1.8341169	0.3
47.799465	4.690404	1.8351492	0.3
47.81603	4.8444166	1.8361815	0.33
47.744595	4.9884295	1.8342104	0.33
47.824375	5.0734363	1.8372287	0.32
47.82494	5.2254496	1.8372595	0.29
47.818504	5.3764625	1.8382897	0.25
47.846066	5.532476	1.8393211	0.34
47.820637	5.6814885	1.83935	0.2
48.071198	5.864503	1.8483887	0.0
48.39976	6.059518	1.8604306	0.0
32.462173	4.21244	1.3178495	0.24
32.424744	4.31045	1.3168638	0.36
31.89731	4.342458	1.298858	0.3
31.298878	4.3614645	1.2788484	0.32
30.734447	4.380471	1.2608387	0.28
30.192017	4.399478	1.2428291	0.25
29.767801	4.3854804	1.2278173	0.28
29.745369	4.4774904	1.2278289	0.55
28.642937	4.4034925	1.1907918	0.29
28.05551	4.4024982	1.1707761	0.24
27.755074	4.4455066	1.160773	0.34
27.339643	4.466513	1.1477637	0.19
27.186426	4.485517	1.1427613	0.54
27.181993	4.572527	1.1427708	0.38
26.062569	4.467528	1.1047252	0.29
25.707138	4.4895344	1.092716	0.43
25.349703	4.5095415	1.0817059	0.34
24.953274	4.519548	1.0676934	0.27
24.63784	4.5425544	1.0576841	0.38
24.644625	4.58356	1.0586877	0.28
24.63719	4.6625695	1.058694	0.58
23.646765	4.55157	1.0246475	0.28
23.247332	4.5505757	1.0116314	0.34
22.944904	4.5655823	1.0016199	0.34
22.628471	4.5765886	0.9916072	0.35
22.340258	4.55459	0.9815933	0.28
22.096825	4.577597	0.97358376	0.33
22.076391	4.645606	0.9735864	0.47
22.093952	4.7226157	0.9745911	0.3
22.031523	4.7816243	0.972591	0.68
20.937096	4.6126223	0.9355298	0.35
20.670668	4.6216283	0.9265164	0.38
20.444454	4.6046305	0.91950405	0.38
20.194025	4.614637	0.91149086	0.33
19.943592	4.6236434	0.90247726	0.4
19.71416	4.6356497	0.8954645	0.38
19.48173	4.6456556	0.8874512	0.34
19.258297	4.6566625	0.8804379	0.4
19.041866	4.6676683	0.8734248	0.39
18.851648	4.652671	0.86741287	0.22
18.299225	4.576673	0.8483776	0.56
18.326794	4.644682	0.85037905	0.39
18.213354	4.6776896	0.8463712	0.39
18.058924	4.698696	0.8413604	0.31
18.035492	4.752704	0.84135795	0.49
18.04006	4.814713	0.8423572	0.38
18.031837	4.8437176	0.8423561	0.49
18.045408	4.9077263	0.8433557	0.38
18.03297	4.965735	0.8433535	0.48
18.039537	5.0287433	0.8443524	0.38
18.037102	5.089752	0.8443506	0.47
18.049665	5.154761	0.84534967	0.38
18.042446	5.1837654	0.8453482	0.48
18.053017	5.247774	0.8463469	0.38
18.026583	5.3017826	0.84634286	0.48
18.038143	5.367791	0.84734136	0.37
18.037708	5.4297996	0.84733886	0.6
18.028276	5.488808	0.84833556	0.26
18.025843	5.5498166	0.84833264	0.59
18.042622	5.5868216	0.8493324	0.27
18.040186	5.64883	0.8503292	0.54
18.035751	5.709839	0.8503258	0.28
18.041319	5.7738476	0.85132295	0.55
18.034882	5.8348565	0.851319	0.29
18.03245	5.896865	0.8523153	0.59
18.038235	5.929869	0.85331386	0.28
18.0348	5.991878	0.8533098	0.6
18.03736	6.056887	0.854306	0.25
18.042925	6.1218953	0.8553024	0.51
18.045494	6.185904	0.8562984	0.3
18.045055	6.249913	0.8562939	0.47
18.056622	6.3179216	0.8572902	0.37
18.040405	6.343926	0.8572867	0.58
16.473999	5.8509088	0.8021617	0.33
18.050533	6.4759436	0.8592777	0.32
18.0501	6.5399523	0.86027265	0.34
18.045666	6.602961	0.86026704	0.38
18.043228	6.66697	0.8612614	0.36
18.033796	6.7279787	0.8622551	0.33
18.039576	6.762983	0.8622527	0.35
17.930145	6.7859893	0.8592384	0.19
18.004705	6.8799996	0.86223817	0.16
17.842834	6.9480143	0.8582129	0.45
18.088398	7.1090274	0.86822593	0.38
18.20518	7.1880336	0.87323195	0.35
13.020867	5.1869473	0.6848131	0.18
16.559341	6.659021	0.8140872	0.32
16.54891	6.7150297	0.81507915	0.39
16.532473	6.7700377	0.81507033	0.52
16.551033	6.8390465	0.8160642	0.4
16.544605	6.8970547	0.817056	0.43
16.588385	6.94606	0.8190556	0.67
16.687946	7.0500703	0.8230557	0.0
16.606642	7.202095	0.8230243	0.28
16.451212	7.1961	0.8180032	0.18
16.66155	7.383117	0.82700694	0.28
16.736116	7.4791274	0.831004	0.0
18.11565	8.164165	0.8831071	0.09
16.77281	7.687154	0.8349791	0.0
16.561375	7.6541576	0.82795227	0.06
16.63972	7.7861724	0.8319439	0.24
16.807283	7.9291844	0.8389475	0.0
16.796974	8.120211	0.8419155	0.58
16.807318	8.224223	0.8439001	0.32
16.630894	8.202229	0.8378749	0.29
16.602453	8.254236	0.83786136	0.34
16.580019	8.308245	0.83784825	0.47
16.597582	8.383253	0.8398381	0.36
16.592146	8.446261	0.84082603	0.48
16.598932	8.482266	0.8408208	0.37
16.594498	8.546275	0.8418085	0.46
18.137018	9.41332	0.90192074	0.35
18.126587	9.480329	0.90290743	0.44
18.132149	9.556337	0.90389514	0.42
18.14771	9.638347	0.9058835	0.34
18.120274	9.697354	0.9058682	0.53
18.150055	9.75036	0.9078639	0.34
18.12962	9.813369	0.9078489	0.53
18.153189	9.899377	0.90983737	0.33
18.13375	9.963386	0.910822	0.52
18.154316	10.049396	0.9128096	0.33
18.13288	10.112404	0.91279376	0.52
18.14944	10.197413	0.91478056	0.32
18.145226	10.232417	0.91577303	0.51
18.164787	10.319427	0.9177597	0.33
18.15035	10.387435	0.9177436	0.51
18.168907	10.475445	0.9197297	0.31
18.141476	10.535454	0.92071235	0.51
18.15404	10.619463	0.92169774	0.34
18.155819	10.659467	0.9226899	0.5
18.17338	10.747477	0.9246753	0.32
18.16195	10.817485	0.92565846	0.51
18.16651	10.898495	0.92764235	0.33
18.154072	10.969503	0.9286248	0.51
18.175638	11.060513	0.9306097	0.31
18.1542	11.126521	0.930591	0.5
18.18398	11.1845255	0.9325846	0.32
18.178543	11.260535	0.9335668	0.5
18.190105	11.347545	0.93555	0.32
18.16467	11.411552	0.93653023	0.5
18.180233	11.501562	0.93851334	0.32
18.168798	11.574571	0.93949425	0.49
18.19958	11.634577	0.94148725	0.31
18.18614	11.707585	0.9424675	0.49
18.198706	11.796595	0.9444496	0.31
18.18027	11.866603	0.9444291	0.48
18.195831	11.958612	0.9474109	0.32
18.179394	12.030622	0.94839	0.48
18.193954	12.123631	0.95037097	0.3
18.206741	12.172635	0.95136213	0.48
18.216303	12.262645	0.95334244	0.33
18.199863	12.335653	0.95432067	0.61
18.340422	12.515667	0.9613094	0.0
57.74151	41.102932	2.6096692	0.0
57.278076	41.045937	2.59559	0.0
56.43053	41.386967	2.579358	0.0
33.205734	25.2643	1.6217564	0.28
33.016293	25.285309	1.6177077	0.32
32.812862	25.293312	1.6116583	0.32
32.621426	25.311317	1.6076089	0.32
32.42299	25.321323	1.6025592	0.25
32.28577	25.296326	1.5975323	0.47
32.080338	25.29933	1.592482	0.23
23.946156	19.018068	1.2450341	0.2
31.686464	25.31534	1.5823814	0.32
31.49303	25.323343	1.5773313	0.31
31.38759	25.402353	1.576285	0.29
31.320152	25.511364	1.5772401	0.18
31.399927	25.65937	1.5822226	0.15
32.918438	27.070436	1.6522481	0.0
33.155983	27.441454	1.6662136	0.07
30.235199	25.351377	1.5450007	0.38
30.046762	25.355383	1.5399495	0.3
29.890327	25.385387	1.5368994	0.32
29.742111	25.340387	1.5318717	0.2
29.558676	25.345394	1.5268204	0.17
29.054253	25.073385	1.5077572	0.34
28.844816	25.05239	1.501705	0.29
28.643383	25.036394	1.4966533	0.37
5.2547073	4.6955514	0.44783407	0.41
5.203492	4.6655536	0.44582403	0.45
5.2450533	4.732562	0.44880834	0.2
5.211615	4.7335677	0.44779012	0.29
5.1161966	4.677571	0.44377083	0.55
5.155742	4.74458	0.4467541	0.32
5.1143217	4.7365847	0.44473627	0.3
5.0708985	4.7265897	0.44371834	0.4
5.098675	4.7675943	0.44571012	0.28
5.001254	4.7075977	0.44169092	0.33
4.9198165	4.6626015	0.43867156	0.47
4.9133806	4.6866083	0.43865398	0.34
4.850968	4.656613	0.43663612	0.36
4.95551	4.7866235	0.4426196	0.35
4.780316	4.63462	0.43460855	0.27
4.7348876	4.620625	0.4325905	0.54
4.6774616	4.59463	0.4305724	0.27
4.658037	4.6046357	0.43055493	0.32
4.715577	4.691645	0.43453684	0.38
4.665154	4.67165	0.4325189	0.27
4.643717	4.680656	0.43250066	0.56
4.6495094	4.7006593	0.43249208	0.38
4.596076	4.6776643	0.43047374	0.29
4.617633	4.7296724	0.43245536	0.22
4.5152197	4.6556745	0.42843768	0.54
4.495787	4.665681	0.42841956	0.29
4.777297	4.9857	0.44239864	0.48
4.6161003	4.8356967	0.43539038	0.29
4.5716853	4.819701	0.43337265	0.41
4.599241	4.8797092	0.43535337	0.23
4.463827	4.7687106	0.43033636	0.52
4.4533877	4.7887173	0.43031743	0.33
4.4189596	4.7827225	0.42929924	0.4
4.423517	4.8187294	0.4302799	0.35
4.425305	4.835733	0.43027058	0.31
4.405874	4.845739	0.4302519	0.32
4.405448	4.875746	0.43123305	0.37
4.457988	4.9657555	0.43421158	0.34
4.4405518	4.9787617	0.4341923	0.5
4.37914	4.9417653	0.4321751	0.27
4.361699	4.954772	0.4321556	0.46
4.358473	4.9677753	0.43214542	0.34
4.3480434	4.9877815	0.4321261	0.3
4.394599	5.0727906	0.43610427	0.34
4.4031687	5.1147976	0.43708402	0.48
4.4097133	5.1568055	0.4380625	0.35
4.332303	5.0998087	0.43504602	0.39
4.330859	5.131816	0.4360252	0.38
4.4646263	5.3038254	0.4430087	0.32
4.307213	5.153825	0.43599552	0.31
4.3007765	5.179831	0.435975	0.44
4.3393273	5.25984	0.43895152	0.3
4.3009014	5.247845	0.43793276	0.42
4.2864656	5.2648516	0.4379123	0.25
4.273252	5.2658544	0.43790257	0.52
4.274806	5.3028617	0.43888056	0.36
4.3203797	5.3918705	0.44185677	0.33
4.3129463	5.417877	0.44283554	0.58
4.3964834	5.5578885	0.44780684	0.27
4.299063	5.472891	0.4437918	0.34
4.2556405	5.4538956	0.44277322	0.4
4.482376	5.7579103	0.45474362	0.28
4.441954	5.743915	0.4537243	0.45
4.4135175	5.745921	0.45370337	0.33
4.3081064	5.6479225	0.44868985	0.56
4.373647	5.770933	0.4536602	0.18
4.2782288	5.684935	0.44864583	0.0
19.827805	26.32974	1.3210392	0.26
19.698366	26.331745	1.3189801	0.36
19.58093	26.34775	1.3169203	0.35
19.542488	26.470758	1.3188512	0.48
19.627037	26.760775	1.328768	0.23
19.910572	27.3258	1.3496606	0.26
19.876354	27.368803	1.3496267	0.21
19.73592	27.356808	1.3465668	0.17
19.972458	27.86783	1.3654602	0.42
19.89902	27.950838	1.3663906	0.23
19.725582	27.89484	1.361333	0.21
19.868128	28.28386	1.3742338	0.14
19.900906	28.423864	1.3791894	0.14
19.863459	28.562874	1.3821119	0.0
19.738026	28.57388	1.3800472	0.0
3.154813	4.754996	0.40138128	0.21
3.1513748	4.783003	0.40135905	0.34
3.1379313	4.797009	0.4013379	0.34
3.1197383	4.7850113	0.40133056	0.27
3.1272938	4.8300185	0.40230602	0.45
3.0948503	4.816024	0.40128767	0.26
3.2073996	5.0190372	0.4092455	0.24
3.129983	4.936039	0.40523562	0.23
3.1145368	4.9480453	0.40521404	0.35
3.0981095	4.9570513	0.4051936	0.3
3.017899	4.8510504	0.4011962	0.36
3.1004446	5.014062	0.40715668	0.39
2.9830494	4.8640614	0.40015638	0.25
2.9416232	4.833066	0.39914083	0.26
2.9071774	4.8140707	0.3981231	0.35
2.8817685	4.806076	0.39710563	0.37
2.8733196	4.8280826	0.39708263	0.45
3.1390276	5.2771025	0.41501206	0.23
3.038614	5.1511035	0.41000888	0.25
3.0781715	5.2531123	0.41297477	0.35
2.9817622	5.1311135	0.4079717	0.34
2.9173276	5.062116	0.40496078	0.43
2.777936	4.8641143	0.39696974	0.25
2.7525015	4.8571196	0.3959509	0.17
2.669313	4.7331176	0.39095968	0.41
2.6179028	4.6791215	0.3889489	0.32
2.5594704	4.614125	0.38593882	0.31
2.5590277	4.6481314	0.38691413	0.3
2.550605	4.667137	0.3868924	0.37
2.5371633	4.6791434	0.38687077	0.34
2.5129616	4.6531453	0.3858656	0.22
2.5125153	4.688152	0.38684025	0.31
2.4860995	4.6751566	0.3858235	0.3
2.4566498	4.6591625	0.38580573	0.37
2.4342287	4.6531677	0.3847877	0.28
2.4227903	4.6681733	0.38476557	0.39
2.3823683	4.6291776	0.38275284	0.2
2.376155	4.635181	0.3837423	0.48
2.328724	4.5831842	0.38073143	0.32
2.2922988	4.550189	0.37971792	0.25
2.3078687	4.614197	0.38168782	0.38
2.3064244	4.6482034	0.38266194	0.33
2.2659845	4.6082077	0.38064897	0.29
2.2615585	4.635214	0.38162503	0.34
2.2533467	4.637217	0.38161507	0.28
2.229904	4.629222	0.3805964	0.36
2.231479	4.6682286	0.3815701	0.38
2.2210407	4.6852355	0.38254705	0.41
2.205606	4.692241	0.38252586	0.38
2.1721601	4.6642456	0.3805107	0.31
2.188726	4.7352533	0.38347748	0.3
2.1805155	4.7372565	0.3834674	0.55
2.1400957	4.6922603	0.3814567	0.29
2.1046581	4.6582646	0.3794432	0.3
2.1882024	4.871278	0.38738057	0.4
2.16475	4.864283	0.38636076	0.22
2.0623615	4.685282	0.37937838	0.5
2.0519156	4.703289	0.38035423	0.24
2.0157404	4.6422887	0.3773585	0.32
1.9932828	4.6352944	0.37733895	0.33
1.9558631	4.5922985	0.3753286	0.28
1.9614311	4.6433053	0.37729818	0.36
1.9279999	4.6093097	0.3752855	0.32
1.9235636	4.6393166	0.3762591	0.32
1.9163458	4.643319	0.3762482	0.3
1.8999158	4.646325	0.3762277	0.34
1.879496	4.63933	0.37520984	0.45
1.8670431	4.6533365	0.37618583	0.34
1.8756068	4.714344	0.378152	0.24
1.8301871	4.649347	0.37514707	0.36
1.8147461	4.6553526	0.37512526	0.4
1.80552	4.6553555	0.37511474	0.39
1.8400655	4.7813654	0.37906456	0.32
1.755664	4.6193657	0.37308332	0.33
1.76223	4.677373	0.3750496	0.36
1.7567929	4.7073793	0.37602207	0.32
1.7553486	4.748386	0.37699142	0.22
1.7139381	4.68739	0.37498677	0.28
1.7067096	4.692393	0.37497485	0.35
1.674291	4.6533966	0.3729647	0.25
1.6308851	4.5843997	0.3709627	0.39
1.6244432	4.6124063	0.3709352	0.33
1.6109837	4.624413	0.37191078	0.32
1.5985619	4.635418	0.37188825	0.32
1.5931256	4.6664248	0.3728599	0.42
1.5579239	4.594425	0.36986884	0.25
1.5444927	4.6034307	0.36984634	0.26
1.524073	4.5924363	0.36982957	0.4
1.5296193	4.6554437	0.37179178	0.34
1.500184	4.621448	0.3697802	0.23
1.4617696	4.5594516	0.3677773	0.24
1.4633257	4.6114583	0.3687425	0.47
1.4551224	4.6104608	0.3687332	0.25
1.4706596	4.70547	0.3726855	0.33
1.479222	4.7794776	0.3746443	0.32
1.472774	4.812484	0.37561363	0.28
1.4543289	4.8104897	0.3755927	0.38
1.3889315	4.66349	0.36961484	0.28
1.3507508	4.57049	0.3666325	0.28
1.4282557	4.8605046	0.37652653	0.31
1.332859	4.6185026	0.3675766	0.3
1.3234223	4.6405087	0.36854953	0.33
1.3100027	4.6485143	0.36852717	0.36
1.2945725	4.65152	0.36850575	0.33
1.278132	4.6525254	0.3684844	0.36
1.2649077	4.637528	0.36747807	0.35
1.2494918	4.638533	0.3674579	0.36
1.2440478	4.6755395	0.3684255	0.41
1.22561	4.6695447	0.36840627	0.32
1.2081894	4.664551	0.36838752	0.3
1.1957344	4.6805563	0.36836067	0.26
1.1753104	4.665561	0.36734483	0.27
1.165093	4.658564	0.3673365	0.27
1.1516743	4.666569	0.3673138	0.36
1.1572244	4.7455773	0.37026706	0.27
1.102805	4.6085787	0.36529022	0.34
1.0873648	4.6115847	0.36526805	0.32
1.0759597	4.62459	0.36524433	0.36
1.062523	4.6345954	0.36521995	0.3
1.0523049	4.6265984	0.365212	0.29
1.0258839	4.5856023	0.3632051	0.24
1.0194414	4.622609	0.36517152	0.35
1.0030085	4.620614	0.36415118	0.29
0.9855747	4.6146193	0.36413214	0.29
0.977116	4.647626	0.36509869	0.45
0.96069634	4.643631	0.36507958	0.24
0.9434902	4.604633	0.36308283	0.15
0.90806574	4.522636	0.3600904	0.55
0.9426117	4.7336473	0.36799544	0.19
0.9661172	4.9106584	0.37390918	0.31
0.9047447	4.7096577	0.36696094	0.16
0.86332244	4.59766	0.36297965	0.44
0.8419182	4.567664	0.3609706	0.25
0.8536534	4.66167	0.3649241	0.41
0.8532024	4.7336774	0.36687598	0.3
0.8097983	4.6036787	0.3619029	0.36
0.7933831	4.596684	0.36188507	0.29
0.7769539	4.5916896	0.36186585	0.31
0.7625207	4.596695	0.36184272	0.36
0.7430803	4.5787	0.36082774	0.27
0.73286754	4.565703	0.36082214	0.3
0.7164322	4.5607076	0.3598026	0.34
0.71298796	4.6227145	0.36175737	0.48
0.7005696	4.6357203	0.3627317	0.32
0.684138	4.630725	0.36171216	0.32
0.6606976	4.58973	0.36070606	0.22
0.6514791	4.5817327	0.36069834	0.38
0.62807065	4.532737	0.35869715	0.29
0.612623	4.5337424	0.35867468	0.3
0.59321344	4.5047464	0.35766587	0.25
0.57577	4.4927516	0.35664877	0.44
0.5623363	4.501757	0.35662383	0.29
0.55691296	4.5567636	0.35858095	0.29
0.5436857	4.524766	0.35758248	0.25
0.52125865	4.47777	0.35558033	0.29
0.50584584	4.469775	0.35556322	0.32
0.49141446	4.4717803	0.3555411	0.32
0.47897914	4.4877863	0.355513	0.32
0.46851626	4.523793	0.35747516	0.25
0.4590903	4.559799	0.35843897	0.33
0.431908	4.415798	0.35349	0.18
0.42347232	4.459804	0.35445	0.32
0.4110155	4.4818106	0.35541803	0.17
0.40956515	4.5848184	0.3583518	0.29
0.39313835	4.572824	0.3583354	0.33
0.3767094	4.5608287	0.3573189	0.23
0.3612886	4.553834	0.35730073	0.28
0.35304606	4.5548368	0.35728806	0.31
0.34360433	4.6028433	0.3592448	0.41
0.3232006	4.548847	0.357248	0.16
0.29479402	4.4228497	0.35328314	0.47
0.28333524	4.457856	0.35424468	0.18
0.28387424	4.606865	0.3591549	0.3
0.27043962	4.6228704	0.3591255	0.29
0.2592242	4.5868726	0.35813072	0.32
0.23282838	4.4598746	0.3541681	0.22
0.2293801	4.579883	0.3580908	0.28
0.21891646	4.6388903	0.36003998	0.4
0.19950013	4.5848937	0.35804343	0.21
0.18106967	4.543898	0.35604033	0.36
0.1718682	4.5169	0.35504258	0.17
0.16042629	4.559907	0.35699993	0.44
0.14499705	4.5509114	0.35598215	0.17
0.1285769	4.523916	0.35497335	0.24
0.11613897	4.5569224	0.35693523	0.38
0.10168564	4.571928	0.35690472	0.27
0.09423649	4.690936	0.36082426	0.4
0.08402604	4.6479373	0.35883394	0.25
0.066594675	4.608942	0.35783035	0.29
0.057143193	4.71295	0.36175612	0.27
0.04072339	4.6839547	0.3607482	0.24
0.027278222	4.724961	0.36170453	0.39
0.010863945	4.688965	0.36070043	0.23
0.0033801843	4.893975	0.36757267	0.2
-0.004849951	4.897978	0.3675582	0.62
-0.03219769	4.5489755	0.35571465	0.21
-0.042678248	4.701984	0.36061227	0.16
-0.051169537	4.951995	0.36945912	0.41
-0.066579625	4.9439993	0.3684407	0.3
-0.08202459	4.9770055	0.36939937	0.57
-0.10538215	4.5910025	0.35657883	0.3
-0.109650224	4.7950096	0.36345908	0.18
-0.1270506	4.650012	0.35851288	0.47
-0.14146073	4.640017	0.3584963	0.25
-0.1569315	4.6960235	0.3604418	0.23
-0.17135066	4.7180295	0.3614077	0.28
-0.18678813	4.715034	0.36038572	0.32
-0.20222686	4.71304	0.36036313	0.28
-0.20943336	4.7230425	0.36134663	0.18
-0.22796394	5.148056	0.37508902	0.31
-0.24439408	5.1340613	0.37507215	0.52
-0.26082316	5.1400666	0.37504447	0.28
-0.27725574	5.1260715	0.37402746	0.43
-0.29369956	5.0860763	0.37302417	0.51
-0.3050694	4.9080777	0.36710143	0.32
-0.31127575	4.8260784	0.36413532	0.27
-0.32671672	4.8050838	0.3641227	0.26
-0.3431483	4.8470893	0.36507535	0.36
-0.35756865	4.8170943	0.36406887	0.17
-0.38306552	5.078104	0.37289378	0.18
-0.4045255	5.2031116	0.37679642	0.59
-0.4058854	4.8451104	0.3649798	0.27
-0.41309303	4.837113	0.3649728	0.3
-0.42753184	4.802118	0.36396843	0.18
-0.44596252	4.871124	0.36590457	0.5
-0.46140248	4.859129	0.3658868	0.24
-0.47683394	4.8541336	0.36486542	0.26
-0.49226677	4.849139	0.364844	0.28
-0.5066911	4.8321443	0.36483014	0.28
-0.5149122	4.836147	0.36481532	0.28
-0.5283455	4.7991514	0.3638129	0.2
-0.56683725	5.125162	0.37459055	0.39
-0.5832752	5.1201673	0.37456793	0.36
-0.60171807	5.1411724	0.3745293	0.4
-0.61713624	5.1321774	0.3745102	0.41
-0.62737787	5.1451807	0.3754881	0.39
-0.6438065	5.1441855	0.37546346	0.39
-0.6602454	5.1381907	0.37444115	0.34
-0.6766789	5.1351957	0.3744174	0.52
-0.69210005	5.1262007	0.37439805	0.31
-0.708537	5.1222057	0.37437466	0.42
-0.72597325	5.129211	0.3743444	0.36
-0.7361917	5.148214	0.37531957	0.41
-0.7506101	5.130218	0.37430593	0.38
-0.76905715	5.142224	0.37527174	0.44
-0.7854902	5.1392293	0.37524778	0.36
-0.80091137	5.1312337	0.3752277	0.38
-0.81934786	5.1452394	0.37519255	0.39
-0.83579576	5.137244	0.37517083	0.39
-0.84501874	5.1422467	0.37515417	0.4
-0.8614421	5.142252	0.3751287	0.4
-0.877865	5.1422567	0.37510318	0.41
-0.89430106	5.1382623	0.37507948	0.39
-0.91374874	5.154268	0.37604186	0.34
-0.9291783	5.1442723	0.37602243	0.48
-0.94660103	5.151277	0.3759921	0.31
-0.95381755	5.14228	0.37598494	0.46
-0.97026765	5.134285	0.3749629	0.36
-0.98668194	5.13629	0.37593633	0.39
-1.0061235	5.1512947	0.37589923	0.41
-1.0225664	5.1453004	0.3758762	0.39
-1.0390058	5.1403055	0.37585267	0.39
-1.0482131	5.147308	0.37583515	0.4
-1.0656536	5.148313	0.3758074	0.4
-1.0830891	5.1503177	0.37577918	0.4
-1.1005031	5.157323	0.37674883	0.42
-1.1179411	5.1583285	0.37672102	0.41
-1.1333889	5.145334	0.3767024	0.4
-1.1528062	5.162338	0.37666455	0.34
-1.1580316	5.1413407	0.37666535	0.53
-1.1484398	4.9973445	0.37174195	0.42
-1.1478351	4.9103484	0.3687796	0.3
-1.1592695	4.883353	0.36777258	0.3
-1.1746942	4.8803577	0.36774904	0.33
-1.1921315	4.8853626	0.36771894	0.36
-1.2115799	4.8983684	0.3686823	0.34
-1.2137991	4.8673706	0.36769146	0.3
-1.2192181	4.815375	0.36570388	0.35
-1.2386407	4.83338	0.36666515	0.39
-1.2540683	4.8303857	0.3666414	0.25
-1.2975341	4.9543915	0.37052143	0.32
-1.2719462	4.759395	0.3646407	0.31
-1.2843678	4.7444	0.3636264	0.16
-1.3186107	4.860403	0.36752498	0.33
-1.3510702	4.9284096	0.3704457	0.4
-1.3624766	4.909414	0.3694348	0.29
-1.3539048	4.7994184	0.36649156	0.33
-1.3703414	4.799423	0.3664648	0.33
-1.3817493	4.7824273	0.36545277	0.28
-1.408194	4.8234334	0.367394	0.52
-1.3703668	4.637434	0.36052638	0.16
-1.3868033	4.6394396	0.36149848	0.41
-1.3962415	4.612445	0.36049291	0.2
-1.4316943	4.6884503	0.3634063	0.38
-1.4370971	4.650454	0.3614114	0.23
-1.4355398	4.5804596	0.3594395	0.35
-1.4579779	4.605465	0.36039323	0.38
-1.4671863	4.6114664	0.3603758	0.27
-1.4936405	4.648473	0.36231872	0.32
-1.5120572	4.659477	0.36228436	0.37
-1.5465027	4.725483	0.365204	0.34
-1.524909	4.5904865	0.36028746	0.22
-1.5583575	4.6514916	0.36221063	0.27
-1.5485582	4.589494	0.3602485	0.37
-1.5610104	4.5744996	0.36023298	0.35
-1.5774484	4.575505	0.36020526	0.32
-1.5828449	4.543509	0.35920715	0.28
-1.6102973	4.580515	0.36114886	0.39
-1.6227357	4.5675197	0.36013255	0.3
-1.6641827	4.6505246	0.36303577	0.33
-1.6854099	4.692528	0.36498654	0.31
-1.7208593	4.752533	0.3669079	0.32
-1.6792395	4.569537	0.36103767	0.3
-1.6846771	4.534542	0.36004	0.37
-1.698098	4.5275474	0.36001983	0.21
-1.7435757	4.6145525	0.3629159	0.28
-1.7660147	4.632558	0.36387286	0.36
-1.7752134	4.6375594	0.36385596	0.37
-1.759645	4.5395646	0.36091307	0.28
-1.7730553	4.53357	0.3608925	0.34
-1.8015014	4.5685744	0.36183408	0.27
-1.8179258	4.569579	0.36180636	0.23
-1.8363761	4.573585	0.36277434	0.4
-1.8528166	4.5725894	0.36274722	0.34
-1.8650366	4.583592	0.3627235	0.34
-1.9004776	4.6365967	0.36464834	0.27
-1.9219116	4.649602	0.3656088	0.32
-1.9253381	4.612607	0.36461434	0.28
-1.9407827	4.607612	0.36459014	0.33
-1.9602076	4.6156163	0.36455545	0.33
-1.9806376	4.625622	0.36551854	0.36
-1.9788465	4.5986238	0.36452946	0.3
-1.989277	4.5816293	0.36451706	0.29
-1.9947264	4.5496345	0.3635172	0.39
-2.0021532	4.5256386	0.3625116	0.32
-2.0606127	4.6316433	0.36638403	0.32
-2.0210109	4.488649	0.36149043	0.28
-2.0444467	4.5056534	0.36244643	0.39
-2.059657	4.5236564	0.36341602	0.41
-2.1341434	4.6636605	0.3682531	0.26
-2.1895864	4.7576656	0.37213516	0.24
-2.1489933	4.6156707	0.36724183	0.27
-2.1263947	4.5206757	0.36330527	0.34
-2.146842	4.527681	0.36426923	0.34
-2.2182963	4.656685	0.3691158	0.25
-2.2295103	4.6626873	0.36909565	0.34
-2.1439037	4.4206924	0.36030212	0.17
-2.27138	4.6776967	0.37002245	0.44
-2.2798243	4.6547017	0.36901462	0.36
-2.2932568	4.6447062	0.36899504	0.3
-2.3196993	4.663711	0.3699464	0.39
-2.299886	4.600714	0.36799547	0.35
-2.2933073	4.546719	0.36602014	0.26
-2.3557851	4.6437235	0.36989194	0.39
-2.3051636	4.4957294	0.3650131	0.3
-2.343625	4.539734	0.36693817	0.35
-2.389057	4.600738	0.36884773	0.25
-2.3664653	4.5147433	0.36590627	0.33
-2.4327207	4.635745	0.3707669	0.46
-2.3981276	4.5247507	0.36685118	0.18
-2.3945553	4.479756	0.36586782	0.24
-2.617089	4.903758	0.3813982	0.48
-2.5094647	4.642764	0.37163863	0.19
-2.5028758	4.5927696	0.37066144	0.29
-2.5413396	4.6317735	0.37158877	0.5
-2.6555989	4.8437743	0.37935075	0.25
-2.5539813	4.601782	0.37157494	0.15
-2.534392	4.5267863	0.3686245	0.55
-2.649875	4.7177906	0.3763904	0.16
-2.6212873	4.624795	0.37245882	0.14
-2.653735	4.6508	0.37439957	0.39
-2.667148	4.641804	0.3733796	0.4
-2.681369	4.650807	0.37435424	0.36
-2.7058105	4.660812	0.37531194	0.25
-2.7392516	4.687816	0.3762512	0.3
-2.7516854	4.674821	0.37623376	0.21
-2.769126	4.6708255	0.37620613	0.34
-2.8045757	4.69983	0.3771419	0.41
-2.7959816	4.649835	0.37616682	0.29
-2.8252146	4.6848373	0.3771115	0.45
-2.852656	4.6988416	0.37806374	0.29
-2.8810787	4.7158456	0.37901387	0.35
-2.9125268	4.7358503	0.37995845	0.31
-2.93498	4.738856	0.38092142	0.25
-2.969399	4.765859	0.3818599	0.49
-3.0156338	4.8288608	0.3847717	0.23
-3.0330625	4.823866	0.3847447	0.3
-3.3025951	5.2528644	0.40121934	0.19
-3.3110359	5.227869	0.4002119	0.35
-3.3194568	5.204874	0.40020397	0.59
-3.3348916	5.1928787	0.40018243	0.38
-3.3553326	5.1888833	0.40015116	0.46
-3.3815436	5.2148848	0.4011041	0.34
-3.397984	5.2038894	0.40108076	0.61
-6.032133	9.499825	0.565987	0.43
-5.9485407	9.295831	0.5591712	0.0
-3.5803375	5.3878994	0.40875396	0.0
-3.6217725	5.4169035	0.41068298	0.0
-5.8854375	8.905853	0.5473876	0.38
-5.9038663	8.872857	0.54637265	0.47
-5.9002957	8.80486	0.54439956	0.17
-3.755159	5.417927	0.41247633	0.13
-3.7395842	5.3559327	0.4105142	0.21
-3.7490056	5.333937	0.41050446	0.27
-3.7562153	5.3269396	0.4104948	0.32
-3.7786627	5.3229437	0.41046092	0.35
-3.7900994	5.3029485	0.4104475	0.38
-3.8165226	5.3069525	0.41040576	0.36
-3.8459623	5.3139567	0.41135877	0.39
-3.8633986	5.3029613	0.41133416	0.3
-3.8828347	5.2949657	0.41130581	0.32
-3.8970492	5.2979684	0.4122832	0.35
-3.9014823	5.267973	0.41128263	0.19
-3.9098923	5.245977	0.41027412	0.31
-3.9233325	5.228982	0.41025683	0.48
-3.9507644	5.2329865	0.41121367	0.39
-3.971205	5.225991	0.41118354	0.46
-3.9766395	5.197995	0.41018072	0.55
-3.9648385	5.164998	0.40920544	0.34
-3.970279	5.137003	0.40820247	0.39
-3.9676943	5.100008	0.4072136	0.39
-3.9731164	5.074013	0.4072101	0.39
-3.9865675	5.057018	0.4071925	0.42
-3.9869816	5.0250225	0.40619776	0.39
-4.0274334	5.0450263	0.40713146	0.31
-4.0286465	5.0300293	0.40713236	0.58
-4.0540757	5.031033	0.40709284	0.23
-4.0545077	4.998038	0.40609813	0.48
-4.076949	4.9940424	0.40706417	0.43
-4.0613704	4.941048	0.4050976	0.41
-4.0527887	4.8980536	0.40411833	0.35
-4.0742154	4.8940573	0.40408581	0.32
-4.091448	4.8990593	0.40405828	0.27
-4.0998745	4.8780646	0.4040488	0.43
-4.1203084	4.8720684	0.4040182	0.44
-4.1347456	4.858073	0.4039982	0.38
-4.1461587	4.8420777	0.40398318	0.36
-4.173603	4.8440824	0.40494043	0.39
-4.180808	4.8380847	0.4049303	0.34
-4.188262	4.814089	0.40392268	0.34
-4.186674	4.782094	0.40293017	0.33
-4.289138	4.8750954	0.4077575	0.25
-4.3906054	4.9650965	0.41158727	0.34
-4.241977	4.7561073	0.4038489	0.32
-4.2444096	4.728112	0.4028494	0.42
-4.2666316	4.7391143	0.4038135	0.32
-4.300069	4.748118	0.40476066	0.34
-4.2264647	4.6321254	0.39989126	0.31
-4.280918	4.6651287	0.40180248	0.44
-4.371368	4.7401304	0.40565237	0.43
-4.323782	4.6551375	0.40273792	0.3
-4.317219	4.617143	0.40175343	0.29
-4.3334327	4.621145	0.4017279	0.3
-4.3598595	4.622149	0.40268716	0.31
-4.3722982	4.606154	0.40267026	0.39
-4.4007244	4.609157	0.40262625	0.33
-4.4811745	4.6691594	0.40649474	0.54
-4.496626	4.6551642	0.40647313	0.35
-4.468032	4.5951695	0.4035251	0.31
-4.481262	4.5941725	0.404505	0.36
-4.487688	4.5721765	0.4034982	0.27
-4.5351167	4.59518	0.4054227	0.43
-4.600577	4.6351824	0.40731764	0.36
-4.7320347	4.746182	0.41310295	0.23
-4.760471	4.7461863	0.41406006	0.55
-4.745889	4.7011914	0.41208848	0.29
-4.819121	4.763191	0.41596934	0.37
-4.7895555	4.701197	0.4130227	0.27
-5.0290327	4.920192	0.4236318	0.46
-5.032454	4.8931975	0.42363086	0.41
-5.0198812	4.849202	0.42165628	0.25
-5.04732	4.8462067	0.42261586	0.49
-4.957739	4.7242155	0.41776726	0.14
-4.998956	4.7512164	0.41870186	0.53
-5.0843983	4.8072176	0.42256656	0.33
-5.0168157	4.7092257	0.41868123	0.32
-5.0872583	4.749227	0.42057076	0.32
-5.130692	4.762231	0.42250443	0.49
-5.1511374	4.7512355	0.42247573	0.34
-5.3256083	4.890233	0.4301977	0.4
-5.1367784	4.692243	0.42050534	0.24
-5.1412024	4.6672482	0.42050228	0.42
-5.170631	4.6662517	0.42045882	0.43
-5.183067	4.6482563	0.4204429	0.22
-5.2254996	4.65926	0.42237872	0.23
-5.224942	4.628265	0.4213838	0.62
-5.238362	4.612269	0.42136616	0.3
-5.2775817	4.6342697	0.42230538	0.3
-5.303018	4.628274	0.42326877	0.44
-5.5245037	4.8012686	0.4319199	0.29
-5.765977	4.991263	0.44254017	0.36
-5.61038	4.818275	0.4347924	0.43
-5.7078295	4.8752747	0.43764246	0.41
-5.559	4.7272844	0.43088046	0.3
-5.593446	4.727288	0.43183038	0.27
-5.6328807	4.732291	0.4327724	0.34
-5.6573205	4.723295	0.43373826	0.4
-5.7517614	4.776295	0.43659392	0.33
-5.806199	4.7932982	0.4385129	0.46
-5.8416357	4.7933016	0.4394619	0.38
-5.871852	4.8043027	0.44041675	0.33
-5.8832846	4.783307	0.44040352	0.51
-5.909731	4.7743106	0.44036692	0.39
-5.993161	4.8153114	0.44324124	0.39
-5.998602	4.7883167	0.44323757	0.36
-6.006025	4.764321	0.44223058	0.45
-6.0704637	4.787323	0.44513518	0.36
-6.145689	4.834322	0.44802082	0.36
-6.1551285	4.810326	0.44701114	0.62
-6.2425785	4.850327	0.44988084	0.27
-6.16599	4.757335	0.4460039	0.36
-6.201423	4.7553387	0.44695395	0.23
-6.1938543	4.718344	0.44597036	0.6
-6.2992926	4.772344	0.44981292	0.35
-6.374522	4.8163424	0.45269987	0.31
-6.3919616	4.798347	0.45267817	0.55
-6.2813625	4.681358	0.44785222	0.35
-6.381818	4.7283573	0.45070344	0.38
-6.489268	4.780357	0.45454437	0.48
-6.535698	4.78536	0.45647854	0.32
-6.549918	4.7803617	0.45645946	0.34
-6.657357	4.831361	0.4603011	0.4
-6.7168136	4.8433633	0.46221635	0.41
-6.7692447	4.851365	0.46314213	0.32
-6.7926726	4.8373694	0.46411195	0.57
-6.9281297	4.905367	0.46891284	0.33
-6.746531	4.739381	0.4601922	0.44
-6.853762	4.802378	0.46503323	0.24
-6.808185	4.7373853	0.4621071	0.5
-6.983636	4.8333817	0.46884865	0.43
-9.235403	6.417268	0.5584785	0.31
-9.730896	6.7282453	0.57674736	0.29
-9.305264	6.3822727	0.5593949	0.62
-9.644741	6.578259	0.57189894	0.29
-9.452936	6.421272	0.5641907	0.4
-9.535369	6.436272	0.56607854	0.54
-9.5778055	6.4222746	0.5670264	0.25
-9.509223	6.332283	0.56413895	0.54
-10.1667385	6.738252	0.58917516	0.3
-10.218177	6.727254	0.59011114	0.55
-10.27061	6.717255	0.59104574	0.29
-10.269821	6.6942577	0.59105283	0.47
-9.983207	6.4582777	0.57848734	0.22
-9.932634	6.380285	0.57557327	0.64
-10.541136	6.737256	0.59868985	0.34
-10.622575	6.7442555	0.6005828	0.34
-10.700022	6.7472568	0.603482	0.41
-10.428194	6.5492735	0.5918862	0.53
-10.407626	6.4902797	0.59092855	0.21
-10.443056	6.468282	0.5908886	0.52
-10.5514965	6.4922805	0.59474236	0.39
-10.57593	6.462284	0.59471893	0.44
-11.106414	6.749258	0.61395955	0.41
-11.097846	6.6962633	0.61298525	0.37
-11.228076	6.7532587	0.61780286	0.41
-11.313514	6.758258	0.6196924	0.42
-10.894896	6.4552865	0.6033114	0.31
-11.081337	6.5232797	0.6090544	0.47
-11.119778	6.4992824	0.61001194	0.48
-11.169206	6.483284	0.6109534	0.6
-11.628685	6.7092624	0.6283054	0.37
-11.331872	6.509281	0.61573905	0.25
-11.418309	6.513281	0.61862814	0.46
-11.511753	6.52028	0.62150764	0.39
-11.589186	6.51828	0.6234101	0.41
-11.649616	6.5062814	0.62533706	0.56
-11.79106	6.539277	0.62914884	0.33
-11.78549	6.488282	0.62817067	0.54
-12.018734	6.595271	0.6368456	0.45
-12.232183	6.6662626	0.6435563	0.2
-11.987587	6.4812818	0.6339181	0.63
-12.127028	6.510278	0.6387344	0.25
-12.130452	6.464282	0.6377437	0.41
-12.352909	6.5362735	0.6454436	0.39
-12.414344	6.5202737	0.64637154	0.35
-12.426559	6.5022755	0.64636165	0.49
-12.501987	6.4942746	0.6482699	0.32
-12.620433	6.5072727	0.6521182	0.52
-12.653865	6.475276	0.6530863	0.38
-12.805312	6.504271	0.65788907	0.27
-12.8017435	6.4522758	0.65690947	0.62
-13.158198	6.5862584	0.66942585	0.34
-13.396437	6.682246	0.6771009	0.27
-13.374866	6.619252	0.67614746	0.64
-13.435298	6.5982523	0.67707944	0.27
-13.469735	6.5632553	0.6780481	0.58
-13.463155	6.509259	0.6760734	0.41
-13.860627	6.6522403	0.6905384	0.45
-13.589816	6.4932585	0.6799225	0.38
-13.763257	6.5262523	0.68569875	0.26
-13.82569	6.5042524	0.6866292	0.39
-13.938132	6.5052505	0.690491	0.3
-13.912553	6.4412556	0.6885432	0.64
-14.174009	6.5112443	0.6972005	0.33
-14.277449	6.5062423	0.7000758	0.41
-14.440678	6.555235	0.70586044	0.34
-14.656127	6.600226	0.71258295	0.46
-14.789562	6.6072216	0.7164183	0.38
-14.984009	6.6402144	0.723171	0.29
-14.782417	6.49423	0.7144653	0.48
-14.952864	6.5152245	0.7202515	0.25
-15.016298	6.488225	0.72218394	0.63
-15.362538	6.6132054	0.73372203	0.32
-15.383968	6.566208	0.73371255	0.27
-15.500406	6.5602045	0.7365741	0.46
-15.563844	6.5302052	0.7385082	0.38
-15.693277	6.529201	0.7423528	0.33
-15.997733	6.600186	0.7519616	0.45
-16.100168	6.585183	0.75484407	0.38
-16.143385	6.574184	0.7567962	0.25
-16.378836	6.612172	0.7635004	0.57
-16.554276	6.6251655	0.7692858	0.43
-16.526705	6.554171	0.7673447	0.3
-16.809155	6.6081576	0.7769878	0.37
-16.91459	6.590155	0.7798687	0.34
-17.136034	6.6171446	0.7865951	0.44
-17.338263	6.6661344	0.7933363	0.34
-17.3657	6.614136	0.7933233	0.36
-17.51014	6.6081314	0.7981541	0.46
-17.758583	6.6411195	0.8058471	0.44
-17.898022	6.631114	0.80968595	0.37
-18.098465	6.6431055	0.81644434	0.43
-18.532927	6.740082	0.8308938	0.16
-19.896248	7.2089953	0.877103	0.43
-19.911674	7.144998	0.87711066	0.36
-19.906103	7.0730023	0.87614626	0.51
-19.91553	7.007006	0.8761619	0.36
-19.905958	6.9340105	0.8752027	0.48
-19.91838	6.870013	0.8742141	0.38
-19.914595	6.834016	0.87423325	0.5
-19.926022	6.769018	0.8732464	0.38
-19.917448	6.6970224	0.87228584	0.51
-19.927876	6.632026	0.8723003	0.39
-19.920301	6.561031	0.8713383	0.51
-19.922726	6.494034	0.870363	0.38
-19.915941	6.457037	0.8703862	0.51
-19.936367	6.3960395	0.8703876	0.4
-19.842785	6.2980485	0.86553717	0.47
-19.882214	6.2430496	0.86651415	0.36
-19.933643	6.1920505	0.8674755	0.52
-19.92707	6.1220546	0.86651236	0.39
-19.897497	6.045061	0.8655789	0.52
-19.921711	6.0190606	0.86556166	0.34
-19.893137	5.9430666	0.8636268	0.54
-19.918564	5.8840694	0.8646221	0.34
-19.91799	5.8170733	0.86365104	0.46
-19.92342	5.751076	0.86267275	0.35
-19.921846	5.6840806	0.86270297	0.45
-19.938269	5.6230836	0.86270994	0.35
-19.905481	5.5800877	0.8607661	0.54
-19.922913	5.51809	0.8607725	0.33
-19.92334	5.4520946	0.86080027	0.55
-19.990765	5.405093	0.86174273	0.45
-20.232208	5.404081	0.86946505	0.34
-20.475653	5.402068	0.8771859	0.37
-20.794106	5.4180517	0.8878129	0.36
-21.054337	5.452035	0.89549917	0.41
-21.334778	5.456021	0.90517575	0.39
-21.619225	5.458005	0.913849	0.23
-21.681654	5.403005	0.9158023	0.64
-21.9261	5.391991	0.92252773	0.21
-22.142536	5.37398	0.9292887	0.34
-23.397049	5.6048985	0.9707515	0.35
-23.389261	5.5649014	0.970779	0.46
-23.428688	5.497903	0.9717654	0.27
-23.533121	5.445899	0.97467095	0.61
-23.75756	5.420887	0.98142755	0.19
-24.209017	5.44586	0.9959031	0.29
-24.766476	5.4928255	1.0142484	0.35
-25.13671	5.5348015	1.0258087	0.23
-25.39415	5.5097866	1.0335293	0.57
-25.59159	5.4697776	1.0403253	0.27
-26.217054	5.5197377	1.060594	0.23
-26.683506	5.532708	1.075061	0.32
-27.133963	5.5386806	1.0895499	0.28
-27.617413	5.5496507	1.1049998	0.36
-28.059652	5.5936217	1.1194797	0.3
-28.540104	5.5985913	1.1349367	0.36
-29.024555	5.601561	1.1503906	0.36
-29.502007	5.599531	1.1658554	0.39
-30.005465	5.5984993	1.182291	0.32
-30.561918	5.6054635	1.1996635	0.36
-31.102373	5.6054287	1.2170582	0.32
-31.686617	5.6613894	1.2363747	0.32
-32.289074	5.66635	1.2556982	0.31
-32.909534	5.6703095	1.2760026	0.3
-33.55399	5.6752667	1.2962801	0.33
-34.21145	5.677223	1.3175455	0.32
-34.88991	5.679179	1.339788	0.27
-35.628372	5.687129	1.3629607	0.19
-36.275616	5.7330847	1.3842149	0.5
-54.933033	8.522767	1.9999161	0.19
-54.938446	8.348767	1.999011	0.27
-54.950867	8.174768	1.9990988	0.28
-54.947285	7.9987693	1.9982058	0.27
-54.956696	7.825769	1.9972969	0.28
-54.971115	7.6527696	1.9973828	0.28
-54.96332	7.5647707	1.9964433	0.28
-54.95974	7.3887715	1.9955511	0.29
-54.967155	7.215773	1.9956455	0.28
-54.966568	7.041774	1.9947497	0.29
-54.981987	6.868774	1.9948359	0.3
-54.982403	6.6947746	1.9939396	0.27
-54.963818	6.518778	1.9930656	0.26
-54.952026	6.430779	1.9921316	0.2
-54.96844	6.258779	1.9922172	0.0
-55.981907	6.1977077	2.0251367	0.0
-56.593353	6.0866647	2.0445304	0.0
-58.92288	6.152497	2.1199243	0.07
-61.1424	6.1913376	2.1924572	0.09
-63.504715	6.331167	2.269771	0.0
-65.90024	6.3619947	2.348117	0.0
-68.356766	6.384816	2.4274018	0.0
-71.0213	6.409623	2.514458	0.0
-78.86047	-8.675086	2.9903982	0.0
-76.261765	-8.512271	2.8997862	0.0
-74.31127	-8.53341	2.8326259	0.0
-73.20476	-8.640489	2.7942681	0.12
-73.18321	-8.87249	2.7939224	0.09
-73.17967	-9.10649	2.7945943	0.0
-73.16113	-9.339492	2.7942514	0.0
-66.48773	-8.703963	2.5618422	0.0
-65.85798	-8.728007	2.540121	0.1
-64.56746	-8.765097	2.4946601	0.0
-62.85295	-8.735218	2.4358284	0.13
-61.919422	-8.806283	2.4037106	0.11
-61.79288	-8.98729	2.399323	0.11
-21.927048	-3.286081	1.0026317	0.23
-20.126509	-3.0852022	0.938935	0.29
-19.892729	-3.0822175	0.93168026	0.4
-20.359169	-3.2211804	0.94799167	0.27
-20.356607	-3.2871764	0.9478915	0.39
-20.152046	-3.3201861	0.9406161	0.21
-20.303488	-3.412172	0.9466487	0.54
-20.554922	-3.5211506	0.9557675	0.29
-20.420366	-3.5661561	0.95155257	0.21
-20.341587	-3.586159	0.94843596	0.33
-20.04803	-3.601175	0.93808854	0.23
-19.54547	-3.5762067	0.92156744	0.33
-19.580915	-3.6481996	0.9225016	0.38
-19.635353	-3.7231915	0.9244526	0.34
-19.617788	-3.784189	0.9243443	0.44
-19.433233	-3.8141975	0.9180959	0.45
-19.59245	-3.8771849	0.9241811	0.32
-19.388891	-3.9021945	0.9169189	0.33
-19.374332	-3.9641914	0.9168129	0.54
-19.683771	-4.092166	0.92797154	0.19
-19.241209	-4.065192	0.91251916	0.38
-19.220648	-4.12519	0.91240984	0.36
-19.472084	-4.2431684	0.9215194	0.37
-19.28931	-4.237179	0.91532505	0.34
-19.202745	-4.2821813	0.9131644	0.28
-19.168184	-4.3391795	0.91204435	0.5
-19.353622	-4.4451632	0.91909873	0.39
-19.359064	-4.512159	0.92000926	0.34
-19.314505	-4.5671573	0.9178816	0.46
-18.550722	-4.420207	0.89124256	0.35
-18.548159	-4.482204	0.89215136	0.18
-18.5906	-4.5551963	0.8930947	0.59
-19.901041	-4.9391046	0.94100606	0.27
-19.98848	-5.0280943	0.94397795	0.33
-19.97592	-5.093091	0.94387287	0.3
-20.004356	-5.1680856	0.9457994	0.38
-19.849573	-5.162094	0.94063634	0.25
-19.913013	-5.2460856	0.9425893	0.55
-20.107456	-5.366069	0.9506376	0.3
-20.876894	-5.639014	0.9781104	0.36
-18.883331	-5.173143	0.9075498	0.25
-20.290771	-5.622045	0.95848584	0.35
-13.541179	-3.82749	0.7174958	0.29
-13.552402	-3.8544862	0.7174692	0.39
-13.450832	-3.872489	0.7143287	0.46
-13.35227	-3.891491	0.7111901	0.38
-13.392706	-3.9494839	0.7131518	0.4
-13.413146	-4.0024776	0.7140984	0.61
-13.621591	-4.1114597	0.7221764	0.21
-13.371024	-4.084472	0.713933	0.52
-13.528239	-4.154459	0.71900964	0.39
-13.191677	-4.100477	0.70770794	0.43
-13.36812	-4.2014613	0.71476215	0.29
-13.11755	-4.1704726	0.7055241	0.51
-13.042986	-4.1934733	0.7034072	0.26
-13.004423	-4.2274714	0.7023152	0.58
-13.121862	-4.3114595	0.7073281	0.38
-13.12108	-4.334457	0.7072946	0.29
-13.049513	-4.3574576	0.7051813	0.6
-13.103955	-4.422449	0.7071507	0.37
-13.102388	-4.4684453	0.708084	0.42
-13.073822	-4.505442	0.7069997	0.38
-13.338265	-4.642421	0.717105	0.4
-13.291483	-4.6504216	0.7160412	0.45
-13.074916	-4.6234307	0.7078353	0.36
-13.053355	-4.663428	0.7077551	0.54
-13.04479	-4.7074237	0.7076841	0.34
-12.986231	-4.7344236	0.7065806	0.47
-12.975664	-4.7774196	0.70650893	0.37
-12.948099	-4.8144164	0.7054266	0.59
-12.89032	-4.817419	0.7043574	0.33
-12.846755	-4.848417	0.7032655	0.55
-12.87719	-4.90641	0.7042196	0.31
-12.877631	-4.954406	0.70515394	0.49
-12.789068	-4.968407	0.7020351	0.38
-12.781503	-5.0124025	0.70196617	0.36
-12.737935	-5.0424013	0.7008761	0.57
-12.958158	-5.1513853	0.70997447	0.32
-13.072599	-5.244373	0.7139762	0.41
-13.127036	-5.314366	0.71694213	0.35
-13.023474	-5.322368	0.71381533	0.57
-12.9239025	-5.3303704	0.7106929	0.31
-10.473281	-4.384519	0.620224	0.32
-10.29171	-4.3495255	0.61406577	0.44
-10.24092	-4.347526	0.6120106	0.41
-10.275368	-4.4015193	0.6139744	0.5
-10.193802	-4.4065194	0.6108743	0.24
-10.134228	-4.4195194	0.6097882	0.61
-10.19267	-4.4835105	0.61176586	0.37
-10.0581	-4.4645143	0.60763854	0.17
-9.730529	-4.3615294	0.59540707	0.52
-9.819742	-4.4185224	0.5994299	0.35
-9.71418	-4.4105234	0.5953201	0.48
-9.824624	-4.4975123	0.600326	0.34
-9.738052	-4.496513	0.5972283	0.38
-9.702487	-4.518511	0.59715724	0.29
-9.801926	-4.6015	0.6011567	0.49
-9.776138	-4.608499	0.6001176	0.29
-9.845586	-4.67949	0.60309964	0.54
-9.939014	-4.7604795	0.6070957	0.25
-9.837449	-4.7524815	0.6039908	0.51
-9.976894	-4.857468	0.6100072	0.25
-9.994333	-4.9054623	0.61096215	0.55
-9.921767	-4.9104624	0.60887295	0.22
-9.913984	-4.9264603	0.6088425	0.4
-10.071428	-5.0424457	0.6148656	0.44
-9.962856	-5.029448	0.6117597	0.33
-9.861289	-5.0194488	0.60765773	0.39
-9.816728	-5.037447	0.60658306	0.47
-9.759151	-5.0474467	0.60550433	0.41
-9.764595	-5.090441	0.60645324	0.44
-9.767808	-5.1114383	0.606429	0.61
-9.722247	-5.128437	0.6053547	0.37
-9.650681	-5.1314363	0.60326946	0.51
-9.649119	-5.170431	0.6032161	0.38
-9.6405525	-5.205427	0.6031602	0.48
-9.748983	-5.3014164	0.6081569	0.39
-9.739427	-5.337412	0.6080989	0.41
-9.729645	-5.3524103	0.6080683	0.65
-10.139095	-5.612382	0.6251921	0.34
-10.097532	-5.6323795	0.6241196	0.39
-10.021964	-5.6333804	0.6220333	0.38
-9.971405	-5.648378	0.61995715	0.59
-10.046837	-5.7313695	0.62393534	0.29
-10.038276	-5.769365	0.6238771	0.65
-10.057495	-5.801361	0.6248578	0.22
-10.017934	-5.8223596	0.6247867	0.24
-9.901359	-5.798362	0.62068653	0.41
-9.933797	-5.8593554	0.62264544	0.59
-9.884231	-5.873353	0.62057215	0.3
-9.8496685	-5.8963513	0.6205043	0.19
-15.870327	-9.456002	0.85875326	0.62
-15.89554	-9.504	0.8607242	0.19
-15.884983	-9.566997	0.8616397	0.51
-15.896419	-9.641992	0.8625648	0.32
-15.893855	-9.708988	0.8634846	0.5
-15.8982935	-9.780985	0.8654063	0.32
-15.881728	-9.839982	0.86532086	0.53
-16.075958	-9.993968	0.8733494	0.39
-15.832387	-9.914979	0.86518276	0.2
-15.829824	-9.982975	0.8661023	0.12
-15.845264	-10.06297	0.8680273	0.14
-15.818703	-10.116968	0.867938	0.2
-15.8361435	-10.198963	0.8698634	0.26
-15.8625765	-10.285957	0.8717928	0.23
-15.802791	-10.282961	0.87073344	0.61
-14.120611	-9.338044	0.80403316	0.54
-14.046047	-9.354046	0.8029362	0.33
-13.940481	-9.349048	0.7998303	0.45
-13.844909	-9.349049	0.7967294	0.43
-13.742345	-9.34505	0.7936258	0.44
-13.776567	-9.400046	0.7955997	0.32
-13.7820015	-9.467042	0.7965299	0.45
-13.789437	-9.536037	0.7984602	0.37
-13.77288	-9.5900345	0.7983823	0.43
-13.776316	-9.657031	0.800311	0.41
-13.775749	-9.721026	0.80123913	0.34
-13.768192	-9.782023	0.8021635	0.43
-13.799409	-9.8360195	0.8041362	0.35
-13.792845	-9.897016	0.8050619	0.43
-13.791289	-9.963012	0.80598754	0.41
-13.785717	-10.02401	0.8069146	0.34
-13.77516	-10.084005	0.80783784	0.43
-13.773592	-10.149002	0.8087652	0.46
-15.909902	-11.727887	0.8992579	0.28
-15.89634	-11.795884	0.9001714	0.38
-15.894774	-11.871881	0.9010889	0.39
-15.858209	-11.922879	0.9009975	0.5
-13.737566	-10.427986	0.81342524	0.17
-13.696	-10.464985	0.81234264	0.54
-13.62043	-10.475985	0.8102531	0.16
-12.099582	-9.363062	0.7468829	0.36
-12.021012	-9.364061	0.74480003	0.5
-11.958446	-9.377061	0.7427208	0.36
-11.872877	-9.372062	0.74063724	0.5
-11.810316	-9.385059	0.7385581	0.39
-11.736753	-9.38906	0.7364775	0.5
-11.640179	-9.373061	0.7333945	0.47
-11.677401	-9.433057	0.73636854	0.35
-11.67984	-9.496052	0.7373034	0.45
-11.677269	-9.554049	0.73823863	0.37
-11.671712	-9.612044	0.73917097	0.45
-11.681148	-9.681041	0.74110734	0.38
-11.675586	-9.739037	0.7420401	0.45
-11.691803	-9.783033	0.74301016	0.37
-11.683242	-9.83903	0.7439423	0.46
-11.695679	-9.912025	0.74587816	0.37
-11.683116	-9.965023	0.7468097	0.44
-11.713553	-10.054017	0.7497477	0.3
-11.683988	-10.093014	0.74967694	0.58
-6.081031	-5.4092865	0.5018506	0.17
-6.0652394	-5.412284	0.50082904	0.38
-6.022672	-5.4102817	0.49978292	0.6
-6.013119	-5.4372773	0.5007402	0.35
-5.9785466	-5.441274	0.49969614	0.53
-5.9859853	-5.482269	0.5006564	0.4
-5.9674153	-5.5002646	0.5006143	0.46
-5.941848	-5.512261	0.4995713	0.66
-5.9590592	-5.544258	0.50155354	0.27
-11.455912	-10.480989	0.7510475	0.41
-11.400344	-10.496988	0.74997556	0.34
-11.325777	-10.495987	0.7479019	0.55
-10.016133	-9.3720455	0.6897262	0.17
-9.983566	-9.401043	0.6896633	0.36
-9.936005	-9.417041	0.6885986	0.41
-9.879217	-9.394042	0.68656445	0.41
-9.822647	-9.40004	0.685501	0.42
-9.774082	-9.414038	0.6844375	0.44
-9.707512	-9.410037	0.68237424	0.45
-9.633947	-9.400036	0.68030995	0.56
-9.556377	-9.3850355	0.6782468	0.48
-9.549817	-9.438032	0.6791866	0.32
-9.584035	-9.500029	0.6811586	0.38
-9.586472	-9.562023	0.6830988	0.39
-9.572908	-9.60902	0.6840381	0.38
-9.57334	-9.669016	0.68497866	0.48
-9.58978	-9.746011	0.6869185	0.3
-9.56721	-9.784008	0.6878583	0.48
-9.567656	-9.847004	0.68879646	0.37
-9.591875	-9.902	0.69076633	0.45
-9.589309	-9.960997	0.69170576	0.38
-9.576746	-10.010993	0.69264436	0.47
-9.590188	-10.087988	0.69458234	0.38
-9.578622	-10.138985	0.69552135	0.45
-9.590056	-10.21398	0.6974598	0.37
-9.853293	-10.518967	0.7114229	0.42
-9.785729	-10.514965	0.7093609	0.39
-9.730158	-10.521963	0.70830005	0.4
-9.676595	-10.531962	0.7072384	0.41
-9.6080265	-10.5249605	0.7051785	0.41
-9.551455	-10.52996	0.70411885	0.41
-9.50089	-10.541958	0.7030584	0.4
-9.453109	-10.523958	0.7020292	0.41
-9.390539	-10.5219555	0.69997066	0.41
-9.3349695	-10.526954	0.6989122	0.38
-9.267403	-10.518953	0.6968546	0.43
-9.211838	-10.523952	0.6957964	0.45
-9.161264	-10.532949	0.6947393	0.43
-9.124487	-10.5259495	0.69371045	0.42
-9.054912	-10.512947	0.6916558	0.26
-16.199827	-18.673653	1.0578974	0.27
-16.180264	-18.76865	1.0597986	0.24
-7.92813	-9.420981	0.63859195	0.2
-7.8885636	-9.4349785	0.63854	0.41
-7.838004	-9.436976	0.63748884	0.46
-7.804216	-9.426976	0.6364653	0.46
-7.76165	-9.436973	0.6354145	0.46
-7.71208	-9.437971	0.6343654	0.48
-7.668512	-9.445969	0.63331556	0.47
-7.61794	-9.444966	0.6322675	0.46
-7.562377	-9.438965	0.6312193	0.49
-7.5178084	-9.444962	0.63017064	0.46
-7.458019	-9.401961	0.62715274	0.57
-7.4684505	-9.473957	0.63009614	0.36
-7.4828944	-9.552952	0.63203716	0.35
-7.474334	-9.603949	0.6329821	0.43
-7.4797688	-9.671944	0.63492507	0.36
-7.4782057	-9.731938	0.6358688	0.43
-7.4756393	-9.790935	0.6378128	0.36
-7.4888644	-9.839933	0.6397809	0.45
-7.496303	-9.912929	0.6417219	0.36
-7.48774	-9.965924	0.64266616	0.45
-7.495171	-10.038919	0.6446076	0.36
-7.4906077	-10.097916	0.64555055	0.43
-7.5020432	-10.177911	0.64849	0.31
-7.498484	-10.239907	0.64943165	0.6
-16.284382	-21.882591	1.1413089	0.27
-16.277817	-22.015587	1.1441975	0.3
-16.27826	-22.160585	1.1480824	0.31
-16.276697	-22.303583	1.1519678	0.34
-16.267138	-22.437582	1.1548539	0.33
-16.26558	-22.58358	1.1587377	0.32
-16.307802	-22.715578	1.1636678	0.32
-16.298243	-22.852577	1.1665527	0.22
-7.3049607	-10.51988	0.6530079	0.23
-7.3023987	-10.585876	0.6549486	0.59
-16.303562	-23.31757	1.1791943	0.27
-16.300003	-23.46757	1.1830752	0.33
-16.299444	-23.623568	1.1869541	0.32
-16.347668	-23.771563	1.1918781	0.28
-16.346107	-23.928562	1.1967561	0.26
-13.168309	-19.482664	1.0126795	0.22
-13.165745	-19.60866	1.0155791	0.29
-13.169187	-19.746658	1.0194745	0.26
-13.179624	-19.894657	1.0243682	0.23
-16.318308	-24.704556	1.217143	0.11
-13.1902895	-20.11465	1.0302068	0.3
-13.180727	-20.236649	1.0331055	0.18
-13.170165	-20.358646	1.0360037	0.27
-13.160603	-20.482645	1.0399014	0.29
-13.167045	-20.633642	1.0437914	0.34
-5.818008	-9.44286	0.5935714	0.39
-5.786444	-9.458856	0.59352905	0.45
-5.7458735	-9.459853	0.59349126	0.46
-5.707298	-9.46285	0.5924536	0.49
-5.6697392	-9.469846	0.5914136	0.51
-5.6271677	-9.466845	0.59137756	0.5
-5.5826063	-9.461841	0.5903414	0.48
-5.5608187	-9.458838	0.5893242	0.48
-5.5182457	-9.454836	0.588289	0.49
-5.4786754	-9.4558325	0.58825254	0.5
-5.4481153	-9.47283	0.58821094	0.48
-5.4055414	-9.467826	0.58717686	0.5
-5.3789783	-9.490823	0.5871341	0.49
-5.386416	-9.570818	0.589075	0.37
-5.401643	-9.631816	0.5910387	0.55
-5.366069	-9.638813	0.5910014	0.67
-5.344503	-9.670808	0.5909563	0.54
-5.3379436	-9.729804	0.5929026	0.48
-5.335381	-9.7958	0.594847	0.47
-5.3388176	-9.872796	0.59678805	0.53
-5.3132477	-9.898793	0.5977448	0.66
-5.2904606	-9.893791	0.596729	0.65
-5.2558904	-9.903788	0.59669095	0.66
-5.220326	-9.912785	0.5956529	0.65
-5.173761	-9.901781	0.5946213	0.66
-5.1351943	-9.9047785	0.5945856	0.65
-5.100617	-9.912775	0.5935494	0.63
-5.103842	-9.956773	0.59551746	0.59
-5.078283	-9.984769	0.59547347	0.68
-5.039712	-9.986766	0.59543884	0.65
-4.996139	-9.978763	0.59440786	0.65
-4.9565773	-9.979759	0.5933733	0.64
-4.9410067	-10.024755	0.59432507	0.46
-4.9344435	-10.088751	0.59626985	0.46
-4.95567	-10.169749	0.59922516	0.46
-4.957107	-10.250744	0.6011639	0.46
-4.952542	-10.320741	0.6031064	0.44
-5.254026	-11.00373	0.62783563	0.45
-5.2534637	-11.088727	0.63077104	0.46
-5.2489014	-11.166722	0.63270867	0.45
-5.255334	-11.266718	0.63563895	0.49
-5.268565	-11.340716	0.6385943	0.45
-5.264999	-11.422712	0.64053047	0.5
-5.262436	-11.508709	0.64346457	0.47
-5.2638717	-11.603705	0.64639556	0.48
-5.261304	-11.6907015	0.6483295	0.46
-5.2637453	-11.7916975	0.65225726	0.46
-5.2641916	-11.890694	0.6551853	0.47
-5.279411	-11.971692	0.6571381	0.48
-5.275845	-12.061687	0.66007	0.59
-5.2382817	-12.079685	0.6600279	0.64
-5.1897144	-12.072682	0.65899557	0.63
-5.150144	-12.084679	0.65895647	0.62
-5.1105747	-12.096676	0.65891755	0.63
-5.079793	-12.078674	0.6579069	0.62
-5.0362215	-12.08067	0.65687215	0.62
-4.9966583	-12.093668	0.65683275	0.52
-4.9850993	-12.171664	0.6587685	0.56
-4.9925323	-12.29266	0.6626882	0.4
-4.9949684	-12.404657	0.6666109	0.55
-5.400477	-13.483649	0.70515406	0.4
-5.4116983	-13.569647	0.70710236	0.67
-5.4091306	-13.681644	0.71102285	0.25
-2.7520707	-7.315668	0.4805098	0.56
-2.7555006	-7.387664	0.48245773	0.41
-5.4034486	-14.038634	0.721773	0.24
-2.6763654	-7.3236556	0.47943532	0.42
-2.6477964	-7.3176513	0.47841415	0.33
-2.6000047	-7.229649	0.47543797	0.46
-5.437994	-14.5826235	0.739427	0.27
-5.4384356	-14.71962	0.7433347	0.32
-5.4328737	-14.842617	0.7472481	0.55
-2.5007317	-7.238632	0.47434184	0.39
-2.500386	-7.3396254	0.4772659	0.29
-5.4307528	-15.118611	0.7550618	0.23
-2.5088418	-7.434621	0.48020265	0.38
-2.4722555	-7.403617	0.47919342	0.45
-2.470705	-7.472612	0.48114103	0.3
-2.1400304	-6.622609	0.4504774	0.5
-2.21751	-6.907604	0.4603346	0.26
-2.034886	-6.4566007	0.44450486	0.38
-2.0070987	-6.4095984	0.44251433	0.32
-2.0025387	-6.460593	0.44347164	0.39
-2.1320207	-6.902589	0.45926115	0.25
-2.0564253	-6.7485843	0.4533066	0.24
-1.9208182	-6.41458	0.44142997	0.48
-1.9022563	-6.4255753	0.44140452	0.31
-1.9017019	-6.4915705	0.4433551	0.3
-1.923919	-6.5915685	0.44730175	0.39
-1.882337	-6.5315638	0.44430783	0.27
-1.8587629	-6.5265594	0.44428992	0.5
-1.9352493	-6.840555	0.45513028	0.22
-1.9456862	-6.9465504	0.45806307	0.33
-1.9131095	-6.9165463	0.45705587	0.31
-1.8725351	-6.8605413	0.4550602	0.36
-1.8517542	-6.8315396	0.4540626	0.34
-1.8391805	-6.8645353	0.45502788	0.42
-2.0106912	-7.518532	0.47771344	0.18
-2.000139	-7.570527	0.47866833	0.49
-1.9595506	-7.515523	0.4766727	0.34
-1.9559951	-7.591518	0.478617	0.46
-1.9182004	-7.5035157	0.4756465	0.32
-1.8936285	-7.5045114	0.47562534	0.3
-1.9170806	-7.678508	0.4815249	0.4
-1.9095229	-7.7445035	0.48347357	0.41
-1.7909222	-7.404498	0.47160876	0.3
-1.8733976	-7.802494	0.48440474	0.23
-1.8738347	-7.9004908	0.48833877	0.51
-1.8890524	-8.005488	0.4912801	0.4
-1.8354868	-7.904484	0.48730543	0.38
-1.7939135	-7.8444796	0.48531252	0.39
-1.7663348	-7.835475	0.48529655	0.43
-1.7487754	-7.869471	0.48625982	0.18
-1.7022029	-7.7864656	0.48227814	0.6
-5.660618	-24.103554	1.0425905	0.32
-5.680846	-24.352556	1.0514528	0.18
-5.918341	-25.682562	1.0957844	0.3
-1.6437268	-7.916451	0.48614585	0.21
-5.758205	-25.722559	1.0956805	0.6
-5.6916385	-25.80056	1.0976013	0.3
-5.7050896	-26.235561	1.112352	0.38
-5.730321	-26.541563	1.1221848	0.21
-1.5796835	-8.148433	0.4929449	0.28
-1.5541234	-8.154428	0.49292156	0.48
-1.5125513	-8.084423	0.49093515	0.27
-2.4223082	-12.513452	0.6417785	0.28
-5.72657	-28.612572	1.1889746	0.4
-5.7450275	-29.160576	1.2076656	0.41
-5.812266	-29.72358	1.2263708	0.0
-6.232815	-32.3166	1.3140663	0.0
-6.9234257	-36.369637	1.4500451	0.13
-6.240723	-33.441612	1.3504235	0.14
-5.975118	-32.615604	1.3217797	0.32
-5.9275618	-32.925606	1.3315814	0.12
-5.9090147	-33.407608	1.3472977	0.39
-5.853231	-33.39961	1.3462781	0.14
-2.2701669	-14.183426	0.6946839	0.59
-2.2125866	-14.10842	0.6916961	0.3
-2.2000287	-14.30142	0.698575	0.27
-2.1844783	-14.488418	0.70445615	0.36
-2.1246786	-14.263414	0.69655573	0.25
-2.1151233	-14.487412	0.7034188	0.47
-3.0158703	-20.50147	0.9063855	0.24
-2.949298	-20.49147	0.90535957	0.15
-3.2968597	-23.225496	0.9969558	0.34
-3.2412977	-23.352497	1.0008582	0.46
-3.1187122	-23.019491	0.9899927	0.23
-2.7202644	-20.960464	0.9199841	0.39
-2.9017787	-22.773481	0.9800353	0.15
-2.795197	-22.516478	0.9711336	0.32
-2.5025508	-20.822454	0.913963	0.29
-2.7060843	-22.947477	0.98485035	0.28
-2.5984976	-22.660471	0.9749654	0.38
-2.5637164	-22.67347	0.97494286	0.21
-2.5021527	-22.761469	0.97786653	0.33
-2.4185767	-22.658466	0.9738884	0.34
-2.3179975	-22.404459	0.9649879	0.32
-2.2274194	-22.223455	0.95905054	0.27
-2.2658982	-23.246466	0.99349326	0.18
-2.1643162	-22.97246	0.98360395	0.29
-2.146536	-23.148462	0.989498	0.0
-2.1690166	-24.127474	1.0219606	0.14
-2.0734363	-23.919468	1.0150374	0.15
-1.977856	-23.697462	1.0071222	0.41
-1.9333045	-24.039463	1.0179137	0.18
-1.8447293	-23.89046	1.0129609	0.31
-1.7939384	-23.734457	1.0070271	0.38
-1.6463277	-22.832443	0.97746825	0.27
-1.5867603	-22.977442	0.9813638	0.34
-1.5241989	-23.110441	0.986265	0.36
-1.4346174	-22.868435	0.9773633	0.34
-1.3610498	-22.847431	0.97634566	0.48
-1.2774734	-22.667427	0.9704121	0.27
-1.2496954	-22.791428	0.9743327	0.32
-1.1621126	-22.52042	0.9654477	0.43
-1.0925459	-22.542418	0.9664084	0.35
-1.0229745	-22.552416	0.9663758	0.38
-0.9444005	-22.40241	0.9614279	0.24
-0.8538136	-21.978401	0.9466257	0.32
-0.80726284	-22.461407	0.96234286	0.16
-0.8445581	-24.158434	1.0194273	0.23
-0.6868974	-22.104397	0.9504926	0.35
-0.6173274	-22.091394	0.95047337	0.14
-0.5507582	-22.151394	0.95241547	0.55
-0.59334946	-25.80645	1.0734366	0.2
-0.5127794	-25.806448	1.0734084	0.14
-0.40288132	-23.136402	0.98482347	0.39
-0.39944503	-26.175451	1.0851681	0.18
-0.31887388	-26.21145	1.0871209	0.18
-0.23931244	-26.36845	1.0920085	0.0
-0.1477163	-25.698435	1.0693411	0.0
-0.22477531	-41.207706	1.5859594	0.11
-0.077102214	-38.57266	1.4973433	0.13
0.056231216	-25.11842	1.0495863	0.37
0.110353075	-36.011612	1.4126742	0.2
0.21239865	-24.469402	1.0278848	0.24
0.2850064	-23.642385	1.0003073	0.16
0.3595717	-23.677383	1.0022632	0.19
0.42915934	-23.279373	0.98845446	0.15
0.38314715	-14.448207	0.6952305	0.22
0.47741988	-15.9002285	0.74341106	0.52
0.49507004	-14.430197	0.6941931	0.32
0.47145376	-10.30811	0.55740863	0.38
0.5040168	-10.317106	0.55738735	0.31
0.57333195	-10.927111	0.578029	0.55
0.57895	-10.193091	0.5534154	0.27
0.60153115	-9.972083	0.54552084	0.52
0.63210547	-9.973079	0.5465048	0.52
0.66267264	-9.963074	0.5454946	0.52
0.69424176	-9.97807	0.5464709	0.53
0.71002626	-9.985067	0.54645926	0.54
0.740591	-9.971063	0.5464514	0.54
0.77116406	-9.9700575	0.54643667	0.52
0.80272883	-9.976052	0.54641795	0.53
0.8333015	-9.974049	0.5464039	0.53
0.864869	-9.982044	0.5463843	0.52
0.8964284	-9.98004	0.5463699	0.53
0.9122099	-9.981036	0.54636174	0.53
0.9427784	-9.974031	0.54635054	0.53
0.97335345	-9.974027	0.54633576	0.54
1.0039266	-9.972023	0.5463221	0.52
1.0364828	-9.979018	0.5473029	0.52
1.0680507	-9.984014	0.5472853	0.53
1.0828422	-9.981011	0.54727983	0.52
1.113415	-9.978007	0.54726696	0.54
1.146977	-9.999002	0.5482404	0.57
1.1785423	-9.999997	0.54822516	0.57
1.2111152	-10.0169935	0.5482013	0.55
1.2416764	-10.003988	0.5481938	0.55
1.2732415	-10.0039835	0.54817927	0.55
1.2890314	-10.008981	0.54816943	0.56
1.3186065	-9.996977	0.54816204	0.55
1.349169	-9.985971	0.5481537	0.55
1.3837345	-10.011967	0.54912484	0.55
1.4133059	-9.997962	0.5491186	0.56
1.445872	-10.005958	0.54909986	0.56
1.4774358	-10.003953	0.5490868	0.55
1.4942195	-10.0119505	0.5490753	0.57
1.5257914	-10.013946	0.5500603	0.57
1.558357	-10.019941	0.5500429	0.56
1.5889231	-10.010937	0.550034	0.56
1.6195018	-10.008931	0.55002165	0.57
1.6530615	-10.017927	0.5500026	0.57
1.6668463	-10.003925	0.5500036	0.55
1.6994202	-10.01292	0.54998505	0.57
1.7329785	-10.019916	0.55096716	0.57
1.763557	-10.016911	0.5509556	0.56
1.7951263	-10.015905	0.55094266	0.56
1.8276912	-10.018901	0.5509274	0.57
1.8592572	-10.015896	0.55091566	0.58
1.875037	-10.012894	0.55091053	0.57
1.9086126	-10.025889	0.5518901	0.58
1.9411776	-10.027884	0.5518756	0.57
1.9717445	-10.018879	0.55186737	0.57
2.0033193	-10.018874	0.55185443	0.57
2.0358813	-10.018869	0.5528412	0.56
2.0684435	-10.018865	0.55282795	0.56
2.084239	-10.021863	0.5528201	0.55
2.10881	-9.982857	0.5518292	0.68
2.1313765	-9.932851	0.5498446	0.68
2.1669388	-9.948847	0.5508225	0.71
2.219508	-10.051845	0.5547513	0.0
1.1756164	-4.8757095	0.3786918	0.08
1.1881921	-4.862704	0.37868792	0.27
1.1869671	-4.8176994	0.37670752	0.14
1.2025234	-4.8166943	0.37669638	0.39
1.2141081	-4.801688	0.37669396	0.24
1.232659	-4.8136835	0.37767532	0.31
1.2412577	-4.7876773	0.3766796	0.12
2.4630585	-9.976804	0.5536933	0.62
2.4936168	-9.964798	0.5536875	0.61
2.5281925	-9.975794	0.55466914	0.63
2.561755	-9.977789	0.5546556	0.65
2.5913298	-9.966784	0.55464983	0.68
2.6268892	-9.975779	0.5546323	0.68
2.6584578	-9.970775	0.55462307	0.62
2.6722503	-9.962771	0.5546218	0.66
2.7058158	-9.9647665	0.5556086	0.64
2.7533786	-10.020762	0.55756444	0.53
2.7869446	-10.021758	0.55755186	0.52
2.8485105	-10.129756	0.5614782	0.59
2.9170651	-10.257755	0.5663928	0.76
4.747302	-16.840933	0.79360753	0.3
4.7780876	-16.850931	0.7945954	0.48
4.8356543	-16.853928	0.79458094	0.39
4.891227	-16.851925	0.79556954	0.39
4.9537935	-16.87192	0.79654545	0.38
5.0113616	-16.873917	0.7975317	0.39
5.064928	-16.86091	0.7975267	0.39
5.1215005	-16.860907	0.79751444	0.38
5.1532807	-16.869905	0.7985031	0.39
5.2088485	-16.863901	0.7984943	0.38
5.268416	-16.870897	0.79947805	0.4
5.327985	-16.877892	0.800462	0.3
5.3845587	-16.876888	0.80045074	0.55
4.762216	-14.70782	0.7256849	0.16
4.7690063	-14.650816	0.72371185	0.22
3.4177973	-10.255684	0.5712268	0.65
3.475362	-10.325681	0.57417536	0.0
4.8417225	-14.410796	0.71681523	0.0
4.845297	-14.270787	0.71288437	0.0
4.8588676	-14.162779	0.7089351	0.09
4.8132415	-13.811763	0.6981203	0.15
4.830807	-13.720756	0.6951613	0.51
5.02136	-14.135763	0.7099116	0.34
5.070929	-14.136758	0.7109	0.5
5.1205025	-14.138754	0.7118881	0.2
3.9648912	-10.194603	0.575089	0.71
3.3175833	-8.391542	0.5111174	0.29
3.3353682	-8.399541	0.5121076	0.37
3.350933	-8.361534	0.51111907	0.52
3.5354757	-8.76154	0.5248783	0.31
3.5940342	-8.830538	0.52782816	0.61
3.560611	-8.665527	0.5229129	0.2
3.3352327	-8.023502	0.50027287	0.44
3.367797	-8.032497	0.50025743	0.4
3.382576	-8.032495	0.50125223	0.4
3.3961444	-7.9944887	0.500264	0.48
3.424722	-7.9954834	0.5002535	0.3
3.4392836	-7.959477	0.49926403	0.54
3.4888573	-8.010474	0.5012248	0.32
3.5404146	-8.06247	0.5041847	0.41
3.7771647	-8.586483	0.52287793	0.25
3.5047889	-7.877456	0.49727657	0.6
3.5433514	-7.8994517	0.4992539	0.33
3.5449176	-7.8354445	0.49728075	0.36
3.5634894	-7.8124385	0.49628422	0.38
3.5740683	-7.772432	0.49529758	0.53
3.559635	-7.674423	0.49234405	0.34
3.6094174	-7.754423	0.49529317	0.32
3.6219873	-7.718417	0.49430415	0.5
3.631559	-7.67641	0.49331862	0.42
3.6711204	-7.6994057	0.4942956	0.27
4.045632	-8.444425	0.5218571	0.63
4.093193	-8.477421	0.5238284	0.2
3.7508256	-7.6843896	0.49527535	0.58
3.5456553	-7.2213717	0.47853723	0.27
3.7681818	-7.6293797	0.49429265	0.3
3.7807457	-7.594373	0.4933031	0.37
3.8553128	-7.689371	0.4972391	0.34
3.8348875	-7.5873623	0.49328828	0.52
3.6974888	-7.250346	0.48147276	0.26
3.6232736	-7.070337	0.47457123	0.48
3.6388612	-7.0493317	0.47457424	0.28
3.655424	-7.0273256	0.4745773	0.38
3.8449607	-7.34733	0.4863839	0.48
3.9325144	-7.462329	0.4913084	0.27
3.9400847	-7.4203224	0.49032316	0.48
3.746688	-6.9913025	0.4745603	0.3
3.7884753	-7.046302	0.4765242	0.46
3.8250418	-7.063297	0.47750515	0.41
3.9166024	-7.1842957	0.48242652	0.4
4.0621443	-7.4032974	0.49129146	0.34
4.8856015	-8.882342	0.5474341	0.32
4.0872884	-7.341285	0.4903088	0.41
4.1390634	-7.4092846	0.49326518	0.27
4.9225283	-8.787326	0.5454663	0.41
4.958101	-8.7883215	0.546457	0.41
5.079653	-8.94232	0.55235994	0.32
4.413312	-7.6862726	0.5050703	0.52
4.317888	-7.4602594	0.4971906	0.32
5.1793633	-8.926305	0.55434304	0.24
5.18414	-8.901301	0.55335283	0.63
4.3868146	-7.4482455	0.4981753	0.31
4.414385	-7.44324	0.49816933	0.34
5.1128755	-8.591274	0.5435044	0.45
4.149556	-6.8852096	0.47747043	0.29
4.524085	-7.4722247	0.5011262	0.52
4.9066033	-8.062241	0.5247805	0.28
4.702425	-7.6932244	0.50998706	0.35
4.7809796	-7.7692223	0.51393485	0.47
5.398476	-8.734251	0.5523757	0.36
4.968107	-7.9692183	0.52280366	0.33
5.1396503	-8.192221	0.5326678	0.58
5.1982217	-8.231217	0.5346373	0.23
4.5488586	-7.1301723	0.49225584	0.4
4.5936456	-7.1781716	0.4942243	0.23
5.036162	-7.832189	0.5198433	0.36
4.8027596	-7.4101686	0.504075	0.2
4.70235	-7.2031565	0.49618438	0.57
4.7149143	-7.1731496	0.49619278	0.34
4.737479	-7.159144	0.49619216	0.34
4.759259	-7.168141	0.49618274	0.41
4.763832	-7.1271343	0.49519756	0.43
4.7614093	-7.076127	0.49421817	0.39
4.784985	-7.0651217	0.4942161	0.37
4.8355446	-7.093117	0.49619168	0.39
4.8541102	-7.073111	0.49619454	0.56
4.964664	-7.1891093	0.50112027	0.21
5.110434	-7.3801136	0.5090079	0.55
5.038021	-7.2261024	0.50308704	0.34
4.9985886	-7.1200933	0.5001386	0.48
4.9921536	-7.0630856	0.49816242	0.3
5.0287204	-7.0690804	0.49915072	0.4
5.0303016	-7.026074	0.498167	0.4
5.0558677	-7.0160675	0.4981644	0.44
5.552603	-7.69409	0.52577734	0.36
5.469175	-7.526078	0.519864	0.31
5.246775	-7.16806	0.5060581	0.38
5.413322	-7.351061	0.5139466	0.53
5.536889	-7.47406	0.51986945	0.25
5.3684793	-7.196044	0.50901806	0.34
5.33327	-7.125039	0.5060541	0.29
5.5288186	-7.3430414	0.51592326	0.45
5.4453917	-7.18303	0.5100052	0.32
5.4839654	-7.189025	0.51099396	0.45
5.4385443	-7.0830154	0.5070456	0.36
5.5150943	-7.137012	0.510007	0.31
5.5556574	-7.1440067	0.51099515	0.36
5.554447	-7.120003	0.51100475	0.52
7.8718424	-10.07611	0.63634014	0.22
7.9294124	-10.086103	0.6373277	0.52
7.98298	-10.090099	0.63931865	0.54
8.025543	-10.079093	0.63931787	0.57
8.070112	-10.071088	0.64031553	0.59
8.100898	-10.078086	0.6413083	0.62
8.20446	-10.143083	0.6452652	0.53
8.247031	-10.132077	0.64526474	0.68
8.308595	-10.143072	0.64725184	0.28
8.364162	-10.147067	0.64824307	0.51
8.416732	-10.147061	0.64923644	0.42
8.4672985	-10.144056	0.65023154	0.54
8.501084	-10.153053	0.6512233	0.54
8.560649	-10.1600485	0.6532129	0.53
8.613227	-10.160044	0.6542066	0.55
8.660786	-10.151038	0.65520495	0.52
8.715357	-10.152032	0.656198	0.53
8.763926	-10.145026	0.65719557	0.53
8.821492	-10.148022	0.65818757	0.51
8.867273	-10.16902	0.6601727	0.52
8.924838	-10.171014	0.66116524	0.53
8.969412	-10.159008	0.66216576	0.54
9.02798	-10.1620035	0.6631578	0.5
9.082546	-10.159998	0.66415274	0.53
9.118113	-10.135991	0.6641598	0.47
9.181676	-10.142986	0.66614974	0.46
9.227466	-10.162985	0.6681357	0.46
9.274034	-10.150979	0.6681362	0.47
9.328597	-10.146974	0.6701323	0.45
9.390172	-10.151968	0.6711236	0.47
9.447738	-10.150963	0.6721181	0.46
9.512304	-10.156958	0.6741088	0.45
9.553093	-10.169955	0.6750988	0.46
9.593655	-10.14895	0.6761043	0.65
12.429117	-13.090061	0.8124869	0.38
12.560684	-13.1470585	0.8164511	0.39
12.612252	-13.119051	0.8174619	0.45
13.202807	-13.652067	0.8441661	0.41
13.220376	-13.58506	0.8421985	0.29
13.031169	-13.348047	0.83232576	0.47
13.01374	-13.247039	0.8293765	0.34
11.856351	-11.987983	0.7730584	0.43
9.829995	-9.864892	0.6742099	0.33
11.869482	-11.850966	0.7701232	0.18
9.905133	-9.81788	0.67522395	0.41
9.927909	-9.808876	0.67522585	0.29
10.896443	-10.705908	0.719733	0.53
12.063976	-11.786945	0.77314126	0.22
10.292608	-9.983868	0.6881139	0.25
12.077113	-11.652929	0.7702043	0.4
12.070688	-11.574921	0.7682419	0.5
11.883262	-11.322906	0.7583734	0.18
10.0951185	-9.5808325	0.6743126	0.45
10.310673	-9.724832	0.683229	0.35
10.719228	-10.04984	0.70004815	0.25
10.736798	-10.003833	0.7000676	0.14
10.479378	-9.701815	0.68622494	0.57
20.268705	-18.703178	1.1313783	0.16
10.393524	-9.502796	0.68032104	0.47
9.639339	-8.781763	0.64470583	0.35
9.633906	-8.721756	0.64373213	0.27
9.668476	-8.698749	0.6437386	0.21
9.606044	-8.58774	0.6397922	0.56
9.832605	-8.736739	0.6487065	0.2
10.197159	-9.005745	0.66455674	0.55
10.222945	-9.000742	0.6645567	0.47
9.98852	-8.737726	0.6526915	0.29
9.321119	-8.099694	0.6220263	0.25
10.141654	-8.761717	0.6576673	0.65
10.132225	-8.698708	0.65569514	0.27
10.061805	-8.584698	0.65175027	0.61
10.112371	-8.573691	0.6527504	0.27
10.133159	-8.564689	0.65275234	0.63
10.239715	-8.599685	0.65672797	0.21
10.191285	-8.504675	0.65277267	0.46
10.084862	-8.362664	0.6478422	0.32
10.098435	-8.321656	0.64685833	0.44
9.859011	-8.07164	0.63498473	0.34
9.680809	-7.900631	0.6270723	0.59
9.722369	-7.8836246	0.62807524	0.32
9.32396	-7.511604	0.6102656	0.41
9.514515	-7.616602	0.6172041	0.29
9.6800785	-7.7005997	0.62315387	0.27
9.748651	-7.7065945	0.62514484	0.6
9.463226	-7.431577	0.6122833	0.21
9.555012	-7.480577	0.6152546	0.47
9.770565	-7.600576	0.6231856	0.32
9.688144	-7.488566	0.6192384	0.29
9.65371	-7.413557	0.61627156	0.27
9.622287	-7.342549	0.6143028	0.48
9.635854	-7.3055415	0.61431605	0.29
9.844418	-7.41654	0.62125224	0.62
9.567213	-7.183528	0.6093707	0.27
9.608774	-7.1675215	0.61037284	0.5
9.688341	-7.1805162	0.61236006	0.25
9.756914	-7.185511	0.6143516	0.57
10.384458	-7.599523	0.6401307	0.18
9.769046	-7.100496	0.61338353	0.47
9.662623	-6.977485	0.6084413	0.34
9.641401	-6.9384804	0.60645825	0.37
9.676976	-6.9194746	0.60746217	0.39
9.722542	-6.9064684	0.60846275	0.28
9.819107	-6.9294634	0.6114448	0.56
10.147667	-7.1154656	0.62434304	0.37
10.030241	-6.9864545	0.6184035	0.44
9.975024	-6.924449	0.6154323	0.35
9.894601	-6.823439	0.61147827	0.32
10.013164	-6.8594346	0.6154537	0.46
10.091729	-6.8674297	0.61844367	0.39
10.1722975	-6.8764243	0.6204331	0.52
10.047868	-6.746413	0.61449355	0.32
10.094436	-6.7324066	0.61549467	0.56
10.128221	-6.7324038	0.6164917	0.32
10.110788	-6.675396	0.61551476	0.57
10.365345	-6.797395	0.62444663	0.23
10.189925	-6.637383	0.6165221	0.59
10.550483	-6.826385	0.6304202	0.34
10.32606	-6.635371	0.6205111	0.38
10.438843	-6.685371	0.6244828	0.39
10.547403	-6.708366	0.62846524	0.54
10.342983	-6.533353	0.6195478	0.25
10.497543	-6.5853496	0.62451553	0.63
10.582106	-6.592344	0.62650603	0.27
10.47468	-6.4803333	0.6215565	0.5
10.47925	-6.438326	0.62157166	0.36
10.370042	-6.3493195	0.6166134	0.66
10.238619	-6.225308	0.6106696	0.32
10.138184	-6.120298	0.60571605	0.41
10.278753	-6.162294	0.6106889	0.29
10.299322	-6.131287	0.61069834	0.46
10.3178835	-6.09828	0.6107086	0.27
10.538449	-6.185278	0.6186592	0.37
10.484234	-6.131273	0.616683	0.64
10.647801	-6.1832695	0.6216512	0.27
10.611364	-6.1172605	0.6196778	0.53
10.579934	-6.055252	0.6177025	0.35
10.657505	-6.0562463	0.62069595	0.57
10.680073	-6.0252395	0.6207052	0.34
10.847633	-6.0752354	0.62567437	0.58
10.569432	-5.898225	0.61475885	0.27
10.534993	-5.8352165	0.6127837	0.57
10.925557	-6.0082183	0.6276924	0.23
10.702126	-5.8412056	0.61776835	0.65
10.693702	-5.7941976	0.61678535	0.33
11.053253	-5.944198	0.6297056	0.32
10.662048	-5.7121854	0.61481625	0.41
10.7146225	-5.698179	0.61581695	0.36
10.69719	-5.646171	0.61483616	0.66
10.473762	-5.4861584	0.6059079	0.28
10.773327	-5.601157	0.61684567	0.32
10.650897	-5.4951468	0.610891	0.58
10.421476	-5.3361344	0.601962	0.38
10.7862425	-5.5011387	0.6158786	0.48
10.702818	-5.417129	0.6119131	0.32
10.771388	-5.410123	0.61391026	0.55
11.214941	-5.589125	0.6298174	0.34
11.126514	-5.5021157	0.6258533	0.32
10.740091	-5.2690997	0.61095923	0.41
10.883876	-5.319099	0.61593205	0.65
10.934436	-5.301092	0.6169343	0.25
10.987	-5.2840858	0.61793613	0.52
10.988571	-5.243078	0.6179495	0.42
11.095142	-5.252073	0.6209389	0.36
11.069702	-5.1970644	0.6199587	0.61
11.161272	-5.1980586	0.622952	0.28
11.653045	-5.4050646	0.64085025	0.49
11.70761	-5.3860583	0.6418531	0.22
11.730176	-5.352051	0.64186305	0.55
11.818744	-5.3480453	0.6448588	0.38
11.8723135	-5.328038	0.6458621	0.27
11.655892	-5.1880264	0.63792217	0.59
11.96845	-5.282025	0.6488715	0.24
12.013229	-5.2790217	0.6498698	0.44
11.982806	-5.2220135	0.6478905	0.35
11.83737	-5.1140027	0.64193493	0.43
11.860944	-5.0809956	0.6429442	0.57
24.688354	-10.479232	1.1104143	0.21
24.87792	-10.467225	1.1164179	0.36
25.074705	-10.504225	1.1233996	0.39
25.28627	-10.499219	1.1294	0.37
25.514841	-10.501213	1.1363971	0.41
25.721403	-10.491207	1.1433997	0.29
11.8141365	-4.779944	0.6370431	0.19
11.6307125	-4.6639333	0.6300904	0.61
11.973273	-4.7579317	0.6420405	0.25
27.236456	-10.664189	1.1933119	0.47
27.25603	-10.57418	1.1923516	0.49
11.862765	-4.564903	0.63610667	0.14
11.9143305	-4.5418954	0.6381106	0.6
27.905731	-10.525161	1.212369	0.23
28.140512	-10.56316	1.2203507	0.34
28.404078	-10.560153	1.2283505	0.36
28.67665	-10.560148	1.237349	0.34
28.940216	-10.554142	1.2453501	0.29
29.117783	-10.515134	1.2503662	0.36
47.311306	-16.91142	1.9004728	0.21
47.361877	-16.762407	1.8995438	0.27
47.378662	-16.684402	1.8995808	0.26
47.40023	-16.525389	1.898656	0.27
47.4118	-16.362375	1.8977329	0.27
47.40337	-16.193361	1.895812	0.28
47.415936	-16.03235	1.8938874	0.27
47.429504	-15.871337	1.8929627	0.27
47.416077	-15.7013235	1.8910415	0.27
47.40786	-15.616317	1.890081	0.27
47.42043	-15.455304	1.8881557	0.28
47.423	-15.292291	1.8872309	0.27
47.42457	-15.128277	1.8853064	0.27
47.431137	-14.967264	1.8843801	0.28
47.435707	-14.805251	1.8824543	0.28
47.44527	-14.6442375	1.8815275	0.24
47.42206	-14.5562315	1.8795675	0.18
47.430626	-14.396218	1.87864	0.49
47.502197	-14.255206	1.8797041	0.0
47.980766	-14.2352	1.894715	0.0
47.6599	-13.815169	1.8809023	0.27
47.81247	-13.697158	1.8849554	0.0
47.945255	-13.653153	1.8889755	0.0
47.451393	-13.192121	1.8681784	0.34
47.44596	-13.0301075	1.8672496	0.28
47.470528	-12.877094	1.8663169	0.28
47.475098	-12.718081	1.8653865	0.28
47.45288	-12.632074	1.863424	0.29
47.46445	-12.476062	1.8624917	0.26
47.46602	-12.3180485	1.8615603	0.22
47.479588	-12.162036	1.8606277	0.29
47.48916	-12.006022	1.8596947	0.21
45.924725	-11.457992	1.8049282	0.14
45.816296	-11.278977	1.8000042	0.4
45.88408	-11.218972	1.8010296	0.21
45.984646	-11.0909605	1.8040836	0.34
45.94321	-10.927947	1.8011522	0.16
45.87978	-10.760934	1.7982223	0.36
46.590347	-10.773928	1.8212165	0.27
47.858913	-10.907928	1.86416	0.0
48.597702	-10.99593	1.889123	0.12
49.80027	-11.103929	1.9290777	0.27
50.087833	-11.002918	1.9381199	0.12
24.884449	-5.3946533	1.0674522	0.44
24.887016	-5.313644	1.0674806	0.12
51.293537	-10.761889	1.9762195	0.16
52.077103	-10.754884	2.0022223	0.17
52.89789	-10.837885	2.0301878	0.12
53.82346	-10.851879	2.061182	0.13
56.61302	-11.227892	2.1560276	0.13
57.342594	-11.185884	2.1800451	0.08
70.09316	-13.438982	2.6171246	0.14
70.10072	-13.212966	2.615219	0.12
70.1123	-12.98695	2.6143134	0.16
41.334084	-7.5986967	1.626504	0.15
41.377655	-7.472685	1.6275522	0.15
41.412224	-7.344673	1.6286008	0.39
41.45379	-7.2176614	1.6286489	0.8
41.462357	-7.0856495	1.6286987	0.9
41.377926	-6.9376364	1.6247547	0.89
41.755493	-6.8656273	1.63678	0.39
70.12727	-11.401835	2.606963	0.0
71.26584	-11.357828	2.6449811	0.0
72.833405	-11.372823	2.696976	0.0
74.505974	-11.393818	2.7529685	0.0
76.276535	-11.418814	2.8119595	0.0
51.710773	-5.931493	1.9670856	0.0
77.02982	-7.72255	2.823384	0.0
77.05939	-7.4815326	2.8244731	0.0
63.175396	3.9322927	1.9490788	0.0
57.73396	3.7782922	1.8000139	0.0
55.920742	3.7482934	1.7499969	0.07
54.185307	3.804302	1.7020004	0.18
53.49587	3.9253132	1.6840248	0.2
50.937435	3.899318	1.6140018	0.23
49.474	3.945326	1.5740016	0.27
48.099564	3.988334	1.5360005	0.16
47.760128	4.1113453	1.5270249	0.32
47.77491	4.188352	1.5280417	0.32
47.773476	4.3393645	1.5280743	0.32
47.777042	4.4913774	1.5291069	0.33
47.781605	4.6433897	1.5291392	0.32
47.78217	4.7954025	1.530171	0.32
47.714733	4.940415	1.5282001	0.3
47.782303	5.098428	1.5302334	0.32
47.79808	5.176434	1.5312493	0.32
47.798645	5.328447	1.53228	0.33
47.81121	5.4824595	1.5323107	0.33
47.801777	5.633472	1.5333402	0.34
48.04734	5.8154864	1.5403789	0.0
32.438248	4.194429	1.1088463	0.39
32.33181	4.284439	1.1058581	0.33
31.760376	4.310446	1.0908506	0.32
31.17394	4.331453	1.0748414	0.29
[truncated: 117,044 more rows]
