# Supplementary material for: Density-equalized RANDT scan matching with integrated outlier removal and point density uniformity
Source: PLoS One. 2026 Apr 28;21(4):e0345709. doi: 10.1371/journal.pone.0345709 (PMC13124066; doi:10.1371/journal.pone.0345709)
Supplement: S2 Dataset — Processed LiDAR data converted into CSV format, including spatial coordinates and associated attributes such as intensity values, used for analysis in this study. (ZIP) [file pone.0345709.s002.zip › Velodyne_CSV/000812.csv]

X	Y	Z	Intensity
78.07908	8.304076	2.863491	0.0
74.51688	8.042857	2.7425256	0.0
73.254425	8.138938	2.7004993	0.0
49.174793	5.7689447	1.8828467	0.12
47.676357	5.7449255	1.8318404	0.17
45.440712	5.6918826	1.7568339	0.5
43.881283	5.6358366	1.7048328	0.16
42.81085	5.634837	1.6688229	0.39
41.725414	5.6248293	1.6318147	0.25
40.753975	5.6248302	1.5998046	0.26
39.788544	5.6178255	1.567796	0.21
39.5961	5.7179103	1.5617698	0.35
39.59687	5.781965	1.5617545	0.35
39.61142	5.911074	1.5627236	0.34
39.599964	6.037181	1.5626931	0.36
39.59651	6.164288	1.5636623	0.36
39.58806	6.290395	1.5636315	0.36
39.5956	6.4195037	1.5646	0.36
39.551147	6.5406055	1.5635698	0.34
39.553917	6.6046596	1.564554	0.33
39.59946	6.740774	1.5665209	0.35
39.595	6.867881	1.5674895	0.34
39.58354	6.9949875	1.5674577	0.29
39.600082	7.126097	1.5684253	0.48
39.566624	7.2492003	1.568394	0.22
39.989384	7.3913198	1.5833647	0.0
40.122913	7.5474496	1.5883275	0.0
40.12245	7.6775584	1.5892947	0.0
40.11499	7.8076673	1.5902616	0.0
40.103527	7.9367743	1.5902286	0.0
40.164062	8.079893	1.5931932	0.0
40.136597	8.205998	1.5931604	0.0
40.099365	8.264047	1.5921448	0.07
39.77445	8.458207	1.5830889	0.18
24.280619	5.2355213	1.0486354	0.47
24.27117	5.3135867	1.0486122	0.39
23.98273	5.3296003	1.0395998	0.36
23.636295	5.3306017	1.02759	0.38
23.298088	5.29257	1.0165919	0.4
22.959654	5.2915697	1.0055825	0.38
22.637218	5.2925706	0.9945726	0.39
22.335787	5.295573	0.9845626	0.35
22.027353	5.2955737	0.974553	0.41
21.725918	5.2955737	0.9645434	0.3
21.571478	5.329602	0.9605278	0.36
21.559254	5.3626294	0.95951706	0.62
21.521803	5.425682	0.95949614	0.4
21.437355	5.476724	0.9564772	0.27
20.360973	5.268552	0.9195052	0.42
20.105537	5.270553	0.9114952	0.41
19.8691	5.2755575	0.9034847	0.34
19.619665	5.2755575	0.8954752	0.44
19.389462	5.245533	0.88847595	0.35
19.153027	5.2465334	0.8804663	0.38
19.035578	5.2795606	0.8764506	0.4
19.028133	5.3416114	0.8774298	0.43
19.008686	5.40066	0.87740934	0.41
18.999235	5.462711	0.87738836	0.7
18.096077	5.233522	0.8454259	0.14
17.871645	5.229518	0.8384171	0.32
17.659204	5.228517	0.8314077	0.48
17.483778	5.2355227	0.8263971	0.32
17.273338	5.23252	0.8193881	0.55
17.091904	5.2365227	0.81337786	0.41
16.910467	5.239525	0.8073678	0.33
16.719263	5.208499	0.80136895	0.48
16.57483	5.2205086	0.79635733	0.27
16.466389	5.243527	0.79334354	0.41
16.456932	5.2985716	0.7933235	0.42
16.45549	5.3546166	0.79430354	0.41
16.45103	5.411663	0.794283	0.52
16.419813	5.4296775	0.7932748	0.73
16.542343	5.5287576	0.79824626	0.21
15.396014	5.198487	0.7583002	0.37
15.250575	5.2034903	0.75328976	0.47
15.103141	5.2064924	0.7492798	0.3
14.948711	5.205491	0.7442707	0.48
14.811273	5.210494	0.73926026	0.31
14.67107	5.1864743	0.7352603	0.48
14.540631	5.1924787	0.7312497	0.3
14.379195	5.186473	0.7252414	0.5
14.253766	5.191476	0.7222312	0.33
14.098333	5.1854706	0.717223	0.52
13.996894	5.1984797	0.7142111	0.32
13.899455	5.2124906	0.7111989	0.44
13.908232	5.2405124	0.7111888	0.47
13.907773	5.291553	0.7121691	0.46
13.91733	5.3445945	0.71314937	0.46
13.891878	5.385627	0.7131317	0.56
13.852433	5.4206533	0.71211535	0.72
13.977956	5.5217338	0.7170855	0.33
13.911518	5.5457516	0.7150713	0.34
12.891437	5.1624427	0.67814356	0.29
12.784001	5.166445	0.67513347	0.43
12.678568	5.1704464	0.67212343	0.34
12.549131	5.1644406	0.66811526	0.54
12.4586935	5.1734467	0.6651041	0.34
12.346263	5.172445	0.661095	0.54
12.264054	5.1604342	0.65909296	0.34
12.13162	5.150425	0.65408564	0.53
12.056183	5.163434	0.6520737	0.34
11.938756	5.157428	0.6490658	0.44
11.856318	5.166434	0.6460546	0.36
11.739883	5.1604276	0.6420465	0.55
11.646449	5.1634283	0.6400367	0.33
11.55424	5.1444125	0.63703597	0.54
11.477798	5.154419	0.63402456	0.34
11.362373	5.14541	0.6310174	0.55
11.300938	5.160421	0.6290051	0.32
11.191507	5.153414	0.6259973	0.44
11.117064	5.162419	0.6229861	0.35
11.0158615	5.136398	0.61998695	0.46
10.936428	5.1414	0.6179768	0.34
10.826994	5.132391	0.6139694	0.52
10.776553	5.1504035	0.6129564	0.34
10.684115	5.1484003	0.6099475	0.45
10.593682	5.146397	0.6069388	0.44
10.512256	5.147396	0.6049295	0.44
10.447041	5.1363864	0.6029272	0.34
10.155651	5.0333033	0.59194	0.44
10.127207	5.059322	0.59192526	0.51
10.142753	5.107358	0.59290594	0.44
10.128305	5.1403823	0.5928897	0.42
10.050871	5.141381	0.5908803	0.37
9.966436	5.138376	0.58787173	0.46
9.916224	5.1323705	0.58686846	0.37
9.858787	5.1423764	0.5848572	0.46
9.859336	5.1824055	0.58583945	0.47
9.849886	5.2174306	0.5858227	0.49
9.847432	5.2564588	0.586805	0.47
9.835983	5.290483	0.5867884	0.45
9.846528	5.3365164	0.58776915	0.47
9.859301	5.3635364	0.58875877	0.47
9.8468485	5.3975606	0.588742	0.45
9.847394	5.4385896	0.58872384	0.47
9.84194	5.4766164	0.5897062	0.47
9.844479	5.5196466	0.5906873	0.46
9.843028	5.5596747	0.5906693	0.47
9.8548	5.5866942	0.5916587	0.47
9.848345	5.624721	0.592641	0.47
9.8428955	5.6627474	0.59262335	0.46
9.840444	5.702775	0.59360516	0.45
9.836975	5.743803	0.59358644	0.46
9.828523	5.7808285	0.59456885	0.48
9.843069	5.830864	0.59554845	0.48
9.847838	5.8548803	0.59653836	0.48
9.837386	5.890905	0.59652096	0.48
9.829921	5.929931	0.5965026	0.47
9.828473	5.9709587	0.5974842	0.46
9.828021	6.012987	0.5984654	0.46
9.837558	6.0620213	0.5994448	0.47
9.836328	6.083035	0.5994353	0.46
9.827861	6.122061	0.60041684	0.46
9.830401	6.1670914	0.6013971	0.46
9.823951	6.2061167	0.6013789	0.46
9.822489	6.249145	0.6023596	0.44
9.825034	6.294175	0.60333997	0.44
9.821574	6.3362026	0.60432076	0.45
9.827339	6.36222	0.60431004	0.44
9.828873	6.4082503	0.6052898	0.46
9.821422	6.447275	0.6062715	0.46
9.815964	6.4883013	0.60625255	0.46
9.8285	6.5413365	0.60823077	0.44
9.821042	6.5813622	0.608212	0.45
9.812579	6.6213875	0.609193	0.44
9.823333	6.6524076	0.6101808	0.46
9.815879	6.6924324	0.610162	0.47
9.820413	6.741464	0.611141	0.45
9.823952	6.7894945	0.6121203	0.44
9.816491	6.83052	0.61310107	0.43
9.8090315	6.8715453	0.6130819	0.43
9.810563	6.919575	0.6140609	0.43
9.812336	6.9435906	0.6150505	0.45
9.809873	6.988618	0.61603034	0.43
9.816402	7.040651	0.6170083	0.44
9.809937	7.083677	0.6179884	0.43
9.798476	7.1226997	0.6179695	0.43
9.803008	7.1737313	0.6189477	0.45
9.800534	7.22076	0.6199267	0.46
9.804306	7.2467756	0.6209158	0.48
9.805833	7.296806	0.621894	0.65
9.741398	7.2967997	0.6198844	0.29
8.38353	6.325087	0.56410635	0.0
9.63851	7.315801	0.6178603	0.0
9.609054	7.3418136	0.61684436	0.1
9.483873	7.2707586	0.61285645	0.13
9.475413	7.3117824	0.61283696	0.47
9.9307375	7.7120643	0.6337311	0.33
10.013227	7.8271403	0.63769346	0.26
10.019748	7.884174	0.6396697	0.36
10.005284	7.924196	0.63965017	0.26
10.013045	7.9562144	0.64063746	0.34
10.040558	8.03026	0.6426096	0.25
10.009102	8.057272	0.64259315	0.29
10.034616	8.130316	0.6445654	0.31
10.010155	8.163331	0.6445474	0.3
10.006674	8.21436	0.6455248	0.19
8.525942	7.050526	0.5827986	0.32
8.496732	7.0485215	0.58179444	0.36
8.436291	7.044512	0.57978576	0.37
8.375856	7.039501	0.5777775	0.34
8.336413	7.051503	0.5777651	0.27
8.287968	7.0565	0.5767543	0.43
8.277502	7.0935187	0.57673556	0.42
8.285031	7.1455483	0.57771325	0.43
8.294796	7.1765666	0.57870096	0.45
8.29132	7.2205906	0.5796804	0.43
8.290852	7.2666154	0.5806594	0.44
8.287391	7.3096375	0.5816393	0.47
8.3039055	7.3716736	0.5836143	0.68
8.409383	7.511763	0.58957005	0.0
8.326769	7.6078014	0.5895121	0.61
8.211369	7.550754	0.5855168	0.18
8.363851	7.8389263	0.5954155	0.71
8.405596	7.901965	0.598395	0.0
8.354197	8.006009	0.5993394	0.51
8.417676	8.118076	0.60330135	0.0
8.270294	8.028006	0.59731436	0.09
8.368517	8.200108	0.60425615	0.35
8.221138	8.108036	0.5982698	0.56
8.284618	8.222102	0.6022311	0.23
8.364604	8.407207	0.6091643	0.43
8.3121605	8.408197	0.60715425	0.38
5.2191334	5.322139	0.46093947	0.12
8.471324	8.650343	0.61707747	0.67
8.388902	8.621312	0.614075	0.25
8.339456	8.625305	0.6130642	0.4
8.301004	8.640304	0.6130506	0.45
8.273547	8.66631	0.6130341	0.46
8.285287	8.707332	0.6140184	0.45
8.26182	8.738341	0.61400056	0.65
8.260347	8.791365	0.6159772	0.39
5.025376	5.4131494	0.4578423	0.25
4.8960156	5.3100767	0.45286033	0.24
4.890563	5.338089	0.45284447	0.44
4.875109	5.356095	0.45383102	0.45
4.8608875	5.358093	0.45282614	0.31
4.8474345	5.3780994	0.45281222	0.23
4.817015	5.3780932	0.4528039	0.55
4.796558	5.3910956	0.45279163	0.34
4.740145	5.3630714	0.45079035	0.43
4.7317057	5.38708	0.4507757	0.36
4.7282314	5.419094	0.45175844	0.4
4.72001	5.427096	0.45175207	0.38
4.6755815	5.41208	0.4497473	0.4
4.6661296	5.436089	0.4507324	0.43
4.6496854	5.452092	0.45071962	0.35
4.6112547	5.44308	0.44971338	0.32
4.6057954	5.472091	0.44969708	0.42
4.586346	5.4850926	0.44968498	0.46
4.5481615	5.4570723	0.44868827	0.38
4.553693	5.499091	0.4496686	0.27
4.5741997	5.5601225	0.4516436	0.4
4.564755	5.5841303	0.45262882	0.48
4.5552998	5.609139	0.45261356	0.46
4.5468345	5.636148	0.45359758	0.16
9.755668	12.013072	0.72989655	0.49
9.762142	12.100107	0.73186255	0.37
9.745651	12.157124	0.7338369	0.51
9.747137	12.238153	0.73580456	0.38
9.733626	12.302174	0.73677665	0.48
9.746106	12.397212	0.73974067	0.38
9.732601	12.461231	0.7407128	0.49
9.7513275	12.525261	0.74269044	0.36
9.741818	12.595283	0.7446609	0.48
9.74529	12.683315	0.74662644	0.37
9.736781	12.755338	0.7485964	0.43
9.750249	12.856378	0.75155854	0.64
9.704781	12.880371	0.7515415	0.22
14.899884	19.842484	1.0436542	0.45
14.840656	19.829458	1.0416512	0.35
14.796129	19.900467	1.0426192	0.2
19.13998	25.876951	1.2909915	0.28
19.02648	25.893917	1.2889725	0.35
18.899984	25.89487	1.2869575	0.36
18.774494	25.894825	1.283943	0.27
18.648008	25.891777	1.2819294	0.38
18.577772	25.880747	1.2799252	0.32
14.179037	19.915249	1.0305324	0.58
18.465645	26.069765	1.282845	0.23
14.020052	19.959204	1.0284951	0.0
18.221659	26.074673	1.2778146	0.0
18.088182	26.058615	1.2748048	0.0
18.011955	26.03658	1.2728035	0.0
17.530622	25.864338	1.258808	0.2
17.399145	25.84728	1.2557985	0.43
17.28765	25.857237	1.2537817	0.35
17.168161	25.855188	1.2517681	0.39
17.09194	25.82915	1.2497683	0.38
16.97944	25.837105	1.247752	0.38
16.865948	25.842058	1.2457367	0.36
16.752453	25.847013	1.2437214	0.36
16.63497	25.843962	1.2417084	0.36
16.521473	25.847914	1.2396932	0.34
16.407982	25.849865	1.2376789	0.36
16.33975	25.833832	1.2356764	0.37
16.22626	25.834782	1.2336624	0.34
16.105778	25.824724	1.2316514	0.35
15.994283	25.828676	1.2296364	0.4
15.914746	25.882654	1.2296077	0.37
15.901119	26.04369	1.2335494	0.27
15.85454	26.151695	1.2365056	0.36
15.777321	26.118652	1.233508	0.37
15.666826	26.122602	1.2324932	0.38
15.558328	26.129553	1.2304776	0.37
15.44285	26.121498	1.2284664	0.38
15.333351	26.126446	1.2264513	0.39
15.23085	26.1404	1.2244339	0.38
15.1163645	26.134344	1.2224221	0.39
15.041148	26.1003	1.220425	0.38
14.934651	26.106249	1.2184099	0.41
14.829156	26.1132	1.2173946	0.34
14.719665	26.113146	1.2153813	0.43
14.644122	26.172121	1.2163513	0.45
14.620501	26.323143	1.2202957	0.47
14.565918	26.422138	1.2222544	0.27
14.512671	26.42411	1.2212472	0.2
14.429139	26.470078	1.221221	0.36
14.299685	26.431002	1.2182189	0.2
14.171226	26.393927	1.2142161	0.18
14.078706	26.422886	1.2141947	0.46
13.978203	26.435835	1.213178	0.23
13.632786	26.084578	1.1972579	0.31
13.521309	26.071516	1.1942488	0.43
13.428799	26.09447	1.1942294	0.41
13.324302	26.096413	1.1922159	0.36
13.219816	26.094355	1.1902038	0.43
13.116324	26.095299	1.1891906	0.35
13.013832	26.09724	1.1871773	0.43
12.950604	26.075201	1.1861771	0.35
12.852112	26.082148	1.1851627	0.42
12.751616	26.08709	1.1831485	0.41
12.6501255	26.088034	1.1821357	0.36
12.54564	26.082972	1.1801246	0.42
12.445142	26.086914	1.1791109	0.35
12.381925	26.059874	1.1771125	0.44
12.294406	26.088825	1.1760916	0.37
12.189924	26.080763	1.1750815	0.45
12.0854435	26.0717	1.1730717	0.36
11.986942	26.07764	1.1720576	0.45
11.893443	26.090586	1.1710416	0.37
11.786961	26.07752	1.169033	0.49
11.783624	26.177534	1.1719984	0.37
11.770947	26.370558	1.1779305	0.41
11.769241	26.591595	1.1848546	0.26
11.678727	26.61454	1.1838357	0.52
11.72391	26.946623	1.1947279	0.4
11.757127	27.252691	1.2046275	0.0
11.644654	27.229614	1.2026219	0.0
11.700165	27.47769	1.2105441	0.0
11.633587	27.562658	1.2125074	0.0
11.329563	27.08539	1.1936332	0.0
10.902014	26.902082	1.1826441	0.23
10.777589	26.837992	1.178651	0.4
10.679094	26.838924	1.1776388	0.34
10.579605	26.835855	1.175628	0.46
10.54196	26.988852	1.1805718	0.49
10.640212	27.74802	1.2053276	0.52
10.852274	28.429256	1.2291235	0.17
10.745784	28.42118	1.227114	0.33
10.647284	28.430113	1.2270995	0.29
10.765401	29.300306	1.2558222	0.0
10.797526	29.671373	1.2677022	0.1
10.699002	29.693304	1.2666838	0.24
10.606465	29.730242	1.2666613	0.21
10.562189	29.755213	1.2676482	0.4
10.500563	29.879183	1.2706001	0.37
11.649391	33.43943	1.3955469	0.28
11.634572	33.737453	1.4054474	0.36
11.617759	34.032475	1.4143488	0.34
11.608905	34.359505	1.4242408	0.34
11.657313	34.680573	1.4351405	0.39
11.601598	34.87655	1.4410708	0.34
11.924686	36.213936	1.4866662	0.15
11.81412	36.261856	1.4866399	0.25
11.683612	36.25175	1.4856305	0.37
11.581018	36.32468	1.486597	0.38
11.569122	36.683704	1.4974792	0.3
10.729446	34.23981	1.4111918	0.37
10.62389	34.28173	1.4111677	0.18
11.585685	37.759815	1.5321323	0.18
11.501996	37.91477	1.5370743	0.51
11.467141	38.228764	1.5459697	0.19
10.240573	34.984486	1.4299024	0.0
9.914344	34.482174	1.4110336	0.34
9.801813	34.50008	1.4100169	0.18
10.730324	38.174152	1.5379205	0.27
10.584861	38.120026	1.5339247	0.34
10.453346	38.112915	1.5329152	0.34
10.408491	38.419903	1.542813	0.0
10.43879	39.25699	1.5695479	0.2
7.814524	29.901047	1.2443064	0.2
7.397347	28.698599	1.2016523	0.29
7.4352746	29.21867	1.218488	0.25
7.419425	29.53868	1.228383	0.27
7.317931	29.53159	1.2273749	0.21
7.4379325	30.206741	1.2501696	0.33
7.1542525	29.46944	1.2243782	0.15
6.674489	27.911913	1.1698306	0.29
6.5789995	27.904829	1.1688229	0.28
6.5024304	27.972765	1.170793	0.18
6.3820615	27.858648	1.1658174	0.42
6.3427763	27.890615	1.1668029	0.21
6.474184	28.865793	1.1995035	0.36
6.4304247	29.096766	1.2064253	0.21
6.404572	29.411762	1.2163221	0.34
6.3269687	29.502695	1.2192854	0.21
6.2165365	29.443588	1.2162935	0.17
6.1697626	29.682558	1.2242128	0.39
5.81715	28.247152	1.1746355	0.19
5.7107277	28.183048	1.1716454	0.26
5.642094	28.30199	1.1746007	0.31
5.5575547	28.341911	1.1755798	0.22
5.348723	27.761683	1.1547436	0.3
5.250277	27.721588	1.1527466	0.23
5.1577954	27.711498	1.1517407	0.43
5.1542892	27.933506	1.15967	0.3
5.0538487	27.885405	1.1576755	0.25
4.9285746	27.697275	1.1497228	0.38
4.8688755	27.870224	1.1556625	0.39
4.863817	28.35324	1.1715095	0.22
4.8338976	28.713223	1.1833935	0.32
4.7125893	28.551098	1.1774331	0.25
4.6325793	28.350008	1.169489	0.15
4.4318585	27.692781	1.1466769	0.39
4.345337	27.714695	1.1476619	0.18
4.3928237	28.575775	1.1763961	0.21
4.179246	27.80053	1.1496196	0.37
4.191957	28.469564	1.1714113	0.31
4.0994534	28.47147	1.1714025	0.25
4.156384	29.162552	1.1941917	0.28
4.043037	29.03343	1.1892221	0.29
3.8781414	28.530243	1.1723646	0.24
3.8044937	28.658169	1.1763183	0.45
3.6475658	28.18299	1.1594526	0.29
3.563018	28.226902	1.1604316	0.19
3.5157866	28.21285	1.1594318	0.15
3.4391596	28.321772	1.1633915	0.58
3.4625423	29.244823	1.1941074	0.22
3.3423157	29.022688	1.1861663	0.21
3.2309964	28.872564	1.1802036	0.35
3.092988	28.472403	1.1663158	0.19
2.9817128	28.291277	1.1603627	0.4
2.9080338	28.4422	1.1653101	0.22
3.0002015	29.733334	1.2079197	0.16
2.8997576	29.68522	1.2059268	0.3
2.8082256	29.71312	1.2069111	0.33
2.7413595	30.007051	1.2168158	0.25
2.6764715	30.323986	1.2267138	0.18
2.4892032	29.327753	1.1930052	0.43
2.4321027	29.208687	1.1890373	0.29
2.3386078	29.20458	1.1880317	0.13
2.2884665	29.720533	1.2058703	0.5
2.301281	31.069574	1.2504592	0.21
2.153578	30.429392	1.2286443	0.18
2.0550976	30.410278	1.2276433	0.4
1.9497511	30.286154	1.2236738	0.31
1.8995603	30.242094	1.2216837	0.29
1.7432163	29.322897	1.1909525	0.2
1.7124585	30.319876	1.2236475	0.32
1.5184962	30.287647	1.2226446	0.41
1.5050032	31.853655	1.2751695	0.23
1.4064467	31.894537	1.2761512	0.0
2.056634	46.46853	1.7647849	0.0
1.9217497	46.735367	1.7736995	0.0
1.4260193	45.250744	1.7231277	0.0
0.976962	41.921143	1.611111	0.17
0.8444262	41.922977	1.6111054	0.09
0.71290445	41.917816	1.6111021	0.19
0.58038366	41.908646	1.6101002	0.1
0.4478315	41.92248	1.6110913	0.14
0.31531456	41.910313	1.6100904	0.1
0.18377477	41.918148	1.6110835	0.08
0.11750411	41.921062	1.6110804	0.08
-0.01503576	41.92589	1.6110746	0.09
-0.14758484	41.937725	1.6110668	0.15
-0.27913737	41.95555	1.6120576	0.23
-0.4116702	41.95538	1.6120536	0.25
-0.5441838	41.94021	1.6110542	0.27
-0.6767359	41.955036	1.612046	0.11
-0.7429971	41.95095	1.6120454	0.14
-0.78312576	36.37484	1.4247053	0.29
-0.89762676	36.362686	1.4247049	0.28
-1.0142064	36.406532	1.425688	0.26
-1.1234385	36.193386	1.4187478	0.32
-1.2369422	36.185238	1.4187466	0.21
-1.355644	36.323082	1.423702	0.26
-1.4347718	36.97098	1.4455074	0.4
-1.5533483	37.01282	1.4464915	0.21
-1.5529131	34.07779	1.348362	0.18
-1.646985	33.750656	1.3374559	0.29
-1.7524544	33.719517	1.3364618	0.32
-1.8743902	34.03435	1.3473649	0.21
-1.9849795	34.0922	1.3493447	0.1
-2.067956	34.621098	1.367186	0.14
-2.1395638	33.95599	1.3453807	0.0
-2.3411965	35.51073	1.3979161	0.12
-2.339257	33.71571	1.3374462	0.28
-2.4478025	33.741558	1.3394359	0.27
-2.6532412	35.14529	1.386017	0.16
-2.617752	33.87532	1.3433924	0.38
-2.7660193	34.426125	1.3622268	0.21
-2.8836765	34.52996	1.3661938	0.12
-2.0785801	23.24594	0.98753315	0.36
-3.0752447	34.19968	1.3562872	0.13
-2.2776713	22.986656	0.9785992	0.58
-3.125168	31.785574	1.2749962	0.16
-2.42393	23.371452	0.99248034	0.41
-2.5146382	23.529325	0.99743044	0.26
-2.595202	23.58921	1.0004096	0.33
-2.5865557	22.782211	0.9736446	0.25
-2.7532628	23.653984	1.0023844	0.25
-2.794306	23.339918	0.992474	0.26
-2.8082538	23.130896	0.9855341	0.32
-2.8969178	23.261768	0.9904927	0.45
-2.959256	23.159676	0.9875199	0.2
-3.0337396	23.158566	0.9875175	0.4
-3.2093694	23.965322	1.0152776	0.21
-3.1837204	23.170345	0.98850876	0.22
-3.2662878	23.226223	0.99048984	0.27
-3.3045416	23.238167	0.99148506	0.5
-3.4174223	23.515003	1.0014014	0.2
-3.4817898	23.433907	0.9984229	0.37
-4.4694157	29.804558	1.2145551	0.19
-3.7438464	24.190529	1.0251973	0.0
-3.8150125	23.632406	1.0063566	0.28
-5.028243	31.243742	1.2651322	0.36
-5.1509457	31.380558	1.2700921	0.33
-5.09806	30.421614	1.2383718	0.32
-5.144757	29.522516	1.2086334	0.48
-5.336072	30.083237	1.2284702	0.16
-5.5305552	30.929958	1.2572238	0.31
-3.8682837	20.492245	0.9032563	0.53
-5.0195103	26.455622	1.1065238	0.19
-5.1352367	26.617443	1.1124763	0.34
-5.150164	26.23241	1.1005876	0.3
-5.211466	26.10431	1.0966245	0.16
-4.1865516	20.57775	0.90822345	0.48
-5.37547	26.285053	1.1035719	0.21
-6.2548375	30.255789	1.2394251	0.14
-5.6018443	26.5497	1.1134956	0.27
-5.6611347	26.415602	1.1095346	0.36
-5.6610065	25.997585	1.0956552	0.27
-5.7132616	25.839495	1.090701	0.21
-5.8047943	25.869347	1.0926927	0.42
-5.9124846	26.165184	1.102608	0.22
-5.9103746	25.766172	1.0897231	0.27
-5.939487	25.512112	1.0817966	0.27
-6.0793405	25.754894	1.0907277	0.14
-6.340977	26.517498	1.1175102	0.39
-6.3982344	26.20139	1.1076022	0.39
-6.4786806	26.171255	1.107612	0.25
-6.3930907	25.456364	1.0838171	0.28
-6.4554386	25.365253	1.0808442	0.38
-4.4682693	17.05416	0.7942099	0.23
-6.564045	25.122059	1.0739158	0.39
-6.4956217	24.523144	1.0540873	0.23
-6.5127215	24.43011	1.0511142	0.32
-6.598226	24.438967	1.0521129	0.47
-7.155463	26.236124	1.1146058	0.16
-6.93116	25.067438	1.0749382	0.38
-6.858755	24.488527	1.0561035	0.25
-6.9080524	24.363436	1.0521404	0.26
-6.969419	24.288328	1.0501633	0.5
-7.124289	24.691088	1.0650508	0.23
-7.091135	24.277117	1.0511693	0.37
-7.159542	24.226997	1.0501853	0.27
-7.2480574	24.247845	1.0511817	0.52
-7.3556733	24.330664	1.0551606	0.25
-7.435138	24.315525	1.0551672	0.32
-7.43921	24.052502	1.047243	0.41
-7.4995503	24.1134	1.0502273	0.35
-7.5629344	24.050283	1.0482475	0.3
-8.159023	25.710358	1.1077882	0.33
-8.0706215	25.14147	1.0879496	0.2
-8.102835	24.9694	1.0830007	0.54
-8.238564	25.122171	1.0889617	0.27
-8.236614	24.845156	1.0810418	0.44
-8.556202	25.696651	1.1108083	0.27
-8.6487055	25.704487	1.11181	0.0
-11.005021	32.546825	1.3549291	0.12
-5.468934	15.503352	0.7536248	0.38
-5.3656573	15.0405	0.7377517	0.45
-5.517577	15.326252	0.74867326	0.23
-5.5598793	15.36918	0.7506615	0.31
-5.5862103	15.290126	0.7486832	0.54
-5.5181193	14.941219	0.73677844	0.14
-5.5786123	14.962112	0.73777276	0.4
-5.6180105	14.9230385	0.7367835	0.33
-5.4976983	14.448215	0.7209125	0.38
-5.497813	14.378209	0.71893156	0.3
-5.511107	14.273175	0.71496	0.62
-5.5665817	14.285075	0.7159568	0.33
-5.5889177	14.206028	0.7139783	0.58
-5.619288	14.149967	0.71299356	0.38
-5.6536765	14.104901	0.71200585	0.35
-5.7111597	14.121797	0.7130016	0.38
-5.7293553	14.103762	0.71300656	0.57
-5.572952	13.572998	0.6941489	0.18
-2.5223854	5.76686	0.41323602	0.45
-5.526264	13.209048	0.68224627	0.32
-5.5074463	13.042067	0.6762908	0.28
-5.4334064	12.743174	0.6663703	0.27
-2.5890517	5.720739	0.41223314	0.31
-2.626555	5.759675	0.41421902	0.48
-2.6448107	5.7766433	0.4142126	0.25
-2.6662426	5.776605	0.41520903	0.22
-2.619401	5.6146774	0.40924814	0.52
-2.62276	5.5736685	0.4082553	0.23
-2.681355	5.6595697	0.41122895	0.39
-2.6545923	5.549609	0.40725428	0.36
-2.6808805	5.5845647	0.40924323	0.27
-2.655133	5.477603	0.4052676	0.36
-2.6464474	5.4116135	0.40328124	0.31
-2.6638675	5.404581	0.40327948	0.43
-2.67226	5.376564	0.40228307	0.32
-2.6836567	5.3565416	0.4022847	0.39
-2.67498	5.292552	0.4002977	0.35
-2.6731582	5.265553	0.39930284	0.36
-2.6675022	5.2085586	0.39731386	0.32
-2.6879244	5.210521	0.39730993	0.3
-2.7103798	5.2134805	0.3983055	0.55
-2.7187774	5.187463	0.3973086	0.27
-2.7331784	5.176435	0.39730802	0.29
-2.8058057	5.284311	0.4012771	0.27
-2.7397397	5.1274185	0.39531532	0.42
-2.7451253	5.096406	0.39531967	0.32
-2.7745914	5.115353	0.3963115	0.29
-2.772946	5.0713515	0.3943192	0.3
-2.7963958	5.0773087	0.39531428	0.41
-2.8078024	5.059285	0.39431542	0.27
-2.7459428	4.8983855	0.3893524	0.33
-2.7431269	4.8723884	0.38835707	0.39
-2.754512	4.8583655	0.38835734	0.26
-2.7679439	4.844339	0.38735726	0.23
-2.7974093	4.863285	0.38834924	0.57
-2.7807252	4.7933097	0.38636312	0.27
-2.7620165	4.7223377	0.3843774	0.3
-2.7934983	4.7442803	0.3853686	0.4
-2.8057194	4.749257	0.38536575	0.3
-2.846231	4.7871847	0.38735315	0.33
-2.8696744	4.7941403	0.38734826	0.36
-2.9342506	4.8760266	0.39132527	0.35
-3.0048702	4.964901	0.39530048	0.27
-2.9520438	4.834987	0.39032903	0.31
-2.9193215	4.7390394	0.38734895	0.29
-2.9305346	4.7420177	0.38734674	0.41
-2.976051	4.7869353	0.38933295	0.28
-2.9804478	4.7579236	0.38833675	0.34
-3.0329762	4.8148284	0.39132035	0.39
-2.9922092	4.709894	0.38734236	0.22
-3.0096385	4.70486	0.38734058	0.32
-3.0571635	4.7507734	0.3893268	0.31
-3.0503395	4.7207823	0.38833234	0.28
-3.0346544	4.660805	0.38634357	0.32
-3.0952177	4.7276955	0.3893251	0.37
-3.1266868	4.745636	0.39031819	0.37
-3.1260433	4.7116327	0.38932344	0.29
-3.1133826	4.6566496	0.38733336	0.3
-3.1167674	4.6286397	0.38733706	0.36
-3.1640973	4.688554	0.38932198	0.29
-3.1755037	4.673529	0.38932282	0.52
-3.1768813	4.642522	0.38832724	0.31
-3.1993296	4.6444774	0.38832414	0.37
-3.2699027	4.7233486	0.3923039	0.33
-3.32845	4.7812395	0.39528847	0.31
-3.3328388	4.7542267	0.39429215	0.29
-3.329019	4.7312307	0.39329606	0.28
-3.259188	4.5913496	0.38832483	0.21
-3.2916622	4.608287	0.38931865	0.49
-3.3501885	4.666178	0.39230365	0.23
-3.4187677	4.73605	0.39528602	0.39
-3.3238673	4.5622144	0.38832185	0.24
-3.3491247	4.5841665	0.38931593	0.33
-3.3645341	4.5761337	0.38931552	0.27
-3.4571764	4.6799626	0.3942909	0.48
-3.4425051	4.6269836	0.39230025	0.26
-3.4920192	4.6668887	0.39428964	0.39
-3.628793	4.829637	0.402253	0.24
-3.6241372	4.7916393	0.40025938	0.39
-3.6644354	4.832564	0.40224987	0.36
-5.3272862	7.1435504	0.498765	0.14
-3.6772275	4.7845283	0.40125656	0.41
-3.646506	4.710579	0.39927033	0.3
-3.6549032	4.6905575	0.3982728	0.38
-3.7385087	4.773399	0.40225413	0.24
-5.3831954	6.984396	0.49480262	0.24
-5.3964043	6.9793663	0.4948042	0.48
-5.44688	7.002264	0.49680072	0.25
-5.3930993	6.8833513	0.49282578	0.53
-5.4345584	6.893265	0.49382496	0.3
-5.385797	6.7823434	0.4898482	0.59
-5.4362783	6.8042397	0.4908451	0.34
-5.521835	6.873072	0.4948329	0.29
-5.629285	6.9898686	0.49981087	0.28
-5.3790154	6.620319	0.4848841	0.55
-5.394416	6.59628	0.48489004	0.31
-5.3667088	6.51732	0.48190647	0.57
-5.386116	6.499274	0.4819112	0.23
-5.313286	6.366399	0.47693762	0.49
-5.3898377	6.4202456	0.4799288	0.36
-5.327863	6.3223557	0.47594777	0.45
-5.4154334	6.3901825	0.47993648	0.34
-5.3897305	6.3172197	0.47695142	0.39
-5.385083	6.270218	0.47596148	0.62
-5.4084997	6.258163	0.47596517	0.23
-5.3868127	6.191193	0.4739788	0.47
-5.4182477	6.189124	0.4749807	0.32
-5.4063993	6.155141	0.47298753	0.55
-4.9246306	5.5420356	0.44709766	0.27
-4.9059463	5.4850616	0.44510847	0.46
-5.050653	5.6197796	0.45208582	0.39
-4.8816295	5.3860893	0.44212732	0.14
-4.8358846	5.2991667	0.439143	0.5
-4.8581285	5.3071203	0.44014207	0.32
-4.877536	5.2960744	0.44014475	0.4
-4.891945	5.2780375	0.44014865	0.49
-4.885297	5.237041	0.4381564	0.44
-5.1292195	5.478568	0.4501175	0.21
-5.383158	5.7280746	0.46207815	0.47
-5.0648065	5.3376713	0.44514313	0.25
-5.0591598	5.2976727	0.44415084	0.43
-5.0683794	5.28965	0.4441528	0.29
-5.1078215	5.3005652	0.4451524	0.55
-5.294614	5.4691973	0.45312753	0.29
-5.0624685	5.183633	0.44117352	0.16
-4.9235277	5.00189	0.43320283	0.47
-4.9639945	5.012803	0.4342024	0.27
-5.199878	5.231339	0.44517094	0.38
-5.106859	5.1165137	0.4401889	0.27
-5.242516	5.227242	0.44617414	0.57
-5.22385	5.174268	0.44418377	0.34
-4.954647	4.861779	0.43023068	0.27
-4.9690514	4.845742	0.4302344	0.23
-5.022541	4.869629	0.43223253	0.4
-5.0379453	4.8545895	0.4322362	0.4
-5.2104964	5.014249	0.440215	0.38
-5.3481483	5.121971	0.44620225	0.23
-5.092991	4.833459	0.43324333	0.31
-5.1013784	4.8114324	0.43324807	0.47
-5.1097674	4.7894063	0.4322528	0.34
-5.141214	4.7893353	0.43325478	0.36
-5.147412	4.7803183	0.43325692	0.23
-5.2209296	4.822164	0.43625364	0.34
-5.5269156	5.0885525	0.44922268	0.3
-5.361962	4.896867	0.44124898	0.34
-5.383371	4.886814	0.44125268	0.46
-5.343667	4.817882	0.43826348	0.33
-5.391126	4.8327785	0.44026425	0.33
-5.392325	4.817771	0.44026738	0.45
-5.4077263	4.8017297	0.4402719	0.36
-5.458193	4.8186193	0.44127274	0.25
-5.5898256	4.9093475	0.44726574	0.48
-5.340709	4.649832	0.4342968	0.43
-5.4512916	4.7216015	0.4392919	0.12
-5.6640778	4.8841667	0.44827816	0.59
-5.519987	4.7384486	0.44129476	0.31
-5.446212	4.6425858	0.43730748	0.34
-5.4596167	4.624548	0.43731236	0.3
-5.520109	4.6484165	0.43931326	0.4
-5.522481	4.621401	0.43831903	0.4
-5.5418854	4.609351	0.43832344	0.39
-5.549273	4.5863256	0.4383289	0.39
-5.541452	4.564336	0.4373326	0.33
-5.595926	4.5822153	0.43933454	0.38
-5.5722475	4.5332527	0.43834218	0.43
-5.617715	4.54215	0.43934518	0.36
-5.6291037	4.523116	0.43935037	0.38
-5.669552	4.5280232	0.44035384	0.41
-5.6789527	4.5059924	0.4403595	0.46
-5.701167	4.510942	0.44036102	0.29
-5.729599	4.5048733	0.44136557	0.29
-5.723954	4.4718738	0.4403719	0.53
-5.7864428	4.493735	0.44237474	0.38
-5.797827	4.474701	0.44238022	0.28
-5.829262	4.470625	0.44338498	0.51
-5.8065944	4.42366	0.44139224	0.3
-5.8308244	4.4286046	0.44239426	0.37
-5.8372006	4.4055805	0.4424	0.38
-5.8656216	4.3995104	0.44240502	0.39
-5.8780184	4.380473	0.44241077	0.49
-5.8683753	4.344482	0.44141728	0.28
-5.8937974	4.3354177	0.44242266	0.5
-5.944065	4.360308	0.44342405	0.33
-6.1307487	4.474911	0.4514247	0.23
-6.180209	4.482796	0.45243013	0.64
-6.1775723	4.4517894	0.45143682	0.29
-6.22403	4.456681	0.45344266	0.33
-6.271469	4.4635696	0.45444828	0.34
-6.3890314	4.521313	0.459453	0.45
-6.5805254	4.647908	0.46645328	0.24
-6.507787	4.563046	0.46346205	0.55
-6.2988105	4.3814692	0.45347172	0.39
-6.4343915	4.4511733	0.45847702	0.26
-6.6030307	4.542808	0.4654828	0.34
-6.556331	4.478892	0.4624906	0.56
-6.3143187	4.2773867	0.45249867	0.43
-6.541863	4.4239025	0.46150157	0.26
-6.5983243	4.4337707	0.46250886	0.3
-6.616725	4.4167185	0.46351627	0.4
-6.644142	4.405647	0.46352383	0.38
-6.6675415	4.3925843	0.46453124	0.4
-6.7079616	4.391486	0.46553874	0.44
-6.782458	4.411314	0.46754733	0.29
-6.7796392	4.394314	0.46755114	0.44
-6.876145	4.430095	0.47055998	0.44
-6.9185677	4.4289913	0.47156826	0.3
-6.9329624	4.4079466	0.47157648	0.55
-7.0274744	4.439731	0.47458643	0.44
-7.0618944	4.431643	0.47559533	0.23
-7.135362	4.449473	0.47860515	0.5
-7.1776085	4.461375	0.47961044	0.3
-7.2440724	4.473218	0.48162067	0.45
-7.297519	4.4760885	0.48363087	0.25
-7.2978764	4.446073	0.48263913	0.59
-7.2952437	4.4130635	0.4816476	0.3
-7.360706	4.422908	0.48465866	0.39
-7.358061	4.390898	0.48366693	0.47
-7.353245	4.3719006	0.48267117	0.41
-7.3536053	4.341885	0.48267955	0.49
-7.465133	4.378629	0.48669335	0.26
-7.4795165	4.356582	0.48670268	0.52
-7.5309534	4.3564553	0.487714	0.29
-7.5573525	4.3413825	0.4887241	0.41
-7.5587173	4.3113637	0.48773298	0.48
-7.60196	4.3212624	0.48973987	0.36
-7.604321	4.2922416	0.4887487	0.37
-7.6697774	4.299083	0.49076164	0.35
-7.721207	4.297955	0.49277377	0.4
-7.7456026	4.2808857	0.4927844	0.38
-7.7509727	4.252858	0.49279386	0.53
-7.77519	4.2507963	0.49280015	0.38
-8.008857	4.3512697	0.5018257	0.61
-7.9421287	4.2823987	0.49883038	0.3
-7.8353543	4.1916156	0.4938319	0.31
-7.864758	4.1765347	0.49484342	0.49
-9.546224	5.065827	0.558985	0.32
-8.301032	4.3515425	0.5098972	0.23
-8.361292	4.3674006	0.51190734	0.29
-9.465003	4.927953	0.5540103	0.54
-9.498394	4.908859	0.5550257	0.57
-9.496744	4.870841	0.5540382	0.64
-9.417	4.7919965	0.5510436	0.41
-9.394321	4.744026	0.5490539	0.41
-9.307577	4.662197	0.54505825	0.55
-9.31476	4.648171	0.545065	0.33
-9.315107	4.6131506	0.54507697	0.5
-9.335492	4.5870843	0.54509145	0.34
-9.35186	4.560028	0.5451052	0.52
-9.522409	4.6096272	0.5511352	0.39
-9.390614	4.5079	0.5451338	0.47
-9.440849	4.5147777	0.54714537	0.34
-9.561335	4.5384884	0.5511708	0.41
-9.548671	4.4964952	0.550182	0.49
-9.56304	4.4674425	0.5501962	0.4
-9.549383	4.4244514	0.54920745	0.48
-9.570754	4.399383	0.54922235	0.46
-9.650202	4.400183	0.5522447	0.31
-9.6713915	4.393125	0.55225337	0.5
-9.654729	4.349141	0.5512642	0.26
-9.7161455	4.3419814	0.5532846	0.4
-9.8066	4.346756	0.5563092	0.45
-9.849994	4.330636	0.55732775	0.38
-9.84934	4.2946157	0.55634063	0.53
-9.835676	4.252625	0.55535185	0.32
-9.887908	4.257496	0.55736554	0.35
-9.869238	4.213516	0.55637604	0.44
-9.891611	4.1874433	0.55639225	0.37
-10.050124	4.220061	0.56142783	0.5
-10.107526	4.208909	0.5634493	0.33
-10.128903	4.180837	0.5634663	0.5
-10.236361	4.1895695	0.5674958	0.29
-10.281577	4.190455	0.56850934	0.53
-10.28593	4.155422	0.56852394	0.38
-10.290282	4.1203885	0.56753856	0.5
-10.480811	4.16193	0.57458186	0.35
-10.544214	4.1507616	0.5766059	0.44
-10.719731	4.183335	0.5826485	0.26
-12.189453	4.729933	0.6359004	0.54
-12.183616	4.7059317	0.63490844	0.52
-12.262021	4.693723	0.6369391	0.46
-12.264362	4.6506896	0.63695776	0.46
-12.284713	4.6156144	0.6369791	0.54
-12.380127	4.6093664	0.6400133	0.28
-12.465537	4.5981407	0.6430463	0.52
-12.674061	4.6316285	0.6501016	0.26
-12.688233	4.6155815	0.6501132	0.52
-12.525424	4.510929	0.6431033	0.34
-12.438678	4.4361024	0.64010596	0.59
-12.455023	4.399036	0.64012724	0.4
-12.636514	4.4205847	0.64617926	0.59
-12.835014	4.4470925	0.6522352	0.49
-12.778129	4.405211	0.6502339	0.25
-12.7074	4.336346	0.6472397	0.58
-12.891881	4.356886	0.6532938	0.45
-12.945254	4.3307314	0.6553235	0.27
-12.968601	4.294647	0.6553474	0.49
-13.214131	4.332041	0.6634158	0.22
-13.614775	4.4200697	0.6775159	0.5
-13.3597355	4.3126535	0.66847503	0.38
-13.528193	4.3222256	0.67352957	0.43
-13.575552	4.2920833	0.6745597	0.3
-13.627915	4.2629285	0.67659134	0.34
-14.007526	4.337002	0.6896918	0.55
-14.251034	4.365393	0.6977652	0.22
-14.234341	4.3123994	0.6967837	0.49
-14.48368	4.3657928	0.70484805	0.28
-14.47299	4.313784	0.70386845	0.54
-14.833573	4.3728957	0.7169705	0.34
-14.693785	4.2821927	0.7109627	0.35
-14.99932	4.322432	0.7220543	0.42
-15.041658	4.285296	0.7230873	0.54
-20.433691	5.7824173	0.91333854	0.25
-20.681	5.8188024	0.9214127	0.42
-21.244652	5.908407	0.94057864	0.32
-21.361996	5.8700757	0.94464296	0.27
-28.17775	7.6737247	1.1842824	0.37
-28.178967	7.579652	1.1833345	0.37
-28.19319	7.4895477	1.1833894	0.38
-28.1864	7.3944945	1.1824392	0.39
-28.169498	7.3424993	1.1814613	0.38
-28.171713	7.2504244	1.180513	0.38
-28.168926	7.156361	1.179564	0.38
-28.184149	7.0672545	1.1796194	0.38
-28.185366	6.9741817	1.1786716	0.38
-28.174574	6.878137	1.1777209	0.39
-28.171787	6.785074	1.1767718	0.38
-28.166891	6.737051	1.1767967	0.38
-28.157099	6.6430054	1.1758455	0.38
-28.174322	6.554893	1.1749018	0.38
-28.173538	6.4618254	1.1749538	0.38
-28.166746	6.368772	1.1740036	0.38
-28.167961	6.2766986	1.1730562	0.38
-28.158062	6.228688	1.1720794	0.38
-28.151272	6.135635	1.1711295	0.38
-28.158487	6.0455475	1.1711835	0.39
-28.162704	5.9544663	1.1702371	0.39
-28.14991	5.8614287	1.1692849	0.38
-28.153126	5.770351	1.1693383	0.38
-28.16134	5.6812615	1.1693926	0.38
-28.141438	5.631274	1.1674135	0.39
-28.155657	5.54317	1.1674697	0.4
-28.15387	5.4521046	1.1675215	0.41
-28.145077	5.3600564	1.166571	0.41
-28.054247	5.2522097	1.1625972	0.39
-28.1485	5.1799083	1.1656767	0.38
-28.127703	5.08589	1.1637229	0.43
-28.111801	5.0378947	1.1637444	0.38
-28.12402	4.949794	1.1628007	0.39
-28.112223	4.8577538	1.1628497	0.38
-28.112434	4.7676835	1.1619024	0.4
-28.123648	4.680587	1.161958	0.4
-28.09685	4.586583	1.1600025	0.39
-28.129072	4.502434	1.161065	0.29
-28.121174	4.455418	1.1610895	0.54
-28.338467	4.4008083	1.1672095	0.35
-28.830862	4.3855124	1.1844178	0.29
-29.396275	4.379032	1.2036507	0.33
-29.896654	4.3597116	1.2198654	0.31
-30.453049	4.3442473	1.2391008	0.31
-31.007431	4.325786	1.2573377	0.33
-31.550709	4.3523893	1.276543	0.31
-32.14309	4.332827	1.2957968	0.3
-32.775475	4.315162	1.3170658	0.32
-33.421852	4.2944584	1.3393431	0.3
-34.089226	4.2736993	1.3616292	0.3
-34.811604	4.254798	1.3859373	0.29
-35.52997	4.2309027	1.4102472	0.27
-36.293266	4.2649364	1.4365399	0.25
-37.06863	4.23889	1.4628754	0.31
-37.86699	4.2117834	1.4902214	0.29
-38.723347	4.185525	1.5185912	0.27
-39.6217	4.1581564	1.5499796	0.19
-40.565052	4.129668	1.5813878	0.42
-41.53635	4.163157	1.6147684	0.21
-42.5867	4.13539	1.6502212	0.24
-43.66204	4.1025534	1.6866882	0.19
-44.573326	4.0481277	1.7181015	0.12
-67.78741	5.947982	2.5135176	0.09
-63.36438	5.360068	2.3620632	0.1
-63.136257	5.1414857	2.353113	0.38
-63.09821	5.0395026	2.352165	0.18
-63.104137	4.8413253	2.3512995	0.38
-63.17607	4.6489806	2.3534575	0.24
-63.206	4.4527426	2.3546014	0.21
-63.19092	4.252619	2.3537288	0.36
-63.17184	4.0535064	2.3528545	0.18
-63.16876	3.8553522	2.3519862	0.0
-64.32888	3.8252938	2.3914921	0.0
-66.99316	3.7732835	2.482643	0.0
-69.41235	3.6918905	2.565712	0.0
-71.88952	3.5973337	2.6498146	0.0
-74.19462	3.4802086	2.7288616	0.0
-78.91593	3.4538376	2.889861	0.0
-28.793133	-3.710963	1.196571	0.38
-28.70175	-3.792268	1.1945696	0.29
-28.791424	-3.8971183	1.1974813	0.34
-28.420938	-3.940122	1.1856146	0.31
-28.268522	-4.0105767	1.1806439	0.26
-28.289852	-4.059561	1.1816114	0.32
-28.233477	-4.1437764	1.1805942	0.4
-28.156088	-4.2240434	1.1775876	0.24
-27.893621	-4.2757707	1.169672	0.39
-27.813225	-4.3540435	1.1666678	0.22
-27.578766	-4.4076996	1.1597395	0.3
-27.591404	-4.4997406	1.1606901	0.23
-27.601728	-4.546751	1.1606632	0.33
-27.444298	-4.6112137	1.155698	0.19
-27.490953	-4.7091713	1.1586318	0.16
-27.368526	-4.7775455	1.1546501	0.35
-27.200087	-4.8380337	1.1496912	0.27
-26.805534	-4.8570795	1.1368461	0.37
-26.72112	-4.929357	1.1338468	0.24
-26.484322	-4.929976	1.1259447	0.37
-26.342875	-4.9903936	1.1219747	0.31
-26.18242	-5.0468574	1.1170144	0.36
-26.145023	-5.126018	1.1159927	0.33
-26.113636	-5.2071643	1.1159674	0.4
-26.229319	-5.3169494	1.1198678	0.35
-21.902365	-4.4845815	0.97305083	0.32
-21.839924	-4.5447917	0.97104746	0.36
-21.681425	-4.584236	0.96609354	0.32
-21.649002	-4.6503735	0.966075	0.29
-21.720629	-4.7382555	0.96900326	0.41
-21.765238	-4.8202033	0.97094566	0.45
-22.37117	-5.027786	0.99159753	0.28
-22.400484	-5.071744	0.9935646	0.37
-22.212967	-5.1042585	0.98762625	0.28
-20.944817	-4.8873944	0.94425017	0.29
-20.904375	-4.948548	0.9432375	0.44
-20.906958	-5.019596	0.94420254	0.32
-21.574947	-5.2510357	0.9678188	0.36
-21.689604	-5.3518147	0.9717242	0.39
-21.680887	-5.385864	0.97171175	0.24
-20.821936	-5.2459936	0.94312984	0.39
-20.866545	-5.3279405	0.9450728	0.32
-21.080261	-5.4534807	0.9529262	0.15
-18.229986	-4.7883897	0.85540545	0.42
-18.190521	-4.8405323	0.8543963	0.41
-18.18908	-4.902584	0.855367	0.31
-18.137323	-4.9197316	0.8533797	0.48
-17.772636	-4.883653	0.8415449	0.37
-17.67313	-4.917938	0.8385686	0.38
-17.544596	-4.9432917	0.83460844	0.31
-17.4771	-4.9844985	0.8326159	0.47
-17.376585	-5.016784	0.82964104	0.31
-17.596298	-5.1403065	0.83749306	0.29
-17.599575	-5.1713214	0.83847696	0.57
-17.455029	-5.1907115	0.8335261	0.26
-17.285456	-5.2011604	0.8285896	0.59
-17.576223	-5.3485155	0.8394021	0.28
-17.758915	-5.465129	0.8462731	0.34
-17.72845	-5.5182476	0.8452603	0.57
-17.628653	-5.518507	0.8423006	0.25
-17.078781	-5.4088526	0.82357424	0.34
-17.064325	-5.464932	0.8235535	0.61
-17.183966	-5.562694	0.8284592	0.4
-18.023186	-5.893763	0.85896546	0.33
-16.94288	-5.606352	0.8215357	0.26
-17.19463	-5.748804	0.83036757	0.32
-17.246948	-5.7967043	0.83332413	0.41
-17.464676	-5.930238	0.8411742	0.37
-17.52528	-6.013142	0.84411126	0.45
-17.550852	-6.084128	0.84506816	0.15
-14.469819	-5.086379	0.73777115	0.52
-14.365267	-5.102662	0.7348047	0.52
-14.449863	-5.1835012	0.7377323	0.21
-14.376067	-5.1836925	0.73576134	0.61
-14.483695	-5.27448	0.7396752	0.23
-14.374133	-5.287773	0.7367122	0.61
-17.26321	-6.391096	0.83904314	0.26
-14.350176	-5.3839035	0.7366758	0.62
-17.227283	-6.5032706	0.8400065	0.32
-17.235842	-6.569296	0.8409731	0.36
-17.495348	-6.697717	0.8498103	0.3
-18.0344	-6.967518	0.87047124	0.46
-17.505463	-6.829786	0.85174674	0.24
-17.254787	-6.7974105	0.8438623	0.39
-13.392721	-5.3523536	0.70606744	0.41
-17.011665	-6.8290606	0.836946	0.18
-13.417788	-5.4613667	0.7090056	0.58
-13.433073	-5.4933486	0.70898443	0.21
-13.382541	-5.5225	0.7079903	0.37
-13.386073	-5.5745273	0.7089643	0.59
-17.128258	-7.1619945	0.8437502	0.17
-13.806528	-5.8486357	0.7256704	0.52
-13.465718	-5.75845	0.71384627	0.39
-13.727506	-5.919888	0.7236681	0.34
-13.721767	-5.943919	0.72365916	0.48
-13.716291	-5.9939685	0.724638	0.41
-13.861963	-6.1086726	0.7305276	0.58
-22.786615	-10.04243	1.0542077	0.24
-22.585	-10.039947	1.048292	0.11
-22.401405	-10.0454235	1.0433657	0.16
-22.252546	-10.02179	1.038437	0.23
-22.077951	-10.028242	1.0325063	0.28
-21.882336	-10.024743	1.0265887	0.28
-21.710745	-10.031189	1.0216569	0.32
-21.527136	-10.03066	1.0157328	0.31
-21.354528	-10.033105	1.0108029	0.37
-21.174921	-10.032566	1.0058771	0.32
-21.022045	-10.001937	0.9999527	0.32
-20.857443	-10.005361	0.9950191	0.34
-20.69985	-10.01177	0.9910813	0.33
-20.547264	-10.020166	0.9861406	0.38
-20.419695	-10.038506	0.98218554	0.31
-20.30515	-10.063815	0.97922224	0.31
-20.162565	-10.074187	0.9752766	0.36
-20.019691	-10.043532	0.9703478	0.37
-19.871096	-10.048917	0.96640664	0.3
-19.714487	-10.049317	0.9614707	0.34
-19.568893	-10.054693	0.95752823	0.31
-19.41629	-10.056084	0.9525902	0.5
-19.239647	-10.042526	0.9476681	0.31
-19.10005	-10.047886	0.943723	0.34
-18.981197	-10.025174	0.93978095	0.34
-18.84961	-10.033516	0.93583137	0.28
-18.940287	-10.158365	0.9397434	0.3
-18.977898	-10.255331	0.94268864	0.27
-18.929407	-10.307488	0.9426874	0.23
-18.865896	-10.3506775	0.9406959	0.18
-18.812399	-10.399844	0.93969786	0.32
-18.79466	-10.428908	0.9396934	0.21
-18.743168	-10.479072	0.9396943	0.17
-17.60387	-9.999663	0.8983531	0.44
-17.489285	-10.00896	0.89539593	0.32
-17.35767	-10.007293	0.89145005	0.47
-17.21905	-10.001641	0.88750863	0.37
-17.215328	-10.036673	0.88749593	0.39
-17.21388	-10.108721	0.8884673	0.34
-17.204428	-10.176786	0.88944364	0.46
-17.165934	-10.227915	0.8894386	0.33
-17.192522	-10.316902	0.891392	0.38
-17.2071	-10.399916	0.8933527	0.34
-17.20838	-10.437936	0.89433694	0.4
-17.207935	-10.511982	0.8953075	0.35
-17.20449	-10.585035	0.8962797	0.41
-17.207054	-10.662075	0.8982479	0.36
-17.211617	-10.74011	0.899215	0.37
-17.229202	-10.827118	0.9011733	0.55
-17.852617	-11.290823	0.9267359	0.24
-17.533455	-11.130531	0.91492933	0.13
-15.520229	-9.943896	0.837218	0.36
-15.42164	-9.951148	0.8352546	0.46
-15.343075	-9.970357	0.8332784	0.29
-15.220438	-9.959659	0.8293319	0.52
-15.0918045	-9.945973	0.8253889	0.39
-15.126129	-10.002921	0.8273523	0.31
-15.1226635	-10.068968	0.82832706	0.5
-14.991016	-10.051287	0.8243869	0.34
-14.896423	-10.057528	0.82242227	0.35
-14.784811	-10.052804	0.8184688	0.35
-14.687205	-10.055049	0.81650686	0.36
-14.579593	-10.051316	0.81255126	0.36
-14.497741	-10.029509	0.8105927	0.36
-14.39914	-10.030755	0.8076315	0.37
-14.318559	-10.042962	0.8056587	0.37
-14.212938	-10.037223	0.802703	0.36
-14.121336	-10.040453	0.79973817	0.44
-14.026734	-10.041688	0.7977752	0.32
-13.949161	-10.054889	0.79580075	0.26
-13.956435	-10.092892	0.7967827	0.19
-13.777696	-10.032303	0.79087776	0.1
-13.524843	-9.917868	0.7810236	0.16
-13.42122	-9.90912	0.778068	0.49
-9.889201	-7.4055285	0.63446337	0.16
-6.536364	-5.0015454	0.49774584	0.22
-6.508791	-5.0136194	0.4967486	0.41
-6.5310674	-5.0465813	0.497725	0.52
-13.048565	-9.994087	0.77018076	0.38
-13.038086	-10.052144	0.77116174	0.43
-13.000558	-10.089255	0.77116174	0.48
-12.9790535	-10.138333	0.7711507	0.57
-12.977586	-10.203371	0.77212554	0.56
-12.988872	-10.245364	0.7731044	0.55
-12.985402	-10.309406	0.77508044	0.57
-12.937853	-10.338538	0.77408767	0.46
-12.848245	-10.335756	0.771124	0.48
-12.764635	-10.335961	0.7691568	0.47
-12.725101	-10.371076	0.7691585	0.48
-12.712346	-10.394118	0.7691544	0.69
-9.744836	-8.074224	0.6442302	0.17
-12.577188	-10.419462	0.76619744	0.46
-12.572711	-10.482504	0.76717454	0.57
-12.549206	-10.530585	0.7681649	0.69
-9.903148	-8.414003	0.65502924	0.29
-12.573314	-10.685602	0.7720949	0.38
-12.56557	-10.713634	0.77208704	0.62
-9.697067	-8.376488	0.64912117	0.38
-12.849132	-11.089125	0.78683	0.34
-12.85068	-11.162156	0.78880125	0.49
-12.851216	-11.233189	0.7907738	0.5
-12.8567705	-11.310211	0.791742	0.51
-12.843278	-11.369271	0.7927247	0.5
-12.847564	-11.410281	0.7937074	0.48
-12.853106	-11.486302	0.7956762	0.5
-12.844635	-11.552353	0.7966544	0.49
-12.84518	-11.626387	0.798626	0.49
-12.843717	-11.698423	0.8005993	0.49
-12.831237	-11.761482	0.8015803	0.5
-12.822759	-11.827533	0.8025587	0.48
-12.844072	-11.884507	0.8045288	0.48
-12.838605	-11.954552	0.80550456	0.46
-12.83915	-12.030584	0.8074757	0.48
-12.844705	-12.111607	0.8094431	0.46
-12.830222	-12.17467	0.8104252	0.47
-12.82776	-12.248708	0.8123985	0.47
-12.828308	-12.326741	0.8143692	0.46
-12.838598	-12.374738	0.8153472	0.47
-12.839143	-12.45277	0.81731796	0.48
-12.823663	-12.516835	0.8183003	0.45
-12.73303	-12.508046	0.81533957	0.57
-12.65643	-12.513231	0.81436807	0.38
-12.581824	-12.518411	0.8123957	0.41
-12.53127	-12.547544	0.81140494	0.44
-12.55259	-12.608518	0.813374	0.46
-12.55314	-12.68855	0.81534415	0.46
-12.539659	-12.754609	0.8163251	0.45
-12.524171	-12.818673	0.8183077	0.65
-12.692066	-13.069379	0.82814896	0.29
-12.904043	-13.365999	0.83995616	0.46
-12.933381	-13.437959	0.84191823	0.45
-12.931932	-13.520995	0.84388864	0.43
-12.922466	-13.596047	0.8458652	0.46
-12.917011	-13.676092	0.8478384	0.45
-12.916562	-13.761127	0.84980786	0.45
-12.905098	-13.836184	0.8507854	0.46
-12.908657	-13.92621	0.8527515	0.45
-12.924976	-13.988196	0.8547227	0.44
-12.914507	-14.064251	0.8566996	0.45
-12.909056	-14.147295	0.858672	0.43
-12.90861	-14.23533	0.86064065	0.44
-12.900154	-14.3163805	0.86261505	0.43
-12.90873	-14.415398	0.86457634	0.42
-12.921038	-14.474391	0.8665503	0.43
-12.91459	-14.559438	0.8685227	0.42
-12.912146	-14.648477	0.8704921	0.44
-12.910701	-14.738513	0.87346077	0.43
-12.896239	-14.816575	0.87443894	0.43
-12.894799	-14.908612	0.876407	0.43
-12.897368	-15.005641	0.87937176	0.41
-12.9066725	-15.063641	0.8813476	0.41
-12.90023	-15.152687	0.88331884	0.41
-12.903804	-15.252714	0.8852822	0.41
-12.889334	-15.331775	0.8872604	0.41
-12.895923	-15.437798	0.89022064	0.53
-12.891482	-15.530839	0.89218986	0.4
-12.878016	-15.612899	0.89416665	0.51
-12.905364	-15.694865	0.8971271	0.4
-12.892912	-15.780922	0.89910215	0.5
-12.892483	-15.880957	0.90106755	0.39
-12.890053	-15.979996	0.9040342	0.48
-12.891629	-16.084028	0.9069975	0.4
-12.878176	-16.171087	0.9089729	0.48
-12.87274	-16.268131	0.91094154	0.39
-12.890071	-16.342115	0.91290903	0.5
-12.891652	-16.449146	0.9158715	0.39
-12.890227	-16.553183	0.91883636	0.5
-12.903841	-16.677193	0.9217882	0.59
-13.211166	-17.176659	0.94149244	0.21
-13.219361	-17.410711	0.9474094	0.48
-13.186576	-17.42479	0.947418	0.55
-13.292422	-17.67563	0.9562896	0.23
-13.297026	-17.796658	0.95924675	0.2
-13.262535	-17.867756	0.9612368	0.14
-13.195961	-17.895914	0.9602545	0.29
-13.128382	-17.922071	0.9592733	0.48
-13.044765	-17.927261	0.95830566	0.36
-12.98892	-17.91038	0.9563342	0.51
-12.90931	-17.919558	0.9553635	0.39
-12.858776	-17.968685	0.95536757	0.52
-12.861377	-18.090715	0.9583254	0.34
-12.84293	-18.185783	0.96130097	0.62
-12.835506	-18.295832	0.964267	0.18
-7.0075502	-10.188408	0.63136464	0.5
-6.963963	-10.195505	0.63037705	0.5
-6.909339	-10.185621	0.62939966	0.48
-6.8647404	-10.189721	0.6284135	0.49
-6.814125	-10.18483	0.62743276	0.51
-6.7665176	-10.183932	0.62644947	0.5
-6.7289414	-10.198018	0.62645704	0.51
-6.694106	-10.18109	0.62547535	0.5
-6.6444893	-10.176196	0.62349415	0.5
-6.6008844	-10.179291	0.62350786	0.5
-6.554284	-10.179391	0.6225237	0.51
-6.5096827	-10.181489	0.6215381	0.5
-6.475102	-10.197567	0.62154377	0.57
-6.4492874	-10.192621	0.6205544	0.56
-6.401686	-10.190723	0.6195712	0.53
-6.3580813	-10.192817	0.61958516	0.55
-6.311475	-10.190916	0.6186016	0.54
-6.264862	-10.188015	0.6176184	0.56
-6.2292733	-10.201095	0.61662537	0.57
-6.1846685	-10.201189	0.6166403	0.56
-6.1498294	-10.181258	0.6146595	0.55
-6.100206	-10.172361	0.6136794	0.6
-4.061697	-6.958958	0.48756436	0.44
-4.051164	-6.990987	0.48755372	0.34
-4.027583	-7.0010386	0.4875557	0.62
-5.936826	-10.192711	0.61172605	0.25
-5.8761663	-10.163833	0.60975695	0.64
-4.0488815	-7.160027	0.49248403	0.28
-3.979155	-7.0931587	0.48953006	0.45
-3.9164512	-7.0372777	0.48656958	0.31
-3.8898838	-7.0443344	0.48657355	0.32
-3.8532586	-7.031408	0.48558834	0.37
-3.8156302	-7.0164824	0.48460415	0.41
-4.1682367	-7.6788826	0.50924015	0.23
-3.9257133	-7.2833066	0.49346578	0.61
-4.082725	-7.613046	0.50629	0.37
-4.00498	-7.531191	0.502344	0.41
-3.951306	-7.4902925	0.50037485	0.26
-4.136403	-7.876985	0.51416963	0.45
-4.1058035	-7.879049	0.51417726	0.31
-4.0799713	-7.861098	0.5131915	0.41
-4.0463605	-7.8571653	0.51220226	0.38
-4.0017266	-7.8342524	0.5112235	0.48
-4.146707	-8.1610155	0.52305466	0.38
-3.9846764	-7.919302	0.51319444	0.39
-3.907918	-7.833442	0.5092492	0.38
-4.039872	-8.143229	0.5210913	0.34
-4.0584583	-8.242208	0.52404743	0.33
-4.079776	-8.313177	0.526014	0.38
-4.964317	-10.089695	0.59307843	0.58
-3.555977	-7.41808	0.4915065	0.55
-3.744144	-7.8457723	0.50728804	0.24
-4.2875648	-8.98487	0.5496969	0.28
-3.3949234	-7.270377	0.48460585	0.57
-3.4293127	-7.369324	0.48855773	0.21
-3.456903	-7.4812865	0.4925062	0.6
-3.3961983	-7.417397	0.48954672	0.26
-3.2160466	-7.1057057	0.4777152	0.35
-3.1934612	-7.1147513	0.47771686	0.42
-3.1608472	-7.1038136	0.47672895	0.46
-3.3008714	-7.45559	0.48955503	0.29
-3.3703752	-7.631479	0.49546847	0.5
-3.0898376	-7.095951	0.47574863	0.27
-3.0582166	-7.0850115	0.47476032	0.57
-3.0667589	-7.1620045	0.47672758	0.17
-3.044175	-7.1710496	0.4767292	0.49
-3.051712	-7.247045	0.47969726	0.29
-3.0549684	-7.283044	0.48068222	0.57
-2.9992654	-7.2201424	0.47772005	0.26
-2.966645	-7.2072034	0.4767327	0.47
-2.9531007	-7.237233	0.4777239	0.41
-2.9204752	-7.223294	0.47673687	0.5
-2.8928843	-7.2223463	0.47674352	0.34
-3.0148773	-7.5671554	0.48858026	0.42
-3.6215596	-9.016174	0.54087394	0.33
-2.9644506	-7.547249	0.48759988	0.31
-2.8856342	-7.4243836	0.48266602	0.41
-2.8630645	-7.4364276	0.48266652	0.4
-2.8485014	-7.464458	0.483659	0.33
-2.8359678	-7.5004854	0.4836479	0.36
-2.8304667	-7.5545015	0.4856283	0.22
-2.8186786	-7.5595245	0.4856291	0.52
-2.8352559	-7.667505	0.48958373	0.35
-2.813697	-7.684547	0.4895822	0.42
-2.7469132	-7.58266	0.48563665	0.5
-2.7203226	-7.5847096	0.48564196	0.34
-2.7539947	-7.742663	0.4905739	0.28
-2.7273965	-7.7447124	0.49057928	0.48
-2.7226324	-7.767723	0.49057165	0.31
-2.5684607	-7.430974	0.4787347	0.55
-2.4926522	-7.300101	0.4738013	0.3
-2.4700506	-7.3061423	0.47380382	0.42
-2.5097632	-7.486086	0.4797265	0.36
-2.3796942	-7.201297	0.46886304	0.45
-2.3849676	-7.2492914	0.47084352	0.37
-2.4236822	-7.4302373	0.47676635	0.41
-2.3267477	-7.229395	0.4698632	0.28
-2.2860713	-7.1844645	0.46788868	0.5
-2.2117467	-7.1115913	0.4649314	0.55
-2.206249	-7.168606	0.46591076	0.25
-2.1974638	-7.1786227	0.4669087	0.46
-2.3979902	-7.8533173	0.48961294	0.39
-2.1090868	-7.06277	0.4619701	0.21
-2.4332297	-8.124275	0.49850488	0.47
-2.4156895	-8.157309	0.49949676	0.29
-2.3830576	-8.141365	0.49851	0.5
-2.1855903	-7.607674	0.47974995	0.33
-2.1697638	-7.596701	0.4797573	0.33
-2.163286	-7.661717	0.48173457	0.56
-2.287468	-8.146533	0.49852964	0.23
-2.0618072	-7.496882	0.47481647	0.43
-2.044265	-7.5249143	0.4758096	0.35
-2.0287142	-7.556943	0.47680095	0.52
-1.9910517	-7.5160055	0.4748236	0.3
-1.9782429	-7.514027	0.47482687	0.47
-1.9767773	-7.5960345	0.477797	0.21
-1.94917	-7.5890813	0.4768051	0.57
-1.9698353	-7.7520556	0.4827414	0.3
-1.946254	-7.761096	0.4827429	0.41
-1.9296991	-7.7931256	0.48373467	0.44
-1.9279828	-7.837131	0.48471907	0.21
-1.9255055	-7.9211392	0.48768926	0.63
-2.478357	-10.088322	0.5617963	0.43
-1.9014792	-8.029185	0.49065542	0.29
-1.8225695	-7.8303075	0.48374292	0.37
-1.7979786	-7.8353486	0.48374605	0.41
-1.7784148	-7.859382	0.48374134	0.34
-1.760576	-7.8384113	0.4837524	0.59
-1.7389988	-7.8544474	0.48375094	0.33
-1.7204705	-7.888479	0.48474246	0.34
-1.6928557	-7.880524	0.4837508	0.55
-1.8534732	-8.658294	0.5104433	0.34
-1.6426675	-7.8866067	0.48375848	0.27
-1.617056	-7.884649	0.48376417	0.55
-1.7321382	-8.4414835	0.5025451	0.48
-1.7045388	-8.441528	0.5025509	0.26
-1.6467193	-8.304616	0.49761072	0.42
-1.6221412	-8.316656	0.49761155	0.39
-1.5894959	-8.289709	0.4966276	0.51
-1.5709473	-8.326739	0.4976185	0.27
-1.5443559	-8.3297825	0.49762285	0.52
-1.5355839	-8.350797	0.49861735	0.41
-1.5140365	-8.379831	0.4996117	0.41
-1.4914653	-8.400868	0.49960902	0.29
-1.4759544	-8.458895	0.50159216	0.45
-1.5420762	-8.932805	0.5174164	0.43
-1.6969279	-9.884591	0.55006003	0.28
-1.7113719	-10.044573	0.55500305	0.58
-1.6787558	-10.040625	0.5550122	0.59
-1.6481758	-10.052672	0.5550155	0.61
-1.6155533	-10.046723	0.5550252	0.58
-1.5819364	-10.038775	0.55403584	0.67
-1.5493302	-10.036826	0.5540442	0.69
-1.5157294	-10.032878	0.5530533	0.57
-1.5079906	-10.078891	0.55503994	0.52
-1.4733697	-10.065944	0.55405235	0.69
-1.4447885	-10.084989	0.55505276	0.22
-1.4101658	-10.07104	0.5540654	0.61
-1.3866411	-10.125078	0.5560531	0.33
-1.3732247	-10.249101	0.56001556	0.55
-1.3416114	-10.25015	0.5600226	0.52
-1.3349036	-10.31416	0.56200325	0.74
-1.8680149	-14.193441	0.6926146	0.37
-1.820375	-14.176514	0.69163376	0.33
-1.7777705	-14.188578	0.6926422	0.43
-1.7311474	-14.180648	0.69165814	0.31
-1.3033252	-11.302228	0.5946909	0.27
-1.7046245	-14.668697	0.7075116	0.51
-1.6848453	-14.691728	0.70851004	0.29
-1.2709714	-11.758285	0.6095529	0.25
-1.2232413	-11.673353	0.606592	0.36
-1.188652	-11.689404	0.6065956	0.21
-1.1500378	-11.68046	0.6066081	0.5
-1.0951954	-11.519538	0.60067284	0.17
-1.0540819	-11.308594	0.5937499	0.24
-1.0286202	-11.406631	0.596725	0.43
-0.9919792	-11.390684	0.5957389	0.21
-0.95233196	-11.358742	0.5947586	0.21
-0.8081306	-10.251931	0.5571428	0.41
-0.77753556	-10.262975	0.55814606	0.55
-0.8749659	-11.679856	0.605676	0.25
-0.8612296	-11.728876	0.60666394	0.23
-0.8205636	-11.6869335	0.605687	0.4
-0.78496486	-11.695984	0.60569274	0.15
-0.77175844	-11.982006	0.61560655	0.19
-1.2922754	-19.181368	0.8572364	0.16
-0.6475975	-11.318171	0.5928434	0.14
-0.6308389	-11.343195	0.59383947	0.14
-1.2258664	-20.378479	0.89689124	0.35
-1.1612402	-20.379568	0.89691126	0.36
-1.0965912	-20.367659	0.8959352	0.36
-1.0339868	-20.387747	0.89694864	0.4
-0.9703533	-20.387835	0.89696854	0.29
-0.59779835	-14.658278	0.70482504	0.3
-0.5739541	-14.63431	0.7038388	0.58
-0.52836496	-14.650372	0.70384616	0.23
-0.2785939	-10.215662	0.5552664	0.66
-0.24800883	-10.233703	0.55526704	0.68
-0.21333952	-10.180749	0.55429035	0.55
-0.17756647	-10.061794	0.55033404	0.52
-0.1459589	-10.057836	0.5493415	0.53
-0.13113938	-10.053856	0.5493457	0.53
-0.09953103	-10.048897	0.54935336	0.53
-0.066875115	-10.007938	0.54837215	0.66
-0.036263254	-10.006978	0.5483784	0.68
-0.004651138	-9.998018	0.54738724	0.68
0.025955455	-10.000058	0.5473925	0.61
0.041750956	-10.002079	0.54739493	0.62
0.07235927	-10.003118	0.5474004	0.63
0.1039594	-10.001158	0.54740703	0.61
0.13456629	-10.003197	0.5474122	0.61
0.16617028	-9.998237	0.5474196	0.6
0.19677457	-10.002275	0.54742414	0.6
0.22739452	-9.994313	0.54743224	0.59
0.24318287	-10.002334	0.5474328	0.59
0.27477878	-10.003372	0.5474383	0.6
0.30538625	-10.00541	0.5474434	0.61
0.33600068	-10.001449	0.5474501	0.62
0.36760768	-9.992487	0.5474586	0.61
0.39821082	-9.998524	0.54746234	0.63
0.4288276	-9.991562	0.5474699	0.61
0.4446241	-9.993581	0.5474722	0.64
0.47622207	-9.9926195	0.54747814	0.65
0.5068398	-9.983656	0.54748625	0.64
0.54035366	-10.050696	0.5494727	0.56
0.57096833	-10.047733	0.549479	0.57
0.602568	-10.0477705	0.5494846	0.56
0.63416266	-10.054809	0.5494881	0.57
0.649962	-10.055827	0.54949063	0.56
0.68058085	-10.046863	0.54949856	0.57
0.7121744	-10.056901	0.55050117	0.57
0.7427912	-10.050936	0.5495082	0.56
0.77340794	-10.043971	0.5495155	0.56
0.8059906	-10.054009	0.5505182	0.56
0.8208049	-10.051025	0.5505216	0.54
0.8524086	-10.045062	0.54952866	0.56
0.88302344	-10.041097	0.549535	0.57
0.9146253	-10.038133	0.5495412	0.57
0.94622463	-10.042169	0.55054533	0.55
0.9778231	-10.052204	0.5505478	0.57
1.008439	-10.0452385	0.5505548	0.56
1.0242409	-10.0402565	0.5505588	0.55
1.0558426	-10.03929	0.5505643	0.56
1.0874437	-10.044326	0.55056804	0.57
1.1190459	-10.0453615	0.55057293	0.57
1.149661	-10.042395	0.5505787	0.56
1.1812634	-10.043429	0.55058354	0.55
1.2128663	-10.042463	0.5505889	0.57
1.228668	-10.04648	0.5515903	0.57
1.2602708	-10.041514	0.5515967	0.57
1.2908863	-10.0385475	0.55160236	0.58
1.3234793	-10.048582	0.5516048	0.57
1.3540941	-10.040615	0.5516118	0.56
1.3856987	-10.041648	0.55161643	0.56
1.4024886	-10.041665	0.551619	0.57
1.4331045	-10.037698	0.55162483	0.56
1.4647079	-10.0337305	0.55163074	0.52
1.4963154	-10.039763	0.55163395	0.53
1.5259385	-10.023793	0.5516428	0.52
1.5575413	-10.018826	0.55164886	0.52
1.5881569	-10.014857	0.5516545	0.52
1.6049517	-10.022875	0.5516549	0.52
1.636555	-10.017907	0.55166095	0.51
1.6681616	-10.018938	0.55266535	0.52
1.7007573	-10.020971	0.5526696	0.53
1.7313732	-10.016002	0.55267537	0.52
1.7639735	-10.023035	0.5526783	0.52
1.7935941	-10.008063	0.5526865	0.5
1.8113823	-10.019081	0.5526862	0.52
1.8439827	-10.024114	0.55368954	0.51
1.875588	-10.020144	0.5536951	0.51
1.9071945	-10.017175	0.5537004	0.54
1.9348288	-9.992201	0.5527107	0.51
1.5869919	-7.889767	0.48120144	0.35
1.4935077	-7.3076496	0.46133694	0.39
1.5200819	-7.3246756	0.46233445	0.5
1.5307708	-7.261682	0.46035022	0.19
1.5861528	-7.424742	0.4663145	0.39
3.6274805	-17.750196	0.81898326	0.11
1.6154602	-7.3327637	0.46333826	0.24
1.6440316	-7.3597913	0.4643335	0.48
3.5955522	-16.890123	0.7912073	0.16
1.6714724	-7.3198137	0.4633445	0.3
1.6960686	-7.326836	0.46334428	0.26
1.9433988	-8.373122	0.4991151	0.41
1.9908824	-8.465171	0.5030974	0.23
2.1547487	-9.086356	0.52496463	0.54
2.309691	-9.649529	0.5438458	0.37
1.7694352	-7.179891	0.45938188	0.27
1.8964826	-7.633033	0.47528538	0.23
1.9290397	-7.6660633	0.47627985	0.29
1.9606043	-7.6940923	0.4772755	0.57
1.8827119	-7.259994	0.46236917	0.21
1.873481	-7.1269765	0.45839834	0.39
1.9459778	-7.3760567	0.4673464	0.25
1.8720438	-6.9769635	0.45343125	0.33
1.8677709	-6.868952	0.44945455	0.3
1.8605055	-6.750936	0.44547966	0.36
1.8771216	-6.7279477	0.4454849	0.44
2.0400786	-7.2701263	0.46437415	0.25
1.9243134	-6.742987	0.44648275	0.38
2.0774796	-7.279157	0.46437383	0.41
1.9586995	-6.746015	0.4464828	0.41
2.0480068	-6.9931083	0.4554335	0.38
2.1393082	-7.2392035	0.4643849	0.38
2.1449819	-7.173202	0.462399	0.34
2.20244	-7.2922583	0.46637627	0.41
2.1832156	-7.140229	0.4614072	0.27
2.2089577	-7.1882534	0.4633982	0.46
2.227571	-7.168266	0.46240294	0.35
2.2571535	-7.189291	0.46339965	0.44
2.183119	-6.8562007	0.4524649	0.22
2.2595134	-7.034277	0.4584311	0.36
2.1824858	-6.702184	0.44749528	0.34
2.228002	-6.7782264	0.45048106	0.34
2.2457745	-6.7982416	0.45047745	0.32
2.1986327	-6.5751824	0.4435199	0.34
2.208264	-6.5331845	0.44152787	0.36
2.228873	-6.530199	0.4425285	0.41
2.277373	-6.6112437	0.4455135	0.25
2.43749	-7.032408	0.46043587	0.59
2.3034563	-6.518251	0.44253075	0.5
2.343998	-6.574287	0.4445205	0.43
2.4493122	-6.817391	0.45347658	0.33
2.3901846	-6.5773196	0.44552	0.37
2.358954	-6.421278	0.44054794	0.2
2.401487	-6.480315	0.4425373	0.61
2.4551394	-6.599367	0.4465161	0.31
2.5544915	-6.814463	0.45447823	0.25
2.4614532	-6.489357	0.4435354	0.38
2.4850514	-6.493373	0.44353455	0.41
2.5255816	-6.5404067	0.44552627	0.31
2.6279366	-6.7555046	0.45348915	0.57
2.5239143	-6.4133873	0.44154778	0.21
2.5915475	-6.5644536	0.44752192	0.3
2.5922153	-6.5064454	0.44553164	0.41
2.608826	-6.4894543	0.44553435	0.45
2.6523647	-6.54349	0.44752508	0.34
2.6769414	-6.5445056	0.44752476	0.39
2.7115054	-6.5735326	0.44951978	0.55
3.3306623	-8.117163	0.5052654	0.2
2.6531534	-6.3384585	0.4405581	0.23
2.6049426	-6.1624007	0.4345864	0.5
2.7013345	-6.3454895	0.44155613	0.26
2.476598	-5.741253	0.41965312	0.34
2.853254	-6.6046247	0.45151386	0.2
2.8778427	-6.6056404	0.45251352	0.52
2.8936355	-6.6156516	0.45251185	0.32
2.8982725	-6.5686464	0.45151904	0.37
2.8530495	-6.4075913	0.44554403	0.43
2.8905957	-6.438619	0.4475388	0.38
2.8852715	-6.3736043	0.44554844	0.28
2.948769	-6.4656577	0.44853383	0.58
2.842842	-6.1955476	0.43857497	0.18
2.8035867	-6.0554996	0.4345956	0.39
2.828174	-6.0605145	0.43459404	0.48
2.788921	-5.9244666	0.42961368	0.3
2.8903136	-6.097556	0.4365869	0.32
3.2082503	-6.7458572	0.46049017	0.28
2.8965957	-6.0135436	0.43459767	0.32
2.7317948	-5.6333785	0.42065302	0.31
2.7553782	-5.638392	0.420651	0.53
2.799913	-5.6874256	0.4226426	0.23
2.5990136	-5.220223	0.4057087	0.32
2.6345587	-5.2522483	0.40770236	0.49
2.6870804	-5.3202896	0.409691	0.23
2.7226412	-5.352315	0.41168487	0.33
2.7633662	-5.4143486	0.41367534	0.29
2.6193082	-5.079203	0.4017206	0.4
2.614958	-5.03219	0.4007253	0.25
3.0736322	-5.9116144	0.43360233	0.29
3.1281683	-5.9756565	0.43659252	0.52
3.3094418	-6.286816	0.44854933	0.29
3.2653387	-6.1747694	0.44456404	0.23
2.7560067	-5.1372824	0.40570244	0.52
2.7696037	-5.1242857	0.4057023	0.18
3.2832265	-6.070754	0.4415752	0.25
3.277872	-6.0147386	0.43958154	0.57
2.8792934	-5.21936	0.40968424	0.31
4.1764994	-7.6105456	0.5013739	0.2
3.3448558	-6.030774	0.44157693	0.4
3.3205254	-5.93974	0.43858746	0.43
3.2183523	-5.7086363	0.42961565	0.35
3.2229795	-5.67563	0.4286184	0.18
3.3523867	-5.8697376	0.4365928	0.47
2.978699	-5.1553884	0.40968025	0.25
2.9713328	-5.1043715	0.4076846	0.38
3.099913	-5.3144827	0.41665778	0.32
3.129498	-5.3294997	0.41765422	0.46
3.157066	-5.3385134	0.41765127	0.27
3.0139532	-5.0523753	0.40768388	0.3
3.028549	-5.041379	0.4076831	0.49
4.220209	-7.051428	0.4864444	0.32
3.069726	-5.0403953	0.40767905	0.23
3.6036625	-5.929863	0.44257438	0.29
3.5403898	-5.780795	0.43759027	0.27
3.5589936	-5.7718005	0.4375899	0.53
3.6724515	-5.9208884	0.4435716	0.14
3.6381254	-5.8218465	0.4405814	0.52
3.6527367	-5.805848	0.44058183	0.24
3.4558609	-5.464671	0.4266191	0.43
4.322166	-6.830411	0.4814669	0.35
3.459106	-5.3946514	0.42462328	0.2
3.4357793	-5.3216205	0.42262948	0.49
3.4623556	-5.326632	0.42262697	0.33
3.4769607	-5.3136334	0.4226265	0.34
3.4835825	-5.2886286	0.42262727	0.45
3.514349	-5.3186493	0.4236231	0.47
3.5309408	-5.3076515	0.42362228	0.32
3.5575352	-5.313663	0.4246198	0.39
3.977547	-5.9180055	0.44955584	0.31
3.927255	-5.802951	0.44556615	0.3
3.961832	-5.8159676	0.4465633	0.41
4.0675087	-5.9560504	0.4525486	0.24
4.1500134	-6.0381055	0.45553902	0.45
4.0687556	-5.8780255	0.44955346	0.2
4.001472	-5.739957	0.44456542	0.52
4.195852	-5.987105	0.45554003	0.3
3.8659155	-5.468821	0.43458822	0.54
4.014335	-5.6459303	0.44256955	0.28
4.7272425	-6.6525073	0.48447406	0.27
4.153601	-5.7900248	0.44955358	0.25
4.055343	-5.611932	0.44256842	0.5
4.026014	-5.534896	0.43957373	0.37
3.8358765	-5.2327294	0.42759934	0.28
3.890431	-5.274761	0.42959347	0.38
3.9010336	-5.2547574	0.42959315	0.27
3.8439214	-5.159706	0.42560053	0.39
3.8675017	-5.157712	0.42659846	0.4
3.8691201	-5.126702	0.42559895	0.33
3.8927128	-5.125708	0.4255968	0.47
4.277876	-5.609	0.4465535	0.16
3.794078	-4.9296064	0.41860887	0.52
3.7857003	-4.8865876	0.41761002	0.26
3.808489	-4.9015994	0.41760758	0.35
3.8380656	-4.908611	0.4186045	0.36
3.869648	-4.918623	0.41960123	0.27
3.9062228	-4.9346395	0.42059746	0.47
3.9947355	-5.016695	0.42458847	0.24
4.5267677	-5.664092	0.4535354	0.52
4.4806356	-5.5880504	0.45054045	0.29
4.4522796	-5.516014	0.44754407	0.35
4.463891	-5.4960093	0.44754362	0.24
4.522446	-5.5340405	0.44953877	0.38
4.5400596	-5.52204	0.44953775	0.48
4.593623	-5.5530663	0.45153347	0.2
4.720303	-5.6911545	0.45852244	0.58
3.6560328	-4.3563414	0.4006171	0.19
3.6436613	-4.31432	0.3996171	0.26
3.6452706	-4.28931	0.39861584	0.22
12.8712635	-15.3041525	0.8838575	0.36
12.874952	-15.212119	0.88087016	0.2
12.889631	-15.134093	0.87988174	0.39
12.891473	-15.088077	0.87888795	0.45
12.954105	-15.066086	0.8788957	0.66
13.02673	-15.055102	0.88090265	0.52
13.066382	-15.006095	0.879912	0.0
12.864449	-14.45082	0.8619669	0.4
12.86413	-14.359783	0.8589779	0.43
12.8618145	-14.267746	0.85698885	0.43
12.8664875	-14.182712	0.8549992	0.43
12.861168	-14.087671	0.85301	0.43
12.865843	-14.004638	0.8510199	0.43
12.86852	-13.920604	0.8490296	0.45
12.8423815	-13.849567	0.846036	0.45
12.855042	-13.775539	0.84504503	0.48
12.9096775	-13.748542	0.84505135	0.67
12.99229	-13.750563	0.84705615	0.55
4.2583194	-4.399483	0.4155425	0.39
13.050428	-13.59751	0.84507596	0.18
4.166808	-4.263401	0.40954477	0.2
4.20439	-4.276413	0.41054094	0.4
13.071427	-13.366414	0.840101	0.16
13.033126	-13.24435	0.8361111	0.21
12.913879	-13.041233	0.82812476	0.2
12.837599	-12.883145	0.82313603	0.45
12.805452	-12.810106	0.8201413	0.45
12.813112	-12.738075	0.8191484	0.44
12.809783	-12.656037	0.81615573	0.45
12.816439	-12.583005	0.81516266	0.46
12.823097	-12.510973	0.8131693	0.48
12.82176	-12.431936	0.8111761	0.48
12.821422	-12.353899	0.81018275	0.45
12.802264	-12.296868	0.8081867	0.47
12.799926	-12.217831	0.8061932	0.48
12.804585	-12.146797	0.8041991	0.47
12.811243	-12.077766	0.8032049	0.48
12.809899	-12.000729	0.8012109	0.49
12.811559	-11.927693	0.80021656	0.47
12.792399	-11.8726635	0.79822	0.48
12.787055	-11.7926235	0.7962257	0.48
12.792709	-11.72459	0.7942308	0.45
12.799361	-11.657559	0.79323584	0.5
12.796018	-11.581521	0.791241	0.5
12.795676	-11.509485	0.79024583	0.48
12.799321	-11.43945	0.78825057	0.5
12.775164	-11.382417	0.7862536	0.49
12.771819	-11.308379	0.7842581	0.48
12.782468	-11.247351	0.7832622	0.49
12.781117	-11.175313	0.78226656	0.49
12.778766	-11.102275	0.7802707	0.5
12.787413	-11.040244	0.7792745	0.5
12.780069	-10.965204	0.7772785	0.5
12.762899	-10.9151745	0.7762807	0.51
12.770545	-10.853144	0.7742842	0.49
12.766196	-10.781105	0.77328783	0.52
12.76784	-10.71407	0.77129114	0.51
12.768487	-10.647035	0.77029437	0.51
12.766136	-10.577996	0.76829755	0.52
12.749968	-10.53097	0.7672993	0.52
12.649664	-10.381875	0.7613038	0.52
12.670292	-10.331851	0.7613062	0.52
12.757895	-10.337866	0.76330763	0.53
12.74755	-10.264824	0.7613102	0.53
12.797161	-10.237816	0.76231205	0.59
12.799809	-10.175782	0.76131433	0.54
12.783635	-10.129754	0.75931567	0.52
12.792277	-10.072723	0.7583177	0.52
12.782922	-10.000682	0.7573198	0.52
12.785562	-9.938647	0.75532174	0.53
12.7832	-9.87261	0.7543236	0.51
12.806831	-9.827587	0.7543251	0.46
12.896431	-9.832601	0.75632596	0.46
12.961218	-9.849618	0.75832635	0.43
13.027836	-9.837618	0.76032734	0.45
13.106438	-9.832624	0.7623283	0.46
13.188042	-9.829631	0.7643293	0.43
13.263647	-9.821635	0.7663303	0.46
13.356251	-9.826648	0.76933116	0.43
13.428859	-9.815649	0.7703321	0.43
13.495653	-9.832665	0.77233255	0.43
13.576258	-9.826671	0.7753334	0.42
13.663857	-9.824678	0.77733433	0.44
13.73647	-9.812679	0.7793352	0.41
13.822074	-9.808684	0.781336	0.43
13.918676	-9.812696	0.78433686	0.42
13.976479	-9.821708	0.78533727	0.43
14.074078	-9.824718	0.7883381	0.43
14.155683	-9.81572	0.7903389	0.41
14.235293	-9.805722	0.7923397	0.41
14.336891	-9.809733	0.79534054	0.42
14.424497	-9.803737	0.7983412	0.54
14.508105	-9.794739	0.80034196	0.4
14.582901	-9.812757	0.8023424	0.41
14.679505	-9.811764	0.8053432	0.42
14.77311	-9.80777	0.8083439	0.43
14.853714	-9.793768	0.8103445	0.65
15.079277	-9.875836	0.8173459	0.4
15.442797	-10.045973	0.8313482	0.3
15.5444	-10.042978	0.8343491	0.43
15.656184	-10.081012	0.83834994	0.28
15.764785	-10.081019	0.8413508	0.36
15.849398	-10.066016	0.8433515	0.32
15.998989	-10.091043	0.8483527	0.43
15.999628	-10.021999	0.84635264	0.32
16.057064	-9.952958	0.84735286	0.46
16.065699	-9.888918	0.84635264	0.53
16.077335	-9.827879	0.8453523	0.52
16.115957	-9.781852	0.8453522	0.53
16.216564	-9.773852	0.8483526	0.37
16.31217	-9.76185	0.851353	0.45
16.436775	-9.767863	0.8553536	0.36
16.508568	-9.774872	0.85735404	0.48
16.642172	-9.784887	0.86135477	0.35
16.73978	-9.771884	0.86335504	0.46
16.85938	-9.770889	0.8673555	0.34
16.960987	-9.758888	0.87035584	0.45
17.065598	-9.748887	0.87335604	0.34
17.174204	-9.739887	0.8763563	0.53
17.30099	-9.775918	0.88035744	0.33
17.407598	-9.764916	0.88335764	0.45
17.521206	-9.756916	0.88635784	0.42
17.637806	-9.748918	0.8903581	0.43
17.760414	-9.744922	0.89335847	0.43
17.87502	-9.73492	0.89635855	0.42
17.987814	-9.760943	0.9003595	0.42
18.115414	-9.755946	0.90435976	0.42
18.230024	-9.744944	0.9073599	0.41
18.364626	-9.742948	0.9113602	0.36
18.495234	-9.738951	0.9153604	0.58
19.129725	-9.996158	0.93836904	0.31
19.298326	-10.008174	0.9433699	0.3
19.369125	-10.006175	0.9453702	0.29
19.529728	-10.012186	0.9503709	0.43
19.559357	-9.950144	0.9503693	0.19
19.636608	-9.835066	0.95136607	0.44
19.651243	-9.766018	0.95036393	0.43
19.669874	-9.698971	0.9503617	0.55
19.796661	-9.721992	0.9543627	0.36
19.920273	-9.705984	0.95836234	0.43
20.082874	-9.707992	0.9633627	0.36
20.219482	-9.695988	0.96736246	0.43
20.376083	-9.69199	0.97136253	0.41
20.523691	-9.683989	0.97636235	0.34
20.648487	-9.704007	0.98036325	0.42
20.809092	-9.70001	0.98536336	0.41
20.965694	-9.693009	0.9893632	0.41
21.116299	-9.682006	0.99436283	0.4
21.283905	-9.679008	0.99936295	0.41
21.437513	-9.668004	1.0043626	0.39
21.601116	-9.660004	1.0093623	0.32
21.73291	-9.6780205	1.0133631	0.54
39.65568	-17.508265	1.6747351	0.34
39.66036	-17.36216	1.6727338	0.3
39.678032	-17.221058	1.6717324	0.3
39.667706	-17.068947	1.6697304	0.31
39.66138	-16.918837	1.6677282	0.3
39.66805	-16.77473	1.6657261	0.3
39.631893	-16.686665	1.6637241	0.3
39.642567	-16.54556	1.6617217	0.3
39.644234	-16.399452	1.659719	0.3
39.6469	-16.255346	1.6577162	0.31
39.66457	-16.117245	1.6567132	0.31
39.688232	-15.982144	1.6557105	0.29
39.732063	-15.927104	1.6567097	0.37
39.818714	-15.817024	1.6577079	0.0
45.235695	-17.803633	1.852825	0.0
40.01169	-15.45976	1.6597	0.29
39.92536	-15.282625	1.6546937	0.32
39.98002	-15.1595335	1.6546903	0.33
39.97585	-15.086478	1.6536877	0.31
39.99051	-14.949374	1.6526833	0.31
39.98017	-14.802261	1.6506779	0.31
39.98683	-14.662154	1.6496726	0.32
39.98149	-14.518044	1.647667	0.32
39.98515	-14.377937	1.6456615	0.31
39.97681	-14.233827	1.6446553	0.32
39.96364	-14.157768	1.642652	0.31
39.962296	-14.01666	1.6416458	0.31
39.957947	-13.87455	1.6396394	0.32
39.9546	-13.73244	1.6376327	0.32
39.957256	-13.593332	1.636626	0.32
39.96291	-13.456225	1.6356192	0.32
39.93474	-13.377164	1.633615	0.29
39.949387	-13.242059	1.6326082	0.33
39.934036	-13.097946	1.6306003	0.28
39.905693	-12.95083	1.6275923	0.27
39.930336	-12.820729	1.6275852	0.36
40.35495	-12.8167305	1.6415868	0.0
40.43859	-12.703642	1.6425805	0.0
40.47141	-12.644596	1.6435771	0.04
40.12873	-12.261291	1.6285523	0.35
40.109383	-12.118176	1.6265432	0.0
40.430996	-12.076146	1.6365415	0.0
40.46764	-11.950046	1.6365333	0.07
39.889145	-11.574742	1.6135062	0.38
39.890785	-11.439635	1.6124967	0.31
39.90643	-11.309531	1.6114875	0.34
39.894066	-11.17042	1.6104772	0.33
39.914703	-11.041315	1.6094677	0.35
17.043879	-4.667055	0.80595624	0.16
17.055481	-4.6130104	0.8059482	0.47
39.8838	-10.696037	1.605441	0.23
39.89543	-10.564931	1.6054306	0.35
38.229168	-9.996464	1.5453838	0.29
38.219803	-9.866358	1.5443728	0.28
38.13944	-9.718237	1.5403601	0.32
38.32106	-9.636171	1.5453528	0.28
38.329872	-9.5741205	1.5453473	0.28
38.307503	-9.441011	1.5433354	0.25
38.28813	-9.308904	1.5413234	0.28
38.586742	-9.252859	1.5513178	0.3
39.702316	-9.387973	1.5893291	0.21
40.126926	-9.355947	1.6023256	0.0
40.274548	-9.256866	1.6063162	0.12
40.964333	-9.347943	1.6303239	0.14
42.2669	-9.504074	1.6743374	0.14
26.518229	-5.883061	1.1280084	0.82
26.423841	-5.774971	1.1239955	0.99
26.411455	-5.685897	1.1229843	0.99
26.398066	-5.5968223	1.121973	0.99
26.40667	-5.511751	1.1209618	0.99
26.382477	-5.463711	1.1199557	0.99
26.39108	-5.378639	1.1199445	0.99
26.463688	-5.3075795	1.1219344	0.66
45.813602	-9.022682	1.7882862	0.38
46.43921	-8.994659	1.8092825	0.14
33.53187	-6.282392	1.3630159	0.99
33.54168	-6.2293477	1.3630093	0.99
33.57229	-6.1262608	1.3629963	0.99
33.5989	-6.022174	1.3639832	0.99
33.61751	-5.917085	1.3639698	0.99
33.629116	-5.8099947	1.3629559	0.99
33.644726	-5.703905	1.3629421	0.99
33.614532	-5.6448555	1.3619345	0.93
33.835133	-5.5717936	1.3689239	0.58
62.534058	-10.077571	2.351384	0.19
62.52769	-9.8754015	2.3503625	0.34
62.52232	-9.673232	2.3493412	0.2
62.532948	-9.473064	2.3483193	0.34
62.526577	-9.271895	2.3472974	0.18
62.516396	-9.16981	2.3462863	0.35
62.52302	-8.970643	2.3452642	0.0
63.405632	-8.893578	2.3752549	0.0
64.62123	-8.856546	2.4152496	0.0
65.92784	-8.823519	2.4592447	0.0
67.27744	-8.788489	2.5042398	0.0
68.66624	-8.860549	2.551247	0.0
69.91185	-8.797496	2.592239	0.0
79.30933	-9.723274	2.91134	0.0
78.330864	-8.60533	2.8742106	0.0
78.33567	-8.481226	2.8741958	0.0
76.453316	-8.034849	2.8091435	0.0
76.32694	-7.779633	2.8041124	0.0
75.21056	-7.4273353	2.7650697	0.0
43.90247	-4.206619	1.7006948	0.0
75.242805	-6.952933	2.76501	0.0
75.66641	-6.752763	2.7789843	0.0
75.67022	-6.632661	2.777969	0.0
75.68484	-6.3944583	2.777938	0.0
75.87544	-6.1702676	2.7839086	0.0
76.16106	-5.953083	2.7928796	0.0
76.23067	-5.7168818	2.794848	0.0
69.46531	-4.9922686	2.5647573	0.0
69.35511	-4.875169	2.5607414	0.0
75.29469	-5.0523167	2.761759	0.0
75.46729	-4.826124	2.766728	0.0
69.31292	-4.215606	2.5576491	0.0
75.4075	-4.3457146	2.763661	0.0
74.8561	-4.0784864	2.7446237	0.0
75.8657	-3.894329	2.7785964	0.0
75.652504	-3.764218	2.770578	0.0
75.8091	-3.5330207	2.7755444	0.0
75.85169	-3.295818	2.7765098	0.0
76.022285	-3.0636199	2.7824757	0.0
[truncated: 118,174 more rows]
