# Supplementary material for: Density-equalized RANDT scan matching with integrated outlier removal and point density uniformity
Source: PLoS One. 2026 Apr 28;21(4):e0345709. doi: 10.1371/journal.pone.0345709 (PMC13124066; doi:10.1371/journal.pone.0345709)
Supplement: S2 Dataset — Processed LiDAR data converted into CSV format, including spatial coordinates and associated attributes such as intensity values, used for analysis in this study. (ZIP) [file pone.0345709.s002.zip › Velodyne_CSV/000844.csv]

X	Y	Z	Intensity
78.36526	1.5238905	2.8598433	0.0
76.150986	1.7187486	2.7848246	0.0
76.06971	1.9565754	2.7818022	0.0
78.14844	2.2553582	2.8527746	0.0
76.6523	2.332302	2.8017678	0.0
77.43302	2.6001074	2.828744	0.0
76.46776	2.807956	2.796726	0.0
76.310486	3.041786	2.7917063	0.0
76.14021	3.2746167	2.785687	0.0
75.98995	3.5064483	2.7816682	0.0
75.96781	3.6253617	2.7806585	0.0
76.39155	3.8861723	2.7956383	0.0
78.04328	4.2169323	2.8516126	0.0
77.708015	4.4427686	2.8405962	0.0
72.96509	4.9753814	2.6815617	0.0
72.62382	5.181232	2.6705487	0.0
67.95055	5.060319	2.5125604	0.0
67.71529	5.2561774	2.5055485	0.0
67.83703	5.4810143	2.5105348	0.0
67.66977	5.6808696	2.5055234	0.0
67.64464	5.785794	2.5045176	0.0
67.51438	5.988647	2.5005064	0.0
67.11112	6.16452	2.4874978	0.0
56.992798	5.4120626	2.144553	0.12
55.914536	5.486009	2.1085508	0.12
54.77327	5.5479646	2.0705497	0.26
54.593006	5.7028522	2.0655427	0.17
52.07086	5.5209837	1.9795561	0.17
51.457592	5.618913	1.9595529	0.15
50.47133	5.6708755	1.9265528	0.32
49.474064	5.7158427	1.8935531	0.16
48.514797	5.758812	1.8615538	0.15
47.11752	5.742824	1.814558	0.14
46.72426	5.843751	1.8015554	0.21
45.93612	5.81777	1.7745585	0.18
45.155857	5.8627377	1.7485594	0.41
44.38759	5.9047074	1.7235603	0.24
43.604324	5.938683	1.6975619	0.26
42.869057	5.975657	1.6725634	0.25
42.13879	6.0086336	1.6485653	0.18
41.876526	6.105564	1.6405638	0.33
41.8904	6.1745143	1.640562	0.34
41.900143	6.310417	1.6415589	0.34
41.90989	6.4463205	1.6425561	0.34
41.904633	6.5812235	1.6435536	0.32
41.91338	6.717127	1.6445513	0.33
41.905125	6.8510313	1.6445494	0.33
27.39074	4.5137095	1.1476591	0.29
27.06847	4.547685	1.1376597	0.36
26.6752	4.567671	1.1246608	0.36
26.284927	4.5856586	1.1116621	0.38
25.917656	4.605644	1.0996636	0.33
25.517387	4.6166363	1.0866653	0.4
25.190115	4.6386213	1.0756665	0.36
24.863977	4.6186357	1.0646685	0.39
24.554705	4.641619	1.0546697	0.38
24.233435	4.659607	1.0436714	0.39
23.908163	4.6745963	1.032673	0.38
23.593895	4.6895857	1.0226748	0.39
23.292624	4.705575	1.0126765	0.45
23.038486	4.6915855	1.0046781	0.26
22.813215	4.720565	0.9976795	0.48
22.819954	4.7965117	0.9976794	0.39
22.79069	4.8654623	0.9976797	0.59
22.724424	4.9264193	0.99568033	0.4
21.63113	4.759539	0.95868766	0.35
21.39786	4.7785263	0.9506895	0.47
21.17872	4.764537	0.94369113	0.31
20.914452	4.773531	0.9346932	0.49
20.687183	4.7895203	0.9276952	0.33
20.437912	4.7995133	0.9196974	0.5
20.208641	4.8125052	0.91169953	0.33
19.983368	4.8254967	0.9047017	0.53
19.7741	4.8404865	0.8977039	0.34
19.550959	4.8185024	0.8907055	0.53
19.354689	4.8344917	0.8837077	0.33
19.14342	4.845485	0.87771	0.45
18.94615	4.8584766	0.8707122	0.36
18.746878	4.870469	0.86471456	0.49
18.555609	4.8824615	0.8587169	0.37
18.365337	4.8944535	0.85271925	0.5
18.1992	4.880464	0.84672076	0.4
18.002928	4.8884597	0.8407232	0.49
17.834656	4.90345	0.83472556	0.4
17.651386	4.9124446	0.8287281	0.52
17.48412	4.924437	0.8237305	0.38
17.319847	4.937429	0.81873304	0.43
17.15971	4.920441	0.8137345	0.42
17.052439	4.948423	0.8097369	0.52
17.04018	5.002386	0.80973923	0.55
17.060919	5.0673413	0.81174165	0.55
17.059656	5.1253023	0.8117442	0.56
17.050396	5.1812634	0.81274694	0.54
17.055136	5.241223	0.81274974	0.55
17.060007	5.272202	0.81375116	0.54
17.060747	5.331162	0.8137542	0.54
17.066488	5.3921204	0.8147573	0.55
17.071226	5.453079	0.8157606	0.57
17.070969	5.512039	0.81676394	0.55
17.064707	5.5700006	0.8167675	0.56
17.07858	5.603977	0.81776935	0.55
17.078325	5.662938	0.81777304	0.53
17.090067	5.726895	0.81977695	0.54
17.084806	5.785856	0.81978095	0.54
17.087551	5.8458157	0.820785	0.56
16.989283	5.872799	0.817789	0.53
16.959026	5.9217668	0.8177932	0.56
17.094908	5.9997134	0.822796	0.52
17.105654	6.0636706	0.8238006	0.53
17.101395	6.123631	0.8238054	0.55
17.10014	6.183592	0.8248102	0.55
17.101883	6.245551	0.8258152	0.54
17.109629	6.3095093	0.82682043	0.55
17.098373	6.366472	0.8268257	0.54
17.124252	6.406445	0.82782847	0.54
17.099993	6.459411	0.82783383	0.69
17.090736	6.517373	0.82883936	0.37
17.086485	6.5773344	0.8288451	0.4
17.125235	6.654284	0.83085126	0.57
17.640032	6.9191036	0.8508623	0.12
17.689909	6.9710693	0.852866	0.16
17.658655	7.0230365	0.85287225	0.12
17.652403	7.084997	0.85287887	0.16
17.69716	7.1669436	0.8558861	0.29
17.688908	7.2289042	0.8558931	0.19
17.64365	7.275875	0.8558997	0.18
17.71841	7.3718123	0.85890794	0.12
17.713284	7.402793	0.85891163	0.17
17.694035	7.4597573	0.85991883	0.29
17.710787	7.532711	0.86092675	0.19
17.607525	7.5546994	0.8579331	0.14
17.658283	7.642643	0.8609418	0.35
17.678036	7.7175956	0.86295027	0.19
17.711916	7.7655644	0.863955	0.21
17.404383	7.761575	0.85496646	0.52
17.325125	7.7915587	0.85297346	0.69
17.214863	7.8075523	0.84898	0.31
17.15761	7.84653	0.8479876	0.33
17.13736	7.902496	0.84799594	0.42
17.159239	7.945469	0.8500009	0.28
17.182995	8.022421	0.8520104	0.5
17.189749	8.092377	0.8530199	0.51
17.189503	8.158337	0.85402924	0.5
17.192259	8.226296	0.85503894	0.48
17.195015	8.294255	0.8560487	0.5
17.19177	8.359215	0.8570584	0.5
17.21265	8.403189	0.85806394	0.51
17.213411	8.470148	0.85907406	0.49
17.200165	8.531112	0.860084	0.5
17.208921	8.603068	0.86109465	0.51
17.211678	8.673026	0.8621054	0.5
17.209436	8.739987	0.86311615	0.49
17.204191	8.805948	0.86412704	0.47
17.221077	8.847922	0.8651329	0.5
17.222836	8.917881	0.86614424	0.5
17.224594	8.987841	0.8671557	0.5
17.229355	9.059797	0.86916745	0.49
17.222115	9.12476	0.86917883	0.48
17.22787	9.198716	0.87119114	0.49
17.238758	9.238692	0.8721974	0.5
17.238518	9.308652	0.8732096	0.49
17.24828	9.384607	0.8742224	0.48
17.251041	9.456567	0.87623495	0.5
17.245804	9.524528	0.8772475	0.5
17.243565	9.594487	0.8782604	0.48
17.240326	9.664447	0.8792734	0.49
17.260214	9.710421	0.8802806	0.48
17.270979	9.788376	0.8822945	0.49
17.26574	9.858336	0.883308	0.48
17.257505	9.9253	0.8843213	0.47
17.264273	10.001257	0.8853354	0.48
17.267038	10.076214	0.8873497	0.46
17.277922	10.11919	0.8883574	0.49
17.28069	10.194148	0.88937193	0.45
17.285454	10.271105	0.8903869	0.46
17.26722	10.333072	0.8914006	0.66
17.24598	10.39504	0.89141464	0.33
17.245749	10.468998	0.8934298	0.54
17.747633	10.850758	0.9144712	0.24
17.849543	10.951695	0.91948456	0.43
17.803303	11.000672	0.91849834	0.34
17.826078	11.092621	0.92151606	0.45
19.559278	12.255875	0.9916288	0.19
17.807617	11.237544	0.9235486	0.36
17.809393	11.316503	0.9245657	0.37
17.79216	11.384467	0.92558193	0.38
17.81405	11.4384365	0.926592	0.27
17.823828	11.52439	0.9286102	0.44
10.671739	6.949345	0.6411873	0.39
10.656487	6.987326	0.6421962	0.36
17.776138	11.733285	0.93166137	0.38
17.50984	11.637356	0.92266256	0.25
17.467716	11.649352	0.921669	0.33
17.361462	11.657357	0.9186802	0.36
17.30422	11.698341	0.91769487	0.4
17.319002	11.787293	0.9197144	0.29
17.340782	11.883243	0.92173505	0.35
17.352564	11.971197	0.9247549	0.41
17.345339	12.047159	0.92577374	0.42
17.362232	12.10013	0.92678493	0.41
17.36301	12.182089	0.9288047	0.41
17.358788	12.26105	0.9298244	0.41
17.359568	12.343009	0.9318445	0.41
17.362349	12.427966	0.93386525	0.41
17.368128	12.515923	0.9358866	0.53
17.360909	12.593884	0.9369069	0.4
17.378805	12.647856	0.9379187	0.53
17.38859	12.73981	0.94094104	0.4
17.38537	12.82177	0.9419623	0.41
17.373148	12.897735	0.94298315	0.53
17.386936	12.992687	0.9460063	0.38
17.387722	13.078646	0.9470286	0.41
17.401619	13.132618	0.94904125	0.53
17.408407	13.223574	0.95106447	0.39
17.391184	13.297541	0.9520859	0.59
17.479	13.452457	0.95811754	0.34
17.610836	13.642352	0.96515375	0.49
17.616627	13.735309	0.9671783	0.37
17.604412	13.815272	0.9682014	0.48
17.634315	13.884236	0.97121686	0.35
17.626102	13.968199	0.97224087	0.46
17.6459	14.074147	0.97526777	0.36
17.635689	14.157111	0.9762921	0.45
17.64048	14.253066	0.97931826	0.35
17.62827	14.33503	0.9803428	0.55
17.658175	14.405994	0.98235923	0.33
17.649965	14.491957	0.9843846	0.54
17.67377	14.604902	0.9874139	0.33
17.654556	14.682871	0.98843867	0.55
17.660355	14.781825	0.9914665	0.34
17.652147	14.869787	0.99249303	0.52
17.665949	14.977738	0.9955228	0.32
17.678854	15.03571	0.9975381	0.52
17.693659	15.144661	0.9995682	0.34
17.678448	15.229627	1.0015954	0.53
17.68625	15.33358	1.0036253	0.34
17.676048	15.421543	1.0056529	0.52
17.697857	15.53949	1.0086854	0.33
17.67865	15.621457	1.0107127	0.45
17.712566	15.701419	1.0127324	0.43
17.710367	15.799377	1.0147625	0.42
17.700165	15.89134	1.016792	0.41
17.698969	15.991299	1.018823	0.41
17.707779	16.100252	1.0218555	0.41
17.696579	16.192215	1.0238856	0.41
17.705389	16.30317	1.026919	0.41
17.740309	16.387129	1.0289402	0.41
17.738117	16.489088	1.0319726	0.41
17.720915	16.578054	1.0330033	0.41
17.731731	16.692007	1.0360379	0.41
17.725538	16.791967	1.0380708	0.39
17.72835	16.901924	1.0411056	0.41
17.740166	17.019875	1.0441418	0.38
17.755081	17.087845	1.0461615	0.4
17.752893	17.193804	1.0491962	0.38
17.75571	17.30476	1.0512319	0.38
17.75052	17.40972	1.054267	0.38
17.757341	17.525673	1.0563041	0.38
17.760159	17.63963	1.0593413	0.38
17.78308	17.718596	1.0623637	0.38
17.780895	17.828554	1.0644007	0.38
17.780714	17.940512	1.0674381	0.38
17.777534	18.05047	1.0704755	0.37
17.741331	18.128448	1.0715078	0.44
17.639093	18.138466	1.0685282	0.36
17.565874	18.176466	1.0685534	0.38
17.585798	18.254433	1.0705765	0.37
17.578615	18.363396	1.0726151	0.45
17.578438	18.479353	1.0756549	0.36
17.578264	18.595312	1.0786948	0.43
17.586092	18.722263	1.0817374	0.36
17.576914	18.830227	1.0847765	0.47
17.621857	18.938177	1.088806	0.34
17.624687	19.061134	1.0918485	0.41
17.621515	19.178093	1.0948901	0.34
17.544294	19.216097	1.0939174	0.42
17.544125	19.338057	1.0969605	0.43
17.556967	19.475006	1.1000067	0.4
17.569809	19.612957	1.1040534	0.31
17.612755	19.722908	1.1080848	0.56
17.567558	19.797894	1.10912	0.17
17.872442	20.39762	1.1312786	0.61
17.974352	20.645512	1.1393491	0.0
19.019934	21.981815	1.1976343	0.05
17.88074	21.00042	1.1474968	0.52
17.784515	21.021439	1.1455234	0.4
17.690294	21.043455	1.1435502	0.34
17.645105	21.125439	1.1455896	0.46
17.616932	21.227417	1.1476332	0.39
17.657888	21.34437	1.1516684	0.34
17.664743	21.490322	1.1557215	0.3
17.679605	21.647268	1.1597774	0.55
17.708479	21.822206	1.1648374	0.21
12.915572	16.034283	0.9096434	0.29
17.723202	22.123112	1.172948	0.35
17.732065	22.277061	1.1780046	0.37
17.775028	22.404013	1.1820439	0.37
17.766882	22.537975	1.1850967	0.38
17.769745	22.68893	1.1891539	0.38
17.775612	22.843884	1.1942123	0.37
17.776476	22.994839	1.1982702	0.28
17.720295	23.070833	1.1993119	0.44
17.715157	23.215794	1.2023691	0.37
17.754124	23.341745	1.2074095	0.3
17.765001	23.509695	1.2114725	0.54
17.73084	23.619675	1.2145231	0.28
18.052	24.203413	1.23668	0.29
18.118935	24.453323	1.2447633	0.0
19.261847	26.163498	1.314179	0.09
18.221786	24.918165	1.2599235	0.24
17.481047	23.986652	1.2187239	0.22
17.545984	24.235563	1.2278078	0.33
17.837135	24.80032	1.2489651	0.27
16.144417	22.60445	1.154482	0.15
16.064209	22.642467	1.1545157	0.41
16.131144	22.88838	1.1625985	0.22
15.966921	22.732475	1.1545744	0.42
16.183002	23.194284	1.1717091	0.24
15.971668	23.046394	1.1636995	0.2
15.732305	22.855524	1.1536794	0.47
16.03949	23.456268	1.1768489	0.19
15.88421	23.388338	1.1718587	0.39
15.750951	23.350393	1.1678754	0.16
15.477607	23.025572	1.1538094	0.34
15.427432	23.107567	1.154855	0.23
15.348227	23.146587	1.1548903	0.52
15.523293	23.569422	1.1700205	0.24
15.490139	23.682407	1.1730752	0.2
15.297815	23.55051	1.1650686	0.18
15.448866	23.945362	1.179194	0.49
15.7131	24.439148	1.1983317	0.17
15.061152	23.75455	1.1672126	0.58
15.519562	24.647175	1.2014674	0.19
15.168053	24.259396	1.1833956	0.29
15.143918	24.392376	1.1874576	0.24
15.1748495	24.613316	1.194542	0.35
15.193821	24.730284	1.1975863	0.25
15.07758	24.71733	1.1956112	0.23
15.050447	24.848314	1.1986734	0.41
14.962241	24.878342	1.1977094	0.27
14.886051	24.929363	1.1987511	0.25
14.711738	24.816456	1.1917496	0.0
14.741728	24.954416	1.1968002	0.0
31.007168	52.748978	2.2932684	0.0
30.68087	52.57315	2.2822843	0.0
29.66668	51.206852	2.2249777	0.0
29.519598	51.324894	2.2260711	0.0
29.980318	52.505463	2.2684546	0.0
30.146664	53.18326	2.291703	0.0
29.027231	51.401093	2.2202456	0.0
28.899178	51.55112	2.2223485	0.0
28.73808	51.645172	2.2224364	0.0
28.189447	51.037533	2.1953292	0.0
27.871126	50.83971	2.1843352	0.0
27.88026	51.237633	2.1965082	0.0
27.884392	51.628563	2.2086797	0.0
27.741255	51.558643	2.2036912	0.0
27.643246	51.765648	2.208812	0.0
27.585297	52.049625	2.2169554	0.0
28.032099	53.2952	2.2613752	0.0
27.713778	53.096386	2.2503827	0.0
27.228199	52.568707	2.2272942	0.0
27.108171	52.743732	2.230409	0.0
27.128279	52.986683	2.2385113	0.0
26.98622	53.12073	2.2396147	0.06
26.760029	53.088844	2.23567	0.0
26.613964	53.214897	2.2377717	0.0
26.423828	53.251984	2.2358472	0.0
26.154564	53.13014	2.2278762	0.0
25.822195	52.874348	2.2148645	0.07
28.221218	58.003338	2.4084306	0.0
28.004078	58.021442	2.405507	0.0
25.81563	53.929188	2.247344	0.0
25.635515	53.990273	2.2474287	0.0
25.63671	54.432205	2.260629	0.0
27.130499	58.06589	2.3948054	0.0
25.589031	55.227116	2.2850063	0.0
24.606407	53.331905	2.2124577	0.0
24.369183	53.25804	2.2065003	0.06
20.923178	46.132893	1.9373581	0.17
20.736975	46.106995	1.9334062	0.18
20.604872	46.202053	1.9344926	0.18
20.489801	46.3341	1.9375905	0.0
20.393694	46.315155	1.935613	0.05
20.248568	46.379223	1.9356899	0.0
25.191183	58.15593	2.3714793	0.04
19.824057	46.199482	1.9247468	0.15
18.156948	42.69887	1.7926852	0.16
18.042849	42.803925	1.7937713	0.13
17.966825	43.00094	1.7988874	0.14
17.945848	43.139935	1.8029584	0.31
17.833757	43.255985	1.8060495	0.0
17.717659	43.36004	1.8071364	0.0
2.1123376	5.434689	0.40881148	0.11
2.0890508	5.428703	0.40781417	0.39
2.0707893	5.431712	0.4078195	0.41
2.063656	5.439715	0.40782443	0.42
2.0433853	5.438726	0.40782857	0.34
2.0251138	5.443735	0.4078348	0.44
2.0028322	5.4387484	0.4068377	0.41
1.9785526	5.426763	0.40683818	0.41
1.962294	5.434771	0.40684524	0.41
1.9520317	5.4627733	0.40785947	0.34
1.9368927	5.446784	0.40685615	0.43
1.9156208	5.441797	0.40585893	0.41
1.8973472	5.446807	0.40586528	0.34
1.8740625	5.4378214	0.40586686	0.47
1.8628109	5.460825	0.40587932	0.27
1.8405389	5.451839	0.40588066	0.55
1.8193789	5.418855	0.40487152	0.28
1.7750372	5.3498898	0.4018523	0.37
1.7557712	5.347901	0.40185595	0.41
1.7415067	5.3629074	0.40186572	0.41
1.7232462	5.3629184	0.40187004	0.46
1.7200104	5.4109154	0.40289152	0.28
1.7187806	5.46591	0.4049156	0.41
1.7066442	5.4569187	0.40491462	0.33
1.6863652	5.4549313	0.40391862	0.42
1.6680919	5.458942	0.4039248	0.42
1.6478194	5.4549546	0.40392795	0.41
1.6305523	5.460965	0.40393478	0.39
1.6112746	5.4619775	0.40393993	0.4
1.5950147	5.469987	0.40394744	0.42
1.5788584	5.4489994	0.4029422	0.39
1.5625976	5.457009	0.40294972	0.41
1.5423244	5.452022	0.40295255	0.41
1.5240518	5.4550333	0.4029584	0.39
1.5087954	5.4660425	0.40296704	0.41
1.486508	5.4560585	0.40196818	0.41
1.4682411	5.4570704	0.40197322	0.39
1.4631151	5.4730716	0.4029816	0.34
1.4398236	5.459089	0.40198123	0.42
1.4205539	5.456102	0.40198478	0.39
1.4062971	5.4721103	0.4019955	0.41
1.3860244	5.465124	0.40199757	0.41
1.3637302	5.45514	0.4009988	0.41
1.3474749	5.4611506	0.40100566	0.41
1.3383386	5.4621572	0.40100843	0.41
1.3250868	5.482165	0.4020208	0.35
1.3058057	5.482178	0.4020258	0.42
1.2815152	5.4591966	0.40102178	0.41
1.2662493	5.474206	0.40103248	0.35
1.2489905	5.4762187	0.4010379	0.43
1.2348284	5.45923	0.4000339	0.41
1.21556	5.4532437	0.40003625	0.39
1.2033056	5.4812503	0.40105215	0.41
1.1800185	5.4592686	0.4000483	0.42
1.1627526	5.463281	0.40005466	0.42
1.1454817	5.4692936	0.400062	0.41
1.1272106	5.469307	0.40006685	0.39
1.1190852	5.4713125	0.40006992	0.39
1.0988002	5.4643283	0.39907217	0.38
1.0825421	5.471339	0.4000797	0.4
1.0632637	5.4673543	0.39908308	0.39
1.0469943	5.4793653	0.40009296	0.39
1.0277197	5.4733806	0.39909542	0.39
1.0094444	5.4743943	0.39910084	0.4
1.0003161	5.470402	0.3991015	0.39
0.9820422	5.4704156	0.39910647	0.38
0.9647731	5.4754286	0.39911348	0.38
0.9454935	5.4704437	0.39911646	0.38
0.9262109	5.466459	0.39811993	0.38
0.9119608	5.485469	0.39913264	0.38
0.89369166	5.4824834	0.3991363	0.39
0.88254505	5.470493	0.39813384	0.38
0.865279	5.4735065	0.39814	0.38
0.8459926	5.470522	0.39814398	0.38
0.829735	5.477535	0.3981518	0.38
0.81246567	5.482548	0.39815897	0.37
0.79318154	5.477564	0.39816204	0.39
0.7850491	5.4835706	0.39816713	0.38
0.76476353	5.4685874	0.3971658	0.39
0.747498	5.470602	0.39717162	0.38
0.7302309	5.4736156	0.3971779	0.38
0.7139662	5.486628	0.39818865	0.4
0.6946856	5.4766455	0.39718944	0.39
0.6784242	5.4876575	0.3981993	0.39
0.66928864	5.484666	0.39820048	0.4
0.65101564	5.4796815	0.39720336	0.39
0.6337453	5.485696	0.39721116	0.39
0.6164754	5.49171	0.398219	0.38
0.5971939	5.4787273	0.39721838	0.4
0.5799295	5.478742	0.39722338	0.39
0.5616474	5.4807577	0.39722964	0.38
0.5535202	5.4837646	0.39723343	0.39
0.53625214	5.487779	0.39724037	0.38
0.51898265	5.4937944	0.3972483	0.38
0.5007062	5.4888105	0.39725128	0.45
0.48344192	5.4878254	0.39725587	0.36
0.4651585	5.491842	0.39726317	0.39
0.44789562	5.487857	0.39726636	0.39
0.4387533	5.490865	0.3972705	0.38
0.42148882	5.4888806	0.39727464	0.38
0.40421838	5.498896	0.39728457	0.39
0.3869533	5.497912	0.39728925	0.39
0.3686742	5.4919286	0.3972918	0.38
0.35039207	5.492945	0.39729777	0.39
0.33312622	5.4909616	0.396302	0.38
0.32499936	5.4979687	0.3973078	0.38
0.30671734	5.4989853	0.3973138	0.38
0.28843692	5.486003	0.39631304	0.39
0.27116954	5.4900193	0.3963202	0.38
0.2539024	5.497035	0.39632884	0.38
0.2366357	5.498051	0.39633456	0.38
0.21936972	5.5070667	0.39734417	0.39
0.20921108	5.4900775	0.39633903	0.4
0.19194418	5.4930935	0.39634576	0.38
0.1746779	5.4981103	0.39635348	0.39
0.1574105	5.497127	0.39635828	0.39
0.14014477	5.5021434	0.39636603	0.39
0.12287922	5.50616	0.39737332	0.38
0.10459433	5.501178	0.39637652	0.39
0.095450185	5.495187	0.39637643	0.38
0.07818204	5.4942036	0.3963813	0.38
0.060915906	5.497221	0.3963881	0.4
0.043652955	5.505238	0.3963974	0.39
0.02536926	5.5042562	0.39640263	0.39
0.008100458	5.502273	0.39640704	0.4
-0.0010404687	5.5032825	0.3964104	0.4
-0.018304912	5.5072994	0.39641777	0.39
-0.03557887	5.499317	0.39641926	0.39
-0.053866807	5.4943357	0.39642254	0.38
-0.07110686	5.524353	0.3974428	0.39
-0.088389285	5.508371	0.39644036	0.41
-0.10667655	5.50439	0.39644417	0.38
-0.114804596	5.502398	0.39644578	0.38
-0.1320701	5.504416	0.39645225	0.4
-0.15035346	5.504435	0.39645806	0.39
-0.16760394	5.518452	0.3974705	0.4
-0.18487337	5.5164704	0.39747503	0.4
-0.20317201	5.5044904	0.39647493	0.43
-0.22042848	5.512508	0.39748445	0.36
-0.22956294	5.5175176	0.39748988	0.38
-0.24683848	5.511536	0.39749244	0.39
-0.26510337	5.5235553	0.39750433	0.39
-0.2823807	5.516574	0.39750642	0.38
-0.2996475	5.5165925	0.397512	0.38
-0.3179283	5.5176125	0.39751843	0.39
-0.33519155	5.519631	0.39752504	0.4
-0.34432745	5.5226407	0.3975295	0.41
-0.36158666	5.5266595	0.39753714	0.39
-0.3788728	5.5156784	0.39753726	0.38
-0.3971418	5.5226984	0.39754674	0.4
-0.41441756	5.517718	0.3975499	0.38
-0.43268558	5.524738	0.3975594	0.38
-0.4509589	5.528758	0.39756742	0.32
-0.4590777	5.5317674	0.39757162	0.46
-0.4763578	5.524787	0.39757377	0.36
-0.49464113	5.5238075	0.3975793	0.38
-0.5129112	5.5288277	0.39758787	0.39
-0.5301786	5.5278473	0.39759308	0.41
-0.547453	5.523867	0.3975968	0.38
-0.5575807	5.5358777	0.39860627	0.38
-0.57484996	5.533898	0.39861098	0.38
-0.5921218	5.5309176	0.39861524	0.39
-0.61138743	5.54294	0.39862776	0.41
-0.62867916	5.53196	0.39862794	0.4
-0.64594847	5.52998	0.3986327	0.39
-0.66321	5.531	0.398639	0.39
-0.6733518	5.5360117	0.39864495	0.4
-0.6906154	5.536032	0.39865077	0.39
-0.7098819	5.5460544	0.39966235	0.4
-0.72616595	5.533074	0.3986612	0.38
-0.7434579	5.523094	0.39866194	0.37
-0.76269966	5.5411167	0.39967763	0.43
-0.779974	5.537138	0.39968145	0.36
-0.78911597	5.5361485	0.399684	0.38
-0.80838484	5.544172	0.39969468	0.39
-0.8256529	5.5421925	0.3996995	0.41
-0.8429334	5.5362134	0.3997023	0.38
-0.8631806	5.5552373	0.400719	0.39
-0.88146305	5.55326	0.4007242	0.4
-0.89874345	5.5472813	0.39972705	0.38
-0.90688604	5.541291	0.39972675	0.4
-0.92614365	5.551315	0.40073848	0.33
-0.9424159	5.5433354	0.39973995	0.47
-0.9487993	5.4593444	0.39769876	0.38
-1.0127112	5.7634177	0.4078778	0.21
-1.082612	6.0864983	0.41906905	0.22
-1.0979046	6.0615177	0.41906163	0.29
-1.5398402	8.738015	0.5116006	0.31
-1.1322825	6.0885606	0.4200879	0.3
-1.1614788	6.146596	0.42212832	0.27
-1.1638811	6.040602	0.41807446	0.3
-1.6539043	8.737163	0.5126457	0.21
-1.2183293	6.1226697	0.42113647	0.32
-1.712424	8.745238	0.5136733	0.32
-1.2417692	6.0887003	0.42012733	0.23
-1.7568082	8.754296	0.5136957	0.38
-1.2882855	6.1187596	0.4221597	0.27
-1.3085577	6.118786	0.42216706	0.29
-1.3308105	6.130815	0.42218137	0.29
-1.3570455	6.1608486	0.42320654	0.24
-1.3492827	6.072841	0.42015797	0.16
-2.0196288	9.267629	0.5330647	0.5
-2.047903	9.257667	0.53307116	0.23
-2.07718	9.249707	0.5330791	0.43
-1.4353423	6.096954	0.42220178	0.24
-1.4565976	6.103982	0.4222132	0.29
-1.482835	6.1310163	0.4232369	0.18
-2.1920578	9.284862	0.5351442	0.47
-1.5122583	6.123056	0.42324352	0.28
-1.5305341	6.1150804	0.42324606	0.29
-1.5518026	6.1181097	0.42325544	0.31
-1.5770452	6.139143	0.4242757	0.28
-1.5963247	6.133169	0.42427966	0.34
-1.6066542	6.0891848	0.42326042	0.19
-1.618788	6.095201	0.42326802	0.29
-1.6330844	6.0712223	0.42226067	0.13
-1.6851964	6.1982884	0.42734665	0.58
-1.6855716	6.116292	0.42430368	0.18
-1.7177767	6.163335	0.4263403	0.31
-1.7460227	6.189373	0.4273645	0.27
-1.7463894	6.111377	0.42532358	0.16
-1.7933522	6.249436	0.4304137	0.39
-1.7738134	6.097416	0.42432633	0.18
-1.787111	6.0714355	0.42431754	0.23
-1.8103862	6.077468	0.42432934	0.17
-1.8963528	6.313578	0.432486	0.39
-1.8539087	6.086529	0.42535028	0.2
-1.8731934	6.0795565	0.42535374	0.2
-1.9002602	6.1365924	0.42739397	0.3
-1.9185344	6.1286182	0.42739657	0.34
-1.943798	6.140654	0.42741236	0.28
-1.9511245	6.094667	0.42639068	0.0
-1.8957165	5.840601	0.4172352	0.0
-1.9010444	5.7926106	0.41621158	0.13
-1.9362594	5.8406596	0.4172501	0.09
-1.9195168	5.7516403	0.4141965	0.17
-1.9248369	5.70665	0.4131744	0.63
-1.9381356	5.685671	0.412168	0.35
-1.9424711	5.6366796	0.41114336	0.25
-1.9487987	5.594691	0.41012314	0.42
-1.973059	5.607726	0.41013893	0.36
-1.9923244	5.6077538	0.411146	0.44
-2.0004659	5.6027665	0.41014624	0.36
-2.0227246	5.610799	0.41115868	0.44
-2.0489717	5.629836	0.4121785	0.38
-2.062284	5.607857	0.41117153	0.46
-2.0845397	5.6158895	0.41218394	0.35
-2.0998323	5.6019135	0.41118202	0.44
-2.1129625	5.6099324	0.41219112	0.38
-2.1412113	5.6319733	0.41321337	0.46
-2.1584811	5.6259995	0.41321644	0.37
-2.1737735	5.6120234	0.4132145	0.46
-2.197031	5.621058	0.41322792	0.37
-2.211336	5.6030803	0.41322342	0.44
-2.2365804	5.618118	0.4142408	0.37
-2.2487175	5.6221356	0.41424742	0.44
-2.2709768	5.6281695	0.41425887	0.37
-2.2902586	5.6241994	0.41426378	0.45
-2.313516	5.632234	0.4152767	0.36
-2.3278084	5.6162567	0.41527328	0.45
-2.3460827	5.6112857	0.41527727	0.36
-2.3763318	5.6343303	0.41630098	0.39
-2.3854783	5.6303444	0.41630217	0.39
-2.406744	5.6323776	0.41631112	0.38
-2.427016	5.631409	0.41631806	0.39
-2.445288	5.626438	0.41632208	0.39
-2.4685576	5.6314735	0.41733342	0.39
-2.49681	5.6485157	0.41835317	0.38
-2.5150936	5.6415453	0.41835612	0.39
-2.5222402	5.633558	0.41735438	0.46
-2.542515	5.6315894	0.41836083	0.38
-2.5657873	5.635626	0.41837162	0.4
-2.5840633	5.6296554	0.4183751	0.47
-2.6133127	5.6477	0.41939583	0.38
-2.6315873	5.6417294	0.41939932	0.39
-2.6568594	5.6487684	0.42041257	0.39
-2.6659892	5.6467834	0.42041487	0.4
-2.6852753	5.640815	0.42041874	0.39
-2.706544	5.640849	0.42042664	0.41
-2.732803	5.65089	0.4214419	0.4
-2.7560735	5.6539273	0.42145222	0.4
-2.774352	5.646958	0.42145517	0.4
-2.7956393	5.6439924	0.42146143	0.4
-2.8097496	5.653014	0.42247164	0.41
-2.8300376	5.6480474	0.42247644	0.42
-2.8543015	5.653086	0.42348826	0.41
-2.8735754	5.648118	0.42349267	0.39
-2.8998475	5.6551604	0.42350635	0.41
-2.9211154	5.6541953	0.42451373	0.41
-2.9413853	5.6512284	0.42451963	0.4
-2.9565253	5.657253	0.4245286	0.41
-2.98178	5.6642933	0.42554194	0.41
-3.0040572	5.6633306	0.4255497	0.41
-3.0203516	5.650359	0.42554855	0.41
-3.0475967	5.6614027	0.42656484	0.42
-3.0668812	5.6544356	0.42656815	0.4
-3.0901523	5.6554747	0.4265774	0.42
-3.1112669	5.673507	0.42759535	0.41
-3.1285563	5.6625376	0.42759567	0.41
-3.1538177	5.6675797	0.42760792	0.41
-3.1770923	5.6676183	0.4286166	0.42
-3.2003584	5.6686573	0.42862588	0.43
-3.222643	5.665695	0.4296325	0.41
-3.2498996	5.6737404	0.4296472	0.43
-3.2580411	5.6677547	0.4296469	0.41
-3.2853112	5.6738	0.4306605	0.41
-3.3065813	5.6708364	0.43066677	0.4
-3.329858	5.6698766	0.4306749	0.42
-3.3551328	5.6719193	0.4316855	0.43
-3.3843806	5.682967	0.43270266	0.43
-3.3955235	5.6809864	0.4327057	0.43
-3.4187965	5.680027	0.43271387	0.43
-3.4430723	5.680069	0.43272296	0.43
-3.4693372	5.6841125	0.43373504	0.36
-3.5115626	5.7151804	0.4357684	0.64
-3.7972	6.1566043	0.45312482	0.25
-3.8294559	6.166659	0.4541428	0.3
-3.8605466	6.1967072	0.45617154	0.42
-3.8838208	6.1917486	0.45617768	0.34
-3.9061074	6.183789	0.45618173	0.34
-3.922402	6.1668205	0.45617843	0.36
-3.9736195	6.2059035	0.45822	0.25
-4.0108614	6.2229657	0.45924386	0.32
-4.0271688	6.2039976	0.45923942	0.41
-4.0482783	6.217032	0.46025485	0.36
-4.0546026	6.1830497	0.4592381	0.2
-4.0858655	6.189104	0.4592535	0.33
-4.107145	6.180143	0.46025655	0.36
-4.1324244	6.1761885	0.46026397	0.32
-4.192622	6.226287	0.46231532	0.4
-4.200936	6.1963067	0.46230152	0.29
-4.2130694	6.194329	0.46230504	0.32
-4.124614	6.0162053	0.45517018	0.34
-4.120949	5.970207	0.4541426	0.2
-4.3138566	6.2175045	0.46435672	0.44
-4.3281665	6.1955347	0.4643497	0.19
-4.179828	5.9343195	0.45414436	0.34
-4.203108	5.928363	0.45414975	0.48
-4.2321973	5.9524107	0.45517448	0.25
-4.276441	5.975485	0.45720443	0.49
-4.5431876	6.3208966	0.47250333	0.31
-4.9236994	6.8234825	0.49393573	0.23
-4.5229053	6.2068844	0.46843046	0.33
-4.538207	6.186916	0.4684249	0.43
-4.5545115	6.16795	0.4674202	0.41
-4.7362885	6.402231	0.47762376	0.33
-4.4362545	5.942782	0.45924595	0.0
-4.418633	5.877764	0.4572018	0.1
-4.4518833	5.8858232	0.45821896	0.08
-4.4711857	5.8718615	0.45821813	0.17
-4.4645243	5.8248596	0.4561884	0.59
-4.4987817	5.8329215	0.4572059	0.32
-4.4849777	5.794904	0.45617867	0.52
-4.4962845	5.77193	0.4551695	0.34
-4.49661	5.7349396	0.45414808	0.49
-4.5318675	5.7440023	0.45516652	0.39
-4.5531654	5.733044	0.45616806	0.47
-4.591412	5.746112	0.45718995	0.38
-4.604553	5.744137	0.45719367	0.48
-4.6378202	5.7491975	0.45820904	0.38
-4.6601067	5.7402415	0.4582121	0.49
-4.696363	5.7493067	0.4592309	0.38
-4.72064	5.743354	0.45923644	0.5
-4.760903	5.7554264	0.46025848	0.38
-4.781185	5.7444663	0.4612596	0.51
-4.804307	5.7545075	0.46127412	0.38
-4.83358	5.753563	0.46228442	0.5
-4.8728447	5.7636337	0.46330497	0.39
-4.8861504	5.7426643	0.46329755	0.5
-4.9293847	5.7597413	0.46432364	0.39
-4.952671	5.750788	0.464327	0.52
-4.9889374	5.756855	0.46534407	0.39
-5.010069	5.762893	0.46635547	0.51
-5.042333	5.7649536	0.46736863	0.38
-5.0666246	5.7560024	0.46737233	0.5
-5.119851	5.7820964	0.46940756	0.4
-5.1471295	5.77715	0.4694147	0.41
-5.16642	5.7631907	0.46941358	0.52
-5.2076902	5.7722673	0.47043425	0.4
-5.2308044	5.781309	0.47144818	0.42
-5.2471123	5.7623453	0.4714429	0.62
-5.302341	5.788444	0.4734789	0.33
-5.3266325	5.7784934	0.47348195	0.52
-5.3618975	5.7815604	0.4744968	0.34
-5.3861876	5.77161	0.47449982	0.54
-5.436427	5.790701	0.4765298	0.34
-5.4405875	5.776713	0.47652295	0.53
-5.49382	5.79881	0.47755587	0.34
-5.5201035	5.7908626	0.47856078	0.46
-5.5483932	5.78392	0.47856703	0.44
-5.5916467	5.794	0.48058903	0.35
-5.620933	5.7880597	0.48059624	0.45
-5.6551933	5.7891254	0.48160946	0.35
-5.674334	5.790163	0.48161712	0.45
-5.7275763	5.809261	0.48364824	0.35
-5.751864	5.7983117	0.48365057	0.45
-5.789132	5.8003836	0.4846655	0.37
-5.821406	5.7974477	0.48567557	0.47
-5.8586802	5.79852	0.48668993	0.36
-5.8909607	5.7945848	0.48669937	0.47
-5.9280577	5.8146515	0.4887252	0.36
-5.9563503	5.80571	0.4887301	0.47
-5.999617	5.8117933	0.48974964	0.37
-6.024904	5.800846	0.49075222	0.63
-6.424585	6.1585183	0.5091168	0.34
-6.4758406	6.169616	0.5101425	0.44
-6.5069575	6.180674	0.5111608	0.36
-6.5372486	6.170737	0.5121659	0.42
-6.5725203	6.166808	0.5131765	0.36
-6.6347547	6.187925	0.5152123	0.39
-6.6610584	6.172982	0.5152129	0.37
-6.716302	6.187087	0.5172419	0.41
-6.752582	6.182162	0.51725227	0.38
-6.7866917	6.195225	0.51927274	0.48
-6.833954	6.2003174	0.52029324	0.25
-6.849268	6.175357	0.5202836	0.46
-6.923492	6.204495	0.5223288	0.39
-6.9777484	6.2146	0.5243549	0.4
-6.9960613	6.191645	0.5243475	0.36
-7.0612965	6.211769	0.5263838	0.3
-7.0604634	6.191775	0.5253712	0.5
-6.990904	6.0906715	0.5212833	0.21
-6.9912467	6.0516863	0.52025926	0.55
-7.032513	6.05077	0.5212738	0.72
-7.0478373	6.0248103	0.52126324	0.41
-7.0471673	5.986823	0.5202393	0.4
-7.0525017	5.952846	0.52022004	0.41
-7.054666	5.9358573	0.5192102	0.41
-7.046014	5.8908567	0.518179	0.41
-7.0483418	5.855874	0.517158	0.54
-7.098607	5.860974	0.5191792	0.38
-7.1279035	5.8480387	0.51918167	0.5
-7.1801586	5.8551416	0.52120495	0.39
-7.217447	5.848221	0.521214	0.48
-7.262556	5.8663054	0.5232416	0.37
-7.313817	5.8714085	0.5242632	0.49
-7.3640776	5.8755083	0.52628386	0.37
-7.395368	5.863578	0.52628756	0.49
-7.4496303	5.869685	0.52831084	0.38
-7.4889197	5.8627687	0.5293205	0.48
-7.53902	5.8838625	0.53135186	0.38
-7.582293	5.8809524	0.5323655	0.5
-7.6425533	5.8900723	0.5333928	0.37
-7.67784	5.880149	0.5343991	0.48
-7.7390914	5.89027	0.53642744	0.39
-7.7773824	5.881353	0.53743535	0.5
-7.8306475	5.8844614	0.5384563	0.38
-7.862777	5.8895254	0.5394711	0.48
-7.9320273	5.903662	0.54150474	0.4
-7.960328	5.8867273	0.54250395	0.5
-8.022589	5.894852	0.54453135	0.38
-8.066865	5.8899455	0.54554385	0.48
-8.129128	5.8970714	0.5475705	0.39
-8.176399	5.8941708	0.5485855	0.5
-8.235493	5.918283	0.5506219	0.39
-8.273784	5.9073668	0.5516284	0.51
-8.330059	5.9084835	0.5526491	0.4
-8.381332	5.90659	0.554666	0.5
-8.448588	5.9157257	0.55669564	0.39
-8.493872	5.908823	0.55770713	0.5
-8.560134	5.915958	0.5597352	0.39
-8.584277	5.91301	0.5597418	0.55
-9.162891	6.279053	0.583184	0.4
-9.2431345	6.293214	0.5862216	0.41
-9.291422	6.284319	0.587233	0.35
-9.3546915	6.2854505	0.5892561	0.44
-9.431946	6.295608	0.59129006	0.4
-9.47025	6.2786956	0.59229255	0.35
-9.510372	6.284777	0.5933107	0.48
-9.606602	6.306968	0.59635913	0.43
-9.617933	6.272008	0.5963403	0.26
-9.54138	6.1778913	0.59225166	0.39
-9.574685	6.15797	0.5932503	0.52
-9.597001	6.131029	0.5932404	0.46
-9.589191	6.104026	0.5922198	0.49
-9.594529	6.0660553	0.59119666	0.47
-9.59887	6.0270824	0.5911724	0.46
-9.601222	5.986107	0.590146	0.47
-9.631532	5.9641805	0.591142	0.5
-9.687813	5.9583025	0.59215766	0.39
-9.744091	5.9524236	0.59417325	0.48
-9.823176	5.980578	0.59621954	0.37
-9.873476	5.9686894	0.598229	0.5
-9.970711	5.986886	0.6012749	0.36
-10.028996	5.980013	0.60229045	0.48
-10.097268	5.979158	0.6043135	0.38
-10.157548	5.973288	0.6063304	0.47
-10.248803	5.984476	0.6093694	0.38
-10.28893	5.9875593	0.61038536	0.49
-10.38119	5.9977503	0.613424	0.37
-10.455455	5.9989076	0.6154504	0.47
-10.527734	5.997062	0.617474	0.37
-10.604	5.998224	0.61950105	0.48
-10.692257	6.005408	0.62253624	0.37
-10.753553	5.995544	0.6235506	0.48
-10.8406315	6.023714	0.6275996	0.36
-10.908915	6.0178633	0.6286191	0.46
-10.9981785	6.023051	0.63165313	0.35
-11.060469	6.013188	0.63366777	0.57
-11.158724	6.0223927	0.6367076	0.34
-11.235994	6.0205593	0.6387328	0.46
-11.33008	6.0487456	0.6417842	0.34
-11.405362	6.0439095	0.64380664	0.47
-11.48963	6.0440893	0.64683545	0.35
-11.5709095	6.0412645	0.6488612	0.55
-11.6691675	6.0474715	0.6518989	0.34
-11.752447	6.044651	0.6549253	0.55
-11.862697	6.0558815	0.6579705	0.34
-11.926811	6.066014	0.65999925	0.52
-12.03207	6.073235	0.66403997	0.34
-12.125337	6.074435	0.6660724	0.45
-12.221607	6.075641	0.6691058	0.36
-12.305893	6.0698247	0.67213035	0.51
-12.341222	6.0399175	0.67212147	0.32
-12.336581	5.9909334	0.6720857	0.54
-12.455655	6.025171	0.6761498	0.64
-27.739702	13.424034	1.2604768	0.32
-27.848063	13.369299	1.2624784	0.35
-27.896479	13.285451	1.2634389	0.31
-27.928907	13.194572	1.2623892	0.41
-27.876415	13.063534	1.2592824	0.23
-27.741997	12.89434	1.252121	0.41
-27.751223	12.8453865	1.252091	0.33
-27.662756	12.700279	1.2469617	0.31
-27.710173	12.61743	1.2469219	0.36
-27.70264	12.509476	1.2448457	0.41
-27.642155	12.37742	1.2417346	0.26
-27.67958	12.290552	1.241688	0.39
-27.68703	12.190626	1.2396221	0.27
-27.73322	12.159744	1.2406168	0.3
-27.991451	12.170299	1.249713	0.47
-28.026884	12.081429	1.2486639	0.3
-28.149242	12.029723	1.2526702	0.35
-28.212646	11.953906	1.2536395	0.36
-28.219105	11.85198	1.2515708	0.36
-28.057468	11.732699	1.2454327	0.34
-27.89906	11.563454	1.2382609	0.3
-27.824581	11.430371	1.2341425	0.42
-27.849016	11.3394785	1.2330874	0.16
-27.770538	11.2063875	1.2289673	0.47
-27.830946	11.130564	1.2299346	0.33
-27.76046	11.001488	1.2258198	0.26
-27.738708	10.942475	1.2247709	0.3
-27.906033	10.90886	1.2288035	0.41
-27.811565	10.771736	1.2246747	0.27
-27.735079	10.642648	1.2205572	0.35
-27.806488	10.569848	1.2215295	0.35
-27.90487	10.5081005	1.2235185	0.32
-27.930304	10.4192095	1.2234635	0.3
-28.010473	10.399396	1.2264762	0.34
-27.914005	10.264269	1.2213471	0.31
-27.890486	10.156282	1.2192616	0.41
-27.950895	10.0804615	1.2202271	0.39
-27.961348	9.985542	1.2191622	0.39
-27.836893	9.843358	1.213018	0.28
-27.837124	9.794389	1.2129825	0.29
-27.732655	9.660243	1.2078506	0.38
-27.782078	9.5804	1.2088089	0.32
-27.86148	9.510616	1.2107843	0.32
-27.84195	9.407638	1.2087026	0.34
-27.930351	9.339873	1.2106822	0.42
-27.946796	9.248966	1.2096208	0.39
-27.88207	9.178867	1.207548	0.28
-27.914503	9.093992	1.2074962	0.45
-27.865	8.980954	1.2043965	0.35
-27.836475	8.8759575	1.2023095	0.3
-27.871908	8.7920885	1.2022588	0.31
-27.810406	8.677026	1.1991532	0.3
-27.829853	8.588124	1.1990933	0.4
-27.98698	8.589468	1.2041457	0.25
-27.941467	8.480437	1.2010493	0.31
-27.902952	8.373421	1.1989566	0.46
-27.883425	8.272443	1.1968745	0.29
-27.863894	8.172462	1.1957929	0.35
-27.862354	8.077519	1.1947209	0.27
-27.935768	8.004727	1.1956896	0.38
-27.860039	7.9366045	1.1926135	0.33
-27.864496	7.843673	1.1925445	0.17
-27.975893	7.7809577	1.1955328	0.45
-27.961359	7.682989	1.1934534	0.34
-27.914845	7.576955	1.1913576	0.27
-27.651453	7.4124823	1.181147	0.31
-27.675898	7.3265915	1.1810889	0.36
-27.709105	7.289689	1.1810713	0.41
-27.749542	7.20783	1.1820211	0.37
-27.91791	7.1592317	1.1870376	0.37
-27.992332	7.085443	1.1890044	0.34
-27.931824	6.97738	1.1859013	0.3
-27.986256	6.898551	1.1868575	0.37
-28.020468	6.8606505	1.1878389	0.33
-28.131868	6.7959375	1.190824	0.33
-28.126339	6.7009873	1.189748	0.43
-28.110806	6.6050158	1.188668	0.35
-28.055294	6.4999623	1.185568	0.25
-28.077745	6.413069	1.1855068	0.47
-28.168165	6.3413143	1.188479	0.35
-28.141409	6.28929	1.1864293	0.34
-28.246819	6.2215667	1.1894091	0.3
-28.411207	6.1649656	1.1944163	0.41
-28.729525	6.1406817	1.2054977	0.21
-28.87793	6.0780497	1.2094947	0.46
-30.090857	6.237614	1.2510048	0.34
-30.318235	6.1861477	1.2590356	0.16
-31.89879	6.458447	1.3137517	0.26
-32.00623	6.3767376	1.3167204	0.49
-32.135666	6.2980747	1.320698	0.29
-32.366062	6.2386217	1.327723	0.18
-33.52008	6.3540864	1.367179	0.48
-33.906425	6.317962	1.3792715	0.16
-34.830563	6.3789563	1.4116112	0.32
-35.798435	6.499008	1.4450125	0.24
-37.20341	6.6350126	1.4925638	0.18
-37.602783	6.5859256	1.5056497	0.29
-50.639458	8.713223	1.958467	0.27
-50.641068	8.550337	1.9573362	0.29
-50.658676	8.390485	1.9562123	0.28
-50.643288	8.225562	1.9550737	0.27
-50.632595	8.143594	1.9540038	0.2
-50.662197	7.985767	1.9538847	0.41
-50.645813	7.8208427	1.9527451	0.23
-50.656425	7.6609755	1.9516178	0.21
-50.696026	7.505168	1.9525025	0.0
-51.432404	7.4498296	1.9766876	0.0
-52.860264	7.572894	2.026235	0.0
-54.34144	7.6121345	2.0767305	0.0
-55.935596	7.65762	2.130266	0.0
-57.633743	7.7073317	2.1878371	0.0
-59.47088	7.764345	2.2504578	0.0
-61.288044	7.8063254	2.3120596	0.0
-63.320168	7.864768	2.3817418	0.0
-65.466934	8.027393	2.4545462	0.0
-51.047405	-0.8597799	1.9325138	0.09
-51.054333	-1.0206829	1.9326829	0.3
-50.759304	-1.0949796	1.9228532	0.27
-50.685238	-1.2537047	1.9210446	0.11
-50.53621	-1.3293228	1.916171	0.0
-50.632137	-1.4924209	1.9193138	0.0
-49.764122	-1.6234125	1.8907212	0.0
-49.573074	-1.7738851	1.8849391	0.13
-45.451332	-1.6968375	1.7471352	0.12
-45.5183	-1.8428837	1.7492676	0.09
-44.28437	-1.9330966	1.7077441	0.15
-44.28235	-2.0729935	1.7088909	0.22
-41.12163	-2.054028	1.6028485	0.14
-41.127632	-2.1849504	1.6029828	0.37
-36.598137	-2.059037	1.4512511	0.12
-36.579155	-2.1159549	1.4513159	0.31
-36.4732	-2.225645	1.4474618	0.36
-36.54823	-2.346726	1.4505634	0.35
-36.680244	-2.4719298	1.4556515	0.32
-36.664284	-2.586815	1.4547743	0.21
-36.37336	-2.682106	1.4459615	0.31
-36.54435	-2.7524345	1.4519807	0.29
-36.253433	-2.8457274	1.4421654	0.29
-36.110497	-2.9493394	1.4383149	0.29
-35.986557	-3.053993	1.4344593	0.33
-36.000595	-3.169943	1.4355726	0.33
-36.056625	-3.2899835	1.437677	0.32
-36.03867	-3.4028661	1.4367967	0.35
-36.333633	-3.4894562	1.4477937	0.24
-36.093723	-3.581863	1.4399604	0.28
-35.83582	-3.6702318	1.4321281	0.33
-35.75288	-3.7759757	1.4292594	0.32
-29.631277	-3.224845	1.2225741	0.22
-36.163876	-4.050692	1.444409	0.3
-36.177917	-4.1686416	1.4455225	0.23
-36.54385	-4.26938	1.4575115	0.32
-37.12675	-4.455537	1.4785196	0.14
-36.945835	-4.5530705	1.4726714	0.28
-36.897884	-4.6658864	1.4717977	0.17
-56.74067	-7.351825	2.1454413	0.23
-55.720856	-7.3985424	2.1117973	0.25
-54.73705	-7.4443393	2.0791411	0.27
-53.828266	-7.4073586	2.04938	0.27
-52.951447	-7.45739	2.0196948	0.19
-52.05365	-7.498379	1.9910067	0.17
-51.234837	-7.545541	1.9633005	0.11
-19.527496	-2.9477377	0.885352	0.14
-19.482664	-3.0036004	0.8844188	0.55
-18.998972	-2.9915411	0.86855114	0.16
-18.600182	-2.9596837	0.85463923	0.37
-19.676146	-3.257853	0.8926034	0.43
-19.143482	-3.2326953	0.87473714	0.15
-18.983696	-3.2683196	0.868818	0.25
-18.888891	-3.3140783	0.866889	0.41
-18.81008	-3.3618727	0.86395717	0.34
-18.809158	-3.3928497	0.8639865	0.4
-18.79233	-3.4517725	0.86404663	0.45
-18.988415	-3.5491388	0.8710802	0.5
-18.945593	-3.604007	0.87014395	0.23
-18.997734	-3.6760733	0.8721958	0.25
-19.044874	-3.7481287	0.87424904	0.39
-19.131922	-3.7972863	0.8782694	0.46
-18.994137	-3.8329592	0.87334245	0.2
-18.9923	-3.8949127	0.87440026	0.55
-18.95048	-3.9497836	0.87346303	0.35
-18.840687	-3.9895155	0.86953133	0.41
-18.900822	-4.064597	0.87258285	0.43
-19.00894	-4.1507773	0.87663066	0.33
-18.997025	-4.1797314	0.87666065	0.41
-19.166113	-4.281037	0.8827046	0.46
-19.34919	-4.386369	0.88974816	0.44
-19.287378	-4.4361997	0.88781124	0.23
-19.049646	-4.44567	0.87988776	0.24
-18.922869	-4.4803677	0.8759553	0.49
-19.17291	-4.602836	0.88599485	0.29
-19.216972	-4.645905	0.8870212	0.43
-19.11918	-4.6866627	0.8840857	0.45
-19.147327	-4.757677	0.88614154	0.47
-19.310411	-4.863966	0.8921908	0.18
-18.529964	-4.731336	0.8652921	0.5
-19.216778	-4.96969	0.8903118	0.2
-18.948078	-4.9651017	0.88138306	0.5
-18.934168	-4.994052	0.8814127	0.31
-19.398087	-5.180949	0.89844906	0.38
-19.329285	-5.2287664	0.89651066	0.38
-19.207512	-5.2614775	0.8925735	0.29
-18.718939	-5.192449	0.8756482	0.58
-18.915997	-5.311804	0.8836987	0.25
-18.6982	-5.283343	0.87673384	0.37
-19.166103	-5.4802427	0.8937775	0.24
-18.405697	-5.3276706	0.86785316	0.34
-18.28793	-5.356394	0.8639105	0.54
-18.48998	-5.478758	0.8719618	0.34
-18.327244	-5.4943914	0.8660198	0.32
-18.336409	-5.561368	0.86707526	0.32
-18.169588	-5.5420136	0.8621038	0.43
-18.34765	-5.659329	0.86915684	0.26
-18.826527	-5.871244	0.8862101	0.6
-18.790714	-5.9261293	0.88626695	0.2
-18.286194	-5.832083	0.86832196	0.36
-18.321339	-5.907112	0.8703767	0.38
-18.289528	-5.9610076	0.87043124	0.44
-18.128712	-5.940668	0.86445683	0.3
-18.214827	-6.0327983	0.8685123	0.33
-18.348911	-6.142022	0.8745694	0.46
-18.385056	-6.2190523	0.8766252	0.31
-18.434189	-6.300109	0.8786807	0.46
-18.441353	-6.3680816	0.8797361	0.35
-18.51747	-6.4601903	0.8827937	0.43
-18.677444	-6.548485	0.88982606	0.35
-18.528713	-6.56315	0.88487726	0.39
-18.545868	-6.6351423	0.88593304	0.37
-18.314196	-6.618645	0.87897944	0.38
-18.493238	-6.7489552	0.8860417	0.38
-18.312534	-6.7495604	0.8800888	0.44
-18.636387	-6.901174	0.89213127	0.22
-18.569603	-6.9440007	0.891184	0.52
-18.70567	-7.0612264	0.8962461	0.39
-18.53596	-7.064852	0.8912924	0.36
-18.388235	-7.0765224	0.8863396	0.29
-18.30147	-7.1103115	0.8843893	0.4
-18.812254	-7.3752656	0.9034773	0.29
-18.668444	-7.352964	0.8994954	0.46
-18.755545	-7.456091	0.9035577	0.36
-18.7727	-7.532082	0.9046154	0.48
-18.758873	-7.595014	0.90467006	0.25
-19.87417	-8.116131	0.94681525	0.38
-18.609322	-7.67264	0.9017702	0.36
-19.175041	-7.9746914	0.92287433	0.17
-19.070206	-7.967467	0.91989434	0.43
-19.738834	-8.317713	0.9450119	0.47
-17.789566	-7.569914	0.874889	0.34
-18.66203	-8.007552	0.90802664	0.32
-21.366976	-9.236709	1.0083516	0.34
-18.671352	-8.151486	0.9101394	0.38
-18.911318	-8.326904	0.9202211	0.21
-18.713564	-8.275504	0.91322786	0.52
-19.208315	-8.56541	0.9323391	0.2
-18.767849	-8.4415245	0.9173464	0.21
-18.732046	-8.497414	0.9163991	0.3
-18.703238	-8.556316	0.91645235	0.59
-18.939196	-8.734724	0.92653686	0.24
-17.936235	-8.345773	0.8904679	0.3
-17.773464	-8.305444	0.88447446	0.43
-21.426409	-10.07734	1.0220048	0.21
-21.403576	-10.149249	1.0230666	0.54
-21.406723	-10.234207	1.0241324	0.34
-17.89204	-8.637507	0.8927052	0.29
-17.741346	-8.634182	0.8887372	0.48
-17.725447	-8.662131	0.88876235	0.45
-17.729612	-8.7331	0.8898161	0.43
-17.719791	-8.798041	0.8908682	0.26
-21.423517	-10.702973	1.0314926	0.44
-21.411674	-10.781902	1.032556	0.27
-17.782246	-9.040039	0.8960393	0.29
-17.719475	-9.07888	0.8950829	0.48
-17.75053	-9.12992	0.89611477	0.36
-17.760693	-9.206898	0.898171	0.51
-17.740881	-9.26782	0.8982215	0.24
-17.995802	-9.472257	0.90932006	0.38
-17.736225	-9.408732	0.9003289	0.38
-17.77036	-9.4987545	0.90338916	0.44
-17.666632	-9.515522	0.9004242	0.26
-17.658726	-9.547488	0.9004498	0.5
-17.755798	-9.671628	0.9055218	0.41
-18.076643	-9.919184	0.91863805	0.23
-17.970917	-9.934947	0.91667235	0.45
-17.882175	-9.960742	0.9137103	0.48
-17.86636	-10.025672	0.9147617	0.24
-17.775623	-10.049464	0.91279835	0.35
-17.707775	-10.048319	0.91081166	0.58
-21.489998	-12.262248	1.0596577	0.34
-17.908903	-10.311609	0.9209639	0.19
-17.908072	-10.386567	0.92201906	0.36
-17.874273	-10.442464	0.9220669	0.41
-17.894419	-10.530461	0.9241271	0.46
-19.360008	-11.4661045	0.98351246	0.26
-19.058413	-11.329531	0.97247404	0.3
-21.5159	-12.867981	1.0710984	0.18
-21.508053	-12.955917	1.0721644	0.55
-19.643244	-11.926468	0.9997905	0.25
-21.503344	-13.138812	1.0752983	0.39
-18.01037	-11.101409	0.9375177	0.27
-17.91156	-11.079208	0.9345211	0.38
-17.914722	-11.159173	0.9365779	0.39
-17.982811	-11.280256	0.9406514	0.44
-18.26865	-11.537734	0.95278037	0.33
-18.038074	-11.473275	0.9457786	0.38
-18.024256	-11.545208	0.9468324	0.54
-6.01427	-3.9714894	0.46272823	0.37
-17.908552	-11.55196	0.9428591	0.22
-5.9605746	-3.9643786	0.4617317	0.23
-5.912868	-3.96028	0.4597361	0.29
-5.879148	-3.9652052	0.45974424	0.35
-5.905368	-4.010239	0.4607694	0.3
-5.902619	-4.0362206	0.46078646	0.33
-5.901863	-4.0632057	0.46180385	0.48
-5.8959846	-4.0721884	0.46181044	0.23
-17.587246	-11.985061	0.9422225	0.32
-17.620369	-12.089079	0.94528896	0.39
-17.513662	-12.096849	0.9423132	0.36
-17.554775	-12.206882	0.94638216	0.36
-17.497013	-12.24974	0.9454219	0.34
-17.440247	-12.2926	0.9444612	0.42
-17.75893	-12.556145	0.95858747	0.26
-17.386559	-12.377445	0.94452876	0.36
-17.39671	-12.467424	0.9465887	0.43
-17.521715	-12.640604	0.95368594	0.3
-17.352093	-12.602265	0.9486883	0.38
-17.313305	-12.658157	0.94873285	0.34
-17.363323	-12.736226	0.9517776	0.46
-17.502306	-12.921432	0.9588803	0.26
-17.568382	-13.055508	0.96296024	0.41
-17.591513	-13.159508	0.96602684	0.38
-17.559715	-13.222412	0.9670744	0.38
-17.604815	-13.342452	0.97014797	0.32
-17.53307	-13.375286	0.9691815	0.47
-17.709913	-13.553575	0.9772729	0.32
-17.554281	-13.523262	0.97327715	0.32
-17.5095	-13.577145	0.97232014	0.5
-17.616512	-13.748291	0.9794177	0.3
-17.644632	-13.8593	0.9824872	0.37
-17.708702	-13.999371	0.9865704	0.38
-17.447216	-13.883878	0.97753346	0.41
-17.514204	-13.981973	0.98158824	0.36
-17.591253	-14.133066	0.9866765	0.31
-17.356735	-14.036621	0.97864777	0.2
-17.255037	-14.045406	0.97566843	0.59
-17.22324	-14.110312	0.97671556	0.28
-16.849922	-13.89563	0.9626289	0.4
-16.96492	-14.079789	0.96873266	0.27
-16.926058	-14.093702	0.9687472	0.39
-16.659595	-13.962208	0.9586991	0.42
-16.81653	-14.182439	0.96782017	0.2
-10.5716915	-9.02872	0.6913438	0.41
-10.507989	-9.032588	0.6893541	0.53
-10.448281	-9.039462	0.68836564	0.52
-10.400454	-9.027368	0.68736386	0.53
-10.337752	-9.031237	0.6853738	0.52
-10.287029	-9.044128	0.6843878	0.54
-10.230322	-9.053007	0.6834	0.51
-10.158631	-9.046863	0.6814044	0.52
-10.09993	-9.05374	0.67941535	0.54
-10.040224	-9.057616	0.6784244	0.52
-9.984411	-9.03651	0.6764176	0.53
-9.933696	-9.048401	0.6754305	0.55
-9.883976	-9.060295	0.6744432	0.55
-9.81529	-9.056156	0.672448	0.53
-9.755591	-9.059033	0.67145604	0.55
-9.700883	-9.065919	0.6704658	0.57
-9.639185	-9.065794	0.6684721	0.54
-9.603343	-9.060723	0.66747266	0.55
-9.552634	-9.071615	0.66648436	0.55
-9.482948	-9.062478	0.6644856	0.55
-9.429244	-9.0693655	0.66349494	0.55
-9.381525	-9.080265	0.6625061	0.55
-9.31484	-9.074133	0.6605086	0.56
-9.26413	-9.082027	0.659518	0.57
-9.227294	-9.074956	0.6585171	0.55
-9.165605	-9.072831	0.6565214	0.58
-9.109905	-9.075718	0.655528	0.58
-9.056201	-9.079608	0.654535	0.57
-8.999503	-9.080494	0.6535403	0.56
-8.958777	-9.096406	0.6525532	0.55
-8.906076	-9.101298	0.65156037	0.58
-8.858258	-9.081211	0.64955235	0.58
-8.807553	-9.087107	0.64855987	0.58
-8.756849	-9.093003	0.6475672	0.55
-8.702151	-9.093893	0.64657193	0.56
-8.6574335	-9.1038	0.6455811	0.58
-8.610727	-9.113704	0.6445903	0.59
-8.566906	-9.0966215	0.64358354	0.59
-8.515204	-9.099519	0.6415888	0.61
-8.465501	-9.104418	0.64059514	0.63
-8.417795	-9.1113205	0.63960236	0.64
-8.406023	-9.155282	0.64062864	0.62
-8.399248	-9.206251	0.64165854	0.58
-8.435395	-9.30329	0.6457123	0.75
-8.377602	-9.270187	0.6426968	0.52
-8.353852	-9.302129	0.64371675	0.14
-8.328106	-9.332069	0.64373547	0.26
-8.348282	-9.414083	0.6457814	0.39
-8.312552	-9.433005	0.6457943	0.26
-8.282817	-9.459938	0.6458113	0.55
-8.15925	-9.380721	0.64077276	0.27
-8.12142	-9.366652	0.63976675	0.35
-8.059744	-9.356533	0.6377641	0.43
-8.016037	-9.366445	0.6377719	0.32
-7.983304	-9.387374	0.6367853	0.45
-7.9126415	-9.3642435	0.6347756	0.26
-7.88291	-9.390178	0.63479155	0.39
-7.8331094	-9.362089	0.63277787	0.31
-7.7884035	-9.3689995	0.63278365	0.34
-7.7536726	-9.385926	0.6317946	0.44
-7.6930027	-9.374812	0.6307907	0.29
-7.6433063	-9.374716	0.6297926	0.34
-7.5976043	-9.379626	0.6287969	0.33
-7.555893	-9.388542	0.6278033	0.34
-7.5390286	-9.397507	0.62780887	0.27
-7.350602	-9.226194	0.61871964	0.23
-7.24602	-9.157013	0.6146844	0.63
-7.1933365	-9.150913	0.61368245	0.62
-7.1506267	-9.15483	0.61268574	0.61
-7.099938	-9.149734	0.6116842	0.55
-7.0482574	-9.144636	0.6106825	0.57
-7.028398	-9.147597	0.6096846	0.58
-6.9797115	-9.145505	0.6086844	0.58
-6.933017	-9.144416	0.6076847	0.58
-6.892309	-9.150337	0.6076886	0.56
-6.8456173	-9.149248	0.60668874	0.56
-6.8019176	-9.151164	0.6056903	0.58
-6.774186	-9.174105	0.6057031	0.57
-6.738364	-9.156042	0.6046937	0.58
-6.692674	-9.155955	0.60369414	0.58
-6.654963	-9.164883	0.6026993	0.57
-6.6102653	-9.163798	0.601699	0.57
-6.5675664	-9.165718	0.60070014	0.57
-6.528862	-9.173642	0.60070455	0.57
-6.4851646	-9.17356	0.59970456	0.6
-6.457327	-9.16451	0.59869975	0.6
-6.418622	-9.171435	0.59870344	0.59
-6.371936	-9.167349	0.59770113	0.57
-6.3302336	-9.168272	0.5967014	0.59
-6.298517	-9.185207	0.59671026	0.58
-6.250831	-9.178121	0.5947062	0.59
-6.221999	-9.167069	0.59470004	0.59
-6.186289	-9.177002	0.593705	0.6
-6.139604	-9.170916	0.59270126	0.58
-6.1019006	-9.177844	0.5927044	0.57
-6.067186	-9.187778	0.5917091	0.57
-6.027485	-9.190704	0.59071004	0.59
-5.985793	-9.191627	0.59070975	0.6
-5.958956	-9.181581	0.589704	0.6
-5.917259	-9.180504	0.58870256	0.59
-5.8845477	-9.19444	0.5887092	0.6
-5.8488393	-9.2023735	0.58771247	0.59
-5.8061466	-9.199295	0.5877098	0.59
-5.760461	-9.191214	0.5857044	0.57
-5.738615	-9.188175	0.5857022	0.58
-5.6979246	-9.1891	0.5847015	0.6
-5.6602254	-9.194031	0.5847029	0.57
-5.626514	-9.203968	0.58370703	0.59
-5.5878115	-9.204897	0.5837062	0.59
-5.5471187	-9.203824	0.5827041	0.59
-5.5114145	-9.210758	0.5817064	0.59
-5.482588	-9.195708	0.5816975	0.57
-5.448877	-9.204646	0.5807009	0.58
-5.4141736	-9.213582	0.58070403	0.59
-5.3754773	-9.214513	0.5797029	0.59
-5.3377776	-9.216444	0.57970226	0.58
-5.29908	-9.216375	0.5787004	0.6
-5.257391	-9.211303	0.57769585	0.59
-5.239541	-9.21427	0.5776965	0.59
-5.2018447	-9.216202	0.5766956	0.57
-5.1641464	-9.217135	0.5766942	0.58
-5.126449	-9.218069	0.57569265	0.59
-5.0907497	-9.223003	0.57569325	0.59
-5.054049	-9.224939	0.5746922	0.6
-5.0173464	-9.225874	0.57369053	0.61
-4.996508	-9.223838	0.57368827	0.61
-4.962805	-9.231777	0.5736903	0.68
-4.9251037	-9.229711	0.572687	0.67
-4.881429	-9.219637	0.5716791	0.66
-4.854704	-9.238587	0.571687	0.59
-4.827981	-9.258536	0.5716953	0.62
-4.828185	-9.328526	0.5737307	0.45
-4.8312764	-9.368525	0.5757512	0.72
-4.7516947	-9.288399	0.5717052	0.55
-4.7917914	-9.436444	0.5767827	0.16
-4.765068	-9.457396	0.5767914	0.2
-4.7542973	-9.5083685	0.5778163	0.33
-4.7205906	-9.515309	0.5778173	0.33
-4.7296696	-9.571316	0.5798462	0.4
-4.657071	-9.501202	0.5768054	0.38
-4.660264	-9.582195	0.5788464	0.38
-4.587668	-9.511082	0.5758049	0.43
-4.5709133	-9.551047	0.5768236	0.38
-4.532224	-9.547982	0.5758189	0.38
-4.4985237	-9.555923	0.57582	0.32
-4.4617295	-9.517867	0.5737979	0.31
-4.44597	-9.5598345	0.57481754	0.47
-4.408279	-9.557771	0.57481325	0.34
-4.364608	-9.543699	0.5738023	0.36
-4.3368864	-9.561649	0.5738087	0.41
-4.298201	-9.557586	0.57280314	0.31
-4.2625046	-9.558526	0.5728003	0.4
-4.233688	-9.534481	0.57078564	0.33
-4.2259054	-9.59546	0.5728152	0.42
-4.1742616	-9.562378	0.5707938	0.37
-4.1206236	-9.5232935	0.56976914	0.36
-4.1078544	-9.573266	0.5707926	0.38
-4.0671782	-9.5632	0.5697835	0.4
-4.0433493	-9.549163	0.5687741	0.35
-4.026595	-9.59213	0.56979364	0.39
-3.957009	-9.513025	0.56674725	0.34
-3.9292898	-9.529977	0.5667527	0.32
-3.9165237	-9.58295	0.5687774	0.43
-3.880833	-9.582892	0.56777346	0.22
-3.7315109	-9.307681	0.55762124	0.48
-3.6947296	-9.260626	0.5555939	0.68
-3.661031	-9.259572	0.5545895	0.66
-3.6283383	-9.264518	0.5545881	0.68
-3.5966349	-9.268466	0.5545863	0.7
-3.561943	-9.26541	0.55358064	0.63
-3.530243	-9.270359	0.5535793	0.59
-3.4985409	-9.274309	0.5525773	0.59
-3.4767115	-9.261274	0.55256826	0.6
-3.4519846	-9.282232	0.5525754	0.6
-3.4182894	-9.280179	0.55257016	0.6
-3.379617	-9.267118	0.5515589	0.58
-3.3469229	-9.269068	0.55055565	0.58
-3.3182075	-9.278021	0.5505563	0.59
-3.2933953	-9.257983	0.5495432	0.6
-3.2676718	-9.275941	0.5505486	0.59
-3.2369719	-9.282892	0.5505479	0.59
-3.2032776	-9.278839	0.54954135	0.6
-3.170585	-9.279788	0.54953736	0.61
-3.1388874	-9.28274	0.54853445	0.61
-3.1051936	-9.277687	0.5485273	0.6
-3.0923362	-9.288666	0.5485308	0.6
-3.0586433	-9.283613	0.5485236	0.59
-3.0269477	-9.286565	0.5475206	0.61
-2.9952474	-9.286515	0.547516	0.61
-2.964549	-9.292467	0.54751444	0.61
-2.9288638	-9.279414	0.5465029	0.59
-2.9031482	-9.3013735	0.54650974	0.61
-2.8813238	-9.28334	0.54649776	0.59
-2.8526137	-9.292296	0.5464978	0.59
-2.8199189	-9.288247	0.54549086	0.6
-2.788226	-9.290198	0.545487	0.61
-2.753545	-9.282147	0.54447776	0.61
-2.7278244	-9.301107	0.54548293	0.6
-2.6951323	-9.297058	0.5444759	0.61
-2.6782897	-9.294033	0.5444718	0.61
-2.646594	-9.292986	0.54346627	0.6
-2.612909	-9.285935	0.5434575	0.61
-2.5861917	-9.300896	0.5434604	0.62
-2.5574868	-9.3118515	0.5434611	0.6
-2.5228076	-9.300801	0.5434501	0.6
-2.505964	-9.295776	0.54244494	0.61
-2.4762623	-9.301732	0.5424429	0.61
-2.4445708	-9.300686	0.54243714	0.61
-2.4148672	-9.304642	0.54243404	0.61
-2.3861594	-9.312599	0.5424331	0.62
-2.35447	-9.312553	0.5414277	0.61
-2.321782	-9.305506	0.5414187	0.57
-2.3069334	-9.3094845	0.541418	0.61
-2.2742476	-9.303437	0.5404094	0.58
-2.243551	-9.303392	0.540404	0.58
-2.2158384	-9.314353	0.5404045	0.59
-2.1861374	-9.318309	0.54040116	0.59
-2.1544468	-9.314264	0.5403936	0.59
-2.1227603	-9.313219	0.5393874	0.6
-2.1059186	-9.305196	0.5393805	0.6
-2.0772145	-9.314155	0.53937966	0.59
-2.047514	-9.317111	0.53937566	0.59
-2.0178137	-9.320069	0.53937167	0.58
-1.9861269	-9.317025	0.53836435	0.6
-1.9554313	-9.313983	0.5383572	0.59
-1.92474	-9.314939	0.53835195	0.6
-1.909891	-9.316918	0.5383501	0.6
-1.8801911	-9.318877	0.53834546	0.6
-1.8504944	-9.323834	0.53834224	0.61
-1.8197998	-9.319793	0.53733444	0.6
-1.7910943	-9.325754	0.5373318	0.58
-1.7594101	-9.32071	0.5373233	0.6
-1.7455556	-9.327691	0.537324	0.59
-1.7158575	-9.32965	0.5373192	0.58
-1.6861582	-9.329609	0.53731334	0.58
-1.6544733	-9.321567	0.53630316	0.57
-1.6247777	-9.325526	0.5362992	0.57
-1.5930951	-9.318483	0.5362895	0.57
-1.5653822	-9.326446	0.53628784	0.58
-1.5455685	-9.30142	0.53527176	0.71
-1.5327567	-9.397399	0.5383157	0.37
-1.5358311	-9.589397	0.5444094	0.37
-1.5329386	-9.750387	0.55048704	0.59
-1.5022411	-9.753346	0.5504823	0.66
-1.4765079	-9.788311	0.55149406	0.59
-1.5053304	-10.0593405	0.5606316	0.34
-1.4369125	-9.835258	0.55250883	0.46
-1.4012524	-9.809211	0.55148894	0.66
-1.3715456	-9.816172	0.55148625	0.64
-1.340847	-9.818132	0.5514809	0.48
-1.54622	-11.433352	0.6073091	0.32
-1.552176	-11.727351	0.6174538	0.52
-1.5610918	-12.057354	0.62861675	0.34
-1.5819017	-12.351373	0.63876456	0.45
-1.5937626	-12.7263775	0.6519503	0.38
-1.599657	-13.0753765	0.6631223	0.63
-1.556981	-13.070321	0.6631116	0.7
-1.5172789	-13.08127	0.66310936	0.68
-1.476585	-13.089218	0.6631054	0.68
-1.4547541	-13.075191	0.6630943	0.69
-1.4130698	-13.0761385	0.66208667	0.7
-1.3713865	-13.075086	0.662078	0.7
-1.339601	-13.156043	0.6651115	0.47
-1.3473774	-13.613044	0.68033713	0.45
-1.3116131	-13.677997	0.6823621	0.47
-1.2689233	-13.681943	0.68235564	0.6
-1.2470841	-13.678917	0.68234986	0.21
-1.2034045	-13.676862	0.6823402	0.63
-1.1636808	-13.706813	0.68334705	0.21
-1.1190112	-13.698758	0.6823342	0.66
-1.0782996	-13.716707	0.6833349	0.3
-1.0316623	-13.676652	0.68130577	0.58
-1.0108076	-13.690625	0.6823085	0.26
-0.9681205	-13.690574	0.68229985	0.51
-0.9244426	-13.687522	0.68128943	0.43
-0.8837285	-13.708472	0.6822915	0.29
-0.83906734	-13.690418	0.6812734	0.53
-0.79539275	-13.683367	0.681261	0.36
-0.7546698	-13.716317	0.68226886	0.31
-0.73283625	-13.707292	0.6822599	0.74
-0.690149	-13.708241	0.6822515	0.32
-0.6455011	-13.67519	0.6802259	0.72
-0.7153841	-15.805234	0.7532905	0.33
-0.6657168	-15.791176	0.75327355	0.49
-1.457398	-33.831787	1.3723394	0.36
-1.3517497	-33.838665	1.3733244	0.41
-1.2979342	-33.836597	1.3723139	0.4
-1.1932722	-33.853477	1.3733038	0.35
-1.086634	-33.853355	1.3732849	0.37
-0.9800041	-33.845234	1.3722619	0.4
-0.87436163	-33.84611	1.3722435	0.4
-0.7687039	-33.861988	1.3732325	0.34
-0.71490216	-33.846928	1.3722153	0.41
-0.6102292	-33.87381	1.3732098	0.39
-0.50358695	-33.877686	1.3731924	0.34
-0.39795208	-33.87157	1.3731703	0.41
-0.2913099	-33.875446	1.3731529	0.39
-0.18566757	-33.876328	1.3731339	0.38
-0.0790308	-33.87521	1.3731139	0.39
-0.02619255	-33.89115	1.3731121	0.4
0.079436556	-33.880035	1.373087	0.34
0.18606111	-33.867916	1.3720613	0.37
0.2917045	-33.8698	1.3720427	0.43
0.39836374	-33.888683	1.3730322	0.32
0.503997	-33.88157	1.373009	0.55
0.61286366	-34.08645	1.3800902	0.0
0.6774125	-34.749367	1.402407	0.0
10.895358	-68.67867	2.5933387	0.0
11.052526	-68.28454	2.5811114	0.0
11.291205	-68.40033	2.5861225	0.0
10.052041	-59.65273	2.2829955	0.0
11.745403	-68.47492	2.5910707	0.0
11.748563	-67.849945	2.5697577	0.0
12.062667	-68.393654	2.5899675	0.0
10.934734	-60.820915	2.3274047	0.07
11.0880785	-60.581795	2.3202546	0.0
11.161004	-59.91676	2.2979074	0.0
11.462138	-60.48048	2.3191295	0.0
11.558203	-59.955418	2.3018475	0.0
10.43479	-53.62163	2.0819016	0.0
10.546075	-53.30255	2.0717194	0.12
10.549837	-52.448586	2.0422907	0.0
10.690292	-52.299477	2.0381877	0.0
10.910116	-52.534286	2.048261	0.0
11.058614	-52.428165	2.0451777	0.13
11.2161455	-52.360043	2.0441115	0.0
10.640964	-49.27066	1.936679	0.06
10.814623	-49.326515	1.9396716	0.0
11.7345295	-52.763603	2.0612087	0.0
11.689189	-51.784687	2.027727	0.0
11.879875	-51.87453	2.032733	0.0
12.312558	-53.010124	2.073215	0.0
12.436507	-53.16802	2.080269	0.06
12.0177	-50.640488	1.9920856	0.17
11.846961	-49.224697	1.9434093	0.11
11.784686	-48.293797	1.9119545	0.0
11.953322	-48.32567	1.9149358	0.0
12.269519	-48.951385	1.9381853	0.0
12.402014	-48.83129	1.9350978	0.0
12.62835	-49.401085	1.9553378	0.0
12.6956	-49.021057	1.9431329	0.0
12.51497	-47.698273	1.898505	0.0
12.68863	-47.75214	1.9014962	0.0
13.425241	-49.90845	1.9794291	0.0
13.332957	-48.94958	1.9469659	0.14
13.440368	-48.738514	1.9408375	0.27
13.594413	-49.000385	1.9509375	0.0
14.049976	-50.03998	1.9893669	0.0
14.131298	-49.73094	1.9791946	0.1
14.254753	-49.57086	1.9750887	0.23
14.403297	-49.50376	1.9740244	0.11
14.560869	-49.467648	1.9749738	0.08
14.594058	-49.010662	1.959737	0.14
14.603638	-48.76367	1.9516106	0.3
14.711061	-48.56461	1.9464881	0.2
10.932955	-35.611267	1.4847428	0.15
15.054309	-48.60037	1.9504354	0.34
15.083516	-48.157383	1.9362062	0.2
15.109725	-47.7144	1.9219775	0.25
15.057151	-47.29047	1.9077748	0.21
15.084379	-46.86449	1.8945545	0.17
15.11162	-46.448505	1.8813392	0.39
15.130846	-46.015526	1.8671168	0.23
15.160108	-45.62054	1.8549117	0.23
15.117185	-45.01562	1.8346155	0.32
15.11438	-44.541668	1.8183769	0.24
15.072875	-44.18873	1.8072073	0.18
15.107187	-43.839737	1.7960242	0.41
15.127465	-43.45376	1.7838253	0.23
15.155772	-43.098774	1.7726401	0.2
15.207146	-42.81577	1.7634865	0.39
15.254514	-42.52577	1.7553303	0.24
15.232087	-42.253807	1.7461977	0.26
15.265428	-41.931816	1.7360282	0.28
15.27973	-41.562847	1.7238388	0.29
15.301059	-41.221867	1.7136621	0.29
15.322391	-40.88389	1.702487	0.3
15.343733	-40.55391	1.6923158	0.3
15.380111	-40.26692	1.6831632	0.28
15.341675	-39.976974	1.6740247	0.28
15.358019	-39.646	1.663854	0.29
15.374368	-39.320026	1.6526858	0.29
15.39373	-39.00805	1.643524	0.21
15.430135	-38.744057	1.635383	0.27
15.542704	-38.672997	1.6343237	0.36
15.648263	-38.587944	1.6332589	0.18
15.600833	-38.29701	1.6231215	0.34
15.45187	-37.59118	1.5987954	0.19
15.4632435	-37.28421	1.5896378	0.3
15.478636	-36.994236	1.5804878	0.31
15.50004	-36.720257	1.5723448	0.31
15.524456	-36.458275	1.5642072	0.3
15.483061	-36.20233	1.5550863	0.3
15.502475	-35.935356	1.5469471	0.3
15.520888	-35.668377	1.5388082	0.27
15.562353	-35.45938	1.5326939	0.32
15.69399	-35.45831	1.5346662	0.29
15.836642	-35.48023	1.5376477	0.35
15.957256	-35.452168	1.5376087	0.31
16.038101	-35.48412	1.5396084	0.36
16.169733	-35.479046	1.5415788	0.3
16.30637	-35.482975	1.5435526	0.36
16.445017	-35.493896	1.5455297	0.3
16.585663	-35.50582	1.548507	0.41
16.699259	-35.457767	1.5484594	0.13
16.849918	-35.48969	1.5514449	0.36
16.931763	-35.519638	1.5534433	0.29
17.065393	-35.51357	1.555413	0.35
17.204033	-35.5175	1.5573869	0.3
17.349682	-35.53442	1.5603658	0.35
17.487316	-35.53335	1.5623375	0.34
17.621944	-35.525288	1.5643061	0.35
17.704784	-35.55324	1.5663035	0.35
17.840414	-35.546173	1.5682726	0.34
17.987064	-35.5621	1.5702511	0.34
18.1287	-35.564026	1.5722237	0.34
18.26433	-35.555965	1.5741924	0.34
18.40697	-35.558895	1.5771652	0.34
18.549606	-35.561825	1.5791383	0.33
15.695094	-29.95314	1.3638792	0.3
15.7146	-29.764164	1.3587797	0.29
15.735104	-29.577187	1.3526809	0.35
15.743596	-29.37122	1.346575	0.3
15.762103	-29.185242	1.3414772	0.36
15.773605	-28.989273	1.3363757	0.31
15.741302	-28.821318	1.3302972	0.32
15.763824	-28.64934	1.3252057	0.32
15.786348	-28.47936	1.3211153	0.41
15.791843	-28.277395	1.315012	0.3
15.806363	-28.097422	1.3099182	0.29
3.3666017	-5.8481226	0.43916258	0.22
3.3712711	-5.813128	0.43814188	0.25
3.3611012	-5.7751403	0.43612373	0.2
3.3757904	-5.7591376	0.43611062	0.31
3.3684611	-5.7061515	0.43508333	0.11
3.3818169	-5.647159	0.4330467	0.0
15.975851	-27.286505	1.2884746	0.0
3.3181067	-5.4622245	0.42696193	0.25
3.3379583	-5.475214	0.42696345	0.42
3.3496554	-5.4572134	0.42695004	0.21
15.863057	-26.052805	1.2498741	0.28
15.874595	-25.888834	1.2447892	0.32
15.885132	-25.723866	1.2407039	0.34
15.902684	-25.573893	1.2366248	0.35
15.912222	-25.409924	1.2315403	0.33
15.880953	-25.271967	1.227477	0.34
15.894504	-25.118996	1.2233973	0.35
15.905048	-24.961025	1.2183156	0.34
15.916603	-24.809053	1.2142369	0.36
15.931155	-24.660084	1.2101591	0.37
15.945714	-24.51411	1.2060827	0.36
15.910445	-24.375156	1.2020197	0.37
15.893974	-24.185207	1.1959273	0.27
15.900526	-24.030241	1.1918482	0.41
15.974154	-23.979225	1.1918083	0.45
15.667384	-23.357485	1.1685545	0.3
15.655925	-23.182531	1.1624688	0.35
15.656482	-23.027569	1.1583909	0.37
15.633239	-22.916603	1.1553396	0.37
15.642808	-22.777634	1.1512679	0.37
15.645367	-22.62767	1.1471921	0.36
15.6649475	-22.504696	1.1441267	0.38
15.675523	-22.370726	1.1400576	0.38
15.685099	-22.236755	1.1369885	0.32
15.676655	-22.0768	1.13191	0.43
15.66843	-21.991825	1.129869	0.26
15.731059	-21.934818	1.1288286	0.55
15.83873	-21.94078	1.1308115	0.45
15.862318	-21.827805	1.1287506	0.3
15.870901	-21.697836	1.1246841	0.29
15.882483	-21.570868	1.1216184	0.29
15.854243	-21.461905	1.1185693	0.27
15.860826	-21.330936	1.1145025	0.27
15.890425	-21.230957	1.1124471	0.26
15.882998	-21.083998	1.1083753	0.21
15.822526	-20.867077	1.1012782	0.14
15.733029	-20.614176	1.0921685	0.47
15.754631	-20.5092	1.0901122	0.36
15.730402	-20.411234	1.0870678	0.41
15.741996	-20.294264	1.0840074	0.36
15.751588	-20.175297	1.0809464	0.43
15.761185	-20.058327	1.0778867	0.36
15.764776	-19.93436	1.0748245	0.37
15.767366	-19.809397	1.0717618	0.38
15.739142	-19.711435	1.0677181	0.38
15.755747	-19.606462	1.0656632	0.39
15.772348	-19.500488	1.0636077	0.29
15.776952	-19.383522	1.0605489	0.48
15.852604	-19.352512	1.0605202	0.38
15.944263	-19.33949	1.0624976	0.43
16.00791	-19.294487	1.0624642	0.59
16.082764	-19.323458	1.0654655	0.3
16.400595	-19.581293	1.0785375	0.3
16.36116	-19.410357	1.07346	0.15
16.009104	-18.752659	1.0481968	0.44
16.169815	-18.820595	1.0532025	0.55
16.157412	-18.68864	1.0501398	0.37
15.807576	-18.110916	1.0269154	0.32
15.814185	-18.00395	1.0248618	0.48
15.841806	-17.92097	1.0228164	0.41
15.837414	-17.80401	1.0197598	0.41
15.856035	-17.713037	1.0177121	0.33
15.834825	-17.633068	1.0156764	0.43
15.834438	-17.523108	1.0126227	0.42
15.845053	-17.424137	1.0105724	0.36
15.854674	-17.32617	1.008523	0.43
15.857288	-17.220205	1.0054709	0.35
15.873915	-17.131233	1.0034248	0.43
15.88053	-17.030268	1.0013745	0.36
15.849322	-16.944304	0.9983377	0.44
15.862945	-16.852333	0.99629074	0.36
15.883575	-16.769358	0.994247	0.4
15.904206	-16.686382	0.9932034	0.41
15.947848	-16.627396	0.9921678	0.4
15.972484	-16.54942	0.99112606	0.48
16.024134	-16.499428	0.9910936	0.3
16.114996	-16.541393	0.99409944	0.55
16.331738	-16.659306	1.002122	0.39
16.29734	-16.521364	0.99806094	0.0
29.03712	-29.28007	1.6122129	0.08
19.67946	-19.709501	1.156068	0.2
16.14794	-16.015583	0.98184085	0.22
16.186584	-15.9536	0.9818051	0.41
16.204214	-15.870628	0.97976255	0.42
16.242865	-15.810643	0.97972786	0.41
16.276506	-15.743664	0.97869074	0.4
16.281134	-15.6497	0.9766451	0.38
16.286766	-15.557735	0.9746004	0.39
16.268572	-15.491764	0.9725717	0.47
16.271198	-15.396801	0.970526	0.38
16.287844	-15.317829	0.96948594	0.4
16.298473	-15.230863	0.96744305	0.39
16.291105	-15.129905	0.9643962	0.47
16.314747	-15.056931	0.9633581	0.3
16.306372	-14.953974	0.96131057	0.48
16.297184	-14.898997	0.9592859	0.3
16.292818	-14.802038	0.95724076	0.49
16.311459	-14.726066	0.95620215	0.3
16.30009	-14.624111	0.95315576	0.49
16.318735	-14.549139	0.9521178	0.32
16.315367	-14.45418	0.9500736	0.48
16.310186	-14.405201	0.9480514	0.31
16.30582	-14.310242	0.94600743	0.5
16.333473	-14.245265	0.9449731	0.3
16.313099	-14.137315	0.9419254	0.5
16.334747	-14.066342	0.9408893	0.32
16.326385	-13.971384	0.9388462	0.5
16.338032	-13.893417	0.9378083	0.35
11.817978	-10.01175	0.7346212	0.34
11.807636	-9.939783	0.73258847	0.47
11.801296	-9.871815	0.7315571	0.46
11.790956	-9.800848	0.7295249	0.67
16.327414	-13.492595	0.9286238	0.24
16.374073	-13.444611	0.92859536	0.54
16.472935	-13.48358	0.9316002	0.34
16.54461	-13.456582	0.9335783	0.43
16.560257	-13.382614	0.9315423	0.63
16.79499	-13.486537	0.9405594	0.16
16.877666	-13.4665365	0.9425396	0.17
16.888313	-13.388571	0.9405025	0.28
16.94098	-13.3445835	0.94147575	0.14
16.554308	-12.913831	0.92132866	0.54
16.61798	-12.880838	0.9233057	0.34
16.672647	-12.83985	0.92328024	0.62
16.82635	-12.874818	0.92827696	0.32
16.933033	-12.872806	0.93126285	0.18
16.901672	-12.765861	0.9282185	0.15
16.368969	-12.243169	0.90304804	0.3
16.376623	-12.169204	0.9010139	0.56
16.374275	-12.088243	0.8999778	0.4
16.405937	-12.032267	0.89994895	0.47
16.421597	-11.965298	0.8989171	0.35
16.399242	-11.870347	0.89587736	0.47
16.393068	-11.827369	0.8948589	0.36
16.389723	-11.747408	0.8928237	0.61
14.706868	-10.471203	0.82145244	0.27
14.592496	-10.321289	0.8153988	0.51
14.63317	-10.281305	0.81537616	0.3
14.671841	-10.239323	0.816353	0.48
14.682677	-10.213335	0.8153401	0.28
14.691343	-10.151365	0.8143116	0.53
14.802036	-10.159352	0.81830245	0.36
14.770693	-10.070399	0.81526667	0.34
14.78036	-10.00943	0.81423867	0.38
14.801032	-9.956456	0.814213	0.47
14.832705	-9.910477	0.81418926	0.32
14.786527	-9.846514	0.81116635	0.53
14.965241	-9.898473	0.81716937	0.29
14.903889	-9.790534	0.81412894	0.45
14.914556	-9.730565	0.81310165	0.31
14.991245	-9.714567	0.81508636	0.5
14.997914	-9.6526	0.8140588	0.32
15.031753	-9.640604	0.81505	0.53
15.1864605	-9.673574	0.8200479	0.38
15.366176	-9.721536	0.82604986	0.43
16.4531	-10.33613	0.86820155	0.36
16.442762	-10.258173	0.8661694	0.51
16.453432	-10.194206	0.86514115	0.4
16.4631	-10.129241	0.8641127	0.41
16.439924	-10.07927	0.8630938	0.51
16.4816	-10.034291	0.8630707	0.37
16.574286	-10.019294	0.86605537	0.62
16.65797	-9.999299	0.8680389	0.28
10.484307	-6.2487464	0.62205803	0.52
10.498003	-6.213765	0.62204117	0.22
16.811007	-9.878357	0.8699739	0.17
17.148912	-10.041246	0.8830101	0.35
17.278603	-10.044236	0.8869994	0.4
17.386292	-10.034237	0.8899855	0.41
17.515985	-10.036228	0.89297456	0.41
17.623676	-10.025228	0.89596045	0.43
18.22546	-10.292045	0.91901624	0.41
18.32931	-10.312028	0.9220153	0.58
18.84408	-10.524879	0.94105715	0.19
18.784729	-10.413945	0.93701744	0.18
18.765394	-10.327996	0.93498445	0.39
18.849073	-10.297009	0.936965	0.4
18.868742	-10.231047	0.936937	0.42
18.86841	-10.15509	0.93490666	0.63
18.903248	-10.1351	0.9358959	0.32
19.008936	-10.116106	0.9388798	0.45
19.165628	-10.122095	0.94386965	0.44
19.325321	-10.129084	0.94885975	0.36
19.472012	-10.128078	0.95284784	0.45
19.627705	-10.131069	0.957837	0.34
19.7814	-10.133062	0.961826	0.42
19.915255	-10.162039	0.96682715	0.42
20.086952	-10.171027	0.97181773	0.34
20.184633	-10.141041	0.9747989	0.38
20.186298	-10.062088	0.9737685	0.48
20.21397	-9.997126	0.97274154	0.39
20.203634	-9.913176	0.97171015	0.48
20.313486	-9.928164	0.9747081	0.38
20.470182	-9.926158	0.9796962	0.46
20.650873	-9.933147	0.98568624	0.37
20.809568	-9.930144	0.9906742	0.39
20.98726	-9.934135	0.9956636	0.46
21.497	-10.093022	1.0136888	0.38
21.695694	-10.103009	1.0196793	0.4
21.85955	-10.137983	1.0256816	0.41
22.02524	-10.130981	1.0306683	0.39
22.229935	-10.140969	1.0366589	0.41
22.288609	-10.083003	1.0376339	0.39
22.30128	-10.005051	1.0366048	0.41
22.427965	-9.978064	1.0405871	0.41
22.617655	-9.977059	1.0465752	0.39
22.805511	-10.01703	1.0525782	0.38
23.016207	-10.024019	1.0595683	0.51
23.345917	-10.080976	1.0705693	0.29
24.112673	-10.321805	1.0976107	0.38
24.334368	-10.326796	1.1045998	0.4
24.584063	-10.34178	1.1125913	0.3
25.689024	-10.759491	1.1526766	0.28
25.707691	-10.672545	1.1516453	0.45
25.719355	-10.582602	1.1506134	0.33
25.728022	-10.491658	1.1505816	0.43
25.747692	-10.406712	1.1495513	0.45
25.94638	-10.392716	1.1555363	0.39
26.220076	-10.406702	1.1645272	0.36
26.448929	-10.44867	1.1725299	0.36
26.711624	-10.45666	1.1805196	0.38
26.953314	-10.453657	1.1885068	0.39
37.202972	-14.288998	1.5592993	0.32
37.57966	-14.298984	1.5712858	0.3
37.944344	-14.300976	1.5822706	0.3
38.296196	-14.364927	1.594276	0.29
38.64788	-14.358926	1.6052591	0.2
38.96056	-14.336934	1.6152389	0.43
38.947205	-14.1930275	1.6131936	0.25
38.954857	-14.058114	1.6121505	0.25
38.974506	-13.927199	1.6111085	0.36
38.982162	-13.792287	1.6090658	0.3
38.976986	-13.7213335	1.6080439	0.35
38.972637	-13.582424	1.6070007	0.35
38.97329	-13.446513	1.6049585	0.3
38.991943	-13.3155985	1.6039175	0.35
38.9916	-13.179688	1.6028758	0.3
39.004257	-13.047775	1.601835	0.35
39.011913	-12.914863	1.6007944	0.35
39.00774	-12.84491	1.5997734	0.29
39.009396	-12.709998	1.5987326	0.35
39.017056	-12.578086	1.5966928	0.29
39.028713	-12.446174	1.5956532	0.37
39.021374	-12.309265	1.5946127	0.3
39.041035	-12.18135	1.5935743	0.36
39.034863	-12.112396	1.5925543	0.3
39.036522	-11.978486	1.591515	0.35
39.041183	-11.846574	1.5904765	0.3
39.05884	-11.717661	1.5894387	0.36
39.062508	-11.58575	1.5884005	0.31
39.07317	-11.455837	1.587363	0.36
39.081837	-11.325925	1.5863258	0.3
39.068665	-11.254972	1.585306	0.36
39.070328	-11.123062	1.5842688	0.31
39.071995	-10.992151	1.583232	0.29
39.100666	-10.867236	1.5831964	0.44
39.248337	-10.776298	1.5871673	0.31
39.81003	-10.79628	1.6051583	0.27
40.341724	-10.804271	1.623147	0.25
40.85858	-10.8732195	1.6401528	0.21
41.449272	-10.891204	1.6601433	0.41
42.03597	-10.904191	1.6791328	0.24
42.65666	-10.922176	1.6991231	0.19
43.301353	-10.943158	1.7211139	0.4
43.907043	-10.94915	1.7411021	0.23
20.988665	-5.1402736	0.9400826	0.19
46.024292	-11.09304	1.8110945	0.14
46.61998	-11.082046	1.8310796	0.0
55.778984	-13.070627	2.1484034	0.07
55.84664	-12.901745	2.1493602	0.15
55.8473	-12.717872	2.1473145	0.1
55.85413	-12.626935	2.1472921	0.15
55.86979	-12.446061	2.1462476	0.0
51.573307	-11.320861	1.9960473	0.09
51.70798	-11.180958	1.999011	0.0
51.83065	-11.037058	2.0019743	0.07
53.99138	-11.319853	2.0760071	0.0
54.026043	-11.149972	2.0759664	0.1
52.611835	-10.772241	2.025899	0.0
52.282494	-10.534409	2.0138483	0.0
52.39517	-10.386512	2.0168123	0.12
51.801823	-10.099715	1.9947544	0.17
51.823494	-9.93583	1.9947165	0.14
51.98917	-9.798926	1.9996831	0.14
51.86984	-9.608062	1.9936415	0.14
51.896675	-9.528118	1.9946233	0.16
52.57936	-9.483149	2.016605	0.18
52.402027	-9.281292	2.009562	0.23
52.47171	-9.124403	2.011527	0.24
52.551384	-8.9685135	2.012492	0.19
52.64606	-8.814623	2.0154579	0.09
52.568897	-8.716692	2.0114377	0.0
52.71758	-8.571795	2.0164053	0.09
53.222263	-8.481859	2.032381	0.16
46.104828	-7.202777	1.788183	0.19
46.136513	-7.05888	1.7881526	0.23
51.373276	-7.693423	1.966235	0.22
51.562958	-7.5565205	1.9722054	0.11
51.5888	-7.4775767	1.9721891	0.12
51.48648	-7.2977057	1.9681538	0.13
52.08517	-7.2157645	1.9881326	0.18
[truncated: 124,133 more rows]
