# Supplementary material for: Density-equalized RANDT scan matching with integrated outlier removal and point density uniformity
Source: PLoS One. 2026 Apr 28;21(4):e0345709. doi: 10.1371/journal.pone.0345709 (PMC13124066; doi:10.1371/journal.pone.0345709)
Supplement: S2 Dataset — Processed LiDAR data converted into CSV format, including spatial coordinates and associated attributes such as intensity values, used for analysis in this study. (ZIP) [file pone.0345709.s002.zip › Velodyne_CSV/000848.csv]

X	Y	Z	Intensity
75.85829	0.52169645	2.7738338	0.0
75.66397	0.7575592	2.7677605	0.0
73.65065	0.9684361	2.6996963	0.0
75.25533	1.2262863	2.7536187	0.0
75.00501	1.4571519	2.7455506	0.0
74.89685	1.5730845	2.7415168	0.0
75.44253	1.8219398	2.7604449	0.0
73.57622	2.0068316	2.6973932	0.0
73.2539	2.2287025	2.6863315	0.0
73.64758	2.4715614	2.7002652	0.0
73.84426	2.7104223	2.707201	0.0
73.65195	2.9352918	2.701142	0.0
78.14149	3.4849746	2.852997	0.0
77.85817	3.71684	2.8439395	0.0
75.73986	3.853759	2.772909	0.0
76.90254	4.155585	2.8128347	0.0
65.55621	3.7448156	2.428952	0.0
65.74506	3.8587496	2.434925	0.0
65.72075	4.0646296	2.434878	0.0
65.484436	4.256518	2.4268355	0.0
65.163124	4.44141	2.416796	0.0
65.38182	4.662282	2.4247482	0.0
66.29552	4.9371233	2.455688	0.0
63.230198	4.9071374	2.3527052	0.06
62.78004	4.9720993	2.337694	0.17
54.4107	4.4773784	2.0548253	0.11
53.27439	4.552333	2.0158155	0.15
52.358074	4.6392813	1.9858035	0.27
52.261765	4.7961893	1.9827751	0.22
49.70445	4.7172318	1.8968031	0.15
49.187286	4.7462144	1.878801	0.0
47.336662	4.867141	1.8177919	0.36
46.44435	4.922107	1.7877891	0.22
45.628036	4.9800715	1.7607858	0.17
44.54472	5.0030565	1.7237908	0.39
44.038406	5.086007	1.7077826	0.25
43.303246	5.070015	1.6827912	0.27
42.576935	5.1199846	1.6587907	0.27
41.88562	5.169954	1.6357903	0.27
41.18731	5.2149262	1.6117915	0.28
40.505997	5.2569003	1.5897933	0.29
39.830685	5.2968755	1.566796	0.2
39.552376	5.385823	1.5577888	0.33
39.55422	5.4497857	1.5587815	0.34
39.555912	5.5767117	1.5587676	0.34
39.557606	5.7036376	1.5597544	0.35
39.563297	5.8315635	1.5607417	0.35
39.577995	5.960489	1.5617293	0.38
39.58969	6.0894136	1.5627177	0.36
39.582386	6.2163396	1.5637074	0.33
39.598232	6.2823014	1.5637017	0.44
25.06674	4.048562	1.0671203	0.18
24.846424	4.0935345	1.0601201	0.38
24.508106	4.116519	1.0491238	0.37
24.188793	4.1405034	1.0391275	0.39
23.870476	4.1634884	1.0281317	0.41
23.550316	4.1454973	1.0171387	0.4
23.229996	4.1644845	1.0071436	0.33
22.931684	4.184471	0.9971483	0.44
22.649366	4.2064567	0.9881528	0.35
22.388052	4.230441	0.97915715	0.45
22.118736	4.2514277	0.9701621	0.35
21.846418	4.2704144	0.9621675	0.47
21.594257	4.256421	0.9531739	0.37
21.315945	4.2704115	0.94418	0.45
21.084625	4.2933965	0.93618506	0.3
20.818314	4.3063874	0.9281916	0.48
20.604994	4.330372	0.9211967	0.3
20.456682	4.3663497	0.9162003	0.43
20.468527	4.4023285	0.9171996	0.47
20.445215	4.464292	0.9161999	0.48
20.402905	4.5222573	0.9162011	0.64
19.259256	4.3953247	0.87723565	0.44
19.047937	4.410315	0.8702426	0.36
18.839624	4.424305	0.8632497	0.48
18.663465	4.4133105	0.8572554	0.37
18.458147	4.426301	0.85126275	0.49
18.284834	4.4452887	0.84526944	0.39
18.080519	4.4552817	0.8392772	0.5
17.897202	4.4702716	0.8332846	0.39
17.700884	4.480264	0.82629263	0.52
17.527567	4.495254	0.82130015	0.39
17.357409	4.4802613	0.8153062	0.55
17.196093	4.496251	0.8103137	0.4
17.027779	4.509242	0.8053215	0.43
16.862461	4.5222335	0.7993295	0.41
16.693144	4.533225	0.79433775	0.41
16.537834	4.5462165	0.78934574	0.44
16.390516	4.561207	0.7843538	0.44
16.242353	4.5482135	0.77935964	0.45
16.10304	4.5632033	0.7753677	0.45
15.945722	4.5731964	0.7703763	0.46
15.804408	4.5861874	0.7663847	0.47
15.652093	4.595181	0.7613935	0.48
15.510774	4.607173	0.7564022	0.46
15.390617	4.5971775	0.75240755	0.46
15.255301	4.6091695	0.74841624	0.45
15.115984	4.6191626	0.7444252	0.48
14.982667	4.630155	0.7394341	0.48
14.847354	4.6391487	0.7354432	0.5
14.731036	4.654139	0.73245203	0.49
14.702884	4.6701293	0.73145586	0.59
14.689571	4.717102	0.73146313	0.59
14.693265	4.769072	0.7324703	0.6
14.696953	4.8220415	0.73247784	0.62
14.693645	4.872013	0.73348576	0.62
14.696333	4.9249825	0.7334939	0.62
14.705028	4.9789515	0.7345021	0.62
14.710874	5.006936	0.73550636	0.62
14.714565	5.059906	0.7355151	0.62
14.712258	5.110876	0.7365243	0.61
14.708949	5.1618476	0.73653376	0.6
14.712638	5.2158165	0.7375435	0.6
14.72233	5.2717853	0.7385535	0.61
14.7260275	5.324755	0.73956364	0.61
14.730875	5.3527393	0.7395688	0.62
14.7265625	5.40471	0.74057984	0.62
14.73726	5.4606786	0.7415907	0.61
14.732949	5.512649	0.7416022	0.59
14.746645	5.570617	0.74261373	0.61
14.647334	5.5856085	0.739626	0.63
14.622027	5.628584	0.73963815	0.64
14.75088	5.705542	0.7446443	0.59
14.758573	5.76251	0.7456571	0.62
14.754267	5.8144813	0.7466701	0.6
14.767964	5.8734484	0.7476835	0.6
14.77066	5.9284186	0.74869716	0.61
14.757353	5.9773912	0.74871117	0.6
14.772203	6.010373	0.7497183	0.62
14.770899	6.0643435	0.7497328	0.6
14.773592	6.120313	0.7507477	0.61
14.772289	6.1742835	0.75176275	0.7
14.756986	6.222257	0.7517779	0.44
14.75868	6.278227	0.7527938	0.35
14.760376	6.3341966	0.7538099	0.63
14.947243	6.4421387	0.76082027	0.29
15.334975	6.667017	0.77584255	0.19
15.342673	6.7279844	0.7768603	0.22
15.319367	6.775959	0.77687806	0.18
15.36207	6.8529177	0.7788971	0.22
15.350768	6.905889	0.7799155	0.18
15.348618	6.9338746	0.7799249	0.34
15.370321	7.001838	0.7819445	0.2
15.408025	7.077798	0.78396493	0.2
15.386718	7.127772	0.7839847	0.23
15.380417	7.1837425	0.78500485	0.18
15.390118	7.2477083	0.7860258	0.32
15.279806	7.2547054	0.7830436	0.17
15.349664	7.3176723	0.78605634	0.27
15.321365	7.3626494	0.7850766	0.2
15.391071	7.4565997	0.78910094	0.24
15.349768	7.496579	0.7881218	0.18
15.115439	7.44161	0.78013605	0.23
15.081139	7.483588	0.7801572	0.59
15.001829	7.503578	0.778177	0.69
14.953676	7.5085764	0.77618647	0.37
14.860365	7.520571	0.7742057	0.42
14.836062	7.5675473	0.77422816	0.3
14.828766	7.622519	0.7742514	0.5
14.844466	7.6904845	0.7762765	0.32
14.870177	7.762448	0.7783019	0.53
14.884027	7.800428	0.7793153	0.55
14.889734	7.862397	0.78034025	0.56
14.883431	7.9203677	0.781366	0.58
14.890136	7.9843354	0.7823922	0.56
14.88384	8.0413065	0.783418	0.55
14.8895445	8.105275	0.784445	0.55
14.89725	8.170243	0.78547245	0.57
14.909105	8.207224	0.7864868	0.57
14.905808	8.267195	0.7875144	0.55
14.906513	8.329164	0.78854245	0.54
14.911217	8.394133	0.78957146	0.55
14.912923	8.457101	0.7906004	0.55
14.915633	8.52007	0.7926295	0.54
14.9274845	8.5590515	0.79364556	0.55
14.924189	8.620022	0.79467535	0.54
14.931899	8.686989	0.79570603	0.56
14.929605	8.748959	0.7967366	0.55
14.9333105	8.814927	0.79776824	0.55
14.938022	8.880896	0.79879993	0.54
14.943727	8.948863	0.8008328	0.55
14.946585	8.981848	0.8008488	0.55
14.950292	9.048815	0.80288196	0.54
14.948999	9.112784	0.803915	0.54
14.958709	9.183751	0.8049496	0.55
14.958418	9.24872	0.80598354	0.55
14.951125	9.309692	0.80701727	0.54
14.956838	9.378659	0.80905265	0.54
14.976698	9.423638	0.81007206	0.54
14.978405	9.491607	0.81110823	0.54
14.975117	9.555576	0.8131437	0.53
14.98383	9.627544	0.814181	0.51
14.986541	9.696511	0.81521845	0.52
14.989252	9.76548	0.8172561	0.53
14.998109	9.805461	0.8182763	0.52
15.002826	9.875429	0.8193146	0.51
15.004535	9.945397	0.8213539	0.52
15.00925	10.016366	0.8223933	0.64
14.991955	10.07434	0.82343125	0.43
14.970666	10.128317	0.82346815	0.5
14.984384	10.206282	0.8255102	0.29
15.574369	10.644062	0.85061234	0.54
15.520073	10.6790495	0.8496477	0.32
15.5718	10.787	0.8526984	0.31
17.311916	12.072358	0.9269986	0.41
15.552227	10.919942	0.8547842	0.24
15.556948	10.995909	0.8568294	0.52
15.53966	11.057882	0.8578725	0.23
15.543519	11.097865	0.8588962	0.43
15.584245	11.201818	0.8619493	0.45
15.563962	11.260794	0.86299217	0.35
15.580682	11.348755	0.86504287	0.32
15.508385	11.370749	0.86307824	0.44
15.4991	11.439721	0.86412513	0.49
15.260898	11.301792	0.8551079	0.21
15.231613	11.353772	0.85515034	0.31
15.142305	11.362774	0.85318345	0.41
15.079009	11.389765	0.85222065	0.36
15.049724	11.441746	0.852264	0.45
15.065445	11.529708	0.85431737	0.26
15.099176	11.630664	0.8573741	0.46
15.115039	11.681642	0.8594032	0.46
15.115761	11.758611	0.86145484	0.45
15.110483	11.830581	0.8625054	0.44
15.123209	11.917544	0.86456054	0.47
15.117928	11.991515	0.86561304	0.45
15.117653	12.068484	0.86766636	0.49
15.179531	12.157443	0.87170726	0.66
8.362287	6.7510796	0.57524866	0.25
8.346987	6.7820663	0.5762743	0.23
15.145694	12.367362	0.87486607	0.37
15.144415	12.447331	0.8769233	0.43
15.150146	12.531298	0.8789812	0.43
15.151869	12.614265	0.8810402	0.45
15.174741	12.67324	0.8830745	0.42
15.171466	12.75221	0.88413286	0.45
15.175194	12.837176	0.88619345	0.43
15.175922	12.920144	0.88825387	0.43
15.175649	13.003113	0.8903151	0.43
15.179377	13.090079	0.8923781	0.53
15.387175	13.353961	0.90349644	0.4
15.404045	13.410938	0.9055327	0.53
15.41178	13.502903	0.9075988	0.39
15.404508	13.582873	0.909662	0.5
15.417244	13.680836	0.91173136	0.39
15.419975	13.7708025	0.913799	0.5
15.433712	13.870764	0.9168702	0.39
15.415439	13.942739	0.9179329	0.48
15.443314	14.012712	0.91997594	0.39
15.450053	14.106676	0.92304623	0.48
15.448787	14.195643	0.9251162	0.39
15.440516	14.278615	0.92618465	0.48
15.455258	14.382576	0.92926055	0.36
15.446992	14.465547	0.93132967	0.48
15.478871	14.541516	0.9333768	0.35
15.472607	14.627487	0.935448	0.46
15.478344	14.726451	0.93852496	0.36
15.478082	14.819418	0.9405999	0.46
15.489825	14.924381	0.9426798	0.37
15.471557	15.001355	0.94475037	0.47
15.485303	15.109317	0.9478326	0.37
15.512184	15.183289	0.9498813	0.48
15.518927	15.286252	0.95296305	0.37
15.514665	15.379221	0.95504177	0.48
15.514406	15.476189	0.9571224	0.39
15.519153	15.578154	0.9602052	0.38
15.514893	15.673121	0.9622867	0.46
15.550782	15.758089	0.9653415	0.37
15.53752	15.844063	0.9664202	0.45
15.548267	15.956024	0.9695099	0.36
15.555016	16.063988	0.9725985	0.45
15.548759	16.158957	0.9746825	0.36
15.547505	16.259924	0.9777697	0.44
15.559257	16.375887	0.9808639	0.36
15.570137	16.438864	0.982913	0.43
15.583891	16.557823	0.98600936	0.36
15.583639	16.66279	0.98910075	0.42
15.58439	16.768757	0.99119294	0.35
15.58114	16.871723	0.9942848	0.43
15.588893	16.987688	0.997383	0.41
15.586644	17.092655	0.9994769	0.34
15.613534	17.176624	1.0025377	0.42
15.618289	17.290588	1.0056366	0.41
15.605038	17.385561	1.0077282	0.41
15.614797	17.507524	1.0108323	0.41
15.619554	17.624487	1.013935	0.41
15.623311	17.741451	1.0170386	0.33
15.594053	17.820433	1.0191255	0.42
15.536902	17.811443	1.0171477	0.41
15.440606	17.815458	1.0152025	0.42
15.440363	17.929424	1.0183069	0.3
15.416109	18.015404	1.0203987	0.48
15.416869	18.131369	1.0235051	0.38
15.425635	18.257332	1.0266166	0.47
15.47254	18.372292	1.0306972	0.3
15.454292	18.468266	1.0327964	0.48
15.479067	18.617218	1.0379214	0.38
15.477831	18.735186	1.0410324	0.44
15.486599	18.867146	1.0451512	0.3
15.427329	18.916143	1.045231	0.46
15.398079	19.001125	1.046328	0.45
15.441988	19.117085	1.0504127	0.39
15.45076	19.252047	1.0545356	0.3
15.467539	19.397005	1.0586638	0.57
15.438289	19.486986	1.0607669	0.32
15.787278	20.054766	1.0831064	0.17
15.825077	20.232712	1.0892553	0.0
15.699771	20.203743	1.0853018	0.0
15.792266	20.657606	1.0996866	0.36
15.743012	20.727598	1.1007847	0.41
15.635719	20.721622	1.0988444	0.45
15.568451	20.76962	1.0989329	0.35
15.515194	20.834616	1.1000298	0.48
15.541102	20.937586	1.1031153	0.38
15.549889	21.087545	1.107258	0.32
15.570684	21.255499	1.1124114	0.43
15.590481	21.424454	1.1175668	0.38
15.635298	21.628393	1.1247417	0.38
15.639088	21.776356	1.1288873	0.36
15.672004	21.89532	1.1329854	0.37
15.679798	22.05228	1.137138	0.37
15.690593	22.216238	1.1422961	0.37
15.692385	22.367203	1.1464473	0.36
15.690175	22.514168	1.1505977	0.39
15.706981	22.690125	1.1557653	0.26
15.64973	22.76112	1.1568754	0.58
10.79488	15.782876	0.8659886	0.25
10.740592	15.811882	0.86505353	0.23
15.708266	23.234999	1.1713209	0.55
15.655024	23.313992	1.1734381	0.14
16.077164	24.103712	1.2039646	0.0
15.9498625	24.077747	1.2010249	0.1
16.061663	24.495628	1.215381	0.46
15.280819	23.47105	1.1708571	0.25
15.182538	23.48207	1.1699369	0.38
15.040219	23.42412	1.1649759	0.4
14.973967	23.483124	1.1660842	0.16
14.201099	22.432549	1.1215284	0.33
14.205001	22.51753	1.1236147	0.39
14.087699	22.487568	1.1206666	0.3
13.986408	22.484594	1.1187357	0.28
14.034252	22.719534	1.1269494	0.33
13.922953	22.700565	1.1250097	0.22
13.684537	22.47168	1.1139395	0.35
13.595257	22.4847	1.1130184	0.4
13.60817	22.585676	1.1161165	0.39
13.516887	22.5967	1.1141951	0.27
13.474652	22.686693	1.1163224	0.44
13.495476	22.886648	1.122521	0.31
13.332126	22.773718	1.1165215	0.24
13.33894	22.950678	1.1227067	0.46
13.389798	23.205616	1.1309432	0.23
13.33565	23.195633	1.1299733	0.34
13.654782	23.9224	1.1565175	0.23
13.670616	24.124357	1.1637244	0.24
12.9867325	23.092754	1.121127	0.3
12.909463	23.126772	1.1212233	0.31
12.852218	23.195776	1.1223427	0.37
12.928112	23.505695	1.1326222	0.36
13.300419	24.268442	1.1621668	0.12
13.15208	24.180504	1.1571864	0.36
13.178932	24.411453	1.1644189	0.31
13.198778	24.632408	1.1716462	0.39
13.061453	24.563463	1.167679	0.24
13.016231	24.664461	1.1698265	0.25
13.03508	24.889416	1.1770601	0.43
12.831762	24.598532	1.164901	0.21
12.612339	24.366642	1.1548203	0.0
26.325207	51.075592	2.1884167	0.0
26.241108	51.308582	2.1947477	0.0
25.95377	51.14271	2.1848001	0.0
26.454382	52.534317	2.2359478	0.0
24.058475	47.979877	2.0588238	0.0
26.088959	52.42446	2.2271307	0.0
25.76958	52.194614	2.2151406	0.0
25.570349	52.203682	2.2133198	0.0
25.3561	52.18376	2.2094793	0.0
25.4172	52.72966	2.227047	0.0
25.067778	52.425835	2.2130013	0.0
24.877542	52.24093	2.2049544	0.0
22.549503	47.75346	2.0308502	0.0
24.644295	52.599968	2.2125654	0.0
24.59126	52.91994	2.2219775	0.0
26.527937	57.54354	2.395578	0.0
24.441137	53.47392	2.2377434	0.0
24.281965	53.57097	2.238995	0.0
24.191864	53.595997	2.2381032	0.0
24.093779	53.829006	2.2444582	0.0
24.153921	54.4199	2.2640855	0.0
23.290735	52.930447	2.205138	0.0
23.042427	52.81756	2.19823	0.0
22.80313	52.72067	2.1923335	0.0
22.680004	52.891697	2.1966426	0.0
24.620956	57.64928	2.374401	0.0
24.416744	57.673363	2.3726149	0.15
19.196808	45.791042	1.9245645	0.24
19.049595	45.844097	1.9247605	0.1
18.888361	45.86216	1.9229292	0.09
18.770193	45.986195	1.9251823	0.0
18.611963	46.01326	1.9243599	0.05
18.549875	46.06728	1.9254804	0.0
20.970877	52.523457	2.1637826	0.11
18.179325	45.98245	1.9187256	0.09
18.093212	46.188457	1.9240475	0.0
18.012114	46.409466	1.9303828	0.1
16.3523	42.550648	1.7854118	0.27
16.304224	42.62766	1.7875476	0.2
16.205067	42.770687	1.7908094	0.18
16.107914	42.920708	1.7950783	0.22
15.990727	43.019753	1.7973064	0.18
15.8875675	43.15678	1.8005667	0.24
15.7844095	43.296814	1.803831	0.17
15.692273	43.466835	1.8081206	0.33
15.648211	43.560844	1.8112744	0.0
15.577117	43.79485	1.8176203	0.0
15.384794	43.68895	1.8126812	0.13
15.365807	44.07492	1.825158	0.28
15.243622	44.170963	1.8273914	0.27
15.09238	44.185036	1.8255564	0.18
14.999255	44.36906	1.830867	0.2
14.903093	44.31311	1.8288951	0.31
14.7438345	44.30119	1.8260382	0.0
14.702822	44.645172	1.8374895	0.0
14.592669	44.785213	1.8407664	0.0
14.328187	44.44837	1.8276273	0.13
14.178948	44.467445	1.8267995	0.21
14.033717	44.492516	1.8259753	0.19
13.485551	43.003925	1.771742	0.12
13.331285	42.987007	1.7688771	0.14
13.264217	43.249016	1.7772596	0.33
13.108952	43.229095	1.7753931	0.2
12.965712	43.246162	1.7745594	0.13
12.904666	43.538166	1.7839733	0.15
13.027067	44.458023	1.8159564	0.12
12.588064	43.220356	1.7709147	0.13
12.465874	43.308414	1.7721466	0.16
12.325641	43.334484	1.7723227	0.0
12.206461	43.43654	1.7745693	0.0
12.479432	45.488216	1.8457677	0.32
12.339221	45.537285	1.8469738	0.16
12.2520685	45.498333	1.8450179	0.14
12.095815	45.489418	1.8431711	0.17
11.941565	45.488503	1.8423322	0.22
11.791324	45.49758	1.8415018	0.18
11.643087	45.514664	1.8406795	0.13
11.543993	45.7257	1.8470414	0.08
11.675471	46.548565	1.8759029	0.18
11.549311	46.66462	1.8791788	0.28
11.472301	46.98664	1.8896534	0.11
10.971011	45.568027	1.8374615	0.19
10.812743	45.54112	1.8355988	0.26
10.664506	45.557205	1.8347783	0.0
10.515264	45.563286	1.834947	0.1
13.576199	59.107536	2.3171833	0.1
13.442176	59.378593	2.3256612	0.14
13.27605	59.51068	2.3290045	0.1
13.132004	59.74775	2.3364527	0.0
10.610804	49.107975	1.9561805	0.0
10.44856	49.106068	1.9553564	0.0
9.855941	47.439533	1.894965	0.0
2.4945855	50.718292	1.9856453	0.14
2.4175117	50.77235	1.9868075	0.39
1.8255551	41.606205	1.6661029	0.25
0.9697606	27.0565	1.1560055	0.31
0.85992455	26.396612	1.1323167	0.62
0.3020516	12.628645	0.6508252	0.16
0.26173782	12.617675	0.6498592	0.59
0.24363455	12.6746855	0.6519517	0.7
0.20230627	12.651716	0.65097207	0.19
0.12362642	11.008845	0.594017	0.53
0.06847875	9.9979315	0.5578214	0.3
0.021415548	9.085005	0.525738	0.24
-0.015360484	8.522056	0.5060787	0.45
-0.04267977	8.515075	0.5061016	0.49
-0.056855783	8.497085	0.5060956	0.59
-0.09116267	7.2841616	0.4636216	0.39
-0.11571056	7.006191	0.45330265	0.3
-0.1372053	6.7702155	0.44503245	0.59
-0.15955122	6.747232	0.44402912	0.2
-0.17639582	6.083271	0.4212186	0.39
-0.19386353	5.891291	0.41399822	0.32
-0.20117472	5.6993036	0.40776637	0.46
-0.21566525	5.4693227	0.39949483	0.25
-0.23108545	5.341337	0.39535174	0.11
-0.2483905	5.3553486	0.39538842	0.29
-0.26570195	5.3623586	0.3964164	0.4
-0.28302205	5.36237	0.39643565	0.4
-0.29216763	5.3803763	0.3964684	0.35
-0.3104896	5.3913875	0.3975026	0.42
-0.32680976	5.3773994	0.39650327	0.36
-0.34412423	5.380411	0.3965264	0.41
-0.36143982	5.3824224	0.3965483	0.35
-0.37875026	5.3874345	0.396574	0.41
-0.39606285	5.390445	0.3975972	0.34
-0.40522772	5.3924513	0.39761004	0.37
-0.4225543	5.387463	0.39762327	0.42
-0.43986672	5.3904753	0.39764658	0.39
-0.45718247	5.391487	0.39766738	0.35
-0.47450188	5.3904996	0.39768574	0.43
-0.49280772	5.4055123	0.39772537	0.34
-0.5101179	5.4085245	0.3977488	0.38
-0.5172859	5.3905296	0.39773428	0.46
-0.53461814	5.3835416	0.39774516	0.38
-0.5459786	5.314553	0.3946711	0.34
-0.5623112	5.301564	0.3946733	0.34
-0.5806191	5.3155775	0.39471182	0.41
-0.59694314	5.306589	0.3947191	0.46
-0.6152631	5.314601	0.39575014	0.29
-0.63233304	5.413611	0.39889476	0.34
-0.6486624	5.400623	0.39889708	0.41
-0.66498053	5.392636	0.39790574	0.35
-0.6842873	5.409649	0.39894947	0.42
-0.70160174	5.409662	0.39896944	0.36
-0.7199344	5.4096756	0.39899063	0.37
-0.7372456	5.410689	0.3990119	0.42
-0.74539614	5.4096947	0.39902008	0.35
-0.76372826	5.4097085	0.39904132	0.43
-0.7820357	5.4177213	0.4000727	0.35
-0.8003425	5.4257355	0.4001041	0.38
-0.81567425	5.4077477	0.39909914	0.42
-0.83399236	5.411761	0.40012553	0.35
-0.8522909	5.421775	0.40015957	0.38
-0.8614527	5.422782	0.40017152	0.42
-0.87975925	5.4297967	0.4002018	0.36
-0.9000771	5.4438114	0.4012434	0.39
-0.9153987	5.429825	0.40024355	0.38
-0.93372315	5.4308376	0.40126634	0.37
-0.95003664	5.424852	0.40027785	0.39
-0.9683463	5.4298654	0.40130576	0.37
-0.9795139	5.4388742	0.40133035	0.38
-0.99583757	5.4298873	0.40133813	0.38
-1.0141422	5.4359016	0.40136737	0.37
-1.0314618	5.4329157	0.401384	0.38
-1.0487816	5.4299297	0.40140066	0.38
-1.0660974	5.4279437	0.4014186	0.38
-1.0782511	5.4439526	0.40245333	0.44
-1.0945598	5.438966	0.40246633	0.36
-1.1138823	5.4439816	0.40249562	0.37
-1.1321858	5.4489965	0.40252373	0.39
-1.1495204	5.442011	0.40253544	0.39
-1.1688323	5.449027	0.40256736	0.38
-1.1891475	5.459043	0.40360433	0.38
-1.198287	5.4640512	0.4036216	0.4
-1.2126193	5.4450626	0.4036145	0.38
-1.2319416	5.449079	0.40364268	0.38
-1.2522495	5.4600964	0.403681	0.37
-1.2665799	5.442108	0.4036752	0.43
-1.2898701	5.4681273	0.4047363	0.3
-1.3081938	5.467143	0.40475702	0.47
-1.314375	5.4511495	0.403744	0.36
-1.333688	5.456165	0.4047736	0.39
-1.3519971	5.458181	0.40479815	0.37
-1.370325	5.4561963	0.40481767	0.41
-1.3886425	5.4562125	0.40483972	0.36
-1.4079376	5.4642286	0.4058732	0.38
-1.4242692	5.454244	0.40488014	0.37
-1.435412	5.464253	0.40590638	0.4
-1.4537379	5.462269	0.40592596	0.38
-1.4720533	5.462285	0.4059481	0.39
-1.4893714	5.4583006	0.40596396	0.37
-1.5126841	5.4753203	0.40701398	0.39
-1.5280194	5.461335	0.40601462	0.39
-1.5473177	5.4673514	0.40704575	0.38
-1.5584716	5.474362	0.40706828	0.38
-1.5757878	5.4703774	0.4070842	0.41
-1.5961069	5.4753957	0.4071153	0.37
-1.6154181	5.4784126	0.40814263	0.39
-1.6327561	5.47043	0.4071535	0.38
-1.6530498	5.479447	0.40818977	0.38
-1.6662112	5.4904594	0.40821993	0.39
-1.6765528	5.4604683	0.40819404	0.39
-1.7028496	5.486492	0.40925956	0.39
-1.7221569	5.48951	0.409287	0.4
-1.7394756	5.4845266	0.40930176	0.39
-1.7577999	5.4815435	0.40932032	0.41
-1.7781221	5.484563	0.40934905	0.4
-1.787269	5.4855714	0.40936154	0.39
-1.809587	5.494591	0.41040045	0.39
-1.828908	5.49461	0.41042417	0.39
-1.8452202	5.487625	0.41043517	0.38
-1.8665309	5.494646	0.41047034	0.38
-1.883866	5.486663	0.41048133	0.39
-1.9001907	5.4776783	0.41048983	0.4
-1.9133266	5.4906898	0.41152275	0.41
-1.9356377	5.4997115	0.4115618	0.38
-1.9519742	5.488727	0.41156772	0.41
-1.974276	5.498748	0.41260806	0.33
-1.9945948	5.5007677	0.41263568	0.42
-2.0099277	5.487783	0.41263783	0.41
-2.03523	5.5048084	0.412691	0.41
-2.0433948	5.4998164	0.4126946	0.41
-2.0607145	5.4938335	0.41270825	0.41
-2.0830157	5.502854	0.4137474	0.33
-2.1003482	5.4948716	0.4137585	0.43
-2.121665	5.4988933	0.41379002	0.41
-2.1419847	5.4999137	0.41381645	0.41
-2.1652834	5.510936	0.4148595	0.41
-2.1754456	5.5109463	0.4148721	0.35
-2.1927764	5.5029635	0.41488323	0.43
-2.2130864	5.5049844	0.41491097	0.41
-2.2313974	5.502002	0.41592976	0.41
-2.2597072	5.522031	0.41599077	0.35
-2.2780304	5.5170484	0.41700703	0.43
-2.2953525	5.5100665	0.41701946	0.41
-2.3124952	5.528084	0.41706407	0.36
-2.3258317	5.510098	0.4170573	0.44
-2.3511271	5.5241227	0.41810685	0.36
-2.3704574	5.520143	0.4181257	0.45
-2.3947635	5.5301685	0.4181689	0.36
-2.4110818	5.521186	0.41817752	0.44
-2.4363854	5.5332108	0.4192246	0.37
-2.4475427	5.5352225	0.41924107	0.46
-2.4628744	5.5222387	0.41924325	0.37
-2.4861887	5.5282636	0.41928008	0.45
-2.5104935	5.5372887	0.42032203	0.37
-2.5268176	5.5273056	0.42032936	0.43
-2.5491352	5.53033	0.42036107	0.35
-2.5602894	5.5323405	0.42137754	0.42
-2.5836055	5.5373654	0.42141312	0.35
-2.6069276	5.5413904	0.4214474	0.44
-2.6282406	5.5424123	0.4224753	0.37
-2.6455548	5.535431	0.42248777	0.45
-2.6748543	5.5534616	0.42354777	0.3
-2.689201	5.536479	0.42254353	0.48
-2.7013586	5.5394907	0.4235626	0.38
-2.726657	5.5495186	0.42360723	0.46
-2.7489793	5.550542	0.4246364	0.38
-2.7702944	5.5505657	0.424663	0.38
-2.7906177	5.547588	0.4246845	0.39
-2.8179226	5.5596166	0.42573425	0.39
-2.838244	5.5566397	0.4257557	0.4
-2.8503973	5.5596533	0.4257748	0.39
-2.871715	5.558676	0.42680016	0.39
-2.8910363	5.553697	0.42681777	0.45
-2.9113553	5.5507207	0.42683923	0.37
-2.935674	5.5547476	0.42687485	0.38
-2.9519994	5.543767	0.42688084	0.45
-2.9892945	5.5728054	0.42896542	0.33
-2.9964461	5.5668135	0.4289665	0.5
-3.0227635	5.5738435	0.42900857	0.33
-3.0390952	5.5618625	0.42901325	0.51
-3.066398	5.5718923	0.4300605	0.32
-3.0837266	5.5619125	0.43006906	0.5
-3.1150234	5.5789466	0.4311305	0.32
-3.1283624	5.5609627	0.43112352	0.51
-3.146506	5.573983	0.43116328	0.32
-3.1638417	5.5630035	0.4311705	0.48
-3.1931462	5.575036	0.4322229	0.32
-3.2124655	5.569059	0.43223917	0.5
-3.2427716	5.5820923	0.43329415	0.32
-3.2620976	5.575115	0.43330908	0.5
-3.2904072	5.5841475	0.43435633	0.34
-3.3115387	5.6021695	0.43540648	0.64
-3.602353	6.076469	0.4543951	0.34
-3.6296601	6.0805	0.45543477	0.31
-3.6988893	6.1575756	0.45862323	0.43
-3.7042544	6.120585	0.45758137	0.23
-3.7135968	6.092598	0.45755634	0.35
-3.728933	6.074619	0.456552	0.28
-3.7650523	6.1136575	0.45864883	0.27
-3.7883682	6.109686	0.45867297	0.46
-3.8206673	6.1207237	0.45972812	0.32
-3.8449924	6.1167517	0.4607535	0.21
-3.8723035	6.1187854	0.46079051	0.41
-3.8926296	6.108811	0.46080294	0.32
-3.915958	6.10284	0.46082437	0.39
-3.9381032	6.1168647	0.46187076	0.29
-3.9584277	6.1068907	0.46188313	0.32
-3.9827397	6.1039195	0.46290973	0.3
-4.012059	6.1069555	0.46295056	0.41
-4.053355	6.1290026	0.4650316	0.32
-4.091647	6.1470475	0.46610358	0.36
-4.099999	6.1170616	0.46507433	0.29
-4.1211405	6.1290855	0.46611682	0.32
-4.1434746	6.1201143	0.46613294	0.3
-4.158797	6.1031346	0.46612963	0.42
-4.194106	6.114177	0.46718854	0.25
-4.2184353	6.108208	0.4672111	0.33
-4.2597313	6.1282578	0.46828946	0.44
-4.2918596	6.155293	0.47036567	0.24
-4.3002043	6.1263075	0.46933758	0.38
-4.3275194	6.125343	0.46937048	0.32
-4.3358746	6.0953555	0.469341	0.36
-4.3961344	6.1424255	0.47147912	0.3
-4.360556	6.049392	0.46831053	0.56
-4.256088	5.858284	0.4609249	0.2
-4.250277	5.830281	0.4598802	0.13
-4.2586317	5.802295	0.4588531	0.09
-4.263991	5.770306	0.45781684	0.11
-4.2823234	5.757331	0.45782217	0.33
-4.2946625	5.7363486	0.4578093	0.47
-4.299015	5.7043586	0.4567717	0.39
-4.309362	5.6803737	0.4567522	0.41
-4.306549	5.657374	0.45571774	0.36
-4.3288646	5.6514034	0.4557373	0.47
-4.364175	5.6614466	0.4567945	0.38
-4.378512	5.6434665	0.45678794	0.48
-4.422804	5.6655197	0.45887244	0.38
-4.4411373	5.6525445	0.45887753	0.47
-4.4704494	5.654583	0.45891643	0.35
-4.4846087	5.6546016	0.45893392	0.46
-4.523913	5.6686487	0.4610014	0.38
-4.541241	5.654673	0.4610038	0.48
-4.587531	5.6777306	0.4620921	0.37
-4.607862	5.6667585	0.46210226	0.48
-4.6391864	5.668798	0.46314356	0.38
-4.663511	5.662831	0.46316534	0.48
-4.6946435	5.6838675	0.46523225	0.38
-4.7059817	5.661886	0.4642163	0.48
-4.7532754	5.683944	0.46630442	0.39
-4.774592	5.6749735	0.46631837	0.49
-4.8109107	5.6820197	0.46737254	0.38
-4.8332458	5.672051	0.4673863	0.5
-4.8675485	5.6780953	0.4684366	0.37
-4.8777146	5.6721096	0.46844086	0.51
-4.923012	5.690167	0.46952108	0.37
-4.952326	5.689205	0.47055563	0.5
-4.98464	5.6912475	0.47159797	0.4
-5.011971	5.686285	0.47162458	0.51
-5.0412803	5.685323	0.47265905	0.4
-5.0614367	5.69035	0.47269058	0.51
-5.1097383	5.70941	0.47477573	0.39
-5.131062	5.6984415	0.47478667	0.5
-5.166366	5.703487	0.47583666	0.38
-5.1926985	5.696524	0.47585914	0.51
-5.228009	5.700571	0.47690773	0.39
-5.2673163	5.7086225	0.47796667	0.42
-5.286474	5.711647	0.47899416	0.51
-5.3297777	5.7237034	0.4800635	0.39
-5.3481145	5.707731	0.48006368	0.51
-5.395411	5.723791	0.48214334	0.4
-5.4297194	5.7258368	0.4831878	0.41
-5.461048	5.722881	0.48322168	0.42
-5.5023594	5.730936	0.48428297	0.41
-5.5275064	5.7399683	0.48532596	0.41
-5.55683	5.7350082	0.4863546	0.41
-5.590141	5.735055	0.48639494	0.42
-5.6154747	5.7250905	0.48741168	0.41
-5.658784	5.734148	0.48847663	0.43
-5.7000823	5.7422037	0.48953772	0.41
-5.729408	5.736244	0.49056476	0.44
-5.753557	5.743277	0.49060372	0.43
-5.785878	5.740322	0.49163854	0.42
-5.8211937	5.7403703	0.49268112	0.43
-5.856518	5.739419	0.4937223	0.62
-6.424155	6.277098	0.5211599	0.24
-6.42352	6.237106	0.5201031	0.4
-6.471833	6.245172	0.52117276	0.33
-6.4850025	6.2381907	0.5221789	0.47
-6.575244	6.2893066	0.52535933	0.27
-6.5826073	6.256325	0.5243219	0.29
-6.63091	6.2643895	0.52639145	0.45
-6.688206	6.280468	0.527483	0.38
-6.730522	6.2815275	0.52853537	0.32
-6.75186	6.26256	0.5295342	0.31
-6.529316	6.0302973	0.5179394	0.35
-6.542671	6.0043235	0.5169186	0.39
-6.575991	5.998371	0.51794994	0.4
-6.639284	6.019456	0.5200554	0.51
-7.082115	6.393998	0.54111594	0.21
-7.0275416	6.303942	0.536923	0.31
-7.034909	6.2699594	0.53688353	0.57
-6.916229	6.1418204	0.53055966	0.18
-6.783748	5.9826684	0.5231751	0.33
-6.8040853	5.9637017	0.5231722	0.08
-6.8264284	5.945738	0.523173	0.11
-6.8287954	5.90975	0.5221243	0.34
-6.860128	5.8997965	0.52314705	0.48
-6.8573117	5.8787985	0.52211356	0.47
-6.8696585	5.8528214	0.5220908	0.5
-6.8660245	5.8128257	0.52102894	0.48
-6.910344	5.813889	0.5220827	0.45
-6.951659	5.8129487	0.52313	0.46
-6.9899898	5.808005	0.52416795	0.45
-7.0432887	5.817078	0.52624375	0.45
-7.0844293	5.8331347	0.5273153	0.46
-7.122743	5.8291907	0.5283546	0.45
-7.1650743	5.8262525	0.5294	0.45
-7.2113924	5.8273196	0.53045577	0.45
-7.2586956	5.8303876	0.53151566	0.46
-7.298028	5.824446	0.532553	0.45
-7.3593245	5.8375316	0.5346437	0.45
-7.3984666	5.8505855	0.53570855	0.45
-7.4447813	5.8506513	0.53776264	0.46
-7.479111	5.8407054	0.5377881	0.45
-7.5384116	5.8507886	0.53987193	0.45
-7.5847297	5.849857	0.5409245	0.46
-7.6370454	5.852932	0.5429898	0.44
-7.687365	5.854006	0.5440498	0.46
-7.7324934	5.871066	0.5461274	0.38
-7.771825	5.8631277	0.5461613	0.48
-7.8411136	5.879224	0.5492653	0.37
-7.867454	5.861268	0.54926926	0.48
-7.940752	5.8783717	0.5513794	0.39
-7.9800835	5.869432	0.5524115	0.49
-8.038386	5.8755155	0.5544878	0.38
-8.073535	5.8825655	0.5555389	0.48
-8.132849	5.8876514	0.55761474	0.39
-8.177174	5.8817186	0.55865693	0.51
-8.24247	5.8918123	0.56074715	0.38
-8.299782	5.894898	0.5618176	0.51
-8.346112	5.8889685	0.56286186	0.38
-8.396433	5.8860426	0.56491524	0.59
-8.972051	6.279787	0.5891654	0.39
-9.028371	6.2778707	0.5912272	0.39
-9.080687	6.2739506	0.5922813	0.41
-9.16298	6.290068	0.5953998	0.41
-9.210308	6.2811418	0.59644055	0.4
-9.301596	6.3022723	0.5995768	0.38
-9.340744	6.308329	0.60063064	0.33
-9.402057	6.3084207	0.60270077	0.49
-9.447392	6.296493	0.6037345	0.35
-9.354853	6.1913867	0.5984699	0.24
-9.359223	6.1524057	0.59741575	0.52
-9.402558	6.139475	0.59844524	0.59
-9.411919	6.1044984	0.5984026	0.46
-9.408115	6.0805016	0.59736174	0.47
-9.412479	6.0425186	0.5973087	0.46
-9.41985	6.005542	0.5962605	0.47
-9.422215	5.966556	0.5962034	0.47
-9.471551	5.9566345	0.5972438	0.51
-9.537868	5.957734	0.5993202	0.39
-9.591189	5.950818	0.60036945	0.49
-9.676302	5.9839363	0.6035162	0.39
-9.734625	5.9790254	0.60557413	0.49
-9.805934	5.9821334	0.6076589	0.38
-9.869257	5.9792295	0.6097254	0.48
-9.951566	5.9873533	0.6118302	0.39
-10.014881	5.98445	0.6138965	0.5
-10.105175	5.997583	0.61701775	0.38
-10.159321	6.0086637	0.6180955	0.48
-10.236629	6.0127783	0.6211881	0.38
-10.298954	6.006877	0.62224835	0.49
-10.375268	6.0089917	0.6253366	0.38
-10.443579	6.0070963	0.62740964	0.48
-10.545875	6.023248	0.63054854	0.39
-10.608206	6.0153456	0.6326053	0.49
-10.682333	6.0364532	0.6347207	0.37
-10.756648	6.0355678	0.6368016	0.5
-10.84596	6.0417023	0.6399101	0.38
-10.912278	6.035806	0.6419741	0.64
-11.656052	6.408821	0.67138624	0.32
-11.764355	6.4209847	0.67452514	0.38
-11.830492	6.4340825	0.67661893	0.37
-11.918804	6.4352174	0.67971814	0.45
-12.017108	6.441367	0.6828363	0.31
-11.907577	6.334236	0.67754513	0.26
-11.928945	6.2982817	0.6775113	0.54
-11.970294	6.2733545	0.67851675	0.47
-11.96069	6.2203584	0.67742133	0.48
-11.962875	6.198369	0.6773884	0.48
-11.947278	6.1423664	0.67528135	0.62
-11.974644	6.1094217	0.67525816	0.39
-12.06795	6.111565	0.67836344	0.48
-12.180251	6.121734	0.6825023	0.36
-12.25358	6.111852	0.68456614	0.46
-12.347895	6.111998	0.6876689	0.43
-12.450013	6.139148	0.69082403	0.35
-12.539329	6.1362877	0.6939163	0.46
-12.6526375	6.143462	0.6970509	0.43
-12.755948	6.1456203	0.7011664	0.43
-12.878243	6.156809	0.7043171	0.35
-12.962574	6.1479425	0.7073937	0.52
-13.083676	6.182119	0.7115806	0.34
-13.177999	6.177268	0.7146745	0.51
-13.32029	6.1944847	0.7188562	0.32
-13.406612	6.185622	0.72193456	0.49
-13.54491	6.1988344	0.72610515	0.32
-13.64623	6.1949944	0.72920775	0.49
-13.772531	6.202189	0.7333553	0.32
-13.873658	6.2223387	0.73749715	0.48
-14.022953	6.237569	0.7416825	0.31
-14.13227	6.23474	0.7457949	0.48
-14.261575	6.2399406	0.7499419	0.38
-14.38688	6.243136	0.75408113	0.39
-14.521189	6.2483454	0.75823325	0.48
-14.656495	6.2535567	0.76238626	0.37
-14.706657	6.2486367	0.7644314	0.35
-14.695063	6.1896415	0.7633199	0.66
-30.06038	12.65126	1.3535461	0.26
-30.058851	12.540305	1.3523605	0.29
-30.291172	12.52668	1.359587	0.32
-30.409567	12.464895	1.3626109	0.33
-30.480993	12.383045	1.3635505	0.32
-30.470232	12.324054	1.3624405	0.38
-30.277826	12.13583	1.3529196	0.31
-30.167366	11.981721	1.3475429	0.41
-30.119864	11.8547	1.3442785	0.29
-30.131329	11.749765	1.3431137	0.19
-30.037855	11.60568	1.3377708	0.41
-30.056314	11.504755	1.3366194	0.34
-30.077532	11.459809	1.3365655	0.26
-30.10099	11.360889	1.3364222	0.3
-30.18141	11.284051	1.3383763	0.38
-30.059952	11.131926	1.3319883	0.32
-30.04243	11.018949	1.3297764	0.28
-30.199808	10.970222	1.3338587	0.3
-30.258009	10.938328	1.3358651	0.31
-30.277468	10.838405	1.3347136	0.38
-30.215971	10.710363	1.3314283	0.29
-30.18146	10.59236	1.329188	0.38
-30.29087	10.524567	1.3311852	0.43
-30.244366	10.402548	1.3279247	0.28
-30.19786	10.281527	1.3256655	0.23
-30.165113	10.217504	1.3235196	0.38
-30.044647	10.072377	1.3171405	0.31
-30.133072	9.997553	1.3191017	0.38
-30.14953	9.8986225	1.3189453	0.28
-30.16899	9.801699	1.317795	0.36
-30.23842	9.719846	1.319723	0.42
-30.238892	9.615894	1.3185399	0.27
-30.225132	9.559897	1.3174264	0.4
-30.171633	9.438868	1.3141567	0.25
-30.157108	9.331895	1.3119515	0.38
-30.184565	9.236981	1.311811	0.25
-30.12206	9.115936	1.3085306	0.32
-30.11254	9.009971	1.306331	0.36
-30.292921	8.961282	1.3124297	0.28
-30.249176	8.897241	1.3102697	0.38
-30.194674	8.779208	1.3070012	0.34
-30.294098	8.705402	1.3089703	0.39
-30.175621	8.570275	1.3036046	0.24
-30.216074	8.479381	1.3044815	0.34
-30.231537	8.382451	1.3033214	0.36
-30.179031	8.26642	1.3010565	0.2
-30.292212	8.247611	1.304138	0.39
-30.29668	8.147665	1.30296	0.3
-30.292156	8.044706	1.301767	0.27
-29.996754	7.866314	1.2901387	0.32
-30.000221	7.7673664	1.2889603	0.37
-30.053669	7.6814923	1.2898564	0.4
-30.111877	7.6466017	1.2918512	0.34
-30.340254	7.6039886	1.2990043	0.39
-30.332727	7.502024	1.2978078	0.25
-30.298216	7.3930197	1.2955703	0.39
-30.321674	7.299102	1.2954192	0.25
-30.427103	7.224306	1.2983863	0.3
-30.482553	7.1374364	1.2992799	0.42
-30.449806	7.0794125	1.2971382	0.32
-30.395296	6.967376	1.2948728	0.26
-30.41376	6.8724504	1.2947128	0.42
-30.527193	6.7976685	1.2976862	0.37
-30.527662	6.6987166	1.2964997	0.27
-30.67608	6.6309886	1.3005207	0.43
-30.80451	6.558229	1.3045118	0.26
-31.221594	6.5968823	1.3190042	0.43
-31.242062	6.4999614	1.3188401	0.29
-32.649036	6.6881375	1.3686111	0.2
-34.28994	6.915672	1.4266915	0.32
-34.355415	6.816826	1.427568	0.24
-34.60582	6.7552586	1.4357005	0.51
-35.657955	6.8469095	1.4729297	0.22
-36.03208	6.860507	1.4853301	0.22
-37.1892	6.961324	1.5256815	0.0
-39.895344	7.2135653	1.6208726	0.27
-52.959724	9.415571	2.086183	0.19
-52.958313	9.244653	2.0848503	0.26
-52.919907	9.067679	2.0814679	0.19
-52.962185	8.989786	2.0823586	0.4
-52.958775	8.819864	2.0810235	0.18
-52.981354	8.652984	2.0807197	0.38
-53.00193	8.487099	2.080415	0.21
-53.00552	8.317189	2.0790849	0.0
-53.726902	8.259382	2.103688	0.0
-55.389034	8.338028	2.1614938	0.0
-57.025887	8.4945965	2.218428	0.0
-58.858	8.580514	2.2824159	0.0
-60.826103	8.673649	2.3505523	0.0
-62.81122	8.756815	2.4196851	0.0
-64.985306	8.854279	2.4960332	0.0
-67.331375	8.960018	2.577567	0.0
-69.29722	9.112122	2.6458166	0.04
-54.16267	0.1441285	2.080198	0.11
-53.41094	-0.19307491	1.9765521	0.14
-53.033966	-0.35838106	1.9643831	0.17
-53.09901	-0.52739936	1.9677895	0.0
-52.491024	-0.60337657	1.9475976	0.0
-52.419064	-0.7681758	1.9461256	0.0
-52.66011	-0.9384812	1.9543605	0.0
-51.442158	-1.0784359	1.9149432	0.09
-47.27424	-1.139649	1.7782031	0.0
-46.88928	-1.2039927	1.7657582	0.09
-46.67936	-1.3465807	1.7593564	0.21
-46.72344	-1.4955761	1.7617221	0.17
-46.793472	-1.5716524	1.7638619	0.17
-43.526646	-1.5983433	1.6571388	0.14
-39.056885	-1.55612	1.510406	0.32
-38.983006	-1.6769414	1.5078076	0.29
-39.055126	-1.8039936	1.5110824	0.32
-39.10324	-1.930008	1.5133773	0.29
-39.083366	-2.0529156	1.5127298	0.29
-38.89544	-2.105584	1.5070561	0.29
-39.034554	-2.2367435	1.5122745	0.3
-38.74169	-2.3432162	1.502848	0.25
-38.516834	-2.4517965	1.4963602	0.3
-38.461964	-2.5706491	1.4947331	0.29
-38.47009	-2.6935995	1.4960548	0.28
-38.48321	-2.8165584	1.497371	0.35
-38.55927	-2.8836498	1.499476	0.29
-38.703384	-3.0178142	1.5056933	0.26
-38.355545	-3.1122043	1.494284	0.26
-38.251686	-3.2259786	1.4916878	0.26
-32.09249	-2.8092122	1.2875855	0.15
-38.6419	-3.5054705	1.5060482	0.29
-38.637024	-3.6284015	1.5063778	0.21
-39.02704	-3.7269847	1.5192584	0.17
-39.606094	-3.9088292	1.5401742	0.12
-39.443237	-4.019512	1.5346237	0.0
-60.783405	-6.3858833	2.2460988	0.0
-59.81356	-6.474266	2.2152734	0.12
-22.317236	-2.5265288	0.96634257	0.19
-21.997715	-2.6329596	0.9569275	0.22
-22.001926	-2.7039328	0.9571067	0.43
-21.992142	-2.773883	0.95729643	0.31
-21.299477	-2.755771	0.9349183	0.16
-21.77772	-2.9234622	0.9518874	0.38
-21.433998	-2.9468966	0.9402784	0.29
-21.48421	-3.0239406	0.9424268	0.33
-21.544415	-3.1019988	0.94556785	0.32
-21.445652	-3.1578119	0.9428047	0.35
-21.291903	-3.204541	0.93807083	0.36
-21.513073	-3.3068488	0.9461178	0.36
-21.520184	-3.3438432	0.9462046	0.4
-21.628378	-3.4309762	0.950321	0.29
-21.512619	-3.482765	0.9465623	0.45
-21.460852	-3.5446506	0.9457674	0.43
-21.369093	-3.5994766	0.9429926	0.36
-21.448292	-3.6825645	0.94612515	0.37
-21.486504	-3.7595885	0.9482813	0.36
-21.462618	-3.790536	0.94738126	0.36
-21.53382	-3.8736105	0.9505205	0.44
-21.838963	-4.0000424	0.96154505	0.24
-21.606241	-4.028651	0.9548369	0.41
-21.56847	-4.09256	0.954031	0.4
-20.864876	-4.0284557	0.9305389	0.23
-21.459942	-4.214327	0.9514343	0.41
-21.611006	-4.2785406	0.9564496	0.33
-21.80517	-4.388801	0.9635374	0.41
-21.750408	-4.4506826	0.9627409	0.31
-21.45871	-4.4622073	0.9530439	0.45
-21.820826	-4.6097207	0.96606356	0.19
-21.214226	-4.552768	0.9464947	0.28
-21.391396	-4.662001	0.95359415	0.43
-21.333525	-4.684898	0.951704	0.29
-21.205786	-4.7276716	0.94792736	0.54
-21.541903	-4.874144	0.95996743	0.2
-21.188232	-4.864579	0.9482746	0.32
-21.044506	-4.903328	0.944502	0.22
-21.015736	-4.966253	0.94368005	0.57
-22.251434	-5.2930875	0.9873148	0.22
-20.835133	-5.0289316	0.9389982	0.27
-20.803371	-5.0918517	0.9381781	0.43
-20.892563	-5.1839514	0.94231516	0.26
-20.74484	-5.217698	0.9375321	0.55
-21.06395	-5.3681407	0.9495947	0.31
-20.731297	-5.3546114	0.93886954	0.37
-20.810379	-5.409713	0.941927	0.31
-21.182468	-5.578231	0.9559827	0.37
-20.766848	-5.539581	0.9422735	0.39
-20.717093	-5.597473	0.9414553	0.38
-21.174143	-5.792119	0.9574936	0.42
-21.034418	-5.8258777	0.9537005	0.3
-20.54084	-5.761115	0.9369997	0.45
-20.880816	-5.8906016	0.94899184	0.2
-20.83706	-5.9505014	0.94917125	0.35
-20.922253	-6.046595	0.95231706	0.35
-20.873497	-6.10449	0.9514956	0.31
-20.898712	-6.1834927	0.9536556	0.54
-20.959911	-6.2735486	0.9568082	0.3
-21.003119	-6.3595786	0.95896745	0.36
-20.957249	-6.3814945	0.9580592	0.34
-21.059431	-6.485611	0.9622063	0.37
-21.02267	-6.5475245	0.96138126	0.38
-20.92694	-6.591349	0.95956737	0.36
-20.817215	-6.6301575	0.9557541	0.36
-21.06133	-6.780478	0.9658781	0.26
-20.95749	-6.7843094	0.9629795	0.45
-21.265575	-6.9577255	0.97409844	0.4
-21.517683	-7.115057	0.98423046	0.3
-21.494915	-7.182989	0.9844042	0.41
-21.611084	-7.298123	0.98956084	0.22
-21.452383	-7.3208585	0.9847523	0.35
-21.35965	-7.364689	0.98293245	0.54
-21.459711	-7.4368186	0.9860059	0.2
-21.991674	-7.697552	1.0061213	0.34
-22.388697	-7.915089	1.0212584	0.45
-22.24299	-7.943842	1.0174501	0.29
-21.273699	-7.676411	0.98370314	0.37
-21.478817	-7.8266726	0.99185735	0.27
-21.282143	-7.832355	0.98604107	0.12
-21.194304	-7.8392096	0.98413247	0.3
-21.172539	-7.907145	0.9843011	0.38
-21.267712	-8.019247	0.98846525	0.42
-21.152998	-8.053048	0.9856385	0.28
-21.32213	-8.194256	0.9928019	0.29
-21.107473	-8.189915	0.98597693	0.4
-23.950146	-9.36893	1.0901095	0.17
-20.395199	-8.027851	0.96123415	0.5
-20.325466	-8.0747175	0.9603954	0.3
-23.982656	-9.600879	1.0945859	0.53
-21.650179	-8.754531	1.0107392	0.21
-20.418098	-8.336751	0.9668829	0.33
-20.39034	-8.400678	0.9670439	0.2
-20.286633	-8.434498	0.96420395	0.45
-20.308733	-8.480515	0.96528393	0.21
-20.283978	-8.546447	0.9654457	0.56
-21.731354	-9.230453	1.0196924	0.25
-20.429348	-8.7595825	0.97377837	0.34
-20.442566	-8.841569	0.9749415	0.33
-20.394825	-8.898469	0.9741018	0.24
-20.319984	-8.904347	0.97217625	0.33
-20.296227	-8.970282	0.9723352	0.55
-20.277466	-9.039221	0.97349596	0.21
-20.512548	-9.220518	0.9826835	0.41
-8.483185	-3.901689	0.5374085	0.23
-8.403526	-3.8995662	0.5344679	0.24
-8.349841	-3.9074776	0.53352684	0.37
-8.4059515	-3.9495502	0.5355681	0.34
-8.383246	-3.9715073	0.5346309	0.38
-8.381533	-4.0034914	0.5356973	0.41
-20.47705	-9.71625	0.9897458	0.39
-22.035255	-10.533374	1.0501779	0.14
-20.416544	-9.8461	0.99006253	0.55
-20.351814	-9.894977	0.9892149	0.21
-20.912556	-10.205732	1.0114045	0.39
-20.926771	-10.29472	1.0125757	0.44
-21.91233	-10.861041	1.0519497	0.16
-24.077068	-12.0179825	1.1355937	0.33
-21.797846	-10.976812	1.0502768	0.16
-24.094475	-12.216927	1.1389853	0.57
-24.079697	-12.305866	1.1401775	0.3
-24.111776	-12.36989	1.142282	0.2
-24.093	-12.456823	1.1434728	0.48
-20.615675	-10.757035	1.0117594	0.35
-24.129393	-12.669794	1.1478739	0.19
-20.411272	-10.816689	1.0070378	0.53
-20.528412	-10.960816	1.0122356	0.31
-20.56961	-11.066838	1.0154157	0.54
-20.834528	-11.25018	1.0265777	0.19
-20.6379	-11.229879	1.0206878	0.23
-20.486235	-11.231641	1.015807	0.46
-20.430504	-11.28553	1.0159562	0.4
-20.49668	-11.406587	1.0191451	0.51
-20.723732	-11.616858	1.0303881	0.25
-20.90271	-11.760083	1.0375351	0.28
-20.728064	-11.748812	1.0326443	0.25
-20.40254	-11.65234	1.0216988	0.31
-20.207916	-11.627045	1.0157945	0.35
-20.14419	-11.674927	1.0139352	0.48
-20.180387	-11.780942	1.0171146	0.38
-20.082691	-11.809777	1.0152427	0.27
-20.064817	-11.841737	1.0153178	0.4
-20.024078	-11.903648	1.0154674	0.43
-20.135214	-12.054763	1.0216779	0.36
-20.12345	-12.134714	1.0228403	0.41
-20.057728	-12.181593	1.021978	0.29
-19.96503	-12.212438	1.019104	0.38
-19.944273	-12.286377	1.0202602	0.36
-19.918407	-12.314325	1.0203321	0.36
-19.945612	-12.418329	1.0225109	0.4
-20.070732	-12.58246	1.0297337	0.36
-20.235819	-12.774646	1.037981	0.3
-20.203072	-12.843569	1.0381346	0.48
-20.222277	-12.94456	1.0413117	0.4
-20.369267	-13.083737	1.0474708	0.3
-20.26558	-13.108565	1.04559	0.27
-20.315756	-13.2305975	1.0497842	0.45
-20.26203	-13.288493	1.0489299	0.41
-20.35317	-13.43858	1.0541474	0.21
-20.260475	-13.470425	1.0522705	0.49
-20.420557	-13.668597	1.0615294	0.18
-13.124087	-8.866067	0.7615951	0.3
-13.043414	-8.871941	0.75966007	0.44
-12.967743	-8.881821	0.75772876	0.43
-12.894065	-8.891705	0.75579584	0.44
-12.820392	-8.901588	0.7538626	0.45
-12.741721	-8.907465	0.7519251	0.46
-12.659058	-8.910337	0.7499845	0.47
-12.590249	-8.892238	0.74799657	0.46
-12.532564	-8.912144	0.74607015	0.48
-12.450899	-8.914018	0.74412644	0.49
-12.37623	-8.920901	0.74218684	0.47
-12.295567	-8.922778	0.74024194	0.48
-12.222895	-8.929665	0.73830056	0.48
-12.146229	-8.933546	0.73635614	0.48
-12.098406	-8.928474	0.7353773	0.5
-12.026736	-8.935363	0.7334347	0.49
-11.948072	-8.936243	0.7314855	0.51
-11.873407	-8.940128	0.7295388	0.49
-11.806739	-8.950025	0.7275976	0.49
-11.736066	-8.954917	0.7256497	0.52
-11.674393	-8.967817	0.7247102	0.51
-11.6175785	-8.953736	0.72272015	0.49
-11.546907	-8.957628	0.7207698	0.51
-11.482242	-8.967526	0.7198262	0.52
-11.411575	-8.971418	0.7178755	0.52
-11.339908	-8.97331	0.7159215	0.52
-11.282229	-8.986218	0.7149782	0.52
-11.232411	-8.976148	0.7129902	0.52
-11.164746	-8.981043	0.7120385	0.56
-11.098078	-8.985942	0.710086	0.54
-11.026418	-8.986835	0.7081292	0.54
-10.972739	-9.001748	0.70718586	0.62
-10.95902	-9.048715	0.7072743	0.6
-10.959284	-9.106696	0.7093735	0.62
-10.969404	-9.1437	0.7104309	0.71
-10.945693	-9.182652	0.71051085	0.43
-10.904269	-9.266565	0.7116768	0.48
-10.887551	-9.311527	0.7117623	0.3
-10.851857	-9.341465	0.71183264	0.42
-10.742237	-9.307312	0.70783526	0.4
-10.644473	-9.253181	0.70479757	0.34
-10.584805	-9.261091	0.70284325	0.35
-10.52114	-9.264995	0.7018842	0.38
-10.46247	-9.272906	0.699929	0.33
-10.4067955	-9.282821	0.69897515	0.3
-10.3381405	-9.28172	0.6970097	0.3
-10.294318	-9.271657	0.6960161	0.42
-10.22966	-9.2735615	0.69405305	0.32
-10.176982	-9.284481	0.6930986	0.33
-10.130303	-9.301406	0.6931507	0.18
-9.804938	-9.065993	0.67892957	0.57
-9.736286	-9.060894	0.6769561	0.58
-9.683615	-9.069815	0.6759973	0.54
-9.635801	-9.053749	0.673995	0.52
-9.571142	-9.050654	0.6730223	0.52
-9.5224695	-9.06258	0.67206585	0.54
-9.480786	-9.080514	0.67111546	0.54
-9.416135	-9.077419	0.67014205	0.54
-9.354474	-9.075331	0.66816854	0.53
-9.305801	-9.086257	0.66720957	0.54
-9.255996	-9.067189	0.6652027	0.54
-9.213317	-9.083123	0.66524863	0.54
-9.160649	-9.089044	0.664283	0.53
-9.098993	-9.085956	0.66230685	0.53
-9.047324	-9.09188	0.6613403	0.53
-8.9946575	-9.096802	0.66037244	0.54
-8.937997	-9.09772	0.65839976	0.53
-8.912165	-9.100681	0.6584162	0.53
-8.855508	-9.101601	0.6564432	0.54
-8.794853	-9.097513	0.6554638	0.55
-8.744184	-9.102439	0.6544941	0.55
-8.698509	-9.1123705	0.65352976	0.54
-8.642854	-9.11329	0.6525555	0.55
-8.595186	-9.12122	0.65158856	0.55
-8.566354	-9.11918	0.65059775	0.55
-8.505702	-9.113094	0.64861405	0.54
-8.457034	-9.119024	0.64764386	0.56
-8.410364	-9.126956	0.64667577	0.56
-8.352706	-9.121874	0.6456918	0.56
-8.313033	-9.1378145	0.6447329	0.57
-8.2802105	-9.130768	0.64473534	0.53
-8.221557	-9.124686	0.64274967	0.55
-8.173892	-9.130617	0.641778	0.57
-8.127223	-9.13655	0.6408057	0.55
-8.075564	-9.137477	0.63982743	0.57
-8.032892	-9.147415	0.63885933	0.54
-7.987225	-9.154349	0.63788754	0.57
-7.9464145	-9.137295	0.6368771	0.57
-7.9017453	-9.14423	0.6359047	0.58
-7.8530884	-9.148161	0.634929	0.56
-7.806421	-9.152095	0.6339524	0.57
-7.7607574	-9.15803	0.6329782	0.57
-7.721078	-9.16897	0.6330092	0.56
-7.6832657	-9.15392	0.6320002	0.57
-7.637606	-9.159855	0.6310255	0.59
-7.5859466	-9.156785	0.6290392	0.58
-7.5412793	-9.16172	0.6290623	0.6
-7.5016108	-9.173663	0.628094	0.63
-7.458941	-9.180603	0.62711906	0.66
-7.410282	-9.180535	0.6261354	0.64
-7.4014277	-9.198521	0.6261652	0.64
-7.394707	-9.248499	0.62824196	0.56
-7.3780084	-9.288468	0.62830687	0.72
-7.5120835	-9.512607	0.6375958	0.39
-7.3555803	-9.379419	0.630449	0.16
-7.3159103	-9.390361	0.6304778	0.16
-7.368105	-9.516409	0.63464737	0.3
-7.302333	-9.463329	0.6315897	0.38
-7.2546716	-9.4632635	0.6306044	0.34
-7.241966	-9.509237	0.6316758	0.41
-7.1613517	-9.466136	0.62863696	0.4
-7.160626	-9.5271225	0.6307264	0.38
-7.1039853	-9.516048	0.6287269	0.4
-7.0313625	-9.481955	0.62669826	0.33
-6.994552	-9.463908	0.6256826	0.36
-6.985835	-9.513887	0.6267577	0.38
-6.937178	-9.510822	0.6257669	0.33
-6.9164867	-9.546788	0.6258247	0.41
-6.8478594	-9.515701	0.6237985	0.32
-6.796209	-9.507632	0.6228007	0.45
-6.7405634	-9.493561	0.62079513	0.37
-6.7337146	-9.516546	0.62183	0.38
-6.6670866	-9.486463	0.619804	0.43
-6.6384025	-9.509419	0.61984426	0.32
-6.606721	-9.527374	0.6198779	0.4
-6.5291195	-9.482279	0.6168326	0.41
-6.502427	-9.50624	0.61687326	0.21
-6.2889066	-9.234003	0.6045367	0.43
-6.239261	-9.224939	0.6035354	0.64
-6.1975975	-9.2258835	0.6025464	0.64
-6.1559405	-9.227827	0.6025586	0.65
-6.1112866	-9.224769	0.6015643	0.61
-6.0746174	-9.232719	0.60058355	0.58
-6.0439405	-9.249677	0.6006141	0.57
-6.012125	-9.232637	0.59959686	0.58
-5.971461	-9.233584	0.59860665	0.57
-5.92781	-9.231528	0.59761274	0.59
-5.892143	-9.240479	0.59763247	0.58
-5.850483	-9.239425	0.5966392	0.59
-5.81881	-9.254381	0.5966662	0.59
-5.779148	-9.2563305	0.5956765	0.58
-5.753325	-9.247299	0.5946687	0.59
-5.717658	-9.255251	0.59468627	0.59
-5.6740036	-9.2501955	0.5936871	0.59
-5.6343465	-9.252145	0.59269685	0.59
-5.6026697	-9.2651005	0.5927202	0.6
-5.5630155	-9.267048	0.59272957	0.61
-5.539189	-9.260019	0.5917238	0.61
-5.499528	-9.259969	0.5907302	0.61
-5.4618683	-9.26392	0.5907416	0.61
-5.4252005	-9.267874	0.5897526	0.6
-5.3905373	-9.276827	0.5897701	0.6
-5.3558702	-9.284783	0.58878607	0.59
-5.312213	-9.275729	0.58777994	0.59
-5.2883973	-9.269699	0.58777505	0.59
-5.25173	-9.272653	0.58678406	0.6
-5.216072	-9.279606	0.5867983	0.6
-5.182401	-9.287562	0.58681345	0.6
-5.1417484	-9.284512	0.5858144	0.59
-5.106081	-9.288467	0.584824	0.6
-5.0724125	-9.296424	0.58483875	0.61
-5.0465994	-9.285393	0.5838268	0.59
-5.0129323	-9.29335	0.58384126	0.59
-4.980265	-9.303308	0.58385825	0.59
-4.942604	-9.303262	0.5828621	0.59
-4.8999505	-9.29321	0.5818528	0.61
-4.8622923	-9.293164	0.5808563	0.59
-4.844466	-9.296142	0.5808619	0.61
-4.806802	-9.294096	0.5798626	0.61
-4.7741356	-9.303054	0.57987744	0.6
-4.7384744	-9.306009	0.5798843	0.6
-4.698824	-9.301961	0.578882	0.57
-4.6641555	-9.304919	0.57788855	0.57
-4.625507	-9.302872	0.57788855	0.59
-4.602689	-9.294846	0.5768794	0.6
-4.57501	-9.3118105	0.57690376	0.6
-4.5413465	-9.317768	0.5769137	0.61
-4.50269	-9.312723	0.5759092	0.6
-4.462043	-9.304674	0.5749007	0.61
-4.4303746	-9.313635	0.5749141	0.62
-4.390724	-9.306588	0.5739066	0.56
-4.3698974	-9.299563	0.5738982	0.49
-4.345214	-9.322532	0.5739295	0.58
-4.2985806	-9.300479	0.57290214	0.54
-4.2549415	-9.284428	0.57188237	0.5
-4.2372417	-9.321404	0.57193154	0.6
-4.19859	-9.314359	0.5719232	0.6
-4.1669226	-9.322321	0.5709343	0.61
-4.1510925	-9.327302	0.5709411	0.59
-4.1124396	-9.319256	0.57093114	0.59
-4.083766	-9.333221	0.57094973	0.51
-4.09301	-9.432222	0.57407916	0.37
-4.0922656	-9.507215	0.5761771	0.41
-4.097521	-9.601211	0.5792998	0.41
-4.1175957	-9.684226	0.58240813	0.46
-4.106886	-9.744207	0.5844863	0.62
-4.07621	-9.755173	0.5835004	0.65
-4.0565157	-9.794146	0.5845509	0.46
-4.055772	-9.876136	0.5876575	0.42
-4.0121355	-9.860087	0.586636	0.41
-3.9555285	-9.812027	0.58457243	0.65
-3.9416869	-9.82101	0.58458376	0.66
-3.9459317	-9.918006	0.5877096	0.45
-4.085839	-10.345128	0.60326666	0.38
-4.0820994	-10.429117	0.60537523	0.48
-4.0973067	-10.559121	0.610544	0.38
-4.097551	-10.654114	0.6136668	0.52
-4.0967984	-10.749104	0.6167895	0.39
-4.113879	-10.842115	0.6199103	0.48
-4.120108	-10.958112	0.6240603	0.39
-4.119351	-11.057103	0.62718797	0.49
-4.1285677	-11.184102	0.6313521	0.39
-4.135788	-11.3081	0.63551223	0.41
-4.131037	-11.402086	0.6386329	0.49
-4.161075	-11.53611	0.642807	0.4
-4.162306	-11.649101	0.64695245	0.41
-4.160543	-11.75609	0.65008986	0.45
-4.168755	-11.894088	0.65526766	0.42
-4.167985	-12.007079	0.6584126	0.54
-4.172205	-12.139071	0.66358227	0.39
-4.173423	-12.260065	0.66673744	0.41
-4.1954775	-12.386078	0.6719006	0.43
-4.1956964	-12.5090685	0.6760581	0.53
-4.2078843	-12.67207	0.6812678	0.4
-4.2091	-12.805061	0.68543804	0.42
-4.2143	-12.951055	0.6906252	0.45
-4.20654	-13.064038	0.6937689	0.67
-4.161884	-13.063989	0.6937648	0.68
-4.137065	-13.057962	0.69275486	0.68
-4.0954013	-13.067917	0.69276357	0.67
-4.0497513	-13.065866	0.6927565	0.69
-4.0041013	-13.063818	0.69174916	0.68
-3.964434	-13.080774	0.69176656	0.61
-3.9546747	-13.194755	0.6959105	0.44
-3.9787016	-13.34477	0.701104	0.44
-3.983889	-13.510764	0.70631564	0.42
-3.984086	-13.660754	0.7115063	0.54
-3.9404263	-13.670706	0.7115138	0.45
-3.899757	-13.690662	0.7115342	0.35
-3.8570938	-13.703615	0.71154535	0.61
-3.810444	-13.702566	0.7115381	0.14
-3.776655	-13.666533	0.70948803	0.44
-3.7369826	-13.689488	0.7105118	0.26
-3.6813636	-13.655434	0.70846117	0.55
-3.6476688	-13.698395	0.7095108	0.26
-3.5980308	-13.685345	0.7084873	0.62
-3.5493903	-13.675293	0.7084675	0.25
-3.5087223	-13.6952505	0.7084866	0.35
-3.484897	-13.689227	0.7074754	0.36
-3.4432337	-13.706182	0.70849043	0.2
-3.3935976	-13.691132	0.7074637	0.62
-3.3459556	-13.684083	0.7064471	0.48
-3.313254	-13.732048	0.7075023	0.19
-3.2536564	-13.67499	0.70542043	0.63
-3.752831	-15.781374	0.7811576	0.25
-3.7041683	-15.794324	0.781166	0.15
-3.653516	-15.802271	0.7811676	0.12
-3.6028612	-15.806219	0.78116405	0.0
-3.5502179	-15.807166	0.7801562	0.11
-3.5025532	-15.826116	0.7811717	0.21
-3.4469197	-15.808062	0.780139	0.13
-3.362478	-15.780978	0.7780896	0.61
-3.312822	-15.7899275	0.7780916	0.25
-7.003876	-33.065647	1.3974977	0.4
-6.9002366	-33.08754	1.3975083	0.4
-6.7896285	-33.078426	1.3964783	0.4
-6.6839995	-33.088318	1.3964728	0.34
-3.1142569	-15.948723	0.78225243	0.45
-3.067586	-15.974676	0.7822756	0.28
-6.4139547	-33.088047	1.3944252	0.45
-6.315293	-33.134945	1.3954664	0.39
-6.309181	-33.662907	1.41413	0.26
-6.217478	-33.75381	1.4162275	0.39
-6.107861	-33.752705	1.4152054	0.39
-6.051063	-33.740646	1.4141793	0.38
-5.9444337	-33.75254	1.4141737	0.39
-5.8368077	-33.765434	1.414169	0.39
-5.729183	-33.77233	1.4141563	0.38
-5.620564	-33.775223	1.4131383	0.39
-5.5119457	-33.775116	1.4121159	0.39
-5.4581356	-33.774063	1.4121035	0.38
-5.3505116	-33.783962	1.4120936	0.39
-5.244879	-33.79886	1.4120901	0.39
-5.136261	-33.80175	1.4110707	0.39
-5.0286407	-33.802647	1.4110485	0.39
-4.9210176	-33.811546	1.4100361	0.38
-4.814392	-33.819443	1.4100225	0.4
-4.7585936	-33.809387	1.4099973	0.38
-4.653954	-33.83429	1.410005	0.38
-4.5493164	-33.85519	1.4100074	0.34
-4.4377227	-33.830086	1.4089501	0.4
-4.330104	-33.832985	1.4079287	0.4
-4.224473	-33.846886	1.4079212	0.39
-4.1168556	-33.846786	1.4078954	0.39
-4.064039	-33.855736	1.407894	0.4
-3.957414	-33.86664	1.4078819	0.4
-3.8488047	-33.857536	1.4068438	0.38
-3.7431746	-33.871437	1.4068351	0.4
-3.6365526	-33.87634	1.4068146	0.39
-3.5289373	-33.87424	1.4057847	0.4
-3.4761214	-33.88419	1.4067838	0.4
-3.3694973	-33.893097	1.4067676	0.4
-3.2618845	-33.887997	1.4057333	0.39
-3.1552632	-33.892902	1.4057117	0.38
-3.0486405	-33.900806	1.4056934	0.39
-2.9420238	-33.89671	1.40466	0.4
-2.8354015	-33.904613	1.4046413	0.39
-2.7815995	-33.895565	1.4046154	0.36
-2.6739855	-33.89447	1.4035847	0.42
-2.5673676	-33.895374	1.4035566	0.36
-2.4617364	-33.91228	1.4035485	0.38
-2.3561049	-33.930187	1.4045414	0.53
-2.3097467	-34.77911	1.4335884	0.17
-2.960042	-45.004234	1.7935399	0.0
-3.164872	-50.263184	1.9781654	0.0
-3.7803862	-69.59988	2.65649	0.0
6.163772	-59.752422	2.313925	0.0
6.353353	-59.761288	2.314865	0.0
6.548971	-59.819145	2.317864	0.0
7.6358294	-68.92093	2.6388617	0.0
7.82216	-68.627815	2.6284242	0.0
8.06992	-68.88863	2.6386576	0.0
0.85395527	-5.9898396	0.42153752	0.02
8.267339	-68.7085	2.633357	0.0
0.8575183	-5.862846	0.41737428	0.1
0.82615113	-5.5488853	0.40599152	0.38
0.8397916	-5.51888	0.40494603	0.22
0.8524157	-5.4788756	0.40388823	0.23
0.8771289	-5.537858	0.40595007	0.37
0.896802	-5.5538464	0.40695983	0.22
0.9094422	-5.5198417	0.4059096	0.0
0.91906047	-5.4638414	0.40383285	0.0
0.9158506	-5.386849	0.40073624	0.0
0.92146593	-5.3118515	0.39863726	0.0
0.927084	-5.2398553	0.39554203	0.0
8.198897	-50.44954	1.998463	0.11
8.355456	-50.41144	1.9973522	0.0
8.437258	-50.418392	1.9983281	0.0
8.639023	-50.654247	2.0075436	0.0
8.46113	-48.66348	1.9381108	0.06
8.601648	-48.566395	1.9349318	0.08
8.750206	-48.520306	1.9348133	0.0
9.213049	-50.21191	1.9957541	0.0
9.402744	-50.357784	2.0018604	0.0
9.392177	-49.863823	1.9842427	0.0
9.417231	-49.136852	1.9593168	0.07
9.556748	-49.036774	1.9571335	0.0
9.939171	-50.17447	1.9984094	0.0
9.888979	-49.102566	1.9610794	0.06
10.0144415	-48.9285	1.955808	0.0
10.474092	-50.387127	2.0094564	0.15
10.1494665	-48.427456	1.9391204	0.11
10.342173	-48.58733	1.9462417	0.16
10.611135	-49.101135	1.9657776	0.0
10.891121	-49.64993	1.986353	0.06
7.9937344	-35.76061	1.4900408	0.0
11.430986	-50.60555	2.0233328	0.0
11.31013	-49.69868	1.9912391	0.07
11.40952	-49.41765	1.9818425	0.19
11.442711	-48.857666	1.9631215	0.25
11.790869	-49.65341	1.9929795	0.0
11.724773	-48.68752	1.9597875	0.16
11.878341	-48.654434	1.9596807	0.18
11.915572	-48.145454	1.9420217	0.37
11.875024	-47.657513	1.9254223	0.18
11.913281	-47.178528	1.9088007	0.37
11.943523	-46.67755	1.8921545	0.22
11.972775	-46.185574	1.8755199	0.18
12.012062	-45.743587	1.860944	0.4
12.042333	-45.27761	1.8453416	0.24
12.077625	-44.839626	1.8307722	0.2
12.047152	-44.446674	1.817288	0.41
12.074441	-43.998695	1.8027093	0.25
12.105745	-43.573715	1.7881577	0.26
12.113	-43.071754	1.771519	0.18
12.142318	-42.660774	1.7579857	0.4
12.164627	-42.2328	1.743434	0.24
12.178919	-41.78383	1.7288588	0.26
12.18958	-41.576847	1.721592	0.34
12.225943	-41.22186	1.7101262	0.27
12.261306	-40.867874	1.698662	0.28
12.294668	-40.51389	1.6871986	0.28
12.329044	-40.172897	1.6757511	0.29
12.3534	-39.80392	1.6632725	0.29
12.314973	-39.459976	1.651853	0.3
12.341344	-39.110996	1.6403986	0.31
12.368727	-38.773014	1.6289577	0.31
12.39611	-38.439034	1.6185218	0.3
12.422499	-38.11005	1.6070925	0.29
12.448893	-37.78607	1.5966694	0.3
12.472286	-37.460094	1.5862452	0.31
12.442904	-37.177135	1.5768988	0.31
12.470314	-36.873154	1.5665005	0.31
12.494719	-36.563175	1.556096	0.3
12.524147	-36.27919	1.5477221	0.31
12.552568	-35.992203	1.5383446	0.28
12.582001	-35.715225	1.5289795	0.29
12.650816	-35.73119	1.5309694	0.32
12.779438	-35.741127	1.531925	0.37
12.90605	-35.74107	1.5338687	0.32
13.03567	-35.75101	1.5358238	0.32
13.16729	-35.762947	1.5367806	0.38
13.289897	-35.751896	1.537712	0.31
13.419512	-35.75684	1.5396607	0.3
13.495341	-35.7908	1.5416703	0.45
13.599913	-35.72776	1.5405437	0.17
13.75557	-35.799683	1.545566	0.33
13.887191	-35.808624	1.546519	0.31
14.010794	-35.79457	1.5474461	0.37
14.141408	-35.797512	1.5493919	0.3
14.2730255	-35.803455	1.551341	0.32
14.347849	-35.829422	1.5533409	0.36
14.480465	-35.835365	1.5552896	0.3
14.616084	-35.84731	1.5572445	0.36
14.739689	-35.831257	1.5581694	0.34
14.876309	-35.844196	1.5601252	0.3
15.007921	-35.844143	1.5620668	0.35
15.082741	-35.86511	1.5630603	0.27
12.812819	-30.16678	1.3498138	0.36
12.830306	-29.946804	1.3425257	0.31
12.846793	-29.726826	1.3362379	0.37
12.8612795	-29.50485	1.3289485	0.31
12.884781	-29.306868	1.3226856	0.32
12.899271	-29.09089	1.3164039	0.33
12.877982	-28.920923	1.3101966	0.34
12.891476	-28.707949	1.303919	0.34
12.907978	-28.50497	1.2976528	0.34
12.924483	-28.304995	1.2913905	0.31
12.931978	-28.088022	1.2841105	0.34
12.959497	-27.915037	1.2788776	0.33
13.034084	-27.848019	1.2777588	0.43
13.086896	-27.847	1.278734	0.36
13.097402	-27.644026	1.2724705	0.3
13.111912	-27.45105	1.266218	0.3
13.052337	-27.107124	1.2548059	0.23
12.992763	-26.767197	1.243399	0.37
13.024303	-26.61921	1.2391963	0.34
13.00503	-26.473238	1.2340187	0.34
13.010544	-26.276268	1.227765	0.34
13.033078	-26.115286	1.2225497	0.35
13.05361	-25.951305	1.2183315	0.36
13.060133	-25.764334	1.2120901	0.36
13.081669	-25.60635	1.2078791	0.37
13.0952	-25.435373	1.2026551	0.38
13.068931	-25.287409	1.197478	0.38
13.0834675	-25.12243	1.1922613	0.38
13.099004	-24.960451	1.188048	0.38
13.107535	-24.78748	1.1828237	0.38
13.12708	-24.6365	1.1776226	0.38
13.107582	-24.413546	1.1703471	0.2
13.093334	-24.296568	1.1672043	0.59
12.879638	-23.718739	1.1455619	0.29
12.839129	-23.467794	1.13726	0.36
12.846671	-23.306822	1.1320515	0.37
12.8622265	-23.163843	1.1278625	0.38
12.874777	-23.015865	1.1236683	0.39
12.885329	-22.86689	1.1194739	0.39
12.861073	-22.73892	1.1153214	0.39
12.87463	-22.597944	1.111136	0.39
12.885183	-22.45197	1.1069454	0.34
12.890739	-22.300995	1.1017506	0.34
12.922316	-22.195005	1.099602	0.4
13.109036	-22.354921	1.1077242	0.58
13.079557	-22.14497	1.1004698	0.22
13.074327	-22.05699	1.0973601	0.29
13.107906	-21.956	1.0952171	0.29
13.090442	-21.771042	1.0889894	0.27
13.10201	-21.638063	1.0858152	0.27
13.122578	-21.518082	1.0826538	0.26
13.122132	-21.366114	1.0774608	0.17
12.999588	-21.019217	1.0650727	0.22
12.954325	-20.87126	1.0599041	0.5
12.985911	-20.776272	1.0577699	0.36
12.992477	-20.642296	1.0535969	0.37
13.002052	-20.516321	1.0504328	0.39
13.014626	-20.394344	1.0462725	0.38
13.0161915	-20.256372	1.0420967	0.38
12.993954	-20.151402	1.038973	0.39
13.011535	-20.04042	1.0358247	0.39
13.015106	-19.909449	1.0326569	0.33
13.012674	-19.77048	1.0284818	0.45
13.041266	-19.679493	1.0263544	0.3
13.077866	-19.601501	1.02424	0.53
13.172513	-19.611477	1.0262129	0.34
13.220331	-19.615465	1.0271977	0.56
13.271944	-19.560463	1.0271065	0.56
13.522706	-19.79835	1.0383025	0.27
13.6453705	-19.84531	1.0423107	0.27
13.276246	-19.04858	1.0114573	0.34
13.344083	-19.082558	1.0144721	0.36
13.4037	-19.040554	1.0143944	0.58
13.106651	-18.37178	0.9886728	0.29
13.106232	-18.24981	0.98551905	0.48
13.130835	-18.164827	0.9834017	0.35
13.134415	-18.048853	0.98025405	0.44
13.1182	-17.968876	0.97815984	0.36
13.127787	-17.862902	0.97502244	0.46
13.139384	-17.762924	0.97189176	0.36
13.143972	-17.65295	0.9687515	0.45
13.153566	-17.550974	0.9666193	0.38
13.163164	-17.450998	0.9634897	0.47
13.173754	-17.350021	0.96135855	0.37
13.149537	-17.26305	0.958259	0.39
13.160132	-17.165073	0.9561317	0.39
13.169727	-17.066097	0.95300364	0.41
13.19934	-16.99511	0.95190275	0.41
13.2339525	-16.93012	0.9508075	0.43
13.268565	-16.865131	0.9497124	0.35
13.261359	-16.802149	0.9476363	0.58
13.341	-16.795137	0.94859606	0.3
13.440653	-16.813112	0.9515794	0.51
13.503285	-16.78411	0.9525185	0.58
13.598936	-16.79609	0.95449615	0.23
16.234037	-19.936747	1.0963899	0.35
16.320665	-19.915735	1.0973306	0.21
13.462444	-16.259264	0.93687963	0.41
13.515071	-16.219265	0.93680954	0.33
13.536684	-16.143282	0.9357067	0.51
13.578304	-16.090292	0.9346249	0.33
13.591911	-16.004313	0.9325128	0.44
13.579704	-15.939335	0.9304368	0.41
13.590311	-15.851359	0.92832357	0.41
13.599914	-15.761384	0.9262084	0.42
13.605521	-15.66941	0.92409223	0.41
13.621134	-15.589432	0.92198735	0.43
13.622735	-15.49246	0.91986674	0.41
13.630342	-15.403485	0.91775393	0.43
13.619143	-15.343505	0.915684	0.34
13.612741	-15.239538	0.91255796	0.61
9.22623	-10.243717	0.683014	0.15
9.22286	-10.176739	0.6819317	0.55
9.208485	-10.097767	0.6788388	0.29
9.220116	-10.046782	0.67777073	0.34
9.215746	-9.979803	0.676689	0.62
13.617583	-14.727695	0.89892584	0.16
13.650202	-14.669709	0.8988429	0.43
13.661817	-14.590733	0.8967418	0.42
13.660429	-14.498762	0.89462954	0.43
13.671044	-14.419786	0.8925291	0.42
13.678659	-14.337812	0.89042604	0.44
13.666457	-14.279832	0.88935953	0.35
13.671072	-14.195859	0.8872553	0.45
13.691694	-14.128879	0.8851663	0.36
13.6803	-14.028913	0.8830485	0.45
13.681913	-13.942941	0.8809431	0.38
13.68553	-13.859968	0.878841	0.45
13.688144	-13.775996	0.876738	0.42
13.706959	-13.752002	0.8767024	0.53
13.794608	-13.75399	0.8786746	0.38
13.867254	-13.740987	0.879634	0.43
13.908883	-13.695997	0.8795654	0.43
13.927506	-13.629018	0.8784781	0.58
14.171218	-13.781938	0.8885806	0.46
14.2518635	-13.773932	0.88954395	0.2
14.220664	-13.70196	0.8874677	0.32
14.258291	-13.651974	0.887395	0.15
13.929401	-13.170178	0.8669249	0.6
14.030058	-13.183163	0.8699073	0.33
14.031676	-13.102192	0.86780983	0.62
14.119517	-13.143168	0.8708303	0.29
14.27619	-13.20613	0.8768548	0.31
14.222795	-13.075182	0.87271565	0.16
13.756875	-12.4884405	0.8461655	0.43
13.760493	-12.412468	0.8450739	0.44
13.762117	-12.336496	0.84298307	0.63
12.105377	-10.813211	0.7656969	0.29
12.088003	-10.730244	0.76360357	0.43
12.052618	-10.631285	0.760497	0.34
12.038246	-10.552315	0.75840765	0.52
12.119903	-10.557307	0.7603879	0.37
12.063517	-10.442356	0.7562692	0.41
12.100161	-10.408366	0.7562176	0.44
12.181997	-10.445346	0.759236	0.38
12.244649	-10.433346	0.76020247	0.43
12.223274	-10.34938	0.75811005	0.3
12.197898	-10.262416	0.7550154	0.53
12.264554	-10.254415	0.7569858	0.41
12.250182	-10.177445	0.75489974	0.3
12.2289915	-10.127468	0.7528475	0.52
12.334655	-10.150452	0.7558428	0.27
12.289272	-10.048494	0.7527371	0.62
7.938729	-6.441237	0.55880934	0.19
7.9473867	-6.4082513	0.55776733	0.4
12.408212	-9.954525	0.75359267	0.36
12.420846	-9.900547	0.7525263	0.32
12.493686	-9.92753	0.75553656	0.45
12.740386	-10.059462	0.7646187	0.46
12.780026	-10.025473	0.76556814	0.33
12.815672	-9.989486	0.7655166	0.53
13.816564	-10.702132	0.80705637	0.31
13.852206	-10.661146	0.80699956	0.41
13.852019	-10.626161	0.80695957	0.41
13.84365	-10.551192	0.80487615	0.43
13.860283	-10.495215	0.80380774	0.43
13.865921	-10.4322405	0.8027345	0.43
13.864552	-10.363271	0.80165637	0.45
13.869185	-10.299297	0.79958254	0.55
13.95284	-10.294295	0.8025547	0.39
14.015674	-10.307285	0.80455285	0.51
14.121331	-10.317276	0.80753654	0.38
14.212985	-10.316272	0.80951154	0.44
14.30064	-10.312269	0.81248444	0.61
14.212255	-10.181331	0.8073602	0.22
14.467944	-10.296268	0.8164239	0.18
14.570602	-10.301262	0.8194035	0.46
14.673438	-10.339241	0.8224202	0.35
14.775095	-10.342234	0.82539815	0.47
14.868746	-10.338232	0.82837063	0.36
14.969406	-10.340226	0.8313482	0.41
15.06406	-10.336225	0.83332074	0.64
15.639627	-10.624072	0.8554997	0.51
15.722274	-10.608076	0.85746247	0.57
16.225006	-10.873937	0.8766354	0.19
16.261652	-10.825956	0.87657446	0.2
16.15226	-10.680027	0.8704408	0.31
16.191904	-10.634047	0.8703817	0.36
16.263548	-10.608055	0.8723372	0.41
16.264368	-10.5730715	0.87129915	0.43
16.269003	-10.504102	0.8702236	0.48
16.287642	-10.444128	0.87015474	0.43
16.372288	-10.426133	0.8721167	0.64
16.502947	-10.437123	0.87609977	0.34
16.623604	-10.441117	0.8790779	0.52
16.76226	-10.455108	0.88406295	0.32
16.841095	-10.468099	0.88606	0.51
16.972748	-10.47609	0.8900406	0.32
17.0874	-10.473088	0.89301324	0.48
17.22206	-10.48208	0.8969947	0.3
17.339716	-10.480078	0.9009683	0.49
17.490376	-10.497066	0.9049554	0.31
17.577204	-10.511056	0.90795237	0.41
17.595844	-10.448086	0.9078827	0.43
17.59748	-10.375119	0.9058062	0.44
17.607113	-10.306152	0.90473247	0.44
17.628754	-10.245181	0.90466493	0.6
17.776413	-10.25717	0.9096486	0.34
17.895065	-10.25117	0.91261953	0.45
18.011898	-10.280154	0.9166271	0.43
18.156559	-10.288146	0.9206079	0.34
18.286211	-10.286144	0.9245816	0.46
18.427868	-10.290139	0.92855936	0.43
18.587526	-10.303129	0.93354326	0.46
19.02422	-10.46704	0.9496303	0.37
19.171879	-10.471036	0.95360786	0.39
19.29571	-10.49902	0.95761406	0.46
19.449368	-10.504014	0.96259195	0.37
19.568022	-10.490019	0.96555716	0.45
19.584658	-10.420052	0.96548426	0.36
19.603294	-10.351086	0.9644123	0.45
19.753952	-10.352081	0.96938777	0.37
19.879784	-10.378067	0.97339237	0.46
20.05544	-10.390058	0.978375	0.36
20.219097	-10.395053	0.98335296	0.43
20.388756	-10.402046	0.9893322	0.35
20.563412	-10.41004	0.99431187	0.44
21.308132	-10.702881	1.0214792	0.41
21.493788	-10.711874	1.0274588	0.36
21.653627	-10.749852	1.0324708	0.37
21.839281	-10.756845	1.038449	0.38
22.425982	-10.958735	1.0595542	0.45
23.02868	-11.163624	1.0806601	0.2
23.165329	-11.140634	1.0846181	0.46
23.091955	-11.016696	1.0805107	0.38
23.109594	-10.936737	1.0794325	0.39
23.10841	-10.891759	1.07939	0.39
23.190054	-10.841784	1.0803312	0.47
23.404709	-10.852776	1.0873115	0.38
23.610365	-10.858769	1.0942886	0.37
23.814018	-10.861766	1.1002636	0.37
24.027676	-10.86876	1.1072412	0.31
24.252514	-10.924728	1.1142629	0.53
33.26099	-14.853613	1.4497004	0.22
33.53764	-14.851609	1.4576634	0.31
33.84929	-14.862599	1.4676343	0.34
34.143936	-14.864594	1.4765998	0.32
34.482586	-14.88358	1.4875757	0.32
34.817238	-14.898568	1.4975488	0.32
35.120075	-14.9635315	1.5085709	0.32
35.444725	-14.970524	1.518539	0.32
35.76937	-14.975517	1.5285058	0.3
36.09702	-14.979511	1.5384718	0.23
36.301655	-14.931533	1.5444064	0.48
36.25728	-14.781611	1.5412798	0.19
36.2979	-14.664672	1.5411732	0.3
36.298714	-14.599705	1.5401167	0.34
36.301334	-14.468773	1.5380027	0.34
36.319958	-14.343838	1.5368927	0.33
36.323586	-14.213905	1.5357804	0.34
36.33621	-14.087971	1.5346712	0.33
36.346836	-13.961037	1.5335617	0.33
36.326645	-13.888076	1.5315017	0.32
36.338272	-13.762142	1.5303937	0.34
36.339897	-13.632211	1.5282838	0.33
36.35053	-13.507277	1.5271778	0.33
36.36815	-13.383342	1.5260724	0.34
36.38478	-13.2604065	1.5249683	0.33
36.36059	-13.187445	1.52391	0.34
36.382225	-13.06651	1.5228078	0.33
36.38585	-12.938578	1.5217022	0.34
36.399483	-12.815643	1.5206001	0.32
36.412113	-12.6917095	1.5194978	0.33
36.415745	-12.565777	1.5183952	0.33
36.432373	-12.4428425	1.5172943	0.34
36.42319	-12.376878	1.5162419	0.33
36.43082	-12.2519455	1.515141	0.34
36.434452	-12.126014	1.51404	0.34
36.448086	-12.004079	1.512942	0.35
36.46772	-11.884144	1.5118455	0.35
36.462357	-11.756213	1.510745	0.34
36.466984	-11.631281	1.5086468	0.34
36.475803	-11.571314	1.5085994	0.34
36.53444	-11.463373	1.5095112	0.4
36.961094	-11.470368	1.5234858	0.31
37.435753	-11.489357	1.5384669	0.29
37.921406	-11.507346	1.5544472	0.29
38.34406	-11.504346	1.5684162	0.16
18.243898	-5.4207206	0.8551487	0.47
18.255732	-5.393736	0.8551268	0.27
39.948208	-11.644267	1.6214167	0.28
40.494865	-11.666254	1.6393986	0.27
41.03252	-11.682244	1.6573772	0.27
41.604176	-11.703232	1.6763581	0.19
42.235836	-11.738212	1.6973464	0.42
42.813488	-11.754202	1.7163247	0.24
43.395325	-11.840155	1.7353538	0.21
44.03398	-11.866139	1.7563369	0.36
53.18292	-14.148866	2.0764742	0.11
53.08754	-13.944979	2.0713344	0.16
53.200172	-13.796061	2.0742235	0.24
53.2098	-13.621158	2.0731006	0.11
53.200615	-13.529208	2.0720367	0.0
53.236244	-13.361302	2.070918	0.1
49.138756	-12.170967	1.9262906	0.34
48.996384	-11.972077	1.9201605	0.2
48.946014	-11.797175	1.9170432	0.09
49.228657	-11.702228	1.9249661	0.0
52.31137	-12.259916	2.0312088	0.13
50.04213	-11.647259	1.9518939	0.16
49.926765	-11.455366	1.9457705	0.13
49.449387	-11.18252	1.9286087	0.13
49.25302	-10.9756365	1.9204799	0.23
49.070652	-10.773749	1.9123546	0.2
49.147293	-10.628831	1.9142574	0.14
49.275932	-10.494907	1.9171659	0.35
49.46376	-10.45393	1.9231328	0.1
49.547398	-10.309011	1.9250369	0.0
50.059048	-10.252046	1.9409832	0.16
49.982685	-10.073147	1.9378728	0.24
50.08833	-9.931227	1.9397802	0.11
50.145973	-9.779313	1.9406838	0.16
50.164795	-9.701357	1.9406351	0.09
49.914433	-9.490478	1.9315127	0.14
49.269062	-9.207638	1.9073585	0.0
48.8617	-8.97377	1.892228	0.0
49.091347	-8.856838	1.8991511	0.07
48.889988	-8.661948	1.8910398	0.18
48.77763	-8.484051	1.886937	0.16
48.892456	-8.425085	1.8898994	0.21
49.070103	-8.297158	1.8948199	0.19
49.028755	-8.132253	1.8927248	0.1
49.726406	-8.087279	1.9156826	0.0
49.99006	-7.9693475	1.9236091	0.0
49.907703	-7.7954473	1.9205121	0.0
53.888573	-8.329146	2.0557315	0.0
50.39983	-7.467637	1.9343183	0.29
49.910477	-7.2357697	1.9171994	0.11
49.970127	-7.0838575	1.9181149	0.08
49.85178	-6.9079595	1.9130213	0.14
50.474434	-6.8330035	1.9339706	0.12
51.012264	-6.82401	1.9519572	0.19
51.046917	-6.665102	1.9518722	0.25
51.049564	-6.502196	1.9517863	0.27
51.04122	-6.33929	1.9507012	0.11
51.040874	-6.1763844	1.949617	0.16
51.35353	-6.0504584	1.9595484	0.29
51.54536	-5.9914927	1.965516	0.11
51.61901	-5.8355837	1.9674362	0.0
51.652668	-5.6756763	1.9683555	0.12
51.46532	-5.4907837	1.9612658	0.0
51.338978	-5.3148856	1.9561806	0.07
51.279636	-5.145984	1.9530989	0.0
74.89391	0.061964244	2.26698	0.0
76.694756	0.18289451	2.315941	0.0
76.41743	0.42275617	2.3078651	0.0
73.933105	0.6416297	2.2397964	0.0
73.88978	0.8734959	2.2387252	0.0
74.77046	1.1183547	2.262651	0.0
73.780136	1.3362288	2.2355862	0.0
73.74198	1.4511625	2.2345524	0.0
73.904655	1.686027	2.2394843	0.0
73.69734	1.912896	2.2334197	0.0
73.564026	2.1407645	2.2303557	0.0
73.5827	2.3726308	2.231292	0.0
73.85439	2.613492	2.238227	0.0
74.18908	2.858351	2.2481618	0.0
75.30892	3.0192587	2.2791188	0.0
75.342606	3.2581213	2.2800574	0.0
74.96629	3.4779944	2.2700024	0.0
74.85098	3.7078621	2.2669456	0.0
75.28367	3.9667134	2.2788825	0.0
69.803345	3.8997483	2.128908	0.0
69.68719	4.002689	2.125884	0.0
66.26987	4.0166783	2.0318875	0.05
63.93755	4.0776415	1.9678792	0.0
64.76824	4.3344936	1.9908203	0.0
65.16493	4.5663605	2.0027692	0.0
65.20562	4.77524	2.0037253	0.0
62.6403	4.7862315	1.9337317	0.13
62.54115	4.877179	1.9317137	0.21
54.3668	4.4154367	1.7068375	0.24
53.23448	4.4923906	1.6758274	0.25
52.100166	4.562349	1.6448191	0.26
51.141853	4.6403027	1.6188093	0.25
49.667534	4.664286	1.5788128	0.2
49.10722	4.768225	1.5637977	0.18
48.186058	4.7552314	1.5378054	0.21
47.265743	4.815195	1.512801	0.18
46.356426	4.870162	1.488798	0.24
45.584114	4.9341235	1.4677933	0.2
44.480793	4.9571085	1.4377983	0.19
43.94448	5.037061	1.4227906	0.42
43.195168	5.0890293	1.4027895	0.25
42.498	5.0750365	1.3837976	0.26
41.77069	5.1220074	1.363798	0.26
41.082375	5.1689787	1.3457985	0.27
40.417057	5.2149506	1.3277996	0.27
39.76774	5.258924	1.3098012	0.2
39.52443	5.352869	1.3037928	0.35
[truncated: 123,040 more rows]
