# Supplementary material for: Density-equalized RANDT scan matching with integrated outlier removal and point density uniformity
Source: PLoS One. 2026 Apr 28;21(4):e0345709. doi: 10.1371/journal.pone.0345709 (PMC13124066; doi:10.1371/journal.pone.0345709)
Supplement: S2 Dataset — Processed LiDAR data converted into CSV format, including spatial coordinates and associated attributes such as intensity values, used for analysis in this study. (ZIP) [file pone.0345709.s002.zip › Velodyne_CSV/000862.csv]

X	Y	Z	Intensity
67.00945	1.6171271	2.4812102	0.0
66.90698	1.8252721	2.4788816	0.0
65.89635	2.5227575	2.4471312	0.0
65.797874	2.7268996	2.4447904	0.0
64.89042	2.8930151	2.4153244	0.0
65.16593	3.1111667	2.4250295	0.0
53.90456	2.7389054	2.0427961	0.0
51.463352	2.6948743	1.9606462	0.0
50.351894	2.7949433	1.9239634	0.08
48.39145	2.8379726	1.8580935	0.18
48.231987	2.980071	1.852549	0.16
47.952526	3.1141639	1.843978	0.34
47.880054	3.2612658	1.8424499	0.19
47.81959	3.4073668	1.8419185	0.26
47.855354	3.4864216	1.8431724	0.2
47.867886	3.6385267	1.8446606	0.23
47.81842	3.7856286	1.8441325	0.21
47.83895	3.9387345	1.845624	0.23
47.883476	4.0948424	1.8481253	0.36
47.898006	4.2469473	1.8496135	0.21
47.916767	4.3250012	1.8498641	0.13
48.014294	4.486112	1.8543818	0.16
48.09682	4.646223	1.858896	0.0
48.41934	4.831351	1.8704925	0.0
55.817715	5.750991	2.125503	0.0
56.137222	5.963137	2.138188	0.0
56.447735	6.1752834	2.1498728	0.0
56.64749	6.2873607	2.157235	0.07
56.655003	6.469486	2.1588209	0.0
44.635334	5.3757205	1.7472007	0.13
43.992878	5.4387627	1.7263949	0.51
42.594437	5.4017353	1.6792601	0.16
42.328968	5.5028043	1.6705792	0.29
42.28673	5.564846	1.6697764	0.38
40.9083	5.513809	1.6235955	0.24
39.62686	5.4677753	1.5794308	0.36
38.474422	5.4317484	1.5412989	0.19
38.486946	5.5568337	1.5426961	0.24
38.367477	5.662905	1.5390307	0.46
38.328003	5.779985	1.5394013	0.34
36.86382	5.6178713	1.4888618	0.21
36.622353	5.698926	1.4811139	0.44
36.43788	5.7879853	1.475392	0.34
35.00847	5.6729035	1.4269998	0.13
34.456017	5.6939163	1.4090543	0.38
34.074554	5.740947	1.396194	0.56
33.667336	5.726936	1.3831406	0.18
33.24288	5.761958	1.3692406	0.17
26.080738	4.600151	1.1194142	0.31
26.047272	4.679204	1.119659	0.42
26.055805	4.7652617	1.1209265	0.35
26.087336	4.856323	1.1222103	0.64
25.931877	4.911359	1.1173759	0.33
25.582659	4.887341	1.1062894	0.24
25.22121	4.9003477	1.094317	0.19
23.668835	4.6741896	1.0405608	0.38
23.355383	4.689198	1.0305947	0.35
23.073933	4.708209	1.0206416	0.28
22.868479	4.7412295	1.0147343	0.34
22.851246	4.775252	1.0138379	0.5
22.862783	4.852303	1.0150746	0.39
22.845314	4.9243507	1.0152946	0.64
22.772856	4.983389	1.013472	0.36
22.490402	4.9963956	1.0044982	0.32
22.214954	5.008402	0.99552125	0.43
21.914513	5.012402	0.98551816	0.22
21.460306	4.944354	0.97028726	0.16
20.42492	4.7722335	0.9337084	0.53
17.079706	4.044731	0.816315	0.2
17.008247	4.0847564	0.81442976	0.43
16.930792	4.122781	0.811538	0.23
16.879341	4.165808	0.8106625	0.54
16.651894	4.165806	0.80364615	0.44
16.883648	4.251864	0.811919	0.39
16.552212	4.2238426	0.800811	0.34
16.67374	4.3108997	0.80607843	0.32
16.837267	4.4099655	0.8123847	0.41
16.8988	4.4830127	0.8156059	0.36
16.808342	4.516033	0.81269634	0.33
16.729881	4.552055	0.81079626	0.47
16.699656	4.5720673	0.8098528	0.36
16.737186	4.639111	0.81205356	0.38
16.731728	4.6941457	0.81221515	0.51
16.489286	4.682135	0.8041584	0.29
15.230951	4.375924	0.75914484	0.25
15.00651	4.3629127	0.7520849	0.44
14.865062	4.3729167	0.74709964	0.44
14.744851	4.3619084	0.74305534	0.46
14.600399	4.369911	0.73906326	0.46
14.440953	4.3719096	0.7340518	0.47
14.306514	4.3799124	0.72906	0.49
14.17407	4.3879156	0.7250679	0.46
14.04162	4.3959184	0.7210755	0.46
13.923404	4.3829083	0.71702415	0.49
13.792956	4.38991	0.71302843	0.5
13.666513	4.396912	0.7090327	0.5
13.529067	4.3999114	0.70502377	0.48
13.400622	4.404912	0.7010213	0.48
13.278179	4.4109135	0.697022	0.5
13.163734	4.4189157	0.69302905	0.51
13.050518	4.4039044	0.68897104	0.5
12.934063	4.4109063	0.68597424	0.51
12.820623	4.416908	0.68197477	0.5
12.707176	4.422909	0.6789748	0.49
12.597726	4.4299107	0.67497784	0.5
12.506281	4.441916	0.67199713	0.51
12.399838	4.447917	0.6689971	0.53
12.304619	4.4359074	0.66594845	0.53
12.203173	4.442909	0.6629513	0.52
12.091726	4.4459076	0.65894103	0.52
11.994283	4.4529095	0.6559437	0.52
11.899834	4.460912	0.6529492	0.51
11.804384	4.4679136	0.6509515	0.53
11.706171	4.451901	0.64689	0.53
11.609729	4.4569016	0.64388585	0.51
11.51828	4.463903	0.64088786	0.53
11.410835	4.4638996	0.6378673	0.53
11.33639	4.475905	0.63588524	0.54
11.249945	4.4829063	0.63288695	0.52
11.151497	4.4849043	0.62987226	0.52
11.065278	4.4708934	0.62681687	0.52
10.988826	4.480897	0.6248276	0.53
10.891388	4.4808936	0.62180686	0.53
10.806945	4.4858932	0.6198017	0.53
10.727499	4.4928946	0.6168027	0.51
10.636047	4.4948926	0.6137873	0.52
10.5566	4.500893	0.61178476	0.54
10.48139	4.487883	0.6087329	0.52
10.394946	4.489881	0.6067175	0.5
10.327495	4.499884	0.60472745	0.48
10.254045	4.506885	0.6027276	0.47
10.1616125	4.5038795	0.5996966	0.48
10.088163	4.50988	0.5976933	0.49
10.020949	4.498871	0.59464735	0.48
9.940502	4.5008693	0.5926313	0.49
9.875045	4.509871	0.59063697	0.49
9.802606	4.5138702	0.5886274	0.49
9.724165	4.5148673	0.5866082	0.49
9.658717	4.521868	0.5846076	0.49
9.584266	4.5248666	0.58159375	0.47
9.517047	4.511856	0.579541	0.49
9.450604	4.5168557	0.5775341	0.47
9.389162	4.5238566	0.5755333	0.51
9.3147135	4.524853	0.573513	0.51
9.251262	4.5308533	0.5715083	0.51
9.184826	4.533852	0.56949466	0.53
9.118372	4.5378504	0.56748325	0.51
9.075157	4.5338464	0.56645924	0.54
9.013701	4.539846	0.5644538	0.54
8.942266	4.5388412	0.5624273	0.53
8.87782	4.5418396	0.56041265	0.55
8.822374	4.54884	0.5594106	0.54
8.757931	4.5508375	0.5573928	0.53
8.709707	4.543831	0.5553584	0.55
8.645269	4.5448275	0.5533376	0.53
8.582826	4.546825	0.55231947	0.52
8.525372	4.5518236	0.55031	0.54
8.466933	4.554822	0.54829514	0.51
8.409482	4.5588207	0.5472826	0.54
8.369026	4.571824	0.5462978	0.51
8.308819	4.5558124	0.5442358	0.52
8.246375	4.555808	0.54221076	0.51
8.198926	4.563809	0.54121035	0.52
8.140476	4.5658064	0.53919095	0.52
8.080033	4.565802	0.5371656	0.5
8.035581	4.5748034	0.53616774	0.5
7.977144	4.574799	0.5341425	0.5
7.9319253	4.565791	0.53310174	0.51
7.877485	4.567788	0.5310823	0.51
7.824031	4.5707855	0.5300652	0.52
7.775586	4.575784	0.5280546	0.53
7.7361374	4.5857863	0.5270593	0.52
7.6766934	4.5837803	0.52602684	0.52
7.631473	4.573772	0.52398264	0.52
7.5820317	4.5767694	0.52296567	0.52
7.5295773	4.5787663	0.52094465	0.5
7.484133	4.5837646	0.5199335	0.5
7.443684	4.5917654	0.5189312	0.5
7.3882494	4.5897593	0.5168986	0.5
7.3427935	4.594758	0.5158863	0.51
7.302579	4.5857506	0.51484543	0.52
7.254133	4.5877466	0.51382434	0.54
7.207689	4.590744	0.5118062	0.5
7.169252	4.5977435	0.5108008	0.48
7.1207952	4.5997405	0.50977856	0.51
7.0683556	4.597734	0.50874513	0.51
7.0371327	4.5937295	0.50771886	0.53
6.9926887	4.5967264	0.5057002	0.49
6.9462495	4.597722	0.5046756	0.49
6.9157953	4.609725	0.5036836	0.51
6.861347	4.6057177	0.5026429	0.5
6.8159056	4.6067133	0.5016179	0.48
6.778464	4.6127124	0.5006079	0.48
6.742236	4.604705	0.49956888	0.49
6.7017913	4.608702	0.4975523	0.48
6.6683483	4.616702	0.4975481	0.48
6.6268992	4.619699	0.49652812	0.48
6.577459	4.616692	0.49449015	0.48
6.535008	4.6186886	0.49346665	0.51
6.4935627	4.6206846	0.49244347	0.49
6.4603467	4.612677	0.49140498	0.47
6.423903	4.617675	0.49039072	0.46
6.391452	4.625675	0.4893849	0.48
6.3490143	4.62567	0.48835573	0.48
6.307553	4.6276655	0.48733085	0.48
6.2641125	4.62666	0.4862982	0.46
6.221678	4.625654	0.4852659	0.46
6.2014484	4.6266522	0.4842533	0.46
6.1570024	4.6246457	0.483217	0.47
6.1145587	4.623639	0.48218372	0.5
6.081119	4.6286373	0.48116863	0.47
6.049654	4.6366363	0.48016053	0.45
6.0062184	4.6336293	0.47912154	0.46
5.977	4.6266227	0.47808546	0.46
5.947547	4.6346216	0.478078	0.46
5.9130983	4.638619	0.4770586	0.45
5.8666635	4.63261	0.47501016	0.44
5.8312116	4.635606	0.4739873	0.44
5.7987585	4.6406035	0.47397035	0.46
5.777544	4.6386	0.47294915	0.45
5.73911	4.6375937	0.47191542	0.44
5.702666	4.6385884	0.47088674	0.45
5.670221	4.6425853	0.46986666	0.45
5.631761	4.642579	0.46883368	0.43
5.5953226	4.642574	0.46780205	0.45
5.568862	4.651573	0.4677953	0.44
5.5446453	4.6465673	0.4667648	0.44
5.5172	4.653566	0.46675304	0.48
5.479769	4.6515594	0.4657157	0.43
5.4383154	4.6475506	0.4646707	0.42
5.4078727	4.6515474	0.46364978	0.45
5.3874135	4.664549	0.46365386	0.42
5.350983	4.662542	0.462616	0.45
5.317761	4.6495314	0.46156156	0.43
5.287308	4.6535277	0.4605394	0.42
5.250869	4.6515207	0.45950064	0.51
5.218431	4.6525154	0.45847064	0.4
5.19598	4.6625147	0.4584657	0.42
5.162524	4.6635094	0.45743397	0.52
5.12509	4.659501	0.45638934	0.4
5.102872	4.6544952	0.4553582	0.42
5.069423	4.654489	0.4543239	0.5
5.0399766	4.657485	0.45429838	0.38
5.0145226	4.6644826	0.4532834	0.51
4.9910765	4.672481	0.45327193	0.4
4.951627	4.666471	0.4522198	0.41
4.916182	4.6634626	0.45117658	0.5
4.9029665	4.665461	0.45116547	0.4
4.858533	4.653448	0.44909713	0.5
4.847074	4.6724524	0.44911522	0.39
4.809622	4.6674433	0.44806522	0.48
4.787175	4.6754413	0.44805264	0.38
4.752744	4.671433	0.44700697	0.49
4.738507	4.6734304	0.44699374	0.37
4.6980767	4.6634183	0.44593105	0.52
4.684614	4.6804214	0.44594198	0.37
4.6651754	4.690421	0.44493467	0.48
4.659704	4.7154274	0.445967	0.36
4.6542377	4.7404346	0.4459991	0.44
4.6697564	4.7864532	0.44808874	0.37
4.6605287	4.792453	0.4480867	0.46
4.676041	4.839472	0.44917765	0.38
4.678579	4.872483	0.45023108	0.5
4.6721067	4.897489	0.45126095	0.38
4.666639	4.9234962	0.45129338	0.48
4.674169	4.9625106	0.45236146	0.38
4.65993	4.9645076	0.45234635	0.51
4.682449	5.0195303	0.4544572	0.39
4.679973	5.0495386	0.45549858	0.48
4.6775026	5.0795474	0.45553973	0.39
4.6700306	5.104553	0.45656678	0.48
4.6785665	5.145568	0.45763803	0.4
4.664098	5.1635695	0.45764506	0.47
4.688847	5.2065887	0.45974052	0.39
4.7003665	5.2526054	0.46082255	0.43
4.691878	5.2786107	0.4618486	0.41
4.683421	5.3026156	0.46187147	0.41
4.6739516	5.32662	0.4618927	0.53
4.679478	5.366633	0.4639571	0.4
4.6869855	5.410648	0.46502966	0.41
4.6987486	5.4406595	0.46608835	0.43
4.696265	5.4736686	0.46713114	0.43
4.700781	5.5146813	0.46819475	0.44
4.6953297	5.5426874	0.46822584	0.43
4.6958466	5.579698	0.4692777	0.44
4.6913595	5.611706	0.47031516	0.61
4.6571655	5.5886893	0.46923387	0.37
4.628725	5.590682	0.46819478	0.54
4.6102576	5.605681	0.46818772	0.57
4.576806	5.6026707	0.46713373	0.7
4.5843267	5.6476846	0.46920514	0.34
4.7057195	5.832769	0.4766351	0.47
4.711246	5.8767824	0.47770196	0.45
4.7149863	5.90179	0.4787408	0.44
4.7224956	5.9498043	0.48081565	0.46
4.715033	5.97881	0.48084217	0.44
4.7225256	6.028825	0.48291907	0.48
4.7250643	6.0698357	0.4839763	0.48
4.72257	6.107845	0.4850214	0.46
4.721093	6.145854	0.4860679	0.46
4.7318287	6.180866	0.4871298	0.49
4.708378	6.190861	0.48710486	0.7
4.7018957	6.223867	0.48813617	0.39
4.7074122	6.27188	0.48920557	0.38
4.6979275	6.301884	0.49022752	0.4
4.664489	6.2988725	0.48916847	0.4
4.6310363	6.296861	0.48811018	0.43
4.642789	6.3328733	0.48917413	0.34
4.6383114	6.3688807	0.49021065	0.4
4.651797	6.430899	0.492309	0.36
4.642334	6.4599023	0.49332795	0.39
4.641834	6.5039124	0.49438003	0.38
4.641349	6.546922	0.49543062	0.37
4.648101	6.577931	0.4964793	0.38
4.65161	6.626943	0.4985436	0.38
4.6561193	6.6779566	0.4996117	0.38
4.648635	6.712961	0.5006395	0.37
4.651145	6.7619724	0.50170106	0.37
4.649646	6.8069816	0.5027506	0.38
4.6541576	6.8589945	0.5048186	0.37
4.660895	6.893004	0.5058699	0.38
4.6654034	6.9460163	0.5079387	0.38
4.6649013	6.9940267	0.50899225	0.39
4.6684055	7.0470386	0.5110586	0.4
4.6709127	7.0990505	0.5121217	0.38
4.663427	7.137055	0.51315	0.39
4.6771526	7.183069	0.51522696	0.39
4.680656	7.238082	0.5162945	0.38
4.679151	7.2870903	0.5183454	0.43
4.6756644	7.332098	0.51938784	0.36
4.6791615	7.3891106	0.52045655	0.37
4.6736617	7.433116	0.5224933	0.43
4.678162	7.4921293	0.52356535	0.31
4.699896	7.551149	0.5256711	0.46
4.700377	7.6071596	0.5277316	0.25
4.790745	7.805233	0.53512067	0.54
4.789243	7.858242	0.53717345	0.52
4.788753	7.9122515	0.538229	0.51
4.7892413	7.970262	0.54029036	0.52
4.7937255	8.0352745	0.5423666	0.51
4.806459	8.08429	0.544443	0.52
4.8029547	8.137297	0.54549015	0.53
4.8084307	8.206311	0.54757166	0.53
4.800943	8.2523155	0.5486026	0.51
4.803432	8.316327	0.55067205	0.54
4.8079104	8.385341	0.55275035	0.53
4.805403	8.442349	0.5548015	0.52
4.8191304	8.496364	0.55688405	0.55
4.8216047	8.564376	0.55895615	0.57
4.8161077	8.617382	0.55999595	0.54
4.816583	8.6833935	0.5620609	0.55
4.8240457	8.762408	0.56515324	0.52
4.8235345	8.826418	0.5672133	0.54
4.820033	8.885426	0.56826156	0.55
4.8367395	8.949443	0.5713591	0.54
4.8302317	9.005448	0.57239723	0.54
4.8327065	9.07846	0.574471	0.54
4.838176	9.1574745	0.5775566	0.54
4.8376546	9.226483	0.57961905	0.5
4.836134	9.294493	0.58167773	0.52
4.849837	9.357509	0.5837666	0.53
4.851318	9.4315195	0.585837	0.5
4.854789	9.510531	0.5889162	0.54
4.8572497	9.590544	0.5909934	0.51
4.8557243	9.662553	0.59305376	0.55
4.8541975	9.735562	0.5951144	0.52
4.857663	9.818574	0.5981953	0.56
4.8693614	9.882588	0.6002789	0.52
4.87083	9.9636	0.6023526	0.41
4.878291	10.056616	0.6054506	0.56
4.8557916	10.0926075	0.6064268	0.45
4.845273	10.15261	0.60845196	0.48
4.842741	10.229618	0.6105105	0.42
4.8541765	10.336637	0.61462814	0.39
4.9187694	10.514691	0.6209362	0.35
4.960148	10.686733	0.6271816	0.32
4.993533	10.845771	0.632396	0.3
5.018926	10.990801	0.63757837	0.32
5.040331	11.128828	0.6417446	0.32
5.043777	11.22784	0.6458333	0.34
5.0571933	11.351861	0.64996696	0.3
5.0569134	11.399866	0.6510045	0.36
5.0164433	11.406844	0.6509057	0.39
4.9699793	11.401818	0.6497813	0.38
4.931512	11.411798	0.6496886	0.47
4.898019	11.4357815	0.6496191	0.45
4.905453	11.549796	0.6537261	0.25
4.945079	11.6918335	0.65893954	0.5
4.9455104	11.795844	0.66201967	0.5
4.9409547	11.88885	0.6650775	0.46
4.9473677	12.009865	0.6691852	0.46
4.946803	12.114875	0.6722616	0.49
4.9432344	12.215881	0.6753262	0.48
4.949648	12.340897	0.6794352	0.49
4.9673123	12.440917	0.6825565	0.49
4.9697328	12.5589285	0.6866485	0.48
4.97014	12.676939	0.6907343	0.5
4.966572	12.783945	0.69380057	0.51
4.9689736	12.909958	0.6978964	0.49
4.972384	13.037971	0.70199585	0.55
5.066541	13.4040575	0.71551824	0.66
5.550976	14.720462	0.7648117	0.18
5.428681	14.542373	0.75733995	0.41
5.4210887	14.661376	0.7614003	0.18
5.3915596	14.723363	0.76235765	0.52
5.3390803	14.72633	0.7622077	0.34
2.177424	6.290699	0.44232237	0.22
2.0590172	6.057606	0.43281105	0.41
5.229153	14.715259	0.75987893	0.15
2.0365658	6.056591	0.43273777	0.25
2.0101264	6.0445733	0.431645	0.54
1.984701	6.0325556	0.43155512	0.18
1.9592435	6.0245376	0.43046686	0.36
1.9607203	6.091543	0.4325076	0.21
5.2842026	15.7933655	0.7957425	0.43
5.292528	15.983383	0.80188787	0.32
5.2649727	16.06637	0.8048555	0.57
5.257344	16.214373	0.8089241	0.5
5.535795	17.233622	0.8464146	0.27
5.5062265	17.325605	0.8493794	0.35
5.4487343	17.337568	0.8482073	0.54
5.417501	17.333546	0.848107	0.52
5.353031	17.322502	0.84689736	0.64
5.304512	17.36047	0.84776634	0.39
5.286898	17.495462	0.8517901	0.54
5.3330483	17.843513	0.86414206	0.34
5.2775474	17.864475	0.8639757	0.5
5.221051	17.881435	0.86380273	0.38
5.1818447	17.853407	0.86165917	0.48
5.148259	17.949385	0.8646043	0.34
5.1176686	18.055368	0.86756384	0.63
5.105998	18.230366	0.87362343	0.15
5.1301913	18.534397	0.8838728	0.41
5.1523767	18.840425	0.89411575	0.48
5.1516476	19.068434	0.90223837	0.27
5.0835443	18.94038	0.89693964	0.62
5.123655	19.320423	0.9102809	0.23
5.321107	20.298609	0.94447666	0.33
5.255606	20.311558	0.94426066	0.5
5.1960816	20.346514	0.94507545	0.58
5.2231946	20.715548	0.95736295	0.31
5.2208147	20.841549	0.96142066	0.48
5.1682525	20.910511	0.96327436	0.32
5.186378	21.262535	0.97551924	0.47
5.2602334	21.85261	0.99608034	0.32
5.273366	22.202631	1.0073047	0.39
5.284484	22.55665	1.019523	0.27
5.2716928	22.822647	1.0286111	0.53
5.2404203	22.850624	1.0285136	0.34
5.269424	23.303658	1.0438421	0.16
5.4894896	24.597866	1.0902708	0.5
5.412967	24.621805	1.0900065	0.33
5.337444	24.648743	1.0897456	0.56
5.288774	24.800707	1.0946416	0.26
5.289843	25.185715	1.1078298	0.49
5.3580236	25.695782	1.1253235	0.2
5.997665	29.122375	1.2473074	0.27
5.906135	29.1433	1.2469791	0.45
5.8136044	29.162222	1.2466444	0.43
1.7638274	9.715508	0.55046105	0.51
1.7343479	9.729484	0.55134946	0.36
6.054442	32.13847	1.3489238	0.18
1.8715246	10.702614	0.5853019	0.33
1.8797971	10.934624	0.5924314	0.58
3.9759364	22.952572	1.0188408	0.45
3.8974688	22.931503	1.0175248	0.36
1.6399258	10.289409	0.5691965	0.17
1.6114348	10.319384	0.5690917	0.15
1.5591028	10.210337	0.5648324	0.59
1.5325984	10.249313	0.56673795	0.46
1.5001286	10.256285	0.5666055	0.27
1.4716315	10.287259	0.56749845	0.41
1.4381698	10.289229	0.5663586	0.23
1.4278862	10.33122	0.5683316	0.61
3.4206078	23.719086	1.0389513	0.42
3.2478788	23.067926	1.0159787	0.27
3.2547164	23.632933	1.0352368	0.2
3.0949242	23.041784	1.0133383	0.3
3.0035686	22.921701	1.0089111	0.35
2.9737058	23.240675	1.0189142	0.2
3.026648	23.920723	1.0424067	0.24
2.9640288	24.025665	1.046186	0.15
2.8667235	23.867573	1.0397136	0.36
2.7941885	23.900505	1.0404196	0.4
2.7186706	23.916433	1.0401046	0.31
2.6877174	24.300404	1.0531217	0.41
2.6042736	24.255325	1.0507462	0.39
2.602625	24.58732	1.0618672	0.0
4.393664	41.603996	1.6551497	0.12
4.2363887	41.381844	1.646389	0.3
4.140432	41.72975	1.6571101	0.11
4.0296354	41.94364	1.6637127	0.14
3.9286766	42.28754	1.6744056	0.0
3.6016316	40.23223	1.6021935	0.05
3.8581462	43.705463	1.7216371	0.14
3.7077577	43.574318	1.7169265	0.31
3.5613177	43.489174	1.7122476	0.2
3.4257379	43.517036	1.7126566	0.13
3.530467	46.56012	1.8172628	0.11
3.1535747	43.576763	1.7124633	0.32
3.096118	43.727703	1.7172613	0.2
2.9772396	43.998577	1.7258259	0.13
2.8475208	44.14045	1.7292912	0.16
2.6991262	44.014297	1.7245699	0.31
2.5595715	44.01915	1.7239342	0.2
2.419053	43.997005	1.7222815	0.0
2.248214	43.430836	1.701287	0.13
2.1281085	42.49272	1.6683894	0.23
1.9779471	42.184566	1.6575803	0.12
0.5715778	15.723348	0.7444141	0.18
0.5230839	15.741297	0.74518746	0.54
0.47357073	15.766244	0.7459575	0.28
1.4612455	42.61202	1.6683102	0.28
1.3257388	42.582874	1.6666569	0.21
1.267162	42.82681	1.6744659	0.39
1.1306723	42.78166	1.672798	0.25
0.99992704	42.94152	1.6772287	0.26
0.8615227	42.83137	1.6725228	0.21
0.7240947	42.73822	1.6688249	0.28
0.5876618	42.651077	1.6651311	0.21
0.45309576	42.669926	1.6644816	0.23
0.3903834	43.012856	1.6762978	0.09
0.25490484	42.964706	1.6736157	0.15
0.13794895	45.621548	1.7639917	0.18
-0.00497356	45.908386	1.773388	0.1
-0.14831702	47.30021	1.8201756	0.0
-0.2968045	47.250042	1.8174179	0.0
-7.905147	78.22365	2.848373	0.0
-8.04836	77.18547	2.81216	0.0
-8.081203	75.14844	2.7431657	0.0
-8.021198	73.45852	2.6858299	0.0
-8.099882	72.04842	2.6378195	0.0
-8.145242	70.40537	2.581899	0.0
-8.249422	69.36724	2.5458834	0.0
-8.293987	67.88319	2.4960222	0.1
-8.383149	66.83907	2.460081	0.31
-8.591695	66.7938	2.4578602	0.18
-8.699011	66.80167	2.4582436	0.14
-8.913626	66.80539	2.4580016	0.17
-9.131271	66.8291	2.4587462	0.22
-9.344878	66.82682	2.4584987	0.2
-9.559487	66.82554	2.4582417	0.0
-9.754903	66.68828	2.4530346	0.0
-8.65791	57.728703	2.1506262	0.11
-8.629041	56.90274	2.1224372	0.1
-8.670302	55.96468	2.090781	0.15
-8.792349	55.584515	2.0778866	0.29
-8.829654	54.68446	2.0472631	0.25
-8.785285	53.311512	2.0009134	0.29
-8.819662	52.467457	1.9723247	0.2
-8.774831	51.683514	1.9452386	0.18
-8.812309	50.91646	1.9196608	0.22
-8.844781	50.14541	1.8941079	0.18
-8.911562	49.594307	1.8754448	0.29
-9.070105	49.580093	1.874469	0.29
-8.961539	48.095222	1.8244327	0.26
-9.113062	48.06802	1.8234873	0.35
-9.1943655	48.082905	1.823993	0.21
-9.65423	49.678295	1.8779193	0.3
-9.81881	49.688065	1.8779032	0.33
-9.982384	49.692837	1.8778878	0.33
-10.145962	49.69761	1.878869	0.31
-10.305502	49.682384	1.8778625	0.3
-10.471087	49.691154	1.8788266	0.0
-1.6297514	6.676802	0.42772922	0.2
-1.6512072	6.6697717	0.42758176	0.39
-1.6736495	6.6737404	0.42743373	0.3
-9.140917	40.34485	1.5634415	0.2
-9.256339	40.26068	1.5606577	0.3
-9.387872	40.253494	1.560809	0.47
-9.169306	39.009777	1.5185468	0.31
-9.198207	38.57673	1.5041252	0.29
-9.224103	38.141678	1.4897195	0.3
-9.243979	37.694637	1.4753433	0.3
-9.266886	37.272594	1.4609588	0.3
-9.286785	36.84355	1.4465872	0.24
-9.29664	36.390522	1.4312652	0.26
-9.336785	36.30646	1.4289533	0.43
-9.45228	36.281292	1.428178	0.31
-9.461152	35.842266	1.4128641	0.11
-9.31817	34.832443	1.3792193	0.33
-9.347194	34.496387	1.367827	0.34
-9.361148	34.116356	1.3555068	0.34
-9.37712	33.746315	1.3431765	0.27
-9.346898	33.42735	1.3321851	0.25
-9.423225	33.29423	1.3285906	0.41
-9.543792	33.321053	1.3297945	0.5
-9.644246	33.2729	1.3280857	0.33
-9.762801	33.29272	1.3292944	0.12
-9.441033	31.788143	1.2785257	0.4
-9.461092	31.485098	1.2681943	0.35
-9.424886	31.181139	1.2582452	0.35
-9.447975	30.89709	1.2489021	0.36
-9.46404	30.600054	1.2395962	0.36
-9.475082	30.288021	1.229313	0.33
-9.489145	29.995985	1.21902	0.34
-9.50322	29.708948	1.2097284	0.35
-9.516297	29.423914	1.2004427	0.33
-9.485151	29.165949	1.1914821	0.32
-9.552506	29.058838	1.1889378	0.36
-9.662063	29.08467	1.1901891	0.58
-9.689226	28.855614	1.1828367	0.25
-9.698306	28.580585	1.1735768	0.17
-9.552674	27.845768	1.149076	0.38
-9.575841	27.62472	1.1417514	0.36
-9.550759	27.405745	1.134769	0.4
-9.565895	27.168705	1.1264867	0.26
-9.516748	26.750757	1.1125259	0.5
-9.590163	26.688637	1.1109545	0.38
-9.600297	26.452604	1.103703	0.39
-9.624498	26.255552	1.0973784	0.22
-9.666781	26.113476	1.092964	0.48
-9.717047	26.122396	1.0926081	0.38
-9.812569	26.128244	1.0939219	0.39
-9.90708	26.130093	1.0942383	0.39
-9.994556	26.114952	1.0935904	0.46
-10.098105	26.138788	1.0948551	0.36
-10.19161	26.137638	1.0951712	0.47
-10.285115	26.133486	1.0954831	0.38
-10.335381	26.142405	1.0961217	0.48
-10.435916	26.155243	1.0973934	0.37
-10.522387	26.134102	1.0967386	0.46
-10.629951	26.162928	1.0989685	0.38
-10.7224455	26.156778	1.0992785	0.39
-10.813934	26.143627	1.0985881	0.46
-10.911452	26.147467	1.099866	0.37
-10.965729	26.16438	1.1004761	0.38
-11.055206	26.14723	1.0997931	0.48
-11.161761	26.169056	1.1020149	0.37
-11.25927	26.170895	1.1022851	0.39
-11.348746	26.150745	1.1015941	0.41
-11.4563	26.174568	1.1038052	0.58
-13.392773	30.429768	1.2510793	0.22
-13.456055	30.444664	1.2516148	0.18
-13.574594	30.455467	1.2527275	0.32
-13.690115	30.456274	1.2528518	0.18
-13.801629	30.450085	1.2539982	0.31
-13.903098	30.418911	1.2531953	0.31
-13.911231	30.180872	1.2459055	0.14
-13.868129	29.960922	1.2390237	0.14
-12.403945	26.518015	1.1199126	0.14
-12.4613	26.421907	1.117377	0.26
-12.486538	26.257845	1.11202	0.3
-12.558947	26.197714	1.1104004	0.46
-12.662469	26.20254	1.1116035	0.36
-12.760968	26.19637	1.1118326	0.45
-12.823266	26.220266	1.1133727	0.37
-12.9257765	26.22209	1.1135762	0.44
-13.027289	26.219915	1.1147817	0.35
-13.127791	26.216742	1.1149921	0.43
-13.229301	26.214565	1.1161942	0.41
-13.331808	26.212389	1.1163867	0.41
-13.433317	26.209213	1.1175842	0.41
-13.545858	26.225021	1.1187135	0.41
-13.601125	26.231926	1.1192843	0.32
-13.702625	26.225748	1.1194744	0.55
-13.765001	26.144629	1.1178904	0.32
-13.778214	25.96858	1.1125898	0.31
-13.859653	25.924429	1.1118917	0.38
-13.9661665	25.928244	1.1120461	0.39
-14.072684	25.932056	1.1131986	0.29
-14.131961	25.943954	1.1137373	0.44
-14.265563	25.997726	1.1167277	0.43
-14.417224	26.07947	1.1206036	0.36
-14.521729	26.077286	1.1217594	0.36
-14.629239	26.078094	1.1218928	0.37
-14.734751	26.072905	1.1230335	0.38
-14.748882	26.002869	1.1208354	0.31
-14.83633	25.96671	1.1200829	0.5
-14.937827	25.955526	1.1212445	0.4
-15.046342	25.956331	1.122362	0.37
-15.161875	25.968124	1.1234341	0.32
-15.266371	25.959936	1.1235698	0.35
-15.381908	25.96973	1.125636	0.59
-15.491323	26.063549	1.1288564	0.24
-15.583787	26.032375	1.1290578	0.32
-15.696306	26.036173	1.1301367	0.3
-15.786763	26.001003	1.1303461	0.41
-15.869193	25.951845	1.1296018	0.5
-15.975687	25.94365	1.1297098	0.17
-16.115284	25.988403	1.1326114	0.36
-16.18859	26.016275	1.1340395	0.3
-16.292072	26.002083	1.1341605	0.49
-16.404587	25.998877	1.1352192	0.23
-9.92934	15.459779	0.75707924	0.46
-9.939663	15.367742	0.7548651	0.37
-9.935939	15.254727	0.7507388	0.45
-9.955285	15.178678	0.74846864	0.3
-9.937384	15.098695	0.746507	0.48
-9.94269	15.0026655	0.7433256	0.38
-9.949006	14.908635	0.7411375	0.39
-9.956318	14.817604	0.7379441	0.41
-9.962636	14.725574	0.7357568	0.41
-9.975976	14.643533	0.7335231	0.4
-9.98229	14.552502	0.73033506	0.41
-9.968403	14.482513	0.72835004	0.41
-9.973713	14.392485	0.7251705	0.41
-9.97703	14.2994585	0.7230025	0.4
-9.981339	14.209433	0.7198295	0.42
-9.990672	14.126396	0.7176228	0.41
-10.000002	14.0453615	0.7154183	0.43
-10.005325	13.958332	0.713238	0.43
-9.986425	13.884352	0.7102867	0.41
-9.993756	13.80132	0.7080937	0.43
-10.001086	13.719287	0.7059013	0.43
-10.005407	13.634259	0.70372933	0.42
-10.012736	13.554227	0.7015382	0.42
-10.024078	13.479189	0.69931906	0.34
-10.021383	13.386172	0.69619244	0.54
-10.01753	13.337168	0.6951467	0.34
-10.020857	13.253141	0.6929805	0.45
-10.034202	13.1841	0.69075024	0.34
-10.034524	13.097078	0.6886036	0.61
-10.042861	13.022044	0.6864055	0.25
-9.979019	12.852125	0.6806832	0.43
-9.992371	12.785083	0.6784523	0.44
-9.977491	12.724096	0.67648035	0.43
-9.980818	12.6460705	0.674318	0.43
-9.989167	12.574037	0.6731207	0.43
-9.901276	12.379157	0.666564	0.45
-9.922651	12.326102	0.66528183	0.5
-9.999162	12.342958	0.66663057	0.45
-10.003498	12.267931	0.6644599	0.43
-9.986615	12.207948	0.6625045	0.43
-9.996967	12.140909	0.6602929	0.45
-9.996287	12.062891	0.6581595	0.45
-9.997618	11.986868	0.65601087	0.46
-10.0049715	11.917834	0.6548199	0.51
-10.010306	11.848804	0.65264624	0.66
-9.980405	11.772842	0.6497761	0.17
-10.067933	11.80468	0.6520466	0.49
-10.13041	11.802558	0.6524794	0.27
-10.220274	11.759369	0.652587	0.0
-10.13642	11.584483	0.6470169	0.14
-10.225112	11.577307	0.64719886	0.19
-10.132237	11.396438	0.6416969	0.12
-10.112862	11.229427	0.636551	0.55
-10.0113	10.973553	0.6279784	0.25
-10.0357	10.9304905	0.6276703	0.48
-10.028846	10.888493	0.6256499	0.46
-10.024177	10.813479	0.6235435	0.47
-10.029522	10.75245	0.6223724	0.5
-10.03889	10.693413	0.62116754	0.5
-10.036219	10.623397	0.6190504	0.49
-10.044584	10.564362	0.6178532	0.51
-10.054937	10.509323	0.615645	0.5
-10.033069	10.452349	0.6147299	0.48
-10.037413	10.391321	0.6125637	0.5
-10.041768	10.330293	0.61139673	0.51
-10.042109	10.26527	0.60925776	0.5
-10.050465	10.210237	0.6080647	0.5
-10.056826	10.152204	0.60688317	0.51
-10.054162	10.085188	0.6047657	0.51
-10.040306	10.0382	0.60279447	0.48
-10.052681	9.988158	0.6025721	0.52
-10.051022	9.92314	0.60044765	0.51
-10.058383	9.868107	0.59925973	0.5
-10.064744	9.812075	0.59807837	0.49
-10.066087	9.752051	0.5959345	0.5
-10.065434	9.690031	0.5948043	0.49
-10.043561	9.638058	0.5928947	0.66
-10.032886	9.567055	0.59083754	0.59
-10.0542755	9.526998	0.58954716	0.27
-10.121758	9.532863	0.59092516	0.2
-10.213642	9.500662	0.59198636	0.59
-10.2510605	9.476578	0.5915783	0.16
-10.459645	9.64421	0.59898996	0.0
-10.3137045	9.446438	0.59191716	0.0
-10.324074	9.396399	0.5907038	0.03
-10.330439	9.342365	0.5895185	0.12
-10.08466	8.999745	0.57705253	0.33
-10.087019	8.944719	0.57590073	0.49
-10.079184	8.908722	0.5748903	0.49
-10.082534	8.855696	0.5727327	0.5
-10.079888	8.7966795	0.57161736	0.51
-10.088255	8.748643	0.5704226	0.51
-10.088604	8.694622	0.5692893	0.5
-10.083949	8.634609	0.56718874	0.5
-10.08413	8.607597	0.56712157	0.52
-10.087493	8.555571	0.5659627	0.52
-10.08484	8.498554	0.5638487	0.51
-10.084191	8.444534	0.5627221	0.51
-10.093565	8.398497	0.5615183	0.52
-10.0909195	8.34248	0.56040484	0.53
-10.08727	8.286465	0.5593003	0.71
-10.08244	8.255463	0.5582692	0.52
-10.127876	8.241362	0.5587959	0.4
-10.176324	8.228255	0.5592955	0.19
-10.239789	8.228123	0.55968237	0.36
-10.29625	8.222002	0.5611212	0.19
-10.355707	8.2178755	0.56153566	0.16
-10.389115	8.192796	0.5611479	0.38
-10.366259	8.147825	0.5602536	0.29
-10.376629	8.103785	0.5590393	0.39
-10.390017	8.061739	0.55880034	0.34
-10.392377	8.011712	0.5576471	0.34
-10.399745	7.9656777	0.5564551	0.33
-10.404107	7.917648	0.55528635	0.29
-10.413479	7.87361	0.5540788	0.34
-10.408653	7.844607	0.554049	0.55
-10.5763	7.9222865	0.5586215	0.0
-10.443432	7.7685013	0.5525072	0.07
-10.422104	7.6524954	0.549404	0.18
-10.41144	7.594493	0.5473514	0.43
-10.426833	7.555443	0.54709476	0.41
-10.4240055	7.528437	0.54604894	0.35
-10.412349	7.4704356	0.54500467	0.52
-10.156288	7.2328734	0.53486377	0.12
-10.156647	7.1858516	0.5337305	0.51
-10.148997	7.132844	0.5326588	0.54
-10.155371	7.089811	0.5314764	0.5
-10.155735	7.042789	0.5303414	0.54
-10.146902	7.013794	0.53034717	0.53
-10.160289	6.9757485	0.52910835	0.54
-10.164652	6.9327197	0.5279439	0.54
-10.159014	6.8817077	0.526855	0.54
-10.162374	6.8386807	0.5256994	0.55
-10.177762	6.8036313	0.52544725	0.55
-10.166112	6.749631	0.5244076	0.54
-10.170303	6.7296124	0.5243086	0.55
-10.175674	6.687581	0.52313423	0.54
-10.172027	6.6405663	0.5220342	0.55
-10.170395	6.593548	0.5209138	0.55
-10.157741	6.5405493	0.5198846	0.73
-10.053945	6.427718	0.51558405	0.56
-10.181324	6.488474	0.51849777	0.25
-10.238774	6.4823475	0.51990914	0.14
-10.323265	6.492171	0.5210984	0.2
-10.354687	6.4670906	0.5217116	0.59
-10.388095	6.4440074	0.5213104	0.21
-10.390468	6.400981	0.52115834	0.2
-10.548063	6.4556684	0.5247522	0.21
-10.749542	6.560285	0.5310585	0.0
-10.678797	6.470393	0.5274933	0.0
-10.635097	6.3974514	0.52470887	0.0
-10.6544895	6.364393	0.5244151	0.0
-10.542689	6.2515783	0.52018845	0.1
-10.400857	6.1208186	0.51520646	0.1
-10.21795	5.9681373	0.50856733	0.1
-10.19309	5.9321737	0.50670534	0.46
-10.19847	5.8931417	0.506531	0.54
-10.203851	5.85311	0.50535303	0.55
-10.205224	5.812085	0.5052117	0.56
-10.218604	5.778039	0.5039713	0.57
-10.219979	5.737015	0.50382906	0.56
-10.214332	5.6930037	0.5027475	0.58
-10.20951	5.6690025	0.5017203	0.57
-10.21389	5.629972	0.50155306	0.58
-10.209252	5.585959	0.50046027	0.59
-10.223633	5.5539107	0.50021374	0.56
-10.224002	5.512889	0.49907923	0.56
-10.224372	5.4718666	0.4979442	0.55
-10.217551	5.447868	0.49793595	0.56
-10.222926	5.4098363	0.4967595	0.56
-10.221296	5.368818	0.49664366	0.58
-10.23067	5.333779	0.4954357	0.56
-10.234045	5.2957506	0.49527824	0.57
-10.231414	5.2537336	0.49416798	0.55
-10.23779	5.2177	0.4939859	0.57
-10.223963	5.1897154	0.49303395	0.58
-10.211314	5.143718	0.49201077	0.64
-10.2267	5.112667	0.49175298	0.17
-10.321194	5.1214647	0.49382618	0.4
-10.412672	5.1282687	0.49492297	0.43
-10.493148	5.129093	0.49711114	0.44
-10.576625	5.1299105	0.49826854	0.47
-10.550778	5.096949	0.49742043	0.54
-10.55214	5.0579243	0.4962762	0.71
-10.73074	5.1055584	0.50162566	0.39
-10.907334	5.150196	0.5059851	0.46
-10.989797	5.1490145	0.5071448	0.45
-11.0772705	5.1498227	0.5092602	0.43
-11.1625595	5.1696463	0.5114618	0.46
-11.261044	5.1744328	0.51347846	0.47
-11.346509	5.1722436	0.5146034	0.45
-11.429976	5.169058	0.5167449	0.45
-11.52846	5.1718426	0.518754	0.45
-11.615917	5.169649	0.51985776	0.45
-11.716406	5.1714287	0.5218425	0.44
-11.8137045	5.194227	0.52493155	0.46
-11.911184	5.194012	0.52693963	0.46
-12.006658	5.192801	0.52896434	0.45
-12.105128	5.192584	0.53096175	0.44
-12.202599	5.191368	0.5329656	0.41
-12.311085	5.19313	0.5348673	0.43
-12.425576	5.19788	0.53771806	0.43
-12.530048	5.197649	0.5396532	0.44
-12.623332	5.2144527	0.5417615	0.44
-12.73782	5.217201	0.54460466	0.44
-12.847303	5.2159586	0.54648453	0.43
-12.955768	5.215719	0.54837805	0.43
-13.071261	5.215463	0.5511995	0.42
-13.19475	5.2191916	0.55395323	0.44
-13.285027	5.232	0.5560776	0.65
-14.603818	5.7113686	0.5913179	0.3
-17.48427	6.8006463	0.6697842	0.4
-14.364246	5.5137796	0.5830634	0.3
-14.281509	5.4309125	0.5806138	0.21
-14.332905	5.40078	0.58098185	0.34
-14.350271	5.356715	0.58064735	0.54
-14.343435	5.3287134	0.57961714	0.56
-14.352796	5.2816634	0.57935315	0.51
-14.456244	5.270427	0.58125585	0.51
-14.623765	5.281062	0.584582	0.38
-14.747234	5.275785	0.58730084	0.49
-14.908749	5.2834306	0.5916771	0.38
-15.043231	5.2791295	0.5942864	0.52
-15.198554	5.308803	0.59780526	0.39
-15.34505	5.307476	0.601302	0.5
-15.522557	5.317088	0.6045209	0.39
-15.680055	5.3177385	0.60791177	0.42
-15.844561	5.320374	0.61223793	0.65
-17.20223	5.725609	0.64782065	0.22
-16.855053	5.579289	0.63784015	0.27
-16.85238	5.520258	0.6366519	0.29
-16.899754	5.4791265	0.6370163	0.35
-16.922108	5.4280443	0.63659996	0.48
-16.90242	5.3650484	0.6355701	0.6
-17.060902	5.357691	0.6389195	0.35
-17.234396	5.3553023	0.64313316	0.55
-17.427736	5.386892	0.6472688	0.34
-17.613237	5.385478	0.6513626	0.5
-17.836767	5.394986	0.6561069	0.45
-18.061306	5.40249	0.66183317	0.25
-18.2488	5.398069	0.6658946	0.58
-19.447515	5.628545	0.6954621	0.42
-19.460686	5.5994964	0.6952188	0.46
-19.469011	5.536437	0.6948981	0.35
-19.457317	5.4684186	0.6937638	0.53
-19.61777	5.449048	0.69704527	0.41
-19.8743	5.4554796	0.7024376	0.39
-20.120827	5.4569306	0.7079136	0.39
-20.38737	5.462339	0.7141988	0.38
-20.650747	5.499775	0.7206369	0.43
-20.917269	5.5031824	0.7259144	0.2
-21.989475	5.7159276	0.7527125	0.52
-22.028809	5.653798	0.75307417	0.3
-21.99408	5.571822	0.7511206	0.55
-22.07444	5.5206084	0.7521015	0.41
-22.38099	5.523926	0.75896657	0.37
-22.679377	5.5612836	0.7660445	0.35
-23.020952	5.5705256	0.7745721	0.38
-23.353508	5.5757856	0.78217685	0.35
-23.70407	5.583007	0.78960395	0.34
-24.089659	5.5961533	0.79869354	0.37
-24.472244	5.606304	0.8078024	0.31
-24.754742	5.5916624	0.81384444	0.28
-24.95503	5.5962176	0.8178041	0.19
-40.27287	8.940193	1.2032459	0.15
-40.26805	8.807114	1.2017894	0.1
-40.278248	8.678004	1.2011931	0.16
-40.27042	8.544931	1.198766	0.17
-40.2646	8.412855	1.1973213	0.4
-40.22666	8.3398905	1.195432	0.18
-40.276882	8.219697	1.1954561	0.38
-40.26406	8.085634	1.1940739	0.23
-40.307278	7.9644547	1.1941649	0.21
-40.30446	7.8333716	1.1926899	0.16
-40.308643	7.704274	1.1911498	0.34
-40.304825	7.5731936	1.1896839	0.25
-40.31292	7.510132	1.1893574	0.21
-40.32311	7.382022	1.1877578	0.26
-40.345303	7.2558856	1.1870418	0.18
-40.3645	7.129756	1.1863561	0.12
-40.36068	6.9996753	1.184891	0.18
-40.377872	6.872549	1.1842207	0.3
-40.391064	6.7464323	1.1835947	0.2
-40.38124	6.615364	1.1821855	0.17
-40.39434	6.552291	1.1818051	0.13
-40.39652	6.424198	1.1802831	0.17
-40.40771	6.297085	1.1796718	0.31
-40.4279	6.1709523	1.178971	0.19
-40.417076	6.040886	1.1775734	0.28
-40.41125	5.91181	1.1761276	0.25
-40.48138	5.8576145	1.1771938	0.28
-40.904816	5.7886176	1.186568	0.16
-41.08109	5.6841497	1.1893446	0.2
-41.091274	5.555037	1.1887321	0.46
-41.136475	5.430849	1.1887784	0.23
-41.227695	5.3125625	1.1893739	0.0
-46.088604	5.796	1.3062782	0.14
-47.659557	5.918562	1.3446022	0.27
-48.99442	5.9305773	1.3749189	0.22
-49.19566	5.7990336	1.3793299	0.13
-63.140297	7.249776	1.7156162	0.15
-63.147327	7.05062	1.7137587	0.18
-63.147358	6.8514805	1.7119727	0.0
-63.356503	6.6738863	1.7161201	0.0
-65.16644	6.7618885	1.7588501	0.0
-68.5772	6.900335	1.8393128	0.0
-70.61521	6.8837523	1.8862829	0.0
-74.18597	6.9978223	1.9710033	0.0
-77.91576	7.105531	2.0590625	0.0
-49.84468	-1.8054285	2.4359167	0.07
-49.313244	-1.8646687	2.412285	0.18
-49.094105	-2.0122695	2.4026308	0.31
-48.983932	-2.1626277	2.3970907	0.11
-48.587833	-2.2996194	2.3796422	0.16
-48.09976	-2.4298134	2.3582647	0.3
-47.984573	-2.5761795	2.3526833	0.21
-47.84739	-2.721594	2.3468778	0.29
-47.828793	-2.796691	2.3454835	0.19
-47.706604	-2.9410713	2.339835	0.16
-47.476437	-3.078689	2.3300927	0.13
-47.170284	-3.208473	2.3165884	0.16
-46.89512	-3.3391876	2.304401	0.23
-46.840908	-3.4854162	2.3014472	0.16
-46.94527	-3.5682411	2.3062985	0.13
-47.082005	-3.7280488	2.3122752	0.15
-46.880814	-3.8625991	2.303839	0.18
-46.912582	-4.014638	2.3047554	0.21
-46.86235	-4.159856	2.3028457	0.19
-46.975105	-4.320719	2.3075728	0.29
-47.056858	-4.4786487	2.3109887	0.2
-47.283203	-4.5762095	2.3210576	0.2
-47.375946	-4.7361155	2.3255816	0.0
-47.29773	-4.8803954	2.3223865	0.14
-47.344486	-5.036402	2.3244474	0.21
-47.35225	-5.1894956	2.3251147	0.2
-47.368015	-5.3435707	2.325862	0.22
-47.546764	-5.5162926	2.3332386	0.16
-47.8671	-5.630653	2.3482318	0.1
-47.839874	-5.7808223	2.3465471	0.18
-48.10961	-5.968349	2.3588223	0.11
-48.24536	-6.1401663	2.3647592	0.08
-48.813072	-6.3690515	2.3899949	0.14
-49.143818	-6.5714517	2.40486	0.0
-61.205055	-8.275507	2.9365861	0.0
-59.90802	-8.293439	2.8801754	0.09
-59.37791	-8.412718	2.8573964	0.21
-59.345745	-8.598922	2.8565695	0.2
-59.370598	-8.795006	2.8573043	0.41
-59.38643	-8.989108	2.8589518	0.23
-59.24528	-9.160546	2.8530421	0.0
-59.36769	-9.2753525	2.8589988	0.0
-53.54479	-8.542944	2.6019454	0.13
-52.81962	-8.599616	2.570322	0.28
-51.998432	-8.63549	2.5347643	0.2
-51.171234	-8.665374	2.4991603	0.0
-50.426033	-8.704079	2.4663777	0.12
-49.666813	-8.73581	2.433469	0.18
-48.946217	-8.6904	2.4011633	0.14
-48.680973	-8.802075	2.390133	0.3
-48.68174	-8.962187	2.3907156	0.2
-48.690502	-9.12328	2.3913786	0.24
-48.709263	-9.286352	2.3931398	0.3
-48.69602	-9.443492	2.3935874	0.3
-48.70578	-9.605583	2.3942592	0.29
-48.726162	-9.689596	2.3952472	0.34
-48.707916	-9.846746	2.3956442	0.17
-42.55738	-8.750821	2.123153	0.39
-42.491093	-8.878058	2.1211324	0.23
-42.083786	-8.933013	2.1037884	0.23
-41.235447	-8.890893	2.0661552	0.37
-40.690758	-8.841084	2.0426724	0.2
-40.508442	-8.936559	2.0355403	0.21
-40.385143	-9.043912	2.0299857	0.18
-39.146736	-8.899597	1.9756012	0.13
-38.71539	-8.931589	1.9570701	0.13
-38.60606	-9.035907	1.9536679	0.47
-38.081696	-9.041089	1.9302489	0.23
-18.249243	-4.460526	1.0498713	0.5
-18.235802	-4.519598	1.0495688	0.22
-36.999947	-9.221646	1.884623	0.0
-32.02091	-8.098067	1.66425	0.13
-35.366062	-9.056205	1.8132155	0.16
-35.163692	-9.123706	1.8049523	0.22
-35.11702	-9.170843	1.8033477	0.19
-32.30722	-8.553736	1.679001	0.15
-33.427055	-8.960497	1.7294785	0.16
-33.563736	-9.111292	1.7364928	0.24
-33.43437	-9.190637	1.7309519	0.2
-33.601055	-9.351372	1.7392505	0.24
-33.60271	-9.466445	1.739968	0.31
-33.617035	-9.527454	1.7409569	0.26
-33.598694	-9.638571	1.7404792	0.2
-33.63135	-9.763581	1.7434915	0.49
-33.617004	-9.874688	1.7430559	0.24
-33.60365	-9.9867935	1.7436287	0.21
-33.645317	-10.114787	1.7457278	0.29
-33.65397	-10.234847	1.7475077	0.16
-33.63529	-10.286923	1.7471814	0.21
-33.654945	-10.409961	1.749068	0.43
-33.666607	-10.531015	1.7498777	0.19
-33.656258	-10.645115	1.7504792	0.15
-33.666916	-10.766171	1.75128	0.35
-31.647007	-10.236349	1.661834	0.2
-32.108456	-10.440449	1.6830645	0.18
-33.67554	-11.063348	1.7546124	0.13
-33.673195	-11.181431	1.755289	0.14
-33.668846	-11.298517	1.7559478	0.23
-33.70051	-11.42753	1.7579478	0.39
-33.683155	-11.541644	1.7584816	0.18
-31.213028	-10.813701	1.6479003	0.35
-33.722145	-11.733683	1.7614001	0.19
-33.71779	-11.852768	1.7630569	0.28
-33.70144	-11.96688	1.7626033	0.34
-31.573376	-11.331229	1.6673071	0.2
-31.192879	-11.308065	1.6514518	0.09
-33.7274	-12.33806	1.7669458	0.0
-30.730984	-11.363133	1.6325648	0.13
-30.753307	-11.426126	1.6336374	0.11
-30.965015	-11.615773	1.6443431	0.16
-33.73268	-12.766323	1.7709417	0.15
-33.749344	-12.895368	1.7727956	0.12
-30.816494	-12.009355	1.6418456	0.39
-33.746284	-13.262608	1.7768658	0.19
-33.766624	-13.332605	1.7779042	0.15
-33.788277	-13.46464	1.7808055	0.14
-30.683651	-12.351868	1.6396437	0.18
-33.768574	-13.705835	1.7820191	0.22
-22.795124	-9.461654	1.281686	0.24
-22.658644	-9.489976	1.2762132	0.39
-22.493858	-9.464327	1.2695825	0.4
-22.32437	-9.477714	1.2618074	0.34
-22.14386	-9.48512	1.2549343	0.41
-21.978365	-9.498498	1.248201	0.36
-21.805853	-9.5068865	1.2414081	0.38
-21.639359	-9.517264	1.2336725	0.37
-21.505575	-9.499552	1.2283415	0.37
-21.335066	-9.506936	1.2215724	0.38
-21.162548	-9.511322	1.2147902	0.39
-21.011047	-9.524669	1.2082025	0.4
-20.848537	-9.532034	1.2015164	0.4
-20.686024	-9.5384	1.194833	0.4
-20.552526	-9.557708	1.1894168	0.35
-20.403727	-9.528021	1.1829611	0.43
-20.263222	-9.542342	1.1774853	0.37
-20.0997	-9.544706	1.1708024	0.45
-19.952185	-9.554039	1.1652672	0.37
-19.80367	-9.561374	1.1587269	0.46
-19.685162	-9.581649	1.154464	0.37
-19.524637	-9.5820055	1.1478177	0.46
-19.399841	-9.559268	1.1425924	0.37
-19.248325	-9.562607	1.136032	0.45
-19.112804	-9.571913	1.1306218	0.37
-18.988287	-9.586197	1.1263129	0.39
-18.863773	-9.599481	1.1210067	0.39
-18.71924	-9.601802	1.1155216	0.39
-18.588715	-9.610096	1.1101662	0.41
-18.476934	-9.591333	1.1050658	0.41
-18.3464	-9.598625	1.1007133	0.41
-18.213871	-9.603922	1.0953451	0.42
-18.105354	-9.621171	1.0911956	0.43
-17.967821	-9.622477	1.0857862	0.41
-17.853308	-9.635736	1.0805852	0.34
-17.71977	-9.6370325	1.0752175	0.46
-17.61998	-9.620243	1.071236	0.43
-17.503454	-9.6305065	1.0670223	0.34
-17.378922	-9.634784	1.0617406	0.47
-17.263388	-9.6430435	1.0575422	0.44
-17.152863	-9.654293	1.0533886	0.35
-17.021318	-9.652582	1.04805	0.46
-16.914797	-9.664824	1.0439358	0.36
-16.802992	-9.637054	1.0388573	0.47
-16.71147	-9.656266	1.0358813	0.36
-16.58593	-9.655541	1.0306029	0.47
-16.481401	-9.665777	1.0265148	0.38
-16.363857	-9.668036	1.0223122	0.47
-16.254328	-9.674282	1.0171827	0.44
-16.158525	-9.65248	1.013255	0.35
-16.052988	-9.659716	1.0091646	0.46
-15.952444	-9.668941	1.0061212	0.38
-15.83991	-9.671189	1.0009711	0.52
-15.741375	-9.681411	0.9979468	0.36
-15.627829	-9.68066	0.9927938	0.5
-15.541303	-9.696857	0.98987937	0.39
-15.449495	-9.6740465	0.9859955	0.52
-15.357963	-9.686253	0.9830394	0.39
-15.255421	-9.690479	0.9789889	0.41
-15.146873	-9.690717	0.9748864	0.51
-15.051335	-9.697929	0.9709015	0.4
-14.956797	-9.70514	0.96692723	0.41
-14.875264	-9.720325	0.9640684	0.42
-14.792457	-9.700496	0.9612706	0.41
-14.691911	-9.702716	0.95724684	0.41
-14.599377	-9.709922	0.9532942	0.42
-14.504822	-9.714129	0.95032793	0.43
-14.411274	-9.718336	0.94637215	0.44
-14.323738	-9.727531	0.94346744	0.42
-14.24093	-9.7047	0.93967664	0.43
-14.1543865	-9.712892	0.9367846	0.44
-14.067855	-9.721085	0.93289304	0.42
-13.975294	-9.723287	0.92995334	0.44
-13.886753	-9.728481	0.92604846	0.44
-13.812211	-9.74265	0.92426735	0.5
-13.79573	-9.796713	0.9239924	0.54
-13.803	-9.834716	0.9249897	0.52
-13.79653	-9.896761	0.92580074	0.53
-13.801047	-9.964785	0.92771137	0.52
-13.798578	-10.029822	0.9285581	0.53
-13.803117	-10.099848	0.92946625	0.55
-13.7916355	-10.158901	0.9302354	0.57
-13.739117	-10.188028	0.92865074	0.52
-13.752394	-10.23102	0.92970085	0.52
-13.633811	-10.212267	0.9255459	0.55
-13.606316	-10.259349	0.92517936	0.5
-13.757984	-10.439108	0.9343575	0.51
-13.757515	-10.507142	0.93522364	0.5
-13.750046	-10.571188	0.9360278	0.52
-13.753578	-10.643214	0.93792784	0.51
-13.768858	-10.689203	0.9389947	0.49
-13.772386	-10.761229	0.9408958	0.49
-13.77092	-10.830264	0.94175315	0.51
-13.771457	-10.901297	0.9426276	0.5
-13.77098	-10.97133	0.94449455	0.49
-13.772524	-11.04436	0.9453768	0.49
-13.762044	-11.107411	0.94615805	0.51
-13.77932	-11.156397	0.9482419	0.49
-13.791865	-11.238407	0.9502195	0.5
-13.789403	-11.309444	0.9510681	0.5
-13.781917	-11.375489	0.95287645	0.48
-13.786469	-11.453515	0.9537839	0.49
-13.778994	-11.52056	0.954592	0.48
-13.796274	-11.571547	0.9566745	0.49
-13.806821	-11.654561	0.95863473	0.49
-13.80335	-11.725599	0.95947754	0.48
-13.798874	-11.7966385	0.9613113	0.48
-13.794411	-11.86868	0.9621441	0.47
-13.79394	-11.943713	0.9640121	0.47
-13.7944765	-12.020744	0.96588755	0.47
-13.818764	-12.078718	0.96803004	0.45
-13.818309	-12.155752	0.96889687	0.47
-13.806831	-12.222805	0.96967244	0.48
-13.812378	-12.305828	0.97159016	0.46
-13.816918	-12.387853	0.9735005	0.46
-13.807438	-12.457901	0.9752933	0.46
-13.820994	-12.548911	0.9772793	0.43
-13.837277	-12.602899	0.9793524	0.45
-13.828809	-12.674945	0.9801539	0.45
-13.823342	-12.750988	0.98197937	0.45
-13.8268795	-12.834014	0.98388296	0.46
-13.8234215	-12.912053	0.9847266	0.45
-13.824955	-12.994082	0.9866138	0.43
-13.826501	-13.078112	0.98849887	0.43
-13.841783	-13.133102	0.9905635	0.44
-13.835321	-13.210146	0.9913825	0.42
-13.837869	-13.296175	0.9932765	0.44
-13.8354025	-13.377212	0.9951301	0.44
-13.84195	-13.467232	0.9970589	0.5
-13.779418	-13.4923725	0.9954134	0.42
-13.685844	-13.487564	0.99251133	0.44
-13.616022	-13.461699	0.98987144	0.43
-13.584527	-13.515784	0.9894866	0.45
-13.578053	-13.593827	0.9913103	0.45
-13.5826025	-13.683852	0.9932245	0.43
-13.582148	-13.769884	0.9950968	0.44
-13.5756855	-13.850927	0.9969192	0.42
-13.572219	-13.933966	0.99876857	0.43
-13.60153	-14.006931	1.000949	0.44
-13.597063	-14.089972	1.0027902	0.43
-13.604618	-14.186991	1.0057288	0.43
-13.603163	-14.275024	1.007594	0.42
-13.589688	-14.350079	1.0083623	0.42
-13.581219	-14.431125	1.0101715	0.55
-13.606535	-14.504099	1.0123163	0.4
-13.6040745	-14.592134	1.0141753	0.41
-13.605615	-14.6851635	1.017067	0.41
-13.605164	-14.777196	1.0189419	0.41
-13.588696	-14.853256	1.0196855	0.54
-13.598255	-14.957272	1.0226424	0.39
-13.596799	-15.049306	1.0245107	0.42
-13.605084	-15.106308	1.0265172	0.52
-13.614648	-15.212324	1.0294743	0.39
-13.612188	-15.304359	1.0313356	0.5
-13.61374	-15.403389	1.0342274	0.39
-13.604279	-15.490437	1.0360304	0.5
-13.608841	-15.59346	1.0379479	0.37
-13.624142	-15.660452	1.0400115	0.48
-13.640708	-15.777455	1.0440274	0.38
-13.631246	-15.866503	1.0458319	0.49
-13.625797	-15.961543	1.0476681	0.39
-13.622341	-16.05758	1.049523	0.49
-13.626906	-16.165606	1.0524406	0.38
-13.618456	-16.259653	1.054253	0.48
-13.654775	-16.352606	1.0584881	0.37
-13.641309	-16.440662	1.060262	0.48
-13.644883	-16.550686	1.0621719	0.36
-13.638422	-16.647728	1.0650036	0.47
-13.648998	-16.766745	1.0679715	0.35
-13.894939	-17.173376	1.0858254	0.45
-13.90551	-17.294392	1.0887938	0.43
-13.920814	-17.36938	1.0918561	0.43
-13.919383	-17.479416	1.0937262	0.41
-13.922942	-17.595442	1.0976375	0.43
-13.918502	-17.702482	1.099485	0.41
-13.915067	-17.81352	1.102339	0.42
-13.918636	-17.932545	1.105251	0.43
-13.913198	-18.042587	1.1080899	0.4
-13.938519	-18.132563	1.111234	0.41
-13.938088	-18.249596	1.1141139	0.4
-13.937653	-18.366627	1.1169952	0.39
-13.936223	-18.484663	1.1198677	0.39
-13.938795	-18.60869	1.1237724	0.39
-13.94137	-18.73272	1.1266783	0.4
-13.929919	-18.83977	1.1294731	0.47
-13.969266	-18.952723	1.1337283	0.37
-13.9628315	-19.068764	1.1365625	0.39
-13.960404	-19.190802	1.1394291	0.39
-13.964988	-19.323826	1.1433511	0.39
-13.957552	-19.44087	1.1461792	0.45
-13.955123	-19.564905	1.149048	0.38
-13.955703	-19.695936	1.1529393	0.44
-13.984046	-19.800907	1.1561059	0.36
-13.982626	-19.929941	1.158983	0.45
-14.050318	-20.156868	1.167404	0.31
-14.040885	-20.277916	1.1702181	0.61
-14.147662	-20.56678	1.1809437	0.0
-22.542854	-33.994884	1.7807437	0.31
-22.39526	-34.00417	1.7774309	0.38
-22.297426	-33.973343	1.7735873	0.31
-22.15585	-33.991615	1.7703245	0.32
-22.024288	-34.02287	1.7671431	0.37
-21.865673	-34.013165	1.7627531	0.31
-21.728102	-34.035427	1.759529	0.32
-21.581507	-34.0427	1.7562374	0.32
-21.49168	-34.018864	1.7524652	0.37
-21.34608	-34.025135	1.7491862	0.32
-21.196482	-34.025414	1.7448779	0.33
-21.053892	-34.035683	1.7416267	0.32
-20.913301	-34.047943	1.7383939	0.32
-20.765701	-34.048218	1.7341092	0.32
-20.621105	-34.053482	1.7308497	0.32
-20.534275	-34.03164	1.7281091	0.32
-20.393684	-34.039898	1.7238857	0.33
-20.24908	-34.042168	1.7206331	0.33
-20.111492	-34.05442	1.7174375	0.33
-19.970896	-34.06168	1.7142208	0.33
-19.831305	-34.068935	1.7100149	0.33
-19.69271	-34.078194	1.7068185	0.34
-19.612896	-34.065334	1.70414	0.33
-19.471289	-34.066593	1.700925	0.35
-19.331688	-34.07185	1.6977273	0.34
-19.195095	-34.081097	1.6945552	0.34
-19.055489	-34.083347	1.691363	0.34
-18.920898	-34.095596	1.6882108	0.32
-18.467617	-33.534317	1.6606241	0.36
-18.37878	-33.499474	1.6568861	0.36
-18.24719	-33.51071	1.6537646	0.35
-18.111584	-33.512955	1.6506153	0.36
-17.975979	-33.5142	1.6474687	0.36
-17.845383	-33.52343	1.6443627	0.33
-17.710777	-33.52467	1.6412284	0.37
-17.612253	-33.592857	1.6403714	0.36
-17.720846	-33.926716	1.6531446	0.0
-18.148508	-34.99812	1.6952932	0.0
-18.146212	-35.262165	1.703169	0.09
-17.06314	-33.698845	1.6307358	0.39
-16.8704	-33.582172	1.6221751	0.0
-18.145071	-36.363323	1.7357467	0.0
-18.207579	-36.629253	1.7451701	0.08
-16.381706	-33.528023	1.6091437	0.32
-16.261122	-33.549232	1.6071413	0.36
-16.135519	-33.558453	1.6051036	0.35
-16.009924	-33.568672	1.6020676	0.37
-15.937105	-33.552795	1.5994747	0.36
-15.808488	-33.55302	1.5974202	0.36
-15.686903	-33.56923	1.5944203	0.32
-15.563307	-33.581448	1.5924075	0.46
-15.499858	-33.719574	1.594851	0.31
-15.493553	-33.982616	1.6027269	0.25
-15.466198	-34.20469	1.6094456	0.34
-15.39638	-34.192806	1.6068827	0.35
-15.274791	-34.211018	1.6048943	0.36
-15.149189	-34.21823	1.6018782	0.36
-15.019572	-34.217453	1.5998337	0.35
-14.888955	-34.212673	1.5967844	0.36
-14.7673645	-34.226883	1.5938052	0.36
-14.693529	-34.205006	1.5922182	0.36
-14.57193	-34.218212	1.5902423	0.36
-14.451343	-34.234417	1.5872761	0.37
-14.324722	-34.233627	1.5852673	0.36
-14.200122	-34.239838	1.5822752	0.36
-14.080519	-34.253036	1.5803238	0.37
-13.952906	-34.25025	1.5773138	0.37
-13.889092	-34.246353	1.5758098	0.36
-13.767488	-34.25556	1.5738485	0.37
-13.637866	-34.246773	1.5708289	0.37
-13.518262	-34.257973	1.5688871	0.36
-13.39465	-34.261177	1.5669173	0.37
-13.272047	-34.26638	1.5639572	0.34
-13.155453	-34.284573	1.5620444	0.39
-13.087625	-34.26868	1.5605175	0.37
-12.9620075	-34.26389	1.5575405	0.33
-12.839394	-34.266087	1.5555882	0.39
-12.720785	-34.27528	1.5536683	0.38
-12.604189	-34.291473	1.5517652	0.38
-12.485584	-34.301666	1.5498495	0.34
-12.418763	-34.285774	1.5473363	0.35
-12.295142	-34.28297	1.5453862	0.39
-12.175526	-34.286167	1.5434685	0.38
-12.051907	-34.280365	1.5405228	0.34
-11.926282	-34.269566	1.5375644	0.37
-11.811684	-34.28575	1.5356905	0.36
-11.693071	-34.29094	1.5337889	0.31
-11.6302595	-34.285038	1.5323126	0.5
-11.537731	-34.36619	1.5336092	0.36
-11.533497	-34.70822	1.5445676	0.23
-11.563378	-35.158203	1.5597833	0.32
-11.540093	-35.45626	1.5686042	0.15
-11.579023	-35.94923	1.5848925	0.22
-11.540699	-36.214306	1.592606	0.48
-11.573213	-36.508274	1.60285	0.27
-11.576042	-36.913292	1.615875	0.27
-11.587908	-37.3523	1.6299704	0.26
-11.670022	-38.024208	1.6535945	0.24
-11.674886	-38.463226	1.6676434	0.0
-1.7331105	-6.492877	0.46121332	0.25
-1.7222985	-6.4898944	0.46112788	0.25
-1.6816688	-6.4289556	0.45781365	0.54
-11.7721405	-40.8062	1.7454691	0.14
-12.001901	-42.073906	1.7902242	0.28
-11.87132	-42.118107	1.7892796	0.46
-11.770849	-42.26627	1.7925638	0.29
-11.855638	-42.821163	1.8122218	0.19
-11.874645	-43.40816	1.8314097	0.39
-11.875586	-43.94118	1.8494658	0.25
-11.881572	-44.509197	1.8675646	0.19
-11.853424	-44.962257	1.8824105	0.29
-11.824283	-45.421318	1.8972532	0.15
-12.035142	-46.807056	1.9459124	0.2
-11.975404	-46.878147	1.9464972	0.3
-11.935255	-47.335224	1.9612697	0.14
-12.003569	-48.22515	1.9918673	0.28
-12.04078	-49.018124	2.0182364	0.16
-12.013726	-49.56918	2.0361242	0.25
-12.13745	-51.454056	2.1002688	0.43
-12.088789	-51.60813	2.104954	0.0
-12.095952	-52.364143	2.1291244	0.0
-14.885902	-65.14045	2.5935447	0.12
-14.674245	-65.154755	2.5910892	0.18
-14.430444	-65.0281	2.582392	0.1
-14.211748	-65.007416	2.57889	0.17
-14.105914	-65.012566	2.5781677	0.12
-13.894257	-65.021866	2.5747256	0.17
-13.684603	-65.03917	2.5723028	0.29
-13.471933	-65.043465	2.5698612	0.19
-13.256249	-65.03178	2.5664	0.18
-13.044576	-65.03407	2.5639732	0.22
-12.834915	-65.04637	2.5615659	0.2
-12.730089	-65.05351	2.559864	0.0
-12.565672	-65.29775	2.5658164	0.0
-12.581234	-66.48375	2.6061823	0.0
-12.673258	-68.11465	2.6621618	0.0
-12.651697	-69.18669	2.697265	0.0
-12.678441	-70.55968	2.7437625	0.0
-12.7484865	-72.22559	2.80062	0.0
-12.803646	-73.19053	2.833215	0.0
-12.626308	-73.532776	2.8431349	0.0
-12.34436	-73.27716	2.830228	0.0
-12.777774	-77.258606	2.970053	0.0
-0.41717827	-10.059791	0.5635267	0.48
-0.40445435	-10.118806	0.56546545	0.2
-0.37388468	-10.1318445	0.56527895	0.14
-0.34127477	-10.109884	0.5650694	0.66
-0.30254534	-9.963933	0.559783	0.0
-0.28116694	-10.164959	0.5657153	0.0
-1.216219	-35.953594	1.4529026	0.0
-1.5223812	-52.046066	2.0042012	0.0
-1.3607693	-52.093254	2.0043015	0.0
-1.1971163	-52.098446	2.003379	0.0
-1.0271993	-51.828648	1.993329	0.0
-0.9777641	-53.29569	2.043564	0.05
-0.7763354	-51.43594	1.9787865	0.15
-0.6157612	-51.519127	1.9799201	0.1
-0.4551879	-51.61331	1.9830612	0.0
-0.29461426	-51.699493	1.9842027	0.0
-0.12831126	-51.01669	1.9600452	0.0
0.025643822	-52.826843	2.0208378	0.0
0.10786515	-53.47493	2.0426161	0.0
0.27254906	-51.32214	1.9689568	0.0
0.43398657	-51.55932	1.976162	0.0
0.6090484	-53.26549	2.0328164	0.0
0.7351827	-49.544674	1.9058192	0.05
0.89081424	-49.57085	1.9059906	0.15
0.96767926	-49.527935	1.9035628	0.17
1.1271585	-49.719112	1.9097768	0.0
1.2933911	-50.173286	1.9240512	0.0
1.4539055	-50.32746	1.9282533	0.0
1.5815587	-49.24861	1.8911968	0.05
1.7264965	-48.942772	1.880325	0.0
1.8850169	-49.088943	1.8845441	0.0
1.9686722	-49.28003	1.8911736	0.08
2.112576	-49.009186	1.8813273	0.08
2.2799485	-49.31436	1.8905644	0.0
2.4247973	-49.10352	1.8827405	0.0
2.56571	-48.82167	1.8729149	0.0
2.7606351	-49.62387	1.8991942	0.0
2.944823	-50.14306	1.9164333	0.12
2.9360535	-48.596066	1.8639394	0.23
2.992171	-46.97514	1.8080901	0.11
3.0520892	-45.571213	1.7602992	0.17
3.1099045	-44.273285	1.7155577	0.22
3.1616786	-43.02235	1.6728649	0.2
3.2064517	-41.76441	1.6302068	0.16
3.1942155	-40.715405	1.5949073	0.41
3.237837	-39.61746	1.5573126	0.25
3.2843468	-38.639515	1.5237465	0.26
3.3238623	-37.65356	1.4902141	0.29
3.364296	-36.75161	1.4587075	0.22
3.4066577	-35.933655	1.4312217	0.26
3.5044432	-35.761753	1.4256842	0.33
3.5612547	-35.764812	1.4254075	0.37
3.675872	-35.781925	1.4258547	0.32
3.789502	-35.780037	1.4253027	0.34
3.9011433	-35.77115	1.4247605	0.34
4.0157666	-35.78126	1.4252125	0.34
4.1293945	-35.78337	1.424669	0.43
3.5910382	-30.04887	1.231361	0.31
3.5763192	-29.504858	1.2122529	0.33
3.602436	-28.934885	1.1929417	0.3
3.622568	-28.351908	1.1736561	0.3
3.644659	-27.80793	1.1553752	0.44
3.6637428	-27.26195	1.1361092	0.25
3.687771	-26.784971	1.1198432	0.35
3.674939	-26.36896	1.1057706	0.32
3.6979403	-25.917984	1.0905195	0.43
3.436684	-23.448736	1.0079535	0.2
3.4625835	-23.109762	0.9957257	0.36
3.4785333	-22.711775	0.98252636	0.38
3.4865148	-22.275784	0.968353	0.31
3.5432022	-22.182835	0.9650633	0.37
3.5780096	-22.174868	0.9649012	0.64
3.6396644	-22.118923	0.96260226	0.23
3.5172966	-20.913807	0.92179114	0.33
3.546098	-20.678835	0.9135887	0.37
3.5599706	-20.360844	0.90342987	0.38
3.5658684	-20.010847	0.8912982	0.39
3.549909	-19.733833	0.8822872	0.34
3.5965915	-19.635872	0.8790489	0.46
3.6601896	-19.63693	0.8787654	0.46
3.7237923	-19.637987	0.87948316	0.47
3.775447	-19.57603	0.8772369	0.64
3.6120584	-18.365877	0.83661026	0.2
3.6328251	-18.164894	0.8294616	0.5
3.6178217	-17.937878	0.822463	0.3
3.6266267	-17.685884	0.8133534	0.57
3.6473773	-17.5019	0.8072116	0.23
2.2997806	-10.557655	0.5721357	0.38
2.3254	-10.5156765	0.5710078	0.59
2.3689444	-10.559714	0.5728267	0.32
2.4055228	-10.574747	0.5726686	0.59
2.4322789	-10.61977	0.57456356	0.31
2.4479315	-10.530783	0.5714681	0.48
2.477536	-10.509808	0.5713318	0.36
2.5260665	-10.574849	0.5731385	0.43
2.5028677	-10.321826	0.5651666	0.29
2.5155284	-10.230835	0.56208557	0.47
2.537301	-10.251854	0.5629973	0.39
2.5230477	-10.045837	0.5560006	0.38
2.5456743	-10.005856	0.55489194	0.45
2.571275	-9.972877	0.55377316	0.39
2.597882	-9.949898	0.55265343	0.5
2.6494045	-10.025942	0.5554555	0.34
2.6580632	-9.926947	0.5523925	0.36
2.677847	-9.940963	0.55331296	0.5
2.7243874	-9.995001	0.5551321	0.37
2.7370338	-9.917009	0.55205923	0.4
2.753675	-9.85702	0.55097485	0.42
2.7892425	-9.86605	0.55083007	0.38
2.8178434	-9.852072	0.550709	0.57
2.8843238	-9.973126	0.5554664	0.26
2.8761907	-9.884118	0.55247825	0.55
2.9237335	-9.937157	0.5542978	0.32
2.9453487	-9.895171	0.5532007	0.58
3.0008683	-9.973217	0.5559954	0.29
3.060375	-10.062266	0.5587775	0.52
3.0849822	-10.030283	0.5576728	0.36
3.0958	-10.012291	0.5576261	0.39
3.1243956	-9.995312	0.55650985	0.38
3.1519907	-9.972332	0.55639684	0.56
3.2055247	-10.037374	0.55920106	0.32
3.277011	-10.159431	0.5629477	0.54
3.3145893	-10.169459	0.5638047	0.36
3.3212392	-10.07946	0.56076247	0.34
3.3410265	-10.087475	0.5616883	0.46
3.4055429	-10.184526	0.56446004	0.35
4.1384487	-12.340153	0.6390604	0.42
4.153109	-12.257158	0.63699424	0.42
4.159783	-12.150158	0.63395476	0.42
4.1634564	-12.035154	0.6299257	0.42
4.1523237	-11.940143	0.6269537	0.43
4.159986	-11.840142	0.623913	0.41
4.1616545	-11.723137	0.6198923	0.41
4.1673207	-11.622136	0.61685973	0.43
4.1729856	-11.523134	0.61382794	0.41
4.1766458	-11.41913	0.6098033	0.43
4.1833034	-11.326129	0.6067698	0.41
4.171174	-11.239116	0.6048037	0.43
4.172835	-11.13411	0.60078734	0.42
4.1794834	-11.04411	0.5977554	0.42
4.1841416	-10.951106	0.59573066	0.41
4.184798	-10.848101	0.59171957	0.43
4.190458	-10.763099	0.58969307	0.44
4.2010856	-10.688101	0.5866508	0.43
4.180961	-10.58708	0.5837125	0.42
4.189602	-10.511081	0.5816777	0.43
4.190263	-10.418075	0.5786695	0.43
4.198899	-10.344074	0.5766358	0.44
4.2115307	-10.283078	0.5745899	0.49
4.244123	-10.272098	0.5744801	0.54
4.2659063	-10.280113	0.5744077	0.55
4.3024917	-10.278134	0.575286	0.54
4.3360815	-10.2691555	0.5751746	0.52
4.376657	-10.27618	0.57604146	0.53
4.416242	-10.283206	0.5759123	0.53
4.4508305	-10.275227	0.5767999	0.53
4.4884133	-10.2752495	0.57667863	0.54
4.512203	-10.288264	0.57760215	0.54
4.5457935	-10.278283	0.57749474	0.61
4.5683994	-10.242294	0.5764232	0.62
4.5610566	-10.138281	0.5734482	0.25
4.588664	-10.117295	0.57336175	0.28
4.636233	-10.140325	0.57421225	0.12
4.7427025	-10.2924	0.57987565	0.53
4.7624955	-10.294414	0.57981443	0.49
4.798089	-10.288432	0.5807053	0.52
4.83966	-10.293457	0.58057797	0.52
4.8772497	-10.291478	0.5814639	0.54
4.91384	-10.287498	0.5813537	0.55
4.9554186	-10.292521	0.58222854	0.54
4.9772105	-10.297534	0.583163	0.54
5.013795	-10.291554	0.58305484	0.54
5.0573773	-10.301579	0.5839252	0.53
5.093964	-10.295599	0.58381844	0.54
5.131557	-10.292619	0.5847091	0.54
5.171131	-10.29064	0.58459467	0.54
5.210719	-10.290661	0.5854807	0.52
5.2355065	-10.300675	0.5864083	0.54
5.278088	-10.3067	0.586286	0.53
5.3166723	-10.302718	0.5871773	0.56
5.3442826	-10.27973	0.5871031	0.59
5.3948474	-10.2987585	0.58795863	0.6
5.4344296	-10.29678	0.587849	0.67
5.4442425	-10.2777815	0.58782524	0.66
5.636626	-10.566916	0.59924304	0.27
5.8080544	-10.815035	0.6087275	0.33
5.8456473	-10.805053	0.60862815	0.3
5.8932257	-10.813078	0.60949886	0.32
5.932813	-10.805096	0.6103952	0.32
5.980399	-10.814121	0.6112672	0.32
6.0111833	-10.831138	0.6121821	0.31
6.043776	-10.810151	0.6111019	0.29
5.9984655	-10.648107	0.6062608	0.15
5.99011	-10.555088	0.6033065	0.57
6.0277085	-10.547106	0.6032118	0.62
6.0622983	-10.530119	0.60412806	0.64
6.106887	-10.534141	0.6040137	0.66
6.3114734	-10.854284	0.6164043	0.33
6.3480606	-10.838299	0.6163175	0.24
6.3976455	-10.847323	0.6171915	0.34
6.4352417	-10.834338	0.6181028	0.29
6.4848213	-10.841361	0.6189789	0.31
6.529412	-10.840382	0.61987066	0.31
6.5720034	-10.836399	0.6197691	0.25
6.5927954	-10.832408	0.61972046	0.16
6.4895334	-10.584322	0.61105627	0.46
6.5341177	-10.583342	0.6119504	0.57
6.5657177	-10.561351	0.6118838	0.6
6.5953217	-10.536359	0.6118238	0.54
6.617931	-10.500363	0.61078507	0.52
6.5987673	-10.433343	0.6088561	0.5
6.6143765	-10.385341	0.6078392	0.63
6.6539636	-10.376356	0.6077521	0.63
6.6925592	-10.366371	0.6086683	0.62
6.7381477	-10.36739	0.6095647	0.66
6.7837296	-10.367408	0.6094624	0.6
6.8145185	-10.380424	0.6103878	0.51
6.8631	-10.384443	0.6112781	0.52
6.909681	-10.384462	0.6121755	0.52
6.9482784	-10.373476	0.61309624	0.53
7.00385	-10.386499	0.6139693	0.52
7.0554285	-10.393521	0.61485475	0.5
7.0930276	-10.380533	0.6157809	0.5
7.1188145	-10.383544	0.61572456	0.52
7.1743975	-10.396567	0.6176003	0.53
7.213985	-10.384581	0.61752355	0.52
7.268562	-10.394604	0.6184046	0.51
7.3151526	-10.3936205	0.6193089	0.5
7.355744	-10.382633	0.6202318	0.5
7.4063296	-10.386652	0.62112665	0.53
7.443107	-10.403669	0.6220426	0.52
7.485701	-10.395682	0.6229616	0.51
7.539278	-10.401704	0.6238512	0.5
7.5938597	-10.409724	0.62473845	0.54
7.6374497	-10.401738	0.62565774	0.52
7.681047	-10.3947525	0.62657714	0.52
7.7326264	-10.3967705	0.6274762	0.51
7.760416	-10.400781	0.6274203	0.51
7.8199964	-10.413805	0.62929827	0.5
7.8715773	-10.414822	0.63019997	0.5
7.914173	-10.404834	0.6311266	0.55
7.9357767	-10.365832	0.6301126	0.57
7.941395	-10.30682	0.62814236	0.57
7.924225	-10.2518015	0.62721175	0.58
7.934825	-10.197792	0.62522984	0.56
7.958435	-10.163792	0.6252109	0.61
8.002027	-10.154802	0.62613875	0.6
8.054609	-10.156821	0.62704337	0.61
8.108197	-10.160838	0.62794554	0.58
8.136983	-10.163848	0.62889266	0.58
8.198557	-10.17587	0.62977594	0.61
8.252148	-10.178887	0.6316807	0.6
8.293739	-10.165897	0.6316192	0.61
8.350319	-10.170916	0.6325189	0.58
8.399904	-10.166929	0.63343817	0.6
8.453493	-10.167945	0.63534755	0.57
8.621195	-10.339039	0.64292985	0.56
8.639802	-10.296034	0.64193445	0.62
8.686388	-10.286044	0.64286643	0.38
8.76196	-10.311072	0.64472276	0.46
8.819549	-10.315091	0.6456268	0.47
8.868137	-10.307102	0.6465562	0.46
8.931717	-10.316122	0.6484479	0.45
8.968502	-10.326135	0.64938134	0.43
9.016098	-10.317145	0.6503151	0.53
9.079675	-10.325165	0.65120965	0.39
9.130264	-10.318176	0.6521386	0.42
9.190848	-10.322194	0.65404296	0.43
9.252426	-10.326212	0.6549466	0.44
9.304019	-10.320223	0.6558754	0.43
9.345805	-10.334238	0.6578002	0.41
9.393398	-10.323247	0.6577408	0.52
9.45598	-10.327264	0.6596458	0.4
9.511564	-10.3232765	0.6605695	0.5
9.584145	-10.3383	0.66245085	0.39
9.629734	-10.322307	0.6634023	0.51
9.678518	-10.343325	0.6643125	0.39
9.736105	-10.340338	0.6662351	0.49
9.798687	-10.342353	0.6671465	0.36
9.851275	-10.333363	0.6680838	0.48
9.929858	-10.352387	0.6709571	0.37
9.977447	-10.337394	0.6709091	0.48
10.046037	-10.345412	0.6728092	0.37
10.08482	-10.352424	0.67375034	0.48
10.153402	-10.35844	0.6756538	0.37
10.212992	-10.3554535	0.6765797	0.49
10.261585	-10.340459	0.67753386	0.44
10.37015	-10.385498	0.68134487	0.51
10.427736	-10.378509	0.6822802	0.54
10.464529	-10.383518	0.6832284	0.57
10.473136	-10.326501	0.6822834	0.54
10.48075	-10.270484	0.68133914	0.52
10.516348	-10.241481	0.6813297	0.56
10.583932	-10.243496	0.6832456	0.57
10.644519	-10.238506	0.68417907	0.54
10.712108	-10.2405205	0.6860966	0.53
10.762887	-10.256537	0.6870175	0.54
10.832469	-10.258552	0.6889339	0.53
10.910058	-10.26957	0.69083077	0.52
10.978641	-10.269584	0.69275236	0.54
11.323111	-10.527742	0.7060387	0.45
11.394698	-10.528756	0.7079577	0.45
11.449485	-10.546773	0.70987403	0.44
11.52007	-10.545786	0.71179795	0.44
11.601653	-10.554804	0.7136977	0.44
11.673233	-10.552816	0.7156235	0.44
11.737825	-10.545825	0.7165641	0.42
11.816411	-10.550841	0.71847486	0.41
11.888	-10.548854	0.72040313	0.43
11.944782	-10.56587	0.7223215	0.44
12.028367	-10.573887	0.7242251	0.43
12.100952	-10.570898	0.72615576	0.44
12.17354	-10.56791	0.72808725	0.46
12.240128	-10.558918	0.72903395	0.62
12.305723	-10.549924	0.73098236	0.59
12.707195	-10.827098	0.7462004	0.19
12.844569	-10.841125	0.7500496	0.46
12.892163	-10.81212	0.75104713	0.68
12.975751	-10.814135	0.7529667	0.41
13.332248	-11.042281	0.76630354	0.26
13.376846	-11.0092745	0.7663124	0.27
13.3606615	-10.961252	0.76539886	0.14
13.34328	-10.877216	0.76354074	0.36
13.42087	-10.871224	0.7654816	0.48
13.429481	-10.809201	0.76456875	0.5
13.46608	-10.76919	0.76459867	0.49
13.475695	-10.709167	0.7636833	0.51
13.4843025	-10.647142	0.7627726	0.52
13.516097	-10.638143	0.7627601	0.44
13.584691	-10.624146	0.7647253	0.54
13.673277	-10.625159	0.7666512	0.41
13.770858	-10.632175	0.76956105	0.52
13.856442	-10.629186	0.7714975	0.39
13.948031	-10.631198	0.77442193	0.5
14.056613	-10.645218	0.77731436	0.38
14.100408	-10.644222	0.77828217	0.48
14.201989	-10.651239	0.7811928	0.39
14.289579	-10.648249	0.78313154	0.5
14.383164	-10.64826	0.7860616	0.37
14.482749	-10.652274	0.7889814	0.47
14.591331	-10.662292	0.7918853	0.38
14.645119	-10.6663	0.7928397	0.59
14.719714	-10.651302	0.79481196	0.4
23.519176	-16.925112	1.1428205	0.36
23.514814	-16.810059	1.1410302	0.42
23.531448	-16.711016	1.1401986	0.32
23.542084	-16.60897	1.1383774	0.56
17.917011	-12.549514	0.9143127	0.27
23.509542	-16.42088	1.133742	0.34
23.528173	-16.324839	1.1329076	0.44
23.530806	-16.217789	1.1311045	0.34
23.56543	-16.132753	1.1302423	0.38
17.874298	-12.148324	0.9070693	0.23
17.836926	-12.042271	0.9042878	0.21
17.836536	-11.960233	0.9024403	0.23
17.825346	-11.912209	0.9015364	0.33
17.82696	-11.833172	0.8996833	0.36
17.845575	-11.766142	0.89979845	0.41
17.863186	-11.698111	0.8989169	0.29
17.854795	-11.612068	0.89708513	0.46
17.873405	-11.545038	0.89620274	0.38
17.85422	-11.494013	0.89531124	0.47
17.857828	-11.416975	0.8944575	0.4
17.883436	-11.354947	0.89356357	0.61
8.443933	-5.314191	0.5313819	0.14
8.4345255	-5.27217	0.53046227	0.31
8.454109	-5.2481604	0.53049237	0.46
8.470693	-5.2221494	0.5305283	0.15
17.874687	-10.999772	0.8882647	0.36
17.875296	-10.923735	0.8864156	0.48
17.893898	-10.857703	0.88653815	0.39
17.88251	-10.774661	0.88471043	0.57
17.979101	-10.7566595	0.88669974	0.41
18.117687	-10.762672	0.891621	0.34
18.216478	-10.783691	0.89453125	0.43
18.384058	-10.805715	0.8994076	0.36
18.514647	-10.804724	0.9033493	0.44
18.643232	-10.801731	0.90729696	0.34
18.773817	-10.7987385	0.91024464	0.48
18.916405	-10.80275	0.9151733	0.35
19.051994	-10.801759	0.91911644	0.39
19.187775	-10.838787	0.9229801	0.37
19.33036	-10.839798	0.92691743	0.42
19.47095	-10.838806	0.9318608	0.35
19.619537	-10.841817	0.9357932	0.37
19.765123	-10.841826	0.9397342	0.38
19.923708	-10.847838	0.94465804	0.38
20.075294	-10.848848	0.9495964	0.41
20.213078	-10.882875	0.95346904	0.41
20.370667	-10.885885	0.9584022	0.35
20.527252	-10.886895	0.96334106	0.34
20.679836	-10.884903	0.967289	0.4
20.851427	-10.892917	0.9732087	0.36
26.703312	-13.844831	1.1855496	0.41
26.716928	-13.745778	1.1847696	0.36
26.687744	-13.67874	1.1829315	0.43
26.700356	-13.578685	1.1821556	0.36
26.693974	-13.470626	1.1804051	0.38
26.701593	-13.370572	1.1796325	0.45
26.791199	-13.310542	1.181743	0.34
26.800812	-13.210487	1.1809719	0.55
26.849615	-13.182474	1.1820221	0.25
26.84723	-13.077415	1.1802676	0.26
26.86284	-12.980362	1.17949	0.26
26.892454	-12.891314	1.1796905	0.19
26.864069	-12.774246	1.1769747	0.17
26.872679	-12.675191	1.1762065	0.17
26.879293	-12.576136	1.1754398	0.14
26.8681	-12.519102	1.1745788	0.14
26.739723	-12.3580065	1.167998	0.39
26.734337	-12.253947	1.1672487	0.38
26.746943	-12.157892	1.1664762	0.38
26.760555	-12.063839	1.1656998	0.38
26.771162	-11.967785	1.1649297	0.37
26.771772	-11.867726	1.1641726	0.38
26.753574	-11.808692	1.162321	0.38
26.757183	-11.710635	1.1615597	0.38
26.76379	-11.61358	1.160796	0.38
26.781399	-11.522528	1.1600158	0.38
26.780005	-11.422469	1.1592633	0.38
26.791613	-11.328414	1.1584935	0.39
26.770412	-11.269379	1.1576449	0.39
26.776018	-11.173323	1.1558826	0.38
26.787626	-11.080268	1.1561124	0.33
26.79823	-10.986213	1.1553459	0.51
26.870829	-10.918175	1.1565018	0.37
27.118412	-10.919183	1.1644489	0.34
27.371002	-10.922192	1.1723908	0.31
27.608788	-10.966224	1.1802324	0.45
27.830381	-10.954223	1.1872201	0.23
28.773922	-11.220408	1.2193618	0.35
28.992512	-11.201403	1.2253704	0.19
29.711481	-11.212427	1.2482145	0.68
29.78308	-11.13238	1.2504102	0.46
29.824684	-11.042326	1.2506379	0.41
30.10727	-11.0393305	1.2595996	0.32
30.413857	-11.043341	1.26954	0.32
30.720444	-11.046349	1.278484	0.36
31.03303	-11.048357	1.2884308	0.3
31.340816	-11.102396	1.2992415	0.25
32.35937	-11.349568	1.3334354	0.43
32.413975	-11.254511	1.3346809	0.41
33.32114	-11.335578	1.3643382	0.61
33.38074	-11.238519	1.3655914	0.4
33.43234	-11.139459	1.3658519	0.46
33.750126	-11.186493	1.3766838	0.3
34.133713	-11.194505	1.3886138	0.35
34.457306	-11.181501	1.3996093	0.24
43.523567	-13.969397	1.7109232	0.35
43.50818	-13.813297	1.709355	0.18
43.53179	-13.671208	1.7097448	0.36
43.536396	-13.522114	1.7081571	0.18
43.513203	-13.440062	1.7073872	0.14
43.519814	-13.292969	1.7057954	0.16
30.995817	-9.365305	1.2749816	0.2
30.867416	-9.221211	1.269393	0.37
43.548634	-12.85469	1.7040168	0.19
43.56324	-12.710597	1.7034198	0.36
43.552845	-12.559501	1.7028459	0.2
43.539646	-12.48145	1.7010671	0.0
43.830246	-12.416412	1.7102256	0.14
43.958847	-12.303341	1.7135347	0.2
44.058445	-12.182263	1.7168701	0.41
44.202045	-12.0731945	1.7201687	0.2
44.295643	-11.949115	1.7225151	0.0
44.27625	-11.795014	1.7209569	0.12
42.37309	-11.217623	1.6557513	0.18
42.27069	-11.048512	1.651243	0.12
41.6413	-10.745309	1.6291583	0.18
41.404903	-10.546177	1.6207472	0.27
41.05951	-10.321028	1.6084193	0.25
40.912106	-10.147913	1.6019286	0.25
40.8409	-10.061856	1.5991819	0.24
43.647453	-10.607235	1.6944225	0.15
40.684093	-9.752652	1.5930873	0.28
40.59369	-9.596549	1.5895463	0.21
40.60828	-9.465462	1.5889269	0.43
33.353977	-7.6682296	1.3415887	0.15
33.549557	-7.602187	1.3477684	0.42
33.75935	-7.5941834	1.3547791	0.25
33.571934	-7.441081	1.3482358	0.24
33.514523	-7.3179994	1.345598	0.3
33.508106	-7.206926	1.3449228	0.35
33.49869	-7.0948515	1.3442515	0.18
33.575275	-7.000789	1.3465233	0.5
33.592857	-6.8947186	1.346834	0.22
33.74065	-6.8697023	1.3519002	0.29
33.78323	-6.767635	1.352199	0.27
33.83281	-6.6675687	1.3534919	0.27
33.735394	-6.5384817	1.3498781	0.23
33.831974	-6.447421	1.3531436	0.5
33.818554	-6.3343453	1.3524796	0.19
33.800346	-6.276306	1.3516529	0.24
33.827927	-6.171236	1.3519642	0.38
34.257504	-6.138215	1.3660456	0.12
39.32306	-6.9157567	1.5365305	0.15
39.48564	-6.8166904	1.5418226	0.08
40.379215	-6.839709	1.5717236	0.17
40.021797	-6.65058	1.5593055	0.11
39.879585	-6.56252	1.5545759	0.16
39.539165	-6.379395	1.5431397	0.2
39.652744	-6.2693205	1.5464696	0.16
40.533325	-6.2783294	1.5754172	0.15
40.7189	-6.1752596	1.5817251	0.0
40.851475	-6.064184	1.5860597	0.1
41.705055	-6.0571814	1.6140596	0.0
44.52784	-6.394417	1.7099619	0.12
44.090416	-6.190277	1.6945966	0.18
42.63799	-5.8500423	1.6456711	0.17
42.663567	-5.7179523	1.6460756	0.16
44.88114	-5.87006	1.7205628	0.16
44.218716	-5.6429033	1.6982747	0.0
44.195503	-5.568853	1.6975033	0.12
42.619076	-5.235622	1.6445594	0.23
42.676647	-5.106534	1.6459563	0.14
42.69922	-4.9734426	1.6463667	0.14
42.95679	-4.8663692	1.6546935	0.15
42.107357	-4.6362104	1.6264192	0.21
41.98793	-4.49011	1.6228734	0.0
66.060585	2.447709	2.0328894	0.0
65.64912	2.638842	2.0225055	0.0
61.954666	2.6868749	1.921652	0.0
61.220203	2.8489876	1.902173	0.0
53.628777	2.6678598	1.6925669	0.0
51.24056	2.6308334	1.6274395	0.0
50.0251	2.7268999	1.5937437	0.11
48.27565	2.7849398	1.5469228	0.17
48.234188	2.9340432	1.5464011	0.15
48.08473	3.0771427	1.5428599	0.35
47.801266	3.2102349	1.5352856	0.18
47.853798	3.3653426	1.5377837	0.26
47.836567	3.439394	1.5380213	0.21
47.8591	3.5925	1.5395129	0.23
47.904636	3.7476075	1.5410111	0.18
47.88217	3.8967109	1.5414895	0.33
47.901703	4.049817	1.5429809	0.18
47.89823	4.201922	1.5434691	0.18
47.901764	4.3540273	1.5449572	0.21
47.96053	4.435084	1.5462176	0.21
48.207058	4.611205	1.5547845	0.0
48.53158	4.796334	1.564381	0.0
48.846104	4.9824624	1.5739806	0.0
56.303516	5.9171143	1.7840409	0.0
50.03914	5.4217668	1.6094	0.05
49.594673	5.530841	1.5977461	0.1
52.780376	5.9691467	1.6881806	0.17
52.797897	6.1392636	1.689727	0.27
44.624577	5.3357005	1.4610727	0.17
[truncated: 118,814 more rows]
