# Supplementary material for: Density-equalized RANDT scan matching with integrated outlier removal and point density uniformity
Source: PLoS One. 2026 Apr 28;21(4):e0345709. doi: 10.1371/journal.pone.0345709 (PMC13124066; doi:10.1371/journal.pone.0345709)
Supplement: S2 Dataset — Processed LiDAR data converted into CSV format, including spatial coordinates and associated attributes such as intensity values, used for analysis in this study. (ZIP) [file pone.0345709.s002.zip › Velodyne_CSV/000887.csv]

X	Y	Z	Intensity
78.14376	5.9482284	2.8578494	0.0
78.05231	6.188117	2.8547466	0.0
78.11784	6.4409995	2.8576374	0.0
76.54139	6.551953	2.8045805	0.0
76.310936	6.773851	2.7974808	0.0
75.82148	6.970762	2.7813897	0.0
75.98803	7.226643	2.7882748	0.0
76.50881	7.3975625	2.8062005	0.0
76.32236	7.62146	2.8000958	0.0
76.65491	7.8983307	2.8119695	0.0
76.98946	8.177201	2.824841	0.0
76.91302	8.413093	2.822728	0.0
76.13057	8.5700245	2.7966452	0.0
76.051125	8.8029175	2.795531	0.0
63.1518	7.4066153	2.3570828	0.0
61.454334	7.4026265	2.300067	0.1
41.19373	5.085786	1.6109948	0.16
41.14727	5.2107325	1.6099321	0.45
41.179813	5.346674	1.6118641	0.23
41.241356	5.486613	1.6147939	0.22
40.751892	5.5515895	1.5987543	0.27
41.489666	5.719511	1.6236775	0.23
40.535206	5.716521	1.5916657	0.17
40.320747	5.8154807	1.5846107	0.36
40.046288	5.904446	1.5765594	0.25
42.060852	6.33824	1.6453594	0.23
42.4014	6.526156	1.6582636	0.13
40.029144	6.2243104	1.577387	0.16
39.921688	6.336264	1.5743239	0.23
39.795235	6.444219	1.5702618	0.38
39.866783	6.584159	1.5731853	0.21
40.184334	6.767078	1.585089	0.23
42.54392	7.302823	1.666834	0.23
41.622448	7.2798433	1.6358274	0.11
41.19522	7.2708526	1.6218231	0.15
41.13676	7.3948007	1.6197499	0.23
41.514324	7.5967107	1.6336408	0.2
42.088882	7.8396006	1.6545118	0.21
40.732407	7.71867	1.6085492	0.19
42.119984	8.119482	1.6573457	0.0
41.399525	8.115494	1.6333284	0.14
34.738163	6.863115	1.4039041	0.17
29.61061	5.9445763	1.2283198	0.39
34.665257	7.0760293	1.403772	0.0
40.904945	8.487345	1.6190857	0.14
34.152344	7.1949897	1.3866829	0.26
34.198895	7.31694	1.3896078	0.0
34.646683	7.4698696	1.4055259	0.12
34.77323	7.6118093	1.4104401	0.21
34.636776	7.696778	1.406381	0.21
29.241192	6.5913296	1.2209036	0.37
33.684853	7.706793	1.3753407	0.14
33.5554	7.788762	1.3712825	0.41
33.50695	7.888724	1.3702149	0.0
36.027798	8.543408	1.45788	0.08
36.09335	8.679352	1.4617921	0.18
32.490795	7.9197335	1.3371539	0.2
32.374344	7.998705	1.334096	0.3
28.410772	7.1121483	1.1975276	0.3
27.644844	7.1051717	1.1724991	0.34
27.420609	7.094182	1.1644965	0.23
27.57916	7.2281265	1.1704113	0.19
27.368706	7.2641196	1.1643764	0.32
27.662264	7.436046	1.1752702	0.27
27.126795	7.383082	1.1572812	0.26
31.251053	8.719453	1.3035407	0.45
25.925621	7.2751594	1.1172967	0.21
26.064175	7.403108	1.123212	0.25
30.879917	8.879402	1.2924049	0.17
24.786222	7.208223	1.0792834	0.45
24.948776	7.341169	1.0861953	0.25
30.092552	8.960395	1.2672999	0.19
30.058104	9.053362	1.2672286	0.3
30.118885	9.123333	1.2701801	0.36
30.075434	9.214301	1.2691091	0.38
30.125996	9.333254	1.2720225	0.18
29.987543	9.394236	1.2679672	0.38
29.683084	9.401243	1.2579418	0.26
29.474632	9.437238	1.2519002	0.35
29.445406	9.479223	1.2518659	0.32
29.479963	9.59318	1.25378	0.4
31.575636	10.38581	1.3293102	0.31
31.548195	10.4867735	1.3292291	0.23
28.704594	9.6411915	1.229687	0.32
28.812159	9.778136	1.2345866	0.29
28.758713	9.861109	1.2335166	0.35
28.844494	9.942076	1.2364585	0.38
29.028063	10.108008	1.2443398	0.3
29.116632	10.240956	1.2482395	0.26
28.302135	10.055057	1.2203245	0.28
28.06668	10.071061	1.2132924	0.33
28.07524	10.174025	1.2152088	0.37
27.63177	10.112066	1.2002221	0.31
27.623549	10.15805	1.2001835	0.33
27.649109	10.26701	1.2020955	0.32
27.701672	10.385966	1.2050012	0.38
27.81624	10.528911	1.210892	0.31
27.63879	10.560906	1.2048489	0.22
20.895859	8.059107	0.9633369	0.42
20.737625	8.035124	0.9583426	0.36
20.518158	8.02514	0.9513307	0.45
20.343695	8.031149	0.9453093	0.38
20.156237	8.030161	0.9402923	0.4
19.965773	8.027173	0.93427646	0.42
19.787312	8.028185	0.92825806	0.4
19.604849	8.026197	0.92224157	0.42
19.425606	7.98922	0.9162556	0.41
19.256147	7.9902315	0.9112375	0.41
19.084682	7.990243	0.90621984	0.42
18.900217	7.9832582	0.9002066	0.42
18.747759	7.9882674	0.89518607	0.35
18.568295	7.981282	0.889173	0.52
18.412834	7.983293	0.88515425	0.32
18.260597	7.951314	0.88016593	0.45
18.114132	7.956323	0.8751452	0.36
17.940672	7.947339	0.87013376	0.45
17.794207	7.95035	0.86511433	0.37
17.630741	7.9443645	0.86010087	0.48
17.483278	7.944376	0.8550836	0.38
17.347044	7.9153957	0.8510938	0.48
17.210585	7.918406	0.8470748	0.38
17.054117	7.9124207	0.8420614	0.49
16.916658	7.913432	0.83804363	0.37
16.775192	7.9124446	0.83302706	0.48
16.63873	7.9124565	0.82900995	0.38
16.508266	7.9144673	0.82499146	0.41
16.379028	7.884488	0.8210029	0.65
16.020542	7.7745504	0.8080594	0.16
15.922087	7.788556	0.8060334	0.55
15.655156	7.7815833	0.79700446	0.47
15.721717	7.876552	0.80092347	0.39
15.608255	7.8815618	0.7979031	0.41
15.496019	7.85558	0.7939125	0.43
15.372555	7.854593	0.78989625	0.42
15.248086	7.852606	0.7858806	0.43
15.132627	7.853618	0.78286314	0.43
15.026167	7.8586283	0.77984303	0.44
14.910703	7.85864	0.7758262	0.45
14.783244	7.850656	0.7718152	0.44
14.682	7.827673	0.7688226	0.45
14.575536	7.8306847	0.76580375	0.45
14.461078	7.8276978	0.7617894	0.45
14.351612	7.82771	0.7587727	0.45
14.246151	7.8287225	0.75575536	0.46
14.136691	7.826736	0.7527403	0.45
14.045451	7.805752	0.7497468	0.46
13.936985	7.8037653	0.7457316	0.45
13.83553	7.803778	0.7437154	0.46
13.728058	7.801791	0.7397	0.48
13.635602	7.8058023	0.73768085	0.46
13.532139	7.8038163	0.7346659	0.48
13.436675	7.805828	0.7316479	0.47
13.353438	7.7858434	0.72865427	0.48
13.248971	7.781858	0.72564065	0.48
13.160513	7.785869	0.7236215	0.5
13.058052	7.7808833	0.71960896	0.52
12.966584	7.782896	0.717591	0.5
12.869123	7.77991	0.714577	0.5
12.784884	7.7569265	0.7115858	0.5
12.69342	7.75694	0.7095695	0.53
12.61796	7.765949	0.70654666	0.5
12.522498	7.7619634	0.7045335	0.52
12.43003	7.759978	0.7015187	0.5
12.339576	7.7569914	0.69850516	0.52
12.255109	7.759004	0.69648737	0.51
12.178871	7.7380195	0.6934951	0.52
12.101409	7.7430305	0.6914753	0.51
12.012948	7.7400455	0.6894616	0.52
11.929485	7.7400584	0.68644553	0.53
11.844024	7.7380724	0.6844312	0.52
11.758557	7.736087	0.6824167	0.49
11.676095	7.7351003	0.67940146	0.5
11.613863	7.7201133	0.6774052	0.5
11.5303955	7.7181277	0.67539066	0.5
11.452934	7.719141	0.67337406	0.53
11.371469	7.7171545	0.6703597	0.53
11.3	7.722166	0.6683398	0.54
11.211544	7.7131834	0.66633123	0.51
11.150077	7.724192	0.66430664	0.55
11.085846	7.705207	0.66231376	0.56
11.003381	7.700223	0.6603019	0.55
10.929923	7.7002363	0.65828633	0.57
10.852452	7.698251	0.65627205	0.57
10.775993	7.6952653	0.6532589	0.71
10.541495	7.5793285	0.64533526	0.19
10.506033	7.605331	0.644299	0.41
10.569828	7.6763077	0.6472349	0.42
10.514369	7.687317	0.64621055	0.55
10.444901	7.68833	0.644194	0.57
10.373443	7.6863446	0.64218026	0.56
10.311977	7.692356	0.6411598	0.57
10.245519	7.69337	0.6391435	0.58
10.2332945	7.7093697	0.6391229	0.71
10.166822	7.711383	0.63710546	0.67
10.107368	7.716395	0.63608617	0.39
10.042903	7.7184076	0.63406885	0.39
9.989441	7.728418	0.6330451	0.39
9.918979	7.7244334	0.631033	0.39
9.86674	7.7094464	0.62903744	0.33
9.79628	7.7044625	0.6270263	0.46
9.7418165	7.712474	0.6260042	0.26
9.610338	7.6585097	0.62103355	0.57
9.551881	7.6615233	0.6200159	0.54
9.486412	7.659538	0.6180022	0.55
9.420939	7.657553	0.6159883	0.55
9.363705	7.635569	0.61399925	0.57
9.301249	7.6335845	0.612986	0.59
9.276791	7.6635866	0.61294556	0.64
9.28135	7.716579	0.6138859	0.65
9.275898	7.7625747	0.61483157	0.71
9.225437	7.770586	0.61380947	0.46
9.164968	7.7706003	0.6117939	0.45
9.114737	7.752615	0.6098017	0.41
9.05327	7.7506304	0.6087881	0.53
9.008812	7.76264	0.6077626	0.39
8.946349	7.7586565	0.60575074	0.48
8.894882	7.7646685	0.6047301	0.36
8.837427	7.763684	0.603716	0.46
8.792967	7.774694	0.6026913	0.38
8.745724	7.758708	0.6006973	0.41
8.703276	7.7697177	0.599673	0.45
8.650805	7.773731	0.59865403	0.46
8.58634	7.7657495	0.5966458	0.47
8.53488	7.768763	0.59562814	0.47
8.483418	7.7717767	0.5946104	0.46
8.425956	7.7687926	0.5925979	0.47
8.3617115	7.7348137	0.5906202	0.46
8.182204	7.6188745	0.5837073	0.57
8.121744	7.6108923	0.5816998	0.59
8.072275	7.6139064	0.5806823	0.59
8.024814	7.61792	0.57966405	0.59
7.959343	7.60494	0.5776608	0.59
7.9158835	7.6119523	0.57664	0.59
7.887654	7.6089616	0.5766354	0.59
7.8231816	7.5959816	0.5746323	0.57
7.774724	7.5969954	0.572617	0.59
7.728255	7.6010094	0.57159865	0.58
7.6748004	7.5960264	0.57058895	0.59
7.6353364	7.6060376	0.56956524	0.6
7.599095	7.59505	0.56856775	0.58
7.5706396	7.6150575	0.5685352	0.68
7.5341907	7.626068	0.567511	0.5
7.51674	7.657072	0.56846833	0.41
7.5012817	7.6910744	0.5684225	0.55
7.4918284	7.7310753	0.5693711	0.43
7.5564156	7.846047	0.5732512	0.62
7.564206	7.8780427	0.57421464	0.65
7.4757137	7.8380737	0.5712361	0.53
7.4802794	7.8920693	0.5731717	0.66
7.4848394	7.947064	0.5741059	0.36
7.4833984	7.996062	0.5750456	0.26
7.48995	8.055056	0.5769754	0.36
7.345445	7.952111	0.571056	0.0
7.3122163	7.9411225	0.570059	0.0
18.603998	20.1816	1.1216081	0.0
7.1752725	7.894172	0.5660731	0.0
7.137819	7.9031844	0.56505007	0.0
7.100354	7.913197	0.56402564	0.0
18.44738	20.52659	1.1261207	0.0
7.007421	7.9122305	0.5619968	0.08
6.96418	7.889247	0.56101114	0.08
6.591125	7.568395	0.5442866	0.52
6.5446672	7.563413	0.5432776	0.56
6.4941983	7.5544324	0.5422722	0.57
6.4527345	7.5554485	0.54125726	0.57
6.4234943	7.5464597	0.54025877	0.6
6.3780265	7.5424776	0.53924865	0.6
6.3375664	7.5434933	0.53823394	0.58
6.301103	7.549507	0.5372143	0.59
6.2566395	7.5455246	0.53620434	0.61
6.212181	7.540542	0.5351956	0.6
6.1727138	7.542558	0.53417975	0.61
6.14347	7.5325704	0.53418237	0.6
6.1120186	7.542583	0.53315914	0.57
6.0665574	7.535601	0.53215235	0.59
6.0270905	7.5366178	0.5311376	0.58
5.9886236	7.5386333	0.53012186	0.59
5.943154	7.5316525	0.529115	0.59
5.903698	7.5306687	0.52810264	0.57
5.8864675	7.533676	0.52809286	0.58
5.842996	7.5286946	0.527084	0.57
5.801528	7.5257125	0.52607334	0.57
5.766076	7.528728	0.5260571	0.58
5.7256064	7.526746	0.52504545	0.58
5.685134	7.524763	0.5240337	0.58
5.6556864	7.5347757	0.5230106	0.58
5.6254506	7.519789	0.5220189	0.55
5.5899796	7.5238056	0.5220012	0.58
5.5535126	7.525821	0.5209857	0.57
5.545074	7.5638256	0.52193445	0.53
5.542633	7.6108265	0.5228738	0.53
5.5491943	7.670824	0.5247999	0.55
5.54376	7.713827	0.5257431	0.55
5.5525436	7.7518225	0.5266979	0.53
5.549105	7.7988253	0.5286367	0.55
5.545653	7.847827	0.52957284	0.55
5.544221	7.8978276	0.5305084	0.55
5.541773	7.9488297	0.5324423	0.56
5.53634	7.993832	0.53338265	0.56
5.5349035	8.045833	0.53431547	0.56
5.5436897	8.08583	0.5352674	0.55
5.5342345	8.128834	0.53620875	0.54
5.5318036	8.179836	0.53814226	0.55
5.54037	8.248832	0.54005677	0.57
5.5299363	8.288837	0.5410014	0.57
5.529488	8.346838	0.5419265	0.53
5.5352774	8.383836	0.543881	0.54
5.530842	8.434839	0.5448135	0.55
5.5284033	8.48984	0.5457416	0.55
5.5239687	8.541843	0.54767275	0.55
5.5245376	8.601843	0.54859537	0.57
5.5211005	8.656845	0.5505229	0.54
5.5136633	8.70585	0.5514566	0.55
5.5214505	8.748846	0.55340385	0.56
5.5170193	8.80285	0.5543322	0.55
5.5195975	8.867849	0.55624884	0.55
5.515155	8.924852	0.55817306	0.57
5.508726	8.976856	0.559103	0.57
5.5042977	9.032858	0.56002843	0.55
5.498855	9.089862	0.5619521	0.55
5.5126514	9.144856	0.563886	0.56
5.5102315	9.204859	0.5658068	0.55
5.5047946	9.262861	0.56672907	0.55
5.5003605	9.322865	0.56864905	0.56
5.4969354	9.383867	0.56956804	0.57
5.4905066	9.440871	0.571491	0.55
5.4860725	9.502875	0.5734082	0.57
5.5028768	9.565867	0.5753325	0.56
5.4974523	9.625872	0.5772519	0.55
5.494024	9.690873	0.5781654	0.55
5.489596	9.754877	0.58007973	0.54
5.483167	9.815882	0.5819972	0.55
5.478742	9.880885	0.5839101	0.55
5.4753156	9.948889	0.58581954	0.53
5.487118	10.006884	0.58774817	0.54
5.4806943	10.069887	0.5886628	0.53
5.474264	10.134892	0.59057474	0.52
5.4708443	10.204895	0.59248126	0.55
5.4634233	10.2679	0.59439534	0.54
5.4630027	10.3459015	0.5962925	0.56
5.459587	10.417906	0.59819627	0.54
5.4673896	10.471903	0.60012835	0.54
5.465973	10.549905	0.6020249	0.54
5.4595532	10.61891	0.6039313	0.54
5.454129	10.691914	0.6058327	0.57
5.4527235	10.770917	0.6087278	0.56
5.445298	10.841923	0.6106309	0.56
5.4561124	10.903918	0.6125536	0.55
5.451693	10.981922	0.6144486	0.52
5.4462733	11.058926	0.6163446	0.55
5.4408603	11.135931	0.6192404	0.54
5.441458	11.224933	0.6211229	0.55
5.433041	11.297939	0.6230227	0.53
5.4256225	11.374946	0.62591755	0.53
5.439442	11.447939	0.6278267	0.54
5.4300284	11.520946	0.62972593	0.54
5.425616	11.606952	0.63261	0.54
5.4242125	11.698955	0.63548744	0.52
5.419811	11.784958	0.63737136	0.52
5.4103923	11.863966	0.6392625	0.53
5.401982	11.944973	0.6421513	0.54
5.4097996	12.009971	0.64406836	0.7
5.3953815	12.07998	0.64596915	0.25
2.5914748	6.0184517	0.42681837	0.39
2.566016	6.01247	0.42581633	0.42
2.544559	6.0154862	0.42580402	0.42
2.520083	6.013505	0.4257971	0.41
2.4956133	6.010523	0.42479149	0.41
2.4833736	6.009532	0.42478803	0.41
2.4589186	6.004551	0.42478502	0.41
2.4384437	6.0115676	0.42476785	0.43
2.4149725	6.010585	0.42376003	0.42
2.388504	6.001605	0.4237615	0.52
2.3700435	6.011621	0.42374116	0.4
2.3455803	6.006639	0.42273813	0.41
2.3343406	6.007648	0.42273244	0.41
2.305871	5.9926686	0.42174104	0.51
2.2864034	6.000685	0.42172292	0.39
2.266936	6.0087013	0.4217048	0.41
2.2364728	5.986724	0.4207218	0.5
2.2180164	5.9957395	0.42070276	0.39
2.1935496	5.989759	0.42070112	0.54
2.1953266	6.023761	0.4216571	0.41
2.1928988	6.073769	0.4235903	0.38
2.1854541	6.112779	0.42453602	0.38
2.176986	6.15279	0.42548	0.44
2.177559	6.213796	0.4273998	0.29
2.1721294	6.258805	0.42833838	0.61
2.1609006	6.2588143	0.42833394	0.28
2.1434398	6.2738295	0.42830727	0.38
2.1189675	6.2698503	0.4283029	0.29
2.0924933	6.2598705	0.42730567	0.31
2.0700178	6.26189	0.4272942	0.3
2.0565805	6.285904	0.42825726	0.35
2.0351195	6.2889223	0.42824486	0.3
2.009849	6.2509394	0.4262851	0.3
1.9903861	6.2599564	0.42626557	0.31
1.9749357	6.279972	0.42723307	0.35
1.9474685	6.2639937	0.42624345	0.29
1.9249939	6.265013	0.42623332	0.3
1.9055504	6.271031	0.42621776	0.31
1.8810824	6.264051	0.42521745	0.34
1.864823	6.2510643	0.42522827	0.29
1.8443676	6.255081	0.424215	0.31
1.8198953	6.248102	0.42421466	0.31
1.802442	6.2621193	0.42418936	0.32
1.7829832	6.2701373	0.42417118	0.34
1.7565007	6.2571597	0.42417806	0.29
1.7350392	6.258178	0.4231684	0.31
1.7258085	6.264188	0.42415684	0.34
1.6983341	6.24521	0.42317134	0.29
1.6798712	6.257228	0.4231483	0.31
1.6604105	6.2652464	0.42313015	0.35
1.6349329	6.253268	0.42213616	0.29
1.6144722	6.257287	0.42212296	0.33
1.5920119	6.2533073	0.4221196	0.3
1.5757486	6.2373204	0.4211345	0.32
1.5583024	6.2503386	0.42211056	0.32
1.5418465	6.2693553	0.42207906	0.34
1.5143687	6.2473783	0.42109764	0.27
1.4949057	6.255397	0.42107958	0.34
1.4704313	6.2444196	0.42108476	0.3
1.4479729	6.238439	0.42008412	0.36
1.4377296	6.242449	0.4200749	0.32
1.4182756	6.248468	0.42005953	0.3
1.3937953	6.237491	0.42006478	0.31
1.3723396	6.23451	0.41906062	0.3
1.3538632	6.2495303	0.4200337	0.35
1.3304096	6.2365513	0.41904205	0.29
1.3181542	6.2335625	0.4190414	0.3
1.2997112	6.241581	0.4190238	0.3
1.2772295	6.238603	0.4190193	0.35
1.2547737	6.2296233	0.4180228	0.27
1.2353032	6.238643	0.41800356	0.3
1.2088164	6.2156677	0.41802415	0.3
1.1933702	6.2396846	0.4179865	0.31
1.1841487	6.2436943	0.41797778	0.33
1.1616749	6.237716	0.41797733	0.27
1.1402013	6.2367377	0.4179707	0.33
1.1197457	6.236758	0.4179631	0.33
1.0952665	6.2197804	0.41697657	0.28
1.0788162	6.2407985	0.4169426	0.34
1.0553411	6.2278214	0.4169512	0.29
1.044089	6.227833	0.41694707	0.3
1.0256302	6.2398524	0.41692436	0.34
1.0011538	6.2198753	0.41594195	0.27
0.98371494	6.232895	0.4169183	0.33
0.95721287	6.2059197	0.41594452	0.29
0.94077533	6.224938	0.4159133	0.3
0.91728544	6.2129617	0.41592073	0.3
0.9110747	6.233969	0.4158906	0.33
0.88659304	6.2119927	0.41491097	0.3
0.8661222	6.214014	0.41490093	0.31
0.84867966	6.2290344	0.41587475	0.33
0.8262031	6.2180567	0.41488132	0.28
0.8057287	6.221078	0.41487002	0.33
0.7852631	6.2211	0.41486275	0.3
0.7720217	6.200112	0.41388595	0.31
0.7545754	6.2171326	0.41485718	0.35
0.7361019	6.236153	0.4148254	0.32
0.7106112	6.2021775	0.41386163	0.29
0.69316506	6.2201986	0.41483158	0.34
0.67170155	6.20922	0.4138387	0.3
0.65222806	6.220242	0.41381732	0.33
0.6399837	6.2052546	0.413833	0.3
0.6205298	6.208276	0.41382226	0.31
0.6010712	6.2132974	0.4138089	0.36
0.5785802	6.20132	0.41281712	0.29
0.5591172	6.2083435	0.41380116	0.3
0.53664005	6.188366	0.41282007	0.3
0.5284279	6.1993756	0.41280264	0.3
0.507953	6.2003984	0.41279435	0.31
0.48747993	6.2004213	0.41278744	0.31
0.4680228	6.2044435	0.41277558	0.3
0.44856948	6.2064652	0.41276637	0.36
0.4270959	6.192489	0.41277784	0.3
0.40662694	6.1885104	0.41177636	0.3
0.39941487	6.217521	0.41273534	0.34
0.3769266	6.1955442	0.4117572	0.32
0.3564568	6.191568	0.4117558	0.31
0.33598068	6.1915913	0.4117491	0.31
0.31753445	6.205614	0.4127244	0.37
0.29605272	6.1906366	0.4117374	0.25
0.27760354	6.2086596	0.41270745	0.38
0.26534918	6.179672	0.41174218	0.26
0.24588573	6.1886945	0.4117239	0.37
0.22641876	6.2027173	0.41169903	0.3
0.20493613	6.181742	0.41172022	0.33
0.18447201	6.162764	0.41073906	0.29
0.16601573	6.196788	0.4116879	0.36
0.14655983	6.199811	0.4116778	0.35
0.13632691	6.1898227	0.41168794	0.31
0.11584975	6.1868467	0.4116856	0.31
0.09537418	6.1778693	0.41069126	0.32
0.07490047	6.1608934	0.41070765	0.25
0.056456104	6.1999173	0.41164994	0.44
0.035982456	6.17494	0.4106771	0.21
0.015503342	6.1639643	0.4106856	0.41
0.0032189458	6.109976	0.408754	0.2
-0.022383908	5.9009943	0.40202552	0.41
-0.041863028	5.8940167	0.4010291	0.42
-0.060315765	5.9030414	0.4020117	0.41
-0.07979399	5.905065	0.40200338	0.44
-0.09824502	5.914088	0.401986	0.35
-0.11772937	5.8961105	0.40100443	0.45
-0.12695567	5.898122	0.40099913	0.43
-0.1464349	5.898146	0.4009936	0.42
-0.16488472	5.9051704	0.40197903	0.43
-0.18437754	5.8831935	0.40100297	0.41
-0.20282446	5.895216	0.40098175	0.43
-0.22230561	5.8932405	0.40097904	0.43
-0.24076185	5.891264	0.40097663	0.42
-0.24999638	5.8832755	0.4009848	0.42
-0.26946124	5.8993	0.40095806	0.43
-0.2889405	5.8993244	0.4009528	0.42
-0.30740133	5.893348	0.4009559	0.41
-0.32586434	5.8863716	0.40096033	0.41
-0.34534717	5.8843966	0.40095785	0.43
-0.35459086	5.8724084	0.4009715	0.41
-0.37404495	5.8914332	0.40094092	0.41
-0.39249936	5.891457	0.40093613	0.42
-0.41097432	5.878481	0.4009488	0.41
-0.43045154	5.8805056	0.40094113	0.41
-0.44890478	5.8815293	0.4009351	0.41
-0.4683959	5.875555	0.40093824	0.41
-0.4878476	5.89058	0.40091324	0.41
-0.49709216	5.8815923	0.40092304	0.4
-0.5155386	5.8856163	0.40091312	0.41
-0.5340159	5.8746405	0.40092337	0.41
-0.5534938	5.8756657	0.4009173	0.39
-0.5719598	5.870691	0.4009196	0.41
-0.59141856	5.879716	0.40090284	0.41
-0.6098896	5.8727403	0.4009079	0.41
-0.6201296	5.8777537	0.40089875	0.41
-0.6395907	5.8847795	0.4008848	0.43
-0.6570502	5.8728027	0.40089694	0.42
-0.6755285	5.863828	0.40090483	0.41
-0.6959801	5.882854	0.40087458	0.43
-0.71545154	5.884882	0.40186754	0.44
-0.7247015	5.876893	0.40087625	0.43
-0.74316627	5.872918	0.40087757	0.43
-0.76264423	5.8729444	0.4008733	0.43
-0.7811063	5.869969	0.40087336	0.43
-0.80156314	5.883998	0.4018501	0.43
-0.820021	5.8820224	0.40184888	0.43
-0.83948344	5.886049	0.4018394	0.35
-0.84873277	5.8790617	0.40184695	0.44
-0.8672153	5.870087	0.4018553	0.41
-0.88667005	5.8761134	0.40184322	0.44
-0.9071374	5.885141	0.40182692	0.43
-0.92759115	5.89717	0.40280655	0.34
-0.94406664	5.877192	0.40183043	0.44
-0.96453464	5.8852196	0.4018156	0.36
-0.9727696	5.876231	0.40182623	0.63
-1.0240306	6.1253	0.41047865	0.29
-1.0454923	6.135329	0.41046098	0.18
-1.0699298	6.1683617	0.41141152	0.55
-1.0854172	6.1363835	0.41045207	0.32
-1.106895	6.141414	0.4114413	0.32
-1.124389	6.120438	0.41046667	0.29
-1.1375985	6.1434565	0.41143298	0.36
-1.1580682	6.1444845	0.41142797	0.32
-1.1775136	6.145511	0.41142318	0.3
-1.1970038	6.136539	0.41143206	0.32
-1.2174541	6.141567	0.41142175	0.31
-1.236945	6.1325946	0.41143072	0.32
-1.2563988	6.131622	0.41142884	0.3
-1.2676297	6.137637	0.4114188	0.31
-1.2900941	6.1486697	0.41240013	0.37
-1.3065648	6.1296926	0.41142344	0.29
-1.3270359	6.129721	0.41142023	0.31
-1.3504899	6.1467543	0.41239336	0.33
-1.3669688	6.1267776	0.41141823	0.3
-1.3894272	6.13781	0.4123998	0.3
-1.4016662	6.145827	0.41238704	0.34
-1.4191276	6.1338525	0.41240093	0.31
-1.4395901	6.134882	0.41239664	0.32
-1.4640458	6.153916	0.41336718	0.34
-1.4795452	6.1269393	0.41240206	0.29
-1.5039918	6.1469736	0.41337135	0.36
-1.5224669	6.137001	0.41338262	0.3
-1.5307224	6.125013	0.41239804	0.31
-1.5521638	6.1330442	0.41338432	0.36
-1.572628	6.1330733	0.41338176	0.3
-1.5931213	6.1281037	0.4133861	0.34
-1.6135846	6.1281333	0.41338366	0.3
-1.6340595	6.126163	0.41338402	0.31
-1.6452829	6.131179	0.41337585	0.34
-1.6697242	6.149214	0.41434824	0.32
-1.684222	6.1212363	0.4133853	0.29
-1.7046887	6.120268	0.41438448	0.31
-1.7261524	6.1232986	0.4143781	0.32
-1.746625	6.121329	0.4143788	0.31
-1.7670902	6.120359	0.41437817	0.34
-1.7793189	6.1273756	0.4143673	0.32
-1.7987868	6.1224055	0.41437238	0.29
-1.8202456	6.1254377	0.41536626	0.34
-1.8467089	6.1444745	0.41533753	0.33
-1.8631749	6.129501	0.41535696	0.32
-1.8806651	6.114528	0.41537637	0.3
-1.8991516	6.103557	0.4153902	0.3
-1.9193441	6.1405835	0.4163371	0.34
-1.9358119	6.12561	0.41635674	0.33
-1.9552991	6.1176386	0.4153665	0.3
-1.9787526	6.1266737	0.4163523	0.34
-1.9932367	6.1036973	0.41538343	0.29
-2.0166955	6.1117325	0.41637075	0.33
-2.03719	6.105764	0.4163779	0.28
-2.0464225	6.101778	0.41638294	0.3
-2.067879	6.1038103	0.41637895	0.31
-2.09633	6.126851	0.41734523	0.33
-2.1098278	6.099874	0.41638237	0.29
-2.1332788	6.1079097	0.41737005	0.3
-2.15374	6.105941	0.41737196	0.3
-2.1762211	6.1069746	0.41736963	0.35
-2.1884477	6.1119924	0.41736212	0.3
-2.2079165	6.106023	0.41736984	0.3
-2.2283914	6.102054	0.4173748	0.31
-2.2548513	6.116094	0.41835424	0.34
-2.2763133	6.1161265	0.41835365	0.32
-2.2897882	6.093151	0.4183858	0.29
-2.3142576	6.100187	0.4183754	0.31
-2.3274753	6.108207	0.4193638	0.31
-2.356924	6.1302505	0.42033216	0.36
-2.366433	6.09327	0.41938445	0.29
-2.386912	6.088302	0.41939133	0.3
-2.4123535	6.100339	0.4193741	0.35
-2.4318354	6.0923705	0.4193854	0.3
-2.454312	6.0924067	0.4203854	0.31
-2.465524	6.095423	0.42038116	0.33
-2.487004	6.0924573	0.4203855	0.3
-2.5054903	6.0814877	0.42040133	0.3
-2.5289502	6.085523	0.42039585	0.31
-2.5514045	6.087559	0.42139328	0.3
-2.5798593	6.1036005	0.42137086	0.34
-2.593346	6.080626	0.42140406	0.3
-2.6125772	6.0996537	0.42237726	0.35
-2.6350265	6.101688	0.42237493	0.35
-2.6495097	6.081713	0.42140403	0.29
-2.676979	6.0927553	0.4223891	0.32
-2.7014387	6.0977945	0.4233827	0.31
-2.7119238	6.068815	0.42242488	0.31
-2.7393985	6.078856	0.4224116	0.3
-2.752614	6.0848775	0.42340347	0.31
-2.7810855	6.096921	0.42438745	0.35
-2.7945697	6.074945	0.42341992	0.29
-2.8280156	6.099994	0.4243855	0.34
-2.8405087	6.0750194	0.42442238	0.3
-2.8639672	6.0770555	0.42442086	0.31
-2.88018	6.0890803	0.42540443	0.34
-2.895659	6.0721073	0.42443013	0.29
-2.9271092	6.091154	0.42540455	0.35
-2.9435983	6.075184	0.42542902	0.29
-2.9640696	6.0692177	0.42543927	0.3
-2.9875312	6.070255	0.4254396	0.3
-3.0110009	6.070294	0.42644146	0.31
-3.0282454	6.080319	0.42642826	0.36
-3.0487034	6.0753527	0.42643732	0.3
-3.074158	6.080394	0.42743224	0.31
-3.0976436	6.078432	0.42743734	0.34
-3.1151114	6.066463	0.42745665	0.3
-3.1405835	6.069503	0.42745474	0.32
-3.1530669	6.046529	0.4274899	0.28
-3.179271	6.0765643	0.42844835	0.19
-3.1947613	6.058594	0.4284766	0.47
-3.1992693	6.0186105	0.42753625	0.32
-3.1977708	5.9686174	0.4256101	0.45
-3.1973093	5.9176283	0.4246857	0.35
-3.1898465	5.8546305	0.42277834	0.48
-3.2013302	5.831653	0.42181396	0.26
-3.2108204	5.8046746	0.42085543	0.46
-3.226059	5.8106995	0.42184848	0.37
-3.2435317	5.799731	0.42186728	0.48
-3.2729843	5.811777	0.4228534	0.39
-3.2884736	5.7958055	0.42187956	0.5
-3.3199275	5.8108544	0.42286167	0.39
-3.3373978	5.7998857	0.42288074	0.51
-3.353638	5.8069124	0.42387268	0.39
-3.3761024	5.8049498	0.42387915	0.52
-3.4005477	5.8079886	0.42387846	0.39
-3.4140546	5.7870173	0.4239123	0.48
-3.448494	5.80707	0.42488775	0.4
-3.4739525	5.8101125	0.42588747	0.41
-3.484461	5.7841363	0.42492864	0.5
-3.5076625	5.8051696	0.42590082	0.39
-3.5261602	5.793204	0.42592227	0.5
-3.548628	5.7902417	0.42593086	0.38
-3.5720892	5.789283	0.42693666	0.49
-3.6005492	5.7963276	0.4269313	0.36
-8.982882	15.090942	0.77677226	0.47
-8.984451	14.983963	0.77393377	0.5
-8.959782	14.887941	0.77107465	0.5
-8.954366	14.770954	0.76825047	0.46
-8.959931	14.672977	0.76539963	0.5
-8.946523	14.545979	0.7615898	0.69
-8.92613	14.40797	0.7567957	0.4
-8.936677	14.323002	0.7549267	0.35
-8.980167	14.292074	0.7549817	0.42
-9.017384	14.30213	0.7559732	0.43
-9.091813	14.32224	0.75795656	0.34
-9.145278	14.308323	0.75798804	0.5
-9.159818	14.2313595	0.75610864	0.65
-9.258205	14.288502	0.7600406	0.38
-9.351602	14.336636	0.7629856	0.36
-10.21562	15.5947275	0.81222856	0.25
-10.263826	15.614799	0.8142076	0.27
-10.334272	15.616906	0.81521916	0.27
-10.390752	15.594997	0.816265	0.23
-10.455209	15.587099	0.81729114	0.15
-8.873549	13.070142	0.71983814	0.39
-8.890067	13.007182	0.7189397	0.31
-8.913586	12.953228	0.71702915	0.54
-8.891897	12.877211	0.7151424	0.55
-8.8874655	12.782224	0.71228945	0.55
-8.893013	12.70325	0.71041423	0.52
-8.884578	12.605257	0.7075655	0.55
-8.885128	12.521277	0.7056973	0.54
-8.886684	12.438296	0.702828	0.56
-8.872979	12.377288	0.70092046	0.54
-8.873534	12.294308	0.6990512	0.55
-8.872086	12.210326	0.6971833	0.56
-8.868645	12.12334	0.69431984	0.54
-8.866197	12.039355	0.6924522	0.55
-8.875739	11.971386	0.69056255	0.57
-8.87129	11.8864	0.6886964	0.57
-8.872838	11.809422	0.6868194	0.55
-8.850146	11.7394	0.6839245	0.49
-8.861677	11.677435	0.6830267	0.5
-8.888188	11.635488	0.6821015	0.62
-8.903705	11.580526	0.68119407	0.44
-9.041038	11.68772	0.68706316	0.37
-9.12146	11.717842	0.689039	0.36
-9.1779175	11.715934	0.69005936	0.43
-9.208139	11.717982	0.6910654	0.35
-9.279582	11.734094	0.6930616	0.48
-9.372983	11.779233	0.69601804	0.24
-8.883272	11.071625	0.66800857	0.45
-8.882819	10.998643	0.666127	0.51
-8.920308	10.97471	0.6661782	0.68
-8.865933	10.834659	0.66138864	0.0
-12.180218	14.978938	0.8357281	0.07
-12.354526	15.100185	0.84158796	0.09
-12.455941	15.12934	0.8445742	0.09
-12.539383	15.135473	0.84659225	0.14
-12.606849	15.121585	0.84763795	0.09
-12.681306	15.115706	0.8496733	0.14
-12.734512	15.131786	0.8506653	0.22
-10.219303	11.915571	0.71708137	0.34
-10.268779	11.898658	0.71812725	0.37
-10.289307	11.845705	0.71722263	0.38
-10.286855	11.767724	0.71535146	0.29
-10.321356	11.732791	0.7154225	0.48
-10.380543	11.764879	0.7173912	0.23
-8.813286	9.871853	0.6369618	0.55
-8.797847	9.790852	0.6340918	0.61
-8.795393	9.72487	0.6332017	0.59
-8.803917	9.672898	0.63129264	0.62
-8.799444	9.607913	0.6304006	0.59
-8.802982	9.549936	0.62850004	0.49
-8.790271	9.5049305	0.62757117	0.57
-8.7858095	9.439944	0.6256797	0.59
-8.78634	9.380965	0.6247801	0.61
-8.788865	9.3249855	0.6228766	0.59
-8.784405	9.261002	0.62198395	0.59
-8.786936	9.205023	0.62008077	0.56
-8.793459	9.154052	0.6191709	0.56
-8.775759	9.105038	0.6172475	0.59
-8.755313	9.026031	0.61537457	0.67
-5.8505588	5.8841944	0.47452736	0.21
-5.756191	5.747086	0.46972328	0.5
-5.8775625	5.8372626	0.47462136	0.25
-5.824133	5.745206	0.47075763	0.58
-5.8815746	5.768298	0.4727438	0.28
-5.908794	5.7783422	0.47373885	0.34
-5.9862227	5.820462	0.47670108	0.43
-5.974728	5.773461	0.47477838	0.39
-6.061148	5.8235936	0.47873098	0.38
-6.054664	5.780599	0.47680384	0.42
-5.8933578	5.5833993	0.46907532	0.35
-6.0986333	5.751691	0.47787628	0.39
-5.9570513	5.5935087	0.47108835	0.4
-5.9815445	5.5815573	0.47112164	0.27
-6.044977	5.608658	0.47310466	0.34
-6.101428	5.6277504	0.47509858	0.35
-6.1139174	5.6047835	0.47514597	0.31
-6.092453	5.54877	0.4732357	0.44
-6.1139455	5.533815	0.47327352	0.48
-6.066258	5.4707575	0.4703628	0.34
-6.1097107	5.477832	0.47137234	0.2
-6.2860184	5.609088	0.47922593	0.54
-6.394401	5.675251	0.48316225	0.16
-6.2430964	5.498062	0.47540498	0.57
-6.240608	5.4610744	0.47447094	0.34
-6.272072	5.456134	0.47549665	0.43
-6.333267	5.494225	0.4774596	0.18
-6.0431004	5.1958456	0.46385053	0.5
-6.092564	5.20693	0.46585682	0.34
-6.09805	5.179952	0.46490943	0.51
-6.2094574	5.2451205	0.46885014	0.28
-6.315847	5.3062844	0.47379553	0.27
-6.3872805	5.335398	0.47578108	0.29
-6.385545	5.3164053	0.4758153	0.54
-6.378043	5.2774086	0.4738835	0.31
-6.3845615	5.248436	0.47394103	0.3
-6.400053	5.2284737	0.47398698	0.3
-6.4325347	5.222536	0.47501644	0.23
-8.70562	7.119691	0.5727587	0.43
-8.702143	7.071706	0.57184625	0.52
-6.567661	5.2537637	0.47903517	0.38
-6.6850405	5.3189416	0.48298025	0.39
-6.724521	5.3170137	0.48400676	0.34
-6.6760817	5.242964	0.48111844	0.41
-6.4138694	4.993617	0.46943694	0.31
-6.9508286	5.3993807	0.49198344	0.34
-6.804489	5.246195	0.48518804	0.39
-6.8397007	5.2582517	0.48618603	0.44
-6.8272414	5.213253	0.48526445	0.36
-6.887684	5.228352	0.48627186	0.25
-6.7912908	5.118237	0.48242474	0.48
-6.796799	5.0892606	0.4814838	0.36
-6.7643366	5.0312324	0.47957572	0.46
-6.7615876	5.013236	0.47860876	0.31
-8.67122	6.457933	0.557992	0.61
-7.1692095	5.261845	0.49537924	0.37
-7.1517606	5.212838	0.49346346	0.44
-7.230188	5.238967	0.49646154	0.32
-8.667296	6.2890096	0.5553163	0.61
-7.0353985	5.024727	0.48675704	0.22
-6.9517355	4.9456177	0.4828589	0.3
-6.921274	4.890592	0.48094743	0.59
-8.6751175	6.151091	0.5525904	0.27
-8.680637	6.114121	0.5526664	0.52
-8.668164	6.0651217	0.5507547	0.44
-7.29997	5.0361996	0.49390385	0.61
-7.2045736	4.934084	0.4900442	0.39
-6.8281546	4.6495566	0.47436348	0.37
-6.8366585	4.624585	0.47341877	0.19
-8.6665	5.885212	0.5481096	0.33
-8.671027	5.8482385	0.5471862	0.63
-8.6675415	5.8072534	0.54626566	0.54
-8.670056	5.770276	0.5453413	0.62
-8.662582	5.7262864	0.54442453	0.62
-8.663848	5.707299	0.5444635	0.64
-8.666354	5.671322	0.54353756	0.63
-8.658887	5.627332	0.54262125	0.65
-8.661397	5.591357	0.54269564	0.62
-8.660912	5.553376	0.54177225	0.63
-8.652446	5.509385	0.5408558	0.62
-8.663952	5.4794226	0.54092467	0.63
-8.659217	5.457425	0.5399663	0.62
-8.64475	5.410425	0.53905225	0.63
-8.648252	5.376449	0.53812426	0.63
-8.647779	5.338469	0.5372019	0.61
-8.646299	5.300489	0.53727895	0.63
-8.645818	5.263508	0.53635484	0.61
-8.63808	5.240506	0.5353969	0.59
-8.632603	5.2005205	0.53547573	0.61
-8.631133	5.1625385	0.53455347	0.61
-8.640638	5.1325707	0.5336225	0.61
-8.63115	5.091577	0.53270113	0.6
-8.649656	5.0666265	0.53376645	0.62
-8.644191	5.0266395	0.5328462	0.55
-8.67741	5.029698	0.5338638	0.52
-8.73489	5.0278015	0.5349093	0.52
-8.799347	5.0309167	0.5369496	0.53
-8.84484	5.0210037	0.5380036	0.56
-8.905299	5.021114	0.5400476	0.55
-8.968777	5.021229	0.54209393	0.53
-9.023254	5.0163293	0.54314446	0.55
-9.07046	5.026409	0.54515785	0.57
-9.124945	5.02051	0.54621077	0.55
-9.183424	5.016619	0.5482625	0.54
-9.244893	5.0147314	0.55031234	0.55
-9.302372	5.0098367	0.55136585	0.55
-9.351845	5.0009327	0.5534221	0.52
-9.410323	4.99604	0.5544766	0.56
-9.456543	5.00312	0.55649626	0.54
-9.527012	5.0042467	0.55854714	0.58
-9.592495	5.0013666	0.5606031	0.57
-9.66196	5.0014915	0.5626557	0.55
-9.709453	4.9885845	0.56372005	0.54
-9.776921	4.9867077	0.5657759	0.56
-9.837395	4.9808207	0.5678352	0.54
-9.89162	4.989911	0.5688571	0.55
-9.964093	4.989044	0.571915	0.55
-10.035555	4.9881735	0.5739722	0.54
-10.090043	4.977277	0.5750386	0.56
-10.161508	4.9754066	0.5770984	0.57
-10.221996	4.9665217	0.57916534	0.54
-10.290474	4.961648	0.58122987	0.55
-10.360678	4.977764	0.5832493	0.54
-10.427161	4.970888	0.58531696	0.56
-10.498629	4.967019	0.58738196	0.54
-10.5721035	4.963153	0.58944887	0.53
-10.638587	4.955278	0.5915193	0.53
-10.711072	4.9494114	0.5935902	0.53
-10.789269	4.967542	0.59661186	0.56
-10.853754	4.9576645	0.59868574	0.53
-10.926237	4.9507985	0.6007593	0.54
-10.998716	4.943933	0.60283315	0.55
-11.076191	4.9390745	0.6049067	0.52
-11.151662	4.933215	0.6079811	0.52
-11.248134	4.9353876	0.61105436	0.54
-11.316354	4.945503	0.61308676	0.56
-11.399826	4.9416547	0.61516345	0.52
-11.481306	4.935806	0.6182434	0.54
-11.564779	4.9309573	0.6203228	0.54
-11.650255	4.926115	0.6234041	0.55
-11.739733	4.9222784	0.62648654	0.53
-11.823201	4.916431	0.6285689	0.57
-11.903425	4.928568	0.6316071	0.53
-11.990903	4.9227266	0.63369304	0.57
-12.071379	4.9138784	0.6367804	0.55
-12.15686	4.906035	0.6388697	0.52
-12.256336	4.903215	0.64195925	0.51
-12.343814	4.895377	0.64505064	0.53
-12.4262905	4.8855305	0.6471428	0.52
-12.518514	4.899687	0.650187	0.51
-12.607985	4.891853	0.6532807	0.52
-12.707467	4.8860345	0.6563782	0.52
-12.819936	4.885237	0.6604751	0.54
-12.910418	4.8754034	0.6625749	0.52
-13.009893	4.8685856	0.66567546	0.5
-13.109374	4.860769	0.6687786	0.54
-13.224585	4.8809624	0.6728287	0.68
-13.439991	4.9163275	0.68092823	0.0
-14.344032	5.204766	0.71301234	0.0
-14.398544	5.17488	0.71413046	0.12
-14.337653	5.0538464	0.71136856	0.18
-14.323207	4.9988523	0.7094885	0.43
-14.378447	4.9939547	0.711548	0.56
-14.411973	4.956039	0.71266854	0.64
-14.418509	4.909078	0.7117879	0.64
-14.411054	4.8570986	0.7119075	0.64
-14.438583	4.8171716	0.7120285	0.48
-14.57106	4.8124104	0.7161556	0.47
-14.677274	4.823594	0.72022104	0.46
-14.821743	4.8218513	0.7243516	0.45
-14.949226	4.813084	0.7284847	0.48
-15.073706	4.8033123	0.7326179	0.46
-15.203192	4.7935495	0.7367557	0.47
-15.334666	4.784789	0.74089307	0.46
-15.468149	4.7750344	0.7460349	0.43
-15.615351	4.795282	0.75011486	0.43
-15.758837	4.786544	0.7552634	0.43
-15.883327	4.771775	0.7594104	0.45
-16.0358	4.765051	0.7645625	0.44
-16.189281	4.7573295	0.76971817	0.45
-16.328758	4.7455835	0.7738718	0.44
-16.488237	4.737872	0.77903336	0.43
-16.634455	4.7521234	0.7841282	0.42
-16.773941	4.73738	0.78829	0.42
-16.94342	4.729687	0.7944612	0.41
-17.12589	4.7250147	0.8006367	0.41
-17.291376	4.714315	0.8058124	0.41
-17.469849	4.7066374	0.8119925	0.42
-17.643332	4.6959505	0.817176	0.5
-17.823534	4.7152586	0.8232895	0.4
-17.991028	4.700567	0.82947826	0.5
-18.1895	4.693922	0.83567476	0.39
-18.37298	4.6822553	0.84187084	0.48
-18.57946	4.6746273	0.84907776	0.37
-18.77294	4.6629767	0.85528344	0.47
-18.988417	4.655364	0.8624991	0.36
-25.461111	6.2258596	1.089347	0.46
-25.674622	6.194256	1.096623	0.68
-34.100887	8.139972	1.3912828	0.34
-34.117516	8.0320635	1.3915769	0.36
-34.11315	7.9191213	1.3908653	0.35
-34.10179	7.8051653	1.3891506	0.35
-34.10343	7.693235	1.3894433	0.34
-34.11774	7.64129	1.3895917	0.33
-34.108376	7.5283394	1.3888777	0.18
-34.10502	7.4163985	1.3881673	0.0
-34.11465	7.307477	1.3874615	0.0
-34.12028	7.198552	1.3877527	0.0
-34.11392	7.0866065	1.3870413	0.0
-34.10224	7.0286193	1.3861834	0.0
-34.09888	6.917678	1.3854731	0.0
-34.099518	6.8077426	1.3847644	0.0
-34.08116	6.6937785	1.3840494	0.0
-34.0678	6.581821	1.3833344	0.0
-34.080433	6.4749045	1.3826306	0.0
-34.076073	6.363962	1.3819225	0.0
-34.058395	6.305965	1.381061	0.0
-34.06903	6.199048	1.3813568	0.12
-34.06067	6.088099	1.3806465	0.17
-34.06231	5.979168	1.3809406	0.34
-34.04995	5.8682094	1.3792278	0.25
-34.047585	5.759272	1.3795193	0.32
-34.051224	5.6513414	1.3788145	0.36
-34.04254	5.595361	1.3789579	0.36
-34.055176	5.4894447	1.3782569	0.37
-34.04082	5.378486	1.3775448	0.38
-34.044453	5.271558	1.3778393	0.37
-34.0431	5.1626196	1.3771353	0.37
-34.031734	5.053665	1.3764223	0.37
-34.042374	4.9467487	1.3767251	0.38
-34.038692	4.892776	1.3768697	0.37
-34.020336	4.78281	1.3761544	0.38
-34.02597	4.675883	1.3754541	0.37
-34.028614	4.5689535	1.3757515	0.38
-34.021255	4.4600058	1.3750457	0.38
-34.029892	4.3540854	1.3753471	0.38
-34.03753	4.2481637	1.3756481	0.3
-34.02885	4.193181	1.3747928	0.52
-34.256443	4.1136284	1.3822297	0.2
-34.383057	4.0209084	1.3866081	0.42
-35.569447	4.0489774	1.4276547	0.29
-36.283955	4.0162535	1.4524242	0.26
-36.99446	3.9795253	1.4772017	0.3
-37.787964	3.9459388	1.5040498	0.18
-38.63213	3.9744062	1.5337718	0.18
-39.47763	3.9379132	1.5626783	0.45
-40.32415	3.8954248	1.5916034	0.14
-41.26965	3.8581088	1.6246088	0.16
-42.265152	3.8188825	1.6596676	0.2
-43.370655	3.782845	1.6978229	0.24
-44.379173	3.732644	1.7319268	0.25
-45.478344	3.7535634	1.7709149	0.11
-46.618862	3.7025952	1.8101479	0.0
-47.93937	3.6569395	1.855538	0.11
-48.56699	3.5531032	1.8774341	0.0
-64.15148	4.4918895	2.417621	0.0
-64.151276	4.2910085	2.4181974	0.0
-64.15307	4.090128	2.417777	0.0
-64.141464	3.989166	2.4170566	0.0
-64.158264	3.7893152	2.4186492	0.0
-64.138054	3.5883985	2.4182105	0.0
-64.11986	3.3864856	2.4177778	0.0
-64.13265	3.1866257	2.4183698	0.0
-64.12245	2.9857256	2.4179442	0.0
-64.15825	2.786906	2.4195573	0.0
-64.799576	2.714072	2.4413834	0.1
-64.846375	2.5132747	2.4440148	0.0
-64.800186	2.309314	2.442567	0.0
-71.69842	2.3293936	2.6821153	0.0
-73.10015	2.1459582	2.7309966	0.0
-73.20826	-5.161834	2.622102	0.0
-71.898476	-5.297462	2.5800533	0.0
-71.50662	-5.4956584	2.566985	0.0
-70.9398	-5.678557	2.5481198	0.0
-70.78093	-5.8901544	2.5428002	0.0
-70.67906	-6.106851	2.540416	0.0
-70.56614	-6.2095914	2.5362961	0.0
-70.52827	-6.431394	2.5348406	0.0
-70.33941	-6.6379447	2.5295653	0.0
-70.12157	-6.841443	2.5223258	0.0
-70.0647	-7.059217	2.5209007	0.0
-69.994835	-7.2759666	2.518492	0.0
-70.041954	-7.5039177	2.520947	0.0
-70.130005	-7.6260004	2.5235946	0.0
-70.24912	-7.8630714	2.527962	0.0
-70.26624	-8.089969	2.5284507	0.0
-70.18539	-8.305701	2.52606	0.0
-70.34749	-8.549846	2.5323737	0.0
-70.19865	-8.756466	2.5280704	0.0
-70.109726	-8.85825	2.5249367	0.0
-70.29782	-9.107434	2.531217	0.0
-70.72288	-9.3900175	2.5461972	0.0
-55.197838	-7.515884	2.0362735	0.0
-71.07807	-9.89335	2.5587735	0.0
-56.371025	-8.037637	2.0760195	0.0
-41.450153	-6.0566177	1.5857424	0.0
-55.85743	-8.235619	2.0590973	0.0
-55.718662	-8.395284	2.055894	0.0
-55.662876	-8.567086	2.0545843	0.0
-55.731064	-8.758094	2.0571144	0.0
-78.25535	-12.529425	2.799193	0.0
-55.259583	-9.043102	2.042975	0.0
-55.499737	-9.262396	2.0512803	0.0
-55.137924	-9.291744	2.0395727	0.0
-55.05015	-9.456495	2.0373142	0.0
-54.053604	-9.462743	2.0052772	0.0
-55.70941	-9.932376	2.0596774	0.0
-54.326965	-9.86499	2.0151737	0.0
-54.51813	-10.077204	2.0225465	0.0
-64.01088	-12.029739	2.3361816	0.0
-62.98224	-11.940989	2.3033762	0.0
-61.5318	-11.8684845	2.255953	0.0
-54.4609	-10.6917515	2.0233374	0.0
-59.164818	-11.80337	2.17942	0.0
-53.654556	-10.887224	1.9977331	0.0
-56.09808	-11.564127	2.0799377	0.0
-56.105286	-11.751033	2.0805502	0.0
-56.13238	-11.849026	2.0823245	0.0
-56.0946	-12.026859	2.0820014	0.0
-56.08281	-12.209736	2.082643	0.0
-56.08602	-12.395636	2.0832648	0.0
-56.086227	-12.581531	2.0838904	0.0
-56.09144	-12.769436	2.0855076	0.0
-56.07565	-12.952306	2.086157	0.0
-56.058765	-13.042226	2.085994	0.0
-56.085964	-13.235165	2.0875816	0.0
-53.76795	-12.871303	2.0116222	0.0
-53.63621	-13.01899	2.0084605	0.0
-45.385517	-11.334455	1.7350638	0.21
-44.739872	-11.250367	1.7138779	0.18
-44.111362	-11.24227	1.6945256	0.32
-43.49385	-11.23219	1.6741667	0.19
-42.84136	-11.210057	1.6538674	0.25
-42.325817	-11.219146	1.6373696	0.18
-24.829578	-6.705952	1.0528412	0.21
-24.820942	-6.7888856	1.0526894	0.18
-24.853107	-6.839913	1.0545582	0.13
-24.860464	-6.9268737	1.0553828	0.17
-24.811842	-6.9987445	1.0542941	0.26
-24.879175	-7.1028004	1.0570258	0.29
-24.924519	-7.2018204	1.0587898	0.27
-24.93287	-7.2897854	1.0606133	0.19
-24.953222	-7.381765	1.0614171	0.17
-36.983498	-10.952907	1.4663072	0.17
-36.64294	-10.979296	1.456605	0.31
-36.63525	-11.10421	1.456375	0.34
-36.639557	-11.232147	1.4581279	0.35
-36.607872	-11.349026	1.4579389	0.38
-36.531208	-11.452832	1.4558214	0.35
-36.462543	-11.558654	1.4546926	0.32
-36.542664	-11.646747	1.4584442	0.35
-36.54397	-11.775677	1.4592006	0.34
-36.54727	-11.904613	1.4609554	0.35
-36.51759	-12.022495	1.4607656	0.35
-36.537888	-12.157456	1.4624926	0.38
-36.5202	-12.280359	1.4632821	0.33
-14.58366	-5.0297937	0.71753544	0.22
-14.585864	-5.056782	0.7184837	0.53
-36.535954	-12.608208	1.4666576	0.24
-36.506275	-12.72709	1.4664689	0.35
-36.498585	-12.854008	1.4672431	0.36
-36.49589	-12.983932	1.4680068	0.34
-36.47421	-13.105829	1.4688059	0.34
-36.47851	-13.237767	1.4705598	0.34
-36.49166	-13.307752	1.4714181	0.34
-36.478973	-13.434662	1.4721998	0.37
-36.47828	-13.56559	1.4729623	0.33
-36.467587	-13.692506	1.4747429	0.34
-36.456898	-13.820417	1.4755224	0.37
-36.457203	-13.952347	1.4762836	0.36
-36.44352	-14.0802555	1.4770672	0.36
-36.451668	-14.149234	1.4779344	0.33
-36.44798	-14.281159	1.4797009	0.37
-36.433292	-14.408067	1.4804889	0.36
-36.425602	-14.537985	1.4812645	0.33
-36.4359	-14.675931	1.483007	0.44
-36.208332	-14.718512	1.477174	0.24
-36.13868	-14.824334	1.4760603	0.34
-36.155823	-14.8973255	1.4769124	0.38
-36.148136	-15.028246	1.4786885	0.36
-36.13345	-15.156155	1.479478	0.33
-36.137756	-15.293092	1.4812317	0.34
-36.130066	-15.42401	1.4820094	0.35
-36.117382	-15.553924	1.4837948	0.34
-36.12453	-15.6249	1.4846625	0.38
-36.106846	-15.752803	1.4854577	0.36
-36.09816	-15.88472	1.4862365	0.33
-36.101463	-16.022657	1.4879924	0.26
-35.99484	-16.112425	1.4859519	0.55
-23.148949	-10.508805	1.0356514	0.23
-36.061413	-16.41639	1.4913522	0.14
-36.077557	-16.492382	1.4932032	0.34
-36.069866	-16.6263	1.4949803	0.35
-36.06218	-16.761219	1.4957561	0.36
-36.056488	-16.897142	1.4975286	0.35
-36.041805	-17.030052	1.4983166	0.34
-36.034115	-17.164974	1.500094	0.35
-36.016434	-17.29688	1.501888	0.35
-36.02958	-17.372866	1.502744	0.33
-36.035885	-17.516804	1.5044918	0.32
-36.03219	-17.655731	1.5062597	0.4
-36.010513	-17.78663	1.5070616	0.28
-20.067389	-10.069611	0.93979883	0.27
-20.009806	-10.120482	0.93877774	0.43
-19.969215	-10.180378	0.9377228	0.41
-19.792522	-10.131093	0.932003	0.34
-19.652004	-10.13984	0.9281459	0.36
-19.622408	-10.203755	0.9280727	0.37
-19.523855	-10.231565	0.9251374	0.39
-19.477272	-10.286457	0.92509884	0.35
-19.452675	-10.353378	0.92501587	0.35
-19.444061	-10.427324	0.9259035	0.41
-19.532192	-10.513436	0.9296618	0.32
-19.469618	-10.560302	0.92865556	0.3
-19.529959	-10.672351	0.93240297	0.5
-19.597294	-10.789409	0.9351345	0.32
-18.5894	-10.320876	0.9000489	0.5
-18.287008	-10.232388	0.88953847	0.23
-18.183475	-10.252197	0.88762456	0.16
-18.185663	-10.290179	0.8875603	0.36
-18.038166	-10.2849245	0.8837379	0.45
-17.898657	-10.281681	0.8799035	0.37
-17.767145	-10.282448	0.8760535	0.45
-17.645626	-10.288231	0.8721842	0.3
-17.47115	-10.262938	0.8674264	0.45
-17.405394	-10.261823	0.86550415	0.35
-17.324848	-10.289666	0.86355275	0.43
-17.324242	-10.363628	0.864435	0.44
-17.298655	-10.4235525	0.864369	0.53
-17.267067	-10.47847	0.8643181	0.38
-17.181526	-10.502308	0.86237985	0.64
-17.345787	-10.675511	0.8699128	0.38
-17.980486	-11.098418	0.8944999	0.2
-16.831787	-10.476707	0.8528293	0.46
-14.398119	-9.05713	0.7619274	0.18
-14.3006	-9.0599575	0.7600378	0.35
-14.198089	-9.059776	0.757159	0.19
-14.093579	-9.057592	0.75428593	0.24
-13.975079	-9.045388	0.7504453	0.21
-13.876363	-9.014232	0.7476109	0.2
-13.80583	-9.032097	0.7456668	0.39
-13.704327	-9.029919	0.7427909	0.23
-13.600818	-9.024738	0.7399223	0.18
-13.524293	-9.037597	0.73799366	0.42
-13.430782	-9.03843	0.7351042	0.23
-13.360242	-9.0523	0.7341672	0.26
-13.310496	-9.051212	0.7322286	0.2
-13.309904	-9.112182	0.7331354	0.4
-13.304318	-9.170143	0.734053	0.22
-13.287743	-9.221089	0.7349949	0.32
-13.241194	-9.251992	0.7340037	0.23
-13.225611	-9.302939	0.73394465	0.22
-13.232815	-9.339934	0.7348795	0.19
-13.222231	-9.39489	0.73580855	0.21
-13.181679	-9.429802	0.7358046	0.17
-13.136127	-9.460707	0.73481303	0.31
-13.075588	-9.480591	0.73385656	0.15
-12.997072	-9.48845	0.73194045	0.4
-12.94153	-9.511341	0.7309738	0.21
-12.943732	-9.544329	0.73092127	0.14
-12.92516	-9.594274	0.73186874	0.16
-12.863623	-9.612156	0.72991735	0.22
-12.832066	-9.653082	0.72989464	0.17
-12.805501	-9.697014	0.7298615	0.14
-12.77893	-9.73995	0.73082995	0.16
-12.793328	-9.814939	0.73170006	0.27
-12.779549	-9.836906	0.7326843	0.19
-12.769966	-9.893862	0.73261124	0.19
-12.732411	-9.92978	0.7326043	0.24
-12.658895	-9.938647	0.7306825	0.25
-12.592365	-9.951527	0.72974616	0.26
-12.407952	-9.873239	0.7230919	0.27
-12.3094635	-9.861072	0.72023284	0.43
-12.24673	-9.843969	0.7183365	0.46
-12.171207	-9.846836	0.71642685	0.46
-12.087704	-9.844692	0.7145347	0.52
-12.010194	-9.846557	0.7126293	0.52
-11.935682	-9.850424	0.7107174	0.51
-11.862162	-9.853294	0.7088058	0.52
-11.832401	-9.86124	0.7088317	0.56
-11.828816	-9.921207	0.7097486	0.55
-11.825235	-9.982174	0.71066415	0.55
-11.817651	-10.039137	0.71159077	0.54
-11.817065	-10.103107	0.7124985	0.54
-11.746547	-10.107985	0.71158093	0.43
-11.667043	-10.105845	0.7086853	0.44
-11.604313	-10.084746	0.7067958	0.43
-11.530804	-10.086617	0.7048869	0.43
-11.457293	-10.08749	0.7039797	0.43
-11.3887825	-10.093369	0.70205885	0.43
-11.31827	-10.096245	0.7001452	0.44
-11.234764	-10.086105	0.698267	0.44
-11.163252	-10.08698	0.6963578	0.43
-11.115519	-10.077902	0.6954323	0.43
-11.038014	-10.07277	0.69353956	0.45
-10.971498	-10.076653	0.69162	0.45
-10.905983	-10.081536	0.6896978	0.46
-10.833475	-10.079411	0.68779474	0.45
-10.75698	-10.074282	0.6859014	0.45
-10.693461	-10.07917	0.68497694	0.48
-10.6267395	-10.0490675	0.6831066	0.5
-10.578205	-10.066977	0.68214446	0.62
-10.518693	-10.07587	0.68020946	0.54
-10.457171	-10.080762	0.67928296	0.59
-10.437609	-10.1257105	0.68024504	0.56
-10.435033	-10.187681	0.6811609	0.56
-10.415467	-10.232629	0.68112326	0.51
-10.40469	-10.254603	0.68210644	0.54
-10.370144	-10.285533	0.68210834	0.5
-10.315622	-10.297435	0.68116343	0.61
-10.344003	-10.389446	0.68299675	0.23
-10.359393	-10.468444	0.68586564	0.49
-10.161049	-10.340152	0.6783078	0.25
-10.075557	-10.319013	0.6754506	0.2
-9.893396	-10.233733	0.66981167	0.48
-9.875831	-10.279685	0.66977096	0.42
-9.810326	-10.2775755	0.6688612	0.7
-9.731839	-10.262446	0.66698694	0.54
-9.7951765	-10.391506	0.670723	0.24
-9.74744	-10.374432	0.66981053	0.17
-9.283848	-10.022767	0.65091926	0.57
-9.216342	-10.013655	0.6490226	0.55
-9.151842	-10.008548	0.64811647	0.51
-9.111312	-10.028471	0.6471436	0.5
-9.059795	-10.03638	0.64620227	0.5
-9.009061	-10.012301	0.6443039	0.48
-8.949556	-10.011201	0.64338595	0.5
-8.894049	-10.014106	0.6424572	0.51
-8.836532	-10.013007	0.64053667	0.51
-8.782027	-10.016912	0.63960534	0.49
-8.724517	-10.015817	0.6386851	0.49
-8.660024	-10.007709	0.636784	0.5
-8.622273	-9.995649	0.635852	0.49
-8.564772	-9.994553	0.634932	0.49
-8.500275	-9.984447	0.63303393	0.49
-8.456748	-9.997367	0.6320759	0.5
-8.4042425	-10.001277	0.6311425	0.5
-8.34773	-9.998183	0.6302243	0.49
-8.291233	-9.997088	0.62930346	0.5
-8.251487	-9.981025	0.6273799	0.52
-8.199976	-9.983937	0.62644684	0.52
-8.15047	-9.989851	0.6255071	0.51
-8.100945	-9.992766	0.62457156	0.49
-8.046443	-9.991676	0.6236483	0.5
-8.035879	-10.042642	0.6245941	0.48
-8.043081	-10.08364	0.6255287	0.48
-8.040497	-10.143617	0.6274513	0.49
-8.046911	-10.216604	0.6293439	0.48
-8.034348	-10.266568	0.630294	0.49
-8.032764	-10.329546	0.6322113	0.5
-8.030191	-10.393521	0.6331288	0.49
-8.020618	-10.447488	0.6340695	0.46
-8.032811	-10.496494	0.63598657	0.47
-8.036225	-10.568479	0.6378851	0.46
-8.027647	-10.624447	0.6388219	0.48
-8.020076	-10.683417	0.64075327	0.46
-8.021491	-10.754399	0.64265615	0.47
-8.014916	-10.81537	0.6435836	0.46
-8.005347	-10.873337	0.6445193	0.47
-8.027522	-10.937356	0.64740247	0.47
-8.022937	-11.001329	0.6483233	0.46
-8.016361	-11.064302	0.6502482	0.46
-8.012785	-11.1322775	0.65216243	0.48
-8.004203	-11.1922455	0.65309435	0.46
-7.9986267	-11.258219	0.65501416	0.48
-8.00403	-11.339206	0.6568984	0.46
-8.016219	-11.393211	0.65880907	0.45
-8.002655	-11.450174	0.6597523	0.45
-8.004056	-11.526156	0.66164905	0.46
-7.9914885	-11.585119	0.66258824	0.45
-7.9928927	-11.663101	0.6644824	0.45
-7.991305	-11.738081	0.66738486	0.45
-7.9857225	-11.808053	0.66829973	0.44
-7.9959116	-11.862056	0.6702134	0.45
-7.9893374	-11.933028	0.6721284	0.45
-7.985743	-12.006004	0.67403656	0.44
-7.973175	-12.068969	0.67497075	0.44
-7.9725823	-12.14895	0.67786545	0.44
-7.9709888	-12.227927	0.6797629	0.43
-7.983176	-12.287933	0.68166596	0.43
-7.9755893	-12.358903	0.6825826	0.43
-7.9690056	-12.432875	0.6844939	0.45
-7.967408	-12.513855	0.6873889	0.43
-7.965815	-12.596833	0.6892812	0.43
-7.954241	-12.665799	0.6912065	0.43
-7.95264	-12.748778	0.69309896	0.41
-7.9618306	-12.80778	0.69500774	0.42
-7.960232	-12.892758	0.69689757	0.41
-7.95365	-12.972731	0.6988012	0.43
-7.9510517	-13.05771	0.7016926	0.42
-7.945458	-13.138683	0.7035937	0.43
-7.930886	-13.207647	0.70552343	0.43
-7.929284	-13.296625	0.7074082	0.43
-7.943456	-13.365633	0.7092967	0.44
-7.931874	-13.440599	0.71121436	0.41
-7.93526	-13.539585	0.7140789	0.44
-7.913694	-13.599541	0.71603084	0.62
-7.7893114	-13.488367	0.71035695	0.31
-7.766145	-13.6423025	0.7141875	0.49
-7.732406	-13.634252	0.7132469	0.48
-7.6948633	-13.666188	0.71425915	0.55
-7.69526	-13.766171	0.7171269	0.39
-7.6856675	-13.848141	0.7190328	0.42
-7.6810703	-13.941115	0.72091705	0.41
-7.664492	-14.013078	0.7228464	0.47
-7.682657	-14.097091	0.7257095	0.38
-7.677057	-14.190067	0.7285952	0.5
-7.683435	-14.306056	0.7314334	0.38
-7.668843	-14.38302	0.7333533	0.53
-7.6622453	-14.477995	0.736238	0.39
-7.8532667	-14.937209	0.7523564	0.66
-7.954451	-15.235314	0.7618172	0.38
-8.0434675	-15.457413	0.76939565	0.36
-8.038856	-15.564388	0.7722616	0.36
-8.030246	-15.664361	0.77514267	0.33
-4.9057975	-9.854563	0.5643289	0.2
-4.8732686	-9.865509	0.5643627	0.55
-4.827777	-9.853439	0.5634457	0.55
-4.792266	-9.860381	0.5624892	0.56
-4.7745085	-9.863354	0.5625116	0.54
-4.7310133	-9.854287	0.56158787	0.55
-4.6915083	-9.852225	0.56164914	0.54
-4.656989	-9.859169	0.5606913	0.55
-4.614493	-9.851105	0.5597648	0.54
-4.5829644	-9.863053	0.55979604	0.53
-4.5444584	-9.861994	0.5598546	0.53
-4.518718	-9.847957	0.55891114	0.56
-4.481211	-9.848897	0.5579657	0.57
-4.445697	-9.852842	0.55801344	0.57
-4.404209	-9.846779	0.5570831	0.57
-4.371684	-9.855727	0.55711985	0.56
-4.338162	-9.862675	0.55716074	0.55
-4.29268	-9.846605	0.5552494	0.54
-4.2749157	-9.846579	0.5552759	0.58
-4.239408	-9.850523	0.5553238	0.57
-4.195922	-9.837458	0.5544056	0.53
-4.1673894	-9.854411	0.5544262	0.55
-4.132877	-9.859359	0.5544713	0.59
-4.0913844	-9.849296	0.55354637	0.61
-4.069642	-9.842263	0.55258805	0.61
-4.0381174	-9.852214	0.5526222	0.61
-3.9966207	-9.840152	0.5517	0.61
-3.9631054	-9.846101	0.5517424	0.54
-3.9285939	-9.850046	0.5507889	0.57
-3.8880947	-9.838988	0.55086386	0.55
-3.8515897	-9.837932	0.5499199	0.51
-3.8348343	-9.840906	0.5499411	0.51
-3.7923384	-9.823844	0.549027	0.52
-3.7608254	-9.834795	0.54906005	0.54
-3.728308	-9.841745	0.54909974	0.5
-3.6878185	-9.830686	0.54817486	0.54
-3.6542985	-9.833634	0.54722124	0.51
-3.6168036	-9.829578	0.5472828	0.53
-3.5970566	-9.824549	0.546319	0.52
-3.5655344	-9.8325	0.54635596	0.54
-3.5300286	-9.831449	0.5464106	0.56
-3.49352	-9.826394	0.545472	0.54
-3.4610097	-9.833345	0.54551184	0.56
-3.4215198	-9.822287	0.5445856	0.54
-3.4027731	-9.819261	0.54461765	0.55
-3.3722456	-9.828214	0.54465187	0.56
-3.3377364	-9.828162	0.54370385	0.55
-3.299239	-9.817105	0.54277605	0.56
-3.264733	-9.817055	0.542828	0.54
-3.2322245	-9.823008	0.54286915	0.51
-3.19372	-9.808951	0.54194534	0.54
-3.1799636	-9.81993	0.5419518	0.52
-3.1454535	-9.817881	0.5420063	0.51
-3.1099582	-9.815827	0.5410624	0.52
-3.0744534	-9.810777	0.5411224	0.52
-3.0409362	-9.809727	0.5401742	0.55
-3.0074286	-9.8106785	0.54022336	0.55
-2.9739215	-9.81163	0.54027253	0.54
-2.95518	-9.807602	0.53930604	0.55
-2.9216745	-9.808555	0.5393552	0.57
-2.8881667	-9.808506	0.5394057	0.56
-2.857645	-9.81646	0.5384412	0.55
-2.819157	-9.801407	0.5385187	0.55
-2.7896373	-9.813363	0.5385475	0.55
-2.7561252	-9.811315	0.53760064	0.54
-2.736382	-9.801288	0.53764343	0.53
-2.7038682	-9.802239	0.5366911	0.54
-2.6703668	-9.802192	0.53674155	0.54
-2.6368594	-9.800145	0.53679466	0.54
-2.607345	-9.813102	0.53682214	0.5
-2.5718484	-9.805051	0.53588605	0.53
-2.538341	-9.802004	0.5359404	0.52
-2.5215828	-9.798982	0.53596956	0.54
-2.4890745	-9.799933	0.53501713	0.55
-2.4545717	-9.792887	0.5350782	0.55
-2.4260538	-9.808845	0.53510016	0.56
-2.3915558	-9.802796	0.53415996	0.54
-2.3600392	-9.804751	0.5342047	0.55
-2.3403046	-9.793726	0.5342488	0.54
-2.3097925	-9.8016815	0.53428423	0.55
-2.27529	-9.792634	0.5333479	0.52
-2.24577	-9.802592	0.53337914	0.54
-2.2122693	-9.798547	0.53343475	0.58
-2.1797545	-9.7945	0.5324888	0.57
-2.1492448	-9.802458	0.53252417	0.56
-2.1295025	-9.786432	0.5325748	0.56
-2.097998	-9.790389	0.53261685	0.58
-2.0684767	-9.799347	0.53264934	0.56
-2.0339806	-9.789299	0.5317142	0.57
-2.002475	-9.792256	0.53175753	0.57
-1.971957	-9.796214	0.531798	0.57
-1.9374673	-9.787167	0.5308615	0.58
-1.9197221	-9.779144	0.5308986	0.6
-1.8862147	-9.768098	0.52996325	0.72
-1.8636744	-9.812067	0.5319392	0.32
-1.8520827	-9.907047	0.5348316	0.48
-1.8464626	-10.033035	0.53867424	0.37
-1.8398461	-10.159022	0.5425183	0.48
-1.8342203	-10.29301	0.5463503	0.37
-1.8433578	-10.423019	0.55116546	0.39
-1.8367299	-10.559006	0.5549962	0.39
-1.8281056	-10.68799	0.55883896	0.38
-1.8224648	-10.83698	0.56365085	0.39
-1.8138448	-10.980966	0.5684737	0.39
-1.7992362	-11.089944	0.57135147	0.38
-1.8173174	-11.289965	0.5780607	0.39
-1.8056886	-11.423948	0.5829009	0.47
-1.7990326	-11.591936	0.58768874	0.38
-1.7893915	-11.751922	0.5924915	0.46
-1.7797425	-11.914908	0.5982902	0.36
-1.7700928	-12.087894	0.6030756	0.39
-1.7624255	-12.2778845	0.60983545	0.39
-1.7705196	-12.444892	0.6146025	0.45
-1.7578704	-12.616877	0.6203933	0.37
-1.7481989	-12.814864	0.62714523	0.47
-1.7405095	-13.034855	0.63386494	0.37
-1.7278367	-13.224839	0.6396316	0.43
-1.7191397	-13.456829	0.6473367	0.33
-1.7074497	-13.674816	0.65406454	0.45
-1.7165071	-13.889829	0.66076607	0.41
-1.7048035	-14.124816	0.66847116	0.45
-1.6940852	-14.378806	0.6771495	0.5
-1.6833581	-14.646796	0.6858091	0.26
-2.1672633	-18.795418	0.82059747	0.19
-2.0839374	-18.60632	0.8139684	0.4
-2.0731013	-18.998312	0.8264624	0.31
-2.0433533	-19.00028	0.8265023	0.53
-1.985843	-19.021215	0.82755667	0.34
-1.9362717	-19.117163	0.8304997	0.46
-1.890665	-19.253115	0.8343838	0.21
-1.801402	-18.980007	0.8248747	0.31
-1.7597603	-19.158966	0.8306957	0.47
-1.7468698	-19.330956	0.83648485	0.29
-1.705213	-19.517914	0.8422949	0.33
-1.6457051	-19.53985	0.84335023	0.5
-1.6674498	-20.433897	0.87212735	0.3
-1.5633384	-19.99377	0.8578617	0.25
-1.4840103	-19.802677	0.85122883	0.41
-1.4264729	-19.857618	0.8532369	0.5
-1.4333333	-20.32464	0.8686041	0.21
-1.3421394	-19.97053	0.8562053	0.38
-1.2371236	-19.407398	0.83810496	0.38
-1.1766297	-19.408335	0.838189	0.53
-1.1526911	-19.939325	0.8555138	0.24
-1.0645267	-19.554218	0.843152	0.25
-1.0030383	-19.554153	0.8432385	0.41
-0.9713122	-19.522118	0.8413258	0.37
-0.9265848	-19.80908	0.8510052	0.31
-0.8660696	-19.843018	0.8520446	0.5
-0.81933707	-20.12998	0.86172646	0.29
-0.7578229	-20.158915	0.8617737	0.37
-0.6874708	-19.989836	0.85709786	0.37
-0.65573	-19.989801	0.85714215	0.45
-0.5932476	-19.974737	0.85624933	0.45
-0.5513042	-20.528715	0.8745669	0.26
-0.49562374	-20.754665	0.88134205	0.32
-0.43014744	-20.742598	0.8814489	0.48
-0.37051636	-20.912542	0.88630414	0.26
-0.30793092	-21.034485	0.8902275	0.58
-0.3215497	-23.039581	0.9555257	0.16
-0.25007877	-23.013508	0.954659	0.34
-0.17187586	-22.672417	0.94422305	0.29
-0.10136123	-22.710348	0.9452691	0.32
-0.42605856	-59.211246	2.12996	0.25
-0.24062727	-59.21708	2.1302023	0.23
-0.14693418	-59.195995	2.1303568	0.21
0.03750584	-59.208828	2.1305878	0.42
0.2229054	-59.175655	2.1298816	0.2
0.40833902	-59.184494	2.1301186	0.0
0.4188744	-21.575787	0.90949905	0.28
0.49600133	-22.37275	0.9355363	0.23
0.5254485	-22.000704	0.9230746	0.19
0.59078455	-21.81163	0.91741645	0.31
0.66032803	-21.882568	0.9194155	0.14
0.6833104	-19.982456	0.85799223	0.43
0.7746385	-21.04642	0.8926902	0.16
0.8534726	-21.484364	0.90720963	0.58
1.2559859	-31.62347	1.2371655	0.22
1.3046962	-31.593426	1.2362705	0.21
1.3847765	-31.09833	1.2200404	0.3
1.4842994	-31.160242	1.2220898	0.29
1.5766809	-31.045155	1.2193666	0.34
1.6853274	-31.272068	1.2272066	0.26
1.790926	-31.430983	1.2321334	0.34
1.9076631	-31.770895	1.2438322	0.14
1.1631944	-17.375866	0.77413154	0.38
1.1214131	-15.722819	0.7202917	0.25
1.0585299	-13.909784	0.6616384	0.18
1.0494134	-13.09775	0.63571525	0.55
1.0899076	-13.090709	0.63577914	0.57
1.1304111	-13.089669	0.63583493	0.57
1.1511626	-13.0926485	0.6358587	0.57
1.1916631	-13.089609	0.635917	0.59
1.2321501	-13.078568	0.635986	0.59
1.2736765	-13.0975275	0.63601595	0.59
1.3141669	-13.088489	0.636082	0.59
1.3546624	-13.082449	0.6361439	0.59
1.3951595	-13.07741	0.6362044	0.6
1.4159142	-13.081389	0.6362266	0.59
1.456421	-13.08135	0.63628024	0.6
1.4979123	-13.07931	0.6363378	0.59
1.5384115	-13.075272	0.63639665	0.6
1.5789189	-13.0752325	0.63645	0.59
1.6204123	-13.074195	0.6375059	0.59
1.6619166	-13.0781555	0.63755494	0.59
1.6806637	-13.066137	0.6375956	0.6
1.7231758	-13.079098	0.6376338	0.6
1.7646751	-13.080058	0.63768667	0.6
1.804159	-13.063022	0.63776094	0.58
1.8446572	-13.057984	0.6378203	0.59
1.8851597	-13.054946	0.6378769	0.59
1.9266738	-13.061908	0.63792133	0.59
1.9484175	-13.064889	0.6389454	0.64
1.9889259	-13.063851	0.63899904	0.65
2.0404804	-13.136808	0.6409677	0.69
2.088008	-13.176768	0.6429752	0.7
2.1325204	-13.19473	0.6440083	0.5
2.1730177	-13.186693	0.64407086	0.48
2.195777	-13.198673	0.64408386	0.46
2.237278	-13.196635	0.6441395	0.46
2.2787688	-13.190598	0.6442004	0.43
2.3202622	-13.185562	0.64525974	0.43
2.3607705	-13.181526	0.6453165	0.52
2.4022696	-13.178489	0.645373	0.38
2.444763	-13.177452	0.64542794	0.49
2.467521	-13.187432	0.64544326	0.36
2.5050077	-13.162398	0.64552385	0.54
2.5505195	-13.180361	0.6465569	0.33
2.5880058	-13.155326	0.6456373	0.48
2.6345196	-13.177288	0.646666	0.3
2.6780214	-13.182251	0.6467135	0.52
2.7185266	-13.176216	0.6477719	0.54
2.74228	-13.187197	0.6477867	0.54
2.7777643	-13.154164	0.6468747	0.64
2.8212585	-13.156129	0.6479258	0.4
2.8597577	-13.140094	0.64699465	0.38
2.9062583	-13.155057	0.64803183	0.41
2.947763	-13.152021	0.6480868	0.39
2.9675064	-13.144005	0.64812165	0.38
3.0110135	-13.148971	0.6491682	0.4
3.051499	-13.135935	0.6482349	0.4
3.0920029	-13.128902	0.6492935	0.36
3.136507	-13.135865	0.6493382	0.34
3.184024	-13.156828	0.6503678	0.37
3.2255123	-13.147794	0.6504299	0.33
3.243259	-13.13378	0.6504699	0.27
3.2967918	-13.17874	0.65247446	0.11
3.3362741	-13.1607065	0.65154576	0.44
3.376772	-13.150673	0.6516075	0.64
3.4122465	-13.117644	0.65169364	0.66
3.4316883	-13.023623	0.6488415	0.52
3.452437	-13.020606	0.6488701	0.64
3.4959395	-13.022572	0.64891905	0.63
3.5364304	-13.011539	0.6489816	0.57
3.5819442	-13.022505	0.65002066	0.59
3.6264496	-13.02747	0.6500664	0.57
3.663939	-13.00644	0.6501382	0.58
3.7064383	-13.003407	0.6501919	0.58
3.7321951	-13.017388	0.6512035	0.56
3.7726882	-13.006357	0.6512652	0.57
3.8191972	-13.017323	0.6523047	0.57
3.8637002	-13.020288	0.65235233	0.54
3.9011858	-12.99826	0.65242463	0.55
3.9456856	-13.000227	0.65347326	0.55
3.9891903	-13.000194	0.65352327	0.57
4.012948	-13.007176	0.65354127	0.7
4.00133	-12.821175	0.6477729	0.2
4.0097594	-12.706162	0.6449338	0.52
4.068287	-12.755122	0.64693606	0.22
4.111791	-12.75609	0.6469841	0.39
4.1072016	-12.604084	0.64217854	0.5
4.10561	-12.462079	0.6383632	0.38
4.080276	-12.317088	0.63352495	0.5
4.0826893	-12.191079	0.629693	0.39
4.0700984	-12.026078	0.62389517	0.49
4.069519	-11.898072	0.62006235	0.4
4.0919857	-11.842052	0.6191607	0.63
4.128475	-11.828026	0.61921966	0.67
4.139217	-11.801017	0.61826694	0.64
4.1716976	-11.774991	0.6173369	0.46
4.1881657	-11.705976	0.61544526	0.25
4.210628	-11.651957	0.6145405	0.58
4.1860256	-11.467964	0.60875356	0.3
4.1704283	-11.309965	0.6029426	0.16
4.0346384	-10.821033	0.58643144	0.43
4.0243425	-10.740036	0.5845258	0.4
4.0177774	-10.619034	0.58067626	0.5
4.020214	-10.522025	0.5778052	0.39
4.015659	-10.411021	0.5739447	0.52
4.016112	-10.315016	0.57106996	0.4
4.01857	-10.226008	0.5681883	0.42
4.014012	-10.119005	0.5653223	0.52
4.0037084	-10.043007	0.5624099	0.4
4.0011673	-9.946002	0.559533	0.51
3.9996107	-9.8499975	0.5566557	0.4
3.9980698	-9.757993	0.5537733	0.53
4.0015187	-9.676985	0.55188173	0.4
3.9949772	-9.575984	0.54900545	0.5
3.9826899	-9.502987	0.5460868	0.38
3.9871428	-9.427979	0.5441884	0.41
4.010639	-9.402961	0.5432454	0.57
4.043148	-9.399939	0.5442833	0.57
4.0796533	-9.404914	0.544315	0.56
4.1121645	-9.401892	0.5453527	0.56
4.144664	-9.396869	0.5453929	0.55
4.163428	-9.401855	0.5454058	0.55
4.196921	-9.397834	0.5464455	0.54
4.230435	-9.396811	0.5464812	0.55
4.2669353	-9.399787	0.54751474	0.57
4.299453	-9.396764	0.5475517	0.55
4.33295	-9.392741	0.54759085	0.55
4.3527117	-9.398729	0.54860324	0.55
4.383212	-9.388708	0.5486468	0.55
4.4217186	-9.395684	0.54967666	0.56
4.455234	-9.3936615	0.54971284	0.57
4.48973	-9.39064	0.5507511	0.57
4.523234	-9.386617	0.55078954	0.56
4.55974	-9.388593	0.55082315	0.55
4.5765	-9.387584	0.55184096	0.54
4.6099997	-9.382562	0.55188036	0.54
4.649511	-9.390537	0.552909	0.54
4.6820197	-9.384516	0.55294836	0.55
4.7165236	-9.3814945	0.5539857	0.56
4.7520227	-9.379472	0.55402267	0.56
4.7865295	-9.376451	0.5540598	0.57
4.808291	-9.384438	0.55507076	0.55
4.8447948	-9.384416	0.5561058	0.56
4.8773026	-9.377396	0.55614567	0.55
4.913802	-9.376373	0.55618167	0.54
4.948307	-9.372353	0.5572194	0.54
4.9818196	-9.3673315	0.5572573	0.54
5.004567	-9.374318	0.55827	0.54
5.0420804	-9.376297	0.5583027	0.58
5.0785866	-9.375275	0.55933803	0.62
5.104081	-9.353259	0.55938905	0.71
5.317761	-9.683147	0.57217795	0.58
7.9948688	-14.574796	0.7575901	0.21
8.049356	-14.565768	0.75765	0.34
8.090117	-14.586748	0.7586608	0.19
14.529925	-26.197521	1.1992131	0.23
8.204119	-14.580691	0.76076955	0.2
8.26061	-14.574665	0.76182675	0.15
8.313105	-14.562639	0.76188755	0.31
8.379604	-14.573607	0.76393247	0.24
8.436105	-14.568581	0.7649878	0.18
8.467856	-14.571565	0.7650118	0.14
10.297976	-17.641663	0.8838858	0.18
10.425513	-17.733603	0.8888843	0.19
8.13389	-13.6897335	0.734788	0.11
8.157357	-13.631723	0.7338779	0.29
8.152804	-13.527726	0.72999895	0.2
8.164267	-13.451721	0.7280998	0.45
8.139971	-13.363733	0.72518474	0.23
8.147426	-13.281732	0.7232891	0.24
8.13788	-13.174738	0.7204089	0.22
5.9910445	-9.5107765	0.57898307	0.43
6.0205436	-9.492762	0.5790295	0.69
6.032297	-9.479755	0.5790549	0.67
6.0687995	-9.472737	0.58009386	0.68
6.1143084	-9.479714	0.5811235	0.74
6.247884	-9.624649	0.5870619	0.39
8.543113	-13.139556	0.7267842	0.17
7.5868354	-11.568012	0.66585964	0.18
7.6333346	-11.560991	0.66690546	0.09
7.704131	-11.631958	0.6698791	0.14
8.937508	-13.430378	0.7427594	0.11
9.075068	-13.548316	0.74873084	0.14
9.218633	-13.673251	0.7546985	0.19
9.21208	-13.571258	0.7518118	0.14
7.993128	-11.595831	0.67415	0.0
17.853962	-26.022251	1.2561208	0.0
9.410315	-13.5451765	0.75499547	0.12
9.609365	-13.652093	0.76202476	0.19
8.015742	-11.285829	0.666525	0.11
9.646313	-13.526083	0.7591967	0.14
7.0237746	-9.708286	0.6045793	0.18
6.923187	-9.5043335	0.5977366	0.34
6.9366846	-9.462328	0.5967948	0.66
6.972174	-9.448313	0.5968374	0.7
6.9776554	-9.394311	0.595903	0.49
7.0051556	-9.371299	0.59594953	0.56
6.98588	-9.314307	0.59399986	0.53
7.0283933	-9.312289	0.59503347	0.57
7.072896	-9.311272	0.59606725	0.57
7.110391	-9.300255	0.596107	0.53
7.151904	-9.296238	0.5971416	0.53
7.2004046	-9.299217	0.5981732	0.54
7.2409153	-9.2932005	0.5992091	0.54
7.274674	-9.307186	0.6002175	0.53
7.3221745	-9.3081665	0.60125023	0.54
7.357683	-9.295152	0.60128975	0.54
7.4071927	-9.299132	0.60232013	0.54
7.4497004	-9.294115	0.60335547	0.55
7.4911942	-9.286099	0.60439306	0.54
7.5239563	-9.298086	0.6054026	0.54
7.5724688	-9.300066	0.6064338	0.54
7.613968	-9.29205	0.606471	0.54
7.656468	-9.285034	0.6075075	0.54
7.706975	-9.288014	0.60853857	0.55
7.7424884	-9.274001	0.6095776	0.55
7.795988	-9.278981	0.610608	0.53
7.8327484	-9.293966	0.61161625	0.55
7.8732514	-9.283952	0.6126539	0.54
7.9157534	-9.275937	0.61369056	0.55
7.961263	-9.271919	0.61372465	0.54
8.009764	-9.269901	0.6147583	0.53
8.06327	-9.273882	0.6167887	0.54
8.1097765	-9.269866	0.6178229	0.53
8.142536	-9.278853	0.6188343	0.54
8.197048	-9.2838335	0.61986375	0.54
8.233544	-9.266821	0.6199047	0.53
8.282049	-9.263805	0.62093836	0.53
8.3415575	-9.272784	0.6229662	0.54
8.38707	-9.266768	0.62400067	0.54
8.437563	-9.263752	0.6250349	0.52
8.463328	-9.264742	0.62504977	0.54
8.510828	-9.258726	0.626085	0.5
8.561328	-9.255711	0.62811875	0.54
8.615838	-9.257691	0.62914956	0.54
8.64834	-9.2356825	0.6291916	0.7
8.796878	-9.336627	0.63517684	0.19
10.948532	-11.607771	0.74013716	0.14
10.950005	-11.5367775	0.7382096	0.12
10.952489	-11.468783	0.73627937	0.16
10.904945	-11.34781	0.7323733	0.26
10.928423	-11.300808	0.7324336	0.17
7.8947034	-8.089003	0.5839123	0.19
7.894189	-8.038005	0.5829632	0.41
8.053003	-8.176946	0.589915	0.58
11.172691	-11.306738	0.73856497	0.19
11.261198	-11.325711	0.7405952	0.0
9.790121	-9.775286	0.66930586	0.07
9.558738	-9.394387	0.6545517	0.5
9.576229	-9.353386	0.65460104	0.6
7.9031177	-7.6570253	0.5743449	0.31
7.971651	-7.6780024	0.5763616	0.39
7.9171066	-7.576027	0.57343113	0.48
7.975637	-7.587007	0.5744518	0.24
7.824077	-7.395067	0.5665561	0.51
7.9598646	-7.501018	0.5725261	0.38
8.022381	-7.513998	0.5745465	0.39
8.02787	-7.4719996	0.57358944	0.6
8.243443	-7.6279235	0.5825529	0.19
10.508661	-9.6820965	0.6847735	0.13
8.021352	-7.328012	0.5707223	0.14
8.061863	-7.32	0.57075036	0.32
8.101615	-7.332988	0.5727582	0.18
8.149118	-7.3299737	0.5737848	0.37
8.15462	-7.289975	0.5728247	0.23
10.505817	-9.351136	0.6780777	0.56
10.550324	-9.333128	0.67911553	0.67
10.565821	-9.289129	0.6781628	0.46
10.597312	-9.258125	0.6782057	0.54
10.582053	-9.216134	0.6772364	0.54
10.617549	-9.189128	0.6772772	0.52
10.681051	-9.186113	0.6793094	0.5
10.742562	-9.182099	0.68034136	0.5
10.800062	-9.173087	0.68137556	0.47
10.870567	-9.17507	0.68340576	0.48
10.921332	-9.190057	0.6854155	0.49
10.979833	-9.181044	0.6864496	0.48
11.04534	-9.17803	0.6884813	0.47
11.11084	-9.174015	0.6905136	0.48
11.177346	-9.1710005	0.69154525	0.5
11.242854	-9.166986	0.6935771	0.48
11.312364	-9.165972	0.69560784	0.48
11.355113	-9.170961	0.69662184	0.49
11.426623	-9.170946	0.6986522	0.48
11.492126	-9.164932	0.6996848	0.47
11.559637	-9.160919	0.7017163	0.48
11.625137	-9.153907	0.70374924	0.49
11.688636	-9.144895	0.7047827	0.67
11.719398	-9.140888	0.70579857	0.33
20.999208	-16.307875	1.0996403	0.45
21.019674	-16.218893	1.0987197	0.37
21.00513	-16.10292	1.0958071	0.45
21.008595	-16.001942	1.0938889	0.38
21.01606	-15.903963	1.0929694	0.45
21.00252	-15.790989	1.0900533	0.37
20.984247	-15.7260065	1.0880976	0.45
20.991709	-15.629027	1.086176	0.37
20.983177	-15.522054	1.0842562	0.44
21.009647	-15.440067	1.0833292	0.34
21.026114	-15.351087	1.0824035	0.56
15.082256	-10.929951	0.8326586	0.28
15.080736	-10.856966	0.83171403	0.3
20.980774	-15.069159	1.0756022	0.42
14.99094	-10.686015	0.8258125	0.34
14.994423	-10.618029	0.8248653	0.38
15.005909	-10.556039	0.823916	0.35
14.991389	-10.476058	0.8219709	0.5
15.0018835	-10.415069	0.8210199	0.32
15.069378	-10.392063	0.8220598	0.49
15.139137	-10.40605	0.825073	0.22
21.00979	-14.356323	1.0631393	0.52
20.92924	-14.2043705	1.0582225	0.34
20.92671	-14.107395	1.0562911	0.34
20.925184	-14.012418	1.0543582	0.37
20.930656	-13.921439	1.0534244	0.32
20.905388	-13.857459	1.0514615	0.37
20.908857	-13.765482	1.0495269	0.36
20.91133	-13.673504	1.0475918	0.32
20.901802	-13.57453	1.0456573	0.34
20.906282	-13.485552	1.0447197	0.37
20.907751	-13.393575	1.042783	0.33
20.904226	-13.299599	1.0408456	0.34
20.891966	-13.246614	1.0398778	0.38
20.896437	-13.157636	1.0389388	0.33
20.890915	-13.063661	1.0369997	0.38
20.879387	-12.965688	1.0350612	0.33
20.881863	-12.87671	1.0331204	0.34
20.882341	-12.787733	1.0321785	0.34
20.87508	-12.738748	1.0312084	0.34
20.864553	-12.642774	1.0292673	0.34
20.870031	-12.556795	1.027324	0.36
20.86351	-12.464821	1.0263808	0.36
20.865988	-12.377844	1.0244362	0.37
20.854464	-12.282869	1.0224928	0.36
20.87495	-12.207888	1.0215447	0.36
20.849684	-12.148907	1.0205746	0.36
20.845165	-12.059931	1.0186281	0.34
20.846645	-11.973954	1.017681	0.36
20.849121	-11.887978	1.0157336	0.36
20.845602	-11.800002	1.0147855	0.39
10.096695	-5.667756	0.59680116	0.28
10.168197	-5.6657453	0.59882075	0.23
10.317968	-5.728711	0.60482025	0.57
10.290469	-5.6717253	0.60284793	0.37
20.836275	-11.41211	1.008011	0.41
10.544499	-5.7266784	0.61187774	0.3
10.492506	-5.614706	0.60793126	0.62
10.586767	-5.6016955	0.6109611	0.61
10.376762	-5.408761	0.60202295	0.54
10.4022665	-5.380763	0.6020446	0.35
10.361764	-5.3187804	0.6000703	0.6
10.513285	-5.355752	0.6050834	0.34
10.37803	-5.2667875	0.59910274	0.33
10.367531	-5.220798	0.59812564	0.48
10.382038	-5.1878023	0.59814674	0.44
10.409553	-5.1618037	0.59916663	0.29
10.548058	-5.18878	0.6031813	0.55
10.471557	-5.110805	0.6002067	0.18
10.360058	-5.016838	0.5952331	0.54
10.708842	-5.165764	0.6082264	0.38
10.422317	-4.986836	0.59726113	0.35
10.413832	-4.9438457	0.59628147	0.48
10.586342	-4.9848156	0.6022945	0.32
10.727858	-5.0107927	0.6063088	0.5
10.507359	-4.868849	0.5983371	0.21
10.479855	-4.8158627	0.596358	0.47
10.643627	-4.8718314	0.60236126	0.38
10.669127	-4.842834	0.6023799	0.52
10.700634	-4.816836	0.6033981	0.41
10.626139	-4.74386	0.6004192	0.35
10.623654	-4.7038684	0.59943753	0.42
10.631151	-4.6668754	0.59945595	0.47
10.697667	-4.65687	0.60147196	0.36
10.578421	-4.585898	0.5964839	0.5
10.623923	-4.565897	0.5975005	0.39
10.773445	-4.590875	0.6025142	0.42
10.759942	-4.5448866	0.6015322	0.28
10.646442	-4.4579177	0.5975517	0.52
10.668959	-4.428921	0.5975677	0.32
10.6427145	-4.3989305	0.59657633	0.45
10.700229	-4.383928	0.5975916	0.39
10.668731	-4.331942	0.59660846	0.41
10.62224	-4.274959	0.59362483	0.52
10.651746	-4.247962	0.59464025	0.19
10.667258	-4.215967	0.59465533	0.63
17.12411	-6.702776	0.828601	0.24
15.545763	-6.057077	0.77062875	0.31
15.6792755	-6.0530686	0.7756482	0.22
15.742782	-6.021073	0.7766683	0.51
15.626281	-5.92111	0.77168924	0.38
11.072571	-4.1579404	0.6067338	0.23
11.083084	-4.1229477	0.6067479	0.46
11.096834	-4.10795	0.6077551	0.37
15.76955	-5.7791414	0.7747568	0.36
15.889055	-5.766137	0.77877563	0.33
15.957567	-5.7351418	0.7807941	0.39
15.9260645	-5.667164	0.7788125	0.19
15.705564	-5.5342174	0.77083004	0.55
15.777064	-5.503222	0.7728479	0.3
16.429848	-5.7021213	0.7958584	0.42
16.416351	-5.640141	0.79387593	0.3
16.401857	-5.5781603	0.79289305	0.5
16.395363	-5.519179	0.7929098	0.34
15.710839	-5.234306	0.76792186	0.23
16.338367	-5.3862224	0.78894234	0.46
16.127867	-5.261273	0.7809564	0.45
16.49563	-5.352224	0.7939675	0.21
16.123125	-5.176299	0.77997917	0.59
16.114632	-5.118317	0.7789939	0.25
18.79223	-5.9019284	0.8740388	0.55
18.800734	-5.839948	0.87305516	0.32
16.306158	-5.011339	0.7840389	0.37
15.867648	-4.822421	0.7680467	0.42
16.315416	-4.930364	0.78405946	0.41
16.329926	-4.8793793	0.7840728	0.29
16.114428	-4.7604275	0.77608246	0.55
16.147936	-4.7154393	0.7770954	0.26
16.091442	-4.644464	0.77410656	0.59
16.23795	-4.631461	0.7791209	0.23
16.540462	-4.661437	0.78913784	0.23
16.563223	-4.6404424	0.7891439	0.47
16.020714	-4.434533	0.7701451	0.39
16.323233	-4.46351	0.7801615	0.23
16.27074	-4.394534	0.778171	0.43
18.6003	-4.959249	0.8592283	0.5
18.641802	-4.9072647	0.8602402	0.39
19.303576	-5.049191	0.8832594	0.36
17.050034	-4.404496	0.8032219	0.31
16.34253	-4.167603	0.7782159	0.34
16.446043	-4.139607	0.78122693	0.36
16.192553	-4.0226555	0.7722296	0.37
16.490067	-4.0416374	0.78224456	0.41
[truncated: 124,017 more rows]
