# Supplementary material for: Density-equalized RANDT scan matching with integrated outlier removal and point density uniformity
Source: PLoS One. 2026 Apr 28;21(4):e0345709. doi: 10.1371/journal.pone.0345709 (PMC13124066; doi:10.1371/journal.pone.0345709)
Supplement: S2 Dataset — Processed LiDAR data converted into CSV format, including spatial coordinates and associated attributes such as intensity values, used for analysis in this study. (ZIP) [file pone.0345709.s002.zip › Velodyne_CSV/000924.csv]

X	Y	Z	Intensity
69.232895	2.2152357	2.549317	0.0
68.808495	2.4172575	2.5340679	0.0
68.941086	2.639281	2.5387943	0.0
69.365685	2.874306	2.553504	0.0
69.48028	3.0973294	2.5572278	0.0
69.48788	3.3163528	2.5579555	0.0
79.54148	4.051426	2.8970575	0.0
79.596275	4.1794395	2.8998978	0.0
44.6396	3.248363	1.7189772	0.09
44.327198	3.3653765	1.7088265	0.18
44.27879	3.5013916	1.7066522	0.15
44.31638	3.6444077	1.708469	0.13
42.62197	3.639409	1.6514672	0.34
42.528564	3.7664237	1.6483029	0.18
42.623356	3.842432	1.6522052	0.37
42.56895	3.9724464	1.6500368	0.16
42.436543	4.0944605	1.6458778	0.37
42.331135	4.2184744	1.642716	0.19
42.28973	4.3484893	1.6415465	0.38
42.116318	4.4645023	1.6363939	0.22
42.12391	4.5995173	1.6362175	0.18
42.237705	4.679526	1.6411136	0.4
42.2683	4.816541	1.6419342	0.22
42.53189	4.982559	1.6517183	0.23
42.738483	5.143577	1.658508	0.15
42.535072	5.25459	1.6523597	0.15
42.200665	5.347601	1.6412337	0.16
41.985252	5.454613	1.6340898	0.18
41.98405	5.5216203	1.635001	0.39
41.91464	5.6466346	1.6328342	0.23
41.68223	5.7486467	1.625696	0.2
41.647823	5.8776608	1.6245235	0.36
41.606415	6.0046754	1.6233534	0.23
41.635006	6.1426907	1.625169	0.2
41.5658	6.199697	1.6230918	0.26
41.435394	6.3127093	1.6189384	0.21
41.295982	6.424722	1.6147861	0.2
41.192574	6.5417356	1.6116271	0.38
40.92216	6.6307464	1.6035033	0.24
40.747753	6.733758	1.5973616	0.18
40.67034	6.8527718	1.5951993	0.41
40.821136	6.943781	1.6010783	0.22
40.95373	7.0987983	1.60587	0.19
41.03532	7.245814	1.6096714	0.4
41.15191	7.400831	1.6144623	0.16
41.007496	7.507843	1.610314	0.26
41.12709	7.6638603	1.615103	0.21
41.081882	7.7218666	1.613023	0.12
29.49245	5.6336684	1.217675	0.11
27.30404	5.3026385	1.1430881	0.27
29.47063	5.8216906	1.2184153	0.31
28.151217	5.652676	1.1736219	0.25
27.913809	5.6956825	1.1655573	0.39
27.662394	5.735688	1.1574963	0.31
27.426191	5.7306886	1.1494981	0.39
27.162779	5.7656937	1.1414436	0.31
26.579369	5.7286925	1.1214817	0.29
26.51996	5.8027015	1.1203771	0.36
26.432545	5.87171	1.1182787	0.17
25.476133	5.7426996	1.0854355	0.99
25.445726	5.819709	1.0853269	0.99
25.456518	5.8647137	1.0852641	0.99
25.44911	5.946724	1.0861487	0.99
25.444698	6.030734	1.0860306	0.99
25.437286	6.113744	1.0869137	0.99
25.446877	6.2007537	1.0877914	0.99
25.438463	6.283764	1.0876741	0.99
25.430052	6.3667736	1.0885568	0.99
25.442846	6.412779	1.0884922	0.99
25.679434	6.5587945	1.0972927	0.78
25.718023	6.6548057	1.099158	0.34
25.764616	6.7528167	1.1020205	0.32
25.741203	6.8338265	1.101905	0.37
25.47379	6.8488297	1.0928755	0.28
25.567377	6.960842	1.0967191	0.34
25.624176	7.018849	1.0996385	0.36
25.602764	7.0998583	1.0995226	0.35
25.499352	7.157866	1.0964366	0.33
25.489939	7.2418756	1.0963165	0.39
25.49753	7.3308854	1.0971898	0.25
25.418118	7.3948936	1.0950958	0.29
25.446909	7.4469	1.0970223	0.41
25.637497	7.590915	1.103823	0.23
25.620085	7.6739244	1.1047037	0.45
25.710676	7.7889376	1.1085421	0.34
25.827265	7.912951	1.1133685	0.34
25.738852	7.9749584	1.1112764	0.3
25.654442	8.036966	1.1081842	0.3
25.668234	8.085972	1.1091144	0.27
25.652824	8.169981	1.1099932	0.51
25.495407	8.208987	1.1049311	0.26
25.737	8.376004	1.1147	0.34
25.615585	8.426011	1.1106232	0.33
25.625172	8.519021	1.1124896	0.37
26.364763	8.857055	1.1390314	0.31
26.034555	8.79205	1.1281121	0.32
26.212143	8.944065	1.1348997	0.32
26.43873	9.115084	1.143662	0.25
26.825317	9.343106	1.1583483	0.45
27.049906	9.517124	1.167106	0.24
27.071495	9.620136	1.1689582	0.35
26.29629	9.391116	1.1422572	0.34
30.517466	11.11828	1.2939348	0.37
30.536055	11.234293	1.2957679	0.33
30.515644	11.335303	1.295621	0.57
30.74523	11.531323	1.3053472	0.14
22.197815	8.403033	1.001513	0.54
22.184608	8.438037	1.0014614	0.36
22.0792	8.477042	0.9983998	0.26
22.252785	8.625057	1.0061922	0.24
21.981375	8.599056	0.9972175	0.49
22.08196	8.71907	1.0010474	0.23
22.004547	8.769076	0.99997073	0.26
21.985132	8.842084	0.9998633	0.37
22.032928	8.901091	1.0017796	0.43
30.995514	12.638441	1.3257538	0.28
30.9941	12.752453	1.3265883	0.31
30.995687	12.867465	1.3284214	0.4
30.807272	12.90347	1.3223606	0.28
30.557858	12.912472	1.3143362	0.25
30.52065	12.953476	1.314275	0.37
30.523241	13.067489	1.3161094	0.43
30.529827	13.1845	1.3169397	0.3
30.508413	13.289512	1.317786	0.52
30.499	13.399523	1.3186257	0.29
12.267665	5.433787	0.65636307	0.36
12.352254	5.5177965	0.66024345	0.19
30.456964	13.668551	1.3212326	0.14
30.681553	13.885572	1.3309274	0.17
30.55514	13.944579	1.3278357	0.24
30.506721	14.039589	1.3266951	0.41
30.488308	14.1476	1.3275372	0.35
30.495895	14.267612	1.329363	0.37
30.493483	14.383625	1.331194	0.42
30.514275	14.452632	1.3330947	0.36
30.509861	14.568644	1.3339257	0.42
30.506449	14.684655	1.3357568	0.36
30.494032	14.797667	1.3365918	0.41
30.496618	14.91768	1.3384174	0.36
30.4922	15.035691	1.3402456	0.41
30.505997	15.101698	1.3411503	0.36
30.510582	15.22371	1.3429731	0.43
30.553167	15.365725	1.3457687	0.52
30.65575	15.53874	1.3515221	0.24
30.626339	15.644752	1.3523666	0.23
30.616926	15.761764	1.3531961	0.21
30.61151	15.881775	1.3550215	0.39
30.623304	15.948782	1.3569247	0.34
30.614885	16.067793	1.3577515	0.37
30.610472	16.188807	1.3595755	0.38
30.606058	16.309818	1.3613995	0.34
30.593645	16.426828	1.3622292	0.36
30.486229	16.493837	1.360127	0.39
30.477812	16.613848	1.3619525	0.39
30.500605	16.688856	1.3638448	0.44
10.186951	5.6618576	0.5968925	0.55
30.484362	17.055893	1.368312	0.38
30.485947	17.182903	1.3701283	0.39
30.47153	17.301914	1.3719553	0.42
30.480116	17.433928	1.3737645	0.44
8.62273	4.992807	0.54078156	0.48
12.351208	7.201008	0.6847527	0.31
8.593901	5.049815	0.54069453	0.38
8.604487	5.092821	0.5416312	0.42
8.6110735	5.1338263	0.54257065	0.57
11.288787	6.7509727	0.64635134	0.22
11.26538	6.7849774	0.64629984	0.47
8.607039	5.224839	0.54443496	0.24
8.867609	5.4218583	0.55516034	0.52
8.625204	5.31185	0.546307	0.29
8.560805	5.3088517	0.544307	0.44
8.494389	5.305853	0.54230696	0.59
8.554181	5.3618593	0.54522794	0.26
7.8938	4.9838266	0.51974326	0.38
7.8993835	5.022832	0.5206857	0.62
8.754938	5.6038857	0.55488324	0.49
8.517531	5.490877	0.5460345	0.15
8.438121	5.4778776	0.54304844	0.34
8.415913	5.4828787	0.54303956	0.66
7.700537	5.0528426	0.5156272	0.27
8.190094	5.410876	0.53513086	0.63
8.302676	5.522887	0.539973	0.37
8.678246	5.8119144	0.5555715	0.33
8.362846	5.639901	0.5438045	0.45
8.154441	5.5378942	0.5369413	0.28
7.628268	5.1988645	0.5154063	0.27
7.582852	5.2038665	0.5143959	0.44
7.5054474	5.185867	0.51241726	0.35
7.4850264	5.2078705	0.51238346	0.53
7.552615	5.2898793	0.5152672	0.31
7.5101943	5.2968817	0.51425415	0.66
6.8308296	4.851844	0.4878642	0.21
6.801621	4.8478446	0.48686808	0.39
6.7732153	4.8598475	0.48584846	0.48
8.04273	5.804932	0.5385426	0.26
8.030308	5.835936	0.5384966	0.65
7.643922	5.5929165	0.52382857	0.29
7.5945015	5.5949183	0.5218227	0.66
7.860078	5.8279405	0.5334984	0.26
7.5678873	5.6309237	0.52176857	0.39
7.5464816	5.6519275	0.5217367	0.62
8.104036	6.107969	0.5461049	0.31
11.424505	8.655191	0.6835891	0.19
7.697231	5.879952	0.5304137	0.47
7.6608186	5.890954	0.52939576	0.39
7.6366124	5.8919554	0.529393	0.64
7.4142113	5.7589455	0.52057385	0.36
7.0198135	5.4909234	0.504941	0.26
6.9094152	5.439921	0.5010088	0.53
6.9679847	5.5229297	0.50389177	0.29
7.1415696	5.695946	0.5116506	0.46
7.6401176	6.1319857	0.53404665	0.5
7.385522	5.9859753	0.52424467	0.43
7.3721	6.014979	0.52420235	0.64
10.326564	8.4641905	0.6508217	0.27
8.339229	6.887057	0.5669951	0.19
7.043876	5.8619704	0.512407	0.42
7.013473	5.8739734	0.51238847	0.53
7.714222	6.4780254	0.5425542	0.33
7.5808244	6.407021	0.5376503	0.35
7.5354033	6.411022	0.53664285	0.43
7.5059958	6.427026	0.536619	0.55
6.415643	5.535951	0.48984605	0.29
6.3772397	5.537953	0.48884156	0.56
6.428816	5.6189613	0.4917281	0.13
7.057565	6.18401	0.5199482	0.42
7.0331573	6.202013	0.51992184	0.59
6.6157746	5.8739867	0.5023725	0.14
6.57736	5.8779883	0.50136554	0.48
6.5049534	5.8509874	0.49840137	0.29
6.5245285	5.906994	0.50032276	0.59
6.4981174	5.9209967	0.50030214	0.31
6.46591	5.9109964	0.49931532	0.39
6.5164924	5.995005	0.50219834	0.35
6.486086	6.0050073	0.50118345	0.45
6.5856695	6.1350193	0.5070033	0.42
6.5172567	6.111019	0.50503534	0.36
6.469843	6.10602	0.5030413	0.54
6.629629	6.275035	0.51080817	0.54
8.772088	8.338208	0.60896814	0.14
6.565803	6.295039	0.5097791	0.36
6.5023894	6.275039	0.50780594	0.61
6.501972	6.315044	0.50875026	0.42
8.623441	8.408217	0.6068715	0.36
10.00096	9.804335	0.67095244	0.39
9.936758	9.772332	0.66899675	0.29
11.331291	11.205452	0.73402804	0.23
10.162922	10.120363	0.68252003	0.43
10.207501	10.229372	0.6853713	0.44
7.7911997	7.873181	0.57460797	0.15
7.776783	7.909185	0.5755589	0.54
9.789272	10.001357	0.6706879	0.25
10.340037	10.594406	0.69687474	0.21
8.548705	8.826262	0.61430204	0.43
7.9043326	8.217214	0.58513844	0.26
8.483883	8.871268	0.6142425	0.58
8.643452	9.095287	0.62293667	0.26
10.192968	10.780425	0.69762903	0.43
9.4248	10.004363	0.66169333	0.28
9.411382	10.054368	0.6626268	0.45
7.612055	8.199219	0.578169	0.41
7.5456524	8.179218	0.5761977	0.3
7.5362306	8.222222	0.5771403	0.59
9.078736	9.951363	0.6527766	0.39
7.6194057	8.41724	0.58287674	0.44
9.327102	10.319393	0.66727716	0.25
7.542783	8.414242	0.5818835	0.27
8.998285	10.086376	0.6546012	0.6
10.108815	11.393481	0.7108192	0.21
8.97646	10.190387	0.656465	0.35
9.195026	10.504413	0.6690397	0.53
9.330609	10.7254305	0.6767416	0.21
9.234402	10.650425	0.6728458	0.32
8.798009	10.216391	0.652441	0.58
4.794908	5.6440306	0.4536748	0.19
4.7934923	5.6790347	0.45462802	0.17
4.728074	5.640033	0.45168218	0.58
9.195322	10.951451	0.6794556	0.21
8.913928	10.686432	0.66682035	0.48
8.871717	10.671431	0.66584295	0.22
8.536324	10.337406	0.65030134	0.58
8.795888	10.718435	0.66478807	0.29
8.926465	10.946454	0.6734831	0.42
8.371079	10.3384075	0.64631325	0.28
8.910634	11.069465	0.67632616	0.6
8.885216	11.110469	0.6772759	0.43
8.290045	10.406414	0.64623284	0.21
8.261633	10.438418	0.6471944	0.6
8.531202	10.845449	0.6626483	0.18
10.387683	13.268637	0.76237476	0.29
10.495256	13.493654	0.771078	0.58
10.232855	13.244636	0.75942224	0.21
3.98896	5.2640243	0.42721233	0.25
10.327222	13.497656	0.7670921	0.19
4.1113076	5.477042	0.43492723	0.42
10.262397	13.589663	0.7679843	0.35
4.059492	5.4810457	0.43392572	0.27
4.0750666	5.5390515	0.4358496	0.45
10.139147	13.696671	0.7688661	0.26
10.341929	14.013695	0.7804438	0.38
4.1280174	5.7040677	0.44163305	0.3
4.0016117	5.5710583	0.43481442	0.3
3.950217	5.5370574	0.43386245	0.4
3.7868276	5.3490443	0.4251174	0.14
3.8783998	5.512058	0.4309009	0.54
3.7860024	5.4200525	0.42702684	0.26
3.7527986	5.3920507	0.42606562	0.48
3.8243668	5.530062	0.43088323	0.39
3.678976	5.361051	0.42311224	0.29
3.6185741	5.311049	0.42118174	0.34
3.6921375	5.4540606	0.42599314	0.38
3.6407406	5.416059	0.4240467	0.38
3.6103172	5.41006	0.42305762	0.44
3.5281389	5.307053	0.41919646	0.26
3.497715	5.3000536	0.41820872	0.37
3.4763026	5.3050556	0.41820493	0.38
3.5188959	5.404064	0.4220759	0.38
3.474474	5.3760633	0.42011636	0.21
3.5070617	5.462071	0.42300507	0.43
3.4786494	5.457072	0.422015	0.47
3.4594424	5.447072	0.42203	0.45
3.474032	5.5070777	0.42395365	0.28
3.4506137	5.5100784	0.42295322	0.36
3.4421864	5.537082	0.42392114	0.45
3.3967872	5.504081	0.4219684	0.21
3.415373	5.572087	0.42388207	0.52
3.3821723	5.5390854	0.42292762	0.32
3.2627838	5.3870754	0.4161322	0.38
3.3133488	5.5080857	0.42097628	0.27
3.2329493	5.4170804	0.41710025	0.48
3.222535	5.439083	0.41707513	0.38
3.174125	5.399081	0.41513178	0.3
3.1317167	5.368081	0.41417655	0.35
3.225494	5.543093	0.41994843	0.18
3.1430986	5.4450874	0.41608137	0.16
3.1456728	5.490092	0.4170266	0.25
3.1192672	5.4850936	0.41703746	0.54
3.1078408	5.507096	0.41701314	0.31
3.059448	5.4630938	0.41507506	0.36
3.0710256	5.5240993	0.41699985	0.51
7.896212	13.962688	0.734979	0.17
3.0074172	5.474098	0.41507208	0.3
3.0040011	5.5091014	0.4160311	0.16
2.9805758	5.5101023	0.41503474	0.58
2.9681764	5.5281053	0.416016	0.41
2.9297616	5.5011044	0.41405612	0.29
2.8923614	5.474104	0.4130961	0.39
2.966134	5.6301155	0.41889608	0.43
2.828748	5.420102	0.4101737	0.17
2.7723444	5.3570986	0.40726036	0.23
2.7779348	5.4081035	0.4091993	0.52
4.9961176	9.635391	0.5647418	0.3
2.7660937	5.47111	0.41112846	0.29
2.7576752	5.498113	0.41109908	0.39
2.750465	5.506114	0.41109154	0.39
2.7580566	5.5631185	0.41302356	0.35
2.723647	5.5401187	0.41205883	0.31
4.81084	9.692397	0.5637319	0.15
4.789433	9.7254	0.5647014	0.56
4.756023	9.735401	0.5647006	0.32
2.753966	5.7811394	0.41977376	0.2
2.6967688	5.6891336	0.4158947	0.27
2.611366	5.562126	0.41106337	0.5
2.684943	5.75714	0.41782045	0.32
2.553562	5.5321264	0.4091138	0.3
4.274793	9.171366	0.54048765	0.2
4.1933885	9.07536	0.53662187	0.43
2.4771168	5.5321302	0.4081361	0.13
4.1459694	9.051359	0.5356646	0.54
2.4657116	5.553133	0.40911585	0.49
4.246916	9.458386	0.54917985	0.39
4.123506	9.270374	0.54143095	0.18
2.4044728	5.5611362	0.4081259	0.34
4.014695	9.1853695	0.5375639	0.4
4.1072655	9.470388	0.547218	0.28
4.166045	9.643399	0.5530072	0.29
4.157624	9.708404	0.55493975	0.32
4.118218	9.701404	0.5549626	0.34
4.088793	9.720405	0.5549535	0.49
4.04439	9.700404	0.5529927	0.33
4.0379667	9.7724085	0.5559177	0.39
4.103748	9.970421	0.5626778	0.45
4.101324	10.054427	0.5645886	0.54
4.1768947	10.325444	0.5742668	0.16
4.227469	10.540457	0.5810157	0.3
3.6591477	9.248377	0.53463626	0.41
3.5887487	9.158372	0.53176224	0.37
3.5803285	9.222376	0.5336976	0.2
3.1432114	8.172312	0.49600348	0.52
2.9238424	7.695283	0.47860533	0.33
3.582276	9.44439	0.5404612	0.24
2.877019	7.720286	0.4795988	0.54
3.4854577	9.372387	0.53658086	0.24
3.0981312	8.44633	0.50373244	0.22
3.476617	9.530396	0.5414188	0.3
3.7703524	10.355446	0.5704168	0.37
3.520979	9.788412	0.55012786	0.43
3.4385755	9.661405	0.5452998	0.48
3.077239	8.768352	0.5134043	0.31
3.9376364	11.230496	0.59842527	0.23
2.422576	7.119255	0.4554371	0.35
2.3981607	7.123256	0.4554444	0.33
2.3549647	7.037251	0.45255467	0.36
3.4512637	10.242438	0.5626915	0.36
3.4148567	10.241438	0.5627113	0.16
2.168769	6.714234	0.43998027	0.45
2.139354	6.6992345	0.44001016	0.2
2.0989406	6.6512322	0.43807977	0.31
2.0745385	6.647232	0.43709603	0.47
2.054321	6.6242313	0.4361299	0.33
2.043922	6.661234	0.437097	0.3
2.059485	6.784242	0.4419626	0.59
1.9371067	6.477225	0.43034077	0.21
2.0396526	6.8722477	0.44388282	0.24
2.3061397	7.8003006	0.4757945	0.56
2.4036975	8.2013235	0.48933423	0.18
2.2955136	7.898307	0.478701	0.27
2.1991255	7.672295	0.47098327	0.32
2.1417298	7.5692897	0.46711946	0.43
2.1662905	7.7423	0.47293118	0.42
2.1278858	7.7022977	0.47099337	0.41
2.0365005	7.479286	0.46326998	0.36
2.0260758	7.534289	0.4642209	0.33
1.9279089	7.2352734	0.45457762	0.29
2.076427	7.8503065	0.4748754	0.26
2.051009	7.8573074	0.47488365	0.64
2.0236042	7.854308	0.47490323	0.23
1.955202	7.7033	0.46909484	0.6
2.0997236	8.3393345	0.4903758	0.24
2.085307	8.392337	0.49233258	0.3
1.989143	8.079321	0.4817019	0.24
1.7677939	7.339282	0.456571	0.29
1.6764158	7.0802693	0.44788384	0.3
1.6600051	7.1092706	0.44786566	0.57
1.7465359	7.5532947	0.4633741	0.32
1.5911872	7.0272675	0.44499028	0.23
1.6009815	7.113272	0.44789964	0.25
1.6085398	7.247279	0.45176363	0.47
1.5081624	6.9302635	0.44113928	0.21
1.4807569	6.912263	0.440175	0.34
1.466343	6.950266	0.4421476	0.45
1.5938519	7.610299	0.46342042	0.14
1.6184249	7.830311	0.47119063	0.35
1.575232	7.696304	0.46635014	0.52
1.5308205	7.6143003	0.46346033	0.3
1.4904242	7.5432963	0.4605572	0.46
1.4790065	7.6073	0.46250376	0.46
1.6704783	8.639351	0.4973759	0.26
1.5211326	8.055322	0.47704384	0.18
1.3907728	7.5492983	0.46062312	0.32
1.599458	8.63935	0.49642855	0.54
1.5940331	8.756356	0.50032127	0.17
1.4356787	8.099324	0.47806543	0.34
1.3702973	7.896315	0.47130775	0.2
1.3468763	7.9133167	0.47230944	0.16
1.3444544	8.039323	0.476192	0.6
1.3110405	8.003321	0.47425196	0.28
1.5367109	9.317382	0.51783526	0.35
1.2624284	7.952318	0.4723381	0.43
1.2675663	8.288334	0.48401797	0.58
0.864434	6.0542326	0.4094392	0.18
1.1577902	7.948319	0.4724256	0.26
0.9514896	6.8422694	0.43562907	0.36
0.9372838	6.8242683	0.43465734	0.27
0.90788764	6.7762666	0.4327261	0.34
0.8864632	6.785267	0.4327351	0.4
0.8660661	6.7922683	0.43374527	0.52
0.740735	6.098238	0.41049612	0.33
0.7133486	6.041236	0.40857172	0.23
0.70590985	6.1332407	0.41149208	0.38
1.3242322	10.630433	0.5597931	0.15
0.6453289	5.9082317	0.40375188	0.36
0.6139321	5.8172283	0.4008627	0.38
0.5905278	5.782227	0.39891484	0.36
0.529165	5.4492135	0.38827553	0.29
0.76646066	7.5163	0.4561599	0.29
0.4873479	5.3982124	0.38635817	0.25
0.47614142	5.379212	0.3853853	0.26
0.45772702	5.373213	0.38540664	0.33
0.4353323	5.326211	0.38346937	0.19
0.8914014	9.653388	0.5270871	0.41
0.6951427	8.098325	0.47569156	0.22
0.65774304	7.98832	0.47182712	0.38
0.3684662	5.4372187	0.3874264	0.41
0.34705314	5.4012184	0.38647872	0.21
0.44445094	6.6532674	0.42724547	0.35
0.7736247	10.60742	0.55733526	0.39
0.530447	8.161325	0.4767923	0.32
0.50602996	8.185327	0.47779462	0.41
0.49183294	8.166326	0.4768259	0.22
0.46841115	8.2063265	0.47781304	0.49
0.5668419	9.874389	0.5332071	0.23
0.23490673	5.6762333	0.39533326	0.29
0.2154987	5.6592326	0.39436743	0.29
0.19810835	5.658233	0.39438528	0.29
0.16648638	5.598232	0.3924706	0.23
0.45216566	10.071392	0.5391491	0.25
0.1440864	5.5222287	0.38956136	0.18
0.19049716	6.712271	0.42844236	0.14
0.17905962	6.9112787	0.43527526	0.19
0.098824404	5.6922364	0.39545372	0.24
0.08040437	5.697237	0.39546803	0.28
0.0659928	5.7782407	0.3984101	0.29
0.08865397	6.595268	0.42465362	0.12
0.073232494	6.738273	0.4295419	0.37
0.051804785	6.763274	0.43054244	0.5
0.005517102	5.940247	0.40332833	0.25
-0.012898682	5.9652486	0.40432563	0.37
-0.03231394	5.9622483	0.40434918	0.28
-0.05172542	5.950248	0.40338087	0.36
-0.060923733	5.950248	0.40339088	0.37
-0.08034811	5.963249	0.4044005	0.4
-0.09875837	5.9952507	0.40539223	0.41
-0.11816023	5.955249	0.40344933	0.25
-0.1375817	5.9682503	0.40445942	0.35
-0.15600117	6.066253	0.4073929	0.37
-0.17544517	6.27026	0.4142335	0.26
-0.1856444	6.1882567	0.41131803	0.21
-0.20503753	6.0522537	0.40746105	0.22
-0.22445081	6.0442533	0.40649042	0.53
-0.24690565	6.3322616	0.41626087	0.21
-0.26225513	6.028253	0.40654844	0.32
-0.28167382	6.005253	0.40559158	0.34
-0.30208835	6.0832553	0.40854648	0.38
-0.3867156	9.554352	0.52257216	0.29
-0.3337335	6.1452575	0.41052917	0.23
-0.3470987	5.9442515	0.40372315	0.37
-0.36651045	5.9562526	0.40473586	0.39
-0.38895226	6.0292544	0.40669838	0.38
-0.40534136	5.9652534	0.40477496	0.32
-0.42174092	5.8982515	0.40285426	0.3
-0.4309512	5.886251	0.40187618	0.29
-0.45035896	5.9032516	0.40288508	0.46
-0.50688446	6.6852713	0.42826423	0.12
-0.5282998	6.6802707	0.4282958	0.23
-0.6168688	7.909301	0.46932203	0.55
-0.5410453	6.159259	0.41177267	0.25
-0.5644688	6.2162604	0.4137522	0.32
-0.5726815	6.1792583	0.41179547	0.24
-0.71231884	8.017302	0.4733518	0.36
-0.7387363	8.024301	0.4733808	0.54
-0.76114583	7.9762983	0.47145334	0.23
-0.7865636	7.968298	0.47149464	0.38
-0.80996126	7.9492974	0.47154316	0.36
-0.8281875	8.0072975	0.47351652	0.43
-0.85760206	8.055298	0.47451413	0.3
-0.8830092	8.053297	0.4745508	0.35
-0.9004125	7.9562945	0.4716609	0.35
-0.89077646	7.5772867	0.45898378	0.35
-0.9522404	7.961293	0.47172862	0.27
-0.9866657	8.048294	0.47469968	0.46
-0.95982486	7.6512866	0.46201453	0.45
-0.88410956	6.683268	0.42976734	0.23
-0.9095187	6.722269	0.43176833	0.43
-1.0911247	8.170294	0.47973981	0.32
-0.867231	5.963254	0.40638185	0.2
-1.1509477	8.236293	0.4817675	0.47
-1.1753573	8.217292	0.48182002	0.19
-1.1865621	8.200292	0.48085156	0.4
-1.211969	8.193291	0.48089513	0.37
-1.2393897	8.196289	0.48093292	0.48
-1.272801	8.25229	0.48293248	0.56
-0.97088313	5.794252	0.40167928	0.22
-0.98328924	5.74625	0.3997399	0.2
-0.98268646	5.605248	0.3948643	0.37
-0.97705525	5.442246	0.39000085	0.28
-0.9942846	5.495247	0.39197895	0.25
-1.0106965	5.4842463	0.39101282	0.42
-1.0311134	5.499247	0.39202964	0.23
-1.009467	5.246243	0.38322267	0.29
-1.0148594	5.1722426	0.38129646	0.34
-1.0282655	5.1502423	0.38033596	0.28
-1.0314667	5.1172423	0.37937012	0.29
-1.0388746	5.058242	0.37743375	0.27
-1.064294	5.110243	0.37942567	0.3
-1.0606825	4.991241	0.37552628	0.32
-1.0781085	4.9932413	0.37555096	0.3
-1.0935041	4.990241	0.3755771	0.42
-1.113929	5.009242	0.37659144	0.34
-1.1161356	4.9742417	0.37562612	0.3
-1.1355512	4.9892426	0.3766427	0.36
-1.1579716	5.019243	0.37765062	0.33
-1.163351	4.9652424	0.37570742	0.37
-1.1747568	4.9392424	0.37474862	0.27
-1.1891685	4.928242	0.37478116	0.27
-1.2086011	4.9392424	0.374802	0.3
-1.2217923	4.9672422	0.37579775	0.43
-1.2542324	5.040243	0.3787838	0.29
-1.2616421	4.9942427	0.37683716	0.29
-1.2800418	5.004243	0.37785777	0.39
-1.3234884	5.1242437	0.38181975	0.27
-1.3228902	5.042244	0.379893	0.23
-1.328273	4.994243	0.3779453	0.38
-1.3314852	4.969243	0.37697324	0.26
-1.3448836	4.9562435	0.37700707	0.32
-1.3893291	5.0732436	0.38097432	0.37
-1.386726	4.989243	0.37804642	0.34
-1.4011378	4.978244	0.37808052	0.33
-1.437567	5.0582438	0.3810687	0.34
-1.4379516	4.992244	0.37912965	0.32
-1.4491776	5.000243	0.37914133	0.33
-1.4635717	4.992244	0.3791731	0.26
-1.4769778	4.978244	0.3792088	0.36
-1.490394	4.963243	0.37824556	0.31
-1.5218117	5.0192432	0.3802482	0.42
-1.5302272	4.984243	0.37929496	0.3
-1.5624375	5.0752425	0.382267	0.14
-1.5788556	5.0702424	0.38230026	0.46
-1.7003429	5.450242	0.3961617	0.17
-1.6356955	5.149242	0.38532698	0.39
-1.6411024	5.1042423	0.38437837	0.14
-1.7155615	5.3032413	0.39132568	0.35
-1.7479695	5.3542414	0.39333618	0.23
-1.6481053	4.9752426	0.38051093	0.24
-1.704544	5.109242	0.3854871	0.55
-1.7789849	5.302241	0.39244092	0.18
-1.7013571	4.9772415	0.38060495	0.29
-1.7057449	4.936242	0.37965137	0.31
-1.7461694	5.012242	0.3826537	0.41
-1.7635987	5.009241	0.3826885	0.19
-1.7467852	4.927242	0.37973487	0.33
-1.7751898	4.9642415	0.3817523	0.41
-1.7826113	4.9302416	0.38079822	0.29
-1.8180202	4.9882407	0.3828091	0.35
-1.8594625	5.0592403	0.38581914	0.29
-1.8298454	4.9142413	0.38090158	0.28
-1.853252	4.9332414	0.38192752	0.39
-1.8534472	4.9082413	0.38095176	0.23
-1.8788755	4.9302406	0.3819789	0.37
-1.8832902	4.89024	0.3800256	0.25
-1.9227036	4.95524	0.3830385	0.44
-2.0041456	5.1392374	0.39001778	0.3
-1.9975492	5.0672374	0.3870746	0.28
-1.9799381	4.966239	0.3841382	0.29
-1.964143	4.895239	0.3811763	0.3
-1.9995503	4.946238	0.38319576	0.32
-2.0379672	5.0032372	0.38621545	0.38
-2.064404	5.0232368	0.3872479	0.3
-2.0557895	4.952237	0.3843003	0.27
-2.059191	4.9132376	0.3833452	0.34
-2.0696058	4.8922377	0.38338646	0.32
-2.1268327	5.020235	0.38737467	0.36
-2.144239	5.0182347	0.38741148	0.3
-2.189679	5.086233	0.39043564	0.37
-2.1640716	4.9722347	0.38649687	0.29
-2.187466	4.987234	0.3875293	0.45
-2.2078962	4.990233	0.38756785	0.37
-2.2303061	5.000233	0.3886036	0.29
-2.2955294	5.1402297	0.3935972	0.41
-2.4289944	5.421224	0.40458998	0.18
-2.5054317	5.55822	0.4096103	0.3
-2.4958367	5.48422	0.40666527	0.32
-2.4982443	5.440221	0.40571496	0.34
-2.4916425	5.3762217	0.40376619	0.31
-2.5150495	5.384221	0.4048073	0.38
-2.547262	5.436219	0.40682217	0.31
-2.4306273	5.1162257	0.3949028	0.3
-2.4560304	5.131225	0.39594117	0.23
-2.51247	5.2142215	0.39897594	0.4
-2.4858487	5.1102247	0.39602616	0.34
-2.591305	5.3022184	0.40305388	0.21
-2.421635	4.879229	0.38812682	0.34
-2.4378467	4.894228	0.3881461	0.38
-2.471273	4.9252267	0.39018592	0.24
-2.4996734	4.9472256	0.39122444	0.47
-2.5260942	4.962225	0.39226612	0.3
-2.5815165	5.0402217	0.39530537	0.39
-2.680978	5.2082148	0.40134683	0.29
-2.4973028	4.7782273	0.3853957	0.27
-2.5305097	4.8292255	0.38741496	0.39
-2.551922	4.834225	0.3884568	0.32
-2.6003423	4.895223	0.3914993	0.26
-2.6457806	4.9472203	0.39354497	0.35
-2.6791894	4.976218	0.39458853	0.16
-2.619567	4.8162227	0.38862592	0.47
-2.658991	4.8562207	0.39067146	0.22
-2.54514	4.6102295	0.38167918	0.31
-2.5495589	4.581229	0.38072008	0.21
-2.732038	4.903218	0.3937856	0.23
-2.8174746	5.0312123	0.39884114	0.5
-2.6988144	4.7642207	0.38886037	0.16
-4.7047772	8.577075	0.5353	0.27
-2.8606918	4.99821	0.3979759	0.45
-2.9159276	5.0822067	0.40201107	0.24
-2.897325	5.0082083	0.39904937	0.37
-2.8897188	4.95621	0.39808896	0.29
-2.893119	4.92521	0.39713103	0.39
-2.9225416	4.941209	0.3981818	0.26
-2.970954	4.993205	0.40023714	0.27
-3.0101867	5.0442023	0.40227228	0.39
-2.9845695	4.9612045	0.39930475	0.32
-3.00299	4.9562035	0.3993537	0.25
-2.9813807	4.881207	0.3973868	0.24
-2.9977877	4.874206	0.3974335	0.39
-3.0142171	4.8652053	0.39748263	0.38
-3.0236182	4.846205	0.39752653	0.41
-3.033811	4.847205	0.39754972	0.27
-3.0552392	4.8472037	0.39760098	0.39
-3.0796432	4.8542027	0.39865157	0.28
-3.0950508	4.845202	0.39869896	0.31
-3.1904957	4.9701943	0.40378615	0.4
-3.1478841	4.8631983	0.39980608	0.28
-3.1872945	4.894196	0.4018661	0.38
-3.1714952	4.8501973	0.39987856	0.29
-3.2169135	4.890194	0.40194306	0.36
-3.23733	4.8881927	0.4019954	0.27
-3.285758	4.931189	0.4040642	0.35
-3.247136	4.8351936	0.40108153	0.28
-3.2135425	4.746197	0.39810312	0.33
-3.2879663	4.8311915	0.40218732	0.3
-3.3621964	4.9311852	0.40625346	0.39
-3.4116166	4.9741817	0.40832564	0.24
-3.3930175	4.910184	0.40635538	0.39
-3.3674047	4.8371863	0.40337837	0.22
-3.3838096	4.8291855	0.40342915	0.35
-3.420228	4.8511825	0.4044945	0.41
-3.4836597	4.9131775	0.40758005	0.27
-3.5168736	4.9461756	0.4096243	0.23
-3.5432806	4.952174	0.41068414	0.46
-3.5006795	4.854178	0.4066949	0.2
-3.5360856	4.874175	0.40776092	0.27
-3.5014899	4.789179	0.4047764	0.36
-3.526895	4.794178	0.40583542	0.39
-3.5193167	4.7491784	0.40387133	0.32
-3.5165145	4.72918	0.4038888	0.22
-3.5419216	4.734177	0.4039482	0.29
-3.6433659	4.846168	0.40907192	0.29
-3.6887796	4.878165	0.41115007	0.49
-3.7011833	4.8631644	0.4112012	0.34
-3.6925893	4.8181663	0.41023532	0.3
-3.7259932	4.8331637	0.41130394	0.35
-3.743198	4.8411617	0.411339	0.27
-3.754623	4.8231616	0.41139188	0.41
-3.7950418	4.8461576	0.41246933	0.37
-3.7994308	4.821159	0.41251287	0.34
-3.8108594	4.8031573	0.4115662	0.39
-3.8272562	4.794158	0.41262138	0.45
-3.8686666	4.8181534	0.41370085	0.32
-3.8888855	4.828152	0.41474196	0.32
-3.868286	4.769155	0.41276327	0.32
-4.1537566	5.112127	0.4280837	0.25
-4.0691476	4.9681354	0.42204404	0.39
-3.9555182	4.789148	0.41497186	0.36
-3.9989262	4.8141446	0.41705644	0.27
-4.179374	5.0131264	0.42628354	0.45
-4.0275598	4.802142	0.41715	0.34
-4.125979	4.896132	0.4212934	0.39
-4.1903996	4.945126	0.42440414	0.22
-4.198811	4.923126	0.42445663	0.54
-4.2812405	4.993118	0.42758912	0.29
-4.2176223	4.8831253	0.42356217	0.32
-4.236825	4.891124	0.4246043	0.3
-4.26425	4.892121	0.42467874	0.25
-4.28965	4.8921194	0.42574912	0.51
-4.3110647	4.8861175	0.42581677	0.39
-4.3484836	4.8991137	0.42690313	0.21
-4.344891	4.863115	0.42594254	0.5
-4.436301	4.941106	0.43009073	0.33
-4.387502	4.867111	0.42705625	0.27
-4.402909	4.8541102	0.4271175	0.45
-4.4503245	4.8781056	0.42921755	0.39
-4.323711	4.7001195	0.42110875	0.36
-4.3421063	4.692119	0.42217183	0.43
-4.353531	4.6741176	0.42122936	0.26
-4.809024	5.1610684	0.44483626	0.36
-4.55218	4.854097	0.43053964	0.27
-4.5975947	4.874093	0.4326407	0.54
-4.4379654	4.665111	0.42348203	0.23
-4.62441	4.842091	0.432763	0.25
-4.8388524	5.0480676	0.44308326	0.24
-4.967291	5.1560535	0.44829753	0.55
-4.7946696	4.935074	0.439119	0.39
-4.765855	4.8890767	0.4371024	0.22
-4.7772665	4.870076	0.437163	0.45
-4.779683	4.8410764	0.43621224	0.27
-4.8560863	4.8930683	0.4393582	0.54
-4.931516	4.94106	0.44250745	0.29
-5.0779448	5.0640435	0.4487538	0.26
-5.2093754	5.169029	0.45498323	0.17
-5.153563	5.0950356	0.45192945	0.59
-5.1459665	5.0550375	0.45096675	0.2
-4.963345	4.8350587	0.44075778	0.48
-5.044761	4.8880496	0.4439184	0.3
-5.1811986	4.995034	0.45016068	0.31
-5.028571	4.810053	0.4419878	0.43
-5.04198	4.7930517	0.44205323	0.36
-5.088191	4.8240466	0.44414344	0.3
-5.1646023	4.8700385	0.4473008	0.43
-5.1510186	4.82504	0.44532892	0.26
-5.17442	4.8180385	0.44640952	0.52
-5.2048364	4.8170342	0.44650206	0.38
-5.2592545	4.8390284	0.4486313	0.35
-5.2466483	4.797031	0.4476584	0.38
-5.3228774	4.854022	0.45079935	0.38
-5.335274	4.836021	0.4508647	0.35
-5.379695	4.847016	0.4519817	0.44
-5.34909	4.78802	0.44998145	0.4
-5.3935075	4.7990146	0.45109877	0.27
-5.4619265	4.8320074	0.45425457	0.41
-5.4753184	4.8150067	0.45432222	0.36
-5.5465364	4.864998	0.45745996	0.46
-5.5799575	4.8639946	0.45856357	0.25
-5.5513644	4.806998	0.45556712	0.55
-5.6257644	4.844989	0.4587342	0.29
-5.6731873	4.8559847	0.4608621	0.35
-5.7595973	4.902974	0.46405208	0.35
-5.9760303	5.0639477	0.47345844	0.43
-5.7882204	4.880971	0.46417603	0.23
-5.7196136	4.7899795	0.46011218	0.39
-5.8380337	4.8629656	0.46535954	0.29
-5.7914295	4.791971	0.46233138	0.43
-5.8718433	4.8309617	0.46551707	0.28
-5.8512554	4.781965	0.46353385	0.44
-6.095684	4.959935	0.47500128	0.24
-6.0618896	4.9149394	0.47297052	0.37
-6.034284	4.8609433	0.47097418	0.44
-6.0367036	4.8309426	0.47003192	0.38
-6.135121	4.8819313	0.47425523	0.42
-6.2465386	4.942917	0.4785029	0.33
-6.139927	4.823931	0.47336817	0.39
-6.1151314	4.7879343	0.4713509	0.36
-6.1465373	4.782931	0.4724585	0.31
-6.1799364	4.779927	0.4735692	0.46
-6.2303596	4.7889204	0.47471353	0.33
-6.276771	4.7949157	0.4768505	0.48
-6.389193	4.8529015	0.48110807	0.24
-6.4725995	4.887891	0.48431322	0.42
-6.4098063	4.821899	0.4812273	0.37
-6.5292253	4.883883	0.48550093	0.27
-6.5086193	4.836887	0.48451692	0.52
-6.58403	4.8638763	0.48671126	0.26
-6.605436	4.8488736	0.48680624	0.45
-6.6678586	4.863866	0.48898044	0.23
-6.6372633	4.8088703	0.4869791	0.57
-6.8294716	4.938845	0.49536833	0.3
-6.7878795	4.874851	0.4933478	0.36
-6.810284	4.8598485	0.49344692	0.54
-6.8866897	4.8848386	0.49664953	0.35
-7.107124	5.013809	0.50513285	0.29
-6.887509	4.8208385	0.49476713	0.54
-6.983921	4.858826	0.49901202	0.29
-6.9321275	4.804833	0.49594113	0.45
-7.0235376	4.8388205	0.49917734	0.29
-7.2199554	4.9467955	0.5076219	0.42
-7.1723638	4.8798013	0.5045887	0.33
-7.3597865	4.978776	0.51202095	0.29
-7.421192	4.9887676	0.51420397	0.42
-7.399589	4.940772	0.5132217	0.33
-7.4407954	4.952766	0.514335	0.45
-7.4912095	4.9537582	0.5154991	0.29
-7.4776177	4.9107604	0.51453435	0.52
-7.5690274	4.9397483	0.517782	0.25
-7.591428	4.9217463	0.5188897	0.52
-7.635841	4.91774	0.5200443	0.34
-7.6782455	4.9127345	0.52119434	0.38
-7.789454	4.9697185	0.52545565	0.46
-7.748861	4.908725	0.52343637	0.29
-7.811271	4.915716	0.5256307	0.44
-8.088696	5.061677	0.53627646	0.43
-8.182098	5.087664	0.5395384	0.32
-8.153506	5.0336695	0.5385467	0.43
-8.088697	4.975678	0.53544164	0.34
-7.9681	4.864694	0.5292521	0.45
-8.295532	5.0356493	0.5430186	0.38
-8.555946	5.163612	0.55264413	0.48
-8.320338	4.9816446	0.542207	0.34
-8.213732	4.8816595	0.53704375	0.36
-8.579154	5.0706086	0.5519044	0.43
-8.626367	5.080602	0.554044	0.33
-8.53877	4.991615	0.54992366	0.45
-8.839187	5.136572	0.56165266	0.27
-8.833593	5.0965724	0.5607132	0.42
-8.919003	5.1105604	0.5639748	0.31
-8.838394	5.027571	0.559867	0.49
-9.28682	5.252507	0.57794005	0.25
-8.961008	5.044554	0.5642497	0.3
-9.534427	5.3394723	0.587608	0.37
-9.499834	5.280477	0.5856094	0.43
-8.994225	4.9545484	0.56354445	0.23
-8.928636	4.880558	0.56047064	0.56
-9.49805	5.1644764	0.58383936	0.25
-9.607457	5.187459	0.5871671	0.45
-9.620663	5.175457	0.587237	0.38
-9.673073	5.16545	0.58943737	0.46
-9.419474	4.988486	0.57793117	0.19
-9.865886	5.193421	0.5960422	0.47
-9.289275	4.8445044	0.571781	0.36
-9.829684	5.0974255	0.593117	0.3
-9.832095	5.0594254	0.59320456	0.48
-9.759299	5.001436	0.5900744	0.39
-9.814708	4.9924273	0.59128463	0.34
-9.835108	4.9654236	0.5914118	0.4
-9.958521	4.9904046	0.5957864	0.31
-10.012918	4.980397	0.597996	0.44
-10.091318	4.9823847	0.60026366	0.32
-14.495738	7.164732	0.776921	0.43
-10.013926	4.885396	0.596201	0.21
-14.704347	7.1836996	0.7846083	0.47
-14.826739	7.18868	0.7890254	0.24
-14.936141	7.185662	0.79241484	0.45
-15.045545	7.181644	0.7958068	0.44
-15.152948	7.175626	0.7991965	0.45
-15.261143	7.1996093	0.8035235	0.45
-15.363543	7.1905923	0.8069028	0.45
-15.473946	7.1845737	0.810304	0.45
-15.601348	7.185553	0.8147499	0.43
-15.712744	7.179534	0.81815535	0.43
-15.82514	7.1725163	0.822567	0.45
-15.95654	7.173495	0.82702816	0.43
-16.06074	7.191478	0.83035564	0.41
-16.177141	7.1834593	0.83478457	0.41
-16.299536	7.1794376	0.83822614	0.54
-16.426935	7.175417	0.84268576	0.4
-16.546333	7.167398	0.8471265	0.51
-16.695732	7.1713734	0.85264677	0.39
-16.810125	7.160353	0.8560773	0.51
-16.93433	7.1823335	0.86046803	0.4
-17.052723	7.1713142	0.8649134	0.5
-17.208122	7.1752872	0.8694564	0.37
-17.331518	7.1642666	0.8739204	0.5
-17.492912	7.16924	0.8794832	0.4
-17.621311	7.158218	0.88396585	0.52
-17.762705	7.1531935	0.8884813	0.38
-17.891901	7.173174	0.8938958	0.49
-18.035295	7.1671495	0.8984213	0.39
-18.232693	7.181116	0.9050937	0.66
-18.22209	7.112116	0.90421647	0.28
-18.18749	7.033119	0.90227705	0.34
-18.449877	7.071077	0.9121271	0.46
-18.655275	7.0840416	0.91883206	0.16
-18.963467	7.168993	0.93073654	0.34
-19.120857	7.1619663	0.93631727	0.44
-19.302246	7.1629357	0.9429656	0.43
-19.469645	7.156907	0.94858074	0.42
-19.640032	7.1518774	0.9542047	0.42
-19.80542	7.1438503	0.9608183	0.41
-19.980814	7.13782	0.9664635	0.42
-20.150005	7.163792	0.97301024	0.41
-20.344397	7.162759	0.97971255	0.41
-20.519789	7.153728	0.98536605	0.39
-20.702177	7.1466966	0.9920405	0.39
-20.891565	7.1406646	0.99873817	0.4
-21.085957	7.134631	1.0054543	0.4
-21.264149	7.1586013	1.0120397	0.39
-21.46354	7.1525664	1.0187747	0.46
-21.675924	7.1495304	1.0265498	0.36
-21.859306	7.136499	1.0332448	0.45
-22.081697	7.1334605	1.0410571	0.36
-22.289082	7.125425	1.0488278	0.43
-22.503473	7.1173863	1.0556242	0.42
-22.718653	7.148352	1.0643281	0.42
-22.957043	7.1453094	1.0722001	0.41
-23.168425	7.1332736	1.0799967	0.4
-23.404806	7.1282315	1.0878674	0.34
-23.640188	7.120191	1.0967422	0.53
-23.607588	7.0301933	1.0948476	0.3
-24.169952	7.1180987	1.1156732	0.31
-24.386139	7.1410623	1.1234022	0.38
-24.62952	7.1300197	1.1323155	0.38
-24.903898	7.1269727	1.142322	0.41
-25.182276	7.122924	1.1523463	0.34
-25.444654	7.112877	1.1613277	0.41
-25.737028	7.109827	1.1724014	0.4
-26.020405	7.101777	1.1824554	0.39
-26.277586	7.1287336	1.1923257	0.36
-26.581963	7.123679	1.2024496	0.36
-26.887337	7.116626	1.2135828	0.37
-27.175709	7.1035757	1.2246697	0.41
-27.491081	7.09552	1.2358431	0.34
-27.819454	7.088463	1.248062	0.39
-28.135824	7.0774064	1.2592478	0.32
-28.474998	7.116348	1.271389	0.48
-43.00043	10.637947	1.821497	0.29
-43.00181	10.495941	1.8208705	0.32
-43.007187	10.355933	1.8202541	0.32
-43.02857	10.218921	1.8196895	0.38
-43.00995	10.072917	1.8180022	0.3
-42.99114	9.997917	1.8171291	0.32
-43.00152	9.858909	1.8165311	0.32
-42.9879	9.714905	1.8158586	0.32
-43.01227	9.579894	1.8163029	0.39
-43.01965	9.440886	1.8156959	0.31
-43.01203	9.29788	1.8150449	0.33
-43.01041	9.157874	1.8144089	0.33
-42.999603	9.084872	1.8135622	0.32
-42.988983	8.942866	1.8118993	0.32
-43.00336	8.806858	1.8123132	0.32
-43.009735	8.66785	1.8117062	0.33
-42.994114	8.5258465	1.811027	0.33
-42.997498	8.386839	1.8104104	0.33
-43.009872	8.250829	1.8098196	0.34
-42.992065	8.177829	1.8089494	0.32
-43.00844	8.041821	1.8093742	0.33
-43.00182	7.901815	1.8087257	0.32
-42.995197	7.76181	1.8080779	0.33
-42.998573	7.624802	1.8074596	0.33
-43.00495	7.487794	1.8068529	0.33
-42.99933	7.3487883	1.806208	0.34
-42.998516	7.2797856	1.8063918	0.32
-42.9949	7.14078	1.8057554	0.32
-42.999275	7.003772	1.8051436	0.33
-42.983658	6.863769	1.8044667	0.32
-42.99203	6.7277617	1.8048682	0.33
-42.99141	6.5907555	1.80424	0.33
-42.990788	6.4537487	1.8036122	0.33
-43.000973	6.386744	1.8038332	0.33
-42.97335	6.2457433	1.8031175	0.34
-42.98773	6.1117334	1.8025386	0.33
-42.98111	5.973728	1.8018936	0.38
-42.950485	5.8337283	1.8011659	0.32
-43.002857	5.703713	1.8027184	0.33
-42.995235	5.5667076	1.8020687	0.33
-42.986427	5.497705	1.8012271	0.33
-42.991806	5.361699	1.8016237	0.34
-42.99118	5.2256923	1.8009987	0.33
-42.989555	5.0896873	1.8013705	0.38
-43.38689	5.0006127	1.8160902	0.42
-44.418167	4.979427	1.8539699	0.21
-45.474247	5.026241	1.8937523	0.23
-46.635506	5.008032	1.9371065	0.18
-47.88775	4.9918075	1.9837933	0.3
-49.15799	4.969579	2.0315645	0.19
-50.50422	4.947337	2.081618	0.0
-51.976437	4.928072	2.1361315	0.0
-53.224674	4.878846	2.1828997	0.0
-68.41023	6.166186	2.7515886	0.0
-68.42359	5.9521713	2.7512443	0.0
-68.41395	5.736162	2.750821	0.0
-68.3983	5.5191545	2.7503796	0.0
-71.66565	5.3325596	2.8730369	0.24
-71.672	5.107548	2.8737025	0.27
-71.65017	4.9935465	2.8729472	0.0
-73.51231	4.8932056	2.9421473	0.0
-75.67841	4.7988124	3.0234597	0.0
-49.19251	-4.937122	1.709289	0.0
-78.34198	-10.232993	2.5982363	0.0
-76.34215	-10.218364	2.5386899	0.04
-74.76538	-10.247659	2.4915483	0.0
-72.81854	-10.216019	2.4328136	0.0
-71.44458	-10.13927	2.3919666	0.14
-15.921072	-2.3881521	0.7073531	0.35
-15.892487	-2.4361582	0.706437	0.29
-15.704877	-2.4591932	0.7011249	0.47
-15.717301	-2.513191	0.7010536	0.38
-15.67272	-2.5582008	0.7001989	0.61
-15.671931	-2.5842016	0.7001899	0.21
-15.540326	-2.6132267	0.69666684	0.57
-15.585754	-2.6722202	0.6984707	0.4
-15.43815	-2.698247	0.69400877	0.23
-15.396566	-2.742256	0.69314384	0.37
-15.346985	-2.7852652	0.69130933	0.29
-15.210383	-2.811291	0.6878067	0.45
-15.241599	-2.8422859	0.68867654	0.46
-15.355032	-2.9132671	0.6922223	0.33
-15.125422	-2.9213095	0.68607455	0.64
-14.337706	-2.819448	0.66205585	0.25
-15.145268	-3.026308	0.68695456	0.5
-15.141689	-3.0763097	0.6869461	0.26
-15.276919	-3.1282873	0.69141924	0.38
-15.345353	-3.1932774	0.6941359	0.37
-15.767854	-3.3332057	0.70750004	0.48
-14.145989	-3.0434875	0.6576734	0.23
-14.03739	-3.0675085	0.65506816	0.61
-14.40088	-3.1944468	0.6666582	0.27
-14.188255	-3.1954832	0.65945095	0.25
-13.977428	-3.1725204	0.6532472	0.66
-15.299085	-3.5182934	0.6941703	0.14
-14.109298	-3.2975013	0.6587026	0.26
-13.947684	-3.307529	0.6533015	0.39
-13.924106	-3.3495347	0.653372	0.48
-14.057548	-3.428513	0.65784127	0.34
-13.434856	-3.3256214	0.6392081	0.43
-13.28804	-3.3126469	0.6347615	0.44
-13.321467	-3.3666415	0.63561445	0.15
-13.236871	-3.390658	0.6339205	0.59
-13.395321	-3.4766304	0.6382938	0.3
-13.239714	-3.4826581	0.63387245	0.39
-13.328148	-3.550645	0.63751465	0.29
-13.181547	-3.5586708	0.63305897	0.59
-13.585831	-3.688602	0.6454967	0.25
-13.194175	-3.6296701	0.6339833	0.36
-13.171597	-3.6696758	0.6340517	0.63
-13.270029	-3.7416604	0.63765526	0.24
-13.049412	-3.7266977	0.6304855	0.5
-13.048832	-3.7717	0.63146985	0.28
-12.9572315	-3.7907157	0.6288047	0.48
-12.909432	-3.7997236	0.62697977	0.48
-15.599369	-4.628273	0.7116016	0.27
-12.782253	-3.8527482	0.62443435	0.46
-12.791667	-3.8997464	0.6243808	0.34
-12.697074	-3.916763	0.6217279	0.61
-12.658487	-3.9497705	0.6208594	0.2
-12.691916	-4.0047665	0.62271315	0.48
-12.709124	-4.0317645	0.6236384	0.34
-12.702542	-4.074766	0.62364644	0.53
-12.928015	-4.1917305	0.63175845	0.34
-13.105471	-4.294701	0.63705546	0.52
-12.738812	-4.221764	0.6264547	0.26
-12.631207	-4.231782	0.6228534	0.52
-13.152532	-4.426697	0.6398294	0.32
-12.821887	-4.363753	0.6300902	0.35
-13.013343	-4.473722	0.6363324	0.52
-12.870734	-4.4717474	0.6328667	0.36
-12.855152	-4.512751	0.63290966	0.46
-12.626524	-4.4797893	0.62577754	0.32
-12.746973	-4.567771	0.63029397	0.53
-13.309297	-4.788679	0.6481071	0.21
-12.670587	-4.6097856	0.6285642	0.42
-12.668005	-4.6547866	0.62855715	0.42
-12.693427	-4.7097826	0.6294416	0.39
-12.685852	-4.753786	0.63045377	0.37
-12.688269	-4.800786	0.63042736	0.42
-12.705696	-4.8537855	0.63234264	0.6
-12.681896	-4.8677893	0.6314266	0.23
-12.783768	-5.0007753	0.6359964	0.57
-12.748176	-5.033782	0.63511765	0.28
-12.747598	-5.080784	0.6361027	0.48
-12.732014	-5.121788	0.6361461	0.39
-12.725434	-5.1667895	0.6361544	0.61
-11.601819	-4.785971	0.6005008	0.42
-11.572235	-4.8179765	0.59959996	0.48
-11.183569	-4.7020407	0.58809763	0.16
-11.168984	-4.7380433	0.5881392	0.6
-11.752534	-5.0239506	0.60685	0.24
-11.237842	-4.8520336	0.59084	0.32
-11.242043	-4.8740344	0.5918163	0.39
-11.423511	-4.9950056	0.5980929	0.42
-11.403926	-5.03001	0.5981536	0.29
-11.191291	-4.9810433	0.5909677	0.43
-14.4024315	-6.428538	0.6974181	0.21
-14.432857	-6.4965353	0.69927984	0.63
-14.438283	-6.554536	0.7002389	0.21
-11.417815	-5.2330117	0.60102844	0.64
-11.429244	-5.2830114	0.60196775	0.25
-11.365644	-5.298022	0.60020053	0.34
-11.347063	-5.334026	0.6002572	0.53
-11.24246	-5.330044	0.59765047	0.37
-11.3799095	-5.438022	0.6020969	0.43
-11.236086	-5.393045	0.5976518	0.27
-11.172491	-5.4070573	0.59688497	0.38
-11.156911	-5.4440603	0.5969301	0.5
-11.245346	-5.530048	0.600568	0.24
-11.2357645	-5.57005	0.6005895	0.64
-11.34021	-5.6660337	0.60416394	0.29
-11.353639	-5.718034	0.60609496	0.16
-11.276831	-5.703046	0.6033881	0.57
-11.23224	-5.726053	0.6025469	0.23
-11.285674	-5.7980466	0.60532093	0.46
-11.270084	-5.83505	0.60536605	0.44
-11.283512	-5.888049	0.6062967	0.36
-11.509988	-6.050015	0.6143905	0.38
-11.569418	-6.127007	0.6171403	0.15
-11.591632	-6.162004	0.61804456	0.62
-11.132946	-5.9700756	0.60383123	0.14
-10.816286	-5.849124	0.5930604	0.45
-11.48687	-6.249025	0.6174057	0.27
-11.582318	-6.3480105	0.62101275	0.43
-11.639754	-6.4270034	0.6237693	0.34
-11.646177	-6.4790034	0.62472653	0.39
-11.692395	-6.527997	0.62653583	0.53
-15.669781	-8.759401	0.7648419	0.25
-15.6482	-8.8124075	0.7659039	0.22
-10.838449	-6.2001276	0.5988507	0.61
-10.869873	-6.2631245	0.60071033	0.22
-15.379405	-8.857453	0.75889444	0.55
-15.342826	-8.902462	0.75901526	0.21
-10.878932	-6.3841267	0.60363257	0.34
-10.888354	-6.436126	0.6045784	0.36
-15.190844	-8.976491	0.7565577	0.46
-13.14876	-7.8487945	0.68560785	0.29
-13.0431595	-7.843812	0.68300486	0.3
-12.967566	-7.855825	0.6812833	0.62
-13.310075	-8.1167755	0.693907	0.29
-12.999202	-7.958822	0.68312746	0.26
-12.919607	-7.9678354	0.6814219	0.61
-13.434588	-8.396765	0.7023392	0.62
-13.280965	-8.360787	0.69692683	0.36
-8.267061	-5.3095183	0.51879215	0.17
-8.237262	-5.3095226	0.51790345	0.46
-8.20367	-5.3255277	0.51702285	0.48
-8.128075	-5.3155394	0.51530874	0.22
-8.075475	-5.3185477	0.5145039	0.49
-8.061888	-5.3465505	0.514544	0.38
-8.032298	-5.364554	0.5136476	0.48
-8.06573	-5.4235497	0.5155004	0.39
-8.094942	-5.4605465	0.51737744	0.63
-8.084363	-5.491548	0.5174051	0.35
-8.033767	-5.495556	0.5165922	0.28
-22.875088	-15.397444	1.0604761	0.32
-22.884521	-15.509446	1.0623993	0.18
-8.104042	-5.6555476	0.52126884	0.66
-19.629545	-13.511916	0.94629925	0.23
-7.9776373	-5.6275644	0.5167506	0.19
-7.958045	-5.651568	0.5168143	0.25
-7.8804493	-5.63658	0.51510906	0.52
-7.89387	-5.683578	0.5160408	0.34
-7.826261	-5.673588	0.5142964	0.5
-7.840694	-5.722586	0.5152235	0.37
-7.781881	-5.6995945	0.51345134	0.39
-7.7342963	-5.704602	0.51262635	0.41
-7.7607155	-5.760599	0.51450604	0.38
-7.7301226	-5.7766027	0.5136135	0.44
-7.7305374	-5.8146033	0.5145969	0.41
-7.7579722	-5.8736	0.51647145	0.34
-7.6623588	-5.8416142	0.5138395	0.55
-6.6782684	-5.13575	0.47677714	0.23
-7.5789638	-5.837625	0.51115084	0.43
-7.5823865	-5.878625	0.5121216	0.27
-7.5097756	-5.861636	0.51039803	0.53
-7.531208	-5.9166336	0.5122962	0.27
-7.8007116	-6.160597	0.52319753	0.48
-7.904158	-6.279583	0.5277655	0.43
-7.8153415	-6.231596	0.52511436	0.43
-7.7927556	-6.2546	0.52518874	0.24
-7.57211	-6.1236296	0.51706016	0.28
-6.4301558	-5.266784	0.47364342	0.6
-6.336553	-5.227796	0.47000605	0.27
-6.0138617	-5.00484	0.45829302	0.29
-5.967267	-4.9998465	0.45746744	0.49
-5.983468	-5.027844	0.45839575	0.43
-6.0189133	-5.0898395	0.46023858	0.41
-6.112357	-5.197827	0.46484762	0.34
-5.900701	-5.0578547	0.45668882	0.22
-5.855108	-5.0528607	0.4558593	0.55
-5.896532	-5.1188545	0.4576782	0.36
-5.818927	-5.086866	0.45597824	0.4
-5.794134	-5.082868	0.45507136	0.3
-5.84956	-5.160861	0.45783335	0.43
-5.922014	-5.2558517	0.46152517	0.42
-5.772371	-5.160871	0.4561178	0.32
-5.687771	-5.121882	0.4534464	0.36
-5.9772873	-5.403845	0.4662571	0.54
-5.743821	-5.250874	0.45718345	0.5
-5.9253125	-5.4438505	0.46543074	0.27
-5.8487067	-5.41086	0.462727	0.31
-5.850122	-5.4458604	0.46370623	0.42
-5.6934824	-5.339881	0.45832893	0.37
-5.6728935	-5.3548837	0.4583978	0.33
-5.6951237	-5.3928804	0.45929912	0.38
-5.647518	-5.382887	0.45847833	0.36
-5.6579366	-5.425885	0.45942065	0.39
-5.6703644	-5.4718833	0.4603542	0.36
-5.6747804	-5.5098825	0.4613207	0.37
-5.6732106	-5.5438833	0.4623109	0.31
-5.5875926	-5.4978943	0.45964545	0.38
-5.69484	-5.61588	0.46419865	0.4
-5.7092676	-5.664879	0.46612325	0.44
-5.7036815	-5.6948786	0.46612978	0.46
-5.5590463	-5.591897	0.4607063	0.29
-5.6775084	-5.740883	0.467204	0.31
-5.6599226	-5.759885	0.46725932	0.41
-5.6613493	-5.797885	0.4682362	0.43
-5.6925607	-5.84588	0.46909973	0.3
-5.617954	-5.8088903	0.4673893	0.36
-5.635382	-5.862887	0.4683001	0.38
-5.6087914	-5.872891	0.4683922	0.34
-5.5711966	-5.8718953	0.46752954	0.41
-5.576616	-5.9138947	0.46848965	0.45
-5.564028	-5.937896	0.46852383	0.38
-5.5262246	-5.9179006	0.46767092	0.36
-5.514638	-5.942902	0.4677009	0.45
-5.517062	-5.9829016	0.46867257	0.36
-5.5264845	-6.029901	0.47061542	0.4
-5.455867	-5.9929094	0.4678897	0.36
-5.431293	-6.005913	0.46797237	0.42
-5.4454994	-6.038911	0.46890455	0.31
-5.4309206	-6.061912	0.46894595	0.53
-5.5013657	-6.174905	0.47363472	0.27
-5.472774	-6.1829076	0.47273415	0.43
-5.469184	-6.2169085	0.4737301	0.41
-5.4736176	-6.261908	0.47469142	0.31
-5.4420204	-6.265912	0.47480345	0.59
-5.627306	-6.4898896	0.48302123	0.21
-5.7037525	-6.614881	0.48768196	0.29
-5.5080895	-6.437904	0.4794776	0.41
-5.4905047	-6.458906	0.4795302	0.43
-5.4889264	-6.4979067	0.48051584	0.29
-5.4363256	-6.4789133	0.47971484	0.48
-8.972083	-10.56151	0.64688694	0.28
-5.430951	-6.5339136	0.48070565	0.23
-5.4073625	-6.547917	0.48078308	0.63
-8.82509	-10.558531	0.64441746	0.23
-5.7853584	-7.072875	0.5011515	0.37
-8.700898	-10.547548	0.64186937	0.29
-8.649298	-10.552555	0.6410519	0.52
-8.639506	-10.574557	0.6410755	0.16
-5.50471	-6.894907	0.4912509	0.42
-8.50431	-10.547575	0.63857424	0.4
-8.453714	-10.553583	0.6377521	0.37
-5.4759674	-6.9929113	0.49330094	0.34
-5.506391	-7.073907	0.49514863	0.41
-5.460795	-7.0629125	0.4943171	0.32
-5.4069843	-7.018919	0.49253273	0.52
-5.366395	-7.0139236	0.49167997	0.3
-5.3298	-7.0129275	0.4908107	0.3
-5.309212	-7.03193	0.49087337	0.44
-5.331648	-7.1059284	0.49375272	0.25
-5.3040514	-7.1159306	0.4928451	0.57
-5.278463	-7.128934	0.49292856	0.32
-5.899935	-7.9538684	0.52526534	0.38
-5.5342007	-7.529907	0.5077982	0.32
-5.956798	-8.130864	0.5309648	0.44
-5.880197	-8.083873	0.5282622	0.23
-5.494453	-7.624913	0.5098851	0.43
-5.610926	-7.8299017	0.51735735	0.34
-5.474291	-7.6979156	0.5109146	0.43
-5.5405216	-7.8109097	0.5156165	0.32
-5.489925	-7.793915	0.51380444	0.27
-5.454327	-7.7959185	0.51292855	0.46
-5.4877653	-7.8929167	0.51675487	0.32
-5.4971924	-7.957916	0.51868397	0.59
-5.8307633	-8.474883	0.5382119	0.29
-9.177585	-13.221546	0.7196987	0.17
-5.7253523	-8.410894	0.5346189	0.21
-7.3464656	-10.760733	0.6235595	0.46
-7.288871	-10.75074	0.62276715	0.73
-5.593556	-8.389909	0.53109246	0.28
-5.483936	-8.287921	0.5275359	0.44
-5.4853616	-8.3459215	0.52849627	0.34
-5.5085845	-8.407918	0.5303782	0.43
-5.5380187	-8.506917	0.5342162	0.57
-7.256199	-11.104752	0.6316707	0.23
-9.105415	-13.933574	0.7375303	0.28
-9.063822	-13.964581	0.7376564	0.17
-6.739258	-10.552806	0.60880196	0.38
-6.6936593	-10.554811	0.6079589	0.47
-6.656852	-10.533815	0.60709935	0.51
-6.6102595	-10.5348215	0.6062601	0.33
-6.5596576	-10.527827	0.60543954	0.51
-6.528074	-10.551831	0.6055339	0.33
-6.47247	-10.536838	0.6037352	0.5
-6.435879	-10.551842	0.6038521	0.32
-6.3782806	-10.533848	0.60206175	0.51
-6.3564854	-10.535851	0.6021355	0.32
-6.3048854	-10.525857	0.60131925	0.52
-6.274297	-10.549861	0.60140926	0.32
-6.2227006	-10.539867	0.6005927	0.52
-6.1811013	-10.544871	0.59973204	0.33
-6.1295033	-10.533878	0.5989157	0.5
-6.095916	-10.552882	0.59901845	0.32
-6.0581217	-10.528887	0.598163	0.52
-6.0285335	-10.553891	0.59824795	0.33
-5.9699254	-10.528896	0.5964639	0.52
-5.9333296	-10.540901	0.5965808	0.34
-5.8807383	-10.527906	0.5947681	0.5
-5.850153	-10.550912	0.595857	0.32
-5.8103404	-10.518914	0.59401315	0.51
-5.785753	-10.551917	0.5940749	0.33
-5.7331543	-10.535924	0.5932636	0.44
-5.68856	-10.533929	0.59241575	0.42
-5.6439643	-10.530934	0.59256846	0.43
-5.604375	-10.537938	0.5916974	0.43
-5.554773	-10.524944	0.59087324	0.41
-5.534978	-10.527947	0.5909379	0.42
-5.495381	-10.53295	0.5900678	0.42
-5.450784	-10.528955	0.5892203	0.42
-5.4101963	-10.53296	0.5893538	0.43
-5.3695965	-10.534965	0.58848846	0.43
-5.3249993	-10.529969	0.5876411	0.43
-5.282413	-10.529975	0.58778346	0.43
-5.259612	-10.525976	0.5868623	0.42
-5.2160144	-10.52198	0.58601046	0.42
-5.172419	-10.517985	0.58515847	0.43
-5.1508317	-10.555988	0.586204	0.42
-5.140261	-10.6179905	0.58819616	0.41
-5.146691	-10.712992	0.59110886	0.41
-5.1481237	-10.7999935	0.5940435	0.35
-5.155331	-10.854993	0.59498125	0.42
-5.1567645	-10.9439945	0.59791416	0.34
-5.1551924	-11.026997	0.60086113	0.43
-5.149622	-11.103998	0.6028252	0.4
-5.148047	-11.188999	0.6047704	0.42
-5.1504745	-11.283	0.6076958	0.34
-5.140904	-11.355003	0.60967606	0.55
-5.0160446	-11.135013	0.6022423	0.15
-5.005473	-11.204016	0.60422766	0.59
-5.1504097	-11.702009	0.6203967	0.42
-5.147844	-11.794011	0.6233388	0.41
-5.140273	-11.876013	0.6253042	0.41
-5.1554966	-11.959013	0.62819463	0.41
-5.157926	-12.064014	0.63111055	0.32
-5.151352	-12.150018	0.6340693	0.43
-5.1507883	-12.253018	0.63699603	0.4
-5.1472178	-12.349021	0.63993734	0.4
-5.1426506	-12.4450245	0.64288163	0.39
-5.138078	-12.541026	0.6458258	0.39
-5.1533003	-12.630026	0.64871114	0.4
-5.1477346	-12.728029	0.6516566	0.38
-5.149168	-12.843031	0.6545669	0.41
-5.143592	-12.941032	0.65751195	0.41
-5.1380253	-13.0430355	0.6604538	0.4
-5.132463	-13.147039	0.66439396	0.39
-5.13189	-13.262041	0.6673097	0.39
-5.149121	-13.365043	0.67117745	0.38
-5.145548	-13.476045	0.67410535	0.38
-5.144988	-13.599047	0.6780144	0.39
-5.141421	-13.715049	0.6809381	0.39
-5.138851	-13.834052	0.6848561	0.38
-5.135291	-13.955056	0.6887754	0.38
-5.15252	-14.065057	0.6926372	0.38
-5.148953	-14.188059	0.69555473	0.37
-5.1443863	-14.310061	0.6994759	0.38
-5.1368194	-14.426065	0.7034108	0.38
-5.135263	-14.563068	0.70731044	0.37
-5.132696	-14.696072	0.71121603	0.38
-5.127131	-14.824075	0.7151346	0.41
-5.1473713	-14.955077	0.71997	0.36
-5.144804	-15.09408	0.72387034	0.43
-5.1412454	-15.235084	0.7287719	0.4
-5.143685	-15.394086	0.73364055	0.36
-5.135123	-15.52609	0.73756415	0.41
-5.133567	-15.681094	0.74244773	0.22
-5.1407857	-15.780096	0.7453478	0.68
-5.4154243	-16.76109	0.7777282	0.29
-5.366837	-16.790094	0.77885556	0.52
-5.310241	-16.795101	0.77802604	0.56
-5.2516456	-16.793108	0.77820796	0.59
-5.1960516	-16.801113	0.77737236	0.59
-5.1504593	-16.83712	0.77848357	0.58
-5.130674	-16.868122	0.77951956	0.56
-5.1461263	-17.100126	0.78628755	0.36
-5.1405735	-17.272131	0.7921672	0.37
-5.132014	-17.436134	0.7970621	0.41
-5.1294637	-17.625141	0.80291843	0.37
-5.126906	-17.814144	0.80877435	0.37
-5.1183558	-17.99215	0.814657	0.36
-5.1415963	-18.173153	0.8204408	0.36
-5.138044	-18.372158	0.8262909	0.36
-5.130495	-18.563164	0.8331591	0.35
-5.128942	-18.776169	0.83899117	0.31
-5.1304016	-19.008175	0.84679836	0.5
-5.101833	-19.135181	0.8507806	0.22
-9.810089	-36.522125	1.4315219	0.16
-9.824348	-36.800133	1.4402527	0.16
-9.736775	-36.93615	1.4444035	0.0
-9.630182	-36.99816	1.4456707	0.0
-6.098383	-25.142231	1.0478898	0.21
-6.0157843	-25.14624	1.0471299	0.31
-5.935191	-25.16025	1.0473552	0.27
-5.8525867	-25.159258	1.0465982	0.29
-8.924857	-38.440285	1.4875644	0.3
-8.767225	-38.3093	1.4831344	0.16
-5.470429	-24.41028	1.0213386	0.23
-5.3848257	-24.389288	1.0196052	0.29
-5.3192434	-24.455296	1.0217404	0.21
-5.271672	-24.599304	1.0257577	0.58
-5.5704503	-26.33132	1.0834401	0.22
-5.2105727	-25.061323	1.0405461	0.25
-5.2050514	-25.420334	1.0522598	0.23
-5.097187	-25.108337	1.0418328	0.44
-4.942511	-24.757343	1.0295728	0.22
-4.739786	-24.162348	1.0096561	0.3
-4.6651907	-24.181356	1.0098531	0.24
-4.6016126	-24.259365	1.0129682	0.42
-4.5200095	-24.245373	1.0112121	0.3
-4.437406	-24.223381	1.010465	0.45
-4.3946023	-24.204384	1.0096024	0.29
-4.305992	-24.148392	1.0079006	0.41
-4.2314005	-24.1704	1.0080922	0.36
-4.160811	-24.211407	1.0092558	0.41
-4.0882163	-24.239418	1.0104356	0.29
-4.0116186	-24.248423	1.0096424	0.5
-3.923758	-23.963425	1.0001324	0.25
-3.8832052	-24.179434	1.00706	0.42
-3.7385283	-23.780437	0.9938058	0.17
-3.7360206	-24.23045	1.0084255	0.43
-3.6564264	-24.22346	1.008652	0.36
-3.5798275	-24.229465	1.0078584	0.3
-3.5012262	-24.219473	1.0080837	0.34
-3.458417	-24.189476	1.0062275	0.46
-3.3828216	-24.201485	1.0064248	0.34
-3.3092313	-24.22849	1.0076029	0.39
-3.198588	-23.995495	1.0001074	0.33
-3.1209867	-23.986504	0.9993267	0.42
-2.8350692	-22.435488	0.94845194	0.18
-2.7614691	-22.419493	0.94766533	0.38
-2.7226665	-22.396498	0.9467904	0.4
-2.6991434	-22.768509	0.95852983	0.28
-2.5934904	-22.49751	0.95005083	0.24
-2.5148847	-22.441517	0.9483109	0.53
-2.4663255	-22.632526	0.9542742	0.3
-2.444812	-23.065538	0.967953	0.24
-2.3832362	-23.169546	0.9710262	0.35
-2.338424	-23.09555	0.96921027	0.25
-2.2437837	-22.889553	0.96264213	0.32
-2.1832092	-23.004562	0.96570176	0.4
-2.1156247	-23.05757	0.96783376	0.2
-2.054053	-23.175577	0.97189236	0.41
-1.98947	-23.262585	0.9739857	0.43
-1.9646966	-23.39159	0.97793716	0.27
-1.8830831	-23.304596	0.9752273	0.43
-1.8104867	-23.312603	0.97540975	0.31
-1.728871	-23.213606	0.9727094	0.23
-1.6482544	-23.11961	0.9690016	0.26
-1.9406036	-27.89972	1.1260283	0.58
-1.8439822	-27.780724	1.122383	0.12
-3.5148351	-51.71125	1.9079491	0.39
-1.4849261	-24.44366	1.0132543	0.23
-3.1876123	-51.68228	1.9068174	0.29
-3.0260112	-51.7063	1.9082106	0.29
-2.8623974	-51.680317	1.9076521	0.29
-2.6997895	-51.68333	1.9070641	0.28
-2.5371823	-51.682346	1.9074786	0.29
-2.4553728	-51.660355	1.9067055	0.28
-2.2937715	-51.683372	1.9080944	0.28
-2.1311617	-51.678387	1.9075093	0.28
-1.9685493	-51.659405	1.9069357	0.28
-1.8069453	-51.672417	1.9083297	0.28
-1.6443406	-51.678432	1.9087315	0.27
-1.4817288	-51.65945	1.9081541	0.3
-1.4009255	-51.664455	1.908351	0.28
-1.2393179	-51.667473	1.9087498	0.28
-1.0767076	-51.65349	1.9081651	0.28
-0.9141003	-51.6435	1.9085755	0.27
-0.75249475	-51.658516	1.9089602	0.27
-0.5908822	-51.641533	1.9083722	0.27
-0.5100825	-51.65654	1.9095567	0.28
-0.34847546	-51.662556	1.9099464	0.28
-0.18586509	-51.641567	1.9093614	0.28
-0.024256922	-51.638584	1.9097565	0.29
0.13735071	-51.6396	1.9101471	0.28
0.29895893	-51.635612	1.9105408	0.29
0.46156412	-51.636627	1.9109313	0.29
0.542367	-51.646637	1.9111165	0.27
0.70397633	-51.63065	1.9115179	0.27
0.8655837	-51.634663	1.9119003	0.27
1.0271918	-51.63268	1.9122868	0.28
1.1897978	-51.62369	1.9126807	0.27
1.3514024	-51.644707	1.9140443	0.26
1.5130132	-51.62872	1.9134396	0.22
0.5974281	-13.768503	0.664862	0.47
0.64002365	-13.764504	0.6649643	0.69
0.68162626	-13.741506	0.6640809	0.67
0.7918881	-15.415565	0.7198532	0.32
0.7897095	-14.257528	0.68187284	0.37
0.76570994	-13.224494	0.6477316	0.41
0.76348335	-12.313465	0.61753184	0.37
0.7572484	-11.427435	0.58830047	0.46
0.7510022	-10.66141	0.56296265	0.3
0.7616824	-10.280398	0.55032283	0.63
0.7942647	-10.276399	0.5503995	0.64
0.824868	-10.266399	0.5504768	0.63
0.84165597	-10.2694	0.5505116	0.64
0.8742492	-10.281401	0.5505736	0.64
0.9048461	-10.263402	0.5506573	0.66
0.9384356	-10.287404	0.5517105	0.65
0.970025	-10.274404	0.55079144	0.64
1.0016215	-10.274405	0.5518608	0.63
1.0342137	-10.281405	0.55192596	0.64
1.0500102	-10.278407	0.55196303	0.65
1.0825936	-10.275407	0.5520366	0.65
1.1141936	-10.276407	0.5521042	0.65
1.147775	-10.283408	0.55217063	0.64
1.1783752	-10.272409	0.5522461	0.64
1.2099693	-10.26741	0.55231816	0.64
1.2425575	-10.268411	0.55238694	0.65
1.2593573	-10.280413	0.55341226	0.63
1.2929428	-10.288413	0.5534767	0.62
1.3235397	-10.2754135	0.55355275	0.63
1.3561333	-10.279414	0.553618	0.62
1.3877225	-10.270415	0.5536922	0.62
1.42131	-10.278416	0.55375564	0.63
1.436112	-10.270416	0.55379343	0.63
1.469706	-10.282416	0.55385303	0.62
1.5022914	-10.280418	0.55492234	0.61
1.5338866	-10.275418	0.5549919	0.63
1.561488	-10.2404175	0.5530789	0.53
1.5890884	-10.207417	0.5521638	0.66
1.6076938	-10.108414	0.5492868	0.26
1.6404632	-10.222418	0.5532558	0.4
1.6720583	-10.218419	0.5533234	0.51
1.7006614	-10.197419	0.5533992	0.51
1.5484931	-8.999367	0.51311535	0.23
1.7668388	-10.20342	0.5535272	0.38
1.799431	-10.20442	0.5535915	0.41
1.8330246	-10.213422	0.5546508	0.41
1.8488209	-10.210422	0.5546847	0.4
1.8814067	-10.207422	0.5547517	0.4
1.9130049	-10.204423	0.55481654	0.44
1.9495908	-10.226425	0.5558698	0.31
1.97819	-10.204424	0.55494434	0.51
2.01477	-10.2224245	0.5560005	0.34
2.0275805	-10.208425	0.5560371	0.48
2.0611622	-10.2084255	0.55610216	0.39
2.0937567	-10.2084255	0.556165	0.41
2.127349	-10.213427	0.55722535	0.35
2.1569467	-10.197427	0.55629534	0.43
2.1945324	-10.2204275	0.5573478	0.36
2.2261274	-10.214428	0.5574127	0.42
2.24192	-10.209428	0.5574467	0.36
2.273508	-10.200429	0.5575137	0.46
2.3121047	-10.23143	0.5595606	0.33
2.3406973	-10.208429	0.55863297	0.52
2.3802772	-10.235432	0.55968446	0.33
2.4098809	-10.222431	0.55975	0.47
2.4414754	-10.215431	0.5598141	0.39
2.4612644	-10.227431	0.5598407	0.64
2.2220905	-9.039372	0.5193718	0.24
2.523456	-10.209432	0.55996925	0.21
2.5590417	-10.217432	0.5610274	0.46
2.594636	-10.227433	0.5610838	0.43
2.6282206	-10.225434	0.5621459	0.35
2.641016	-10.207434	0.56118345	0.56
2.6806052	-10.232434	0.5622342	0.34
2.7091982	-10.211434	0.56230205	0.46
2.746786	-10.226436	0.56335676	0.34
2.7793865	-10.224435	0.56341594	0.46
2.8139727	-10.225435	0.563476	0.34
2.842568	-10.205436	0.563542	0.45
2.8623724	-10.219436	0.5635655	0.41
2.893959	-10.208435	0.56362915	0.41
2.935545	-10.236438	0.56567913	0.34
2.9671328	-10.225437	0.56574225	0.48
2.9997277	-10.220437	0.5658021	0.37
3.0303304	-10.210437	0.5658622	0.61
4.499038	-15.218708	0.7404548	0.23
3.1742709	-10.409448	0.5729513	0.61
3.212854	-10.419449	0.57400846	0.68
3.2224607	-10.333445	0.57109094	0.7
2.8642962	-9.030374	0.52649635	0.38
2.891892	-9.021373	0.5265488	0.17
3.3252447	-10.3284445	0.5722652	0.66
3.3450377	-10.335445	0.57329243	0.7
3.4046092	-10.41145	0.5763323	0.7
4.823451	-14.773696	0.7303415	0.26
4.870046	-14.760695	0.73042756	0.48
3.079245	-8.98437	0.52788085	0.48
4.9600515	-14.649693	0.7276573	0.33
5.0156426	-14.664695	0.72873545	0.25
5.0202537	-14.525688	0.72484666	0.18
5.025867	-14.393682	0.7209538	0.18
5.0244846	-14.243673	0.71606284	0.0
5.0281067	-14.1136675	0.7121645	0.0
9.140879	-25.713346	1.1260817	0.0
9.090717	-25.442331	1.1172029	0.0
4.034447	-10.6564665	0.5921443	0.19
4.0770316	-10.6684675	0.5922003	0.4
4.097638	-10.624465	0.59126276	0.24
4.1114254	-10.608465	0.5912949	0.2
4.103656	-10.393452	0.5844353	0.46
4.1402364	-10.389451	0.58449227	0.62
4.167837	-10.36645	0.58454895	0.43
4.1894374	-10.327448	0.5836078	0.66
4.180246	-10.257443	0.5816429	0.56
4.208836	-10.235442	0.5806997	0.71
4.2404346	-10.223441	0.58075356	0.34
4.294014	-10.263444	0.5828033	0.6
4.331609	-10.265444	0.5838557	0.61
4.367202	-10.261444	0.58390903	0.6
4.403792	-10.259444	0.5849622	0.62
4.4275856	-10.271444	0.58498764	0.59
4.4631796	-10.267444	0.5860403	0.62
4.504765	-10.275444	0.58609307	0.71
4.382421	-9.903421	0.5731699	0.15
4.573957	-10.262443	0.5871975	0.51
4.6135435	-10.265444	0.5882499	0.61
4.653137	-10.269443	0.58830136	0.62
4.6709285	-10.265443	0.5883282	0.64
4.69253	-10.229441	0.5883808	0.67
4.728117	-10.22244	0.58843327	0.32
4.2139225	-9.007361	0.54352283	0.23
4.8252964	-10.268443	0.5915337	0.59
4.863889	-10.268443	0.59158486	0.62
4.882682	-10.266442	0.5916109	0.6
4.9222784	-10.269443	0.5926611	0.61
4.961867	-10.270443	0.59371215	0.65
5.001458	-10.271442	0.593763	0.64
5.0350494	-10.259441	0.5938138	0.65
5.0746417	-10.260441	0.594864	0.63
5.113227	-10.25744	0.5949151	0.65
5.137024	-10.266441	0.59593993	0.62
5.1796184	-10.273442	0.59698963	0.64
5.2132134	-10.26144	0.5970391	0.74
5.2977877	-10.350446	0.60109186	0.19
5.6362834	-10.941485	0.6241625	0.08
5.8118277	-11.201503	0.6352265	0.14
5.8544226	-11.199502	0.6352802	0.1
5.881215	-11.208503	0.6363078	0.14
5.9188123	-11.196502	0.6363607	0.12
5.9634047	-11.197502	0.6374143	0.16
6.006991	-11.194502	0.6374686	0.12
6.066585	-11.2245035	0.6395231	0.2
6.105176	-11.212503	0.6405759	0.66
6.141964	-11.238505	0.6416049	0.66
6.183564	-11.233504	0.64165694	0.65
6.223149	-11.221503	0.6427101	0.65
6.2687473	-11.223503	0.6437623	0.66
6.3103404	-11.216503	0.6438144	0.61
6.3519306	-11.208501	0.6438667	0.66
6.398524	-11.210502	0.64491904	0.63
6.429312	-11.223502	0.64594716	0.66
6.4699035	-11.213502	0.6469986	0.66
6.519494	-11.219502	0.64805144	0.69
6.5650883	-11.218501	0.64810306	0.69
6.610683	-11.217501	0.6491544	0.69
6.6622667	-11.224502	0.65020794	0.7
6.7058616	-11.2195015	0.6512584	0.7
6.7316585	-11.223501	0.65128464	0.7
6.777253	-11.221501	0.65233535	0.69
6.824837	-11.220501	0.6533874	0.68
6.8724375	-11.222501	0.65443766	0.68
6.9190245	-11.219501	0.6544889	0.69
6.9666133	-11.218499	0.65553993	0.69
7.01221	-11.215499	0.6565895	0.7
7.0380063	-11.218499	0.6576151	0.69
7.0905924	-11.2245	0.65866727	0.68
7.13119	-11.212499	0.65871507	0.68
7.1787796	-11.210498	0.65976506	0.61
7.2303743	-11.215498	0.6608156	0.66
7.261966	-11.187495	0.6608606	0.59
7.245774	-11.124492	0.6588729	0.53
7.2503734	-11.055486	0.65690875	0.54
7.2429805	-10.96948	0.6539399	0.64
7.1895924	-10.813468	0.64895594	0.4
7.1781936	-10.72246	0.6459846	0.41
7.1897964	-10.668456	0.64501935	0.64
7.2263904	-10.651454	0.64506215	0.24
7.2441835	-10.641454	0.6450836	0.43
7.242787	-10.568448	0.643113	0.54
7.2513866	-10.510442	0.6411454	0.56
7.2519927	-10.442437	0.640174	0.53
7.251594	-10.372432	0.6382021	0.54
7.252188	-10.303426	0.6362304	0.54
7.26579	-10.255422	0.6352621	0.61
7.2955823	-10.263422	0.6352864	0.62
7.3511763	-10.275422	0.63733274	0.62
7.393767	-10.267421	0.6373746	0.61
7.4313583	-10.252419	0.63841426	0.61
7.480944	-10.253419	0.6394584	0.6
7.5365424	-10.264419	0.64050394	0.6
7.573134	-10.247417	0.64154255	0.62
7.6109195	-10.264418	0.6425696	0.62
7.661517	-10.267418	0.6436128	0.61
7.7031074	-10.256416	0.64365286	0.61
7.7516947	-10.2544155	0.64469546	0.6
7.7962923	-10.248414	0.64573574	0.6
7.839887	-10.240414	0.6467755	0.62
7.88667	-10.267415	0.6478059	0.62
7.9342604	-10.263414	0.6488473	0.62
7.97786	-10.255412	0.64988625	0.6
8.024449	-10.249412	0.65092677	0.6
8.083042	-10.259412	0.6519717	0.61
8.124631	-10.24641	0.65300965	0.62
8.182224	-10.25441	0.6540538	0.62
8.212014	-10.25841	0.6550766	0.59
8.259609	-10.253409	0.6561161	0.59
8.303202	-10.242408	0.656154	0.69
8.370792	-10.261408	0.6582017	0.38
8.472369	-10.320413	0.66226435	0.35
8.520961	-10.31441	0.6633037	0.48
8.566758	-10.338412	0.66533244	0.37
8.61035	-10.325411	0.6653694	0.47
8.667938	-10.329411	0.6674121	0.36
8.715533	-10.321408	0.6674501	0.47
8.776117	-10.327409	0.6694939	0.35
8.823709	-10.318408	0.67053145	0.55
8.887306	-10.329408	0.6715756	0.33
8.9180975	-10.332408	0.6725974	0.44
8.969689	-10.327406	0.6736362	0.43
9.021282	-10.322405	0.6746746	0.42
9.075869	-10.319404	0.6757143	0.41
9.148462	-10.338405	0.6777616	0.35
9.195055	-10.326403	0.67879707	0.6
9.242647	-10.315401	0.6798326	0.58
9.278441	-10.323401	0.68085575	0.64
9.347025	-10.334402	0.68290085	0.37
9.386623	-10.314399	0.68293184	0.63
9.462207	-10.3324	0.6849797	0.25
9.513805	-10.325398	0.68601567	0.46
9.575398	-10.328398	0.68805623	0.38
9.614984	-10.305395	0.68808645	0.65
9.790763	-10.4634075	0.69617474	0.0
4.37629	-4.604934	0.42362326	0.12
4.3838863	-4.5849314	0.42363042	0.23
4.371474	-4.5429263	0.42262796	0.22
4.4100657	-4.555926	0.42364952	0.4
4.4056706	-4.5239215	0.4226504	0.22
4.4004593	-4.503919	0.4226494	0.1
10.067117	-10.332392	0.699371	0.35
10.126707	-10.329391	0.7014081	0.46
10.183308	-10.324389	0.7024434	0.43
10.247896	-10.325389	0.7044824	0.34
10.294485	-10.307385	0.7045124	0.54
10.368076	-10.317386	0.70655507	0.33
10.402867	-10.319386	0.7075755	0.53
10.480457	-10.332386	0.7096197	0.33
10.528052	-10.315384	0.710649	0.53
10.596642	-10.318383	0.71268827	0.32
10.647233	-10.303381	0.7137185	0.52
10.72783	-10.318381	0.71576285	0.33
10.758621	-10.315381	0.7167804	0.53
10.84121	-10.330381	0.7188254	0.31
10.9018	-10.323379	0.71985936	0.57
10.903397	-10.260373	0.718864	0.42
10.959993	-10.250371	0.71989524	0.67
10.934591	-10.162363	0.7168859	0.4
10.916195	-10.0823555	0.7148795	0.32
10.918992	-10.053352	0.71488214	0.27
10.907587	-9.979345	0.7128787	0.26
10.907189	-9.917339	0.71088016	0.29
10.906789	-9.855333	0.70988137	0.32
10.858395	-9.750322	0.70585847	0.13
9.11419	-8.124186	0.6249975	0.39
9.068795	-8.033175	0.62097496	0.3
9.018596	-7.9631696	0.61895	0.5
8.941203	-7.845158	0.6139112	0.3
8.969796	-7.821155	0.6139245	0.44
8.912399	-7.7221456	0.609895	0.46
8.946995	-7.7041426	0.61091065	0.36
8.950592	-7.6591372	0.6099108	0.47
9.029178	-7.678138	0.61294764	0.35
9.043978	-7.667136	0.6129539	0.54
9.023573	-7.601129	0.6109414	0.3
8.932177	-7.476117	0.60589355	0.46
8.947773	-7.442113	0.60489833	0.39
8.869378	-7.330102	0.60085636	0.46
8.931962	-7.335101	0.6028838	0.39
8.9107685	-7.295097	0.60087156	0.49
8.893361	-7.23409	0.5988591	0.37
8.896955	-7.1910853	0.59885675	0.51
8.92456	-7.169082	0.5988661	0.38
8.923152	-7.1220765	0.5978608	0.41
8.934747	-7.086072	0.59686166	0.57
8.93634	-7.0420666	0.5958573	0.34
8.917137	-7.0040627	0.5948451	0.58
8.939738	-6.9780593	0.5948509	0.3
8.92833	-6.9240527	0.5938395	0.46
8.957917	-6.9020495	0.593848	0.41
8.986511	-6.880047	0.5948558	0.39
9.002108	-6.848042	0.593857	0.43
9.049698	-6.8400397	0.59487355	0.35
9.066496	-6.8310385	0.5958784	0.41
9.088087	-6.803035	0.5958818	0.49
9.130679	-6.791032	0.5968952	0.45
9.126267	-6.7430263	0.59588534	0.31
9.050875	-6.644016	0.5908409	0.44
9.075467	-6.6190124	0.5918448	0.39
9.092266	-6.610011	0.5918489	0.51
9.088858	-6.5640054	0.5908388	0.38
9.102451	-6.531001	0.5908368	0.56
9.151041	-6.5229983	0.5918514	0.33
9.187631	-6.5059958	0.59285986	0.45
9.2072315	-6.477992	0.59286016	0.43
9.227817	-6.4489875	0.5928603	0.36
9.209618	-6.4149837	0.5908467	0.54
9.293207	-6.430983	0.5938769	0.34
9.311798	-6.4009795	0.5938755	0.37
9.32439	-6.366975	0.5938711	0.45
9.244996	-6.2709646	0.58982265	0.35
9.219594	-6.211958	0.5877998	0.52
9.248189	-6.1899543	0.58780247	0.43
9.299973	-6.202955	0.58982116	0.45
9.376569	-6.2129536	0.5918463	0.37
9.359158	-6.1589475	0.5908262	0.39
9.424751	-6.160946	0.5928454	0.4
9.398348	-6.101939	0.59082085	0.4
9.31695	-6.0079293	0.58677036	0.41
9.386737	-6.0319304	0.5887967	0.46
9.457324	-6.0359287	0.59081703	0.35
9.367927	-5.9379187	0.5867625	0.4
9.373523	-5.900914	0.5867522	0.37
9.37711	-5.861909	0.5857404	0.5
9.374714	-5.820904	0.58472615	0.38
9.419301	-5.807901	0.58573306	0.57
9.481094	-5.825901	0.58775467	0.34
9.416693	-5.7458925	0.584711	0.44
9.409284	-5.7008867	0.5836934	0.38
9.424881	-5.6708827	0.58368635	0.53
9.442475	-5.641878	0.5836799	0.44
9.4710655	-5.618874	0.58367807	0.36
9.476663	-5.582869	0.5836658	0.46
9.514452	-5.584869	0.5846752	0.41
9.580034	-5.5828667	0.58668923	0.41
9.5866375	-5.547862	0.58667696	0.43
9.570235	-5.498856	0.58465385	0.44
9.666814	-5.5138555	0.58768076	0.39
9.778395	-5.5368557	0.5917139	0.36
9.754992	-5.483849	0.59068704	0.44
9.768789	-5.4718475	0.59068483	0.35
9.783389	-5.440843	0.5906747	0.45
9.846974	-5.4358406	0.59268534	0.42
9.876562	-5.411836	0.59268075	0.37
9.898156	-5.383832	0.5926726	0.64
9.857759	-5.322825	0.5906375	0.3
9.910545	-5.330825	0.5926512	0.55
9.999137	-5.3388233	0.5946714	0.36
9.956737	-5.2768164	0.592635	0.47
9.955323	-5.235811	0.5926155	0.35
9.942918	-5.189805	0.59059143	0.47
9.967514	-5.1638007	0.59158325	0.36
9.971102	-5.1257954	0.5905654	0.58
10.085889	-5.164798	0.59460413	0.32
10.04649	-5.1057906	0.5925683	0.42
10.074084	-5.0807867	0.59356034	0.61
10.144672	-5.076785	0.5955699	0.32
10.150262	-5.039779	0.59455174	0.59
10.224846	-5.036777	0.597562	0.3
10.259442	-5.0147734	0.5975559	0.49
10.317243	-5.023773	0.5995695	0.33
10.375825	-5.0117707	0.601572	0.48
10.416418	-4.991767	0.60256726	0.34
10.414012	-4.950761	0.6015446	0.47
10.596589	-4.9967637	0.6085962	0.42
10.697179	-5.0037622	0.61161435	0.35
10.807965	-5.0347643	0.61564726	0.62
11.001552	-5.0837674	0.62170166	0.24
21.60264	-9.89721	1.019884	0.37
21.767235	-9.891208	1.0249046	0.43
21.945824	-9.889205	1.029929	0.36
22.107414	-9.879204	1.0349461	0.39
22.180008	-9.828197	1.0369272	0.32
22.160807	-9.7781925	1.0358961	0.58
19.42551	-8.499072	0.9317934	0.29
17.324194	-7.515979	0.8529452	0.34
17.277794	-7.431969	0.84988946	0.31
17.015396	-7.2559514	0.8397514	0.36
16.962994	-7.1709414	0.8366935	0.34
17.04159	-7.141937	0.83868515	0.44
17.034388	-7.107933	0.83866334	0.3
17.02698	-7.041925	0.8376215	0.43
17.109575	-7.013921	0.8396134	0.4
17.112173	-6.9529133	0.8385751	0.41
17.02577	-6.8559027	0.8345039	0.39
17.073362	-6.8128967	0.8354813	0.23
17.09316	-6.7898936	0.8354685	0.48
16.88676	-6.6468782	0.82735384	0.41
16.924349	-6.599872	0.82832676	0.43
17.010944	-6.572868	0.8303174	0.21
16.999542	-6.50786	0.8292728	0.48
17.049137	-6.4658546	0.8302492	0.41
16.962729	-6.3718433	0.8261772	0.29
17.157522	-6.414847	0.8332245	0.5
17.245111	-6.3858423	0.83521235	0.34
17.266708	-6.332835	0.83617747	0.27
17.218302	-6.253826	0.833118	0.5
17.584887	-6.324831	0.84619904	0.3
17.252493	-6.1448126	0.8330437	0.4
17.328285	-6.140811	0.83504695	0.22
17.585875	-6.170812	0.8440891	0.53
17.635464	-6.125806	0.84506035	0.35
17.60506	-6.0537972	0.84300554	0.3
17.627653	-5.99979	0.8429675	0.51
17.689243	-5.9587846	0.84494156	0.29
17.682844	-5.8957767	0.8438941	0.39
17.723633	-5.877774	0.84488344	0.41
17.86323	-5.862771	0.8498817	0.29
36.007343	-11.677318	1.499516	0.37
36.008945	-11.553305	1.4984235	0.37
36.031544	-11.436293	1.4973369	0.34
36.023144	-11.309278	1.49624	0.39
36.03474	-11.189265	1.495149	0.38
36.031544	-11.126258	1.4941005	0.36
36.037144	-11.004246	1.4930066	0.38
36.051743	-10.885232	1.491915	0.37
36.064342	-10.766219	1.4918226	0.34
36.06094	-10.642205	1.4897248	0.39
36.078537	-10.524193	1.4896321	0.38
36.084137	-10.40318	1.4885359	0.33
36.06794	-10.3371725	1.487482	0.32
35.987537	-10.192157	1.4833606	0.55
36.102737	-9.9811325	1.4851947	0.34
36.135334	-9.86812	1.4851034	0.5
41.44683	-11.176244	1.6714422	0.32
41.537434	-11.061232	1.6733509	0.23
42.118217	-11.1442375	1.6924473	0.18
43.374798	-11.331254	1.7356613	0.0
44.525978	-11.33325	1.7737134	0.31
44.89957	-11.278244	1.7856822	0.16
45.303165	-11.228237	1.7976558	0.34
45.29197	-11.1502285	1.7965881	0.33
45.318565	-11.006213	1.7964646	0.33
45.317165	-10.855197	1.7953331	0.33
45.317764	-10.705181	1.7942017	0.28
45.344368	-10.562165	1.7940768	0.38
45.37497	-10.41915	1.7929512	0.36
52.51446	-11.881288	2.0414908	0.26
52.47027	-11.785278	2.0394037	0.13
52.557865	-11.631261	2.0402687	0.32
52.749466	-11.500246	2.0461562	0.0
54.73404	-11.75227	2.1134443	0.0
56.723614	-11.9922905	2.1817205	0.0
60.260174	-12.541341	2.3033226	0.0
61.43676	-12.585343	2.342395	0.0
28.371328	-4.4895387	1.1849844	0.0
53.761856	-6.251682	2.0460384	0.0
69.63046	1.3721411	2.1203473	0.0
69.219055	1.5821629	2.1090915	0.0
68.72765	1.787184	2.095841	0.0
68.93525	2.0092068	2.1015694	0.0
68.79004	2.1132176	2.0974414	0.0
68.67464	2.3252394	2.0941808	0.0
68.615234	2.5392616	2.0919173	0.0
68.44582	2.7492833	2.0876577	0.0
69.23201	3.2163308	2.1090794	0.0
43.14493	2.3542562	1.393105	0.16
43.116524	2.4882705	1.3929362	0.0
43.204117	2.6292858	1.3947583	0.0
44.16671	2.8273063	1.4215106	0.09
43.6073	2.929318	1.4063793	0.23
[truncated: 120,462 more rows]
