# Supplementary material for: Density-equalized RANDT scan matching with integrated outlier removal and point density uniformity
Source: PLoS One. 2026 Apr 28;21(4):e0345709. doi: 10.1371/journal.pone.0345709 (PMC13124066; doi:10.1371/journal.pone.0345709)
Supplement: S2 Dataset — Processed LiDAR data converted into CSV format, including spatial coordinates and associated attributes such as intensity values, used for analysis in this study. (ZIP) [file pone.0345709.s002.zip › Velodyne_CSV/000975.csv]

X	Y	Z	Intensity
77.27044	7.469291	2.836034	0.0
48.99194	4.8811946	1.874688	0.04
77.183784	7.949926	2.8341322	0.15
77.197464	8.196739	2.8361835	0.0
77.18114	8.439555	2.8362355	0.0
68.55391	7.6031685	2.5431216	0.0
66.89257	7.6311426	2.487141	0.0
65.39923	7.66811	2.437162	0.0
63.945892	7.7000813	2.389182	0.11
39.512333	4.875156	1.5567615	0.15
39.40499	4.987068	1.5537889	0.3
39.293655	5.097981	1.5498166	0.33
39.336487	5.1669273	1.5518327	0.29
39.585148	5.326804	1.560869	0.24
61.734085	8.517452	2.3184006	0.0
55.39168	7.8169627	2.102302	0.13
54.40834	7.8529315	2.070324	0.12
53.413002	7.8799067	2.0363443	0.16
52.44266	7.9048834	2.0043643	0.3
51.483486	7.8419275	1.9723613	0.2
50.581146	7.8669043	1.9423814	0.18
49.683807	7.886885	1.9124007	0.33
39.77932	6.4379435	1.5731585	0.18
39.744984	6.560848	1.5731936	0.29
39.63065	6.6697636	1.5702266	0.2
39.64549	6.736712	1.5712456	0.49
45.703274	7.9178414	1.7794777	0.22
39.426823	6.9545426	1.5653133	0.29
39.410496	7.079447	1.5653509	0.28
45.696304	8.360504	1.7826098	0.29
45.691982	8.508392	1.782655	0.3
45.68966	8.65628	1.7837008	0.29
45.6995	8.732223	1.7847244	0.3
45.69918	8.881108	1.7857713	0.3
45.69786	9.029996	1.7868187	0.31
45.704544	9.1808815	1.7878673	0.29
45.69622	9.328771	1.7889156	0.29
45.693905	9.477657	1.7899649	0.3
45.703747	9.555599	1.7909906	0.3
45.70443	9.705486	1.7920408	0.29
45.71311	9.857372	1.7930923	0.29
36.06349	7.890802	1.4596936	0.29
35.590153	7.903788	1.444712	0.3
35.12981	7.917774	1.429731	0.31
34.691475	7.93276	1.41475	0.31
34.2693	7.892787	1.4007492	0.28
33.87096	7.9127684	1.3877693	0.41
33.426617	7.9207587	1.3737869	0.25
33.02628	7.934745	1.3608059	0.34
32.616943	7.944734	1.3468239	0.34
32.2166	7.954723	1.3338422	0.3
31.830263	7.964712	1.3218602	0.29
31.504086	7.935731	1.3108615	0.45
31.096746	7.936727	1.2968774	0.2
30.731405	7.9467163	1.2848957	0.34
30.400066	7.962701	1.2749152	0.35
30.047726	7.971691	1.2629334	0.36
29.702387	7.979682	1.2519511	0.36
29.38121	7.942707	1.24095	0.32
29.063871	7.9546947	1.2309687	0.42
28.748531	7.965684	1.2209872	0.28
28.43619	7.975673	1.2110056	0.29
28.148851	7.990659	1.2020253	0.43
17.610989	5.0517764	0.8312978	0.14
17.425644	5.057767	0.82530946	0.31
17.478474	5.1037316	0.82732636	0.47
17.949165	5.3025846	0.84438777	0.32
17.717817	5.2945857	0.8363962	0.25
17.822483	5.387515	0.8414312	0.51
18.071161	5.5254116	0.85047835	0.27
17.820816	5.509419	0.8424851	0.39
17.351618	5.3945	0.82646	0.36
17.755308	5.5813613	0.84152085	0.39
15.440833	4.905842	0.75934947	0.34
15.415497	4.9508057	0.7593714	0.21
17.625298	5.724247	0.83859354	0.4
18.48602	6.0689964	0.86970013	0.23
25.944208	8.6151705	1.1374209	0.27
15.525326	5.17563	0.7654688	0.3
15.141964	5.1006794	0.75245804	0.27
14.973614	5.0966783	0.7464671	0.48
15.224297	5.235575	0.7565168	0.38
14.66492	5.094672	0.73648685	0.29
14.971605	5.254554	0.7485432	0.39
14.506402	5.11665	0.7325085	0.25
14.447063	5.146625	0.73052734	0.44
14.853761	5.3444805	0.7455957	0.31
14.943431	5.4304156	0.7496318	0.25
15.021103	5.512354	0.75266695	0.57
15.08777	5.5912943	0.75670165	0.35
13.589313	5.0836506	0.70255965	0.21
14.8362465	5.578298	0.74771446	0.45
13.605808	5.1635885	0.70459926	0.38
13.511464	5.1765757	0.7016135	0.22
13.550131	5.2405267	0.7036435	0.42
13.538794	5.285491	0.70366794	0.28
13.458455	5.302476	0.7016836	0.53
13.449115	5.3484397	0.7017086	0.43
13.401948	5.3534346	0.6997154	0.35
12.8415575	5.176556	0.68066996	0.28
12.897226	5.246503	0.68270254	0.36
12.875887	5.285472	0.68272555	0.42
12.822551	5.310451	0.681744	0.38
12.877216	5.381398	0.6837777	0.45
12.629027	5.3004527	0.6757566	0.29
12.528677	5.305446	0.6727688	0.63
12.477343	5.3294263	0.67078704	0.25
12.424995	5.3544054	0.66980606	0.49
12.332654	5.360398	0.6668186	0.3
12.044285	5.2804503	0.6568024	0.48
11.95511	5.263461	0.65380186	0.4
11.483716	5.0995727	0.6367569	0.31
11.392375	5.1015673	0.6347676	0.41
11.369035	5.1345415	0.633789	0.34
11.337695	5.163518	0.63380915	0.39
11.858423	5.446318	0.65391725	0.56
11.819085	5.473296	0.65293735	0.33
11.737907	5.458305	0.6499375	0.46
11.738569	5.50427	0.6509645	0.21
11.663231	5.5132613	0.6489784	0.55
11.58989	5.5232515	0.64699274	0.36
11.307512	5.433311	0.6369718	0.44
11.268172	5.4582906	0.63599145	0.27
11.210831	5.474277	0.635008	0.64
10.06051	4.93165	0.591817	0.26
10.030166	4.95663	0.5908359	0.25
11.073977	5.516241	0.6310502	0.39
11.166661	5.606177	0.63509405	0.48
11.175326	5.6551404	0.63612324	0.3
11.035968	5.6291556	0.63212484	0.47
10.984799	5.6241584	0.6301283	0.26
10.245355	5.286387	0.603013	0.53
10.2650175	5.338349	0.60404307	0.35
9.922636	5.1994414	0.59200084	0.44
9.86129	5.207433	0.5900142	0.26
10.017975	5.331346	0.59707195	0.55
10.028647	5.377312	0.59809995	0.22
9.840443	5.297365	0.59107465	0.61
9.864112	5.350327	0.5921055	0.38
9.871785	5.3942947	0.5931329	0.42
9.745431	5.3653116	0.5891322	0.17
9.57406	5.311346	0.5831217	0.54
9.523714	5.323335	0.5821369	0.25
9.522388	5.3613076	0.5821622	0.5
9.597228	5.4242635	0.58619267	0.38
9.430868	5.3692985	0.58018124	0.34
9.427531	5.407271	0.5802071	0.53
9.202161	5.31633	0.57218087	0.3
9.131813	5.3143287	0.5701905	0.38
8.8404255	5.1824155	0.5591472	0.45
9.169314	5.395271	0.5732392	0.34
9.165983	5.432244	0.5732649	0.42
9.193654	5.4882045	0.5752986	0.23
9.054292	5.444232	0.5702912	0.6
8.974943	5.435236	0.56829804	0.18
9.008613	5.495194	0.57033384	0.46
8.981449	5.4971914	0.56933975	0.51
8.999113	5.548156	0.57037216	0.23
8.461665	5.254349	0.55025893	0.62
9.212498	5.760011	0.58048356	0.18
8.976114	5.652081	0.5724488	0.42
8.716729	5.5271626	0.56240624	0.26
8.678382	5.542151	0.56142366	0.48
10.36961	6.6434207	0.6299033	0.23
8.021734	5.17739	0.536282	0.23
7.8253527	5.0864477	0.5292527	0.54
7.9190364	5.183382	0.53330505	0.38
8.174766	5.387246	0.54440445	0.27
8.527517	5.658066	0.55953413	0.55
8.474168	5.662061	0.5585471	0.48
8.327971	5.5831127	0.5525174	0.32
7.8855324	5.323282	0.5354126	0.27
8.341311	5.6690536	0.5545775	0.43
8.258955	5.652064	0.5515811	0.36
7.9855576	5.50216	0.5415243	0.44
7.280035	5.052452	0.5133317	0.45
7.2348638	5.037461	0.51132965	0.38
7.2005224	5.047453	0.51034397	0.33
7.215187	5.092422	0.51237446	0.41
7.2738686	5.1683707	0.51541924	0.45
7.31255	5.2303295	0.5174577	0.24
7.631296	5.4951563	0.53159076	0.61
7.52293	5.4541817	0.5275825	0.14
6.6405206	4.832582	0.49129814	0.51
6.61419	4.844573	0.4903128	0.38
6.589843	4.859561	0.4903294	0.26
6.540493	4.855562	0.489337	0.57
6.480135	4.843568	0.48734093	0.39
6.5768347	4.9475	0.49139953	0.33
6.4966345	4.9045267	0.48838413	0.42
6.4842987	4.9275103	0.4894046	0.36
6.44895	4.933505	0.48841712	0.37
6.4876404	4.994465	0.49045572	0.36
6.488301	5.0284414	0.49148196	0.49
6.533977	5.097397	0.49352533	0.32
6.4786286	5.0874014	0.49253026	0.32
6.5584908	5.1663513	0.49557367	0.49
6.474123	5.13437	0.49356818	0.26
6.419777	5.1243753	0.49157307	0.48
6.2533836	5.025437	0.48453423	0.43
6.3340745	5.123373	0.4895926	0.35
6.3827567	5.1963267	0.4926389	0.24
5.8964334	4.817564	0.47145474	0.5
5.8520846	4.812566	0.4694615	0.38
5.8667483	4.856537	0.4714931	0.38
5.909428	4.923494	0.47353628	0.38
5.9571185	4.9944487	0.47658154	0.3
5.9757814	5.0434165	0.47861636	0.39
5.807393	4.933484	0.47156987	0.3
5.840235	4.977456	0.47359717	0.43
5.8339076	5.003439	0.47361985	0.48
5.9376054	5.1253633	0.47869253	0.26
5.7982173	5.038416	0.47365752	0.34
5.6638308	4.9544663	0.4686238	0.4
5.654502	4.9774513	0.46864507	0.37
6.1153445	5.415182	0.48988348	0.27
6.162195	5.474146	0.49291965	0.32
6.1488624	5.4971313	0.49294215	0.55
6.676744	6.0048213	0.51822054	0.38
6.515351	5.8978868	0.51117545	0.18
5.3495417	4.8805065	0.45864648	0.39
5.34521	4.907489	0.45967013	0.34
5.3290358	4.9084883	0.4586754	0.48
5.2256536	4.8455253	0.45465133	0.38
5.182301	4.83653	0.45365584	0.29
5.1769657	4.862514	0.45367914	0.53
5.1936474	4.9084854	0.45571315	0.3
6.265788	5.950858	0.5062888	0.2
5.0819216	4.866509	0.45170942	0.36
5.0497503	4.850518	0.4507051	0.39
5.0524035	4.8854966	0.45173398	0.39
4.994055	4.8595114	0.4497288	0.43
5.803087	5.6760254	0.48918873	0.22
5.018401	4.9454594	0.45279494	0.3
5.005057	4.9644475	0.45281512	0.34
5.009889	4.985435	0.45283166	0.43
5.67088	5.672029	0.48622426	0.3
5.952688	5.9898424	0.50041324	0.24
4.9408684	5.0114193	0.45187464	0.45
4.925524	5.028409	0.45189396	0.37
4.877168	5.0114183	0.450894	0.25
4.9638877	5.1313486	0.4559714	0.54
4.886674	5.069385	0.45194134	0.29
5.1334734	5.356218	0.46511447	0.33
5.7304587	6.0108376	0.4954992	0.21
5.322914	5.6230636	0.47628805	0.57
5.6477623	6.000846	0.4935163	0.18
5.2332106	5.600078	0.47429615	0.48
5.7483263	6.165753	0.49962896	0.22
5.185693	5.6030784	0.4723139	0.54
5.2113748	5.6670423	0.47536194	0.37
5.2010427	5.692029	0.47538728	0.17
5.181708	5.707021	0.47540677	0.58
5.1223335	5.680038	0.4734022	0.14
5.105008	5.69603	0.47342202	0.29
5.0608125	5.666048	0.47140992	0.1
4.441123	5.0124197	0.44103342	0.21
4.3297315	4.919472	0.43598762	0.48
4.6275735	5.287265	0.45221633	0.21
4.800351	5.517136	0.46236375	0.3
4.7590013	5.5051446	0.46036693	0.52
4.119284	4.805537	0.42795646	0.15
4.080098	4.775554	0.42694286	0.27
4.0907645	4.8195295	0.42797872	0.45
4.088437	4.847514	0.4290047	0.29
4.1411324	4.9414625	0.4320712	0.18
4.7902207	5.74102	0.46756834	0.48
4.4766874	5.405207	0.45237377	0.53
4.011217	4.8675046	0.42804953	0.28
3.9578574	4.834523	0.42603832	0.28
3.8804753	4.7725577	0.42200932	0.32
3.8921556	4.817533	0.4240461	0.44
3.8447876	4.791548	0.42203927	0.3
3.84246	4.819533	0.4230656	0.25
3.868141	4.883499	0.4251148	0.36
3.848964	4.875504	0.4241144	0.23
3.8596451	4.9204803	0.42615172	0.51
4.045433	5.188336	0.4373297	0.29
3.7078824	4.7925506	0.41908962	0.37
3.7275527	4.85052	0.4211357	0.25
4.3917036	5.7370467	0.4597071	0.46
4.1361876	5.444205	0.44653168	0.28
3.59665	4.75957	0.4161002	0.21
4.477961	5.944942	0.46686685	0.23
4.4956584	6.0069118	0.46891755	0.34
4.47532	6.0199075	0.4689372	0.52
4.17876	5.665097	0.45272002	0.36
3.6029968	4.929485	0.42125517	0.21
3.8648603	5.3172827	0.437516	0.45
3.890716	5.370256	0.43955544	0.36
3.4610584	4.819545	0.41520703	0.35
3.446715	4.832539	0.41522464	0.36
3.4634058	4.8875117	0.41726953	0.38
3.465072	4.9234943	0.4183025	0.39
3.4537392	4.9404874	0.4183228	0.45
3.8358827	5.4952025	0.44169325	0.21
4.0827765	5.881008	0.45695826	0.29
3.3107982	4.8215513	0.4122673	0.49
3.4155593	5.004459	0.41939783	0.2
3.3371556	4.9265003	0.41635552	0.36
3.285795	4.884523	0.41333643	0.24
3.26944	4.8955193	0.41335332	0.55
3.2552736	4.890522	0.41335428	0.26
3.1978953	4.8395495	0.4103292	0.31
3.1965613	4.871535	0.41135997	0.26
3.8628497	5.9030223	0.45406654	0.55
3.2679684	5.04745	0.4184976	0.43
3.7070577	5.7491055	0.446984	0.18
3.1423578	4.9095216	0.411418	0.33
3.6875608	5.779095	0.44702044	0.38
3.1637352	5.0104747	0.41550514	0.3
3.996228	6.3408275	0.46942756	0.3
3.0910041	4.9684997	0.4124953	0.3
2.9465315	4.776595	0.40437233	0.32
4.574893	7.3953314	0.5101924	0.39
3.0951974	5.0634584	0.41558412	0.24
2.8866687	4.7646046	0.40338594	0.29
2.8553052	4.748614	0.40238383	0.34
2.8439636	4.7646084	0.40240395	0.36
2.8236163	4.7656093	0.40241355	0.29
2.826282	4.805592	0.4034508	0.44
2.7949398	4.786603	0.4024459	0.26
3.1721692	5.434299	0.42790687	0.37
3.6143467	6.2159357	0.45846874	0.31
2.9963412	5.215407	0.41877183	0.32
2.971981	5.2134113	0.41778043	0.27
2.9616528	5.233404	0.41880417	0.48
2.944317	5.241404	0.4178194	0.36
2.809839	5.0464964	0.41068983	0.16
2.6965551	4.8665805	0.4025655	0.38
2.673188	4.8635845	0.40257284	0.27
2.6858869	4.9215603	0.40462336	0.24
2.7386189	5.0535026	0.40972784	0.43
2.944536	5.4633203	0.4250339	0.31
2.715944	5.0894923	0.40977275	0.32
2.881991	5.4103494	0.42201027	0.19
2.6533895	5.0325217	0.40774533	0.4
2.614017	4.99854	0.4057299	0.21
2.5446193	4.9065833	0.4016716	0.42
2.5172503	4.894592	0.40067223	0.31
2.4989157	4.8965936	0.40068245	0.39
2.4795625	4.898595	0.40069312	0.3
2.4263186	4.8176317	0.39763832	0.2
2.404983	4.812637	0.39664313	0.41
2.4026608	4.8456254	0.39767638	0.34
2.3562655	4.7946496	0.39564776	0.28
2.3669508	4.854627	0.39770147	0.45
2.3566341	4.870623	0.39772186	0.21
2.3102427	4.8176484	0.39569137	0.38
2.720647	5.663291	0.42832977	0.23
2.2887297	4.8326464	0.39571598	0.24
2.2603548	4.815657	0.39471248	0.23
2.2189844	4.768679	0.39268565	0.18
2.4740376	5.3364453	0.41412377	0.17
2.22334	4.857648	0.39577088	0.27
2.2070024	4.862649	0.39578345	0.27
2.1938334	4.8536544	0.39478078	0.25
2.2986512	5.1205482	0.40499383	0.34
2.8211572	6.288077	0.4488958	0.23
2.158809	4.9026446	0.3958454	0.28
2.1064167	4.828678	0.3927974	0.36
2.0940783	4.8426757	0.39281705	0.3
2.069866	4.81169	0.39179805	0.24
2.0645504	4.8396816	0.39282814	0.43
2.0722542	4.8976617	0.39488164	0.12
2.1901126	5.2105427	0.40613392	0.4
2.0836308	5.0106254	0.39798763	0.18
2.6603093	6.388092	0.45007074	0.58
2.0208979	4.952655	0.39596054	0.14
2.0347593	5.0076356	0.39800817	0.23
2.0374496	5.058621	0.39905727	0.19
2.5811114	6.4001117	0.44912076	0.15
1.9596815	4.963665	0.39500102	0.12
2.0795767	5.3005414	0.40727615	0.23
2.069242	5.3245373	0.40830493	0.36
4.35158	10.960429	0.61877346	0.19
2.407423	6.2372046	0.44204387	0.49
1.9231876	5.0836387	0.39913762	0.25
1.8958272	5.061651	0.39812922	0.41
1.7903187	4.8397374	0.38896096	0.23
1.7749791	4.8457394	0.38897446	0.34
1.7726568	4.886728	0.3910163	0.45
1.7464495	4.841747	0.3889846	0.35
1.7230787	4.828756	0.38798326	0.29
1.693727	4.794771	0.38696402	0.15
1.6863953	4.822766	0.38799548	0.32
1.6730525	4.834766	0.38801405	0.15
1.6527016	4.826773	0.38701624	0.31
1.6263319	4.802786	0.38600555	0.27
1.6181489	4.805787	0.3860126	0.27
1.6178367	4.853774	0.38806054	0.3
1.6105163	4.881769	0.38909206	0.43
1.9299161	5.848446	0.4238941	0.35
1.6279435	5.0327272	0.39423358	0.19
1.5735112	4.926768	0.3901555	0.36
1.5312604	4.8288035	0.38607916	0.34
1.5740398	5.0087485	0.3922369	0.23
1.5907832	5.110719	0.39633006	0.37
1.8039931	5.812495	0.42192173	0.21
1.5661088	5.147718	0.39737946	0.34
1.5457639	5.1397266	0.3963818	0.32
1.5223856	5.126737	0.39538074	0.28
1.4741223	5.001779	0.39128062	0.16
1.4517679	4.9857893	0.39027607	0.54
1.4494535	5.0357785	0.39232716	0.22
1.3749546	4.851842	0.3851816	0.18
1.5641649	5.5276375	0.40975958	0.48
1.5127215	5.4226766	0.4056811	0.2
1.4973798	5.43568	0.40570194	0.14
1.5012391	5.481669	0.40774593	0.47
1.4879111	5.5006704	0.40777174	0.32
1.4525288	5.4416943	0.40573102	0.27
1.4271547	5.4207077	0.4047231	0.39
1.412819	5.43671	0.4047465	0.39
1.4004874	5.4607096	0.40577686	0.33
1.3179584	5.2267833	0.39758563	0.45
1.2907127	5.163806	0.3945367	0.29
1.227238	4.9918604	0.38839763	0.2
1.2450023	5.121829	0.39351845	0.19
1.1504071	4.8309174	0.38227648	0.43
1.2153193	5.143836	0.39355588	0.31
1.1909391	5.119849	0.39254457	0.3
1.1766119	5.129853	0.39256203	0.34
1.0861561	4.8079433	0.38128695	0.28
1.0738273	4.8229446	0.3823084	0.26
1.0705172	4.8779364	0.3833652	0.29
1.0421375	4.826956	0.381329	0.17
1.0197676	4.8019686	0.38031566	0.41
1.010438	4.832966	0.38135162	0.25
1.001259	4.8289704	0.38135242	0.26
0.98591954	4.831975	0.38136348	0.25
0.9785913	4.8749714	0.38241038	0.33
0.95723194	4.850982	0.38239756	0.27
0.93686694	4.832993	0.38139027	0.17
0.9335683	4.892985	0.38345212	0.41
0.9654214	5.1169376	0.39065975	0.18
0.90001714	4.849005	0.3814257	0.36
0.97403085	5.284909	0.3968235	0.2
1.014947	5.56585	0.40708348	0.34
0.84895605	4.839027	0.38044262	0.27
0.8295933	4.823037	0.38043684	0.3
0.81423706	4.8300424	0.38045198	0.29
0.8009054	4.843046	0.38047203	0.32
0.79474956	4.850048	0.38048232	0.26
0.7713653	4.8120627	0.37945664	0.18
0.8765892	5.4729266	0.40306342	0.41
0.893414	5.666894	0.40924895	0.2
0.8499528	5.522933	0.40412763	0.38
0.8316011	5.5239415	0.40413836	0.29
0.8867658	5.8958693	0.417482	0.4
0.7025469	4.9230776	0.3826044	0.15
0.8259553	5.7619157	0.41237992	0.36
0.7774401	5.581961	0.40622523	0.14
0.69774574	5.198046	0.39188263	0.25
0.7155977	5.422011	0.4000977	0.33
0.61374485	4.879123	0.3806075	0.27
0.6055744	4.8761272	0.38060883	0.3
0.5862019	4.8551393	0.3795981	0.25
0.5708616	4.857146	0.37960827	0.37
0.5565209	4.8691506	0.38062793	0.36
0.5391607	4.8601604	0.37962818	0.24
0.5218094	4.8461695	0.37962338	0.37
0.51161176	4.833176	0.3786158	0.35
0.4942524	4.8211856	0.378613	0.36
0.47890878	4.823193	0.3786232	0.25
0.4615483	4.810203	0.3776194	0.12
0.51069564	5.3411255	0.39612553	0.19
0.4449717	4.931199	0.38174954	0.11
0.42054555	4.8652177	0.3796964	0.3
0.41236696	4.864222	0.37969977	0.29
0.39400148	4.838234	0.3786835	0.27
0.38572323	4.903232	0.38075304	0.3
0.3733995	4.9432354	0.38179973	0.34
0.3570479	4.9402437	0.38180542	0.28
0.33968925	4.924254	0.38179865	0.29
0.3182827	4.8702703	0.3797559	0.3
0.3121334	4.882273	0.37977123	0.27
0.2988019	4.9182773	0.3808144	0.32
0.28447947	4.927284	0.38183105	0.3
0.26710477	4.9212947	0.38083428	0.31
0.2527802	4.934301	0.38185495	0.22
0.23136155	4.867318	0.37879923	0.24
0.21804394	4.8993235	0.37983838	0.41
0.21392325	4.945322	0.38188666	0.35
0.19959626	4.9703283	0.3829193	0.31
0.1791787	4.9153438	0.38087505	0.28
0.16384263	4.9123526	0.3808802	0.35
0.14646871	4.888365	0.3798654	0.21
0.13519615	4.9663653	0.38294953	0.36
0.119856544	4.993374	0.38298473	0.34
0.11677604	5.0813704	0.38607457	0.31
0.097366	5.026386	0.38402975	0.32
0.082035415	5.033394	0.38504487	0.28
0.063636065	4.978408	0.3829995	0.27
0.048303783	4.991417	0.38302067	0.38
0.031947706	4.987427	0.38302532	0.25
0.021714102	4.9384365	0.38098165	0.27
0.006379469	4.9464445	0.3819978	0.29
-0.011019773	4.8974586	0.3799579	0.32
-0.027400509	4.85547	0.3789245	0.22
-0.04376591	4.8564806	0.37893414	0.33
-0.058071084	4.882489	0.37896773	0.32
-0.073369876	4.9474955	0.3820409	0.4
-0.08156328	4.9275017	0.38102517	0.28
-0.09688296	4.95151	0.3820573	0.31
-0.11333542	4.839525	0.37795377	0.14
-0.122193746	6.305476	0.42842665	0.19
-0.142487	6.3594894	0.43049136	0.17
-0.16039707	4.834556	0.3779735	0.2
-0.17577124	4.808567	0.37695554	0.34
-0.18398419	4.7845736	0.3759358	0.28
-0.19928053	4.826583	0.3769859	0.36
-0.21460104	4.845592	0.37801293	0.23
-0.23092629	4.8756022	0.37905154	0.33
-0.24728796	4.8776135	0.3790621	0.27
-0.26163757	4.857623	0.37904954	0.38
-0.26884165	4.829629	0.37802523	0.24
-0.2851652	4.8566394	0.3790608	0.37
-0.3015173	4.8646507	0.37907735	0.37
-0.3178537	4.880662	0.37910184	0.32
-0.333208	4.873673	0.37910283	0.29
-0.34854963	4.873684	0.37911078	0.29
-0.36487168	4.894695	0.38014024	0.29
-0.37401423	4.924701	0.381175	0.35
-0.38937944	4.911713	0.38016996	0.32
-0.40375474	4.8847227	0.38015035	0.28
-0.41911325	4.876735	0.37915027	0.29
-0.43548396	4.873747	0.37915573	0.3
-0.4517921	4.8967586	0.38018712	0.31
-0.46912932	4.915771	0.38121507	0.37
-0.47631207	4.905777	0.38020873	0.21
-0.49167392	4.8967886	0.3802076	0.38
-0.50703156	4.8898	0.38020846	0.37
-0.5233577	4.902813	0.38022983	0.33
-0.5406989	4.917825	0.38125372	0.23
-0.55705833	4.917838	0.38126206	0.3
-0.5773448	4.972853	0.38332748	0.4
-0.5825538	4.9398575	0.3822971	0.27
-0.59888977	4.9468703	0.3823124	0.2
-0.62612855	5.062892	0.38644242	0.5
-0.6464029	5.1139083	0.38850376	0.15
-0.65089524	4.9869113	0.38437882	0.3
-0.6761345	5.080932	0.3874857	0.37
-0.67344785	4.96693	0.38337013	0.24
-0.69670933	5.0389495	0.385454	0.39
-0.7031704	4.9439545	0.38236207	0.34
-0.7155519	4.9119644	0.38133618	0.32
-0.7348736	4.93998	0.38237396	0.28
-0.7512214	4.941994	0.38238412	0.18
-0.77550244	5.008014	0.3854624	0.32
-0.77672976	4.954015	0.38340887	0.36
-0.7851409	4.894021	0.3813529	0.26
-0.80150664	4.892035	0.38135904	0.28
-0.8208171	4.9200516	0.38239673	0.37
-0.83221036	4.884061	0.38136625	0.23
-0.84854263	4.890075	0.38138032	0.44
-0.864891	4.8920894	0.3813904	0.21
-1.0417448	6.066258	0.4226551	0.34
-1.0978141	6.3113117	0.4319284	0.2
-0.90575033	4.899124	0.3824175	0.12
-1.4213415	8.15263	0.49693397	0.54
-1.4456872	8.142655	0.49693576	0.25
-1.0193641	5.3022313	0.39687744	0.19
-1.0235481	5.2792354	0.39585635	0.27
-1.0111148	5.095221	0.3896656	0.2
-0.98970765	4.8701982	0.3814293	0.32
-1.014018	4.9152207	0.38348627	0.36
-1.0234101	4.8762293	0.38145164	0.22
-1.4093387	6.958624	0.4557289	0.21
-1.4108226	6.840626	0.45161098	0.4
-1.4120606	6.7856274	0.4495563	0.33
-1.3747865	6.464588	0.4382158	0.48
-1.3851929	6.4085975	0.43716446	0.28
-1.423445	6.494638	0.44026908	0.25
-1.4527293	6.537669	0.4413262	0.3
-1.4581742	6.4556737	0.4392463	0.35
-1.4139155	6.128627	0.42689633	0.21
-1.2600445	5.3214602	0.3990118	0.27
-1.3986967	5.907608	0.41966677	0.16
-1.2758352	5.230474	0.3959276	0.22
-1.3240197	5.3735247	0.40109417	0.39
-1.5979638	6.5538225	0.44341037	0.15
-1.3656844	5.399567	0.40213975	0.3
-1.4029404	5.483607	0.4052417	0.38
-1.4986485	5.869711	0.41967502	0.25
-1.7979949	6.9890423	0.45994127	0.54
-1.8203369	6.986067	0.45994845	0.2
-1.3969561	5.108592	0.39286083	0.25
-1.4292437	5.168627	0.39493614	0.47
-1.572743	5.724788	0.41456276	0.16
-1.5632306	5.607776	0.41044033	0.35
-1.6681662	5.950894	0.4228343	0.29
-1.6417304	5.7678623	0.41663745	0.41
-1.713843	5.969944	0.42387408	0.28
-1.9929515	6.9672637	0.4600073	0.29
-1.6559744	5.5988746	0.411473	0.36
-1.6432682	5.5118594	0.40837935	0.21
-1.7093959	5.688935	0.4145879	0.24
-1.693896	5.5609155	0.41045147	0.43
-1.7052904	5.5309277	0.40942612	0.33
-1.7266237	5.5399513	0.40944466	0.21
-1.851505	5.916096	0.42388058	0.29
-2.1555998	6.9124537	0.46002343	0.49
-1.7993865	5.6270337	0.4135648	0.29
-1.807787	5.588042	0.41252887	0.27
-1.8350883	5.617073	0.4135702	0.37
-2.093436	6.42038	0.44249716	0.31
-1.7722015	5.2779965	0.40119886	0.21
-1.7666698	5.195987	0.39911318	0.32
-1.8119029	5.2850404	0.40222302	0.32
-1.8489583	5.3760843	0.40533137	0.21
-1.8912129	5.451134	0.40842572	0.33
-2.2542	6.5375714	0.44868484	0.21
-1.7964371	5.0330157	0.39396015	0.27
-1.8008188	4.9940205	0.3919223	0.21
-1.8251694	5.0110483	0.39294988	0.11
-2.3635056	6.591704	0.45178574	0.58
-2.3358338	6.47267	0.44765282	0.2
-1.8570855	4.9740834	0.3919255	0.33
-1.8774071	4.9841065	0.39294416	0.27
-1.8897853	4.9671206	0.39193195	0.36
-1.9151143	4.98815	0.39296383	0.23
-1.9224925	4.959157	0.39293724	0.25
-2.368078	6.2047105	0.43839234	0.3
-2.3854442	6.1907315	0.43838507	0.46
-1.9584022	4.934199	0.39192635	0.23
-1.9737701	4.926216	0.39192438	0.29
-2.004078	4.960252	0.39397144	0.31
-2.0114567	4.93226	0.39294568	0.23
-2.0427513	4.9692993	0.39399615	0.34
-2.488425	6.136861	0.43737105	0.36
-2.115129	5.088388	0.39914706	0.22
-2.0906215	4.975356	0.39502132	0.33
-2.1358743	5.0464115	0.3981121	0.16
-2.5817974	6.146979	0.43941802	0.32
-2.6051414	6.149009	0.43942916	0.42
-2.6035674	6.0880075	0.4373657	0.3
-2.6406558	6.153054	0.440447	0.48
-2.2673082	5.163575	0.4032837	0.21
-2.3933132	5.4277363	0.41360432	0.33
-2.5342708	5.723918	0.42496365	0.15
-2.2466006	4.973545	0.3970797	0.29
-2.2729309	4.991578	0.39810827	0.32
-2.2713482	4.9425755	0.396057	0.25
-2.2705452	4.9195747	0.39503294	0.26
-2.298865	4.9426103	0.39606732	0.36
-2.37005	5.065702	0.40122128	0.22
-2.363472	5.006693	0.3991577	0.41
-2.4695745	5.2048306	0.40740222	0.32
-2.4919136	5.21086	0.4074166	0.3
-2.5250137	5.2639036	0.4094838	0.27
-2.4935267	5.146861	0.40535071	0.23
-2.4859495	5.0868506	0.4032856	0.45
-2.5062943	5.0888767	0.404295	0.31
-2.5296438	5.0959077	0.40431064	0.39
-2.5290413	5.0529056	0.40326563	0.32
-2.5214639	4.994895	0.4012024	0.29
-2.532636	4.99791	0.4012095	0.4
-2.5470014	4.9869285	0.40120307	0.34
-2.5663688	4.9849544	0.40120777	0.33
-2.573728	4.9619627	0.40118626	0.39
-2.5821183	4.9379745	0.40016404	0.39
-2.5974848	4.928994	0.4001599	0.4
-2.6238158	4.943029	0.4011836	0.43
-2.614046	4.903015	0.4001383	0.25
-2.6513476	4.939066	0.4011888	0.34
-2.6587243	4.915075	0.40116605	0.34
-2.6730936	4.904095	0.4001593	0.38
-2.696426	4.912126	0.40117553	0.36
-2.7197666	4.919157	0.40219063	0.38
-2.7251537	4.891165	0.4011629	0.27
-2.7303402	4.882171	0.40115508	0.36
-2.756679	4.894208	0.4011764	0.32
-2.7740374	4.8892303	0.40217674	0.49
-2.7903883	4.8832526	0.40217566	0.32
-2.830687	4.9213095	0.40322888	0.41
-2.9208715	5.050433	0.4093944	0.22
-2.9462032	5.059469	0.40941197	0.48
-2.9364378	5.0214553	0.40836853	0.29
-2.896938	4.911401	0.4042392	0.3
-2.919278	4.915431	0.4052504	0.37
-2.952597	4.9384785	0.40628526	0.16
-2.9270551	4.8564425	0.40318996	0.55
-3.0820718	5.0956597	0.41349244	0.22
-3.1451223	5.1877494	0.41660988	0.21
-3.303145	5.4259715	0.4269121	0.14
-3.8661501	6.3677664	0.4650883	0.4
-3.8865094	6.356797	0.46508253	0.39
-3.9128654	6.354838	0.46508813	0.47
-4.0020576	6.460966	0.47022814	0.36
-4.0334063	6.466013	0.47124258	0.39
-4.0635257	6.4950576	0.47228247	0.29
-4.0998607	6.508112	0.47330692	0.27
-4.0713425	6.4140744	0.47019735	0.48
-4.114657	6.43914	0.4712366	0.27
-4.090119	6.3541074	0.46813774	0.55
-4.120452	6.3591533	0.4691516	0.36
-3.3736086	5.106083	0.4185879	0.2
-3.3748152	5.089086	0.41756982	0.43
-3.3871746	5.0741043	0.41755694	0.35
-3.4035406	5.064129	0.41755053	0.34
-3.4428685	5.089186	0.41958836	0.38
-3.4821682	5.116245	0.4206283	0.3
-3.4815743	5.079245	0.4195878	0.36
-4.1195498	6.0291724	0.45979214	0.26
-3.540046	5.116332	0.4216436	0.34
-3.577371	5.1373878	0.42267632	0.27
-3.4939535	4.9752674	0.41647735	0.3
-3.5113015	4.968294	0.41647413	0.23
-3.6434333	5.130489	0.42368558	0.39
-4.71548	6.691064	0.4896694	0.18
-3.816649	5.3357453	0.43295455	0.18
-3.8030763	5.2797275	0.4308895	0.29
-3.8284364	5.279766	0.43189573	0.34
-3.8597674	5.289814	0.43291444	0.41
-3.89709	5.307872	0.43394333	0.31
-3.9114585	5.2928944	0.4339302	0.38
-4.1353893	5.576229	0.44629717	0.25
-4.8171573	6.5242424	0.4875091	0.41
-3.8456059	5.1108017	0.42771265	0.29
-4.0865064	5.4141626	0.44110566	0.27
-3.8034825	4.9847436	0.42256266	0.2
-3.7988954	4.944738	0.42151698	0.39
-3.898095	5.047888	0.42665443	0.39
-3.9234428	5.0489287	0.42666122	0.33
-3.903687	5.0048995	0.4256076	0.38
-3.9489827	5.0339704	0.42665005	0.42
-3.9613612	5.0169907	0.4266337	0.26
-4.0495896	5.1011257	0.43074715	0.46
-4.1458077	5.194273	0.43587238	0.25
-4.0164604	4.9900794	0.42761508	0.39
-4.1885223	5.182344	0.4358678	0.25
-4.105889	5.0572195	0.4307094	0.31
-4.0873103	5.0011935	0.42864218	0.29
-4.124641	5.016253	0.42966682	0.51
-4.1769524	5.049335	0.4317148	0.17
-4.213272	5.0633917	0.4337379	0.3
-4.3394322	5.1895876	0.43990615	0.52
-4.3598037	5.180622	0.43989983	0.25
-5.1724434	6.1798706	0.48419553	0.27
-4.306488	5.065544	0.43575826	0.24
-4.286938	5.0075173	0.4336882	0.38
-4.3562136	5.059628	0.43576074	0.39
-4.291719	4.9495306	0.4316226	0.38
-4.336045	4.970601	0.4336548	0.41
-4.3422256	4.962612	0.43364668	0.35
-4.3795652	4.9746733	0.4346672	0.25
-4.424881	4.996747	0.4357006	0.56
-5.1539445	5.8278823	0.47478715	0.24
-4.5005426	5.0218697	0.43874264	0.41
-4.5228887	5.016908	0.4387406	0.4
-4.53927	5.0029373	0.43872708	0.26
-4.5554366	5.0059648	0.43873325	0.41
-4.5728173	4.9929957	0.43872097	0.39
-4.5781984	4.968006	0.4386927	0.34
-4.6035542	4.9650497	0.43869323	0.29
-4.6019506	4.9320507	0.43765435	0.34
-4.6712317	4.978163	0.44071898	0.22
-4.681612	4.9581823	0.4406971	0.52
-4.8085933	5.0833845	0.44686323	0.34
-4.7271457	4.9602604	0.4417063	0.29
-4.716562	4.9172463	0.440654	0.4
-4.77785	4.9533477	0.44270542	0.37
-4.864102	5.015489	0.44579107	0.36
-5.0791426	5.2148347	0.45605707	0.24
-4.9008517	4.9905543	0.44676653	0.42
-5.2145133	5.3100567	0.4621885	0.18
-5.23688	5.3000975	0.46217957	0.59
-5.244273	5.274115	0.4611495	0.29
-5.116894	5.106916	0.45393345	0.11
-5.058391	5.0138254	0.4508147	0.58
-8.090721	8.115704	0.6009077	0.16
-4.996087	4.9027314	0.44667375	0.27
-9.525938	9.509031	0.6707545	0.18
-5.6079006	5.4627266	0.47542024	0.58
-6.9980216	6.833977	0.543235	0.23
-5.5777583	5.3636904	0.47129712	0.32
-5.365498	5.1183515	0.45997652	0.38
-6.981298	6.688977	0.5390572	0.15
-5.430988	5.1354656	0.46200433	0.54
-5.5132637	5.183603	0.46607152	0.31
-5.591551	5.2267375	0.46813214	0.32
-5.3577223	4.935366	0.45575276	0.58
-5.625698	5.1618085	0.468056	0.19
-5.740935	5.238004	0.47216037	0.64
-5.5504155	5.041694	0.4629014	0.33
-5.441997	4.906522	0.45672518	0.35
-5.4124336	4.848478	0.454651	0.39
-5.440788	4.844529	0.45564854	0.26
-5.4451866	4.8175426	0.4546155	0.54
-5.691225	5.012953	0.46587795	0.44
-5.852578	5.113229	0.47201532	0.55
-5.8659706	5.0922565	0.4719902	0.38
-5.8244276	5.0231943	0.4689009	0.23
-5.675047	4.8579516	0.46168342	0.42
-5.7772975	4.918127	0.46576592	0.39
-5.892549	4.9873257	0.46986055	0.42
-5.7603455	4.8241143	0.46264654	0.42
-5.806674	4.834196	0.46466213	0.49
-5.8659825	4.855301	0.46669233	0.34
-5.949284	4.894447	0.46974668	0.16
-5.914727	4.8343964	0.46666852	0.42
-5.948074	4.832458	0.4676678	0.39
-8.147157	6.6741614	0.5671264	0.37
-8.087666	6.581072	0.5640045	0.46
-11.090789	9.044152	0.6982948	0.3
-11.738309	9.522266	0.72593606	0.19
-8.683089	6.9451137	0.5874971	0.44
-8.56966	6.808934	0.58131725	0.18
-7.6593432	6.025402	0.5392723	0.46
-7.680529	6.0224423	0.5402692	0.43
-7.7927833	6.074643	0.54434055	0.66
-6.810944	5.21599	0.49919572	0.59
-6.936183	5.281213	0.5032841	0.34
-7.633656	5.7944126	0.5339713	0.36
-6.789985	5.115975	0.49606475	0.46
-6.7484546	5.049911	0.49397737	0.33
-6.7818155	5.0429773	0.49396896	0.34
-6.825169	5.0430603	0.49496987	0.38
-6.856535	5.0341215	0.49595857	0.34
-6.83198	4.9820876	0.4938896	0.45
-7.2278705	5.247779	0.51024544	0.4
-7.2180815	5.223765	0.51021355	0.32
-7.1146207	5.112595	0.5050652	0.5
-7.143993	5.100655	0.5050495	0.45
-7.4630013	5.3012166	0.51831794	0.44
-7.3145976	5.157969	0.51112646	0.22
-7.0573254	4.9375305	0.49983165	0.32
-7.1426344	4.9656887	0.5018692	0.57
-7.129846	4.940669	0.50183564	0.41
-8.634388	5.9813027	0.5642267	0.27
-7.2914605	4.9899693	0.50690097	0.58
-7.294878	4.9579854	0.50585777	0.25
-9.226919	6.276375	0.5876192	0.16
-8.364398	5.6348777	0.549761	0.54
-9.400549	6.312708	0.5926657	0.39
-8.109322	5.4034457	0.5384505	0.19
-8.375415	5.548925	0.5486437	0.44
-8.419784	5.541015	0.5496319	0.23
-8.409205	5.4970074	0.5485719	0.56
-8.111974	5.2604947	0.5352547	0.34
-8.101401	5.217487	0.53419584	0.27
-8.005719	5.1363225	0.5300868	0.42
-8.110015	5.169519	0.53312945	0.33
-8.553915	5.424318	0.5504674	0.48
-8.493395	5.348222	0.547364	0.36
-8.6516285	5.413514	0.55344886	0.3
-8.580126	5.3304	0.5493359	0.42
-8.70041	5.3696265	0.55338573	0.54
-8.837462	5.4378757	0.5594753	0.32
-8.874834	5.423956	0.55945414	0.31
-8.844287	5.3669124	0.5583755	0.41
-8.873679	5.3469787	0.55834603	0.43
-8.647339	5.1705856	0.5481087	0.24
-8.5448675	5.0714126	0.54397386	0.61
-8.72109	5.1427417	0.5500654	0.37
-8.882123	5.2220373	0.556169	0.43
-8.905515	5.199093	0.55613506	0.38
-8.928906	5.176146	0.557101	0.46
-8.945303	5.149188	0.55706155	0.36
-8.868804	5.0670633	0.5529489	0.39
-8.9781065	5.094273	0.5569809	0.58
-8.896611	5.0101385	0.55286545	0.0
-26.896177	15.281861	1.2664242	0.13
-26.862747	15.151854	1.2632378	0.35
-26.904242	15.063983	1.2631068	0.56
-26.790892	14.890829	1.2568632	0.0
-31.419611	17.359337	1.4370971	0.0
-31.64166	17.418774	1.4451658	0.0
-31.843016	17.401209	1.4501232	0.0
-32.084335	17.403715	1.4571061	0.0
-11.149978	5.823419	0.63287383	0.5
-26.797884	14.082242	1.2426726	0.15
-26.803144	14.03128	1.2415965	0.39
-26.807667	13.928341	1.2404428	0.41
-26.81819	13.8274145	1.2382914	0.4
-26.813725	13.719458	1.2371304	0.39
-26.820253	13.616525	1.2349757	0.41
-26.834772	13.518605	1.2338271	0.41
-26.813053	13.455591	1.2317346	0.39
-26.810587	13.349639	1.2305754	0.4
-26.814117	13.2467	1.2284197	0.4
-26.83263	13.151788	1.2272742	0.44
-27.042965	13.151232	1.2342502	0.37
-27.256294	13.151685	1.2402271	0.37
-27.460644	13.145121	1.2461939	0.34
-27.635744	13.177474	1.2522233	0.48
-27.679247	13.091611	1.2520871	0.31
-27.686773	12.98968	1.2509301	0.36
-27.685305	12.884732	1.2487692	0.3
-27.700829	12.786817	1.2476165	0.32
-27.708359	12.684886	1.2464585	0.37
-27.695904	12.574918	1.2442902	0.32
-27.681185	12.515917	1.2432007	0.32
-27.693707	12.417995	1.2420472	0.33
-27.69824	12.316059	1.2408882	0.38
-27.700771	12.214119	1.2387292	0.31
-27.701305	12.111174	1.2375684	0.32
-27.702837	12.009233	1.2354087	0.32
-27.714363	11.911308	1.2352536	0.32
-27.696642	11.853303	1.2331649	0.32
-27.699173	11.752362	1.2320057	0.32
-27.714697	11.656446	1.2308522	0.32
-26.916883	11.218982	1.1992722	0.2
-26.850464	11.092908	1.1960819	0.43
-26.867981	11.001994	1.194935	0.36
-26.857512	10.901027	1.192776	0.44
-26.854778	10.851047	1.1926967	0.35
-26.85731	10.754105	1.1915414	0.43
-26.865828	10.661174	1.1903917	0.35
-26.866358	10.564229	1.188236	0.45
-26.861887	10.466272	1.1870793	0.36
-26.867414	10.371337	1.1859255	0.42
-26.87593	10.279406	1.1847758	0.28
-26.86221	10.225406	1.1836905	0.57
-26.866735	10.131467	1.1825377	0.44
-22.763292	8.488586	1.0315144	0.23
-22.7548	8.404614	1.0293792	0.34
-22.753305	8.323656	1.0282475	0.5
-22.608913	8.190418	1.0220529	0.34
-22.521221	8.119268	1.0189507	0.26
-22.243921	7.9397726	1.0077018	0.35
-22.295385	7.879915	1.0085949	0.37
-22.28289	7.797934	1.006462	0.39
-22.281391	7.7199736	1.0053335	0.42
-22.31287	7.653076	1.0062177	0.34
-22.410051	7.648287	1.0091933	0.36
-22.461521	7.5874305	1.0100837	0.39
-22.492998	7.5205345	1.009967	0.33
-22.528477	7.4546475	1.009851	0.37
-22.532974	7.378698	1.0097234	0.41
-22.52248	7.297722	1.0075896	0.36
-22.577944	7.2388735	1.008481	0.3
-22.562206	7.194862	1.0084099	0.4
-22.575699	7.1219325	1.0072846	0.33
-22.69912	7.0842175	1.0111989	0.41
-22.708612	7.01028	1.0100721	0.35
-22.716116	6.9343376	1.009942	0.34
-22.863527	6.902673	1.0138613	0.37
-22.907001	6.838802	1.0147445	0.38
-22.870275	6.7887516	1.012666	0.32
-22.992708	6.748037	1.0165735	0.34
-23.060171	6.6902156	1.017462	0.47
-23.000713	6.59514	1.01531	0.32
-26.981928	7.659112	1.1553856	0.25
-23.404493	6.555033	1.0271642	0.21
-26.889774	7.497008	1.1501235	0.26
-26.904295	7.4110885	1.1499721	0.37
-26.907824	7.3221483	1.1488172	0.39
-26.902353	7.2311897	1.1476601	0.47
-26.921875	7.146281	1.1475085	0.38
-26.9214	7.0573325	1.1463534	0.47
-26.921928	6.968384	1.1461977	0.38
-26.916203	6.9213996	1.1451164	0.38
-26.912731	6.831445	1.1439593	0.47
-26.915258	6.7435007	1.1438041	0.38
-26.934776	6.659594	1.1426523	0.46
-27.239159	6.645261	1.1525654	0.39
-27.590517	6.641022	1.1644864	0.37
-27.94788	6.6357985	1.1764041	0.36
-28.319967	6.6785793	1.1884041	0.36
-28.713316	6.678431	1.2013229	0.35
-29.107676	6.6752877	1.2142357	0.34
-29.525026	6.6751914	1.2281489	0.37
-29.914396	6.6660423	1.2400514	0.35
-30.34375	6.663973	1.2549578	0.35
-30.519947	6.6533628	1.2599016	0.29
-30.435543	6.5352497	1.2567066	0.48
-31.682554	6.701855	1.2987437	0.3
-32.143917	6.6958604	1.3136348	0.29
-33.48091	6.8686566	1.3596631	0.26
-33.54946	6.7738647	1.3604761	0.49
-33.656994	6.6861525	1.3632932	0.29
-34.042118	6.7089744	1.3762518	0.35
-34.70743	6.728409	1.3981435	0.0
-36.37795	6.8199835	1.4539484	0.18
-36.501495	6.7253103	1.457747	0.4
-37.141853	6.7247043	1.4786055	0.32
-37.791214	6.7211185	1.5004561	0.3
-38.471264	6.7815604	1.523418	0.29
-39.183613	6.782112	1.5462614	0.28
-39.870987	6.773613	1.5690931	0.22
-40.777294	6.7975698	1.599936	0.0
-53.11072	8.694232	2.0227227	0.0
-52.840515	8.4807825	2.011384	0.0
-52.715263	8.291632	2.0060575	0.0
-52.718613	8.208692	2.0059009	0.0
-54.872635	8.369285	2.078717	0.0
-55.080284	8.225831	2.0843995	0.0
-55.63684	8.131107	2.1020942	0.0
-54.654854	7.81317	2.0677156	0.0
-54.461628	7.6118803	2.0593777	0.0
-54.291393	7.415635	2.0530436	0.0
-58.001705	7.8324604	2.1789875	0.07
-57.86748	7.6303005	2.1726327	0.0
-58.132153	7.480976	2.1802862	0.0
-58.289856	7.316427	2.1849349	0.0
-58.48355	7.154955	2.1905801	0.0
-58.417313	6.961937	2.1872241	0.1
-26.543467	3.109868	1.1011951	0.27
-26.359043	3.0055282	1.0950369	0.27
-26.215614	2.9062777	1.0888786	0.29
-26.207148	2.8233082	1.0887201	0.3
-26.24567	2.7454393	1.0895602	0.4
-26.277197	2.6665554	1.0903995	0.28
-26.34872	2.5907576	1.0922353	0.4
-26.34299	2.5487719	1.0911548	0.31
-26.4615	2.4780724	1.094989	0.36
-26.709991	2.4176514	1.1028123	0.0
-26.534555	2.319328	1.0966609	0.0
-63.202724	5.339456	2.337942	0.0
-64.73925	5.2668614	2.3894353	0.0
-64.13615	5.015709	2.3680818	0.0
-63.27668	4.8489423	2.3379557	0.0
-63.489433	4.6655273	2.3445415	0.0
-49.499237	3.481731	1.8705163	0.0
-63.749973	4.285348	2.3517241	0.0
-62.937878	4.0327396	2.3234136	0.0
-49.563316	3.0201714	1.870581	0.12
-49.509674	2.9391067	1.8684316	0.0
-59.017292	3.3196394	2.1889231	0.0
-59.04505	3.1358202	2.1895473	0.0
-57.655956	2.8819516	2.1413689	0.0
-57.756702	2.7062874	2.1439908	0.07
-23.462877	0.95544803	0.9876764	0.31
-23.512133	0.92157507	0.989596	0.36
-23.162678	0.83586293	0.9775063	0.21
-23.193195	0.7649717	0.97835505	0.41
-23.569693	0.70483154	0.9901423	0.0
-57.075665	1.515579	2.1177363	0.0
-57.30041	1.3421853	2.1243274	0.1
-23.474266	0.48375398	0.98671377	0.2
-23.513527	0.44786182	0.9876308	0.19
-23.665041	0.37823477	0.9924514	0.43
-26.646534	0.3407773	1.092656	0.37
-26.534077	0.25758222	1.0885116	0.13
-26.664625	0.1759162	1.0933115	0.37
-26.657167	0.09395114	1.0921438	0.46
-26.657446	0.05197725	1.0920568	0.38
-25.93459	-0.13190988	1.104215	0.48
-25.938765	-0.21486732	1.1043755	0.36
-25.93594	-0.2968096	1.104532	0.46
-25.935116	-0.3797558	1.1046906	0.38
-25.936293	-0.4627065	1.1048493	0.46
-25.939466	-0.54466033	1.1060063	0.37
-25.936558	-0.5866295	1.1050855	0.46
-26.685688	-0.68920165	1.1314579	0.56
-26.71586	-0.7752136	1.1326282	0.23
-26.724943	-0.81720763	1.1327099	0.37
-26.717115	-0.90213674	1.1328685	0.43
-26.728289	-0.98810595	1.1340333	0.35
-26.721462	-1.0730393	1.1331915	0.41
-26.715635	-1.1579728	1.1333497	0.4
-26.726807	-1.2429427	1.1345116	0.39
-26.726982	-1.3288891	1.1346724	0.39
-26.729069	-1.3708676	1.1347512	0.39
-26.728245	-1.4568118	1.1349113	0.38
-26.72642	-1.5417546	1.1350688	0.38
-26.719595	-1.626686	1.1352248	0.39
-26.738768	-1.7126733	1.1363887	0.38
-26.731943	-1.7976049	1.136544	0.33
-26.612139	-1.8752946	1.1326586	0.55
-26.745382	-2.0124986	1.1379429	0.32
-26.73556	-2.0974236	1.1380963	0.36
-26.736738	-2.1833725	1.138254	0.37
-26.737913	-2.2683222	1.1384095	0.37
-26.74509	-2.355282	1.1395696	0.37
-26.74718	-2.3982599	1.1396483	0.37
-26.746359	-2.4842045	1.1398042	0.37
-26.746534	-2.56915	1.1409583	0.37
-26.746714	-2.655097	1.1411139	0.38
-26.754892	-2.7420611	1.1412728	0.38
-26.748072	-2.826993	1.1414241	0.45
-26.745253	-2.9129314	1.1425779	0.21
-26.723347	-2.9538589	1.1416459	0.36
-26.725527	-3.0398104	1.1418004	0.45
-26.738705	-3.1277833	1.1429609	0.36
-26.726887	-3.2127042	1.1431094	0.44
-26.737064	-3.2996712	1.1442667	0.37
-26.726248	-3.3845944	1.1444148	0.45
-26.726429	-3.4705417	1.1445671	0.36
-26.740517	-3.516543	1.145652	0.43
-26.745697	-3.6035008	1.1458069	0.35
-26.736881	-3.6884286	1.1459544	0.45
-26.71307	-3.7723234	1.1460959	0.45
-26.393353	-3.812603	1.135087	0.36
-26.313562	-3.8863826	1.1331962	0.18
-25.757832	-3.8461983	1.1139872	0.16
-25.798008	-3.9362292	1.1161544	0.42
-25.783203	-4.018146	1.1162933	0.2
-25.783392	-4.102095	1.1164392	0.24
-25.772585	-4.184021	1.1165785	0.2
-25.778772	-4.2699804	1.1177286	0.22
-25.769966	-4.3519106	1.1178677	0.18
-25.78815	-4.439896	1.1190239	0.21
-25.789244	-4.481871	1.1200962	0.19
-25.787436	-4.565816	1.1202399	0.3
-25.78063	-4.64975	1.1203818	0.17
-25.78382	-4.7347035	1.1215278	0.14
-25.769014	-4.816621	1.1216636	0.17
-25.805193	-4.9086423	1.1238295	0.28
-25.815285	-4.9526386	1.1239067	0.19
-25.792484	-5.033539	1.124038	0.18
-25.806671	-5.1215153	1.1251905	0.3
-25.801863	-5.205454	1.1253309	0.2
-25.788061	-5.2883716	1.1264669	0.18
-25.803247	-5.376351	1.1276187	0.3
-25.815434	-5.464323	1.1287694	0.2
-25.803537	-5.5052743	1.1278347	0.17
-25.805727	-5.5912256	1.128979	0.13
-25.797922	-5.675158	1.1291168	0.18
-25.804111	-5.7621183	1.130263	0.12
-25.801308	-5.8480587	1.1314049	0.17
-25.818491	-5.938041	1.1325585	0.12
-25.803595	-5.977985	1.1326206	0.17
-25.813784	-6.0669527	1.13377	0.28
-25.816975	-6.1539063	1.134914	0.13
-26.734709	-6.460711	1.1676655	0.16
-26.785868	-6.5627584	1.1708467	0.41
-26.791054	-6.654714	1.1719985	0.4
-26.780247	-6.741638	1.1721374	0.41
-26.800331	-6.792651	1.1732259	0.34
-26.79352	-6.880584	1.173367	0.43
-26.781715	-6.9685044	1.1745064	0.41
-26.790897	-7.061468	1.1756594	0.41
-26.805077	-7.1564417	1.1768167	0.33
-26.785278	-7.2423472	1.1769497	0.54
-26.801455	-7.337324	1.1791068	0.26
-26.82454	-7.3903427	1.1801984	0.36
-26.824724	-7.4812884	1.1813442	0.36
-26.82991	-7.575243	1.182496	0.36
-26.8281	-7.6661863	1.1826404	0.36
-26.825289	-7.7571254	1.1837845	0.36
-26.820482	-7.84806	1.1849275	0.37
-26.81867	-7.940001	1.1860726	0.37
-26.829758	-7.9889975	1.1861533	0.36
-26.832945	-8.082948	1.1873026	0.36
-26.842129	-8.178909	1.1894565	0.51
-26.796345	-8.257765	1.1885672	0.16
-26.827515	-8.360771	1.1907377	0.33
-26.826704	-8.453714	1.191883	0.35
-26.828796	-8.500692	1.191957	0.36
-26.841976	-8.598661	1.1941136	0.36
-26.849161	-8.695621	1.1952666	0.37
-26.829365	-8.782527	1.1953957	0.34
-26.83255	-8.878478	1.1965452	0.35
-26.840734	-8.975438	1.1986976	0.36
-26.829931	-9.066362	1.1988347	0.36
-26.85001	-9.120375	1.1999238	0.36
-26.850199	-9.21532	1.2010697	0.37
-26.836397	-9.305237	1.2022034	0.41
-26.841585	-9.403192	1.2033548	0.32
-26.817791	-9.49009	1.2034804	0.32
-26.804989	-9.58101	1.204615	0.39
-26.805178	-9.676955	1.2057607	0.38
-26.82426	-9.731965	1.20685	0.38
-26.824448	-9.827909	1.2079954	0.41
-26.812645	-9.919831	1.2091308	0.41
-26.81883	-10.018788	1.210282	0.4
-26.80403	-10.110703	1.2114155	0.39
-26.821205	-10.21368	1.2135756	0.35
-26.823395	-10.31163	1.2147229	0.58
-26.771528	-10.340502	1.2137498	0.19
-26.817682	-10.456534	1.2169374	0.45
-27.017715	-10.6318655	1.225262	0.0
-63.5132	-25.102966	2.5863812	0.0
-66.779564	-26.632103	2.710692	0.0
-62.950565	-25.340612	2.571552	0.0
-65.225716	-26.372904	2.657809	0.0
-60.6104	-24.735926	2.488905	0.0
-63.921627	-26.552986	2.6196501	0.0
-39.752705	-16.844656	1.716531	0.27
-39.477043	-16.876045	1.7084858	0.28
-39.215317	-16.837505	1.6993431	0.29
-38.93866	-16.864897	1.6912911	0.27
-38.675	-16.897314	1.6832502	0.27
-38.415337	-16.92874	1.6752087	0.29
-38.135693	-16.950127	1.6671456	0.28
-37.867046	-16.974539	1.65909	0.29
-37.613384	-17.003977	1.6520464	0.28
-37.375656	-16.968489	1.6439147	0.29
-37.127995	-16.997942	1.6368725	0.28
-36.87834	-17.025394	1.6288263	0.28
-36.621696	-17.04783	1.62177	0.14
-21.340706	-10.063051	1.0385581	0.44
-8.119028	-3.9451966	0.5322907	0.44
-8.101352	-3.96915	0.5323186	0.33
-8.105654	-4.0031457	0.53236824	0.39
-8.087977	-4.027099	0.53239596	0.44
-8.064307	-4.048041	0.5324172	0.54
-8.1115675	-4.1031165	0.5345114	0.2
-8.082905	-4.1220503	0.53352785	0.55
-8.128011	-4.1601276	0.53559726	0.32
-8.0434	-4.150955	0.53355426	0.6
-7.9078393	-4.115691	0.52845657	0.18
-33.116627	-16.981398	1.512439	0.18
-32.816063	-16.95877	1.5032985	0.19
-32.375652	-16.862888	1.4880053	0.26
-32.267906	-16.936619	1.4860677	0.35
-32.30195	-17.019648	1.4881946	0.34
-32.32108	-17.159615	1.4913942	0.31
-32.32922	-17.294561	1.4935824	0.46
-32.197506	-17.35625	1.490618	0.35
-32.00086	-17.38082	1.4855783	0.34
-31.79522	-17.400375	1.4795278	0.34
-31.59358	-17.41994	1.4734786	0.3
-31.420837	-17.390589	1.4683735	0.35
-31.226196	-17.412169	1.4623291	0.29
-31.034555	-17.43475	1.457287	0.35
-30.831924	-17.449316	1.4512292	0.31
-30.636293	-17.467892	1.4461793	0.32
-30.461637	-17.49651	1.4411505	0.38
-30.270004	-17.514097	1.4361001	0.3
-30.104265	-17.482765	1.4299939	0.32
-29.91763	-17.501362	1.4249462	0.33
-29.73699	-17.522972	1.4199045	0.34
-29.554354	-17.541578	1.4148576	0.34
-29.379713	-17.564201	1.409819	0.32
-29.198082	-17.581812	1.4047706	0.34
-29.045336	-17.552504	1.3996712	0.33
-28.870697	-17.572128	1.3956276	0.33
-28.689072	-17.58674	1.3905743	0.34
-28.518436	-17.607374	1.3855331	0.31
-28.353792	-17.630016	1.3814965	0.37
-28.185158	-17.649656	1.3764542	0.32
-28.004538	-17.660273	1.3713948	0.34
-27.870779	-17.638004	1.3673111	0.34
-27.695158	-17.650633	1.3622558	0.34
-27.537514	-17.672293	1.3582194	0.28
-27.281992	-17.631777	1.3500615	0.55
-27.058609	-17.731264	1.346098	0.36
-26.923859	-17.704998	1.3410078	0.33
-26.872097	-17.791851	1.3410983	0.37
-26.879265	-17.918804	1.3442649	0.45
-26.925385	-18.071829	1.348481	0.44
-10.70272	-7.3781033	0.6708983	0.46
-10.844835	-7.5253334	0.67814714	0.26
-11.292423	-7.8551116	0.6977595	0.23
-11.3256645	-7.931149	0.69987077	0.54
-10.1584015	-7.1790786	0.6514118	0.21
-11.342208	-8.050136	0.70302933	0.34
-10.090065	-7.2279224	0.6504443	0.23
-10.035422	-7.237808	0.64943314	0.3
-9.983773	-7.2487016	0.6474244	0.34
-9.975931	-7.2676773	0.64844495	0.52
-10.080089	-7.390841	0.6536458	0.23
-9.805732	-7.2423463	0.6423383	0.56
-9.836978	-7.312382	0.64544004	0.36
-9.793323	-7.3282886	0.6444406	0.47
-9.860526	-7.4263887	0.64759326	0.41
-9.983516	-7.5425925	0.65379333	0.41
-10.011765	-7.6126237	0.6558933	0.32
-9.871238	-7.557363	0.65076137	0.39
-9.803618	-7.5562286	0.6487294	0.46
-9.785932	-7.5921793	0.64976597	0.39
-9.758254	-7.620114	0.6497879	0.37
-9.683648	-7.6129694	0.6467451	0.41
-9.611887	-7.5818367	0.64467376	0.55
-9.393478	-7.4624443	0.6364264	0.25
-9.147102	-7.3180065	0.6261351	0.29
-9.088479	-7.3198905	0.6241103	0.45
-9.03884	-7.3277893	0.62309694	0.41
-9.049116	-7.3827906	0.625169	0.42
-8.931432	-7.3135824	0.62002945	0.45
-8.837856	-7.285407	0.61695117	0.33
-8.70833	-7.2271724	0.61181927	0.5
-8.676672	-7.2481027	0.61182976	0.37
-8.737884	-7.3451905	0.6159766	0.41
-8.701225	-7.361114	0.61497843	0.47
-8.741466	-7.442167	0.61809564	0.35
-8.672713	-7.409044	0.6150227	0.43
-8.590125	-7.386888	0.61295635	0.37
-8.745192	-7.564136	0.6202444	0.45
-8.643639	-7.526949	0.61715055	0.28
-8.5171175	-7.4667215	0.61201686	0.53
-8.507425	-7.50569	0.61305887	0.29
-8.438818	-7.493561	0.61101073	0.5
-8.426987	-7.5075336	0.61102164	0.31
-8.443258	-7.5695457	0.61310357	0.53
-8.559374	-7.7187257	0.6193384	0.31
-8.491774	-7.7085977	0.6172928	0.47
-8.475093	-7.7425556	0.61732477	0.27
-8.37853	-7.7043805	0.6142314	0.45
-8.194108	-7.587059	0.6070004	0.4
-8.197252	-7.6140585	0.60703385	0.37
-8.177583	-7.6450105	0.6080605	0.53
-8.176868	-7.6909957	0.60911417	0.32
-8.189152	-7.7520022	0.61019206	0.49
-8.190438	-7.800989	0.61225015	0.29
-8.070929	-7.739779	0.6071174	0.58
-8.032281	-7.7517023	0.6061116	0.32
-7.965531	-7.712585	0.6040316	0.57
-8.010758	-7.8046455	0.60716224	0.4
-8.186768	-8.020921	0.61650497	0.41
-8.157108	-8.042858	0.6165151	0.38
-8.048583	-7.9896665	0.6123969	0.39
-8.045877	-8.036648	0.61344993	0.35
-7.839366	-7.8613043	0.6041389	0.46
-7.9534736	-8.022476	0.61138505	0.32
-7.921812	-8.040412	0.61038905	0.45
-7.9270988	-8.096407	0.6124563	0.4
-7.90343	-8.123354	0.6124748	0.42
-7.888753	-8.160318	0.6125094	0.37
-7.8820543	-8.204293	0.6135563	0.48
-7.916141	-8.26434	0.6166433	0.31
-7.881495	-8.281272	0.6156441	0.54
-7.8837814	-8.33526	0.61770695	0.32
-7.8880672	-8.392255	0.6187743	0.49
-8.040093	-8.602485	0.62809604	0.31
-7.8547034	-8.462175	0.61983573	0.29
-7.828897	-8.462128	0.6188216	0.43
-7.7912564	-8.476052	0.61881685	0.38
-7.660778	-8.39083	0.61364883	0.32
-7.6091576	-8.387736	0.6116169	0.61
-7.500636	-8.32255	0.60748345	0.28
-7.4390454	-8.30944	0.6054346	0.54
-7.5651097	-8.498627	0.6137176	0.23
-7.4854	-8.438493	0.6106056	0.55
-7.5555644	-8.568591	0.61579096	0.22
-7.4500504	-8.506412	0.61166215	0.52
-7.5032406	-8.618484	0.61581755	0.26
-7.4196854	-8.579338	0.6127267	0.52
-7.3920274	-8.602283	0.6127367	0.34
-7.341412	-8.599192	0.61070466	0.52
-7.3425584	-8.628187	0.6117376	0.35
-7.461622	-8.81836	0.6200171	0.52
-7.5048327	-8.924416	0.6231597	0.27
-7.4731817	-8.944354	0.62316376	0.48
-7.480455	-9.009352	0.62523997	0.36
-7.369951	-8.936166	0.6210953	0.48
-7.2373476	-8.807954	0.61387694	0.23
-7.0919127	-8.690716	0.60766315	0.52
-7.3257613	-9.027067	0.62217015	0.36
-7.4228606	-9.201204	0.6294186	0.3
-7.370249	-9.196111	0.6273823	0.54
-7.204856	-9.052842	0.620128	0.38
-7.249057	-9.164898	0.624277	0.38
-7.1014857	-9.011664	0.61702204	0.27
-7.080819	-9.0446205	0.61704594	0.58
-7.1100516	-9.139654	0.6201673	0.23
-7.3069434	-9.444943	0.6326178	0.42
-7.2503443	-9.434844	0.63157314	0.4
-7.285556	-9.539886	0.6347087	0.41
-7.272868	-9.585855	0.6357512	0.41
-7.288975	-9.636872	0.63781637	0.45
-7.297236	-9.708872	0.6398996	0.33
-7.195731	-9.640705	0.6357644	0.46
-7.1840415	-9.688675	0.6368094	0.38
-7.148393	-9.703608	0.636804	0.39
-7.1057653	-9.710532	0.63578564	0.39
-7.1260037	-9.8005495	0.6388953	0.43
-7.108186	-9.809517	0.6388941	0.38
-7.037616	-9.778398	0.63681734	0.37
-6.926134	-9.691218	0.63165504	0.42
-6.890492	-9.706152	0.63164926	0.29
-6.9336767	-9.828205	0.6358071	0.5
-7.0018153	-9.988296	0.6420212	0.41
-6.8772197	-9.847104	0.6347925	0.38
-6.7976775	-9.801971	0.6326948	0.39
-6.7370877	-9.78087	0.63063455	0.45
-6.8271775	-9.974993	0.63789845	0.41
-6.6558294	-9.795727	0.62959975	0.28
-6.589263	-9.766618	0.6265269	0.59
-6.7302265	-10.034815	0.6379016	0.27
-6.872049	-10.274018	0.6472459	0.55
-6.8174477	-10.262926	0.6461996	0.34
-6.7468863	-10.22881	0.64311874	0.57
-6.70426	-10.2347355	0.643098	0.33
-6.8641706	-10.541961	0.6545258	0.5
-6.8514724	-10.593928	0.6565729	0.32
-6.8406353	-10.613907	0.6565871	0.58
-6.914739	-10.799005	0.6628306	0.26
-6.8192334	-10.726851	0.65969306	0.39
-6.8484325	-10.8438835	0.6628356	0.45
-6.8826256	-10.97192	0.66799283	0.32
-6.84299	-10.98585	0.666982	0.51
-7.6732755	-12.363043	0.7239709	0.45
-6.776554	-10.995736	0.66594934	0.25
-7.6247783	-12.414952	0.7239941	0.54
-7.5711656	-12.415861	0.7229602	0.62
-7.52154	-12.421774	0.72293407	0.63
-7.4659357	-12.41968	0.7218955	0.62
-7.4113255	-12.417588	0.7208576	0.63
-7.3666916	-12.431511	0.7198429	0.62
-7.3299155	-12.4164505	0.7188029	0.61
-7.279295	-12.419366	0.71777266	0.64
-7.2286754	-12.42228	0.7167423	0.65
-7.177065	-12.425192	0.7167112	0.65
-7.122457	-12.421101	0.71567076	0.62
-7.076828	-12.432024	0.7146519	0.64
-7.048031	-12.427977	0.7136284	0.62
-6.9934244	-12.422887	0.71258676	0.64
-6.9438076	-12.426802	0.71255773	0.62
-6.892196	-12.426717	0.7115231	0.65
-6.8385897	-12.422628	0.71048295	0.63
-6.7969522	-12.439558	0.7104725	0.64
-6.7423506	-12.433471	0.70842946	0.5
-6.704578	-12.41141	0.70738107	0.63
-6.658949	-12.419333	0.7073585	0.65
-6.6073422	-12.418249	0.7063225	0.59
-6.5457597	-12.397152	0.70425886	0.68
-6.5041256	-12.413082	0.70424706	0.36
-6.468475	-12.4400215	0.70425063	0.64
-6.431704	-12.418963	0.70320386	0.62
-6.374108	-12.401872	0.7021469	0.7
-1.843986	-3.9225974	0.36429453	0.14
-6.2616744	-12.283706	0.695948	0.37
-1.8283494	-3.921576	0.3642828	0.32
-1.7977417	-3.8905334	0.3632298	0.23
-1.7901051	-3.9065242	0.36324105	0.36
-1.780299	-3.9025106	0.36323017	0.31
-1.767651	-3.9064937	0.36322558	0.2
-5.9743624	-12.435227	0.695906	0.63
-5.930738	-12.445157	0.6958859	0.62
-5.877142	-12.434074	0.6948372	0.65
-5.8305264	-12.437	0.6938077	0.64
-5.804723	-12.43196	0.69378453	0.65
-5.7551184	-12.428883	0.69274676	0.65
-5.71249	-12.438816	0.6917271	0.66
-5.665878	-12.441741	0.6916974	0.67
-5.618268	-12.441668	0.69066393	0.66
-5.5666656	-12.430589	0.6896162	0.65
-5.543858	-12.432552	0.6896022	0.65
-5.5122027	-12.467501	0.68961555	0.64
-1.6535382	-4.11135	0.36735603	0.08
-5.604154	-12.772613	0.70099217	0.19
-1.6129854	-4.055297	0.36527017	0.28
-1.5963563	-4.051275	0.3652543	0.32
-1.5757507	-4.039249	0.3642274	0.29
-1.5659369	-4.033236	0.3642143	0.2
-1.5433193	-4.014207	0.36317885	0.53
-1.5526302	-4.0712204	0.36524358	0.12
-1.6220689	-4.3053136	0.37353146	0.21
-5.3018923	-12.901137	0.7009082	0.43
-1.6104138	-4.313299	0.37353125	0.26
-1.5738506	-4.2632523	0.37145415	0.3
-1.5670401	-4.266244	0.37145233	0.28
-1.5155134	-4.177178	0.36732483	0.36
-1.3872263	-3.898012	0.35694903	0.21
-1.3745884	-3.900997	0.35694298	0.27
-1.3599662	-3.8999789	0.35693142	0.2
-1.3423504	-3.890958	0.35590956	0.28
-1.3375344	-3.8969529	0.35591218	0.2
-1.3139343	-3.8719242	0.35486972	0.17
-1.3132557	-3.9049246	0.3559027	0.39
-4.6909623	-12.892228	0.6924583	0.36
-4.6553116	-12.918175	0.6924585	0.23
-4.6087046	-12.917106	0.69242346	0.42
-4.5849032	-12.9150715	0.69140404	0.42
-4.533316	-12.899998	0.6903511	0.48
-4.494679	-12.918941	0.690342	0.32
-4.4480705	-12.914873	0.69030374	0.52
-4.4004703	-12.909805	0.68926364	0.38
-4.353864	-12.905739	0.6882253	0.38
-4.3330517	-12.910709	0.6882151	0.41
-4.283459	-12.898639	0.6871664	0.47
-4.244819	-12.914583	0.68715405	0.32
-4.0428357	-12.454325	0.6695408	0.57
-3.9972346	-12.448259	0.66950107	0.7
-3.957606	-12.457204	0.6694808	0.7
-3.9159877	-12.461145	0.668454	0.68
-3.8911967	-12.452111	0.6684266	0.68
-3.848582	-12.452052	0.66739494	0.69
-3.80398	-12.4479885	0.6673578	0.68
-3.7613654	-12.446931	0.6663251	0.68
-3.7227383	-12.460876	0.6663104	0.68
-3.680125	-12.459817	0.6662777	0.68
-3.6355221	-12.452757	0.6652373	0.69
-3.6137228	-12.453727	0.66522205	0.68
-3.5711076	-12.44967	0.66418624	0.68
-3.5135663	-12.400593	0.66209394	0.64
-3.4898734	-12.463558	0.66413957	0.71
-3.4542289	-12.483508	0.66413295	0.46
-3.4305341	-12.548473	0.6661806	0.6
-3.3451204	-12.396365	0.6599637	0.65
-3.367119	-12.550387	0.666135	0.2
-3.3095782	-12.494314	0.6630355	0.0
-3.311759	-12.655309	0.6681989	0.07
-3.1043153	-12.350046	0.65673643	0.66
-3.0826995	-12.505012	0.6618757	0.58
-3.018381	-12.578925	0.66290146	0.16
-2.9797537	-12.590874	0.6628843	0.63
-2.8943703	-12.414769	0.65664315	0.69
-2.8646994	-12.461729	0.6576678	0.7
-2.8428981	-12.454701	0.6576443	0.71
-2.8042734	-12.464651	0.6576251	0.68
-2.7626646	-12.461598	0.6565905	0.71
-2.7220533	-12.465546	0.6565637	0.69
-2.6814396	-12.466495	0.6565339	0.7
-2.6388378	-12.458441	0.6554935	0.7
-2.6180322	-12.454414	0.65547365	0.69
-2.57941	-12.465364	0.65545535	0.67
-2.537803	-12.460313	0.6554187	0.67
-2.497192	-12.461262	0.6543888	0.68
-2.4565816	-12.462212	0.6543589	0.68
-2.414977	-12.4581585	0.6543232	0.7
-2.3773475	-12.471112	0.65430754	0.7
-2.3565445	-12.467087	0.6542877	0.69
-2.3169281	-12.471038	0.65326154	0.7
-2.2753246	-12.464986	0.65322375	0.71
-2.2357075	-12.466938	0.65319556	0.72
-2.1950984	-12.464889	0.65216255	0.71
-2.15449	-12.46384	0.65213054	0.7
-2.1366692	-12.475818	0.652129	0.7
-2.0950673	-12.467767	0.6520892	0.71
-2.054459	-12.464717	0.65205514	0.71
-2.0148456	-12.469669	0.6520299	0.71
-1.9742389	-12.466622	0.6509958	0.71
-1.9356155	-12.469575	0.65096927	0.7
-1.8960037	-12.476528	0.65094596	0.71
-1.8752035	-12.469503	0.650923	0.7
-1.8355906	-12.472457	0.6508957	0.71
-1.7959758	-12.468411	0.64986134	0.7
-1.7553726	-12.469362	0.64983124	0.7
-1.71576	-12.4693165	0.6498009	0.68
-1.6781305	-12.479273	0.6497821	0.7
-1.6395102	-12.487228	0.64976054	0.69
-1.61673	-12.470202	0.64872605	0.71
-1.5880232	-12.543166	0.65177715	0.6
-1.553367	-12.586126	0.65279365	0.66
-1.517717	-12.615084	0.65379536	0.72
-1.4840475	-12.660045	0.6548146	0.62
-1.4483947	-12.699003	0.65582633	0.28
-1.4067974	-12.685956	0.65578145	0.34
-1.385009	-12.672933	0.65475166	0.3
-1.347374	-12.689889	0.6557399	0.36
-1.309738	-12.710847	0.65573204	0.27
-1.2681432	-12.6948	0.6546841	0.31
-1.2295164	-12.711757	0.65567154	0.27
-1.19089	-12.723714	0.65565395	0.22
-1.1205915	-12.628638	0.6525049	0.49
-1.0819688	-12.633595	0.6524803	0.67
-1.0413685	-12.625553	0.6514412	0.66
-1.0096556	-12.712516	0.654504	0.69
-0.9700406	-12.716473	0.65447766	0.63
-0.9571409	-12.795457	0.6575469	0.34
-0.9194954	-12.825415	0.65854806	0.25
-0.87494797	-12.770369	0.6564589	0.29
-0.8412403	-12.85733	0.65852016	0.23
-0.7976818	-12.811285	0.6574408	0.29
-0.7560963	-12.788242	0.6563859	0.31
-0.7154959	-12.7792	0.65534586	0.3
-0.6956861	-12.784178	0.65633565	0.26
-0.61154646	-12.712092	0.6531992	0.41
-0.57193285	-12.715052	0.6531719	0.61
-0.5244821	-12.579006	0.64799947	0.7
-0.48097754	-12.477963	0.6448651	0.71
-0.44137546	-12.473924	0.6448309	0.71
-0.42157385	-12.472902	0.6448147	0.71
-0.3829554	-12.478864	0.64479125	0.71
-0.344336	-12.485825	0.6447688	0.71
-0.30474216	-12.4717865	0.64372456	0.7
-0.2661251	-12.475747	0.6436991	0.7
-0.22750871	-12.478708	0.64367265	0.7
-0.20771411	-12.469688	0.64364856	0.71
-0.1700759	-12.48665	0.644637	0.71
-0.13047437	-12.483612	0.64460385	0.7
-0.091865145	-12.478575	0.6435694	0.71
-0.053252358	-12.477536	0.643539	0.71
-0.013642774	-12.483499	0.64351493	0.69
0.024965987	-12.478461	0.6434806	0.71
0.043781813	-12.482443	0.64347035	0.7
0.08339304	-12.489404	0.6444473	0.68
0.121987484	-12.471368	0.64339995	0.7
0.16060965	-12.47933	0.6433787	0.7
0.1992187	-12.475294	0.6433454	0.7
0.23783448	-12.477258	0.64331824	0.7
0.2576505	-12.489238	0.6443153	0.7
0.29626197	-12.487202	0.64428407	0.67
0.3358647	-12.486164	0.64425313	0.69
0.37447852	-12.486129	0.644224	0.7
0.41308066	-12.477094	0.6431858	0.71
0.4516943	-12.477058	0.64315665	0.7
0.49131578	-12.490022	0.6441399	0.7
0.5111247	-12.495003	0.64412993	0.71
0.54974043	-12.495968	0.64410186	0.71
0.5883421	-12.486934	0.64406383	0.72
0.62695485	-12.485898	0.6440338	0.72
0.6655632	-12.481864	0.6440008	0.71
0.70519316	-12.498829	0.64398813	0.71
0.74379885	-12.492794	0.64395314	0.71
0.76359355	-12.487777	0.64393336	0.71
0.8022177	-12.493743	0.6439104	0.72
0.8408231	-12.487709	0.64387554	0.72
0.88044125	-12.495675	0.64385396	0.71
0.9200534	-12.4996395	0.6448284	0.71
0.9576399	-12.476608	0.6437773	0.74
1.128891	-14.763353	0.7239393	0.4
1.1663605	-14.636328	0.7187843	0.35
1.2068825	-14.559296	0.71667707	0.56
1.2555331	-14.600251	0.71768194	0.36
1.2991114	-14.5732155	0.7166226	0.5
1.3406619	-14.521181	0.71553975	0.4
1.3822259	-14.4781475	0.71446586	0.61
1.4131303	-14.573117	0.71753806	0.32
1.4536629	-14.508085	0.7154431	0.54
1.5002977	-14.528045	0.71642864	0.31
1.5418606	-14.486013	0.7143559	0.63
1.5884643	-14.488974	0.7153246	0.38
1.6310391	-14.45894	0.7142632	0.33
1.6736301	-14.437905	0.7132109	0.62
1.7004613	-14.469882	0.7142232	0.33
1.7511222	-14.518838	0.71623504	0.45
1.7906759	-14.465808	0.714153	0.45
1.8403239	-14.502766	0.7161537	0.39
1.8838962	-14.476732	0.7150959	0.32
1.9254699	-14.443701	0.7140325	0.65
1.6115278	-11.758115	0.62057644	0.3
1.6259512	-11.577115	0.61438495	0.41
1.6504805	-11.489103	0.6112792	0.41
1.6850662	-11.470079	0.6102351	0.38
1.7226931	-11.48105	0.61121875	0.33
1.757293	-11.468023	0.61118066	0.45
1.7979349	-11.496992	0.61218023	0.41
1.7110175	-10.776109	0.58652294	0.28
1.7275293	-10.663105	0.58339816	0.43
1.7500662	-10.587094	0.580306	0.41
1.7947499	-10.657057	0.5833437	0.28
1.8193066	-10.598044	0.5812672	0.52
1.8498931	-10.575025	0.58022225	0.39
1.8506137	-10.480032	0.5771269	0.29
1.8651162	-10.366032	0.5730028	0.43
1.9037567	-10.396002	0.57500505	0.36
1.9293329	-10.352988	0.5729439	0.48
1.955907	-10.313973	0.5718861	0.31
1.9925548	-10.337947	0.57288396	0.46
2.0291862	-10.355921	0.57387584	0.32
2.052028	-10.389903	0.57489353	0.43
2.0896637	-10.411875	0.57588875	0.33
2.1242797	-10.415851	0.5768683	0.43
2.175997	-10.512808	0.57992834	0.39
2.2106047	-10.512786	0.5799039	0.42
2.252266	-10.553754	0.58191544	0.41
2.284137	-10.624726	0.5849636	0.33
2.3247867	-10.656696	0.585967	0.46
2.3814998	-10.76165	0.5900317	0.34
2.487443	-11.098548	0.6022928	0.39
2.4477236	-10.747609	0.5899714	0.46
2.4883637	-10.773581	0.590969	0.26
2.4556863	-10.467632	0.58068764	0.43
2.4855409	-10.522608	0.58272153	0.31
2.5111187	-10.483597	0.58166504	0.39
2.5266726	-10.406595	0.5785778	0.29
2.5592763	-10.398577	0.5785473	0.51
2.5908806	-10.387559	0.57851464	0.32
2.3654928	-9.308818	0.5405993	0.47
2.39636	-9.372793	0.5426416	0.26
2.4169383	-9.330786	0.54158574	0.48
2.4525676	-9.348763	0.54257923	0.29
2.4631257	-9.271768	0.5394957	0.48
2.4917321	-9.262752	0.5394673	0.27
2.531379	-9.296725	0.5414739	0.57
2.5850754	-9.383684	0.5445236	0.29
2.8015826	-10.145464	0.5721308	0.24
2.8151398	-10.072466	0.57004935	0.48
2.8397186	-10.0374565	0.56899816	0.41
2.8602927	-9.990452	0.56693786	0.34
2.8909004	-9.980436	0.56690735	0.48
2.9255197	-9.984416	0.5678881	0.31
2.9561276	-9.9744005	0.5678577	0.38
2.9689229	-9.960396	0.56683534	0.45
2.9985292	-9.947382	0.56680274	0.41
3.0271297	-9.930368	0.5667669	0.38
3.050723	-9.898361	0.5657197	0.38
3.0843422	-9.8993435	0.5656984	0.35
3.115955	-9.893327	0.56667155	0.42
3.093638	-9.762358	0.56155735	0.43
3.1262567	-9.761342	0.5615349	0.29
3.3133109	-10.255171	0.57989776	0.46
3.325865	-10.184175	0.5778197	0.4
3.2812593	-9.934237	0.5686032	0.26
3.4031203	-10.208132	0.57979286	0.55
3.418925	-10.203124	0.5797776	0.35
3.4324822	-10.137128	0.577704	0.36
3.3688393	-9.839209	0.56645304	0.38
3.401457	-9.836192	0.56742895	0.46
3.4892151	-9.996123	0.57352906	0.31
3.4546466	-9.791174	0.56635064	0.32
3.4702244	-9.739176	0.5642897	0.49
3.4800134	-9.718174	0.56426287	0.27
3.4584913	-9.559212	0.5581212	0.52
3.704623	-10.160993	0.58055246	0.21
3.7602906	-10.217956	0.5835726	0.52
3.7929032	-10.209942	0.58354414	0.38
3.824513	-10.19893	0.58351344	0.45
3.8831775	-10.259891	0.5865359	0.39
3.8979824	-10.251887	0.5855188	0.41
3.9807053	-10.376826	0.5905885	0.38
4.0022793	-10.334824	0.5895341	0.39
3.9877803	-10.199855	0.5854119	0.35
4.0344195	-10.22683	0.58640903	0.45
4.0419765	-10.152841	0.5843325	0.34
4.1479692	-10.37775	0.59248513	0.42
4.2116394	-10.44471	0.5955107	0.3
4.243247	-10.430699	0.59547764	0.53
4.378073	-10.675592	0.605632	0.3
4.4527597	-10.764543	0.6086723	0.46
4.494377	-10.770524	0.6096527	0.27
4.533992	-10.771505	0.6106295	0.48
4.575849	-10.826477	0.6126572	0.34
4.624481	-10.848452	0.6136489	0.42
4.63404	-10.777463	0.6115746	0.29
4.6526065	-10.726465	0.6105142	0.51
4.69623	-10.736445	0.6114976	0.29
4.7318482	-10.729432	0.6114695	0.55
4.28778	-9.65684	0.57170343	0.26
4.31539	-9.6398325	0.5716706	0.45
4.31193	-9.549854	0.56858623	0.32
4.3996434	-9.667794	0.5736474	0.47
4.399198	-9.586814	0.57057005	0.23
4.448831	-9.6157875	0.57256854	0.52
4.4724283	-9.588786	0.57152885	0.39
10.139249	-21.938818	1.0400211	0.36
10.144703	-21.770845	1.0348574	0.41
10.157169	-21.619871	1.029706	0.4
10.161623	-21.452902	1.0245441	0.41
10.164082	-21.285933	1.0193835	0.41
10.178561	-21.145954	1.015242	0.41
10.154244	-21.008993	1.0101256	0.42
10.156703	-20.846025	1.0049692	0.35
10.162173	-20.692053	1.0008199	0.43
10.171655	-20.549078	0.9966788	0.37
10.177125	-20.39811	0.9915326	0.46
10.186612	-20.259134	0.98739564	0.38
10.191084	-20.109165	0.98325133	0.46
10.166782	-19.9832	0.9781459	0.37
10.16826	-19.832233	0.97400254	0.47
10.182754	-19.707256	0.9698765	0.3
10.179228	-19.550291	0.96573055	0.49
10.198734	-19.438307	0.9626143	0.33
10.198213	-19.289341	0.9574745	0.5
10.177926	-19.178375	0.9533815	0.33
10.180418	-19.039406	0.9492496	0.5
10.19492	-18.922428	0.94613206	0.32
10.185398	-18.76447	0.9409894	0.53
10.192895	-18.637497	0.9378665	0.26
10.207412	-18.527517	0.9337559	0.56
10.2209215	-18.41454	0.9306432	0.33
10.188619	-18.286583	0.92654127	0.48
10.225166	-18.218586	0.92545825	0.39
10.284744	-18.19157	0.92540133	0.55
10.339318	-18.156559	0.92533976	0.5
10.348825	-18.040586	0.92122716	0.34
10.350331	-17.913618	0.91810864	0.35
10.330056	-17.81365	0.91402674	0.35
10.337571	-17.698677	0.91091645	0.34
10.349093	-17.592703	0.9078126	0.36
10.353601	-17.47373	0.90470046	0.3
10.361122	-17.362757	0.9015943	0.16
10.224461	-17.0099	0.8883403	0.29
10.220965	-16.882935	0.8842254	0.48
10.200698	-16.789965	0.8811505	0.37
10.202217	-16.674997	0.87804425	0.48
10.211741	-16.573023	0.8749461	0.38
10.210263	-16.456055	0.8718399	0.5
10.219793	-16.35708	0.8687448	0.37
10.220309	-16.243113	0.8656406	0.51
10.203054	-16.160143	0.8625737	0.38
10.20758	-16.055172	0.859476	0.41
10.212115	-15.953199	0.85738105	0.51
10.218645	-15.853227	0.8542872	0.39
10.219175	-15.746258	0.8511901	0.42
10.267749	-15.712255	0.8511355	0.55
10.310323	-15.670256	0.8500768	0.45
10.354139	-15.685237	0.85206896	0.46
10.410727	-15.6642275	0.8520226	0.66
10.438287	-15.60024	0.85095173	0.58
10.509892	-15.60222	0.85191905	0.0
10.581495	-15.603199	0.8538857	0.0
10.616065	-15.550207	0.85282177	0.07
10.428709	-15.019426	0.83343685	0.45
10.449267	-14.949443	0.832365	0.67
10.58594	-15.046376	0.83738726	0.0
10.513407	-14.843461	0.8302411	0.0
10.507939	-14.737498	0.82714987	0.09
10.214976	-14.182757	0.8057947	0.24
10.232537	-14.113776	0.80372596	0.46
10.237088	-14.027804	0.8016483	0.45
10.236631	-13.934837	0.7995669	0.45
10.242185	-13.851864	0.7974917	0.47
10.257748	-13.782885	0.7954244	0.46
10.236501	-13.708917	0.79336935	0.47
10.22304	-13.601957	0.7892821	0.66
10.146524	-13.412042	0.7831507	0.38
10.178103	-13.367052	0.78209764	0.36
10.246716	-13.371036	0.7840711	0.39
10.296313	-13.350033	0.78403133	0.39
10.332117	-13.3530245	0.7850184	0.39
10.378708	-13.327024	0.7849758	0.43
10.439315	-13.320015	0.7859437	0.36
10.488911	-13.298012	0.78690356	0.41
10.525494	-13.259019	0.7858546	0.39
10.527054	-13.177051	0.78378385	0.48
10.5028105	-13.104083	0.7817317	0.39
10.5113735	-13.031109	0.7796659	0.39
10.512933	-12.95014	0.77759635	0.38
10.511491	-12.866173	0.7755256	0.37
10.518059	-12.7932005	0.7734611	0.38
10.526618	-12.721227	0.7713967	0.41
10.187926	-12.231483	0.7511219	0.23
10.146674	-12.142527	0.74806374	0.43
10.20729	-12.139517	0.74903667	0.36
10.251879	-12.114519	0.74999774	0.59
10.246445	-12.032555	0.7469313	0.71
10.341077	-12.067524	0.7499228	0.19
9.994402	-11.587779	0.7296604	0.15
10.000972	-11.521806	0.728603	0.16
10.000753	-11.484821	0.7275724	0.09
10.044353	-11.462824	0.72753716	0.15
10.25264	-11.556752	0.734534	0.24
10.279225	-11.513767	0.7344885	0.51
10.279798	-11.442799	0.7324301	0.51
10.263573	-11.388824	0.7303921	0.57
10.270148	-11.324851	0.7293373	0.55
10.274722	-11.25888	0.7272818	0.55
10.278298	-11.192908	0.7262268	0.56
10.287875	-11.132933	0.7251746	0.57
10.285454	-11.061965	0.72311807	0.57
10.220984	-10.923037	0.7180296	0.52
10.207766	-10.875061	0.71599585	0.68
10.257371	-10.860061	0.71696573	0.7
10.286967	-10.824074	0.7169262	0.53
4.119043	-4.268846	0.409898	0.23
4.098658	-4.221874	0.40786785	0.27
4.111279	-4.2088823	0.4078531	0.36
4.1210895	-4.205885	0.4078473	0.33
4.12571	-4.1848984	0.40782908	0.39
4.146346	-4.1809015	0.40781876	0.38
4.1819715	-4.190897	0.40881434	0.37
4.1955953	-4.1789055	0.4088003	0.34
4.2012157	-4.158918	0.40878275	0.29
4.223843	-4.155921	0.40877277	0.27
4.250651	-4.168914	0.40977386	0.39
10.790602	-10.603122	0.72357696	0.33
4.285908	-4.152926	0.41074973	0.33
4.2635226	-4.105955	0.40872088	0.28
4.275145	-4.0919647	0.40870634	0.36
4.2957764	-4.086969	0.40969577	0.34
4.272559	-4.050991	0.40767577	0.3
4.2912025	-4.0449963	0.4076652	0.29
4.3128204	-4.040001	0.40865448	0.36
4.320452	-4.023012	0.4086392	0.24
4.3620834	-4.037006	0.40963662	0.46
4.3817043	-4.0300117	0.4096252	0.27
11.581386	-10.629035	0.7433416	0.54
11.657002	-10.632028	0.74532044	0.5
11.738622	-10.640017	0.74730134	0.45
11.813237	-10.64101	0.7492793	0.48
12.117955	-10.8478775	0.76134056	0.37
12.163558	-10.8208885	0.76230687	0.38
12.219374	-10.836876	0.76330197	0.47
12.167929	-10.7229395	0.7592334	0.5
12.196522	-10.68096	0.7591942	0.51
12.246123	-10.656968	0.7601621	0.52
12.2947235	-10.631978	0.76112986	0.53
12.3533325	-10.615981	0.7621013	0.51
12.438953	-10.622972	0.76408184	0.52
12.494766	-10.636961	0.766076	0.52
12.567381	-10.631959	0.76805186	0.52
12.657003	-10.640948	0.7700331	0.69
12.737617	-10.640943	0.7720107	0.39
12.833235	-10.65293	0.77499276	0.29
13.018895	-10.73987	0.7820034	0.29
13.086707	-10.760855	0.78399974	0.47
13.152318	-10.746859	0.78497213	0.48
13.145895	-10.672899	0.78392184	0.54
13.208503	-10.655905	0.7848933	0.47
13.271106	-10.637912	0.7858642	0.5
13.353725	-10.636908	0.78784174	0.48
13.441343	-10.638902	0.7908203	0.46
13.494149	-10.645895	0.79181147	0.45
13.584771	-10.649887	0.7947909	0.68
13.719398	-10.68586	0.7987812	0.29
13.796015	-10.67786	0.80075634	0.36
13.933643	-10.714831	0.8057469	0.45
14.081279	-10.7588005	0.80973995	0.47
14.064855	-10.676848	0.8076888	0.53
14.1156645	-10.680842	0.809679	0.48
14.177267	-10.657853	0.81064856	0.48
14.25988	-10.650854	0.812624	0.44
14.355496	-10.652848	0.81560236	0.45
14.446112	-10.650846	0.81757957	0.45
14.525722	-10.639848	0.8195536	0.44
14.610539	-10.666829	0.8225515	0.43
14.701157	-10.663827	0.8245285	0.44
14.7877655	-10.6558275	0.8275034	0.42
14.889381	-10.658822	0.82948214	0.44
14.990995	-10.660816	0.83246046	0.43
15.074606	-10.64982	0.8344347	0.42
15.16422	-10.642821	0.83741033	0.41
15.258037	-10.672799	0.8404088	0.42
15.353652	-10.668798	0.84238535	0.41
15.452264	-10.665797	0.84536207	0.42
15.562881	-10.670791	0.84834146	0.41
15.650494	-10.659794	0.8513159	0.45
15.766111	-10.666786	0.85429597	0.64
15.944954	-10.751729	0.8613113	0.35
16.164598	-10.826676	0.8683122	0.27
16.287218	-10.835667	0.8722925	0.25
16.405832	-10.84066	0.8752714	0.28
16.501448	-10.830664	0.878246	0.27
16.604057	-10.823665	0.8802212	0.27
16.71767	-10.823662	0.8841987	0.33
16.803482	-10.841649	0.8861928	0.31
16.929102	-10.848641	0.8901725	0.32
17.037712	-10.842642	0.89314795	0.36
17.143326	-10.835643	0.89612365	0.34
17.254938	-10.830644	0.89909965	0.39
17.376553	-10.83164	0.9030774	0.35
17.473372	-10.854624	0.9060729	0.37
17.596985	-10.85562	0.90905076	0.4
17.710598	-10.849621	0.9130266	0.34
17.826208	-10.843623	0.9160022	0.39
17.953821	-10.844619	0.91998005	0.37
18.100445	-10.856608	0.923961	0.2
18.157042	-10.813635	0.9249267	0.41
18.150833	-10.771662	0.9239041	0.41
18.179424	-10.7117	0.92386544	0.55
18.306034	-10.708699	0.92784226	0.33
18.416645	-10.696706	0.930817	0.53
18.571268	-10.709695	0.9347985	0.34
18.687876	-10.6987	0.9387733	0.5
18.840498	-10.708692	0.9427539	0.32
18.93531	-10.7236805	0.94574684	0.51
19.081924	-10.727675	0.95072556	0.32
19.202536	-10.7166815	0.95370054	0.6
26.686604	-14.78592	1.2427093	0.3
26.69617	-14.681986	1.2416526	0.4
26.713741	-14.583048	1.2405975	0.41
26.699522	-14.521088	1.238567	0.41
26.697094	-14.412158	1.2365104	0.4
26.704662	-14.308225	1.235455	0.4
26.698229	-14.197296	1.2333987	0.41
26.704802	-14.094361	1.2323447	0.4
26.722376	-13.996425	1.2312922	0.41
26.715944	-13.886497	1.2292373	0.5
26.69273	-13.822538	1.2272083	0.35
26.622286	-13.679632	1.2231463	0.34
25.613691	-13.061054	1.1829756	0.31
25.305212	-12.803228	1.1688896	0.25
25.60384	-12.854191	1.1788749	0.36
25.718435	-12.811217	1.1818389	0.29
25.926258	-12.86418	1.1888374	0.28
25.546776	-12.576376	1.1727473	0.32
25.593365	-12.500426	1.1737049	0.3
26.450073	-12.816206	1.2037475	0.24
25.437498	-12.227611	1.1645947	0.21
25.5821	-12.198629	1.1685634	0.36
25.822718	-12.214616	1.1765418	0.34
26.369587	-12.422471	1.1955726	0.28
26.413174	-12.3425255	1.1955307	0.27
26.48076	-12.272572	1.1974908	0.19
26.715378	-12.280564	1.2044673	0.3
26.736958	-12.188627	1.2034234	0.44
26.721539	-12.080701	1.2013769	0.42
26.700325	-12.020741	1.2003525	0.32
26.731913	-11.934801	1.2003111	0.3
26.736496	-11.836868	1.1982677	0.6
25.840967	-11.344212	1.1641488	0.18
26.744665	-11.641003	1.196182	0.29
26.740252	-11.540073	1.1951392	0.44
26.761833	-11.449137	1.1940985	0.3
26.724623	-11.384181	1.1920749	0.56
22.849754	-9.650397	1.0477347	0.18
26.740797	-11.194314	1.189994	0.54
26.767971	-11.008445	1.1879152	0.6
25.979471	-10.589739	1.1578196	0.3
25.844255	-10.487812	1.1527913	0.32
26.056866	-10.478819	1.158768	0.24
27.04756	-10.778607	1.1937976	0.22
27.449192	-10.839564	1.2077857	0.53
26.130646	-10.224998	1.1586621	0.27
26.080233	-10.111081	1.1556227	0.2
25.553774	-9.81529	1.1345544	0.39
25.505566	-9.751336	1.1325343	0.34
25.515162	-9.6634	1.1315004	0.2
25.527752	-9.576463	1.1314671	0.48
26.447433	-9.827287	1.1634862	0.17
11.988792	-4.4181266	0.6406451	0.21
11.977416	-4.3721633	0.6396295	0.38
11.952228	-4.342187	0.6386207	0.48
11.938846	-4.295224	0.63760513	0.34
11.841455	-4.2182837	0.6335853	0.5
11.765076	-4.150336	0.63056725	0.22
11.668688	-4.075394	0.62654835	0.44
11.6713085	-4.035427	0.62553465	0.5
11.477916	-3.9285078	0.6185119	0.3
11.416721	-3.8875394	0.61650246	0.43
11.415344	-3.8475726	0.6154894	0.56
11.808986	-3.938512	0.6294936	0.16
11.786609	-3.890551	0.6284796	0.57
11.935855	-3.8565848	0.6324597	0.33
11.931481	-3.8146198	0.63244694	0.6
11.977295	-3.8086264	0.6334424	0.38
11.861915	-3.7316864	0.62842566	0.38
11.903537	-3.7037113	0.6304149	0.31
11.907156	-3.663745	0.6294028	0.34
11.846776	-3.604792	0.6273888	0.62
11.932216	-3.5698247	0.6293742	0.61
[truncated: 122,648 more rows]
