# Supplementary material for: Density-equalized RANDT scan matching with integrated outlier removal and point density uniformity
Source: PLoS One. 2026 Apr 28;21(4):e0345709. doi: 10.1371/journal.pone.0345709 (PMC13124066; doi:10.1371/journal.pone.0345709)
Supplement: S2 Dataset — Processed LiDAR data converted into CSV format, including spatial coordinates and associated attributes such as intensity values, used for analysis in this study. (ZIP) [file pone.0345709.s002.zip › Velodyne_CSV/000990.csv]

X	Y	Z	Intensity
79.589905	1.1744587	2.9011884	0.0
79.2401	4.9109154	2.8948474	0.0
79.45164	5.175018	2.9028971	0.0
72.53197	5.0659738	2.6688826	0.0
70.59351	5.153007	2.6039011	0.0
68.76106	5.2360387	2.5419192	0.0
67.02061	5.3150687	2.483937	0.0
65.42316	5.3940983	2.4299545	0.16
64.5017	5.522147	2.3999813	0.19
64.48924	5.725226	2.400022	0.23
64.51001	5.829266	2.401043	0.2
64.52855	6.036346	2.4020848	0.23
36.256256	3.495348	1.4416181	0.22
64.52263	6.444504	2.4031684	0.1
56.38121	5.8072524	2.1270535	0.15
55.227757	5.8642735	2.089068	0.0
54.16653	5.8372626	2.0530648	0.0
51.80863	5.9112887	1.9740862	0.16
51.00717	5.982315	1.9471033	0.19
49.99672	6.0233297	1.914115	0.17
49.114265	6.073348	1.8841283	0.24
49.04981	6.2214046	1.8831607	0.32
49.076576	6.3034363	1.8841785	0.31
49.070114	6.4594955	1.8842127	0.31
49.074654	6.6175556	1.8852476	0.3
49.06119	6.772615	1.8862822	0.21
26.897984	3.7884471	1.128701	0.35
26.505531	3.8184576	1.115709	0.38
26.441082	3.8934855	1.1147257	0.38
26.448853	3.9375024	1.1147355	0.36
26.437393	4.021534	1.1147543	0.36
26.459942	4.1095667	1.1157742	0.33
26.478487	4.1976	1.1167941	0.36
26.431032	4.275629	1.1158121	0.38
26.525574	4.376667	1.1198348	0.36
26.432117	4.446693	1.1168516	0.41
26.538889	4.507716	1.1208651	0.37
26.599428	4.6047525	1.1238874	0.36
26.69497	4.707791	1.1279111	0.34
26.555513	4.769814	1.1229266	0.38
26.522058	4.8498435	1.1229458	0.34
26.5316	4.937876	1.1239668	0.38
26.531372	4.980892	1.1239772	0.36
26.458914	5.053919	1.1219952	0.39
26.38746	5.1259456	1.1200131	0.39
26.394	5.213978	1.1210346	0.32
26.44354	5.310014	1.1230578	0.38
26.42408	5.393044	1.1230785	0.43
26.479622	5.4910803	1.1261024	0.32
26.50539	5.5400987	1.1271144	0.39
26.393936	5.6031213	1.123131	0.38
26.332478	5.6771483	1.1221503	0.37
26.386013	5.776185	1.1251748	0.38
26.422554	5.8712196	1.1261988	0.33
26.594088	5.9972663	1.1332295	0.45
26.687857	6.0622907	1.1372453	0.25
33.046227	7.6208916	1.3585876	0.38
33.050762	7.731932	1.3596168	0.38
33.057293	7.843973	1.360646	0.37
33.05283	7.9530125	1.3616749	0.37
33.049362	8.062053	1.3627039	0.36
33.0519	8.173093	1.3637335	0.35
33.064663	8.231113	1.363749	0.36
33.070198	8.343155	1.365779	0.36
33.08273	8.457196	1.3668097	0.38
33.08026	8.568235	1.36784	0.35
33.081795	8.6792755	1.3688703	0.41
33.077328	8.790316	1.3699008	0.35
33.075855	8.901356	1.3709314	0.39
33.092625	8.961378	1.3719479	0.37
33.093155	9.073418	1.372979	0.36
33.05969	9.176455	1.3730083	0.37
33.04922	9.285493	1.3730389	0.33
33.05075	9.398535	1.3740706	0.4
33.059277	9.513576	1.376103	0.38
23.549187	6.8525534	1.0414952	0.29
23.364958	6.839547	1.0354943	0.38
23.142504	6.8535504	1.0285015	0.38
22.927055	6.867553	1.0215088	0.39
22.703596	6.879555	1.0145158	0.39
22.483145	6.889557	1.0075222	0.4
22.27769	6.9035597	1.0005295	0.41
22.105467	6.8885527	0.994528	0.41
21.897018	6.898554	0.9885344	0.41
21.703558	6.9135566	0.98254204	0.34
21.504107	6.9245586	0.9755487	0.43
21.31665	6.938561	0.9705561	0.36
21.176197	6.9665694	0.9655668	0.38
21.17473	7.0405946	0.9665886	0.41
21.171505	7.0756063	0.96659905	0.64
21.127039	7.1356263	0.96661764	0.29
20.939587	7.1456275	0.9606242	0.37
21.14211	7.2896795	0.9686633	0.2
21.148645	7.3667054	0.9696862	0.27
21.042189	7.4037166	0.96669954	0.14
20.316	7.1836324	0.9406481	0.17
20.264538	7.23765	0.9396655	0.46
19.393126	6.9955554	0.90961033	0.41
19.22767	7.0045557	0.9046166	0.42
19.076218	7.0175576	0.8996238	0.42
18.920767	7.027559	0.89463025	0.42
18.76531	7.0375595	0.8896368	0.35
18.716078	7.053564	0.88864285	0.46
18.717615	7.121587	0.8896638	0.46
18.699158	7.1816063	0.8896828	0.53
18.16873	7.0435514	0.8716523	0.34
18.027273	7.0545526	0.8666591	0.46
17.90182	7.070555	0.86366713	0.36
17.749365	7.0755544	0.85867244	0.47
17.625147	7.0575457	0.8546698	0.36
17.479692	7.063545	0.8496753	0.47
17.342234	7.0725455	0.8456816	0.35
17.212784	7.0825458	0.8416881	0.48
17.090328	7.0955477	0.83869547	0.38
16.93987	7.0965447	0.83369976	0.47
16.81542	7.1065454	0.82970625	0.37
16.6852	7.082535	0.825702	0.55
16.450756	7.044517	0.81769615	0.37
4.056373	1.7645562	0.36033508	0.3
16.46829	7.1135397	0.81971794	0.21
3.9679384	1.7415463	0.3573294	0.25
3.9325147	1.7405446	0.35632938	0.27
3.9152918	1.7405437	0.35632953	0.27
3.8838513	1.7415428	0.35533002	0.27
3.8594077	1.7455429	0.35433134	0.27
3.8389535	1.7515436	0.35433316	0.27
3.8035035	1.7505418	0.35333315	0.27
3.7690606	1.7495401	0.35133317	0.27
3.75563	1.7575417	0.35133553	0.26
3.707412	1.7425354	0.3503317	0.27
3.7009504	1.7545383	0.35033512	0.27
3.6715279	1.754537	0.34933537	0.23
3.6520908	1.7595375	0.34833694	0.37
3.616632	1.7575352	0.34733668	0.27
3.5952196	1.760535	0.3463377	0.27
3.5699654	1.7565327	0.34633675	0.26
3.5425491	1.7565314	0.345337	0.26
3.5290897	1.7645327	0.34533942	0.26
3.498649	1.7635309	0.3443394	0.26
3.4642031	1.7605284	0.34233883	0.25
3.4347658	1.7595264	0.3423388	0.25
3.3913214	1.7515222	0.34033686	0.15
3.4121113	1.7685276	0.34134158	0.46
3.3806612	1.7665254	0.3403413	0.24
3.3572083	1.7685246	0.33934206	0.26
3.283789	1.7435141	0.33733547	0.14
3.3043506	1.7675213	0.33834225	0.45
3.2808828	1.7695205	0.33734307	0.24
3.1994894	1.738508	0.3343347	0.14
3.249235	1.7725194	0.3363442	0.44
3.2378035	1.7795204	0.3363464	0.22
3.1403596	1.7405047	0.3333358	0.14
3.1958919	1.7845191	0.33534828	0.47
3.146461	1.7705125	0.33334458	0.25
3.0910428	1.7525046	0.33133975	0.14
3.1148098	1.7725109	0.33234546	0.43
3.0873635	1.7705085	0.3323451	0.23
3.0139532	1.7414969	0.32933715	0.14
3.0534825	1.777508	0.33134753	0.43
3.0350251	1.7805076	0.3303486	0.23
2.977622	1.7594986	0.32834285	0.14
2.993383	1.7755034	0.3293475	0.42
2.97692	1.7795032	0.32934883	0.24
2.9105186	1.7524922	0.32634133	0.14
2.9180453	1.7704968	0.32734668	0.43
2.907624	1.7764975	0.3273486	0.23
2.8671703	1.765492	0.32534564	0.15
2.9107203	1.8045042	0.32735702	0.46
2.8545203	1.7764935	0.32534906	0.24
2.8040817	1.7584856	0.3233441	0.15
2.8226337	1.7824924	0.32435122	0.43
2.7991636	1.7814902	0.32435113	0.23
2.7557466	1.7664835	0.32234696	0.14
2.7773006	1.7924911	0.32335472	0.43
2.7578366	1.7934895	0.32335523	0.23
2.7006607	1.7624781	0.32034624	0.15
2.7521832	1.8084923	0.32335988	0.46
2.7067268	1.7924851	0.3213554	0.23
2.65731	1.7724766	0.3193497	0.14
2.6748557	1.7964833	0.32035694	0.43
2.645423	1.7894793	0.31935507	0.22
2.6229675	1.7874765	0.31935465	0.14
2.6227467	1.7934779	0.31935653	0.42
2.6073086	1.795477	0.3183573	0.22
2.592855	1.7984762	0.31835836	0.17
2.581399	1.8034762	0.31836003	0.41
2.5709665	1.8084762	0.3183617	0.22
2.5385334	1.7984711	0.31735888	0.17
2.5253155	1.7954693	0.3163581	0.41
2.5208788	1.8044708	0.31636095	0.23
2.4904428	1.7954658	0.3153584	0.14
2.5099552	1.8224733	0.31636673	0.46
2.4865446	1.8174698	0.3163654	0.21
2.4401202	1.796461	0.31435922	0.13
2.4646604	1.8264694	0.31536844	0.46
2.4204242	1.8014599	0.31436098	0.16
2.4100044	1.8054596	0.31336233	0.41
2.400572	1.8104596	0.313364	0.22
2.362136	1.7944524	0.3123593	0.12
2.394648	1.8314631	0.31337076	0.46
2.3562014	1.8154559	0.31236604	0.22
2.3180099	1.7924472	0.31135905	0.13
2.3595228	1.83646	0.3133727	0.45
2.316143	1.8144511	0.31136608	0.21
2.2746937	1.7954428	0.31036037	0.13
2.3162272	1.8394557	0.31237411	0.46
2.274767	1.8204476	0.31036842	0.22
2.2313874	1.7974384	0.3083614	0.16
2.2441566	1.8134426	0.30936643	0.42
2.218684	1.8064384	0.3083644	0.16
2.2252407	1.8234421	0.30936983	0.42
2.2038033	1.8184386	0.3083684	0.12
2.192356	1.8214377	0.3083695	0.39
2.1709085	1.8164343	0.30736807	0.22
2.127509	1.7924247	0.30636063	0.14
2.159263	1.8244342	0.30737078	0.42
2.1358194	1.8174301	0.30636868	0.18
2.1293619	1.8244305	0.30637103	0.27
2.1129358	1.8224279	0.3063705	0.21
2.0685039	1.7974179	0.3043627	0.13
2.0930622	1.8294263	0.30637297	0.42
2.0585876	1.8134191	0.30436802	0.16
2.0693622	1.828423	0.30537286	0.41
2.0379348	1.8134162	0.30436817	0.16
2.0484803	1.834421	0.305375	0.42
2.0220506	1.8234156	0.3043716	0.16
2.01363	1.8274151	0.30437297	0.4
1.9901713	1.8194106	0.30337054	0.16
1.987948	1.8234109	0.30337188	0.41
1.9635245	1.8134058	0.30236873	0.16
1.9710557	1.8324097	0.30337498	0.41
1.9366306	1.8134019	0.30136892	0.16
1.9491429	1.8374075	0.30237678	0.41
1.9287226	1.8304032	0.3023746	0.22
1.898297	1.8143961	0.30136952	0.17
1.9070659	1.8283997	0.3013741	0.41
1.9095881	1.8434024	0.30137908	0.22
1.8632023	1.8113903	0.30036876	0.16
1.8717409	1.8313947	0.30037537	0.41
1.8662885	1.8383949	0.30037776	0.23
1.8298824	1.8153857	0.2993703	0.17
1.8444122	1.8413917	0.3003789	0.42
1.8282176	1.8313878	0.29937562	0.23
1.7987739	1.8153807	0.29837048	0.17
1.8122748	1.8413864	0.29937908	0.41
1.8088143	1.8503872	0.29938215	0.23
1.7744001	1.8283783	0.29837495	0.17
1.7779651	1.8433812	0.29838	0.41
1.7627488	1.8343772	0.29837704	0.23
1.7423381	1.8253726	0.2973741	0.17
1.7468647	1.8423755	0.29837984	0.42
1.7424005	1.8503758	0.29838255	0.23
1.703982	1.8233656	0.2963736	0.15
1.713551	1.8443699	0.29738066	0.42
1.6980811	1.8413669	0.29637975	0.23
1.6718754	1.8203595	0.29537272	0.15
1.6854527	1.845365	0.29638115	0.43
1.681985	1.8543656	0.29638425	0.21
1.645558	1.8283554	0.29537553	0.14
1.6700473	1.867365	0.29638872	0.46
1.6356469	1.8423554	0.29538032	0.24
1.6174595	1.8283503	0.29437563	0.16
1.6259704	1.8503546	0.2953831	0.43
1.6155229	1.8513526	0.29538348	0.24
1.5801262	1.8243427	0.29337436	0.16
1.590649	1.8483475	0.29438254	0.43
1.591189	1.8613489	0.29538697	0.22
1.5557677	1.8343389	0.29337785	0.15
1.5875287	1.8753499	0.29539183	0.46
1.5541048	1.8503405	0.29338333	0.24
1.5256865	1.8303325	0.2923765	0.16
1.5272286	1.8443342	0.29338133	0.43
1.5227866	1.851334	0.29338375	0.24
1.5023466	1.8403287	0.29237998	0.16
1.5058655	1.8573312	0.29338583	0.43
1.4936508	1.8493278	0.29238307	0.24
1.4852239	1.8513262	0.2923838	0.16
1.4817859	1.8593264	0.29238656	0.43
1.471346	1.859324	0.29238656	0.23
1.4598975	1.8583214	0.29238623	0.14
1.4674174	1.8803254	0.29239386	0.46
1.4369919	1.8563162	0.29138556	0.24
1.4187917	1.8403107	0.29037997	0.16
1.4203465	1.8543123	0.29138485	0.44
1.4079157	1.8513093	0.2903838	0.24
1.4014515	1.8563083	0.2903855	0.16
1.3909931	1.8563058	0.2903855	0.43
1.3875527	1.8643059	0.2903883	0.24
1.3741413	1.8593022	0.29038653	0.16
1.3679006	1.8583007	0.29038617	0.44
1.3634884	1.8643001	0.29038826	0.24
1.3539934	1.8662982	0.29038894	0.23
1.3475254	1.871297	0.29039067	0.15
1.3490984	1.8852987	0.2903956	0.47
1.3206716	1.8612896	0.2893871	0.24
1.3184267	1.8652896	0.2893885	0.16
1.3049923	1.8602858	0.28938672	0.44
1.3025613	1.8692858	0.28938985	0.25
1.2920805	1.8692832	0.28938982	0.16
1.2816715	1.8672806	0.28838906	0.44
1.2712227	1.8662779	0.28838867	0.25
1.2627952	1.8672758	0.28838897	0.16
1.2515883	1.8582724	0.28738576	0.43
1.2421441	1.8582699	0.2873857	0.25
1.2366751	1.8642689	0.2873878	0.16
1.2322199	1.8712684	0.28739023	0.43
1.2217956	1.8692653	0.2873895	0.25
1.2143364	1.8722637	0.2873905	0.25
1.2061174	1.867261	0.28738865	0.16
1.2016978	1.8732603	0.28739077	0.44
1.1882591	1.8672562	0.28738853	0.25
1.1877887	1.880257	0.28739315	0.23
1.1743448	1.874253	0.28639093	0.16
1.1809124	1.8962563	0.28739882	0.46
1.150453	1.8662459	0.2863879	0.25
1.1522685	1.8742468	0.28639075	0.23
1.1507533	1.8872473	0.28639537	0.15
1.1503288	1.899248	0.28739965	0.47
1.1259013	1.8762395	0.28639123	0.24
1.1064752	1.8602331	0.2853853	0.16
1.1050305	1.8712333	0.2853892	0.45
1.096608	1.871231	0.28538913	0.25
1.0933784	1.8732301	0.2853898	0.15
1.0859367	1.8752279	0.28539044	0.45
1.0744909	1.8712244	0.2853889	0.25
1.062023	1.8662206	0.28438693	0.16
1.0605842	1.8772207	0.28439087	0.45
1.048181	1.8702165	0.2843882	0.25
1.0366883	1.8672128	0.28438696	0.16
1.0444643	1.8862164	0.2843939	0.45
1.0340259	1.883213	0.28439268	0.25
1.0196065	1.8732079	0.2843889	0.16
1.0111672	1.8732053	0.28438878	0.44
1.0067072	1.8802042	0.28439122	0.25
0.9972452	1.8792014	0.2833907	0.16
0.9937741	1.8882006	0.28439394	0.45
0.98257035	1.8761966	0.2833894	0.25
0.9831197	1.8911973	0.28439486	0.23
0.9616876	1.8691894	0.28338653	0.16
0.97219795	1.9021943	0.28439867	0.48
0.9517773	1.8811868	0.2833907	0.25
0.9473189	1.8881857	0.28339314	0.25
0.94414973	1.8881847	0.28339309	0.25
0.9377116	1.8911827	0.28339407	0.23
0.9102627	1.8581724	0.28138158	0.15
0.92880136	1.9051803	0.28339902	0.47
0.91135484	1.889174	0.28239286	0.25
0.90289605	1.8891711	0.2823927	0.26
0.88248867	1.8661633	0.2813839	0.16
0.89020485	1.8891667	0.28239244	0.45
0.87882566	1.8811624	0.28238928	0.25
0.87135345	1.8831599	0.28238985	0.15
0.8719321	1.8981607	0.28239536	0.44
0.8584604	1.8891556	0.28239176	0.25
0.8520139	1.8921534	0.2823927	0.26
0.8395922	1.8831489	0.28138912	0.26
0.82841504	1.8681443	0.28138337	0.17
0.83093005	1.889146	0.2813911	0.45
0.82547784	1.8941443	0.2813928	0.25
0.8160056	1.8921406	0.28139186	0.26
0.8065926	1.8881371	0.28139016	0.25
0.7981441	1.8871338	0.28138956	0.26
0.7916914	1.8901316	0.2813905	0.26
0.7854833	1.8851293	0.2803885	0.25
0.7850262	1.9001294	0.281394	0.25
0.77360505	1.8921251	0.28039077	0.16
0.77112293	1.9041244	0.2813951	0.45
0.7586953	1.8941196	0.2803911	0.25
0.74926597	1.8901159	0.28038934	0.26
0.7437522	1.8971139	0.28039175	0.26
0.7415414	1.9001131	0.2803928	0.26
0.7341422	1.8991103	0.2803922	0.26
0.721697	1.8891052	0.28038815	0.26
0.7202269	1.9031049	0.28039327	0.26
0.7067711	1.8910996	0.27938843	0.27
0.7043581	1.9010986	0.28039202	0.26
0.7011435	1.9020973	0.2803923	0.26
0.6896879	1.8940929	0.27938896	0.26
0.6872219	1.9060919	0.28039333	0.26
0.67578894	1.8970872	0.27938962	0.27
0.6663358	1.8930833	0.2793878	0.26
0.6649094	1.9060831	0.2793926	0.27
0.65945715	1.911081	0.27939427	0.26
0.6562413	1.9120796	0.27939454	0.26
0.64078856	1.8940729	0.27938727	0.26
0.6363423	1.9010712	0.2793897	0.27
0.6288971	1.9010681	0.27938944	0.27
0.6214776	1.9000648	0.2793888	0.27
0.615997	1.9060627	0.2793908	0.27
0.6115819	1.9120609	0.2793929	0.27
0.6053573	1.9060582	0.2793904	0.27
0.60190177	1.9160569	0.279394	0.27
0.5904841	1.9050521	0.27838942	0.26
0.58199376	1.9040484	0.2783887	0.27
0.5785412	1.9140468	0.27939233	0.26
0.57311636	1.9180444	0.2793936	0.27
0.5626478	1.9110401	0.27839053	0.27
0.5594277	1.9120386	0.27839077	0.27
0.5509829	1.9090348	0.27838928	0.27
0.543526	1.9090315	0.27838895	0.27
0.5400817	1.9190302	0.27839255	0.27
0.53262496	1.9190267	0.27839223	0.27
0.5241748	1.9160229	0.2783907	0.27
0.5219707	1.919022	0.27839175	0.27
0.5135421	1.915018	0.27838984	0.27
0.5041167	1.9080136	0.27838677	0.28
0.4986423	1.9140112	0.27838877	0.27
0.49615628	1.9290103	0.27839434	0.27
0.4847337	1.9160048	0.27838886	0.27
0.47930866	1.9200022	0.2783901	0.27
0.47710657	1.9230013	0.27839112	0.27
0.46363163	1.9059951	0.277384	0.27
0.46015614	1.9179935	0.2773884	0.27
0.45772928	1.9309921	0.2783932	0.27
0.44726354	1.9219875	0.27738926	0.27
0.4368589	1.9099823	0.27738413	0.21
0.4403574	1.9449841	0.27839765	0.36
0.42820835	1.9149781	0.2773856	0.25
0.42372087	1.9249761	0.27738914	0.26
0.42028293	1.9359741	0.27839315	0.27
0.4098443	1.9249693	0.2773884	0.27
0.402413	1.9229656	0.2773872	0.27
0.39889652	1.9379636	0.27839273	0.27
0.3895364	1.9259592	0.27738762	0.27
0.38327262	1.9189562	0.27738458	0.27
0.38284338	1.9399561	0.2773926	0.27
0.3754098	1.9379523	0.2773914	0.25
0.35897973	1.9049442	0.27637777	0.17
0.36546454	1.954947	0.27839732	0.42
0.35601133	1.9469426	0.2773937	0.21
0.36271617	1.9869454	0.2794095	0.24
0.3543331	1.9789413	0.2784059	0.18
0.36175632	2.0389445	0.2814295	0.0
0.34438068	1.997936	0.27941266	0.0
0.3518696	2.0559394	0.28143552	0.0
0.34539405	2.0609362	0.2814371	0.0
0.34489915	2.0899355	0.28244832	0.0
0.3466586	2.111936	0.28345698	0.0
0.3451855	2.1369352	0.28446665	0.0
0.34472096	2.1659346	0.2854779	0.0
0.34320632	2.1949334	0.2864892	0.0
0.34173408	2.2219326	0.28649965	0.0
0.34124368	2.2549324	0.28751254	0.0
0.34576142	2.3089342	0.28953397	0.0
0.34549424	2.3279338	0.29054144	0.0
0.3460155	2.3669338	0.29155684	0.0
0.34550765	2.4049332	0.29257178	0.0
0.3430309	2.4329317	0.29358274	0.0
0.343529	2.476931	0.29560012	0.0
0.34702396	2.5359325	0.29762366	0.0
0.34754437	2.5809326	0.29864156	0.0
0.3512243	2.626934	0.30065998	0.0
0.36071402	2.718938	0.303697	0.0
0.35920426	2.7619371	0.30471405	0.0
0.36767623	2.8559403	0.30875194	0.0
0.37212586	2.9359424	0.3107841	0.0
0.3900221	3.14995	0.31787056	0.0
0.40273306	3.2489557	0.32191074	0.02
0.7142782	5.2181067	0.38971338	0.33
0.7067912	5.2761025	0.3917371	0.36
0.6823627	5.23509	0.39072043	0.32
0.6559585	5.177076	0.38869676	0.23
0.64275265	5.1480684	0.38768494	0.35
0.624318	5.137059	0.38668042	0.3
0.63075334	5.2920613	0.3917438	0.37
0.6033412	5.227047	0.38971725	0.34
0.57495147	5.149032	0.38668525	0.3
0.5624762	5.181025	0.38769832	0.39
0.54403275	5.1710143	0.38769418	0.3
0.5338235	5.157009	0.38668838	0.3
0.5213372	5.1930017	0.3877031	0.32
0.51186496	5.2459955	0.38972473	0.29
0.49139795	5.2289844	0.38971767	0.29
0.4759683	5.234976	0.38972002	0.4
0.43562943	5.0509553	0.38264436	0.3
0.43212655	5.153951	0.38668647	0.27
0.44774806	5.360958	0.39377144	0.32
0.42332718	5.3039446	0.39174786	0.34
0.40489805	5.2899346	0.39074197	0.41
0.38247466	5.2439218	0.38972288	0.3
0.36700475	5.261913	0.3897301	0.38
0.35749462	5.3389063	0.39276156	0.3
0.336083	5.294894	0.39074323	0.41
0.32091013	5.225886	0.3887147	0.24
0.29950303	5.175874	0.38669387	0.25
0.2810535	5.161864	0.38568783	0.46
0.27153146	5.248857	0.3887234	0.34
0.26992825	5.439853	0.39580184	0.25
0.2297033	5.1518326	0.38568282	0.21
0.21423581	5.169823	0.3866899	0.52
0.18226533	4.850808	0.37555817	0.18
0.18658468	5.135807	0.38467535	0.38
0.17014793	5.132797	0.38467374	0.37
0.1230415	4.6747746	0.3694843	0.35
0.1056263	4.6367645	0.36746818	0.21
0.108931795	4.946762	0.37859574	0.34
0.09181363	4.7957535	0.37353316	0.2
0.17407021	6.568779	0.43426535	0.15
0.07570527	5.0787396	0.38264918	0.28
0.060245715	5.0957294	0.38365573	0.32
0.043757103	5.114719	0.38366306	0.29
0.024364784	5.043708	0.38163322	0.35
0.009876054	5.091698	0.38265258	0.14
-0.005207579	4.908691	0.3765766	0.28
0.3795654	16.49377	0.77337134	0.12
0.007829223	6.3366785	0.42616645	0.18
-0.011637957	6.362666	0.42617673	0.44
-0.025292482	6.6396527	0.43629092	0.33
-0.06995185	5.56264	0.3988445	0.38
-0.095105514	5.173629	0.38568282	0.32
-0.10624575	5.043624	0.38162866	0.29
-0.12169639	5.0636134	0.38163632	0.41
-0.13814443	5.058603	0.3816336	0.34
-0.15554287	4.9765925	0.37859896	0.35
-0.17105994	5.066581	0.38163558	0.16
-0.18754056	5.098569	0.38364813	0.3
-0.20399864	5.108558	0.38365155	0.38
-0.21219935	5.074553	0.3826371	0.34
-0.22866563	5.0965424	0.3826455	0.29
-0.24510585	5.076531	0.38263646	0.37
-0.26157278	5.1085196	0.38364893	0.41
-0.2979717	6.345478	0.42616093	0.38
-0.32155797	6.54346	0.43224227	0.22
-0.30781156	4.9764905	0.37859184	0.16
-0.3243179	5.3254743	0.39073607	0.43
-0.3407464	5.285463	0.38971865	0.28
-0.35820818	5.3034506	0.39072526	0.36
-0.37464157	5.2984395	0.38972235	0.39
-0.38698962	5.1644325	0.3856659	0.35
-0.41466382	5.42941	0.39477482	0.36
-0.418867	5.1194115	0.3836454	0.22
-0.44643754	5.5543866	0.39882526	0.39
-0.45777813	5.42038	0.39476874	0.26
-0.48944613	5.7063546	0.40388638	0.4
-0.4865943	5.2963614	0.38971537	0.27
-0.48071057	4.90237	0.37655106	0.26
-0.5103534	5.125346	0.38464242	0.22
-0.5227546	5.0543385	0.38161197	0.55
-0.53705513	5.1503267	0.38565123	0.25
-0.5464155	5.0453215	0.38160667	0.16
-0.5578082	4.976314	0.37957698	0.33
-0.5712291	4.9393044	0.37856057	0.32
-0.58970934	4.968291	0.37957144	0.35
-0.60414535	4.9452806	0.37856078	0.32
-0.60731995	4.887279	0.3765362	0.31
-0.62378037	4.891267	0.37653667	0.36
-0.6392298	4.8842554	0.37653258	0.27
-0.6566913	4.903242	0.37753928	0.34
-0.67616725	4.9432273	0.37855467	0.29
-0.68153703	4.8282247	0.3745058	0.34
-0.6828662	4.6862245	0.3694458	0.27
-0.6961327	4.7432146	0.37146878	0.29
-0.71257997	4.7572017	0.37247333	0.31
-0.7199817	4.676197	0.3694385	0.27
-0.7414823	4.7301803	0.37145954	0.25
-0.7428297	4.6071796	0.36740735	0.27
-0.7804232	4.80415	0.37448755	0.32
-0.77573055	4.6361547	0.3684168	0.27
-0.7930389	4.7091413	0.37044618	0.33
-0.81552196	4.7701235	0.3734701	0.3
-0.8088415	4.592129	0.3673951	0.27
-0.82629377	4.614116	0.36740282	0.31
-0.8578586	4.731091	0.37144968	0.27
-0.90852034	4.984051	0.38055265	0.33
-0.8716587	4.6080813	0.367396	0.31
-0.886924	4.663069	0.36941797	0.28
-0.89431983	4.611063	0.3683951	0.3
-0.9138103	4.6350474	0.3694034	0.34
-0.9322689	4.6580334	0.36941138	0.31
-0.9477207	4.658021	0.36940983	0.23
-0.9712128	4.7090025	0.3714293	0.29
-1.0178384	4.895965	0.37850463	0.37
-1.019028	4.853965	0.37648654	0.29
-1.0143707	4.730968	0.3724343	0.27
-1.0579605	4.8939333	0.37849972	0.28
-1.069389	4.8659244	0.37748647	0.31
-1.0647378	4.7489276	0.37343672	0.29
-1.0611014	4.6399302	0.3693902	0.29
-1.0713236	4.656922	0.37039638	0.32
-1.1118902	4.7918897	0.3754501	0.26
-1.1203238	4.747883	0.3734302	0.32
-1.131735	4.7288733	0.37342072	0.32
-1.1552299	4.7658544	0.37443405	0.23
-1.2018048	4.9218163	0.3804962	0.35
-1.2222898	4.9378004	0.38050082	0.32
-1.1923397	4.752824	0.37442416	0.25
-1.1977502	4.700819	0.37240097	0.31
-1.2162148	4.712804	0.373404	0.4
-1.2416996	4.758783	0.37542093	0.34
-1.2722069	4.825758	0.37744635	0.36
-1.2695987	4.736759	0.37440795	0.2
-1.3533133	5.039692	0.3855297	0.45
-1.3284073	4.891711	0.38046828	0.23
-1.3157344	4.765721	0.3754149	0.24
-1.3392216	4.7957015	0.37642503	0.27
-1.3727328	4.8696737	0.37945312	0.33
-1.3771558	4.8156695	0.37742895	0.26
-1.3765239	4.748669	0.3753997	0.4
-1.4100413	4.818641	0.37842602	0.29
-1.5186387	5.222554	0.3925891	0.24
-1.4457625	4.8616114	0.3794402	0.29
-1.4180633	4.6856327	0.3733665	0.2
-1.4676206	4.8175917	0.3784179	0.48
-2.10009	7.1810856	0.46237424	0.18
-1.4945092	4.7925687	0.3774032	0.2
-1.5721647	5.0215044	0.38649365	0.47
-3.2885392	11.37813	0.6110667	0.24
-1.9579782	6.3441944	0.4330252	0.29
-1.6965536	5.315402	0.39660648	0.27
-1.9086134	6.0082307	0.42188373	0.23
-1.6602268	5.0564284	0.38849688	0.27
-1.6636363	5.0064244	0.38647416	0.32
-1.6770627	4.994412	0.3864669	0.3
-1.685296	4.991405	0.3864644	0.35
-1.7097617	5.016384	0.38747194	0.37
-1.7101777	4.9563823	0.38544512	0.27
-1.7185897	4.928374	0.38443136	0.29
-1.7390455	4.9393563	0.3844332	0.36
-1.7504845	4.9193454	0.3844225	0.3
-1.7609138	4.8973355	0.38341105	0.28
-1.7952285	4.977307	0.38644165	0.38
-1.801653	4.9413	0.3854245	0.35
-1.8020445	4.889298	0.38340107	0.34
-1.843562	4.964263	0.38642827	0.29
-1.8600202	4.9592476	0.3864234	0.3
-1.939631	5.148181	0.393496	0.3
-2.0461345	5.439093	0.40461037	0.25
-2.010431	5.2761207	0.39854252	0.21
-1.9536808	5.053165	0.39045084	0.36
-2.0002148	5.1351256	0.39348036	0.31
-2.1680515	5.5669856	0.40964878	0.35
-1.9869752	4.993132	0.38941813	0.25
-2.0635698	5.1600676	0.39548126	0.35
-2.062797	5.128067	0.39446685	0.36
-2.0401354	5.0140834	0.3904187	0.18
-2.1167214	5.1770186	0.39648008	0.48
-2.1842978	5.309961	0.40152928	0.21
-2.1185591	5.077013	0.39343402	0.23
-2.080864	4.927042	0.38837186	0.28
-2.1183522	4.980009	0.3903896	0.44
-2.1626728	5.0719714	0.393424	0.27
-2.1761067	5.058958	0.39341566	0.35
-2.2506943	5.2038946	0.39846915	0.16
-2.207008	5.0409284	0.3934018	0.39
-2.1953866	4.963936	0.39036834	0.32
-2.1717367	4.8579535	0.3863236	0.29
-2.1731427	4.81695	0.38530433	0.28
-2.217451	4.904912	0.38933694	0.34
-2.217859	4.8609095	0.3873164	0.32
-2.2373235	4.8628907	0.38731366	0.33
-2.2437513	4.833883	0.38729894	0.32
-2.2441454	4.792881	0.3852797	0.35
-2.2575955	4.780867	0.3852715	0.21
-2.2449732	4.708875	0.3832402	0.32
-2.2491872	4.6978707	0.3822342	0.33
-2.2766643	4.7198453	0.3832391	0.38
-2.35726	4.8637753	0.38929093	0.26
-2.3075488	4.708814	0.38422775	0.31
-2.3200011	4.6948013	0.38321865	0.3
-2.338453	4.695783	0.38421538	0.35
-2.4140213	4.824717	0.38926113	0.3
-2.3952014	4.7607317	0.3862346	0.3
-2.4146485	4.7637124	0.38723207	0.32
-2.4140632	4.7217107	0.38521218	0.38
-2.452553	4.7656755	0.38722515	0.34
-2.4920585	4.809639	0.38923788	0.29
-5.2596917	10.672282	0.6104587	0.41
-2.5038924	4.7566233	0.38821003	0.25
-2.4991019	4.7256265	0.3871962	0.27
-2.5055234	4.7006183	0.3861828	0.41
-2.524975	4.702599	0.3861796	0.14
-2.5824938	4.783547	0.39020613	0.42
-2.5969546	4.7725325	0.3891977	0.21
-3.1694615	5.893038	0.43261382	0.38
-3.245008	5.99797	0.4366482	0.3
-3.1530428	5.790047	0.42956787	0.51
-2.6384847	4.722486	0.38916433	0.23
-2.644903	4.698478	0.38815123	0.16
-3.2103772	5.7659874	0.4295439	0.56
-5.811279	10.762738	0.62139386	0.13
-2.773385	4.8363585	0.39418945	0.4
-2.8459456	4.9362926	0.3982218	0.12
-3.048527	5.302115	0.41235456	0.39
-3.1070516	5.3710613	0.415375	0.21
-3.048346	5.2211084	0.410315	0.31
-2.8534117	4.818275	0.39516217	0.2
-2.9229486	4.910211	0.39919126	0.29
-3.1287384	5.249028	0.4123102	0.34
-3.0868676	5.153064	0.40827265	0.33
-3.0933018	5.125054	0.40825734	0.28
-3.1578345	5.201994	0.41128016	0.3
-3.0210085	4.919111	0.40017247	0.43
-3.1476295	5.1079965	0.408236	0.35
-3.2492273	5.2479033	0.4142812	0.1
-3.230617	5.175916	0.41124985	0.55
-3.312944	5.301842	0.41629273	0.31
-3.2532675	5.158891	0.41123587	0.25
-3.294745	5.1928506	0.41324273	0.37
-3.2861502	5.139855	0.4112183	0.23
-3.2745461	5.0828614	0.40919253	0.33
-3.3020098	5.091833	0.41019022	0.27
-3.3515034	5.1377854	0.41220105	0.33
-3.43285	5.2537117	0.4172392	0.49
-3.5204022	5.3606296	0.42227122	0.28
-3.416647	5.152718	0.4141922	0.29
-3.4381094	5.149695	0.4141852	0.29
-3.4415176	5.1196885	0.4131691	0.46
-3.475999	5.1376534	0.41416937	0.3
-3.5124815	5.158617	0.4161707	0.27
-3.5557506	5.209576	0.4181855	0.51
-3.6172652	5.2695165	0.4212002	0.23
-3.570597	5.160555	0.41715658	0.44
-3.5680192	5.1195536	0.4151362	0.32
-3.5994823	5.132521	0.41613454	0.32
-3.6379607	5.155482	0.41813618	0.42
-3.651394	5.1404657	0.41812485	0.41
-3.722714	5.2303996	0.4211523	0.25
-3.6930888	5.149421	0.41911834	0.41
-3.8527365	5.3532734	0.42718112	0.38
-3.7610273	5.179352	0.42111552	0.36
-3.7864707	5.1823244	0.42111015	0.35
-3.8089263	5.1792994	0.42210245	0.35
-3.9575498	5.3611603	0.42915678	0.36
-3.9527602	5.3351626	0.42914447	0.41
-3.9641838	5.316148	0.42813137	0.41
-3.980642	5.3021283	0.42811945	0.34
-4.042131	5.3550673	0.4311302	0.46
-4.049574	5.3280554	0.43011388	0.43
-4.014924	5.245083	0.42707977	0.3
-3.995331	5.181096	0.42505142	0.38
-4.0055394	5.179085	0.42504746	0.28
-4.0259924	5.1720614	0.4250379	0.52
-4.022399	5.13306	0.42401817	0.33
-4.0418596	5.124037	0.42400774	0.3
-4.0642996	5.1210117	0.42499965	0.45
-4.1137795	5.153961	0.42700294	0.39
-4.140236	5.154932	0.42699575	0.35
-4.2926617	5.339789	0.4350506	0.36
-4.690599	5.831415	0.4571988	0.25
-4.3225365	5.308751	0.43502516	0.41
-8.458147	10.671909	0.66570336	0.39
-8.519611	10.682842	0.6676919	0.25
-4.3508077	5.2427096	0.43398103	0.45
-4.3732724	5.2356834	0.43397048	0.32
-4.386495	5.2356687	0.43396652	0.48
-4.334837	5.1367116	0.43092808	0.3
-4.3953424	5.1786504	0.4329327	0.42
-4.1894875	4.887838	0.42083582	0.32
-4.430226	5.1546073	0.4329089	0.43
-4.3995886	5.084631	0.43087974	0.32
-4.3367305	4.989687	0.4268467	0.43
-4.390219	5.0226316	0.4288484	0.31
-4.384627	4.9836316	0.4278285	0.37
-4.4110756	4.983602	0.42782024	0.45
-4.454563	5.0025554	0.42981717	0.29
-4.4739923	4.994532	0.4298066	0.41
-4.457406	4.9415426	0.4277822	0.39
-4.4776273	4.9505205	0.42878082	0.32
-4.4850674	4.9265084	0.42776498	0.34
-4.4774704	4.88651	0.42674494	0.38
-4.5489717	4.938437	0.42975128	0.38
-4.5293636	4.8844504	0.4277271	0.25
-4.52679	4.8494477	0.42670813	0.52
-4.550234	4.8454194	0.42769822	0.45
-4.5514426	4.831416	0.4266899	0.34
-4.6379747	4.897328	0.4306992	0.26
-4.580328	4.801378	0.42666334	0.34
-4.598768	4.7913547	0.42665154	0.43
-4.76137	4.941193	0.43468374	0.38
-4.7948327	4.9461555	0.43567556	0.31
-4.836297	4.96011	0.43666983	0.49
-4.792462	4.896149	0.43364757	0.29
-4.8589554	4.9370794	0.436649	0.24
-4.689195	4.722237	0.42758158	0.52
-4.998954	5.0239325	0.44165236	0.2
-4.955334	4.9449687	0.4386212	0.43
-5.132939	5.1017914	0.4466524	0.18
-5.297543	5.2416263	0.45367813	0.53
-4.965373	4.8789444	0.4375793	0.32
-4.975816	4.8579288	0.43656343	0.32
-4.996263	4.847903	0.43755054	0.44
-5.053749	4.8758407	0.4395472	0.34
-5.3945317	5.192503	0.45461625	0.17
-5.45701	5.2234354	0.45761293	0.58
-5.4624386	5.1954236	0.45659453	0.36
-5.5527463	5.269332	0.46060693	0.37
-5.4580665	5.1414175	0.45556408	0.47
-5.6977367	5.346177	0.46560204	0.32
-5.4608927	5.0804024	0.4535268	0.36
-5.452321	5.038404	0.45250472	0.31
-5.4767504	5.031374	0.45249188	0.39
-5.517215	5.038327	0.45448172	0.36
-5.8727975	5.363973	0.47055113	0.27
-5.685026	5.1501517	0.46048933	0.46
-5.6784263	5.1121516	0.45946875	0.26
-5.7269	5.1250963	0.46145925	0.56
-5.577165	4.952238	0.45340833	0.34
-5.606615	4.9482017	0.45439523	0.36
-5.5657735	4.89524	0.45137778	0.34
-5.552184	4.851246	0.45035586	0.37
-5.595649	4.8601966	0.45134553	0.34
-5.65712	4.886129	0.45333898	0.48
-6.5734406	5.6852083	0.49449414	0.34
-5.695013	4.8570766	0.4543072	0.41
-5.7424736	4.869023	0.45529708	0.43
-5.845794	4.9449162	0.45930582	0.2
-5.7310843	4.813024	0.45326665	0.21
-5.7635484	4.809984	0.4542527	0.45
-5.8300266	4.83791	0.4572453	0.36
-6.0886974	5.031644	0.46726945	0.32
-5.803837	4.7539234	0.45420268	0.4
-5.8192697	4.7369003	0.4541862	0.4
-5.7524233	4.6639643	0.45116562	0.39
-5.8089	4.681901	0.45215553	0.32
-5.744249	4.597959	0.44912714	0.32
-5.7777095	4.5959177	0.4501131	0.5
-5.933267	4.6967535	0.45611766	0.3
-5.800558	4.5568814	0.4490796	0.43
-5.8059855	4.5318685	0.44906157	0.38
-5.798188	4.5108733	0.4480512	0.36
-5.88869	4.5557733	0.45204496	0.25
-5.97319	4.5946803	0.45503724	0.46
-5.9525867	4.5486946	0.4530157	0.33
-6.0701094	4.613567	0.45801178	0.34
-6.0975533	4.605532	0.4579959	0.34
-6.113005	4.5865088	0.4579776	0.35
-6.1202183	4.577498	0.45796892	0.3
-6.1446514	4.567465	0.4589528	0.41
-7.552288	5.6320133	0.51809114	0.35
-6.390705	4.6981974	0.46794102	0.31
-6.258	4.566326	0.46190742	0.39
-6.325487	4.587249	0.46389434	0.42
-6.32591	4.5572414	0.4628745	0.33
-7.5021048	5.4310236	0.5129803	0.4
-7.457481	5.3620605	0.50995284	0.14
-8.124449	5.823362	0.5369906	0.61
-8.124862	5.7853513	0.5369655	0.4
-8.198334	5.8012652	0.5389466	0.27
-8.173723	5.745281	0.5369196	0.5
-6.6626987	4.625845	0.47378486	0.23
-6.648102	4.5848527	0.47176346	0.55
-6.7195787	4.6057696	0.47474846	0.23
-6.7049837	4.564777	0.473727	0.36
-6.8655405	4.647601	0.47971714	0.38
-6.845944	4.6026134	0.4776949	0.43
-6.865374	4.585585	0.4776755	0.28
-6.817548	4.5366306	0.47566208	0.43
-6.7559137	4.463687	0.47263804	0.3
-6.7183022	4.407718	0.47061557	0.37
-7.125037	4.656283	0.4866166	0.34
-7.2445574	4.705148	0.4906005	0.46
-7.2429595	4.673142	0.48957935	0.27
-7.988955	5.1403465	0.51958907	0.34
-8.112254	5.205211	0.5245822	0.38
-8.075643	5.1452394	0.5225565	0.42
-8.107075	5.131197	0.5225338	0.38
-7.585098	4.7547393	0.5014928	0.21
-7.3803616	4.5889473	0.4924642	0.47
-7.390787	4.5639277	0.49144253	0.39
-7.4010005	4.5549116	0.49243197	0.29
-7.4124227	4.530891	0.4914105	0.59
-7.5019097	4.5557866	0.49438998	0.23
-7.5483685	4.552727	0.4963682	0.41
-7.6458454	4.582615	0.49934772	0.25
-8.253697	4.9279556	0.5233313	0.55
-8.307154	4.925889	0.52430713	0.35
-8.750669	5.18141	0.5412977	0.27
-8.732068	5.1334186	0.54027194	0.36
-8.208124	4.7789693	0.519246	0.5
-9.446383	5.49063	0.56721854	0.32
-10.43547	6.041556	0.6051843	0.47
-10.910192	6.280032	0.62314963	0.37
-10.636419	6.073313	0.6121207	0.4
-10.500734	5.950447	0.60509187	0.23
-8.476582	4.7506247	0.5261103	0.37
-8.502004	4.7315874	0.5260857	0.34
-8.519438	4.7065578	0.52606016	0.47
-8.565885	4.6984963	0.5280341	0.34
-8.607327	4.687441	0.5290081	0.61
-8.710794	4.712319	0.5319809	0.23
-8.715016	4.696308	0.53196746	0.25
-8.686403	4.6463294	0.52994376	0.57
-8.66481	4.599342	0.52891904	0.33
-8.7953	4.637189	0.53288925	0.23
-9.033867	4.731918	0.5418533	0.46
-9.091322	4.7268443	0.5428243	0.39
-9.060716	4.6748657	0.54179966	0.39
-9.051911	4.6528707	0.54078746	0.68
-8.988284	4.5839286	0.5377649	0.34
-9.069748	4.5918283	0.5407346	0.53
-9.340327	4.6975207	0.54969233	0.31
-9.362748	4.673484	0.55066454	0.4
-9.262102	4.5855837	0.5456442	0.44
-9.4436245	4.6423717	0.55260533	0.36
-9.303743	4.5535207	0.5466017	0.48
-9.391204	4.5624123	0.5495692	0.24
-9.474665	4.568309	0.5515361	0.61
-9.820287	4.7029147	0.5644815	0.41
-9.871729	4.690846	0.5654493	0.3
-9.678017	4.5600486	0.55743825	0.52
-9.746262	4.5749664	0.56041867	0.38
-9.997826	4.6586757	0.5683681	0.36
-10.007231	4.6266527	0.5683396	0.51
-10.079681	4.62356	0.57030445	0.37
-10.145131	4.616474	0.57226926	0.38
-10.207569	4.6083922	0.57423466	0.59
-10.424105	4.6701374	0.5821831	0.18
-10.964598	4.900528	0.60111266	0.54
-10.591809	4.688931	0.58712095	0.37
-10.548185	4.6309667	0.5850964	0.48
-10.747703	4.6817293	0.59204406	0.45
-11.148329	4.8202667	0.605967	0.18
-10.788544	4.620657	0.5919782	0.5
-10.987054	4.668421	0.5989238	0.26
-11.203367	4.7431703	0.60688215	0.45
-11.311832	4.7490344	0.60983664	0.36
-11.423295	4.7558947	0.6127905	0.5
-11.474723	4.736822	0.6147519	0.21
-11.38508	4.6579094	0.6107317	0.53
-11.361477	4.6069217	0.60970277	0.41
-11.907161	4.7912893	0.62859404	0.35
-11.886344	4.7623057	0.62758094	0.48
-11.942782	4.742227	0.6285389	0.36
-11.90116	4.68326	0.6265118	0.26
-12.332777	4.8137536	0.64241356	0.49
-12.408209	4.8006525	0.64436805	0.3
-12.390604	4.7496567	0.6433358	0.59
-12.52107	4.7564926	0.6472801	0.33
-12.61031	4.769383	0.6502486	0.42
-12.767788	4.7851877	0.6551873	0.3
-12.707161	4.717241	0.6521614	0.57
-13.078725	4.8138	0.6650641	0.32
-13.111143	4.779746	0.6660215	0.55
-12.9914875	4.689867	0.66100556	0.31
-13.156765	4.7276692	0.6659581	0.43
-15.244094	5.443252	0.74054974	0.46
-15.2704935	5.400203	0.7405026	0.34
-15.148834	5.303324	0.73548174	0.29
-15.214254	5.2742295	0.7374272	0.48
-15.227653	5.226195	0.7373818	0.39
-15.207031	5.1671996	0.73634356	0.59
-15.039161	5.0823846	0.72935414	0.36
-13.942093	4.655637	0.6895272	0.38
-14.000507	4.6285515	0.6914771	0.27
-15.309444	5.019015	0.7371736	0.53
-15.494915	5.02778	0.7430923	0.29
-15.2302	4.8880687	0.73310363	0.25
-15.196383	4.851098	0.73208934	0.55
-15.18277	4.795095	0.73104954	0.33
-15.191159	4.7470665	0.73000574	0.6
-15.337609	4.7418766	0.7349312	0.27
-15.469055	4.730704	0.73885876	0.5
-16.191723	4.9018383	0.7636542	0.55
-18.452967	5.5381684	0.8430981	0.21
-16.532436	4.9234085	0.7745083	0.34
-17.230082	5.0775695	0.7983014	0.2
-16.717274	4.86815	0.7803729	0.34
-16.916733	4.8708944	0.78627896	0.23
-16.597006	4.72125	0.77430725	0.64
-17.136587	4.820593	0.7931303	0.45
-17.575125	4.888054	0.8079752	0.27
-17.592327	4.8630223	0.8079456	0.29
-17.723753	4.8418455	0.8118639	0.49
-17.843178	4.8156815	0.81578374	0.16
-18.082644	4.8213754	0.82367235	0.59
-18.187057	4.790229	0.82659507	0.24
-18.305481	4.761066	0.8295125	0.54
-18.613962	4.781676	0.8403801	0.18
-19.690697	4.9973717	0.87704086	0.43
-19.730892	4.976312	0.8780032	0.43
-19.48019	4.847586	0.8680146	0.34
-19.951717	4.9009995	0.8838305	0.45
-20.976414	5.08775	0.9194915	0.19
-21.355902	5.1112704	0.93132645	0.43
-20.071875	4.73478	0.8866278	0.2
-20.313135	4.7594786	0.8945312	0.19
-39.577217	9.210368	1.5579716	0.14
-39.57652	9.080319	1.5568591	0.27
-39.591827	8.95425	1.555742	0.2
-39.595135	8.825196	1.554628	0.34
-39.59544	8.696147	1.5535152	0.25
-39.609745	8.570079	1.5533979	0.32
-39.591892	8.501074	1.5523463	0.31
-39.599197	8.374016	1.5512311	0.31
-39.6085	8.246955	1.5501149	0.3
-39.597805	8.116918	1.5490056	0.28
-39.576103	7.9838924	1.5478989	0.29
-39.546394	7.8498783	1.545795	0.35
-39.5457	7.7218294	1.5446818	0.35
-39.53685	7.655815	1.5436276	0.35
-39.55716	7.5317397	1.5435072	0.35
-39.55346	7.403694	1.542395	0.35
-39.567764	7.2786264	1.5422763	0.33
-39.594074	7.156544	1.5421541	0.48
-40.00447	7.1029935	1.5549031	0.27
-40.851967	7.1229076	1.5825015	0.17
-41.71231	7.2068295	1.6121509	0.43
-42.609806	7.226679	1.6417242	0.24
-43.224228	7.192872	1.6613894	0.25
-43.09949	7.03397	1.6563076	0.33
-45.58831	7.296862	1.7393107	0.18
-46.57379	7.306593	1.7718303	0.18
-47.64915	7.401242	1.8083823	0.13
-48.801655	7.4247637	1.8458312	0.16
-50.169197	7.4740167	1.8911964	0.27
-51.434704	7.4993925	1.9335902	0.11
-52.802223	7.53164	1.9779395	0.0
-68.04033	9.498748	2.4921577	0.0
-68.031525	9.28067	2.490962	0.0
-68.06363	9.176588	2.4908504	0.0
-67.52973	8.890162	2.471853	0.0
-67.4009	8.659236	2.4667046	0.0
-66.994026	8.393655	2.451662	0.0
-71.658005	8.752774	2.607668	0.0
-67.29247	8.004112	2.4591527	0.0
-70.755226	8.193715	2.5746	0.0
-70.88333	8.096511	2.5784457	0.0
-71.08755	7.8951654	2.584156	0.0
-70.8797	7.6473336	2.5760288	0.0
-75.07849	7.863996	2.7161324	0.0
-75.23868	7.643699	2.7208464	0.0
-75.21084	7.4036384	2.718635	0.0
-75.181	7.162579	2.7164233	0.0
-76.24722	7.1441936	2.7518725	0.0
-76.26338	6.9060755	2.75164	0.0
-75.9215	6.635407	2.7395558	0.0
-75.559616	6.365765	2.7264822	0.0
-77.92536	5.8304896	2.8027883	0.0
-78.038445	5.7162976	2.805623	0.0
-78.134605	5.4780755	2.8083477	0.0
-78.37678	5.2486687	2.8160071	0.0
-76.36674	4.8741136	2.747657	0.0
-76.28488	4.6291184	2.7444634	0.0
-76.32504	4.3929696	2.7452164	0.0
-70.72471	3.8489854	2.556504	0.0
-70.395775	3.7203577	2.5455453	0.0
-70.32694	3.4963548	2.542364	0.0
-70.62414	3.289886	2.552015	0.0
-70.61431	3.0688078	2.550806	0.0
-69.93344	2.8205857	2.5279071	0.0
-69.57259	2.587957	2.5148623	0.0
-69.28066	2.4692855	2.5048935	0.0
-68.67581	2.2329695	2.484967	0.0
-68.34897	2.0082998	2.472912	0.05
-52.895355	1.3920194	1.9570754	0.13
-39.472946	0.9201727	1.5093584	0.18
-39.46624	0.7971303	1.5092409	0.45
-39.42853	0.67312753	1.5081376	0.13
-39.46168	0.61305994	1.5090617	0.32
-39.46997	0.48999864	1.508936	0.33
-39.494263	0.3679166	1.509803	0.33
-39.493553	0.24486665	1.5096815	0.37
-39.486843	0.12182508	1.5085628	0.3
-39.491135	-0.00023080518	1.5084393	0.33
-38.609024	-0.02075168	1.5506209	0.29
-38.621323	-0.08176193	1.5506672	0.42
-38.640923	-0.20478834	1.5517579	0.27
-38.654522	-0.32782316	1.5518454	0.32
-38.650124	-0.45088074	1.5519236	0.32
-38.654724	-0.5739269	1.5520061	0.32
-38.66532	-0.69696474	1.5530914	0.31
-38.666924	-0.8200147	1.5531721	0.3
-39.589233	-0.9028572	1.5846906	0.22
-39.62084	-1.02987	1.5857887	0.22
-39.615437	-1.1549298	1.5858666	0.17
-39.603737	-1.2179711	1.5859013	0.09
-39.62834	-1.3449928	1.5869954	0.0
-39.592937	-1.4690908	1.586057	0.0
-39.59454	-1.5951419	1.5861382	0.0
-39.601143	-1.7221873	1.5862226	0.0
-39.599743	-1.8482422	1.586302	0.0
-39.614338	-1.974276	1.5873895	0.0
-39.612938	-2.1003308	1.5874685	0.0
-39.65124	-2.1663084	1.5895295	0.0
-39.63684	-2.2913802	1.588601	0.1
-39.653442	-2.418412	1.5896893	0.11
-39.612034	-2.5425177	1.5887462	0.3
-39.61664	-2.669565	1.588828	0.37
-39.618233	-2.7956152	1.5899074	0.32
-39.634537	-2.860621	1.5909561	0.37
-39.627132	-2.9866836	1.5910307	0.3
-39.646732	-3.1147115	1.59212	0.29
-39.66633	-3.2427397	1.5932091	0.44
-39.57692	-3.3619056	1.5902374	0.32
-39.421497	-3.475154	1.5852284	0.24
-39.411095	-3.6002195	1.5853	0.18
-39.663418	-3.686929	1.5944809	0.36
-39.670017	-3.8149743	1.5945624	0.3
-39.684612	-3.9430087	1.595648	0.37
-39.68221	-4.070064	1.596724	0.3
-39.677803	-4.197123	1.5967989	0.36
-39.6804	-4.325173	1.5968777	0.29
-39.695698	-4.39018	1.5979248	0.35
-39.708294	-4.519217	1.599009	0.3
-39.72189	-4.6482525	1.6000935	0.35
-39.717487	-4.776312	1.6001681	0.34
-39.71508	-4.903367	1.601243	0.3
-39.721676	-5.0324125	1.6013234	0.35
-39.71527	-5.160473	1.6023964	0.34
-39.73957	-5.227469	1.6034485	0.35
-39.74116	-5.3555202	1.6035253	0.29
-39.736755	-5.483578	1.6045989	0.24
-39.670338	-5.602713	1.6026353	0.52
-39.545914	-5.71392	1.5986373	0.22
-39.508495	-5.8360186	1.59869	0.23
-39.66412	-5.9878793	1.6048584	0.21
-39.76943	-6.0677757	1.6089588	0.36
-39.76802	-6.1968307	1.6090335	0.3
-39.80062	-6.3318434	1.6111287	0.43
-21.280842	-3.4736261	0.96600085	0.21
-21.444397	-3.5704548	0.9721401	0.25
-21.209879	-3.6017706	0.9650376	0.26
-21.073372	-3.647967	0.95999384	0.53
-21.52473	-3.7614298	0.97629005	0.22
-20.881126	-3.7192457	0.9539355	0.49
-20.676603	-3.7515235	0.9478486	0.29
-21.059204	-3.8890853	0.961123	0.12
-21.441807	-4.0296483	0.97539896	0.35
-21.439335	-4.1006804	0.9754376	0.28
-21.37384	-4.158789	0.9734363	0.55
-21.142048	-4.149085	0.96631145	0.23
-21.389633	-4.2688136	0.9755059	0.34
-20.771011	-4.215593	0.954157	0.4
-20.756527	-4.2816386	0.95418614	0.3
-21.107138	-4.4242435	0.9664463	0.53
-20.917612	-4.454501	0.96036494	0.24
-20.89413	-4.519558	0.9603886	0.34
-20.81137	-4.536672	0.9573552	0.24
-20.919922	-4.63057	0.9614629	0.5
-21.064476	-4.732424	0.9675936	0.18
-20.947968	-4.776593	0.96355724	0.39
-21.009506	-4.8615475	0.96663547	0.32
-20.834982	-4.891786	0.9605612	0.36
-20.784227	-4.9148607	0.95954734	0.5
-39.890823	-9.504002	1.6359656	0.28
-39.89941	-9.639043	1.638044	0.16
-21.111881	-5.205554	0.97287476	0.58
-39.88959	-9.905162	1.639184	0.24
-39.903183	-10.043198	1.6412661	0.27
-39.889767	-10.174265	1.6423302	0.15
-14.861885	-3.8640976	0.7528964	0.15
-14.873388	-3.9181046	0.75393087	0.48
-14.896892	-3.9750974	0.7549732	0.36
-14.662321	-3.964397	0.7468445	0.4
-14.6228075	-4.004464	0.7458446	0.44
-14.738341	-4.0863476	0.750948	0.43
-14.900894	-4.182176	0.75708336	0.39
-14.87563	-4.2522364	0.75710636	0.29
-14.517016	-4.2026815	0.7438917	0.23
-14.492501	-4.24573	0.74390095	0.64
-14.631046	-4.3365874	0.7490208	0.0
-14.491497	-4.3467712	0.7449523	0.0
-14.436719	-4.4568863	0.7439795	0.36
-14.498241	-4.5268345	0.74704766	0.39
-14.451726	-4.563909	0.74604183	0.63
-14.668301	-4.6826763	0.75421685	0.0
-51.300602	-16.310911	2.078555	0.0
-50.894775	-16.270416	2.0653203	0.03
-24.515087	-7.9752455	1.1121129	0.11
-22.920044	-7.543136	1.0550474	0.28
-22.723497	-7.5593953	1.0489513	0.22
-22.67501	-7.6244826	1.0479587	0.34
-22.558493	-7.665648	1.0449176	0.34
-22.15987	-7.6111417	1.0306782	0.39
-22.0711	-7.6202593	1.0276355	0.33
-21.91356	-7.644471	1.0235637	0.3
-21.716007	-7.6537294	1.016463	0.39
-21.66151	-7.7128215	1.0154636	0.34
-21.61902	-7.7759	1.0154724	0.46
-21.79961	-7.9177203	1.0226395	0.28
-21.376968	-7.844237	1.008377	0.33
-21.226166	-7.827425	1.0032879	0.36
-20.891554	-7.781838	0.9920861	0.39
-20.881071	-7.853879	0.99211603	0.4
-21.026648	-7.9837394	0.9982581	0.39
-21.060186	-8.07373	1.0003204	0.3
-20.958664	-8.111875	0.99728453	0.32
-21.069227	-8.230776	1.0024022	0.39
-20.760357	-8.150144	0.9921965	0.34
-20.878923	-8.272036	0.9973198	0.3
-20.667356	-8.266306	0.9902029	0.39
-20.687881	-8.350309	0.99225485	0.35
-20.622377	-8.401412	0.99024415	0.42
-20.594883	-8.466472	0.9902607	0.35
-20.611406	-8.54948	0.99230975	0.34
-20.623674	-8.59348	0.9933376	0.38
-20.643202	-8.678486	0.995389	0.38
-20.55968	-8.720609	0.9923639	0.38
-20.569202	-8.801625	0.99440783	0.45
-20.33962	-8.781913	0.9862737	0.27
-20.55624	-8.951695	0.99547243	0.38
-20.54649	-8.985721	0.9954833	0.36
-20.358927	-8.982959	0.9903798	0.36
-20.277401	-9.024078	0.9883549	0.46
-20.401978	-9.155966	0.9934853	0.29
-20.285446	-9.183124	0.9904344	0.38
-20.303974	-9.269131	0.9924851	0.33
-20.230452	-9.31324	0.9904656	0.34
-20.12266	-9.303374	0.98740196	0.39
-20.212223	-9.422301	0.99150676	0.35
-20.24576	-9.516292	0.9935691	0.3
-20.010157	-9.484582	0.986425	0.38
-20.005674	-9.560613	0.98745793	0.38
-19.8321	-9.555834	0.9813602	0.41
-19.825617	-9.630868	0.9823915	0.36
-20.270105	-9.883387	0.9997532	0.16
-8.873624	-4.4480624	0.5639591	0.59
-19.85292	-9.838904	0.98650265	0.13
-9.148746	-4.655783	0.57620543	0.36
-8.80503	-4.522177	0.5629535	0.35
-8.432296	-4.3716016	0.5496776	0.35
-8.420758	-4.3996263	0.5496834	0.57
-8.211885	-4.3118634	0.5415272	0.23
-8.154324	-4.315939	0.53949654	0.59
-8.160806	-4.3529434	0.5405163	0.26
-7.993186	-4.30014	0.53439856	0.5
-7.9836535	-4.328162	0.5344053	0.4
-7.9260964	-4.331237	0.533374	0.4
-7.898549	-4.349279	0.5323661	0.52
-7.8927765	-4.362291	0.5323684	0.35
-7.988319	-4.447198	0.5364593	0.46
-8.009805	-4.492186	0.5384909	0.34
-8.217408	-4.638972	0.5466721	0.37
-8.124829	-4.6230845	0.5436126	0.47
-8.0192375	-4.599211	0.5405421	0.32
-8.145553	-4.6860795	0.5456513	0.53
-8.39118	-4.857825	0.555865	0.51
-8.29459	-4.8389416	0.5528018	0.21
-8.425154	-4.9488125	0.55792326	0.59
-8.404625	-4.9738474	0.5579222	0.27
-8.414111	-5.015849	0.5589455	0.61
-21.155357	-12.423095	1.0683953	0.34
-20.905472	-12.3233795	1.0592104	0.18
-20.879976	-12.397434	1.0592289	0.2
-20.768435	-12.421582	1.0561765	0.45
-20.640875	-12.434748	1.0531104	0.35
-20.493309	-12.435934	1.0480275	0.43
-20.363752	-12.447101	1.0449592	0.36
-20.23119	-12.455269	1.0408878	0.45
-20.128384	-12.436393	1.0378213	0.29
-19.997822	-12.44456	1.0337509	0.57
-19.848251	-12.440746	1.0296643	0.21
-19.7347	-12.457893	1.0266073	0.41
-19.61314	-12.46905	1.0225431	0.47
-19.484577	-12.475213	1.0194726	0.38
-19.386776	-12.457331	1.0164092	0.43
-19.264212	-12.4654875	1.0123429	0.41
-19.140648	-12.472644	1.0092756	0.4
-19.015081	-12.477801	1.006206	0.41
-18.900528	-12.489949	1.0021459	0.41
-18.767956	-12.489115	0.99906963	0.4
-18.655396	-12.500258	0.99600995	0.41
-18.5766	-12.490354	0.99296063	0.4
-18.454033	-12.494509	0.9898921	0.41
-18.333471	-12.4996605	0.98682517	0.43
-18.2119	-12.501813	0.98275626	0.43
-18.105347	-12.51495	0.97970057	0.43
-18.006796	-12.532077	0.9776511	0.34
-17.88222	-12.530231	0.97457856	0.45
-17.793417	-12.511336	0.97151935	0.44
-17.680855	-12.517478	0.9684571	0.42
-17.575289	-12.526611	0.9654	0.34
-17.460722	-12.529755	0.96233505	0.45
-17.36517	-12.545878	0.95928663	0.36
-17.253605	-12.550018	0.9562238	0.47
-17.166054	-12.570132	0.9541815	0.36
-17.061235	-12.536253	0.9511065	0.45
-16.961678	-12.5473795	0.94805336	0.36
-16.847101	-12.545521	0.94498605	0.47
-16.727528	-12.540668	0.9419145	0.44
-16.655989	-12.570764	0.93988544	0.38
-16.509392	-12.543938	0.9357889	0.44
-16.455864	-12.586016	0.93477523	0.38
-16.362045	-12.556124	0.93170804	0.56
-16.201435	-12.516311	0.9265978	0.38
-7.6023154	-6.0361896	0.5548898	0.33
-16.033325	-12.550527	0.92251366	0.55
-7.6563196	-6.157156	0.55897015	0.19
-7.5427136	-6.1092844	0.55488324	0.38
-7.5279264	-6.116305	0.55387723	0.56
-7.526398	-6.1543174	0.55489135	0.32
-15.597289	-12.577069	0.91126907	0.62
-7.4553065	-6.1784115	0.5538583	0.26
-7.462782	-6.223415	0.55488056	0.27
-7.432242	-6.2394576	0.55386853	0.65
-7.500768	-6.3343983	0.55794716	0.25
-15.170238	-12.597598	0.90002614	0.41
-15.081674	-12.605708	0.89797723	0.41
-14.994116	-12.614817	0.8959292	0.43
-14.907554	-12.623925	0.8938818	0.44
-14.821992	-12.633032	0.8918349	0.43
-14.729425	-12.636147	0.8887814	0.43
-14.718669	-12.667166	0.8897876	0.48
-14.672137	-12.708233	0.8887767	0.46
-14.610599	-12.737315	0.887752	0.34
-14.521031	-12.741425	0.8857005	0.5
-14.431461	-12.7445345	0.8836486	0.38
-14.337888	-12.743647	0.8815926	0.53
-14.262328	-12.757742	0.8795533	0.4
-14.187527	-12.733828	0.8764992	0.52
-14.126982	-12.760907	0.87647396	0.38
-14.030401	-12.755023	0.8734141	0.5
-13.953842	-12.7671175	0.87137324	0.39
-13.854263	-12.758235	0.86931026	0.63
-13.780707	-12.772327	0.86727196	0.32
-10.049919	-9.448061	0.69471043	0.41
-10.028139	-9.457089	0.69470084	0.37
-10.012615	-9.502118	0.69470924	0.46
-9.97508	-9.52817	0.69469684	0.42
-9.98257	-9.594175	0.69672734	0.41
-9.964045	-9.637208	0.6967331	0.37
-9.940512	-9.675245	0.69673383	0.45
-9.942011	-9.738257	0.69875956	0.41
-9.935248	-9.762272	0.69876486	0.37
-9.909719	-9.799311	0.69976395	0.42
-9.922216	-9.872312	0.7018001	0.38
-9.871663	-9.885375	0.7007746	0.35
-9.818108	-9.895441	0.699746	0.46
-9.79558	-9.935477	0.69974804	0.39
-9.825094	-10.026462	0.7028015	0.39
-9.799317	-10.032495	0.7017882	0.41
-9.728741	-10.024576	0.6997422	0.39
-9.734234	-10.092584	0.7017721	0.4
-9.612617	-10.033716	0.697675	0.32
-9.569063	-10.051772	0.6966555	0.39
-9.546534	-10.091807	0.69765735	0.43
-9.526758	-10.102833	0.69664955	0.41
-9.623341	-10.265752	0.703772	0.38
-9.61583	-10.322773	0.7047896	0.38
-9.650356	-10.423753	0.70785	0.41
-9.610813	-10.447804	0.7078352	0.36
-9.345046	-10.232075	0.6955887	0.45
-9.56375	-10.528875	0.70883787	0.28
-9.540969	-10.536904	0.70782703	0.44
-9.487412	-10.545969	0.7067977	0.47
-9.312731	-10.42315	0.699643	0.35
-9.270181	-10.4422035	0.6996243	0.48
-9.180579	-10.409303	0.6965565	0.32
-9.149042	-10.440346	0.6965492	0.43
-9.195586	-10.558313	0.7006234	0.4
-9.175803	-10.568339	0.7006151	0.39
-9.158286	-10.616368	0.7016229	0.38
-9.073689	-10.587462	0.6985597	0.38
-9.044149	-10.620502	0.6985543	0.45
-9.067667	-10.714493	0.701605	0.36
-8.966056	-10.665602	0.69752353	0.42
-8.946282	-10.676627	0.69751555	0.34
-8.930756	-10.725654	0.69852495	0.43
-8.929253	-10.792667	0.70054984	0.41
-8.873687	-10.7957325	0.6995167	0.39
-8.83514	-10.818781	0.69850177	0.41
-8.808597	-10.854818	0.69949925	0.34
-8.763046	-10.869873	0.6984769	0.44
-8.799337	-10.948845	0.7015297	0.39
-8.837872	-11.064821	0.7055982	0.35
-8.621124	-10.871037	0.6953895	0.43
-8.559552	-10.865106	0.6943491	0.38
-8.430898	-10.775239	0.68823475	0.44
-8.429389	-10.842252	0.6902596	0.43
-8.439897	-10.925253	0.69329804	0.35
-8.436145	-10.956264	0.6933076	0.46
-8.42362	-11.010285	0.69532055	0.37
-8.75249	-11.498991	0.7147124	0.45
-8.709947	-11.520043	0.7146941	0.23
-8.847598	-11.7709255	0.7248759	0.53
-8.859116	-11.862927	0.7269185	0.28
-8.957726	-12.067847	0.7350585	0.57
-8.909916	-12.043899	0.73301965	0.31
-12.116199	-16.351942	0.918667	0.3
-12.276906	-16.671808	0.93089026	0.27
-12.246389	-16.739853	0.93189794	0.48
-12.243911	-16.84687	0.9349381	0.49
-11.366379	-15.768695	0.8869786	0.18
-12.297757	-17.085846	0.9420641	0.37
-12.288265	-17.18487	0.9450968	0.63
-12.262762	-17.263908	0.9461118	0.24
-11.117886	-15.790976	0.88183385	0.32
-12.273821	-17.507933	0.9532135	0.49
-10.981754	-15.810129	0.8797572	0.48
-10.840096	-15.715273	0.8746329	0.26
-12.32019	-17.865929	0.9643813	0.17
-12.305701	-17.964958	0.9664108	0.59
-12.294211	-18.067984	0.9694438	0.21
-12.305754	-18.20599	0.9735046	0.43
-12.320304	-18.349993	0.9775696	0.31
-12.3108225	-18.460016	0.9806065	0.5
-12.338123	-18.563	0.9846634	0.3
-12.335649	-18.684017	0.987709	0.48
-12.334175	-18.808035	0.99075633	0.38
-12.334709	-18.93705	0.9948068	0.39
-12.345256	-19.082056	0.9988698	0.39
-12.345789	-19.213072	1.0029211	0.39
-12.333304	-19.325098	1.005957	0.46
-12.367624	-19.446075	1.0100253	0.38
-12.37016	-19.583088	1.0140802	0.38
-12.366689	-19.712109	1.0181283	0.46
-12.374239	-19.861116	1.022191	0.36
-12.371774	-19.995134	1.0262417	0.44
-12.372313	-20.135149	1.0302966	0.37
-12.371852	-20.275167	1.0343508	0.44
-12.404167	-20.398146	1.0384187	0.35
-12.403707	-20.540161	1.0424738	0.43
-12.339154	-20.578234	1.0424488	0.55
-18.917826	-31.538404	1.4827794	0.2
-18.786234	-31.543545	1.4807009	0.14
-18.675676	-31.584665	1.4796494	0.14
-18.52806	-31.56182	1.4765501	0.14
-18.479292	-31.592875	1.4765325	0.24
-18.3487	-31.597012	1.4744542	0.18
-18.22612	-31.61514	1.4723861	0.2
-18.103542	-31.63327	1.4713182	0.12
-17.970947	-31.63241	1.4682368	0.16
-17.863386	-31.674526	1.4681875	0.12
-17.76054	-31.610628	1.4640995	0.13
-17.673006	-31.686724	1.4650757	0.14
-17.539408	-31.681862	1.4629921	0.14
-17.429842	-31.71798	1.4619392	0.1
-17.281223	-31.68613	1.4578358	0.15
-17.160639	-31.701256	1.4567679	0.09
-17.043062	-31.72238	1.4557043	0.0
-16.947222	-31.665474	1.4516232	0.0
-16.86269	-31.745567	1.4526031	0.0
-16.72008	-31.72071	1.449506	0.12
-16.780771	-32.073677	1.4616821	0.12
-19.389423	-37.265438	1.6613218	0.26
-19.252842	-37.289577	1.6602479	0.32
-19.125273	-37.329712	1.6591859	0.45
-15.723229	-30.89666	1.4085718	0.22
-15.530525	-30.759846	1.4014001	0.43
-15.500077	-30.938889	1.406452	0.16
-11.612424	-23.487253	1.1171387	0.27
-11.34456	-23.1385	1.1018373	0.3
-11.216911	-23.062622	1.097729	0.42
-11.134343	-23.078707	1.0966847	0.36
-11.099566	-23.098743	1.0966711	0.39
-11.021002	-23.121824	1.0966319	0.25
-10.77616	-22.801048	1.0823555	0.34
-10.657522	-22.73616	1.0782572	0.29
-10.604994	-22.808218	1.0802531	0.49
-10.645628	-23.079197	1.0893847	0.28
-10.634896	-23.15121	1.0914065	0.33
-10.511254	-23.07633	1.087301	0.26
-10.39562	-23.01544	1.0832062	0.25
-10.112697	-22.589693	1.065865	0.36
-9.9189205	-22.350868	1.0556521	0.3
-9.843352	-22.369944	1.0546134	0.36
-9.721699	-22.285059	1.0505053	0.38
-9.680911	-22.2881	1.0504814	0.34
-9.555255	-22.193216	1.045367	0.46
-9.712106	-22.740095	1.0646788	0.29
-9.672607	-22.84514	1.0676961	0.18
-9.473814	-22.580318	1.0564698	0.35
-9.284033	-22.331488	1.0462555	0.43
-9.287325	-22.436491	1.049299	0.29
-9.261847	-22.571524	1.0533366	0.32
-9.177262	-22.568604	1.0522838	0.29
-9.04358	-22.444727	1.0461531	0.39
-8.90389	-22.305853	1.0400128	0.34
-8.917486	-22.537853	1.0471128	0.35
-8.854939	-22.585915	1.0480937	0.36
-8.829178	-22.623941	1.0490931	0.45
-9.063216	-23.419756	1.0775509	0.28
-8.681048	-22.666084	1.0480194	0.33
-8.62451	-22.729141	1.0500098	0.32
-8.534914	-22.710226	1.0479478	0.37
-8.468356	-22.74729	1.047922	0.41
-8.432871	-22.870329	1.0519491	0.39
-1.3716518	-4.323168	0.3692926	0.14
-8.299887	-22.625443	1.041771	0.13
-1.350069	-4.3051887	0.36827138	0.25
-1.323474	-4.2732134	0.36624157	0.21
-1.2898831	-4.223243	0.3642003	0.15
-1.2933439	-4.2712426	0.36622053	0.42
-1.2795681	-4.2552557	0.36520526	0.16
-1.2720248	-4.2752643	0.3662077	0.38
-1.251456	-4.259284	0.36518782	0.23
-1.2198362	-4.2093124	0.36314788	0.15
-1.2223314	-4.2593126	0.36516824	0.43
-1.2127768	-4.273323	0.36516708	0.24
-1.2032202	-4.2873335	0.36516592	0.21
-10.514044	-32.086746	1.3738818	0.18
-10.414475	-32.122837	1.3738366	0.26
-10.135496	-31.613073	1.3544652	0.12
-10.012873	-31.573185	1.3513757	0.46
-9.843133	-31.382332	1.3431976	0.19
-9.537077	-30.762589	1.3197658	0.26
-9.429478	-30.756683	1.318699	0.0
-9.191235	-30.161882	1.2963179	0.0
-1.1012542	-4.3794374	0.3671324	0.19
-9.08063	-30.141981	1.2942438	0.07
-1.0857008	-4.377452	0.36712125	0.23
-1.065102	-4.3554707	0.36609915	0.18
-1.049534	-4.3514853	0.36608726	0.16
-1.0507816	-4.380485	0.3670991	0.29
-1.0231885	-4.3365097	0.36506394	0.19
-0.9975831	-4.296532	0.36403164	0.21
-0.9780044	-4.2775497	0.36301133	0.2
-0.9514173	-4.234574	0.36097717	0.14
-0.9619257	-4.321567	0.3640174	0.43
-0.9363234	-4.27959	0.36198428	0.25
-0.92052525	-4.2486033	0.3609619	0.17
-0.9219955	-4.303604	0.36298394	0.39
-0.9084366	-4.305617	0.36297572	0.18
-0.91697824	-4.394612	0.36601555	0.36
-0.92247134	-4.4696097	0.36804807	0.2
-0.90591866	-4.463625	0.3680348	0.13
-0.9292399	-4.583607	0.3720965	0.11
-0.9297205	-4.6436086	0.37412006	0.3
-0.91016036	-4.627626	0.374101	0.28
-0.8995973	-4.6436357	0.3741003	0.25
-0.8850455	-4.646649	0.37409192	0.28
-0.8714882	-4.652662	0.37408537	0.29
-0.85091996	-4.63068	0.37306336	0.32
-0.847146	-4.6456833	0.3740667	0.29
-0.8365994	-4.664694	0.37406722	0.2
-0.8200388	-4.658708	0.37405407	0.14
-2.2174284	-11.025602	0.5974537	0.24
-2.183878	-11.039631	0.597439	0.7
-2.1483047	-11.039661	0.59741753	0.7
-2.1127357	-11.040691	0.59739643	0.69
-2.092941	-11.030708	0.5963804	0.69
-2.0573826	-11.034738	0.5963606	0.68
-2.0258174	-11.0517645	0.5973485	0.7
-1.9892428	-11.046795	0.59632444	0.69
-1.9536755	-11.047825	0.59630346	0.7
-1.9171144	-11.046855	0.5962811	0.7
-1.881542	-11.045884	0.59625936	0.7
-1.8647546	-11.048898	0.5962505	0.7
-1.8291832	-11.047928	0.5952288	0.71
-1.7946209	-11.053956	0.59521055	0.71
-1.7600496	-11.056985	0.5951911	0.71
-1.7244878	-11.059013	0.5951707	0.71
-1.6879103	-11.0510435	0.59514564	0.71
-1.6701303	-11.052058	0.59413546	0.71
-1.6365672	-11.062085	0.59511954	0.71
-1.6020054	-11.068112	0.5951014	0.71
-1.5654253	-11.058143	0.5940757	0.71
-1.5298603	-11.058171	0.5940546	0.71
-1.4962846	-11.063197	0.5940367	0.71
-1.4607203	-11.063226	0.59401566	0.71
-1.4429332	-11.06124	0.59400433	0.71
-1.4103806	-11.080266	0.5939928	0.68
-1.3738092	-11.072295	0.593968	0.68
-1.3573304	-11.203308	0.5980116	0.5
-1.3167335	-11.16534	0.5959722	0.62
-1.2932168	-11.249359	0.59899265	0.68
-1.2747407	-11.380373	0.6030352	0.66
-1.1841928	-11.094443	0.5928656	0.58
-1.1496141	-11.09247	0.5928445	0.69
-1.1472437	-11.368471	0.60195583	0.48
-1.1076463	-11.333502	0.6009185	0.24
-1.0690584	-11.307531	0.59988534	0.14
-1.0321487	-11.133561	0.59379274	0.41
-0.9935627	-11.10359	0.59275806	0.58
-0.984162	-11.345596	0.6008516	0.2
-0.8888591	-11.10467	0.59269774	0.52
-0.865366	-11.2196865	0.59573126	0.6
-0.83382714	-11.26071	0.59772986	0.66
-0.8009264	-11.092736	0.591642	0.66
-0.7653396	-11.076763	0.5906149	0.67
-0.7307782	-11.081789	0.5905971	0.7
-0.69620305	-11.0788145	0.590576	0.69
-0.66264087	-11.090839	0.5905617	0.7
-0.62807894	-11.095864	0.5905439	0.7
-0.59249467	-11.078891	0.59051657	0.7
-0.57571477	-11.085903	0.5905099	0.69
-0.5411591	-11.094928	0.59049386	0.7
-0.50558144	-11.080954	0.5904678	0.71
-0.47202042	-11.094978	0.5904545	0.67
-0.43845573	-11.107002	0.5904404	0.66
-0.4099599	-11.217022	0.59446955	0.63
-0.39317888	-11.226034	0.59446377	0.67
-0.35457215	-11.162063	0.5924156	0.72
-0.3250782	-11.274081	0.59644514	0.59
-0.2915252	-11.303105	0.59743816	0.76
-0.25596076	-11.30313	0.5974182	0.72
-0.21935415	-11.254157	0.5953774	0.53
-0.18479063	-11.264181	0.5953621	0.74
-0.16802675	-11.292192	0.5963644	0.75
-0.13244984	-11.279217	0.5963391	0.62
-0.09482528	-11.191245	0.5932817	0.69
-0.060259372	-11.1972685	0.59326494	0.63
-0.027746791	-11.290291	0.59628534	0.76
0.0068294425	-11.289313	0.59626573	0.59
0.025622314	-11.261327	0.59524363	0.57
0.061236285	-11.196352	0.59319705	0.69
0.09476213	-11.272374	0.59520996	0.66
0.13041173	-11.151401	0.5911402	0.56
0.16500746	-11.113424	0.59010535	0.66
0.19957174	-11.119447	0.59008884	0.7
0.23414263	-11.115471	0.5900682	0.69
0.25192413	-11.109482	0.59005594	0.71
0.28648448	-11.123505	0.5900428	0.7
0.32105258	-11.124529	0.59002435	0.7
0.35562316	-11.120552	0.59000385	0.69
0.38920665	-11.1145735	0.58998305	0.69
0.4237746	-11.115597	0.5899647	0.7
0.45834133	-11.12062	0.589948	0.69
0.47611445	-11.13663	0.59094507	0.67
0.51459575	-11.273654	0.59498113	0.69
0.549178	-11.244676	0.59495044	0.66
0.58178884	-11.183698	0.59290755	0.69
0.6212779	-11.311722	0.5969395	0.46
0.6568434	-11.304745	0.59691757	0.74
0.6736378	-11.303755	0.59690815	0.73
0.70920205	-11.304778	0.59688956	0.73
0.74476606	-11.318801	0.5968764	0.71
0.7803315	-11.322823	0.59785914	0.75
0.8158971	-11.327845	0.59784234	0.73
0.8445385	-11.221865	0.5937831	0.67
0.87911123	-11.211885	0.5937606	0.67
0.9018438	-11.296899	0.596784	0.73
0.93938965	-11.323922	0.5977754	0.38
0.97297424	-11.297943	0.596747	0.69
1.0016032	-11.217962	0.5936986	0.66
1.0431176	-11.2989855	0.5967106	0.61
1.0677695	-11.161003	0.5926403	0.62
1.0845588	-11.153013	0.5916282	0.68
1.1181395	-11.143033	0.59160656	0.71
1.1537001	-11.144055	0.5915885	0.71
1.1882722	-11.143076	0.59157014	0.72
1.2228463	-11.145097	0.592553	0.71
1.2594013	-11.156118	0.5925387	0.72
1.2939745	-11.155138	0.59252053	0.71
1.3107662	-11.153149	0.59251106	0.71
1.3463283	-11.15317	0.59249276	0.72
1.3809032	-11.15419	0.5924755	0.71
1.4164661	-11.15421	0.5934573	0.71
1.4520351	-11.1622305	0.5934425	0.72
1.487597	-11.160252	0.59342355	0.7
1.5231642	-11.164271	0.59340715	0.71
1.5409516	-11.170282	0.59440064	0.71
1.5745285	-11.157301	0.59337825	0.71
1.6100947	-11.159322	0.59336114	0.71
1.6476505	-11.174342	0.5943485	0.69
1.6822243	-11.170362	0.5943295	0.69
1.715807	-11.163382	0.59430975	0.7
1.735578	-11.174392	0.5953045	0.69
1.7701522	-11.170411	0.5952856	0.69
1.8057215	-11.172431	0.5952687	0.7
1.8422853	-11.179451	0.59525347	0.7
1.8778571	-11.182471	0.59523714	0.71
1.9134221	-11.17949	0.5962183	0.71
1.9489911	-11.179509	0.5962008	0.71
1.966777	-11.180519	0.5961925	0.7
2.002344	-11.178539	0.5961742	0.71
2.039907	-11.190558	0.5971608	0.71
2.0754764	-11.189578	0.59714305	0.71
2.109057	-11.179595	0.59712255	0.71
2.1456177	-11.180615	0.5971052	0.71
2.182187	-11.186634	0.59709	0.71
2.1999688	-11.183643	0.5970802	0.7
2.2375355	-11.194663	0.5980666	0.7
2.274104	-11.198683	0.5980507	0.7
2.309673	-11.195701	0.5980324	0.7
2.3462381	-11.196719	0.5990154	0.7
2.3828104	-11.201738	0.59900004	0.69
2.417382	-11.192757	0.5989799	0.69
2.4391556	-11.210767	0.59997696	0.7
2.4777215	-11.223786	0.5999641	0.7
2.5093071	-11.202803	0.59994054	0.7
2.5468652	-11.204823	0.5999237	0.7
2.5844364	-11.21284	0.60090935	0.71
2.6200058	-11.207858	0.60089064	0.71
2.6407785	-11.216868	0.6008846	0.71
2.6793447	-11.226887	0.6018708	0.71
2.7129204	-11.212904	0.60184944	0.68
2.7494943	-11.214921	0.60183334	0.68
2.8309555	-11.405961	0.6088743	0.71
4.158535	-16.846607	0.7995011	0.37
4.192307	-16.869625	0.8004953	0.36
4.2498803	-16.878653	0.80147326	0.36
4.3024635	-16.865677	0.8014445	0.33
4.361035	-16.877703	0.8024233	0.35
3.0266154	-11.366055	0.6087686	0.32
3.06019	-11.34907	0.6087464	0.3
3.1027505	-11.36909	0.6097354	0.37
3.1215334	-11.368098	0.60972655	0.32
3.1581085	-11.365116	0.6097089	0.34
3.1966739	-11.367134	0.6106925	0.34
3.2352402	-11.369151	0.6106761	0.33
3.2708156	-11.361167	0.61065704	0.35
3.3123753	-11.373186	0.6116435	0.34
3.350947	-11.376204	0.6116277	0.36
3.3657427	-11.36221	0.6116155	0.36
3.409294	-11.37823	0.6126029	0.37
3.4488595	-11.382247	0.6135872	0.4
3.4824436	-11.368262	0.6125668	0.4
3.5230048	-11.37428	0.6135516	0.4
3.5635705	-11.381298	0.6145369	0.34
3.581363	-11.378305	0.61452794	0.4
3.6219218	-11.382323	0.6145121	0.35
3.6614897	-11.38534	0.6154963	0.4
3.697071	-11.377356	0.6154778	0.34
3.7396343	-11.389374	0.61646444	0.41
3.7801974	-11.393392	0.6164488	0.35
3.815771	-11.382405	0.61642927	0.41
3.8385534	-11.393415	0.61742413	0.34
3.8801143	-11.399433	0.617409	0.42
3.9126947	-11.379447	0.61738724	0.36
3.956264	-11.3944645	0.618375	0.41
4.000818	-11.407483	0.61936164	0.36
4.036398	-11.397497	0.6193428	0.38
4.057175	-11.398506	0.6193346	0.4
4.0967484	-11.399522	0.6203186	0.39
4.138314	-11.404539	0.62030345	0.35
4.1788816	-11.406555	0.6212876	0.42
4.219454	-11.409572	0.6212722	0.41
4.2560296	-11.400585	0.6222537	0.42
4.2965937	-11.400601	0.62223727	0.44
4.3183765	-11.405611	0.6222304	0.36
4.357953	-11.405625	0.6232144	0.38
4.398516	-11.404641	0.6231977	0.43
4.44308	-11.415658	0.6241842	0.36
4.480653	-11.407673	0.625166	0.38
4.5242157	-11.41469	0.6251514	0.45
4.5597997	-11.403703	0.625133	0.36
4.582574	-11.407711	0.6261256	0.41
4.6271405	-11.417728	0.627112	0.4
4.6687074	-11.418744	0.62709606	0.36
4.7052836	-11.407757	0.6270774	0.41
4.745856	-11.406772	0.6280612	0.34
4.7884264	-11.410788	0.6280462	0.37
4.8162007	-11.427798	0.62904215	0.39
4.85777	-11.427813	0.6300261	0.42
4.8973374	-11.421827	0.6300085	0.4
4.9399056	-11.423842	0.63099307	0.35
4.9824715	-11.424858	0.6309773	0.38
5.033038	-11.446876	0.6329666	0.3
5.0746093	-11.445891	0.6329505	0.62
5.0744147	-11.395888	0.6319311	0.41
5.0820217	-11.316888	0.62889755	0.54
5.1166024	-11.3008995	0.62887836	0.65
5.1581635	-11.297913	0.62986165	0.68
5.1997337	-11.296927	0.62984586	0.69
5.243306	-11.300942	0.6308313	0.69
5.2878776	-11.306958	0.6318172	0.7
5.3126554	-11.313967	0.6318108	0.69
5.3552246	-11.313981	0.6327952	0.68
5.3977957	-11.313994	0.6337797	0.68
5.4393606	-11.310008	0.6337631	0.67
5.4829364	-11.313023	0.6347485	0.68
5.529501	-11.320038	0.63573444	0.69
5.555274	-11.327046	0.6357279	0.69
5.596852	-11.32506	0.6367122	0.68
5.6414194	-11.327074	0.6376971	0.68
5.682991	-11.323087	0.6376808	0.67
5.7275605	-11.325101	0.63866585	0.67
5.776124	-11.334116	0.63965225	0.68
5.8206882	-11.33413	0.6406367	0.68
5.847467	-11.343139	0.6406307	0.68
5.888041	-11.336151	0.641614	0.69
5.931618	-11.336164	0.64159894	0.68
5.975183	-11.333178	0.64258283	0.68
6.027749	-11.349195	0.6435708	0.68
6.068315	-11.339206	0.64455324	0.67
6.0950947	-11.347215	0.64454716	0.68
6.1386695	-11.345227	0.64553165	0.69
6.181241	-11.34024	0.64551544	0.7
6.233803	-11.353255	0.6475026	0.72
9.437796	-17.17757	0.8725942	0.27
8.73499	-15.764273	0.8193049	0.49
8.908479	-15.963335	0.8283215	0.27
8.800382	-15.710286	0.819264	0.26
10.288844	-18.267885	0.91971797	0.21
9.501084	-16.729555	0.86041045	0.39
9.664593	-16.898613	0.8684198	0.14
10.429641	-18.118912	0.91761947	0.37
10.507221	-18.124933	0.9185974	0.15
13.281819	-22.799042	1.1034124	0.52
9.721245	-16.572601	0.85928446	0.21
13.26531	-22.526014	1.0953201	0.5
9.750476	-16.386593	0.85420865	0.19
13.2796	-22.229994	1.0862106	0.5
9.91561	-16.432642	0.8591744	0.28
9.9432125	-16.36164	0.85714066	0.28
9.945833	-16.250631	0.8541005	0.4
9.917669	-16.148617	0.85007286	0.36
13.297002	-21.562939	1.0669701	0.21
13.308639	-21.43093	1.0639204	0.56
13.311279	-21.285915	1.0598689	0.43
13.317915	-21.147903	1.0558189	0.23
13.337546	-21.033897	1.0527735	0.3
13.305387	-20.90988	1.0487397	0.46
13.333009	-20.808876	1.0456969	0.29
13.334645	-20.667862	1.0416476	0.52
13.332285	-20.522846	1.0375983	0.43
13.348913	-20.40884	1.0345542	0.36
13.343554	-20.261824	1.0305053	0.24
13.359177	-20.146816	1.0274616	0.47
13.362993	-20.08481	1.0254393	0.19
13.359632	-19.944796	1.0213926	0.49
13.363262	-19.814781	1.0183474	0.36
13.371888	-19.69377	1.0143039	0.39
13.376518	-19.568758	1.0112604	0.45
13.394136	-19.462751	1.0082198	0.33
13.366967	-19.357735	1.0051918	0.5
13.392585	-19.266727	1.0031544	0.33
13.38422	-19.12671	0.99910975	0.5
13.399836	-19.020704	0.9960701	0.32
13.400464	-18.895689	0.99302834	0.52
13.413084	-18.78868	0.98998946	0.33
13.4157095	-18.668665	0.986949	0.53
13.40953	-18.599657	0.98492783	0.34
13.398158	-18.460638	0.98088497	0.55
13.418774	-18.368631	0.9788494	0.34
13.421398	-18.252617	0.97581065	0.45
13.433011	-18.147608	0.97277343	0.35
13.44263	-18.042597	0.9697367	0.46
13.455243	-17.941587	0.96770066	0.35
13.426073	-17.84557	0.96467704	0.47
13.439686	-17.74756	0.96164185	0.37
13.441302	-17.633545	0.9586047	0.46
13.4519205	-17.534536	0.95657027	0.36
13.460535	-17.432524	0.95353544	0.46
13.477145	-17.341515	0.9515023	0.36
13.444971	-17.244495	0.94847935	0.46
13.458581	-17.150486	0.9464462	0.36
13.464194	-17.047472	0.9434122	0.47
13.470811	-16.947462	0.9413791	0.38
13.476421	-16.845448	0.9383456	0.5
13.497027	-16.763441	0.936315	0.39
13.467848	-16.673424	0.9332938	0.5
13.475461	-16.577412	0.9312621	0.39
13.482071	-16.479399	0.92823005	0.51
13.494679	-16.390388	0.92619956	0.4
13.495295	-16.287374	0.9241676	0.62
13.512895	-16.204367	0.92213804	0.29
13.512507	-16.10135	0.91910654	0.53
13.500317	-16.03534	0.9170892	0.4
13.509928	-15.946328	0.91505986	0.41
13.514534	-15.850314	0.9130297	0.41
13.526141	-15.764303	0.911001	0.41
13.528747	-15.667289	0.90797126	0.63
13.526359	-15.566274	0.9059414	0.39
13.543963	-15.4892645	0.9039145	0.33
13.509776	-15.400246	0.9008955	0.59
12.006986	-13.590734	0.82168716	0.29
12.028578	-13.529727	0.8206642	0.42
12.10715	-13.53374	0.8216483	0.21
13.549194	-15.062199	0.893787	0.33
13.550801	-14.970184	0.89075977	0.59
12.332863	-13.529774	0.8265985	0.5
12.17573	-13.315716	0.8185695	0.4
12.259297	-13.3237295	0.82055414	0.27
12.407841	-13.401764	0.8255455	0.24
12.374452	-13.281739	0.8215178	0.46
12.383051	-13.208729	0.8204951	0.34
12.400642	-13.14472	0.8194732	0.39
13.54303	-14.318077	0.8745736	0.35
12.473017	-13.098723	0.8194453	0.36
12.411636	-12.95269	0.8144164	0.37
12.8001	-13.277799	0.83142984	0.48
12.5058	-12.889691	0.8153798	0.3
12.541384	-12.845689	0.8153604	0.35
12.589966	-12.815691	0.81534255	0.26
12.610761	-12.797689	0.8153335	0.5
12.777296	-12.885727	0.8213253	0.33
12.742904	-12.770702	0.8183003	0.48
12.760499	-12.709694	0.8162803	0.24
12.800086	-12.6706915	0.8162621	0.26
13.612419	-13.394924	0.85330445	0.44
13.596222	-13.336912	0.8522919	0.54
12.741095	-12.416638	0.80920464	0.48
13.487454	-13.065849	0.8422396	0.24
13.610012	-13.102871	0.8462269	0.52
12.580925	-12.031548	0.7961316	0.28
13.618208	-12.948842	0.84318477	0.54
13.164936	-12.436692	0.82013226	0.52
13.310689	-12.535728	0.82613194	0.19
13.586203	-12.716795	0.83713	0.59
13.5518055	-12.60477	0.8331071	0.29
13.636376	-12.604779	0.83509225	0.48
13.643972	-12.533766	0.83407277	0.48
13.644566	-12.45575	0.83205277	0.51
13.630367	-12.403738	0.83104205	0.5
13.640957	-12.335727	0.82902306	0.49
13.647551	-12.264712	0.8280041	0.5
13.632151	-12.174693	0.8259842	0.7
11.759255	-10.428145	0.7388628	0.44
11.80483	-10.403145	0.73984903	0.3
12.061351	-10.564204	0.7498463	0.29
11.980168	-10.460175	0.744834	0.61
13.584328	-11.79261	0.81589806	0.25
12.646169	-10.906334	0.7718345	0.21
12.570773	-10.772299	0.7668141	0.48
12.598356	-10.728292	0.7667991	0.43
12.277024	-10.387189	0.75076836	0.33
5.78439	-4.8363943	0.46246758	0.21
5.761193	-4.8023853	0.46046287	0.41
5.7657514	-4.7753806	0.4604552	0.36
5.786313	-4.76238	0.4604484	0.36
5.797885	-4.7423773	0.4604414	0.41
5.8054614	-4.719373	0.46043438	0.47
5.823017	-4.703372	0.46042746	0.36
5.8377953	-4.7003727	0.46042427	0.41
5.875358	-4.701377	0.46141836	0.39
5.9009233	-4.6923776	0.462412	0.21
11.596039	-9.203872	0.7075967	0.36
11.672611	-9.20688	0.7095862	0.53
11.748173	-9.206886	0.7115753	0.24
5.945978	-4.5953617	0.46138138	0.21
11.639778	-9.062844	0.7055588	0.59
5.9515452	-4.570357	0.4603746	0.24
5.9621115	-4.5493536	0.46036798	0.5
5.961687	-4.520347	0.46036124	0.41
5.781306	-4.3542953	0.45134977	0.35
5.7788715	-4.3242884	0.45134315	0.32
5.788446	-4.304285	0.45133707	0.4
5.790222	-4.291282	0.45033377	0.42
5.851773	-4.309292	0.4523288	0.21
13.186706	-9.692111	0.76048243	0.58
13.057315	-9.534064	0.7534668	0.27
6.332341	-4.575392	0.47131938	0.26
6.348917	-4.5583897	0.4713133	0.38
6.3507094	-4.545387	0.47131017	0.46
6.3972564	-4.548391	0.4723044	0.29
12.54753	-8.892874	0.7274019	0.17
6.046482	-4.2412925	0.45628598	0.55
6.030059	-4.202283	0.4552798	0.31
6.024619	-4.170275	0.45427364	0.39
6.0191913	-4.139267	0.45426774	0.36
6.0299764	-4.1332664	0.45426503	0.36
6.036539	-4.110262	0.4542593	0.51
6.0371194	-4.084256	0.4532538	0.41
6.0556755	-4.0692534	0.45324826	0.33
6.270192	-4.186297	0.46224478	0.29
6.381727	-4.232316	0.46624002	0.46
6.392524	-4.226315	0.46623743	0.37
6.4290714	-4.2213163	0.4672319	0.45
14.03125	-9.18004	0.7742827	0.22
14.039828	-9.123026	0.7732716	0.46
14.0734005	-9.082018	0.7732608	0.42
14.182968	-9.091026	0.77625066	0.34
14.135553	-8.997998	0.77323955	0.37
14.136346	-8.967991	0.7732343	0.38
14.104929	-8.885967	0.7712236	0.54
18.878796	-11.818	0.96022713	0.29
14.974963	-9.306126	0.803205	0.46
19.151937	-11.824015	0.96820116	0.26
17.040827	-10.445537	0.8831859	0.32
14.157032	-8.643906	0.76817805	0.22
14.127619	-8.565883	0.7661683	0.41
14.196186	-8.546881	0.7671586	0.5
14.313747	-8.55689	0.77114886	0.3
14.29733	-8.48687	0.7691394	0.31
14.319905	-8.439858	0.76913	0.54
14.456466	-8.459869	0.7731204	0.43
14.450254	-8.42586	0.77311575	0.39
20.513044	-11.881093	1.0090836	0.26
17.355038	-9.978422	0.8840852	0.42
17.27863	-9.862387	0.88007504	0.36
17.373198	-9.844385	0.8820643	0.51
17.32479	-9.746355	0.87905455	0.21
21.29989	-11.89713	1.0320187	0.57
21.595236	-11.929151	1.0409989	0.59
17.147346	-9.401249	0.86802167	0.19
16.891956	-9.19218	0.8570144	0.34
16.927532	-9.143167	0.858005	0.38
17.012102	-9.120163	0.8599953	0.48
22.404297	-11.9691925	1.0659401	0.44
22.54187	-11.952192	1.0699277	0.21
18.528885	-9.748402	0.91495776	0.54
22.939001	-11.979214	1.0819012	0.26
18.591042	-9.63337	0.9149389	0.27
18.55463	-9.541342	0.9129305	0.35
18.563208	-9.472321	0.9119216	0.36
18.639996	-9.475325	0.9139164	0.44
18.617573	-9.390299	0.91190815	0.21
18.596159	-9.307273	0.9099001	0.49
18.691727	-9.281268	0.9128905	0.48
21.822008	-10.751809	1.0298392	0.17
21.793598	-10.653778	1.0268306	0.38
21.897167	-10.61877	1.02982	0.48
19.501183	-9.419334	0.939851	0.23
19.573757	-9.379324	0.94084203	0.4
19.669329	-9.349317	0.94383276	0.39
19.540924	-9.2142725	0.9378273	0.42
19.515503	-9.127244	0.93582016	0.22
22.921787	-10.632802	1.061757	0.32
23.070572	-10.658814	1.0667504	0.29
23.145145	-10.604799	1.0677409	0.45
21.982826	-9.989577	1.0237529	0.21
21.978409	-9.904551	1.0217454	0.55
22.187971	-9.915559	1.0287344	0.29
22.165556	-9.822529	1.0267276	0.34
22.163137	-9.738502	1.0257206	0.38
22.26092	-9.739505	1.0287154	0.51
22.94345	-9.9535885	1.0526958	0.18
22.230085	-9.561447	1.0257025	0.3
22.274664	-9.498427	1.0256951	0.41
22.344238	-9.445413	1.0276874	0.27
22.489805	-9.4234085	1.0316782	0.53
23.198338	-9.635491	1.0566581	0.2
13.636832	-5.6410046	0.7058467	0.31
13.607405	-5.5789843	0.7048434	0.46
13.633978	-5.5409727	0.7048391	0.32
13.637548	-5.4929576	0.7048353	0.53
13.502124	-5.3889213	0.6988344	0.32
[truncated: 122,641 more rows]
