# Supplementary material for: Density-equalized RANDT scan matching with integrated outlier removal and point density uniformity
Source: PLoS One. 2026 Apr 28;21(4):e0345709. doi: 10.1371/journal.pone.0345709 (PMC13124066; doi:10.1371/journal.pone.0345709)
Supplement: S2 Dataset — Processed LiDAR data converted into CSV format, including spatial coordinates and associated attributes such as intensity values, used for analysis in this study. (ZIP) [file pone.0345709.s002.zip › Velodyne_CSV/000991.csv]

X	Y	Z	Intensity
79.29166	1.2945979	2.8913279	0.0
79.101204	1.539711	2.885391	0.0
79.12375	1.7888259	2.8854558	0.0
79.1333	2.0379407	2.8865209	0.0
79.31984	2.2930586	2.893588	0.0
79.09638	2.5351703	2.8856523	0.0
78.45932	5.234413	2.8693943	0.0
78.401855	5.478525	2.8684638	0.0
72.64141	5.3034425	2.6734164	0.0
70.96218	5.2924366	2.617414	0.0
69.112724	5.3724723	2.555438	0.0
67.33227	5.446505	2.4954603	0.0
65.64781	5.5175366	2.438482	0.0
64.09435	5.5895686	2.386504	0.1
63.53189	5.7416377	2.368549	0.0
63.51866	5.840683	2.3675778	0.0
50.89481	4.998288	1.9403409	0.0
35.29947	3.5706234	1.4099327	0.0
35.28201	3.6816735	1.4099647	0.0
50.921417	5.4865103	1.942485	0.0
50.90295	5.6465826	1.9425328	0.0
50.92772	5.7296205	1.9445577	0.0
50.919254	5.8916936	1.9446064	0.12
50.909782	6.052767	1.9446551	0.29
50.132328	6.1197963	1.9186767	0.2
49.140873	6.1548104	1.8856888	0.18
48.234413	6.194827	1.8557026	0.22
48.10095	6.3318887	1.851745	0.3
48.10871	6.409924	1.852769	0.33
48.10925	6.563993	1.8538167	0.32
48.119778	6.7200637	1.8548652	0.33
48.11831	6.8741326	1.8549134	0.32
48.10984	7.0272017	1.8559613	0.24
25.7847	3.8387241	1.0920124	0.26
25.556473	3.8457267	1.0850146	0.38
25.528013	3.923761	1.0840381	0.4
25.584555	4.0148015	1.0870657	0.36
25.455103	4.0758276	1.0830843	0.33
25.528635	4.17087	1.0861133	0.4
25.66817	4.276917	1.0911458	0.31
25.500717	4.3309402	1.0861626	0.34
25.519485	4.3759604	1.0861765	0.4
25.499025	4.4549947	1.0862011	0.39
25.559565	4.5480356	1.0892301	0.39
25.6231	4.6430774	1.0922596	0.36
25.684635	4.7381196	1.0942895	0.37
25.671175	4.8191547	1.0943153	0.37
25.603945	4.8481674	1.0923245	0.36
25.59848	4.9312034	1.093351	0.38
25.612019	5.0172405	1.0943785	0.38
25.528557	5.0842695	1.0914001	0.37
25.483097	5.158302	1.0904241	0.39
25.459635	5.2373357	1.0904498	0.35
25.412169	5.3113675	1.089474	0.36
25.455936	5.36239	1.0914905	0.44
25.471474	5.4494276	1.0925188	0.45
25.669003	5.5764837	1.09956	0.27
25.488543	5.621502	1.0945755	0.35
25.416079	5.6895304	1.0925982	0.37
25.416615	5.7735667	1.0936261	0.36
25.39815	5.853601	1.093653	0.39
25.475918	5.913627	1.0966728	0.32
25.612446	6.0306783	1.1017115	0.41
25.89997	6.1847467	1.1127621	0.19
32.10729	7.7784724	1.3292735	0.15
32.092815	7.882517	1.3303095	0.16
32.067352	7.9825597	1.3303444	0.1
32.06888	8.090606	1.3313823	0.0
31.979643	8.121618	1.3283937	0.0
31.818174	8.187645	1.323418	0.0
31.41072	8.187642	1.310421	0.0
31.438242	8.301691	1.312461	0.0
31.37177	8.389728	1.3104928	0.0
31.344301	8.487769	1.3105278	0.0
31.324827	8.588811	1.3115641	0.0
31.28759	8.631829	1.3105797	0.0
31.26412	8.730871	1.3106154	0.0
31.28964	8.844918	1.3126562	0.0
31.296165	8.952965	1.3136951	0.0
31.416683	9.095025	1.3187454	0.07
32.099937	9.457184	1.3448704	0.23
32.104465	9.56823	1.345911	0.36
32.099983	9.678276	1.3469514	0.41
22.603989	6.8880105	1.0120264	0.29
22.425528	6.9110174	1.006036	0.4
22.210066	6.9220195	0.9990417	0.42
22.016615	6.937023	0.9930486	0.41
21.830389	6.916012	0.98704255	0.42
21.632929	6.9290147	0.98104876	0.36
21.426474	6.9370146	0.9740534	0.45
21.242012	6.9520183	0.9680604	0.36
21.050552	6.96302	0.96206594	0.45
20.877098	6.978023	0.9570729	0.37
20.704874	6.957012	0.95106673	0.39
20.523415	6.968014	0.94607234	0.39
20.337955	6.977014	0.9400773	0.41
20.223494	7.009025	0.93609005	0.39
20.223026	7.0800533	0.93711615	0.43
20.217556	7.1500807	0.938142	0.65
20.172094	7.2051024	0.9371628	0.25
20.299849	7.287137	0.94219196	0.19
20.103392	7.2881336	0.9361943	0.17
20.137915	7.373168	0.93822557	0.27
20.106451	7.433191	0.9382483	0.19
19.291567	7.2711115	0.91019624	0.62
18.941124	7.207079	0.89817595	0.16
18.405935	7.036001	0.87911737	0.43
18.263475	7.0480027	0.8751234	0.43
18.116016	7.0570025	0.8701282	0.35
17.963558	7.0630016	0.86513203	0.46
17.834103	7.077004	0.8621387	0.34
17.74864	7.108014	0.8591513	0.49
17.750168	7.1740394	0.8601762	0.48
17.749935	7.2060513	0.8611884	0.66
17.273502	7.0769906	0.8441447	0.3
17.136045	7.0839896	0.84014887	0.48
17.024586	7.100993	0.83715653	0.38
16.884129	7.1049914	0.83215964	0.5
16.757673	7.113991	0.8291645	0.38
16.632448	7.0919795	0.82415754	0.5
16.506992	7.099979	0.821162	0.36
16.38354	7.1079783	0.81716645	0.51
16.285072	7.1269827	0.81417483	0.39
16.135614	7.1229763	0.809175	0.52
16.025156	7.134978	0.80618095	0.39
15.91693	7.116967	0.8031753	0.41
15.788479	7.1189647	0.7991776	0.54
15.682018	7.130965	0.7961835	0.4
15.579559	7.1439667	0.7931897	0.41
15.455103	7.1459637	0.789192	0.43
15.337644	7.150961	0.78519535	0.41
15.237192	7.161962	0.7822008	0.43
15.134963	7.1439514	0.77919513	0.42
15.037506	7.1559525	0.77620095	0.44
14.928048	7.1619506	0.7732047	0.44
14.81759	7.166949	0.770208	0.44
14.713132	7.1739473	0.767212	0.46
14.6146755	7.1829467	0.7642168	0.43
14.502218	7.184943	0.760219	0.45
14.423991	7.1749363	0.758216	0.45
14.31754	7.177933	0.75521857	0.44
14.223074	7.187933	0.75222373	0.46
14.115617	7.189929	0.74922585	0.45
14.018162	7.195927	0.74622947	0.46
13.925698	7.2049265	0.7432342	0.46
13.839248	7.214926	0.7412393	0.47
13.7490225	7.195915	0.738233	0.48
13.651559	7.200913	0.73523617	0.46
13.560107	7.206911	0.7322398	0.45
13.473648	7.21591	0.73024446	0.46
13.387193	7.223909	0.7282488	0.41
13.291728	7.2279053	0.7252516	0.55
3.114742	1.7325615	0.33219963	0.21
13.100294	7.176879	0.7182339	0.55
13.124054	7.2168937	0.7202494	0.19
3.0323389	1.6995456	0.3291856	0.11
3.0918355	1.7465636	0.33120123	0.43
3.0303938	1.7255526	0.3291915	0.16
3.0159411	1.7305526	0.32919154	0.41
2.9787412	1.7155454	0.32718503	0.16
2.9833043	1.7305497	0.32818893	0.41
2.9668388	1.7345493	0.3271885	0.22
2.9034135	1.7105373	0.32517764	0.14
2.9579268	1.755554	0.32819274	0.43
2.9045126	1.736544	0.3261838	0.23
2.8583074	1.7155343	0.32417497	0.14
2.8968253	1.7515472	0.32618666	0.45
2.8364189	1.7275351	0.32417583	0.16
2.8249612	1.7335358	0.32317623	0.41
2.815509	1.7405365	0.323177	0.23
2.767076	1.7235273	0.32216868	0.14
2.80361	1.7585398	0.32318017	0.46
2.760424	1.73753	0.3221713	0.23
2.7169702	1.7235222	0.32016402	0.14
2.7185316	1.7365255	0.32016718	0.44
2.714068	1.7465274	0.3211691	0.24
2.6776428	1.735521	0.31916305	0.16
2.6721892	1.7445225	0.31916463	0.43
2.6557367	1.7465211	0.3191635	0.23
2.612538	1.724511	0.31715414	0.14
2.6530545	1.7635249	0.3191672	0.46
2.6046493	1.7435147	0.31715772	0.16
2.588183	1.7455132	0.31715652	0.41
2.5737247	1.7485121	0.31715575	0.23
2.5452936	1.7415072	0.3161512	0.13
2.5668204	1.768516	0.3171597	0.45
2.5305984	1.7505075	0.31615174	0.22
2.5001783	1.7415017	0.3151464	0.13
2.5257378	1.7705114	0.31615588	0.45
2.4732761	1.7474997	0.31414488	0.16
2.462861	1.7514994	0.31414467	0.41
2.4374335	1.7454948	0.31314045	0.16
2.434199	1.7494951	0.31314102	0.41
2.4197097	1.752494	0.3131401	0.21
2.380316	1.7354852	0.3111317	0.13
2.4148319	1.7724977	0.3131442	0.45
2.3654249	1.748486	0.31113294	0.16
2.3589475	1.7564869	0.31113404	0.41
2.3364913	1.7524829	0.31013048	0.21
2.3302839	1.7534823	0.31012997	0.17
2.3248308	1.7614832	0.31013116	0.41
2.3014128	1.7554786	0.30912694	0.18
2.285983	1.7554764	0.30912507	0.27
2.265523	1.7524729	0.30812186	0.21
2.2510748	1.753471	0.3081203	0.16
2.2488585	1.7574714	0.30812094	0.39
2.221377	1.7494657	0.30711564	0.16
2.2159507	1.7564664	0.30711657	0.41
2.1895268	1.7474606	0.30611107	0.16
2.1830661	1.7544609	0.3061118	0.41
2.1586516	1.7464556	0.30610678	0.21
2.1392248	1.7424518	0.30510327	0.14
2.1829507	1.7834666	0.30711856	0.44
2.1185198	1.7444489	0.3041009	0.16
2.1250587	1.7614532	0.30510575	0.4
2.0996299	1.7524474	0.30410016	0.16
2.0961738	1.7614485	0.30410177	0.41
2.0627573	1.74544	0.30309343	0.16
2.0762851	1.7684464	0.3041006	0.4
2.0640574	1.7644439	0.303098	0.22
2.0076342	1.7294278	0.30108187	0.14
2.0601618	1.7844467	0.30410206	0.45
2.0187342	1.7614355	0.3020908	0.22
1.9972748	1.7554305	0.30208626	0.16
2.0008447	1.7694337	0.30209002	0.41
1.9853792	1.7684307	0.30208752	0.23
1.9551668	1.748422	0.3000784	0.16
1.9707026	1.773429	0.3010865	0.42
1.9522464	1.7694249	0.30108276	0.22
1.931837	1.7624199	0.30007803	0.17
1.9313923	1.7734219	0.30008054	0.42
1.9089446	1.7654161	0.3000752	0.22
1.8864896	1.7574106	0.2990698	0.17
1.8962771	1.7714149	0.2990746	0.42
1.876842	1.7654101	0.29907012	0.23
1.8643694	1.7664077	0.29906833	0.17
1.8749173	1.7874132	0.29907492	0.41
1.8524842	1.7784073	0.29906923	0.21
1.8100806	1.7503946	0.29705575	0.14
1.8607675	1.8044132	0.29907665	0.46
1.817398	1.7743998	0.29806253	0.22
1.8009242	1.771396	0.29705906	0.17
1.8004782	1.7823975	0.29706156	0.41
1.7820444	1.7763928	0.29705706	0.22
1.7466079	1.7543821	0.29504585	0.15
1.7881006	1.8063985	0.29806516	0.45
1.750942	1.7753861	0.2960515	0.23
1.733489	1.7703815	0.29604727	0.17
1.7390317	1.7873852	0.29605222	0.42
1.7165809	1.7773789	0.2950459	0.22
1.6991562	1.7713742	0.29504138	0.17
1.6997081	1.7833761	0.2950443	0.42
1.6804821	1.77037	0.2940378	0.23
1.6820333	1.783372	0.2950411	0.18
1.6765505	1.7903718	0.29504177	0.42
1.6561509	1.7803658	0.29403567	0.23
1.6347443	1.7693595	0.29302913	0.18
1.6412585	1.7883633	0.29403478	0.41
1.6168004	1.7753559	0.29302713	0.23
1.6175576	1.7823571	0.29302892	0.15
1.6241201	1.8003608	0.29403442	0.42
1.5916803	1.7783505	0.292023	0.23
1.5792572	1.7763472	0.2920201	0.18
1.5788116	1.7873484	0.29202265	0.41
1.5653423	1.7853448	0.29201952	0.23
1.5559187	1.7863426	0.2920179	0.15
1.5517075	1.7873416	0.2920173	0.42
1.5372679	1.7833377	0.29101348	0.23
1.5267951	1.7843351	0.2910116	0.18
1.5173637	1.7853328	0.29100993	0.42
1.5109004	1.7903317	0.2910098	0.23
1.4984546	1.7883282	0.29100677	0.15
1.510986	1.8143344	0.29201555	0.46
1.4767666	1.7823218	0.29000086	0.23
1.4663602	1.781319	0.2899984	0.15
1.4818739	1.8113264	0.29100886	0.46
1.4484344	1.7853146	0.28999558	0.23
1.4459833	1.794315	0.2899972	0.15
1.4615543	1.8233222	0.29100752	0.45
1.4273651	1.7893094	0.28899202	0.23
1.4069272	1.7773025	0.2879847	0.15
1.4034672	1.7853022	0.28898585	0.42
1.4009757	1.7953025	0.2889877	0.23
1.3835832	1.7852968	0.28798145	0.15
1.3810915	1.795297	0.2879833	0.43
1.3696545	1.7932936	0.28798026	0.23
1.3594604	1.7862898	0.28797626	0.18
1.352977	1.7912885	0.287976	0.42
1.3435487	1.7912859	0.28697386	0.24
1.3410976	1.8002858	0.28797546	0.18
1.3286408	1.7972821	0.28697187	0.42
1.320216	1.7982795	0.28697017	0.24
1.3097711	1.7972763	0.2869675	0.15
1.3145046	1.8102789	0.28697178	0.44
1.2931086	1.7942709	0.28696284	0.24
1.2856475	1.7972691	0.2859618	0.18
1.2672285	1.7852621	0.28595448	0.15
1.2797401	1.8142685	0.28696454	0.17
1.2613151	1.8022618	0.2859572	0.14
1.265829	1.8212646	0.28696296	0.45
1.2436596	1.7972558	0.28595167	0.23
1.236191	1.8002535	0.28595057	0.15
1.2257633	1.7982502	0.28494748	0.43
1.2182919	1.8012481	0.28494635	0.22
1.20486	1.795243	0.28494152	0.14
1.2113729	1.8172468	0.2859486	0.46
1.1919737	1.8022394	0.28494	0.21
1.1807511	1.7932351	0.28393492	0.14
1.1902362	1.8202403	0.28494403	0.46
1.1648543	1.79623	0.28393158	0.23
1.1484357	1.7852237	0.28292456	0.18
1.1459848	1.7942233	0.28392616	0.42
1.1395152	1.7982213	0.28392544	0.22
1.1322962	1.7942188	0.28292254	0.14
1.1428211	1.8222243	0.28393233	0.46
1.115404	1.7952129	0.2829183	0.23
1.0939928	1.7762042	0.2819078	0.16
1.1004623	1.8002079	0.28291553	0.42
1.089055	1.7952033	0.28291118	0.23
1.0796027	1.7942002	0.28190836	0.15
1.078398	1.7981997	0.282909	0.42
1.0689807	1.7961965	0.28190592	0.24
1.0575249	1.792192	0.28190175	0.16
1.0530434	1.7991908	0.28190225	0.43
1.0435822	1.798187	0.28189936	0.25
1.0361192	1.8001844	0.28189775	0.16
1.0337137	1.8081839	0.28189912	0.42
1.0205389	1.7931783	0.28089154	0.23
1.0110689	1.7921747	0.28088856	0.16
1.0085893	1.8021743	0.2808904	0.43
0.99714965	1.7971696	0.28088582	0.24
0.98169625	1.7861629	0.2808785	0.16
0.98625433	1.8061658	0.28088495	0.43
0.9767768	1.805162	0.2808819	0.24
0.9695558	1.8001589	0.2808785	0.16
0.9641602	1.8031569	0.28087768	0.43
0.9517187	1.7961518	0.27987218	0.25
0.9492088	1.8071511	0.28087425	0.16
0.9458222	1.8131499	0.28087482	0.43
0.9293518	1.8001429	0.2798665	0.25
0.91890657	1.7961384	0.27986225	0.16
0.92564696	1.8151422	0.27986926	0.44
0.91025794	1.8011351	0.27986088	0.24
0.89878243	1.7961303	0.27885607	0.16
0.9003064	1.8131313	0.27986097	0.43
0.88691723	1.8021256	0.27885392	0.24
0.8705157	1.7861179	0.2788446	0.16
0.8762153	1.8051211	0.27885136	0.44
0.86677843	1.802117	0.2788476	0.25
0.8553209	1.7961118	0.2788424	0.17
0.8718437	1.8401204	0.2798593	0.45
0.84443945	1.8041074	0.27884102	0.25
0.8350273	1.8001031	0.2788369	0.25
0.8355134	1.817104	0.2788416	0.24
0.82129854	1.7980971	0.27783188	0.16
0.8328251	1.834103	0.2798453	0.46
0.8124363	1.8090937	0.27783194	0.25
0.7949862	1.7910851	0.27782136	0.16
0.7994972	1.815088	0.2778293	0.43
0.7871164	1.804082	0.27782223	0.25
0.7696807	1.7850736	0.27681124	0.16
0.78237486	1.8190804	0.2778247	0.43
0.76998484	1.8080742	0.27781755	0.25
0.7516025	1.7850653	0.27680507	0.16
0.75806725	1.815069	0.27781543	0.43
0.7476301	1.8090638	0.27781025	0.25
0.7411539	1.812061	0.27780885	0.26
0.7357412	1.8150585	0.2778078	0.26
0.73051924	1.8120562	0.2768052	0.26
0.72207254	1.8100519	0.2768017	0.26
0.71359193	1.8090479	0.27679846	0.26
0.70417047	1.8040433	0.27679378	0.26
0.69471407	1.8000385	0.2767893	0.26
0.6943085	1.8130386	0.2767928	0.26
0.6868251	1.8140349	0.2767904	0.26
0.6785837	1.805031	0.27578494	0.26
0.6731344	1.809028	0.27678412	0.26
0.66771644	1.8120254	0.27678302	0.26
0.6602896	1.8110219	0.27578002	0.26
0.6507897	1.8080171	0.27577573	0.26
0.6454003	1.8100144	0.27577433	0.27
0.6431488	1.8140134	0.27577466	0.26
0.638707	1.8200113	0.27577472	0.26
0.6262396	1.8090047	0.275767	0.27
0.62076014	1.8140019	0.2757664	0.26
0.6163775	1.8179996	0.27576593	0.27
0.608883	1.8189958	0.27576342	0.27
0.6004648	1.8149914	0.2757591	0.26
0.59619707	1.8149891	0.2757575	0.27
0.59181446	1.8189868	0.275757	0.26
0.5833628	1.8159822	0.27575293	0.26
0.5779131	1.8199794	0.27575204	0.26
0.57145286	1.8219761	0.27575016	0.27
0.56597656	1.8269731	0.27574953	0.26
0.5565345	1.8209683	0.27474415	0.27
0.5523182	1.8189659	0.27474192	0.26
0.5448968	1.8169619	0.27473846	0.26
0.5414198	1.8269601	0.27474007	0.27
0.5339701	1.8259559	0.27473685	0.27
0.52451605	1.8199507	0.27473137	0.27
0.5210969	1.8279488	0.2747324	0.27
0.51161176	1.8229434	0.27472717	0.27
0.5083789	1.8239417	0.27472618	0.27
0.5029821	1.8259386	0.27472463	0.26
0.49646452	1.8299351	0.27472326	0.27
0.48806635	1.8239301	0.27471808	0.27
0.48261714	1.8279271	0.2747171	0.27
0.47612482	1.8309233	0.2747154	0.27
0.47192276	1.8279209	0.27471277	0.27
0.46545488	1.8299173	0.27471074	0.27
0.45903653	1.8299135	0.27470812	0.27
0.45057645	1.8259089	0.27370343	0.26
0.44614848	1.831906	0.27470347	0.27
0.4407012	1.8359027	0.27470246	0.27
0.43028867	1.823897	0.27369443	0.26
0.4270046	1.826895	0.27369398	0.27
0.42355475	1.836893	0.27369565	0.27
0.41610882	1.8348886	0.27369192	0.27
0.40670633	1.8248829	0.27368483	0.27
0.40125766	1.8288796	0.2736838	0.27
0.39380565	1.8268751	0.27368	0.27
0.38931504	1.8358723	0.27368093	0.27
0.3860791	1.8368703	0.27367988	0.27
0.37766632	1.8298652	0.27367407	0.27
0.37121454	1.8308612	0.2736716	0.27
0.3637568	1.8288566	0.27366775	0.27
0.35830984	1.8328531	0.27366668	0.28
0.35185695	1.8338492	0.27366418	0.27
0.34941325	1.8478476	0.27366763	0.27
0.3422303	1.8328431	0.27365968	0.27
0.33476746	1.8308387	0.27265576	0.28
0.32930046	1.8358349	0.27365497	0.28
0.32282513	1.8378308	0.27365276	0.28
0.31843328	1.842828	0.27365243	0.27
0.3119188	1.8468237	0.27365088	0.27
0.3015151	1.8308175	0.272641	0.28
0.29831612	1.8298155	0.27263924	0.27
0.2938455	1.8388125	0.2726402	0.27
0.28438422	1.8288063	0.27263263	0.28
0.27895904	1.8318027	0.27263117	0.28
0.27447417	1.8417997	0.27263245	0.28
0.26602077	1.8347943	0.27262628	0.28
0.26377994	1.8397927	0.27262694	0.28
0.2573767	1.8377885	0.27262333	0.28
0.24995342	1.8327835	0.27261823	0.28
0.2454583	1.8437804	0.27261987	0.28
0.23898134	1.845776	0.27261755	0.28
0.22958305	1.8307698	0.2726081	0.28
0.22414155	1.8347661	0.27260694	0.28
0.2219236	1.8387645	0.27260727	0.28
0.21346763	1.8307588	0.27260056	0.27
0.20797624	1.8377551	0.27260038	0.28
0.20258771	1.8387513	0.27259818	0.28
0.1951491	1.8337462	0.27259293	0.28
0.1886357	1.8377417	0.2725912	0.28
0.1802149	1.8267362	0.2715834	0.28
0.17897937	1.8367349	0.27258626	0.28
0.17457	1.8437318	0.27258658	0.28
0.1670782	1.8417264	0.2725823	0.28
0.15966123	1.8347217	0.2715763	0.27
0.15322508	1.8337171	0.2715728	0.27
0.14774464	1.8407131	0.27157262	0.28
0.1402913	1.8357078	0.2715672	0.28
0.13908526	1.8447065	0.2725698	0.28
0.13160232	1.8417015	0.27156508	0.29
0.12516434	1.8406968	0.27156156	0.29
0.11969064	1.8476925	0.27256137	0.28
0.112258516	1.8406875	0.27155522	0.29
0.104795605	1.835682	0.2715497	0.28
0.100348145	1.8466787	0.27155146	0.29
0.09712164	1.8466763	0.27154985	0.29
0.09065564	1.8476716	0.271547	0.29
0.08326336	1.8366662	0.27153927	0.28
0.07681895	1.8356614	0.27153566	0.29
0.0713055	1.8466572	0.27153692	0.28
0.065891	1.8496531	0.27153528	0.28
0.059470754	1.8466483	0.27153093	0.28
0.055258244	1.8386452	0.27152583	0.29
0.047779888	1.8336396	0.27152014	0.28
0.042341705	1.8386354	0.2715192	0.29
0.035882834	1.8386304	0.27151588	0.28
0.031439878	1.851627	0.27151847	0.29
0.02397888	1.8446213	0.271512	0.29
0.017510355	1.8456163	0.27150902	0.28
0.015298169	1.8516146	0.27151012	0.29
0.0068326034	1.8366082	0.27150005	0.28
0.0014291818	1.8386039	0.271498	0.29
-0.0040564635	1.8495996	0.2714993	0.28
-0.010541982	1.8525945	0.27149704	0.28
-0.015958663	1.8565902	0.27149573	0.29
-0.020204024	1.8495868	0.2714908	0.28
-0.026613513	1.8435818	0.27148512	0.29
-0.033099163	1.8465767	0.27148283	0.28
-0.038498998	1.8485724	0.27148074	0.28
-0.044997714	1.8535671	0.27147922	0.29
-0.050395533	1.8555627	0.2714771	0.29
-0.057881624	1.8485568	0.27147037	0.28
-0.061098218	1.8465543	0.27146786	0.29
-0.06652411	1.8525499	0.2714673	0.28
-0.07300448	1.8555444	0.27146497	0.29
-0.0794647	1.8555392	0.2714615	0.29
-0.085906975	1.852534	0.2714568	0.28
-0.091326505	1.8585296	0.27145624	0.29
-0.09882434	1.8515234	0.27144936	0.28
-0.10197802	1.8375214	0.270442	0.28
-0.10748226	1.8595163	0.27144784	0.29
-0.113912635	1.853511	0.27144188	0.29
-0.12038878	1.8565055	0.27143955	0.28
-0.12683213	1.8525002	0.27143437	0.29
-0.1333031	1.8544948	0.2714316	0.28
-0.13868414	1.8534902	0.2714282	0.29
-0.14191535	1.8534875	0.27142638	0.29
-0.1483999	1.859482	0.27142522	0.29
-0.15485424	1.8574766	0.2714208	0.29
-0.16132234	1.8594711	0.271418	0.29
-0.16775137	1.8484656	0.27140984	0.28
-0.17316006	1.8564609	0.2714101	0.28
-0.17962725	1.8584554	0.27140728	0.29
-0.18286756	1.8624526	0.27140713	0.28
-0.18932422	1.8604469	0.27140263	0.29
-0.19579303	1.8644414	0.27140063	0.28
-0.2022503	1.8624358	0.27139613	0.29
-0.20871401	1.8644302	0.27139327	0.29
-0.21409315	1.8604255	0.2713885	0.29
-0.22055833	1.8644198	0.2713865	0.28
-0.22378545	1.860417	0.27138293	0.29
-0.23025131	1.8684113	0.27138263	0.29
-0.23670791	1.8584056	0.2713746	0.29
-0.24317	1.8603998	0.27137172	0.29
-0.24963108	1.8623942	0.27136883	0.29
-0.2560894	1.8683884	0.27136767	0.29
-0.26147354	1.8663836	0.27136368	0.29
-0.26470655	1.8623807	0.27136004	0.29
-0.27115932	1.8703749	0.27135977	0.29
-0.27763066	1.860369	0.27135158	0.28
-0.2840843	1.8653632	0.27134997	0.27
-0.2905307	1.8733569	0.27234972	0.29
-0.29700392	1.8653516	0.27134234	0.28
-0.30345026	1.8713456	0.2713412	0.28
-0.3056307	1.8593436	0.27133456	0.28
-0.31207117	1.8673378	0.2713343	0.28
-0.31959802	1.8703309	0.27133116	0.28
-0.32604423	1.8743246	0.2723291	0.28
-0.33145067	1.8663199	0.27132228	0.27
-0.3378852	1.8733135	0.27232155	0.29
-0.3443346	1.8753076	0.2723186	0.28
-0.34863096	1.8773036	0.27231693	0.28
-0.35508242	1.8782976	0.2723135	0.28
-0.36152026	1.8822916	0.27231145	0.29
-0.36691675	1.8782865	0.27230635	0.28
-0.37340516	1.8712803	0.2722992	0.28
-0.37984118	1.8752743	0.2722971	0.27
-0.38304818	1.8792713	0.27229702	0.27
-0.38951832	1.876265	0.2722917	0.28
-0.396981	1.8882582	0.2722927	0.28
-0.40346155	1.8832519	0.27228642	0.28
-0.4088567	1.8802468	0.2722817	0.28
-0.41635957	1.8842396	0.27227896	0.28
-0.42279148	1.8872335	0.27227643	0.28
-0.4270519	1.8932295	0.27227664	0.27
-0.43248785	1.884224	0.272269	0.27
-0.43891022	1.8882179	0.27226695	0.28
-0.4463984	1.8932103	0.27326468	0.27
-0.451847	1.8832052	0.27225652	0.28
-0.45724556	1.8801999	0.27225173	0.27
-0.4657257	1.8951916	0.27325362	0.27
-0.469991	1.8991873	0.2732529	0.25
-0.47743577	1.9081804	0.2732526	0.23
-0.48083544	1.8871769	0.2722403	0.21
-0.48832273	1.8911691	0.27323753	0.27
-0.49576202	1.900162	0.27323726	0.27
-0.50225216	1.8951554	0.27323073	0.28
-0.50966656	1.9061483	0.27323145	0.24
-0.5078428	1.8721497	0.2722159	0.17
-0.52541906	1.9421326	0.27523926	0.47
-0.52583027	1.9001321	0.27321824	0.25
-0.52823365	1.8751295	0.27220434	0.19
-0.54277766	1.9221151	0.27421844	0.41
-0.5482153	1.9151094	0.2742115	0.21
-0.5524318	1.9221053	0.27421233	0.32
-0.5467577	1.8521099	0.27218089	0.1
-1.1321745	5.0685687	0.3834353	0.29
-1.15164	5.08355	0.38443458	0.37
-1.1690966	5.086533	0.38442907	0.41
-1.1835283	5.075519	0.3844182	0.23
-1.2009926	5.076502	0.38441166	0.38
-1.2594754	5.3334475	0.3935083	0.3
-1.2698954	5.2954373	0.3914864	0.32
-1.2873482	5.29442	0.39247897	0.3
-1.3128363	5.3333955	0.39348707	0.52
-1.3102025	5.232397	0.39044073	0.33
-1.2965075	5.0844083	0.38537663	0.15
-1.3209989	5.1183844	0.38638264	0.3
-1.4075745	5.482304	0.39951906	0.44
-1.3828514	5.2813253	0.3924343	0.29
-1.3792025	5.186328	0.38939083	0.25
-1.4820437	5.562231	0.4025268	0.31
-1.4321821	5.266276	0.39240688	0.23
-1.4416039	5.229266	0.39038536	0.4
-1.4409752	5.152265	0.3883489	0.32
-1.4391594	5.1072664	0.38632816	0.28
-1.428503	4.989275	0.38227612	0.39
-1.5052167	5.232202	0.3913601	0.18
-1.6873319	5.897031	0.4146024	0.43
-1.552177	5.2761545	0.39336133	0.23
-1.4903066	4.962211	0.38223642	0.23
-1.5057542	4.956195	0.38222677	0.33
-1.5099543	4.9411902	0.38121766	0.33
-1.5304245	4.9541693	0.38221496	0.41
-1.5428652	4.9361563	0.38220072	0.29
-1.5422473	4.8711553	0.37916926	0.3
-1.5566877	4.8631396	0.37915888	0.4
-1.5771705	4.8741183	0.3801551	0.29
-1.5946269	4.8761005	0.38014823	0.39
-1.6048559	4.8830905	0.38014707	0.3
-1.6223105	4.8850718	0.38114017	0.38
-1.5925901	4.723098	0.37507358	0.21
-1.6702754	4.9320226	0.38314164	0.46
-1.6566272	4.8260336	0.37909532	0.32
-1.6048392	4.595081	0.37100413	0.34
-1.6273011	4.6180573	0.37200513	0.22
-1.716826	4.884972	0.38109696	0.43
-1.7031697	4.7849827	0.37805328	0.26
-1.6644207	4.6070175	0.3719821	0.26
-1.6758627	4.591004	0.3719686	0.37
-1.6852888	4.5699935	0.37095347	0.25
-1.7097856	4.593968	0.37195393	0.37
-1.7342603	4.6199427	0.37295535	0.29
-1.7314597	4.584944	0.37193894	0.3
-1.749916	4.591924	0.37193358	0.41
-1.7713971	4.6059012	0.37293032	0.28
-1.7788137	4.579892	0.37191343	0.33
-1.8062917	4.613864	0.3739175	0.32
-1.8037022	4.555864	0.37188894	0.28
-1.8309845	4.6118364	0.37390438	0.29
-1.8634852	4.657803	0.37591213	0.33
-1.8739179	4.639791	0.37489772	0.25
-1.8833611	4.617779	0.37488168	0.18
-1.9710275	4.8156924	0.381941	0.43
-1.9734484	4.772688	0.37991753	0.23
-1.938736	4.631718	0.37586147	0.36
-1.9449555	4.6257114	0.37485522	0.28
-1.9604151	4.620694	0.37484488	0.36
-1.9778658	4.622674	0.37583715	0.35
-1.9983227	4.6326523	0.37583208	0.27
-2.0137706	4.6286345	0.3758222	0.16
-2.0783632	4.7515693	0.3808543	0.48
-2.0998294	4.761545	0.38184872	0.34
-2.0789738	4.6855645	0.3788192	0.29
-2.1656258	4.860477	0.3848677	0.32
-2.1610286	4.8024783	0.3838394	0.25
-2.1333451	4.6905026	0.3797941	0.25
-2.1417704	4.668492	0.37877804	0.34
-2.1622355	4.6754684	0.37977123	0.38
-2.175679	4.6654534	0.37875894	0.34
-2.228033	4.7694	0.38278753	0.34
-2.3066473	4.9143195	0.38882464	0.29
-2.2117975	4.6464105	0.3787299	0.32
-2.2533267	4.701366	0.38173786	0.29
-2.246728	4.643369	0.37970996	0.19
-2.3183053	4.769295	0.3847406	0.51
-2.9522843	6.1776667	0.43717197	0.22
-2.32996	4.7322793	0.3837144	0.27
-2.5108082	5.1010976	0.3968198	0.3
-2.4029622	4.814201	0.3867205	0.34
-2.3712761	4.704229	0.38267723	0.28
-2.3977644	4.7211995	0.38367242	0.19
-2.3791208	4.641215	0.38063845	0.53
-2.4878106	4.8361034	0.3886875	0.17
-2.6072977	5.0739822	0.3977546	0.3
-2.5645869	4.942022	0.39270484	0.23
-2.560991	4.893021	0.39167973	0.41
-2.644594	5.0289345	0.39671007	0.39
-2.883572	5.4846916	0.4138342	0.21
-2.6273956	4.9089446	0.3926529	0.28
-2.694961	5.007873	0.3966714	0.42
-2.7021873	5.0018635	0.3966642	0.22
-2.6815364	4.920881	0.3936302	0.34
-2.7030036	4.9238553	0.3946202	0.38
-2.7886043	5.055765	0.39964747	0.31
-2.7459092	4.9318047	0.39460126	0.27
-2.7693741	4.938777	0.3955923	0.37
-2.7838204	4.9277587	0.39557815	0.37
-3.026554	5.380511	0.41270036	0.25
-2.9066997	5.1076283	0.40261218	0.23
-3.0935128	5.425434	0.4156893	0.39
-2.9896967	5.186536	0.40661123	0.21
-2.9049366	4.9856176	0.39854392	0.32
-2.9634762	5.056554	0.40255183	0.44
-3.1352532	5.3363743	0.41361612	0.15
-3.3027928	5.627201	0.42468917	0.44
-2.975533	4.9825315	0.39950272	0.19
-2.9619215	4.919541	0.3974741	0.42
-3.1166427	5.1633782	0.40752754	0.3
-2.9807756	4.8805127	0.39744085	0.33
-3.1234806	5.098363	0.4054862	0.17
-3.091626	5.0223927	0.40346023	0.45
-3.1581733	5.10232	0.40646887	0.26
-3.0112998	4.806467	0.39538023	0.31
-3.0517943	4.8414207	0.3973774	0.35
-3.068238	4.834399	0.39736378	0.32
-3.1468103	4.933314	0.4013766	0.38
-3.0901055	4.801368	0.39633164	0.31
-3.101341	4.802355	0.39632568	0.4
-3.1117718	4.7853394	0.3963095	0.25
-3.190335	4.882253	0.40032116	0.36
-3.176737	4.8232627	0.398294	0.36
-3.1400676	4.729296	0.39525944	0.29
-3.1875718	4.7732425	0.39725775	0.41
-3.2010214	4.7602234	0.39724195	0.27
-3.238292	4.8041825	0.39924634	0.29
-3.2106595	4.725207	0.39621514	0.38
-3.2852218	4.810124	0.40022206	0.31
-3.2435584	4.7101636	0.3961864	0.39
-3.2710133	4.7211294	0.39717662	0.32
-3.2704394	4.6861258	0.39615563	0.3
-3.299909	4.6990895	0.39714578	0.33
-3.3562164	4.770028	0.40015522	0.38
-3.3756628	4.7670026	0.40014166	0.29
-3.3460326	4.6880293	0.3971111	0.29
-3.3865206	4.716982	0.39910436	0.49
-3.4340208	4.7559266	0.4010995	0.2
-3.4154217	4.6939406	0.3990725	0.32
-3.4208443	4.6699305	0.39805427	0.46
-3.4841602	4.747861	0.40106392	0.32
-3.5537083	4.8167815	0.40506417	0.25
-3.6472836	4.9206767	0.40907156	0.32
-3.6276655	4.858692	0.40704498	0.3
-3.5659769	4.736753	0.4030067	0.22
-3.566387	4.7057476	0.40198696	0.32
-3.5998712	4.720706	0.40297562	0.44
-3.6020849	4.7077017	0.40196604	0.26
-3.6205232	4.7026763	0.4029514	0.15
-7.765478	10.465211	0.6440208	0.59
-7.820953	10.47214	0.6449936	0.59
-4.1175942	5.294124	0.42901677	0.2
-3.9056647	4.9683475	0.41594213	0.36
-4.005249	5.0702343	0.41994482	0.22
-4.0204787	5.074215	0.42093787	0.25
-3.9457679	4.94029	0.41589922	0.5
-3.987261	4.9622393	0.41688722	0.21
-3.955627	4.8872685	0.41385904	0.39
-4.0431767	4.971167	0.4178578	0.27
-4.2499294	5.208936	0.4288805	0.27
-4.1892314	5.0969963	0.4248467	0.47
-4.1904507	5.080992	0.42383564	0.28
-4.2279263	5.095945	0.4248216	0.25
-4.305452	5.162854	0.42881584	0.47
-4.373981	5.2157726	0.43180674	0.19
-4.318316	5.1108274	0.4277739	0.59
-4.1414604	4.8550158	0.41671976	0.28
-4.2360177	4.941906	0.42071605	0.25
-4.405486	5.1367164	0.4297352	0.48
-4.223631	4.87791	0.4186819	0.27
-4.2270613	4.8499	0.41866118	0.36
-4.388699	5.017715	0.42666772	0.29
-4.4422026	5.0496492	0.4286543	0.42
-4.430606	5.002656	0.42663065	0.33
-4.4678655	5.031612	0.42862573	0.32
-4.6485543	5.2144046	0.43663016	0.19
-4.8122063	5.375216	0.44463116	0.51
-4.755533	5.2742724	0.44060072	0.31
-4.665818	5.135365	0.43556628	0.36
-4.7253118	5.172292	0.43755224	0.44
-4.8178606	5.246182	0.4415414	0.2
-4.896187	5.319091	0.44453928	0.48
-4.905625	5.295073	0.44451696	0.41
-4.9581013	5.322007	0.4465008	0.32
-4.9324803	5.2590284	0.44447505	0.48
-4.9799604	5.2789683	0.44545734	0.28
-4.9733663	5.237969	0.44443387	0.53
-4.9637814	5.1929717	0.44340953	0.29
-4.9790134	5.192951	0.44339943	0.48
-4.9764147	5.157947	0.44237724	0.34
-5.0779724	5.2358255	0.44636318	0.4
-5.2476068	5.387626	0.45435467	0.4
-5.211977	5.314659	0.45132825	0.27
-5.0341587	5.089853	0.4422918	0.38
-5.970798	6.0567822	0.4873345	0.29
-5.9830174	6.050764	0.48732233	0.58
-5.9598026	5.9507732	0.48426917	0.58
-6.2796354	6.245399	0.49925986	0.33
-5.6422367	5.545118	0.46720034	0.17
-5.4053545	5.265381	0.4541644	0.34
-5.350696	5.1764355	0.4511389	0.41
-5.33688	5.146447	0.45012715	0.49
-5.276229	5.0515094	0.44610134	0.26
-5.3337193	5.0774355	0.4480805	0.39
-5.3831916	5.0953712	0.45005947	0.28
-5.2474427	4.92752	0.4420328	0.62
-5.3439727	4.9924006	0.4460129	0.38
-5.209233	4.8275485	0.43898743	0.31
-5.2925377	4.8944483	0.44297802	0.37
-5.424107	4.9922886	0.44795763	0.43
-5.328416	4.867391	0.4429337	0.26
-5.3929157	4.898309	0.44491136	0.37
-5.4363794	4.9092507	0.44588915	0.36
-5.4217796	4.8642592	0.44486657	0.36
-5.4510136	4.8772216	0.44585568	0.42
-5.47146	4.8651905	0.44583264	0.38
-5.515928	4.8761296	0.44780955	0.23
-5.5103507	4.8391285	0.4467863	0.52
-5.5137644	4.812116	0.44576406	0.38
-5.559238	4.8230553	0.44674018	0.28
-5.5476394	4.7820606	0.44571805	0.61
-5.6459656	4.8559413	0.44970345	0.16
-5.574305	4.7600174	0.44568285	0.4
-5.635793	4.784937	0.4476579	0.32
-5.8925014	4.983627	0.45862442	0.46
-5.655636	4.742897	0.44761243	0.41
-5.860289	4.8926477	0.45557937	0.32
-5.9368033	4.9275484	0.45855123	0.45
-6.302415	5.231112	0.4745194	0.38
-6.4500012	5.3249283	0.4804852	0.39
-6.091012	4.982344	0.46348283	0.33
-6.207557	5.0501966	0.46845102	0.34
-6.387177	5.1699743	0.4754135	0.35
-6.4616723	5.1998763	0.47838306	0.53
-6.1907926	4.9391894	0.46537897	0.3
-5.952723	4.7254686	0.4543869	0.34
-6.06026	4.784332	0.45835453	0.4
-7.0617437	5.5811276	0.5012441	0.25
-6.648728	5.2056103	0.48325387	0.45
-6.66115	5.182586	0.48222739	0.29
-6.4803724	5.002793	0.47421956	0.43
-6.5408573	5.01871	0.4761882	0.32
-6.5240507	4.9887257	0.4751772	0.54
-6.5364733	4.9667015	0.47415122	0.24
-6.4848332	4.8937545	0.4711321	0.45
-6.501269	4.874725	0.4711054	0.44
-6.589784	4.911608	0.47506976	0.36
-6.5471544	4.84665	0.47205007	0.45
-7.277295	5.3797574	0.5029352	0.31
-7.226453	5.322814	0.49992776	0.39
-7.0336804	5.140037	0.49092516	0.16
-6.666718	4.8284717	0.4749484	0.52
-7.179643	5.183839	0.4958532	0.36
-6.959839	4.9850955	0.48585734	0.24
-6.7820864	4.8193016	0.47785652	0.41
-7.0305357	4.987994	0.48780778	0.27
-6.9248476	4.877113	0.48279744	0.64
-6.8431807	4.7852025	0.47878432	0.25
-6.7404885	4.679318	0.47377548	0.46
-6.820986	4.70621	0.47573745	0.41
-6.819394	4.6742015	0.4757129	0.34
-6.7387357	4.58529	0.47170103	0.34
-6.811015	4.6211963	0.47467628	0.28
-6.7954173	4.579206	0.4726539	0.46
-6.912944	4.6310506	0.4776084	0.31
-6.892347	4.5850663	0.47558635	0.43
-6.8607225	4.5330954	0.47356755	0.36
-6.9302073	4.5499997	0.47552937	0.48
-6.990674	4.560915	0.47749302	0.41
-7.07096	4.59981	0.48046476	0.38
-7.259542	4.696566	0.4874029	0.31
-7.2189293	4.6366053	0.48538405	0.39
-8.155172	5.2304335	0.5221707	0.5
-7.2447705	4.5915523	0.4853274	0.14
-7.1901436	4.5236096	0.48231223	0.43
-7.1965666	4.4965906	0.4822849	0.35
-7.1987753	4.4825826	0.48227155	0.43
-7.566507	4.690113	0.49616677	0.3
-8.721913	5.4006586	0.54188687	0.56
-7.5232925	4.598145	0.49312267	0.41
-8.630658	5.2677464	0.53684545	0.2
-7.595189	4.5790334	0.4940521	0.55
-8.35404	5.039075	0.5248635	0.12
-7.650854	4.565946	0.49599883	0.59
-7.7643676	4.6037917	0.4999445	0.24
-7.646683	4.498929	0.4939453	0.62
-7.6881266	4.492865	0.49590856	0.35
-7.737583	4.4907913	0.49686903	0.34
-7.764018	4.474747	0.49683514	0.42
-8.3987465	4.8389387	0.52166104	0.44
-8.345107	4.7729945	0.5186458	0.32
-8.384552	4.761932	0.5196063	0.32
-9.10354	5.149007	0.547388	0.43
-8.2863	4.6360316	0.51457363	0.34
-8.223663	4.5660996	0.51156145	0.23
-8.311146	4.5829754	0.51450884	0.45
-8.363383	4.596903	0.5164808	0.45
-8.350787	4.555907	0.51545495	0.44
-8.391223	4.545843	0.5164152	0.23
-8.365617	4.4978633	0.51439315	0.57
-8.4330845	4.501765	0.51634455	0.3
-9.116014	4.844877	0.54211706	0.48
-9.000341	4.745012	0.5371192	0.29
-9.1116295	4.7878623	0.5410708	0.56
-9.550355	4.9902854	0.55690926	0.2
-9.628828	4.9941697	0.55985224	0.29
-9.725303	5.0080314	0.56279	0.16
-9.699695	4.95605	0.5607642	0.55
-11.733564	5.98541	0.6370969	0.24
-11.486782	5.8117123	0.62713534	0.57
-11.884267	5.995189	0.6419897	0.17
-9.441927	4.6923337	0.54873127	0.43
-9.484359	4.678265	0.5496858	0.44
-9.440742	4.6193075	0.5476672	0.53
-10.444855	5.0879893	0.5843038	0.28
-10.375203	5.0140643	0.5812923	0.52
-9.704943	4.6609282	0.55649865	0.12
-9.60528	4.575044	0.5514994	0.53
-9.973948	4.7185483	0.5653406	0.23
-10.068411	4.727411	0.56827486	0.47
-9.99276	4.6534953	0.5642674	0.38
-9.759004	4.5047865	0.5553159	0.24
-9.909524	4.538574	0.5602286	0.56
-9.958758	4.5435023	0.5621945	0.34
-9.92814	4.492528	0.5601722	0.55
-10.320804	4.637997	0.5739965	0.41
-10.781513	4.8113766	0.589793	0.28
-10.55977	4.670652	0.5818388	0.4
-10.535156	4.6206694	0.57981247	0.41
-10.684652	4.649456	0.58472127	0.28
-10.498736	4.5466933	0.5777733	0.59
-10.598202	4.5525465	0.58070034	0.28
-10.605607	4.5175214	0.58066225	0.48
-10.770117	4.5502877	0.58556277	0.47
-10.966642	4.5960107	0.59244996	0.45
-10.930017	4.5410433	0.59042805	0.38
-10.977447	4.5219646	0.59137285	0.27
-11.1197405	4.5617666	0.5962974	0.58
-11.114137	4.519757	0.59626275	0.3
-11.31166	4.5614777	0.6021454	0.58
-11.607233	4.6430655	0.61298764	0.32
-11.771728	4.668829	0.6178815	0.25
-11.666058	4.584953	0.6138867	0.45
-11.670463	4.54493	0.61284566	0.34
-11.725698	4.545847	0.6148027	0.43
-11.999254	4.612463	0.6236483	0.32
-12.076688	4.601341	0.6265764	0.43
-12.107104	4.5702825	0.62652296	0.38
-12.220568	4.571111	0.63043356	0.29
-12.260984	4.544039	0.6313758	0.55
-12.324418	4.5249343	0.63330716	0.45
-12.89693	4.718153	0.6530351	0.39
-12.936343	4.6880803	0.6539752	0.29
-13.315943	4.782548	0.6667629	0.43
-13.427399	4.776377	0.66966826	0.38
-13.43079	4.7313523	0.6696226	0.43
-13.538239	4.723187	0.67252916	0.45
-13.60847	4.725081	0.675475	0.36
-13.8409815	4.7597446	0.68232274	0.27
-13.922414	4.7406135	0.6852394	0.43
-13.929805	4.6955833	0.6841902	0.32
-13.939203	4.650549	0.68413925	0.56
-14.07366	4.648345	0.68802965	0.5
-14.260942	4.6880784	0.6949183	0.14
-16.159258	5.271461	0.7609644	0.55
-16.176651	5.2214127	0.7609023	0.18
-16.191036	5.171369	0.76084244	0.41
-16.177414	5.111363	0.7597952	0.62
-16.239824	5.076254	0.7607112	0.3
-14.927587	4.6080346	0.7143064	0.44
-14.928782	4.5830216	0.714281	0.49
-16.094707	4.894393	0.7546503	0.23
-16.128103	4.8503227	0.75558037	0.49
-16.130482	4.797296	0.7545265	0.32
-16.158878	4.751232	0.7554585	0.59
-16.19127	4.707164	0.75538903	0.27
-16.206661	4.657118	0.75532734	0.61
-16.411942	4.6898212	0.7621946	0.37
-16.978563	4.7990108	0.78184676	0.25
-17.21504	4.8096576	0.78866714	0.46
-17.365482	4.794422	0.793531	0.4
-17.555307	4.7321057	0.7993162	0.22
-17.580698	4.680044	0.7992439	0.57
-17.780962	4.7057514	0.8061082	0.33
-18.943806	4.9561005	0.8454207	0.29
-18.890154	4.8791475	0.8423872	0.3
-18.907526	4.8220944	0.8433161	0.46
-19.157995	4.823715	0.85111564	0.19
-19.049318	4.73384	0.84611315	0.54
-19.192745	4.7066092	0.8509699	0.25
-19.377996	4.721335	0.8568351	0.52
-19.754503	4.7497754	0.86955965	0.45
-20.061983	4.759313	0.8793208	0.18
-20.030336	4.6863284	0.87727255	0.29
-20.745955	4.7892885	0.90079826	0.49
-21.141459	4.812698	0.91450214	0.36
-21.074795	4.7287607	0.91147083	0.27
-21.078974	4.695739	0.9114339	0.28
-21.158363	4.644595	0.91331744	0.59
-21.151714	4.575573	0.9122524	0.32
-40.545525	8.69801	1.5717585	0.21
-40.5538	8.567939	1.5706207	0.3
-40.554077	8.435878	1.5694871	0.3
-40.54521	8.367859	1.5684255	0.3
-40.544483	8.2368	1.5672933	0.3
-40.56077	8.108715	1.5671502	0.29
-40.573044	7.979637	1.5660092	0.27
-40.5063	7.8356714	1.5629165	0.29
-40.48957	7.7016344	1.5617932	0.34
-40.508854	7.5745454	1.5616477	0.34
-40.515133	7.444475	1.5605093	0.34
-40.51327	7.379448	1.5604441	0.34
-40.524544	7.251371	1.5593034	0.33
-40.51582	7.1193223	1.5581745	0.33
-40.543102	6.994222	1.5580233	0.43
-41.207554	6.977204	1.579467	0.19
-42.109066	6.995842	1.608755	0.41
-43.011436	7.0785074	1.6391087	0.21
-43.962948	7.0950685	1.6703537	0.13
-43.954205	6.953015	1.6692133	0.34
-45.988976	7.130003	1.7367456	0.18
-47.088493	7.151341	1.7718749	0.13
-48.20001	7.1676574	1.8089893	0.17
-49.419533	7.192814	1.8490248	0.12
-50.781975	7.3107977	1.8940412	0.16
-52.0765	7.332839	1.9360125	0.1
-53.486042	7.3617086	1.9818971	0.0
-54.41046	7.317281	2.012099	0.0
-69.03485	9.072865	2.5000544	0.0
-69.006	8.849803	2.4978435	0.0
-68.29599	8.541737	2.4730966	0.0
-68.4541	8.452454	2.4778738	0.0
-68.61628	8.255112	2.4825337	0.0
-68.73545	8.051834	2.4852219	0.0
-68.29651	7.784374	2.4692957	0.0
-77.656425	8.608524	2.7805512	0.0
-71.93748	7.7448144	2.5882897	0.0
-79.21693	8.280993	2.829933	0.0
-71.94068	7.4046474	2.586925	0.0
-78.75198	7.858498	2.8128614	0.0
-76.132645	7.356244	2.7244585	0.0
-76.189766	7.122045	2.7251613	0.0
-76.19688	6.881918	2.724898	0.0
-76.9371	6.706708	2.7481067	0.0
-77.04223	6.4734354	2.75077	0.0
-76.78524	6.330758	2.7418258	0.0
-76.4923	6.0660763	2.7307794	0.0
-76.28038	5.8092756	2.7226746	0.0
-79.242165	5.039396	2.8174236	0.0
-79.39723	4.9241047	2.8221717	0.0
-77.24427	4.063965	2.748989	0.0
-71.14775	3.520982	2.54637	0.0
-71.38691	3.3095155	2.5539427	0.0
-71.19595	3.188748	2.5469658	0.0
-71.49611	2.9781885	2.556489	0.0
-71.509224	2.7550604	2.5562322	0.0
-70.63728	2.5012648	2.5266638	0.0
-70.39139	2.2725275	2.5186114	0.0
-69.67747	2.0314977	2.4939275	0.05
-53.873623	1.3212088	1.9710422	0.29
-40.41326	0.74341625	1.526388	0.44
-40.38052	0.6174044	1.5252731	0.21
-40.39479	0.49132147	1.5251194	0.26
-40.408047	0.36624056	1.5249676	0.37
-40.41731	0.24116477	1.5258187	0.31
-40.42644	0.17812032	1.52574	0.36
-40.4247	0.052061312	1.5255988	0.3
-39.531998	0.05101985	1.5964863	0.36
-39.52364	-0.075055644	1.596551	0.3
-39.54827	-0.20108098	1.5976424	0.43
-39.56991	-0.32711163	1.5977311	0.27
-39.591225	-0.3901104	1.598784	0.3
-39.58986	-0.51617545	1.5988536	0.3
-39.56449	-0.6412767	1.5979029	0.2
-39.597126	-0.76729006	1.5989999	0.44
-40.499767	-0.913988	1.6308202	0.0
-40.523407	-1.0440167	1.6319118	0.0
-40.52204	-1.1720827	1.6319815	0.0
-40.52268	-1.301146	1.6320533	0.0
-40.525314	-1.4302065	1.6321263	0.0
-40.554634	-1.4961948	1.6331866	0.0
-40.530273	-1.6242951	1.6332368	0.0
-40.549904	-1.7533293	1.6343234	0.0
-40.54454	-1.8824016	1.6343892	0.0
-40.544174	-2.0114663	1.6344589	0.0
-40.544807	-2.1405299	1.6345294	0.0
-40.536446	-2.2696066	1.634592	0.0
-40.584763	-2.336566	1.6366677	0.0
-40.554028	-2.5937407	1.6357806	0.23
-40.55566	-2.7228026	1.6358508	0.34
-40.561295	-2.8528578	1.6369246	0.34
-40.556927	-2.9819283	1.6369896	0.29
-40.568245	-3.0479434	1.6380339	0.35
-40.576874	-3.1779952	1.6381097	0.28
-40.57751	-3.3080587	1.6381787	0.25
-40.49513	-3.4302444	1.6361753	0.52
-40.343742	-3.5465326	1.6311117	0.23
-40.342373	-3.6755977	1.632178	0.19
-40.57403	-3.8273196	1.6404475	0.32
-40.60735	-3.8953028	1.6415102	0.34
-40.609978	-4.025362	1.6425798	0.34
-40.60761	-4.1554303	1.642645	0.34
-40.622242	-4.2874727	1.6437252	0.34
-40.61887	-4.417542	1.6437893	0.34
-40.6235	-4.548599	1.6448601	0.32
-40.641132	-4.680637	1.6459422	0.32
-40.653446	-4.7476506	1.6469866	0.32
-40.641075	-4.877733	1.6470425	0.33
-40.6477	-5.008788	1.6471145	0.32
-40.65433	-5.140842	1.6481867	0.32
-40.66196	-5.272895	1.6492597	0.33
-40.653587	-5.4029713	1.6493182	0.34
-40.656216	-5.5350313	1.6503865	0.34
-40.663532	-5.602052	1.6514261	0.29
-40.678158	-5.7350945	1.6525047	0.38
-40.452747	-5.834487	1.6443679	0.38
-40.422367	-5.9615946	1.644406	0.23
-40.65904	-6.128315	1.653684	0.26
-40.675663	-6.2623544	1.654764	0.17
-21.780518	-3.4427779	0.99174696	0.27
-21.8618	-3.4906776	0.99483705	0.41
-22.08639	-3.5983882	1.0030743	0.29
-22.013924	-3.659529	1.0010427	0.38
-22.462564	-3.8069172	1.0174847	0.22
-21.814962	-3.7698867	0.9949288	0.52
-21.785501	-3.8369648	0.9939354	0.32
-21.651016	-3.8851936	0.98984575	0.23
-22.320438	-4.040249	1.013475	0.41
-22.109934	-4.0755877	1.006316	0.29
-21.611359	-4.056338	0.9898915	0.37
-22.173042	-4.234569	1.0094416	0.28
-21.406393	-4.1607018	0.98276824	0.36
-21.756025	-4.3002367	0.9961237	0.45
-22.110384	-4.4057484	1.0084676	0.21
-22.23196	-4.50361	1.0136136	0.35
-22.235508	-4.5786405	1.0146506	0.48
-21.814932	-4.5652757	1.000293	0.28
-22.80775	-4.846899	1.0352504	0.25
-22.23814	-4.8017454	1.0157534	0.3
-21.553488	-4.727753	0.992147	0.27
-21.551752	-4.762773	0.9921612	0.49
-21.73835	-4.876543	0.9993683	0.32
-21.90494	-4.987342	1.0065572	0.34
-21.912483	-5.062367	1.0065968	0.31
-21.789986	-5.107575	1.003514	0.37
-21.772528	-5.177635	1.0035303	0.45
-21.8791	-5.2765203	1.0076634	0.32
-15.673412	-3.8262846	0.7858117	0.29
-15.768961	-3.903176	0.78992486	0.31
-15.669442	-3.932342	0.786853	0.55
-15.713976	-3.9973054	0.78891796	0.26
-15.531426	-4.0045877	0.7827665	0.35
-15.297862	-3.997941	0.774566	0.56
-15.744528	-4.166341	0.7910143	0.28
-15.432676	-4.11179	0.78072745	0.43
-15.874348	-4.2821984	0.7971724	0.41
-15.654782	-4.277531	0.7889843	0.32
-15.279165	-4.2300806	0.7766459	0.33
-15.234657	-4.270169	0.7746245	0.41
-15.230174	-4.3222	0.775642	0.47
-15.488524	-4.420853	0.7849019	0.32
-15.556065	-4.493785	0.787989	0.58
-15.309994	-4.5301776	0.77979434	0.43
-15.349521	-4.595148	0.7818543	0.2
-15.381055	-4.65913	0.7839069	0.59
-15.299534	-4.688268	0.7808491	0.33
-15.344803	-4.728218	0.78290373	0.25
-15.299298	-4.7683063	0.7818809	0.25
-15.29281	-4.8203406	0.7818962	0.62
-15.296325	-4.875361	0.7829211	0.16
-15.349858	-4.946312	0.78599507	0.57
-15.282347	-4.9794307	0.7839504	0.21
-23.317215	-7.6264267	1.0778809	0.35
-23.354504	-7.6793947	1.0789344	0.33
-23.365055	-7.765417	1.080979	0.29
-23.268557	-7.815587	1.0779177	0.38
-23.244099	-7.890658	1.0779277	0.29
-23.130594	-7.9348497	1.0748491	0.44
-22.786987	-7.8993564	1.0625414	0.25
-22.603453	-7.917642	1.0573921	0.34
-22.498672	-7.9208035	1.053304	0.4
-22.118046	-7.868357	1.0409575	0.23
-22.108583	-7.9444056	1.0409801	0.4
-22.08011	-8.013479	1.0409837	0.3
-22.101665	-8.101486	1.0430375	0.31
-22.056185	-8.164583	1.0420239	0.39
-21.857363	-8.13187	1.0348403	0.34
-21.828886	-8.199943	1.0348432	0.44
-21.917469	-8.312859	1.0389643	0.36
-21.95202	-8.404846	1.0420305	0.38
-21.755472	-8.411148	1.0348642	0.31
-21.646955	-8.448328	1.0317857	0.21
-21.461401	-8.455611	1.026629	0.44
-21.706068	-8.631318	1.0359088	0.32
-21.765366	-8.694256	1.0389847	0.3
-21.808928	-8.792232	1.0420606	0.34
-21.783453	-8.8623	1.0420662	0.38
-21.893045	-8.987188	1.0472096	0.34
-21.785536	-9.025368	1.0441319	0.32
-21.574965	-9.019684	1.0369478	0.38
-21.498192	-9.027802	1.0348848	0.34
-21.375664	-9.057001	1.0307903	0.36
-21.331182	-9.119095	1.0307759	0.36
-21.310705	-9.190156	1.0307857	0.34
-21.364271	-9.2931185	1.0338717	0.4
-21.265755	-9.331284	1.0318011	0.18
-9.69386	-4.3666563	0.59386843	0.32
-9.665088	-4.3727026	0.592845	0.57
-9.708605	-4.4296618	0.5949029	0.38
-9.704097	-4.465685	0.59491104	0.42
-9.77763	-4.5366044	0.5990002	0.42
-9.764111	-4.5686393	0.59899896	0.5
-9.39938	-4.440136	0.58563155	0.27
-9.352835	-4.455214	0.58359504	0.58
-9.084927	-4.350574	0.5743215	0.25
-9.024369	-4.3576694	0.5722698	0.49
-8.998844	-4.381719	0.57125485	0.39
-9.135406	-4.481555	0.5774096	0.41
-8.964791	-4.4367948	0.57124233	0.32
-8.922259	-4.452866	0.5702095	0.48
-8.954515	-4.485832	0.57124907	0.29
-8.863949	-4.4779654	0.5691652	0.59
-8.798387	-4.4810658	0.56710744	0.3
-8.750842	-4.493144	0.56506854	0.64
-9.051523	-4.6787677	0.5773987	0.36
-8.983971	-4.6818714	0.575339	0.34
-8.903408	-4.6779914	0.57326525	0.5
-8.906655	-4.697995	0.5732746	0.39
-8.926148	-4.7439857	0.5743069	0.57
-8.878601	-4.7560625	0.57326794	0.5
-9.161288	-4.940713	0.5845821	0.23
-9.329881	-5.0665107	0.5917746	0.37
-9.300348	-5.089565	0.59175545	0.63
-9.304838	-5.1305747	0.59277266	0.39
-20.96583	-11.389568	1.0523123	0.41
-9.247022	-5.1966896	0.5917418	0.56
-40.38936	-22.279745	1.8263816	0.18
-21.755516	-12.17169	1.0892932	0.39
-40.399612	-22.618856	1.8325204	0.17
-22.027784	-12.50541	1.1036551	0.45
-21.743402	-12.482825	1.0943965	0.39
-21.606853	-12.497034	1.0902814	0.41
-21.45729	-12.502259	1.0861514	0.39
-21.322742	-12.516464	1.0820378	0.32
-21.177176	-12.521683	1.0779114	0.42
-21.031614	-12.526901	1.0737846	0.41
-20.930815	-12.513046	1.0706905	0.35
-20.77324	-12.509278	1.0655499	0.53
-20.63468	-12.516487	1.0614299	0.18
-20.508127	-12.529679	1.0583227	0.5
-20.376568	-12.538878	1.0542095	0.37
-20.246008	-12.548075	1.050097	0.39
-20.132196	-12.523234	1.0469872	0.45
-20.013645	-12.538416	1.0428874	0.38
-19.879078	-12.542617	1.0397695	0.39
-19.745518	-12.547816	1.0356529	0.46
-19.626959	-12.559997	1.0325518	0.3
-19.496397	-12.56519	1.0284375	0.48
-19.396858	-12.589346	1.0263575	0.29
-19.276035	-12.555513	1.021238	0.48
-19.158472	-12.56569	1.018137	0.3
-19.02491	-12.566888	1.0140184	0.48
-18.915354	-12.581054	1.0119257	0.3
-18.777782	-12.577256	1.0078017	0.6
-18.680235	-12.598408	1.004722	0.27
-8.761823	-6.0617533	0.5925716	0.47
-18.479877	-12.5937	0.9995414	0.17
-8.707509	-6.086843	0.5915294	0.52
-18.21773	-12.587084	0.9913047	0.36
-8.681468	-6.151906	0.5915255	0.29
-8.548844	-6.1020846	0.5863878	0.43
-8.533318	-6.1321187	0.5863827	0.43
-17.774492	-12.620747	0.97891945	0.45
-17.701694	-12.61185	0.9768511	0.32
-17.575119	-12.607034	0.9727359	0.56
-17.48557	-12.6271715	0.9706625	0.25
-17.375006	-12.632335	0.967565	0.45
-17.270449	-12.64149	0.9654742	0.35
-17.149878	-12.638667	0.9613648	0.46
-17.059326	-12.655805	0.95928925	0.36
-16.963503	-12.626935	0.95619315	0.46
-16.860943	-12.635087	0.9531036	0.35
-16.772398	-12.653223	0.9510301	0.46
-16.658823	-12.651387	0.94792706	0.38
-16.54625	-12.64955	0.94482493	0.49
-16.457699	-12.665685	0.9427506	0.38
-16.363886	-12.636812	0.939656	0.5
-16.271324	-12.647949	0.9375763	0.37
-16.177763	-12.65809	0.9344952	0.5
-16.081203	-12.666232	0.9324107	0.38
-15.972633	-12.66439	0.92931193	0.5
-15.884079	-12.677522	0.9272363	0.39
-15.780507	-12.677671	0.9241426	0.52
-15.711703	-12.663767	0.92207557	0.4
-15.616143	-12.669908	0.9189911	0.51
-15.525582	-12.679042	0.91691214	0.4
-15.424007	-12.678188	0.91381973	0.49
-15.334449	-12.68732	0.91174155	0.39
-15.241885	-12.693456	0.9096597	0.41
-15.1333065	-12.685609	0.9065584	0.66
-15.071512	-12.675695	0.90449893	0.3
-10.994142	-9.374585	0.7226781	0.4
-10.969619	-9.413633	0.7226682	0.36
-10.998148	-9.497617	0.7257216	0.34
-10.946603	-9.514697	0.72367966	0.43
-10.901063	-9.536769	0.72364485	0.35
-10.89731	-9.563783	0.72365016	0.44
-10.890805	-9.618809	0.72466195	0.41
-10.912324	-9.6978	0.7277074	0.41
-10.887811	-9.738848	0.7276981	0.41
-10.857284	-9.773902	0.7276813	0.42
-10.849777	-9.828929	0.7286922	0.41
-10.844282	-9.886953	0.72970587	0.32
-10.811493	-9.888001	0.72867596	0.45
-10.792979	-9.93404	0.7296738	0.41
-10.7614565	-9.969095	0.72965604	0.32
-10.702895	-9.978182	0.72760487	0.43
-10.723422	-10.060176	0.73065037	0.35
-10.688893	-10.092233	0.73062885	0.43
-10.702403	-10.167234	0.7326657	0.34
-10.623575	-10.126336	0.7295795	0.43
-10.436888	-10.016571	0.7223712	0.34
-10.382336	-10.028652	0.72132456	0.39
-10.423881	-10.130621	0.72439605	0.46
-10.41538	-10.186648	0.7254063	0.3
-10.589068	-10.416464	0.73564184	0.39
-10.533514	-10.428546	0.7345943	0.45
-10.517746	-10.445572	0.73458517	0.32
-10.499235	-10.493611	0.7345837	0.5
-10.469708	-10.530663	0.73456836	0.28
-10.425163	-10.5527315	0.73453426	0.54
-10.223445	-10.418982	0.72630376	0.35
-10.131848	-10.393104	0.72321033	0.4
-10.094306	-10.420162	0.7231843	0.4
-10.034496	-10.39324	0.72111994	0.34
-10.022984	-10.44627	0.72212654	0.43
-10.059531	-10.549245	0.7251939	0.39
-10.024999	-10.580301	0.7251719	0.42
-9.996472	-10.617351	0.72515744	0.41
-9.950924	-10.636419	0.7241214	0.41
-9.879346	-10.628516	0.72305226	0.39
-9.884606	-10.667519	0.72406983	0.38
-9.861083	-10.709562	0.72406167	0.46
-9.91465	-10.833517	0.7281519	0.33
-9.775002	-10.753693	0.72299606	0.43
-9.83157	-10.881644	0.7280904	0.41
-9.686899	-10.792825	0.72192687	0.29
-9.656119	-10.793867	0.7208985	0.49
-9.648617	-10.853891	0.7229112	0.36
-9.725211	-11.005821	0.7280321	0.42
-9.673654	-11.017896	0.72698814	0.39
-9.530991	-10.929071	0.72182626	0.41
-9.491451	-10.954132	0.72179765	0.38
-9.369809	-10.886285	0.71666217	0.45
-9.327003	-10.871341	0.71561736	0.32
-9.289462	-10.897398	0.7155909	0.52
-9.318014	-11.000381	0.71865124	0.39
-9.32352	-11.07539	0.720681	0.45
-9.486231	-11.334224	0.7309177	0.18
-9.556826	-11.488161	0.73703414	0.53
-9.549068	-11.515178	0.7370358	0.37
-10.06524	-12.1976185	0.7667416	0.26
-9.996657	-12.192711	0.7646764	0.45
-9.973143	-12.242754	0.76567125	0.39
-13.145715	-16.13025	0.93991107	0.3
-13.132232	-16.217287	0.9419286	0.54
-13.068682	-16.243378	0.94087946	0.5
-12.4641695	-15.558056	0.9090901	0.18
-13.166612	-16.5203	0.95006454	0.35
-13.154133	-16.611336	0.9520845	0.63
-13.06755	-16.609451	0.9510047	0.37
-12.329115	-15.792284	0.9120468	0.35
-12.286589	-15.840349	0.91302437	0.29
-13.153275	-17.041418	0.96423256	0.43
-13.179575	-17.1294	0.9672872	0.42
-13.184122	-17.246414	0.9703319	0.43
-13.177656	-17.350443	0.9723622	0.35
-13.162177	-17.44348	0.9753804	0.62
-13.18374	-17.583479	0.97944885	0.19
-13.18228	-17.6965	0.98248696	0.43
-13.175814	-17.803528	0.9855184	0.44
-13.201121	-17.89551	0.9885737	0.43
-13.195653	-18.004538	0.99060684	0.41
-13.204206	-18.133549	0.9946598	0.41
-13.203757	-18.253569	0.99770147	0.41
-13.199292	-18.366594	1.0007371	0.46
-13.208855	-18.501606	1.0047933	0.33
-13.192376	-18.600643	1.006813	0.48
-13.226694	-18.708618	1.0108824	0.38
-13.220237	-18.824644	1.0139173	0.39
-13.227794	-18.959658	1.0179719	0.46
-13.232347	-19.091673	1.0220227	0.38
-13.226891	-19.211697	1.0250602	0.41
-13.222435	-19.333725	1.0280993	0.4
-13.252759	-19.442701	1.0321655	0.45
-13.254314	-19.57572	1.0352142	0.38
-13.254862	-19.70674	1.0392612	0.46
-13.256418	-19.841759	1.0433106	0.38
-13.250969	-19.968784	1.046351	0.44
-13.256535	-20.1128	1.0504074	0.37
-13.256087	-20.247822	1.0544552	0.38
-13.275395	-20.34581	1.0575078	0.5
-13.297988	-20.518806	1.0635902	0.27
-13.285527	-20.639841	1.0666221	0.57
-13.273069	-20.762873	1.0696551	0.39
-23.627634	-36.882957	1.7328008	0.31
-23.480051	-36.907146	1.7306788	0.32
-23.270376	-36.835403	1.7244661	0.0
-23.287727	-36.990402	1.7295388	0.0
-23.304403	-37.274418	1.7376587	0.1
-23.192879	-37.35657	1.7375903	0.1
-23.067333	-37.416737	1.7375014	0.14
-22.91975	-37.44092	1.7353796	0.1
-22.775173	-37.46911	1.7332621	0.0
-22.657312	-37.410248	1.7291359	0.0
-22.312405	-37.10764	1.7147181	0.0
-22.322073	-37.385662	1.72283	0.0
-2.2917562	-4.299551	0.38479307	0.38
-2.26519	-4.285584	0.38376147	0.2
-2.254624	-4.2966	0.38375348	0.29
-2.2418463	-4.2906156	0.3837385	0.3
-2.2223015	-4.288641	0.38271755	0.32
-2.2087338	-4.2946596	0.38270506	0.29
-2.1931849	-4.298681	0.38268995	0.29
-2.1686015	-4.2857113	0.38166064	0.2
-2.1781003	-4.333706	0.38368407	0.16
-2.1535196	-4.3207364	0.3826548	0.16
-17.56613	-31.954903	1.4765996	0.12
-20.398718	-37.30502	1.6861032	0.33
-20.260136	-37.331192	1.6839912	0.3
-12.307704	-23.038363	1.118617	0.35
-12.249179	-23.102438	1.1195887	0.34
-12.150583	-23.09256	1.1174971	0.31
-12.042968	-23.064686	1.1153909	0.45
-11.992171	-23.057747	1.1143432	0.38
-2.0505931	-4.4198847	0.38357604	0.16
-11.925633	-23.106834	1.1143022	0.12
-2.0099673	-4.3739305	0.38152033	0.16
-2.0084395	-4.403937	0.38252753	0.42
-1.980877	-4.3849697	0.38149324	0.25
-1.9693334	-4.395986	0.38148445	0.26
-1.9615353	-4.395996	0.38147634	0.28
-1.8988615	-4.304064	0.37738398	0.25
-1.8763039	-4.2930903	0.37735716	0.21
-1.8697525	-4.312102	0.3773559	0.27
-1.8371688	-4.2801385	0.3763124	0.27
-1.8115898	-4.2611685	0.37528005	0.2
-1.828863	-4.3131533	0.3773135	0.48
-1.8062891	-4.3001804	0.37628603	0.23
-1.8298024	-4.382161	0.37933508	0.23
-1.8493377	-4.459146	0.38137853	0.32
-1.828784	-4.452171	0.38135508	0.23
-1.8262522	-4.4821777	0.3823616	0.28
-1.8197027	-4.5031886	0.3823612	0.15
-10.102354	-22.560951	1.0684825	0.22
-9.91556	-22.338152	1.0592335	0.18
-1.8404495	-4.6811833	0.38843754	0.25
-9.8890915	-22.465193	1.0622584	0.14
-1.8158658	-4.6642118	0.38740698	0.31
-1.7932967	-4.652239	0.38638005	0.26
-1.7717053	-4.6402636	0.3863541	0.31
-1.7769761	-4.6732607	0.38736984	0.34
-1.7694271	-4.6942725	0.3873687	0.32
-1.7388403	-4.663306	0.38632753	0.23
-1.7403331	-4.7073092	0.387343	0.36
-1.732778	-4.72832	0.38834193	0.28
-1.709197	-4.712348	0.38731268	0.16
-9.148448	-22.69306	1.0586957	0.35
-9.0588455	-22.676163	1.056611	0.39
-9.183732	-23.188051	1.0749165	0.4
-9.564198	-24.339693	1.1166908	0.24
-9.346314	-24.015919	1.1033766	0.28
-9.279774	-24.067997	1.104339	0.49
-9.397661	-24.589895	1.122643	0.16
-9.154405	-24.081139	1.1032354	0.42
-9.270293	-24.605038	1.1215386	0.2
-9.247861	-24.777073	1.126586	0.38
-9.254496	-25.02708	1.1346887	0.18
-9.042617	-24.703297	1.1213801	0.39
-9.027201	-24.897324	1.1274424	0.2
-8.929588	-24.87243	1.1253486	0.54
-9.57248	-26.743816	1.1936316	0.22
-11.209171	-31.507252	1.3668989	0.16
-4.295527	-12.61192	0.6735766	0.35
-4.2529607	-12.616968	0.6725405	0.17
-3.6489449	-11.032555	0.6144007	0.66
-3.6123776	-11.037596	0.6143696	0.67
-3.5915866	-11.0326185	0.6133489	0.68
-3.5530095	-11.030662	0.6133133	0.7
-3.5134404	-11.027705	0.61227655	0.69
-3.4788864	-11.039743	0.61225003	0.7
-3.4423265	-11.045785	0.6122194	0.7
-3.404751	-11.045826	0.61218566	0.71
-3.365181	-11.041869	0.6111486	0.7
-3.3443844	-11.034891	0.6111273	0.7
-3.3078227	-11.039931	0.61109644	0.7
-3.27026	-11.041972	0.61006355	0.69
-3.236701	-11.05501	0.6100385	0.7
-3.1991255	-11.0540495	0.61000454	0.69
-3.1615555	-11.0540905	0.608971	0.69
-3.122993	-11.053133	0.6089362	0.69
-3.1021967	-11.045155	0.6089146	0.7
-3.0666237	-11.049193	0.6078844	0.69
-3.0310636	-11.056232	0.60785544	0.71
-2.993501	-11.057271	0.6078224	0.7
-2.9549303	-11.053313	0.60678667	0.7
-2.9203598	-11.060349	0.60675865	0.71
-2.8797884	-11.050392	0.60671884	0.71
-2.8630042	-11.05541	0.6067059	0.71
-2.8284392	-11.063447	0.6066784	0.71
-2.7898643	-11.0574875	0.605642	0.71
-2.755308	-11.067524	0.6056154	0.71
-2.7177308	-11.063563	0.6055807	0.7
-2.6781504	-11.052604	0.60454154	0.7
-2.6603787	-11.057623	0.60452783	0.7
-2.626816	-11.068658	0.6045026	0.7
-2.5892456	-11.065698	0.6044684	0.7
-2.5526764	-11.065736	0.60343635	0.69
-2.5181067	-11.071771	0.6034084	0.69
-2.4805312	-11.066809	0.6033735	0.69
-2.442957	-11.061848	0.6023387	0.71
-2.427181	-11.071864	0.6023288	0.7
-2.391628	-11.078901	0.6023005	0.7
-2.3540516	-11.072939	0.6022654	0.7
-2.318485	-11.075975	0.6022356	0.7
-2.2839174	-11.08201	0.6022079	0.67
-2.25236	-11.101043	0.60218805	0.45
-2.234861	-11.185061	0.6052062	0.62
-2.2401772	-11.295059	0.6082545	0.56
-2.2136497	-11.343085	0.61025065	0.64
-2.1780784	-11.347122	0.61022156	0.64
-2.139503	-11.33916	0.60918516	0.64
-2.0567386	-11.114239	0.601024	0.68
-2.0693862	-11.35823	0.6091324	0.64
-2.0328054	-11.355266	0.6090998	0.63
-2.0140257	-11.355285	0.6090837	0.63
-1.9453073	-11.187349	0.6029575	0.62
-1.936865	-11.333361	0.6070088	0.62
-1.9043131	-11.354393	0.6079895	0.64
-1.8697597	-11.367426	0.60796523	0.63
-1.8311788	-11.355463	0.60792756	0.64
-1.7822504	-11.184509	0.60181683	0.61
-1.768773	-11.306523	0.60585463	0.61
-1.6950363	-11.094593	0.59770626	0.66
-1.6594509	-11.088627	0.5976736	0.68
-1.6258934	-11.100659	0.59765	0.7
-1.5893216	-11.094695	0.59661657	0.7
-1.5537575	-11.095728	0.5965869	0.7
-1.536976	-11.100744	0.5965747	0.7
-1.5014042	-11.098778	0.5965439	0.71
-1.465825	-11.093812	0.5965119	0.71
-1.4312634	-11.099845	0.59648526	0.71
-1.3977078	-11.112876	0.59646237	0.7
-1.3611219	-11.099911	0.5954264	0.66
-1.3275707	-11.114942	0.5964044	0.66
-1.3288982	-11.251941	0.6004616	0.53
-1.2812443	-11.157985	0.59738326	0.69
-1.2597661	-11.265005	0.6004093	0.68
-1.2262168	-11.284037	0.6013892	0.68
-1.1906352	-11.279069	0.6013576	0.69
-1.1530672	-11.269103	0.60032237	0.69
-1.1054136	-11.166147	0.5962404	0.68
-1.1007023	-11.269151	0.60027903	0.7
-1.0661547	-11.284183	0.6002567	0.7
-1.0315869	-11.290214	0.6002307	0.7
-0.98392457	-11.176258	0.59614426	0.7
-0.9574269	-11.261281	0.59915775	0.7
-0.9258763	-11.293309	0.6001451	0.71
-0.90608484	-11.277328	0.5991223	0.72
-0.8715231	-11.286358	0.6000977	0.72
-0.82788056	-11.196398	0.59602463	0.7
-0.8013828	-11.28942	0.60004175	0.68
-0.75268304	-11.131465	0.59393626	0.66
-0.7171175	-11.128496	0.5939061	0.68
-0.6815314	-11.113527	0.59287095	0.7
-0.66575706	-11.130541	0.5938653	0.71
-0.63119394	-11.1355715	0.59383935	0.71
-0.59461516	-11.116603	0.59280187	0.71
-0.56104535	-11.124633	0.5927781	0.7
-0.5264889	-11.133662	0.59275407	0.7
-0.4919022	-11.123692	0.59272206	0.7
-0.45735568	-11.139721	0.59370106	0.71
-0.44057757	-11.148735	0.59369135	0.68
-0.40599757	-11.142765	0.5936612	0.6
-0.37954608	-11.296786	0.59870493	0.7
-0.3388865	-11.182822	0.5946245	0.73
-0.30839986	-11.283847	0.5976429	0.68
-0.2738572	-11.3098755	0.59862643	0.67
-0.25706652	-11.31289	0.59861445	0.68
-0.21944615	-11.247921	0.5965572	0.71
-0.18388641	-11.249952	0.59652996	0.69
-0.15135081	-11.304977	0.59852767	0.69
-0.1157769	-11.296007	0.5974959	0.72
-0.08121244	-11.307035	0.5984735	0.73
-0.043564755	-11.202068	0.59439945	0.69
-0.027863517	-11.30408	0.5974305	0.64
0.0067100567	-11.307107	0.5984048	0.66
0.042274635	-11.306137	0.5973767	0.67
0.07786206	-11.280167	0.597338	0.71
0.11245913	-11.254194	0.59630007	0.64
0.14699809	-11.297222	0.5972917	0.5
0.18266939	-11.157252	0.59220445	0.68
0.19946212	-11.155266	0.5921907	0.69
0.23403506	-11.151294	0.5921623	0.7
0.26861042	-11.143321	0.5921323	0.71
0.3041574	-11.159349	0.5921119	0.71
0.33873427	-11.148376	0.59208065	0.7
0.37330186	-11.152404	0.592056	0.71
0.39008906	-11.160417	0.5930466	0.71
0.42466658	-11.145444	0.59201384	0.71
0.4592322	-11.15447	0.5919914	0.71
0.49478847	-11.159498	0.5929666	0.71
0.5293555	-11.168525	0.5929443	0.71
0.56392956	-11.159552	0.5929144	0.72
0.59849936	-11.162578	0.59288967	0.72
0.6152909	-11.162591	0.59287703	0.71
0.65085006	-11.160618	0.5928495	0.73
0.6854192	-11.169644	0.5928275	0.72
0.7199909	-11.16767	0.59280086	0.72
0.7545623	-11.168695	0.5927755	0.71
0.79012156	-11.170722	0.59274995	0.73
0.8237062	-11.158749	0.59271985	0.71
0.8414859	-11.155761	0.5927054	0.71
0.87704587	-11.173787	0.5936869	0.72
0.9116183	-11.175812	0.5936623	0.72
0.9461905	-11.170837	0.5936347	0.71
0.98175114	-11.172865	0.5936095	0.72
1.0153348	-11.164888	0.5935815	0.72
1.0331162	-11.170901	0.5935711	0.72
1.0696682	-11.184929	0.5935505	0.71
1.1032523	-11.177953	0.5935231	0.71
1.1388142	-11.178978	0.5934977	0.71
1.1733873	-11.1760025	0.5934714	0.71
1.20895	-11.177028	0.5944462	0.71
1.2425324	-11.168052	0.5934181	0.71
1.2622985	-11.188066	0.59441257	0.71
1.2978646	-11.194091	0.5943897	0.7
1.3314477	-11.185115	0.5943618	0.71
1.368003	-11.191139	0.5953383	0.7
1.4025761	-11.186163	0.5953116	0.7
1.4371536	-11.188188	0.5952879	0.7
1.4737129	-11.198213	0.5952664	0.69
1.4914942	-11.196225	0.595253	0.69
1.5260686	-11.192249	0.5952269	0.69
1.5626293	-11.201274	0.5962051	0.7
1.597206	-11.199297	0.59618	0.7
1.6317785	-11.192321	0.59615284	0.7
1.6693352	-11.208345	0.59613365	0.7
1.7049042	-11.209369	0.5971093	0.71
1.7226881	-11.20938	0.597097	0.71
1.7572613	-11.202403	0.59707004	0.7
1.7918403	-11.201427	0.5970458	0.71
1.8293935	-11.209452	0.59702337	0.67
1.8789052	-11.307483	0.6010319	0.51
1.9234337	-11.361511	0.6030249	0.54
1.942211	-11.362524	0.6030125	0.4
1.9767909	-11.355546	0.602986	0.49
2.0143535	-11.36357	0.602964	0.38
2.04893	-11.353592	0.60293627	0.47
2.088489	-11.375618	0.60391915	0.36
2.1230633	-11.36364	0.6038907	0.45
2.1596355	-11.367662	0.60386795	0.35
2.1764243	-11.358673	0.6038528	0.54
2.215984	-11.377698	0.6048347	0.34
2.2505584	-11.36572	0.6048065	0.44
2.2881198	-11.368743	0.6047829	0.42
2.3256848	-11.373767	0.6047602	0.42
2.361262	-11.370788	0.6057355	0.41
2.3978279	-11.36781	0.60571015	0.41
2.4156172	-11.366821	0.60569805	0.42
2.4521847	-11.364844	0.60567325	0.43
2.4917505	-11.381867	0.6066548	0.43
2.5293186	-11.385891	0.6066321	0.41
2.5628998	-11.370911	0.6066039	0.4
2.6004653	-11.372932	0.6065805	0.42
2.6222377	-11.386946	0.6075725	0.41
2.6578128	-11.380967	0.60754704	0.41
2.697373	-11.39099	0.608526	0.42
2.7359376	-11.397013	0.608504	0.41
2.7695212	-11.383032	0.6084766	0.41
2.8060923	-11.3800535	0.6084521	0.42
2.845652	-11.388076	0.60943055	0.41
2.8624501	-11.384086	0.6094183	0.41
2.9040008	-11.39811	0.6093981	0.4
2.941576	-11.401131	0.6103758	0.39
2.9771464	-11.391151	0.6103493	0.39
3.014722	-11.394172	0.6103272	0.39
3.054279	-11.398194	0.61130434	0.41
3.0730646	-11.398205	0.6112927	0.4
3.1106405	-11.400226	0.61127037	0.4
3.1521955	-11.41225	0.6122499	0.41
3.1867769	-11.401267	0.612224	0.39
3.225344	-11.40329	0.6122013	0.38
3.2639124	-11.40531	0.6131787	0.41
3.300489	-11.401329	0.61315477	0.39
3.322263	-11.409342	0.613145	0.38
3.362831	-11.419364	0.6141248	0.39
3.3993971	-11.410383	0.6140989	0.4
3.4369752	-11.410403	0.6140764	0.39
3.4775393	-11.417425	0.61505514	0.38
3.5121205	-11.405442	0.61502945	0.47
3.5606673	-11.438469	0.61601466	0.31
3.5744572	-11.417476	0.6159976	0.5
3.6150253	-11.424497	0.6169766	0.33
3.6516051	-11.419515	0.616953	0.52
3.6941614	-11.429538	0.61693233	0.33
3.7277422	-11.412554	0.6169055	0.51
3.7742944	-11.435578	0.6178883	0.32
3.7900944	-11.426586	0.6178753	0.5
3.8346481	-11.441607	0.61885583	0.32
3.867235	-11.422624	0.6188291	0.48
3.9117947	-11.438647	0.6198102	0.32
3.946366	-11.421663	0.61978334	0.5
3.9939263	-11.447687	0.6207672	0.33
4.030504	-11.439705	0.6207431	0.44
4.0502806	-11.436715	0.62073064	0.43
4.0908504	-11.4397335	0.621709	0.41
4.1364145	-11.457757	0.62269104	0.38
4.16301	-11.420768	0.6216606	0.71
4.184609	-11.368776	0.6206268	0.4
4.204207	-11.310784	0.6185917	0.62
4.2377863	-11.293799	0.61856604	0.67
4.2575784	-11.295809	0.6185559	0.67
4.30214	-11.308831	0.61953676	0.68
4.3397107	-11.301848	0.6195133	0.7
4.3822703	-11.306868	0.6204921	0.7
4.424837	-11.313888	0.6214718	0.7
4.4614143	-11.304904	0.6214483	0.7
4.5019846	-11.305922	0.62242687	0.7
4.5257664	-11.315933	0.62241817	0.69
4.5633383	-11.307949	0.62239474	0.69
4.606904	-11.315969	0.62337476	0.68
4.649472	-11.320989	0.6243542	0.67
4.6880393	-11.314005	0.6243309	0.68
4.7286086	-11.313023	0.62530905	0.69
4.7563834	-11.331036	0.6263019	0.69
4.7939563	-11.322051	0.6262785	0.69
4.836526	-11.326071	0.6262579	0.69
4.8790975	-11.330089	0.62723744	0.68
4.9186707	-11.326105	0.6272153	0.69
4.9592347	-11.322122	0.6281928	0.68
5.000805	-11.322139	0.62817144	0.67
5.024594	-11.33115	0.62916297	0.66
5.073149	-11.345171	0.6301439	0.69
5.111726	-11.338186	0.63012147	0.7
5.1502995	-11.330201	0.6310988	0.69
5.1908655	-11.325218	0.6310764	0.7
5.240429	-11.342239	0.6320584	0.68
5.258216	-11.334246	0.6320463	0.69
5.2977867	-11.327261	0.6330238	0.74
5.4302497	-11.523324	0.6410368	0.58
8.339103	-17.56381	0.8680219	0.23
8.3877	-17.523829	0.86798394	0.5
7.9738245	-16.512608	0.8307845	0.31
7.870763	-16.22955	0.8207227	0.5
8.4567585	-17.31984	0.8628736	0.26
8.440427	-17.147821	0.8568149	0.31
7.8177547	-15.737497	0.80455726	0.37
7.890319	-15.761525	0.80653334	0.36
12.346244	-24.617767	1.1429071	0.27
8.719727	-17.174925	0.8616993	0.25
8.74253	-17.154932	0.8616815	0.3
9.402494	-18.326256	0.90683234	0.48
9.463087	-18.304274	0.9067974	0.24
8.181038	-15.668623	0.80736727	0.21
9.469379	-18.035255	0.8996936	0.24
9.561943	-18.077291	0.9016692	0.43
12.361017	-23.348675	1.1044296	0.46
8.860102	-16.542927	0.844399	0.28
8.758837	-16.226868	0.83332443	0.25
8.930313	-16.425943	0.8423249	0.41
8.992898	-16.420961	0.84329623	0.19
9.016514	-16.341963	0.8412568	0.48
9.169012	-16.500029	0.8482507	0.22
9.042945	-16.208961	0.83719635	0.39
9.052576	-16.107956	0.83415496	0.23
12.408188	-21.997572	1.0649171	0.36
12.42284	-21.862564	1.0608625	0.55
9.421156	-16.409103	0.8491118	0.21
12.439155	-21.575542	1.0527529	0.28
12.443812	-21.42753	1.047698	0.36
12.422663	-21.314512	1.044666	0.45
12.437307	-21.185505	1.0406142	0.29
12.433969	-21.028488	1.0365597	0.52
12.448615	-20.90348	1.0325097	0.33
12.460263	-20.775469	1.0294598	0.37
12.469909	-20.64346	1.0254095	0.3
12.441759	-20.523438	1.0213783	0.6
12.431419	-20.361418	1.0163254	0.24
12.458053	-20.263414	1.0142808	0.41
12.4647	-20.132404	1.0102324	0.33
12.487331	-20.028399	1.0081877	0.31
12.48598	-19.886383	1.004139	0.55
12.503614	-19.776375	1.0010941	0.29
12.47646	-19.665354	0.99706596	0.41
12.483102	-19.540342	0.9940204	0.4
12.495738	-19.425333	0.9909761	0.42
12.49838	-19.296318	0.98693097	0.42
12.509018	-19.181309	0.98388773	0.41
12.516655	-19.062296	0.9808444	0.43
12.491496	-18.959278	0.97681856	0.43
12.50013	-18.843266	0.97377616	0.43
12.517755	-18.741257	0.97173524	0.43
12.522392	-18.622246	0.96769345	0.43
12.525028	-18.50023	0.9646516	0.43
12.542651	-18.401222	0.9626121	0.35
12.546292	-18.28521	0.9585721	0.46
12.527119	-18.194191	0.95554864	0.35
12.535751	-18.08618	0.9535097	0.46
12.54438	-17.978168	0.950471	0.36
12.550011	-17.867155	0.94743234	0.47
12.559637	-17.762144	0.94439447	0.37
12.558272	-17.643127	0.941356	0.47
12.573892	-17.548117	0.9383196	0.36
12.551722	-17.4591	0.93629825	0.47
12.560346	-17.356089	0.9332618	0.37
12.565969	-17.249075	0.93022525	0.49
12.575595	-17.150064	0.9281901	0.38
12.577222	-17.040049	0.9251542	0.49
12.590843	-16.94804	0.9221202	0.38
12.597465	-16.846025	0.9200855	0.52
12.579289	-16.767008	0.91706634	0.39
12.586912	-16.668997	0.91503274	0.53
12.604522	-16.582987	0.9129998	0.4
12.595154	-16.463968	0.90896535	0.61
12.619764	-16.389963	0.9079342	0.31
12.629382	-16.296951	0.905902	0.41
12.600208	-16.20593	0.90288305	0.53
12.613821	-16.11892	0.90085167	0.4
12.620442	-16.024908	0.8978205	0.41
12.627061	-15.930893	0.8957894	0.42
12.614686	-15.812872	0.891757	0.68
12.644289	-15.748869	0.89072824	0.28
12.631914	-15.632847	0.88769674	0.64
12.612733	-15.558831	0.8856802	0.39
12.6303425	-15.481822	0.8836515	0.24
11.062776	-13.459165	0.7975199	0.27
12.632577	-15.288791	0.8785927	0.52
12.6521845	-15.215783	0.877565	0.21
12.663792	-15.1327715	0.87553686	0.38
12.638613	-15.054752	0.8725212	0.53
11.299894	-13.363197	0.7994185	0.49
11.413445	-13.413229	0.80339944	0.32
11.36808	-13.2761965	0.79837227	0.44
11.566588	-13.42426	0.8073573	0.3
11.547206	-13.317238	0.80333155	0.2
11.521824	-13.204213	0.80030596	0.38
11.539619	-13.183212	0.8002947	0.47
11.455266	-13.004165	0.793267	0.15
11.577811	-13.061198	0.7982483	0.54
11.630395	-13.039204	0.79822695	0.41
11.8478985	-13.201273	0.80721164	0.32
11.65159	-12.899182	0.795181	0.41
11.691181	-12.863183	0.7951597	0.32
11.640005	-12.766155	0.79214656	0.34
11.683589	-12.734157	0.79212546	0.37
11.7851515	-12.766181	0.7951065	0.5
12.011653	-12.9312525	0.8040904	0.35
11.864322	-12.692181	0.79506433	0.31
11.969875	-12.725205	0.7980449	0.23
12.667386	-13.430461	0.8320511	0.36
12.686984	-13.367452	0.8310289	0.66
11.876921	-12.430131	0.7889892	0.21
12.699189	-13.214424	0.8269845	0.62
11.689203	-12.081031	0.7759443	0.31
11.691798	-12.008017	0.77392405	0.27
12.714989	-12.98438	0.82191944	0.68
12.585845	-12.812324	0.8149072	0.3
12.223585	-12.363174	0.7948814	0.55
12.687014	-12.756329	0.81586695	0.3
4.864821	-4.81346	0.43876836	0.34
4.8573976	-4.7764516	0.43775883	0.31
4.864964	-4.754449	0.43674946	0.36
4.8785424	-4.7394485	0.43674052	0.34
4.8873096	-4.7324486	0.43773562	0.41
4.8978734	-4.713447	0.4367264	0.4
4.903452	-4.6904435	0.43671745	0.38
4.934001	-4.6904488	0.43770826	0.45
4.9575806	-4.685452	0.43769968	0.3
4.995122	-4.691459	0.43869036	0.4
5.007907	-4.689461	0.43868598	0.31
12.634623	-11.859127	0.79265374	0.18
11.925463	-11.1198635	0.7586387	0.2
11.679141	-10.820763	0.745623	0.54
11.660743	-10.73674	0.7426068	0.27
5.0377564	-4.574443	0.43764234	0.26
5.0503187	-4.5574417	0.43763363	0.35
5.006113	-4.5024233	0.43462965	0.4
4.878741	-4.3593736	0.42862278	0.29
4.8813195	-4.3353696	0.4276148	0.3
4.8868847	-4.3133655	0.42760664	0.39
4.894451	-4.2933626	0.42759857	0.34
4.946	-4.3123746	0.42858988	0.46
12.908884	-11.275027	0.7864556	0.18
10.621394	-9.238256	0.6834848	0.29
10.631975	-9.189246	0.68247104	0.45
10.731536	-9.2182665	0.68545604	0.55
5.4008827	-4.5834985	0.44654593	0.15
5.400452	-4.5544925	0.44553792	0.23
5.4240055	-4.5454936	0.44652936	0.45
5.4288063	-4.536492	0.44652563	0.36
5.176458	-4.295404	0.43452337	0.38
5.1280494	-4.2283826	0.43151706	0.4
5.099629	-4.178367	0.42951038	0.3
5.120194	-4.169368	0.43050262	0.25
5.1137724	-4.13836	0.42949563	0.46
5.1233244	-4.1193566	0.42948797	0.36
5.1231112	-4.1063538	0.42948446	0.44
5.15267	-4.1043572	0.42947653	0.27
5.337177	-4.226409	0.43746415	0.29
5.448707	-4.288438	0.44145367	0.46
5.4772596	-4.28344	0.44244552	0.53
5.4648466	-4.2474294	0.44143906	0.57
5.466616	-4.234427	0.44043523	0.39
5.4971766	-4.23143	0.4414273	0.44
5.5237436	-4.2254314	0.44241956	0.21
11.450655	-8.745225	0.6942104	0.44
11.612201	-8.812259	0.70019376	0.38
11.736757	-8.850281	0.70417845	0.24
11.762335	-8.812273	0.70416653	0.61
12.04705	-8.99635	0.71515054	0.39
12.771467	-9.47855	0.7441129	0.34
12.971006	-9.564591	0.752094	0.26
12.520691	-9.170442	0.73109984	0.27
12.076381	-8.786295	0.7121064	0.54
14.358447	-10.384944	0.80600554	0.14
12.636419	-9.075425	0.7330631	0.42
13.713971	-9.819729	0.7770142	0.43
14.090474	-10.023819	0.7909877	0.38
13.865115	-9.798736	0.78098613	0.25
13.454786	-9.444599	0.76299256	0.21
13.439376	-9.371577	0.7609828	0.49
13.178014	-9.127485	0.74898386	0.25
13.147815	-9.076468	0.7469802	0.58
14.162188	-9.713735	0.7869255	0.4
13.242966	-9.021459	0.74895644	0.26
13.2315445	-8.952438	0.7469471	0.43
13.222133	-8.886418	0.74493814	0.48
13.930578	-9.301595	0.7728962	0.39
17.724432	-11.76161	0.9257094	0.33
17.8612	-11.811635	0.9306973	0.24
17.945778	-11.787633	0.9326823	0.61
13.174262	-8.5883255	0.7388995	0.23
13.227831	-8.5643215	0.7398882	0.32
13.21642	-8.499302	0.7378803	0.65
13.53294	-8.643368	0.74985623	0.43
13.685704	-8.711398	0.7548445	0.26
13.400341	-8.471306	0.7428503	0.34
13.417914	-8.423291	0.7428412	0.32
13.425497	-8.3702755	0.74183285	0.46
19.085112	-11.823718	0.96553683	0.31
19.21868	-11.823727	0.96952015	0.3
19.348253	-11.820732	0.97350377	0.5
19.454031	-11.843746	0.97649354	0.44
16.401114	-9.911946	0.8546431	0.31
16.36471	-9.820916	0.85163677	0.41
16.438278	-9.794911	0.8536247	0.49
16.47186	-9.745897	0.853615	0.34
16.360462	-9.610847	0.8486131	0.39
16.442032	-9.589845	0.8506011	0.36
20.437225	-11.880813	1.0053823	0.49
16.207447	-9.351753	0.83960253	0.17
15.9640665	-9.144672	0.8286085	0.41
16.002644	-9.10066	0.8285994	0.47
21.025507	-11.87384	1.0223169	0.43
16.435745	-9.2117195	0.8435619	0.35
21.346645	-11.879857	1.0322834	0.39
20.197598	-11.198572	0.9873433	0.2
17.614542	-9.693939	0.88647985	0.36
20.18878	-11.029513	0.98432946	0.37
17.709694	-9.6019125	0.8874615	0.2
17.598295	-9.470862	0.8824615	0.55
17.711863	-9.460864	0.88544893	0.26
17.765648	-9.453864	0.88744295	0.42
17.660242	-9.326816	0.88144296	0.19
17.676828	-9.265796	0.88143635	0.49
29.944933	-15.58151	1.3477315	0.45
29.948536	-15.464469	1.3457241	0.32
22.156036	-11.350709	1.0481634	0.2
20.998762	-10.675425	1.0032241	0.45
18.541845	-9.389874	0.9093627	0.23
18.612417	-9.351864	0.91035354	0.29
18.663994	-9.30485	0.91134566	0.52
18.644579	-9.222819	0.9103421	0.26
18.698156	-9.1768055	0.9103344	0.28
18.632746	-9.072765	0.9073338	0.29
22.006174	-10.673461	1.033136	0.4
22.019756	-10.594434	1.0321307	0.22
22.213324	-10.602443	1.0381153	0.53
29.980131	-14.19501	1.3276595	0.27
21.075605	-9.897148	0.99417347	0.23
21.102192	-9.830125	0.9931683	0.49
21.221766	-9.805119	0.9971578	0.38
21.36054	-9.828133	1.001148	0.35
21.30313	-9.721091	0.998148	0.38
21.33471	-9.655067	0.9981431	0.55
22.010231	-9.87817	1.0221007	0.23
21.41287	-9.530024	0.9991328	0.36
12.764284	-5.6343207	0.67863476	0.17
12.71085	-5.5622926	0.67563516	0.4
12.709645	-5.539284	0.675634	0.37
12.721206	-5.4962687	0.6756308	0.35
12.719782	-5.4492517	0.6746285	0.53
12.633356	-5.3652177	0.67063123	0.32
12.450946	-5.242167	0.6636396	0.32
12.459515	-5.2001514	0.6636369	0.58
12.485297	-5.188148	0.66463447	0.38
12.536865	-5.1641407	0.66562945	0.58
30.033022	-12.253278	1.302615	0.14
22.52818	-9.110894	1.0280483	0.53
30.51317	-12.227279	1.317587	0.31
12.680129	-5.039098	0.66861415	0.14
12.676698	-4.9920797	0.6676128	0.33
12.677478	-4.9690714	0.66761196	0.48
12.735044	-4.946064	0.66860735	0.26
[truncated: 122,158 more rows]
