# Supplementary material for: Density-equalized RANDT scan matching with integrated outlier removal and point density uniformity
Source: PLoS One. 2026 Apr 28;21(4):e0345709. doi: 10.1371/journal.pone.0345709 (PMC13124066; doi:10.1371/journal.pone.0345709)
Supplement: S2 Dataset — Processed LiDAR data converted into CSV format, including spatial coordinates and associated attributes such as intensity values, used for analysis in this study. (ZIP) [file pone.0345709.s002.zip › Velodyne_CSV/001010.csv]

X	Y	Z	Intensity
66.73273	2.8699892	2.466427	0.0
70.546265	3.2571177	2.5952055	0.0
62.820805	3.096072	2.3342776	0.0
62.735577	3.1901045	2.3322196	0.0
62.761116	3.3891733	2.333096	0.0
69.55465	3.9783664	2.5627568	0.0
70.14218	4.233453	2.583598	0.0
69.90073	4.439524	2.5754647	0.0
69.57026	4.6375923	2.5643344	0.0
61.88703	4.220462	2.3045588	0.0
61.705566	4.4035254	2.2984366	0.0
61.621105	4.591591	2.2963104	0.0
61.540638	4.780656	2.294182	0.0
61.250244	5.33985	2.2857943	0.0
67.748535	6.231141	2.5062354	0.0
67.46707	6.4182057	2.4970987	0.0
68.0766	6.6932983	2.5189083	0.0
64.384674	6.737323	2.3948271	0.0
64.3962	6.943393	2.3956747	0.0
65.74197	7.193475	2.4415083	0.0
66.53949	7.4935756	2.4692953	0.0
66.63255	7.928724	2.4739656	0.0
64.89509	7.927728	2.4149346	0.0
68.3616	8.570937	2.5334997	0.0
60.74516	7.8076997	2.2759469	0.0
72.52994	9.907378	2.6785266	0.0
60.66951	8.47793	2.2754073	0.07
54.432068	7.777713	2.0638268	0.14
53.3146	7.7897215	2.026788	0.11
52.20414	7.794728	1.9897537	0.16
51.15191	7.718706	1.9537883	0.29
50.109444	7.722712	1.9187549	0.2
49.11398	7.7267184	1.8857218	0.17
48.19451	7.7377267	1.8546838	0.18
47.945045	7.8517675	1.8475769	0.0
46.296585	7.7307343	1.7916274	0.14
45.517353	7.6737185	1.7656506	0.2
45.374886	7.796762	1.7615367	0.3
45.371414	7.942813	1.7624065	0.31
45.366943	8.089864	1.7622743	0.31
45.364468	8.236916	1.7631413	0.31
45.354	8.381966	1.7640086	0.32
45.35853	8.531017	1.7648722	0.31
45.36029	8.605043	1.764804	0.31
45.381817	8.757095	1.7666639	0.38
34.042454	6.6754436	1.3780972	0.13
33.865986	6.7514725	1.3730167	0.36
33.867516	6.8625126	1.3739108	0.37
33.857048	6.9715514	1.3738055	0.37
33.885815	7.032573	1.3747481	0.52
33.898342	7.1466136	1.3766382	0.23
33.888866	7.256653	1.3765302	0.21
33.865402	7.362691	1.3764247	0.34
33.86493	7.474731	1.3773137	0.37
33.856457	7.5847697	1.3772037	0.42
33.835987	7.691808	1.3780951	0.25
33.727757	7.72282	1.3740573	0.56
33.18729	7.70882	1.3560377	0.29
32.574825	7.674814	1.336033	0.29
32.153362	7.681821	1.321998	0.36
31.697895	7.6788244	1.3069704	0.29
31.286434	7.68283	1.2939377	0.32
30.904964	7.6928377	1.2809001	0.33
30.512737	7.6458254	1.2679212	0.34
30.112274	7.6458297	1.2548916	0.25
29.932802	7.700851	1.2488197	0.32
29.91333	7.796886	1.2497156	0.52
17.23514	4.5428715	0.80921155	0.34
17.231667	4.6008945	0.80914724	0.17
29.948914	8.108996	1.2533811	0.57
29.695684	8.089993	1.2443807	0.28
29.359217	8.098	1.2333434	0.32
29.003754	8.098004	1.2223123	0.29
28.656288	8.098008	1.2102815	0.29
28.342823	8.106014	1.2002442	0.3
28.013357	8.107019	1.1902125	0.29
27.704126	8.065008	1.1792307	0.28
27.39266	8.068013	1.1691974	0.29
27.083193	8.070019	1.159165	0.21
26.923727	8.114037	1.1540987	0.37
26.92225	8.207069	1.1549915	0.35
26.924782	8.300102	1.1558844	0.34
26.91931	8.391134	1.1567781	0.36
26.928068	8.441153	1.1577206	0.34
26.920595	8.532185	1.1576133	0.41
23.82121	7.630909	1.0493315	0.3
23.602745	7.6429167	1.0422925	0.39
23.352282	7.642921	1.0342635	0.38
23.104816	7.6429253	1.0272344	0.4
22.889349	7.6519327	1.0201976	0.33
22.667122	7.6169233	1.012213	0.44
22.437654	7.6189284	1.0051821	0.34
22.22819	7.6259346	0.9981474	0.42
22.006721	7.627939	0.9911167	0.42
21.805258	7.6349454	0.98508185	0.35
21.593796	7.63695	0.9780515	0.46
21.56732	7.7049756	0.9779633	0.32
21.565086	7.741988	0.97791684	0.64
21.42162	7.767	0.9738658	0.35
21.205156	7.7640033	0.9668393	0.33
21.00169	7.765008	0.9608092	0.42
20.773226	7.7550087	0.9537889	0.29
20.38477	7.68299	0.93982375	0.42
19.959549	7.5589542	0.9249193	0.19
19.668087	7.5199466	0.9159255	0.18
19.657616	7.586971	0.9158374	0.23
19.54215	7.6129827	0.91278577	0.31
19.358685	7.6119866	0.9067581	0.5
19.20822	7.622994	0.90271974	0.31
19.012754	7.614995	0.8956985	0.52
18.889524	7.5999923	0.891698	0.33
18.71306	7.5979958	0.88667136	0.52
18.552597	7.601001	0.8816403	0.34
18.387133	7.6010046	0.87661207	0.46
18.253662	7.6140122	0.8725715	0.35
18.0672	7.6030126	0.86655354	0.45
17.95197	7.5880103	0.8625533	0.35
17.793509	7.5870137	0.8575262	0.46
17.65004	7.592019	0.8534933	0.37
17.502577	7.594023	0.84846336	0.48
17.36511	7.600029	0.8444294	0.38
17.204643	7.5950313	0.83940583	0.48
17.08218	7.6050377	0.8353685	0.38
16.954948	7.5810323	0.831377	0.49
16.81348	7.5820365	0.8273479	0.39
16.678019	7.5840406	0.8233182	0.49
16.546558	7.5870457	0.8192876	0.39
16.397089	7.5820475	0.8142642	0.51
16.283623	7.5920544	0.81122667	0.39
16.156158	7.595059	0.80719584	0.41
16.040928	7.5720534	0.8032041	0.41
15.916469	7.5740576	0.7991748	0.42
15.793997	7.578062	0.79514265	0.41
15.670531	7.580067	0.79211295	0.43
15.562068	7.5880733	0.78907746	0.43
15.449601	7.594078	0.7850437	0.41
15.318142	7.58908	0.78102124	0.42
15.215909	7.569076	0.77802694	0.43
15.0994425	7.5710797	0.77399725	0.43
14.986978	7.5740848	0.77096665	0.43
14.886517	7.5820904	0.76793134	0.45
14.771045	7.5830946	0.76490235	0.44
14.656581	7.5830975	0.7608748	0.45
14.562356	7.563093	0.75788146	0.44
14.456886	7.567098	0.75484973	0.45
14.330429	7.558099	0.7508318	0.66
14.257958	7.578108	0.7487839	0.34
14.1454935	7.5761113	0.74575835	0.46
14.0260315	7.5691123	0.7417383	0.67
13.928562	7.574117	0.7387056	0.37
8.048886	4.3981752	0.5159628	0.43
7.9874344	4.3971796	0.5149469	0.43
7.9889665	4.431194	0.5148944	0.47
7.806516	4.3631783	0.50894773	0.34
7.7470603	4.362182	0.5069319	0.48
7.637601	4.333177	0.502945	0.36
7.5901423	4.3381834	0.50192297	0.42
7.5609174	4.337185	0.5009157	0.61
7.529453	4.351193	0.49988398	0.33
7.481984	4.3561993	0.49886152	0.48
7.476514	4.3852115	0.49881372	0.36
7.4970455	4.4292293	0.50074995	0.42
7.483569	4.454241	0.5007057	0.48
7.451354	4.4502416	0.49970195	0.47
7.6048536	4.575282	0.5055504	0.29
7.468415	4.5252714	0.50158703	0.43
7.4209495	4.529277	0.49956515	0.49
7.4074726	4.5542884	0.49952036	0.36
7.3710117	4.5642953	0.49949214	0.52
7.42054	4.627318	0.5014064	0.43
7.4323006	4.651327	0.50237125	0.37
7.385837	4.655332	0.50134915	0.48
7.516355	4.7703695	0.50620574	0.34
7.5108757	4.8013825	0.50715315	0.55
7.5414066	4.8544025	0.50907683	0.38
7.4979444	4.860408	0.50805193	0.55
7.482477	4.8844185	0.50800705	0.33
7.4932413	4.9084272	0.5079713	0.55
7.515768	4.9574456	0.50989836	0.26
7.453311	4.950447	0.5078878	0.59
7.479837	5.002466	0.50981104	0.28
7.379387	4.96946	0.50582963	0.41
7.3499136	4.9844685	0.5057939	0.59
7.462667	5.0774975	0.51068014	0.32
7.3652053	5.046492	0.50669605	0.34
7.388742	5.09651	0.5086211	0.61
7.490254	5.2015443	0.513483	0.32
7.4587836	5.2155514	0.5124477	0.4
7.423315	5.226559	0.5124158	0.44
7.3988514	5.2445674	0.51137614	0.39
7.4086237	5.268576	0.51233935	0.4
7.432141	5.321595	0.51425886	0.43
7.446659	5.3686123	0.51518494	0.36
7.4492006	5.4056263	0.5161232	0.54
7.4507227	5.4436407	0.5170592	0.4
7.4112673	5.4506464	0.5160317	0.48
7.373789	5.460653	0.51499975	0.36
7.3985558	5.496664	0.5159482	0.49
7.392084	5.528677	0.5168908	0.39
7.3906097	5.56469	0.51682854	0.42
7.376143	5.5907016	0.51777804	0.36
7.3926635	5.640719	0.51869893	0.46
7.341203	5.638722	0.5176811	0.43
7.33797	5.654728	0.51765215	0.4
7.3315043	5.68674	0.5175942	0.33
7.313039	5.7097497	0.5175467	0.56
7.554522	5.9358172	0.5292572	0.25
8.094943	6.39995	0.55268174	0.49
8.046487	6.402953	0.5506562	0.45
7.326137	5.8728085	0.5212693	0.31
7.288914	5.8618073	0.52027243	0.55
7.269442	5.884817	0.5202239	0.32
7.22799	5.8888216	0.51919883	0.48
7.239513	5.9368377	0.52011985	0.34
7.315019	6.0378685	0.5239762	0.52
7.3615327	6.1158934	0.52686	0.33
7.339078	6.135902	0.5268149	0.52
7.3408337	6.1579103	0.52777696	0.41
7.35935	6.2139277	0.52868664	0.43
7.3028975	6.2059293	0.5276753	0.39
7.2704268	6.2189355	0.5266376	0.35
7.21696	6.2139373	0.52562195	0.5
7.215498	6.2519507	0.526554	0.4
7.180028	6.261956	0.52551985	0.52
7.188799	6.2889647	0.526476	0.36
7.171321	6.314975	0.52642167	0.47
7.1688423	6.3539886	0.5273511	0.43
7.27235	6.486027	0.53216463	0.36
7.267874	6.52404	0.5330947	0.46
7.227405	6.5300446	0.5320648	0.59
7.228934	6.573059	0.5329886	0.29
13.844399	12.570681	0.8274309	0.41
13.839914	12.646702	0.82929534	0.42
13.821429	12.710719	0.8301743	0.55
13.834936	12.804744	0.8320148	0.4
13.825457	12.876763	0.83388346	0.41
13.81797	12.951782	0.8347475	0.52
13.849719	13.022802	0.83763665	0.39
13.836235	13.092821	0.83850646	0.41
13.823752	13.163839	0.83937484	0.52
13.833261	13.256864	0.8422143	0.39
13.818777	13.326881	0.84308314	0.53
13.827287	13.419906	0.8449217	0.4
13.815801	13.493925	0.84678453	0.5
13.831553	13.55194	0.8486886	0.4
13.823071	13.628959	0.8495472	0.52
13.827575	13.7209835	0.8523851	0.39
13.812086	13.793001	0.8532489	0.51
13.823594	13.892026	0.85507727	0.37
13.819109	13.975047	0.8569264	0.5
13.80862	14.053067	0.85878134	0.39
13.82237	14.1120825	0.86068213	0.49
13.827878	14.207105	0.8625142	0.38
13.812393	14.281124	0.86437345	0.49
13.818896	14.379147	0.8662002	0.38
13.80841	14.4591675	0.8680508	0.49
13.8079195	14.550189	0.8698864	0.37
13.821668	14.611204	0.8717832	0.48
13.830173	14.713229	0.87460315	0.36
13.806688	14.781245	0.8754683	0.46
13.81819	14.888271	0.8782804	0.36
13.813703	14.977292	0.8801169	0.46
13.805211	15.063313	0.8819565	0.36
13.797718	15.151333	0.8837929	0.46
13.8214655	15.225351	0.8856708	0.37
13.805975	15.305369	0.8875173	0.46
13.820476	15.419395	0.89031744	0.35
13.805985	15.501415	0.8921605	0.47
13.806492	15.600437	0.8939804	0.35
13.794998	15.687457	0.8958156	0.46
13.798503	15.791481	0.8986276	0.34
13.803253	15.847493	0.8995278	0.55
13.821755	15.9695215	0.90331453	0.34
13.802263	16.049541	0.9051578	0.45
13.798762	16.14956	0.9069729	0.42
13.794268	16.247585	0.9097909	0.44
13.78677	16.343603	0.9116108	0.42
13.7832775	16.443626	0.9134254	0.44
13.816018	16.535648	0.91627413	0.41
13.800524	16.623667	0.91810405	0.43
13.793029	16.721687	0.9209198	0.41
13.791526	16.82871	0.92372215	0.41
13.784031	16.927732	0.9255357	0.4
13.779532	17.031754	0.9283416	0.39
13.775038	17.135775	0.93014735	0.39
13.802773	17.226797	0.93299484	0.39
13.791274	17.324818	0.93580765	0.39
13.795777	17.441843	0.938594	0.38
13.786276	17.543861	0.94040024	0.39
13.780773	17.651884	0.9431974	0.39
13.780273	17.765907	0.9459862	0.46
13.770774	17.869928	0.94878834	0.29
13.696544	17.832916	0.94581497	0.55
13.791009	18.072971	0.9544236	0.57
27.203259	35.75123	1.6792517	0.2
27.077751	35.821228	1.6780535	0.41
27.095198	36.079273	1.6845874	0.23
27.12464	36.356327	1.6930926	0.3
27.084106	36.541355	1.6967283	0.15
26.989859	36.536346	1.6946851	0.16
26.802372	36.523327	1.6906042	0.16
26.230013	35.983185	1.6642817	0.22
26.28045	36.29024	1.673742	0.36
26.2709	36.51928	1.6793127	0.24
26.35432	36.88035	1.6906911	0.12
26.409023	37.079388	1.6963533	0.14
25.90165	36.613262	1.6739291	0.18
25.749153	36.642254	1.6717883	0.21
25.592657	36.66524	1.6696563	0.14
24.860369	35.860035	1.6337318	0.13
24.624903	35.761997	1.6267786	0.34
24.509392	35.837	1.6265726	0.23
24.48013	35.91501	1.6274107	0.21
24.334633	35.944	1.6262726	0.15
24.291096	36.12503	1.6299103	0.24
24.399498	36.534103	1.6422118	0.18
23.951118	36.10999	1.6227406	0.24
23.83061	36.17599	1.6225471	0.2
23.764082	36.324005	1.6252322	0.21
23.689835	36.335	1.6231681	0.1
23.58232	36.422	1.6239427	0.15
23.39684	36.38698	1.6198988	0.18
23.295324	36.480984	1.6196634	0.21
4.518321	7.3234076	0.4910254	0.13
4.492848	7.335411	0.49098542	0.53
4.477612	7.3374114	0.48997137	0.56
4.4481544	7.341413	0.48994398	0.54
4.4166756	7.344414	0.48891714	0.56
4.384218	7.3434157	0.48889726	0.56
4.3497477	7.3404155	0.4878798	0.55
4.3192883	7.3424172	0.48785543	0.56
4.290828	7.3474183	0.4868266	0.54
4.2735863	7.346419	0.48681685	0.53
4.2351317	7.334417	0.4858138	0.55
4.207656	7.34242	0.48577973	0.54
4.1721964	7.335418	0.48476905	0.55
4.141727	7.3374205	0.48474443	0.55
4.116259	7.347422	0.4837078	0.57
4.0817995	7.341422	0.48369572	0.54
4.0665717	7.3414216	0.48268527	0.55
4.032109	7.335422	0.48267314	0.54
4.0006437	7.3344216	0.4816534	0.53
3.970175	7.335423	0.48163047	0.54
3.9417086	7.3394237	0.48060313	0.52
3.9122436	7.341425	0.48057893	0.54
3.8930113	7.3344235	0.47957906	0.53
3.8635435	7.3364253	0.4795548	0.55
3.832078	7.3344245	0.47853678	0.55
3.798615	7.3284245	0.47852504	0.54
3.7751496	7.3404274	0.47848558	0.54
3.745676	7.3424277	0.4774612	0.54
3.714222	7.338428	0.4774469	0.53
3.6837468	7.338428	0.4764256	0.53
3.6675186	7.3354278	0.47642	0.53
3.6360593	7.331427	0.47540563	0.53
3.6135886	7.34543	0.4753629	0.54
3.5821352	7.34043	0.4753504	0.53
3.5496716	7.334429	0.4743391	0.41
3.5181882	7.332428	0.47332075	0.43
3.5029628	7.330428	0.47331387	0.55
3.4704943	7.324428	0.47330248	0.54
3.4460368	7.332429	0.4722698	0.54
3.4155645	7.3304296	0.47225207	0.52
3.3881063	7.3324304	0.47222877	0.53
3.3596387	7.33343	0.47120664	0.53
3.3321784	7.3354306	0.47118327	0.52
3.3109539	7.3204274	0.47019708	0.54
3.2894683	7.337431	0.47014907	0.52
3.25902	7.3314304	0.47013897	0.53
3.2265437	7.324429	0.46912926	0.54
3.2000859	7.32743	0.46910462	0.54
3.1706161	7.325429	0.46808743	0.55
3.1461422	7.33443	0.46805263	0.53
3.132916	7.3354306	0.46804127	0.54
3.1044528	7.334431	0.46802282	0.54
3.0739925	7.328429	0.46701255	0.53
3.0475135	7.333431	0.46698397	0.54
3.0190606	7.3304296	0.46596935	0.52
2.9935966	7.33543	0.4659415	0.51
2.9671226	7.3394313	0.4659148	0.54
2.9478962	7.3264284	0.46492597	0.53
2.922422	7.3324294	0.46489614	0.53
2.893971	7.328429	0.4648834	0.52
2.8635056	7.3214273	0.46387494	0.52
2.8400333	7.331429	0.46383885	0.55
2.8155658	7.3384304	0.4638078	0.53
2.7881048	7.3374305	0.46378994	0.53
2.7688618	7.3254275	0.46279916	0.54
2.7424154	7.3244276	0.46278203	0.53
2.7169487	7.3284264	0.46175596	0.53
2.6914744	7.3334274	0.461728	0.54
2.6670103	7.3394284	0.46169886	0.53
2.640546	7.3404284	0.46167788	0.52
2.6100872	7.330426	0.46067512	0.51
2.5998542	7.338427	0.46065238	0.5
2.5703828	7.332426	0.46064264	0.5
2.540923	7.324424	0.45963675	0.51
2.5194526	7.3384256	0.4595944	0.51
2.4909878	7.3334246	0.45958346	0.5
2.462521	7.3284225	0.45857254	0.52
2.4380434	7.335423	0.45854145	0.51
2.4188306	7.316421	0.458564	0.53
2.39835	7.3344226	0.45851478	0.51
2.3728998	7.3344226	0.45849642	0.51
2.3514156	7.350425	0.4584503	0.5
2.3179562	7.3294206	0.4574664	0.52
2.2885008	7.318417	0.45646623	0.51
2.281264	7.33542	0.4574285	0.52
2.2518067	7.3244176	0.45642832	0.5
2.2313337	7.3414187	0.45638108	0.51
2.2028668	7.334418	0.456374	0.49
2.1753972	7.3304157	0.4553619	0.5
2.1459396	7.3184137	0.45536366	0.49
2.124473	7.3314147	0.4553234	0.49
2.106239	7.315411	0.45434085	0.44
2.077789	7.30441	0.45434144	0.59
2.07929	7.393423	0.45717254	0.44
2.0707824	7.454431	0.45805	0.36
2.0543048	7.4864345	0.4589772	0.33
2.0278604	7.481434	0.45896786	0.3
1.9973925	7.46743	0.45797282	0.31
1.9759289	7.4814305	0.45793086	0.31
1.9656845	7.4924326	0.4589026	0.3
1.9352353	7.4744287	0.45791522	0.31
1.908752	7.475428	0.4578945	0.3
1.8852904	7.4824276	0.4578645	0.31
1.8568226	7.473424	0.4568614	0.31
1.8333656	7.479424	0.45683336	0.31
1.822125	7.486424	0.45681208	0.32
1.7916594	7.46942	0.45582286	0.32
1.7662005	7.468419	0.45580676	0.29
1.7437397	7.478419	0.4557719	0.33
1.7132734	7.4604144	0.4547846	0.32
1.6908021	7.472416	0.45574597	0.33
1.6653347	7.4724135	0.45472807	0.29
1.6491054	7.4584117	0.45474324	0.3
1.6286364	7.477412	0.45469278	0.34
1.6011795	7.46741	0.4546925	0.3
1.5757189	7.465407	0.45367843	0.3
1.5512384	7.4714065	0.45364994	0.3
1.5287822	7.4804077	0.4546172	0.32
1.5013195	7.4704037	0.453617	0.32
1.4910842	7.480404	0.45359093	0.33
1.4646026	7.478402	0.4535763	0.33
1.4381427	7.4714003	0.45357117	0.35
1.4146755	7.4783993	0.45354164	0.35
1.3912084	7.4853983	0.45351216	0.29
1.364745	7.4783945	0.4525071	0.36
1.3382851	7.4703927	0.452504	0.3
1.3270583	7.4743924	0.4524887	0.33
1.300584	7.4693904	0.45247993	0.33
1.2781264	7.4783893	0.4524475	0.33
1.2536515	7.482388	0.4524232	0.34
1.2261876	7.4693837	0.45142892	0.35
1.2037339	7.4773827	0.45139852	0.36
1.1782508	7.4783807	0.45137927	0.33
1.1670241	7.4823804	0.4513641	0.34
1.1425636	7.4823785	0.45134747	0.34
1.1180836	7.487377	0.45132148	0.35
1.0926329	7.4793744	0.45131934	0.34
1.0681634	7.4813733	0.45129907	0.36
1.0436934	7.4833713	0.45127884	0.36
1.0192299	7.4833674	0.45026243	0.38
1.0079829	7.4933686	0.45123607	0.35
0.9825275	7.4853644	0.45023412	0.39
0.9590589	7.492363	0.4502053	0.35
0.9346015	7.4903607	0.45019278	0.36
0.908131	7.4803586	0.450194	0.36
0.88366216	7.481356	0.45017594	0.36
0.8734359	7.4913554	0.4501504	0.35
0.8479602	7.4883533	0.45013922	0.35
0.82350016	7.4863505	0.4501269	0.36
0.79903567	7.485347	0.4491127	0.36
0.77456546	7.4863443	0.44909483	0.37
0.7511144	7.487343	0.44907767	0.36
0.72764033	7.4963408	0.44904554	0.37
0.7143984	7.4923387	0.44904447	0.37
0.689944	7.4873366	0.449038	0.37
0.6654698	7.489334	0.44901845	0.37
0.64101404	7.484331	0.4490121	0.38
0.6165469	7.483329	0.44899827	0.38
0.5930762	7.4913263	0.4489683	0.37
0.56860393	7.492324	0.44895086	0.38
0.55638105	7.487323	0.44895244	0.39
0.5319033	7.4903197	0.4489313	0.4
0.50844294	7.4943175	0.448909	0.35
0.48398504	7.4883127	0.44790483	0.42
0.46051645	7.496312	0.44887516	0.36
0.43705636	7.5003095	0.44885305	0.43
0.41257277	7.5063066	0.44882658	0.29
0.38443488	7.302286	0.4421897	0.35
0.35997424	7.290282	0.44119686	0.48
0.33751452	7.298281	0.442168	0.49
0.3140384	7.3042784	0.44214228	0.5
0.29058602	7.297274	0.44114092	0.49
0.26611125	7.2912707	0.44113708	0.49
0.24365719	7.2962685	0.44111404	0.5
0.23142944	7.2872663	0.44112334	0.48
0.20794532	7.2982635	0.44108862	0.47
0.18447644	7.3002605	0.4410707	0.47
0.1610211	7.2932577	0.4410696	0.5
0.1375504	7.296255	0.44104993	0.48
0.114085406	7.2952514	0.44103777	0.49
0.09062539	7.290249	0.44103312	0.5
0.07838304	7.2892466	0.44102773	0.5
0.05592284	7.300244	0.44099402	0.49
0.03246206	7.2952404	0.4409895	0.51
0.008990755	7.2992377	0.44096833	0.49
-0.014462703	7.2862344	0.4409788	0.5
-0.037941016	7.297231	0.44094476	0.48
-0.06140631	7.2952275	0.44093493	0.48
-0.07263761	7.3042264	0.44091177	0.48
-0.09609952	7.2982225	0.44090948	0.5
-0.119559266	7.288219	0.44091463	0.49
-0.14302917	7.291216	0.44089577	0.48
-0.16649516	7.2872105	0.43988994	0.49
-0.18996793	7.297209	0.44085822	0.48
-0.21343431	7.2952046	0.4408488	0.49
-0.22465882	7.2972035	0.44083884	0.49
-0.24812461	7.2931995	0.44083324	0.49
-0.27159357	7.297196	0.44081292	0.49
-0.29505843	7.2851906	0.4398223	0.48
-0.31852612	7.283187	0.43981317	0.47
-0.34199512	7.2941847	0.44078007	0.48
-0.35321847	7.292183	0.44077772	0.49
-0.3766863	7.298179	0.44075403	0.48
-0.4052478	7.469184	0.44642255	0.78
-0.4307399	7.519181	0.44731662	0.37
-0.4552087	7.548178	0.44825017	0.37
-0.478663	7.5331745	0.44826567	0.52
-0.50313485	7.5341697	0.4482512	0.34
-0.5265907	7.522166	0.4482613	0.44
-0.5388267	7.5231633	0.44825318	0.5
-0.5633003	7.520159	0.44824627	0.32
-0.5877686	7.5291543	0.44821724	0.43
-1.1387395	17.42654	0.7646641	0.31
-1.1942143	17.432522	0.7646295	0.31
-1.175136	16.171457	0.7249711	0.35
-1.147044	14.908397	0.68431985	0.25
-1.1702772	14.894389	0.6843359	0.34
-1.2187573	14.905375	0.68429506	0.34
-1.2662287	14.906359	0.68427336	0.33
-1.3147055	14.921346	0.68522555	0.38
-0.79171634	7.5071144	0.44815797	0.2
-0.81014603	7.436106	0.44528025	0.35
-0.82237643	7.443104	0.44526157	0.32
-0.83377135	7.2910953	0.44053665	0.44
-0.85824674	7.298092	0.44151226	0.47
-0.88069826	7.2920876	0.44151288	0.49
-0.9041712	7.286081	0.44051313	0.49
-0.92763966	7.2830763	0.44050795	0.51
-0.95008653	7.281071	0.44050145	0.52
-0.96333736	7.28807	0.44148254	0.51
-0.98679125	7.294065	0.44146097	0.5
-1.0102588	7.2910604	0.44145605	0.51
-1.0347346	7.295055	0.4414379	0.5
-1.0582019	7.29205	0.44143316	0.49
-1.0816674	7.290045	0.4414267	0.51
-1.104122	7.28304	0.44142997	0.51
-1.1173536	7.2980385	0.44239667	0.5
-1.1408249	7.293031	0.44139597	0.49
-1.1642867	7.2920284	0.44238797	0.5
-1.1877533	7.289023	0.44238374	0.5
-1.2122312	7.2900176	0.44237182	0.49
-1.2356886	7.291012	0.44236043	0.5
-1.2591501	7.2900066	0.4423528	0.48
-1.271385	7.2920036	0.44234422	0.5
-1.2938448	7.2829986	0.44235188	0.48
-1.3193216	7.291992	0.44232523	0.49
-1.3437941	7.293986	0.44231203	0.5
-1.3662441	7.2889805	0.4423126	0.49
-1.3907098	7.292977	0.44329587	0.48
-1.416187	7.29997	0.44327334	0.5
-1.4274212	7.2939672	0.44328022	0.5
-1.4508767	7.2939615	0.44327152	0.49
-1.4743375	7.291956	0.4432666	0.49
-1.4978153	7.2839503	0.44327286	0.48
-1.523286	7.2919436	0.443249	0.48
-1.5477407	7.2979393	0.44422925	0.51
-1.5579687	7.287935	0.44324413	0.5
-1.5814344	7.283929	0.44324335	0.49
-1.6079141	7.2939234	0.4442158	0.5
-1.631382	7.2889175	0.4442171	0.49
-1.6548337	7.288911	0.44420925	0.51
-1.6803073	7.2939043	0.44419158	0.5
-1.7037778	7.287898	0.44419503	0.51
-1.7170075	7.294896	0.4451778	0.5
-1.7404706	7.29089	0.4451777	0.5
-1.7619272	7.277883	0.44419503	0.5
-1.7893999	7.2928767	0.44515872	0.5
-1.8158731	7.3018684	0.44513395	0.51
-1.8353195	7.2808642	0.445167	0.5
-1.8607944	7.2838573	0.44515386	0.5
-1.885264	7.2828503	0.4451486	0.51
-1.8975005	7.2818465	0.4451469	0.5
-1.9239604	7.2928405	0.44611895	0.51
-1.9484282	7.2918334	0.44611394	0.5
-1.9718959	7.285827	0.4461186	0.5
-1.9953516	7.2828207	0.4461178	0.5
-2.023832	7.2968135	0.4470842	0.49
-2.0320487	7.2818093	0.4461099	0.5
-2.0595245	7.291803	0.44708416	0.5
-2.084995	7.293795	0.44707394	0.48
-2.1074462	7.286789	0.44708133	0.5
-2.1319222	7.2827816	0.44708273	0.48
-2.1583955	7.287775	0.44806704	0.49
-2.180846	7.280769	0.44807476	0.48
-2.1950855	7.286764	0.44806027	0.49
-2.2215524	7.2927556	0.44804305	0.5
-2.2430058	7.2807493	0.44806057	0.5
-2.268475	7.281741	0.44805312	0.5
-2.2959518	7.288734	0.44903418	0.51
-2.3194146	7.2827272	0.44904047	0.52
-2.347889	7.2937174	0.4490141	0.5
-2.361113	7.297715	0.45000395	0.52
-2.382577	7.283707	0.44902587	0.5
-2.4070413	7.280701	0.45002675	0.52
-2.434502	7.289692	0.45000476	0.51
-2.4569688	7.278685	0.45002124	0.52
-2.4854445	7.287677	0.45099935	0.5
-2.514922	7.2996664	0.45097175	0.5
-2.523138	7.2866645	0.45099476	0.52
-2.5486126	7.284656	0.45099428	0.52
-2.57608	7.2906485	0.45197862	0.51
-2.597528	7.2796397	0.45099595	0.5
-2.6260116	7.2856317	0.45198038	0.51
-2.6524687	7.289623	0.45196903	0.5
-2.6759298	7.2826147	0.45197892	0.52
-2.6881611	7.2806106	0.45198104	0.51
-2.7166345	7.287602	0.4529641	0.5
-2.7411015	7.282594	0.4529704	0.51
-2.7695725	7.2895837	0.45295373	0.51
-2.7960331	7.2915764	0.45394686	0.52
-2.8205037	7.2855678	0.45395544	0.53
-2.8419545	7.2735605	0.45397586	0.51
-2.8591979	7.284554	0.45395327	0.52
-2.883661	7.2795453	0.45396033	0.53
-2.9121237	7.2865367	0.4549444	0.52
-2.939603	7.287526	0.45494008	0.52
-2.9620585	7.2775187	0.4549572	0.53
-2.9905164	7.28451	0.4559417	0.53
-3.0209906	7.294498	0.45592052	0.52
-3.029232	7.278496	0.45595035	0.53
-3.057686	7.285487	0.4569352	0.52
-3.0901728	7.298474	0.45690852	0.53
-3.112631	7.2874656	0.45692828	0.53
-3.1380908	7.2844586	0.4579328	0.52
-3.1645555	7.2834487	0.45793357	0.5
-3.1880116	7.2754397	0.45794797	0.52
-3.2082584	7.2914333	0.4589167	0.52
-3.233722	7.2874236	0.45892358	0.55
-3.2571828	7.278415	0.45894027	0.52
-3.284654	7.278404	0.45893973	0.54
-3.3111196	7.276394	0.45894322	0.52
-3.3375833	7.2743855	0.45994687	0.54
-3.3558142	7.2863774	0.45992374	0.54
-3.3822825	7.2833695	0.4609295	0.53
-3.4077404	7.2793593	0.46093735	0.54
-3.4362147	7.280348	0.46093574	0.55
-3.4606678	7.2743382	0.46094772	0.52
-3.4871325	7.27133	0.4619541	0.53
-3.5186055	7.2793164	0.4619395	0.53
-3.5358515	7.285311	0.46292847	0.53
-3.5573065	7.271303	0.46295634	0.52
-3.585774	7.272291	0.4629556	0.52
-3.616237	7.2782807	0.46394536	0.55
-3.6386945	7.2662697	0.46296987	0.54
-3.6701639	7.273258	0.46395808	0.54
-3.7036357	7.2842455	0.46493882	0.53
-3.7148702	7.277241	0.4649532	0.54
-3.7423275	7.27623	0.46495715	0.55
-3.7668	7.2662196	0.46497858	0.52
-3.7952635	7.2662096	0.46598092	0.55
-3.827726	7.2751946	0.46596622	0.54
-3.8571947	7.2761846	0.46696708	0.54
-3.880655	7.265175	0.46699098	0.54
-3.9008992	7.276168	0.4679715	0.53
-3.9273543	7.2721562	0.46798223	0.52
-3.9548328	7.267144	0.46799523	0.52
-3.9872904	7.2751317	0.4689834	0.54
-4.018754	7.280117	0.4689775	0.54
-4.045226	7.273108	0.46999478	0.55
-4.0706906	7.265097	0.4700141	0.54
-4.0909185	7.2770877	0.46999323	0.54
-4.1173882	7.270078	0.47101092	0.56
-4.1468434	7.2710648	0.47101343	0.55
-4.18332	7.2830496	0.47199535	0.55
-4.2067795	7.2710395	0.47202304	0.55
-4.234246	7.266027	0.4720376	0.54
-4.2647095	7.267015	0.4730409	0.53
-4.2829523	7.2720065	0.4730342	0.54
-4.31542	7.275994	0.4740322	0.55
-4.347886	7.27998	0.47503033	0.54
-4.3703494	7.264971	0.47506472	0.55
-4.4018064	7.2679553	0.47506502	0.56
-4.434275	7.2709427	0.47606573	0.56
-4.463746	7.267928	0.476078	0.55
-4.4829793	7.274921	0.47706807	0.54
-4.5164514	7.278905	0.4770674	0.54
-4.5399094	7.2658944	0.47709894	0.54
-4.573377	7.269881	0.47809863	0.54
-4.599838	7.2618685	0.47812113	0.55
-4.632303	7.2638545	0.47912502	0.55
-4.6657734	7.2668405	0.48012727	0.57
-4.683011	7.268832	0.4801276	0.55
-4.7124786	7.264817	0.48014337	0.57
-4.7479396	7.271802	0.4811385	0.55
-4.772398	7.2597904	0.4811696	0.55
-4.8068657	7.2637753	0.48217094	0.55
-4.844341	7.2717586	0.48316514	0.54
-4.8728027	7.2657447	0.48318565	0.55
-4.890034	7.2677355	0.4831866	0.56
-4.9204965	7.2647233	0.4842018	0.55
-4.95297	7.2637067	0.48421365	0.56
-4.986429	7.2656918	0.48521984	0.55
-5.0238996	7.2726746	0.48621717	0.55
-5.052354	7.26666	0.4862387	0.56
-5.0858245	7.2666454	0.48724964	0.55
-5.1030574	7.2676363	0.48725328	0.55
-5.135528	7.2656226	0.4882683	0.55
-5.1669846	7.263606	0.48828316	0.54
-5.20446	7.268589	0.48928574	0.55
-5.2349153	7.2645755	0.4903048	0.55
-5.26738	7.2625585	0.49032062	0.56
-5.29262	7.2745466	0.49130473	0.56
-5.3220935	7.2665315	0.4913323	0.56
-5.3545523	7.2645173	0.4923486	0.55
-5.394025	7.271498	0.49334884	0.54
-5.4234843	7.264483	0.49337494	0.55
-5.458952	7.265466	0.49438667	0.54
-5.4854126	7.2534523	0.49442253	0.54
-5.513655	7.2684393	0.49540213	0.55
-5.5481124	7.268423	0.49641615	0.57
-5.585581	7.2714047	0.4974252	0.57
-5.618044	7.267387	0.49744725	0.57
-5.651518	7.263372	0.49846992	0.55
-5.6849732	7.2613535	0.49848855	0.55
-5.7034216	7.238344	0.49854574	0.7
-5.7318916	7.227329	0.49858183	0.38
-8.346225	10.664089	0.63837504	0.29
-8.358664	10.61008	0.6374983	0.6
-8.362094	10.5450735	0.6356414	0.58
-8.398539	10.525054	0.63670295	0.63
-8.447009	10.5180235	0.6367424	0.64
-8.495477	10.510997	0.6377822	0.66
-8.534719	10.526976	0.6387672	0.62
-8.591186	10.530946	0.64078736	0.62
-8.6366415	10.520918	0.64083296	0.61
-8.693114	10.522888	0.6428582	0.62
-8.745583	10.519858	0.6438927	0.61
-8.791039	10.508829	0.6439414	0.6
-8.852517	10.515797	0.6459592	0.62
-8.887752	10.525777	0.64695626	0.63
-8.939216	10.520747	0.64799577	0.63
-8.994686	10.519715	0.64902884	0.63
-9.043147	10.510687	0.65007615	0.62
-9.099615	10.5106535	0.65110826	0.64
-9.173095	10.530613	0.6531057	0.71
-9.230566	10.530579	0.654139	0.43
-9.361871	10.651512	0.65994376	0.24
-9.414336	10.644481	0.6609904	0.2
-9.481807	10.655442	0.6630057	0.23
-9.51826	10.629419	0.66308635	0.2
-9.595742	10.650374	0.66508573	0.21
-9.644198	10.638346	0.6661426	0.18
-9.704672	10.6383095	0.66718	0.3
-9.746912	10.6522875	0.6691744	0.2
-9.805372	10.651253	0.6702132	0.17
-9.859843	10.643219	0.6712659	0.32
-9.924314	10.64718	0.67229784	0.21
-9.978778	10.63915	0.6743512	0.18
-10.043242	10.643109	0.6753838	0.21
-10.0897	10.626081	0.6764534	0.18
-10.146954	10.654049	0.6784265	0.21
-10.1974125	10.641019	0.67949	0.18
-10.265879	10.647977	0.6805195	0.32
-10.330348	10.648938	0.6825607	0.2
-10.38381	10.637906	0.6836226	0.17
-10.440268	10.630871	0.68467754	0.13
-10.499739	10.624834	0.68573266	0.18
-10.545984	10.638806	0.68673205	0.3
-10.615447	10.644765	0.68876654	0.2
-10.675909	10.6397295	0.69082093	0.18
-10.729374	10.626694	0.69088954	0.31
-10.8038435	10.635649	0.6929216	0.21
-10.861303	10.626616	0.69498426	0.18
-10.927774	10.625573	0.696035	0.22
-10.970013	10.634547	0.69704455	0.19
-11.053487	10.650499	0.7000679	0.21
-11.097945	10.626469	0.700158	0.19
-11.172409	10.633424	0.70219684	0.22
-11.224867	10.61739	0.70327455	0.2
-11.305347	10.62734	0.70531154	0.23
-11.353588	10.640313	0.70731705	0.2
-11.416044	10.634273	0.70837927	0.16
-11.535971	10.613194	0.71052283	0.52
-11.5434	10.553185	0.7096739	0.55
-11.546824	10.490178	0.7088295	0.54
-11.6222925	10.494132	0.7108796	0.55
-11.677544	10.511099	0.71288216	0.55
-11.738998	10.502059	0.7139533	0.54
-11.810465	10.501015	0.7160134	0.54
-11.877929	10.495971	0.71708035	0.54
-11.940389	10.485929	0.7181559	0.53
-12.019857	10.490882	0.72120893	0.54
-12.088325	10.484837	0.7222803	0.53
-12.110547	10.47182	0.722331	0.58
-13.839942	11.929869	0.7971617	0.55
-14.030464	12.021756	0.804094	0.2
-12.242888	10.3897295	0.7246457	0.18
-12.246321	10.325722	0.7238082	0.5
-12.357809	10.355652	0.7268287	0.25
-12.392249	10.319626	0.7269485	0.49
-12.178343	10.104742	0.7173029	0.18
-12.1037245	9.977776	0.7125572	0.64
-12.179195	9.9767275	0.71462554	0.31
-12.211634	9.940703	0.71474487	0.36
-12.200052	9.8677025	0.71291924	0.55
-12.395584	9.965588	0.7198444	0.34
-12.5010605	9.9885235	0.72388023	0.53
-12.551307	9.9964905	0.72490495	0.27
-12.565737	9.944475	0.7240505	0.53
-12.6412	9.941427	0.72612655	0.34
-12.630623	9.868425	0.72430396	0.28
-12.584019	9.768446	0.7215179	0.66
-12.574441	9.697444	0.71969175	0.21
-11.938541	9.134799	0.6925546	0.54
-11.965767	9.126779	0.6926004	0.35
-12.135281	9.1996765	0.69856954	0.46
-11.979627	9.019759	0.6908901	0.32
-12.010067	8.984736	0.69100946	0.59
-12.284634	9.135574	0.7018762	0.44
-12.050943	8.898703	0.6912721	0.3
-12.0063505	8.806723	0.68846995	0.45
-12.015571	8.784712	0.68753636	0.29
-12.040007	8.745692	0.68766207	0.55
-12.199512	8.806597	0.6936559	0.43
-12.326003	8.841517	0.6976866	0.22
-12.41347	8.84746	0.6997562	0.57
-12.622996	8.941334	0.70771307	0.37
-12.492358	8.788402	0.70099014	0.25
-11.891283	8.326749	0.6766229	0.47
-12.17985	8.477575	0.68750745	0.27
-12.140263	8.392592	0.68469465	0.47
-14.375731	9.913284	0.7738663	0.32
-12.321198	8.408475	0.68983346	0.56
-12.347639	8.370454	0.68996227	0.43
-12.140969	8.17157	0.6812879	0.19
-11.753005	7.876793	0.6646877	0.5
-11.807462	7.860755	0.66578645	0.38
-11.9089365	7.87669	0.6688472	0.59
-12.024416	7.901617	0.6728984	0.21
-11.986829	7.822635	0.67107415	0.61
-11.939237	7.737658	0.6682561	0.14
-12.284606	7.9404497	0.68106246	0.45
-12.087947	7.7565603	0.6723596	0.44
-11.953314	7.6156363	0.6666043	0.27
-11.828686	7.482705	0.6608379	0.59
-11.993186	7.5376	0.6658608	0.25
-12.121666	7.5685205	0.6709119	0.61
-12.021055	7.4515753	0.66612786	0.18
-12.092304	7.4705286	0.6681516	0.45
-11.994687	7.3575816	0.66336006	0.35
-11.857062	7.21966	0.6575951	0.59
-11.878499	7.182642	0.65772134	0.36
-11.873926	7.129637	0.6558643	0.43
-11.932377	7.115598	0.6579672	0.46
-12.649108	7.50116	0.68467015	0.35
-11.955036	7.0535755	0.65716606	0.35
-11.840418	6.9346404	0.65237457	0.43
-11.901868	6.9226003	0.65447634	0.4
-11.977332	6.917549	0.6565743	0.41
-12.023779	6.8955154	0.65768844	0.44
-12.037218	6.8535004	0.65682274	0.56
-12.506831	7.077211	0.67471266	0.34
-12.230931	6.892377	0.66392946	0.45
-12.3154	6.890319	0.6660307	0.29
-11.979691	6.6495185	0.65234023	0.47
-11.9281025	6.5715446	0.6495053	0.38
-11.915525	6.516548	0.6486491	0.46
-11.7659025	6.384634	0.6418581	0.35
-11.765329	6.3376293	0.6409932	0.53
-11.799561	6.332606	0.64204705	0.3
-11.836005	6.3055797	0.64316744	0.58
-12.207577	6.460347	0.65714794	0.35
-12.485106	6.562168	0.66617393	0.32
-12.628586	6.5900745	0.67125994	0.52
-12.657028	6.555051	0.67139584	0.38
-12.572423	6.461098	0.66757226	0.36
-12.654664	6.480045	0.6706134	0.57
-12.566064	6.384095	0.6667915	0.25
-12.589503	6.347075	0.6669286	0.58
-12.567925	6.2870817	0.6650805	0.31
-12.416301	6.161173	0.65927315	0.43
-12.498759	6.155115	0.66138977	0.35
-12.486969	6.125122	0.6614649	0.53
-12.371362	6.019187	0.655642	0.32
-12.364784	5.9691863	0.6547835	0.53
-12.221166	5.8512716	0.64896303	0.33
-11.956508	5.6754355	0.63917	0.35
-12.006948	5.6553984	0.6402916	0.53
-12.187445	5.6962795	0.64638835	0.18
-12.296691	5.726209	0.6504315	0.54
-12.102051	5.5883274	0.64261025	0.27
-11.926421	5.4604344	0.6357822	0.41
-11.985875	5.443391	0.6369072	0.31
-12.025327	5.416362	0.6380382	0.3
-12.024749	5.3723564	0.6371718	0.51
-11.807113	5.2284894	0.6283415	0.48
-11.8013315	5.2034926	0.6284108	0.26
-11.700724	5.115554	0.6245551	0.42
-11.69916	5.0715494	0.62368846	0.66
-11.75761	5.0545063	0.6248142	0.38
-11.799048	5.0304756	0.6259405	0.35
-11.691447	4.9405417	0.62208325	0.53
-11.735891	4.917509	0.62321085	0.34
-11.693098	4.8775344	0.62128085	0.48
-11.70253	4.8395247	0.62141114	0.42
-11.727966	4.8085027	0.62154025	0.44
-11.691381	4.7515225	0.61967176	0.53
-11.717822	4.720503	0.62080276	0.38
-11.727257	4.6824903	0.61993426	0.45
-11.755706	4.651469	0.6210685	0.41
-11.77592	4.639453	0.62113243	0.52
-11.804366	4.608432	0.6222671	0.3
-11.7907915	4.5614367	0.6213984	0.53
-11.804224	4.5254235	0.6215301	0.34
-11.814652	4.488414	0.62166137	0.62
-11.878104	4.4713655	0.62279844	0.21
-11.953558	4.4583144	0.6259388	0.53
-11.973778	4.4452972	0.62600696	0.27
-11.878182	4.367356	0.6221315	0.48
-12.013654	4.376265	0.62728095	0.3
-12.182129	4.397148	0.63243574	0.53
-12.291587	4.3950734	0.63658714	0.25
-12.151978	4.3021593	0.63070315	0.45
-11.941144	4.2042956	0.62274075	0.48
-12.037596	4.1982284	0.6258886	0.26
-12.039026	4.1572247	0.62602395	0.59
-12.088471	4.133187	0.6271684	0.35
-12.26295	4.152068	0.63334006	0.34
-12.274372	4.115056	0.63347673	0.64
-12.536864	4.1628776	0.64267236	0.22
-13.365287	4.4213233	0.67193687	0.38
-13.192669	4.318432	0.6650438	0.43
-13.326135	4.317337	0.669228	0.41
-13.675641	4.3870983	0.6814705	0.23
-13.500021	4.284213	0.6755743	0.56
-13.612481	4.274131	0.67876107	0.42
-13.673918	4.2480855	0.6809321	0.42
-14.043213	4.3418355	0.694123	0.54
-14.310693	4.37865	0.7033659	0.23
-14.096076	4.263789	0.69545794	0.27
-14.03549	4.197823	0.69259703	0.56
-16.015324	4.750481	0.76245725	0.17
-14.129356	4.132747	0.69494677	0.39
-14.055768	4.0637913	0.6920791	0.5
-16.107397	4.643401	0.76494944	0.28
-15.966791	4.5484905	0.7600784	0.38
-16.123241	4.540377	0.76532406	0.25
-16.187674	4.505327	0.76753426	0.5
-15.927046	4.3784957	0.7576064	0.36
-15.941464	4.330479	0.75779206	0.49
-16.27695	4.3692427	0.7691285	0.2
-16.336174	4.358199	0.7712499	0.53
-16.360596	4.311174	0.7714473	0.25
-16.457033	4.283101	0.7746807	0.45
-16.27942	4.1822176	0.76878154	0.45
-16.343857	4.1451635	0.7700019	0.45
-16.622322	4.1629677	0.78033364	0.45
-16.472715	4.071062	0.77444386	0.23
-16.978008	4.1707096	0.7918109	0.45
-18.529675	4.4986362	0.84686184	0.16
-18.842146	4.5134106	0.8572549	0.54
-18.912567	4.469353	0.85951144	0.36
-18.973988	4.4223022	0.8617663	0.41
-19.095417	4.38921	0.8660578	0.3
-19.00061	4.3362694	0.8621107	0.57
-19.194462	4.2571177	0.86867183	0.58
-19.102865	4.174171	0.86483747	0.45
-21.223574	4.575688	0.93944937	0.32
-20.772913	4.4109907	0.92339283	0.25
-21.209385	4.4356775	0.9389344	0.26
-20.91155	4.338878	0.927854	0.39
-20.791943	4.2469497	0.92301404	0.23
-21.105385	4.244723	0.93447655	0.58
-22.400953	4.436805	0.9796579	0.19
-21.603262	4.2073517	0.951336	0.21
-22.670795	4.344591	0.9883877	0.3
-22.661194	4.270589	0.9886452	0.38
-22.78141	4.2574954	0.9918686	0.42
-22.930828	4.2123795	0.9972528	0.33
-23.078245	4.166265	1.0026383	0.36
-23.47569	4.1639724	1.0162286	0.32
-23.607105	4.111867	1.0206141	0.36
-23.673515	4.0478077	1.0229493	0.34
-23.60991	3.961839	1.0201757	0.43
-23.85813	3.9666562	1.0285225	0.37
-23.94454	3.904584	1.0318813	0.33
-23.705914	3.7907393	1.0229559	0.32
-24.887417	3.902888	1.0642763	0.36
-25.501865	3.9194396	1.0861206	0.36
-25.37025	3.818519	1.0813063	0.19
-25.281641	3.72457	1.07853	0.52
-25.453852	3.7104383	1.083838	0.17
-25.816273	3.682166	1.0964814	0.37
-25.824669	3.6021466	1.0967975	0.3
-26.143085	3.5639067	1.1084149	0.35
-26.114477	3.4779108	1.1067001	0.33
-26.042862	3.3869476	1.103941	0.31
-26.317274	3.3397367	1.1135293	0.36
-26.257467	3.2907732	1.111628	0.19
-26.15285	3.1958342	1.1078366	0.44
-26.125242	3.1098409	1.1071261	0.18
-27.963736	3.2425027	1.1713547	0.39
-32.32834	3.6503415	1.3242893	0.25
-34.342808	3.7708726	1.3958302	0.23
-30.201805	3.266848	1.2496006	0.17
-34.09835	3.584019	1.3871914	0.27
-34.085724	3.4750073	1.3865975	0.14
-34.395103	3.399763	1.3973545	0.19
-35.259506	3.3741164	1.4277494	0.15
-35.411877	3.2779858	1.4333547	0.29
-35.25124	3.1530812	1.4276048	0.27
-35.891438	3.1546035	1.4495591	0.21
-36.21281	3.0693502	1.4613775	0.14
-35.45316	2.8938825	1.43493	0.15
-35.359524	2.7759283	1.431256	0.0
-62.229305	4.692299	2.3750422	0.05
-62.2166	4.4962673	2.374805	0.0
-39.646667	2.7407336	1.5828426	0.0
-37.608826	2.5412135	1.5115715	0.0
-40.1882	2.5903022	1.6022584	0.0
-70.94796	-1.3390201	2.514801	0.0
-58.36934	-1.4695148	2.1084528	0.1
-58.29295	-1.6516085	2.1049912	0.2
-58.322567	-1.8376282	2.1063573	0.19
-58.333183	-2.0226572	2.1057568	0.38
-58.33149	-2.1156778	2.1054661	0.2
-58.331104	-2.3007164	2.1048844	0.23
-57.343636	-2.4434896	2.072934	0.21
-56.97721	-2.6088006	2.0609722	0.18
-56.996822	-2.7898242	2.0613766	0.36
-56.98043	-2.9698758	2.06084	0.18
-56.991043	-3.1519039	2.0602574	0.36
-56.99435	-3.2429233	2.0609698	0.18
-56.99196	-3.4229624	2.0604153	0.35
-56.981564	-3.6040087	2.059871	0.2
-56.976173	-3.7850506	2.0593204	0.32
-56.988785	-3.9670808	2.0597408	0.18
-56.980392	-4.147125	2.0592005	0.36
-56.982	-4.329161	2.0586402	0.2
-56.987305	-4.4201784	2.059354	0.24
-56.96891	-4.6002316	2.0588322	0.17
-56.994526	-4.7842503	2.0592325	0.34
-56.97413	-4.964305	2.0587163	0.18
-58.316906	-5.266361	2.1017551	0.36
-58.314514	-5.452401	2.101196	0.21
-58.323128	-5.639436	2.1016183	0.25
-58.15541	-5.7165804	2.0966418	0.21
-39.460476	-4.0122457	1.4952828	0.24
-39.575054	-4.1511908	1.4996902	0.24
-39.76964	-4.2990746	1.5059495	0.27
-40.173264	-4.471807	1.5188162	0.2
-38.76862	-4.4408507	1.473054	0.31
-38.648163	-4.5519657	1.469907	0.21
-38.85747	-4.6388254	1.4763288	0.32
-38.90104	-4.7688193	1.4778762	0.24
-38.925602	-4.897826	1.4784564	0.28
-39.127193	-5.0487084	1.485702	0.17
-39.430805	-5.2155156	1.4957453	0.16
-40.47853	-5.4837856	1.5293508	0.17
-38.491486	-5.278229	1.4650004	0.31
-26.576567	-3.8298466	1.0825185	0.37
-26.559092	-3.9138725	1.0812994	0.41
-26.58662	-4.0038714	1.0829942	0.14
-32.54622	-4.9976172	1.2749462	0.52
-33.01685	-5.1773033	1.2907013	0.2
-32.997112	-5.2273254	1.2895869	0.3
-32.805622	-5.304484	1.2836585	0.2
-27.115095	-4.4815674	1.1007957	0.25
-26.862577	-4.528765	1.0930486	0.42
-26.935118	-4.6287303	1.0956494	0.21
-26.96865	-4.7227206	1.0963279	0.51
-27.01319	-4.819706	1.0979816	0.13
-27.161486	-4.8906116	1.10355	0.37
-26.951967	-4.9417753	1.0967277	0.28
-26.940496	-5.0288005	1.0964978	0.29
-25.115644	-4.7751093	1.0380416	0.2
-25.099165	-4.8551364	1.0378402	0.16
-25.209707	-4.959073	1.041375	0.58
-26.680548	-5.3330507	1.0890397	0.23
-26.366747	-5.315282	1.0795766	0.26
-26.615328	-5.453123	1.0878034	0.32
-27.610075	-5.746441	1.1204357	0.27
-25.77319	-5.4537477	1.0611105	0.22
-19.40377	-4.2532434	0.8553714	0.37
-19.303255	-4.2963247	0.85240775	0.42
-19.565569	-4.386146	0.86074924	0.39
-19.552076	-4.449167	0.86059517	0.38
-19.406553	-4.4822817	0.85673034	0.41
-19.40006	-4.546296	0.85656345	0.38
-19.649622	-4.6691327	0.86483467	0.17
-19.62513	-4.730162	0.86470497	0.58
-19.633644	-4.7991652	0.8645022	0.17
-19.165773	-4.718496	0.849456	0.55
-19.718424	-4.9191246	0.8680409	0.29
-19.887981	-5.029021	0.87447494	0.16
-19.622417	-5.029215	0.8658914	0.23
-19.505896	-5.066305	0.8619737	0.41
-19.514406	-5.135311	0.86277324	0.39
-19.486912	-5.195343	0.86265415	0.36
-19.587189	-5.2542806	0.866337	0.36
-19.526682	-5.305332	0.8642948	0.39
-19.516191	-5.3703504	0.8641365	0.31
-19.456678	-5.420404	0.8630963	0.31
-19.415178	-5.476444	0.86201185	0.48
-26.161562	-7.4358354	1.0831006	0.23
-26.189095	-7.5338345	1.0847969	0.19
-20.88887	-6.065464	0.9111073	0.58
-25.807775	-7.559121	1.0733359	0.19
-38.629932	-11.398398	1.4947987	0.16
-19.20642	-5.8516583	0.85734737	0.5
-12.661951	-3.9371157	0.64281285	0.2
-12.683206	-3.9661045	0.6437023	0.44
-12.732712	-4.0260763	0.64546514	0.3
-12.661183	-4.049131	0.64351815	0.46
-12.65968	-4.0941367	0.64340216	0.39
-12.7031765	-4.1521134	0.64518064	0.5
-12.674659	-4.1881404	0.6451318	0.52
-12.677161	-4.2351427	0.645005	0.35
-12.861456	-4.3170223	0.65149665	0.21
-12.308778	-4.181401	0.63373446	0.46
-12.290263	-4.21942	0.63366526	0.37
-12.248737	-4.249453	0.632654	0.47
-12.764399	-4.4691143	0.6502577	0.4
-12.563824	-4.4462533	0.64363915	0.39
-12.446269	-4.450337	0.6398179	0.47
-12.486533	-4.487314	0.64165795	0.44
-12.725109	-4.617161	0.6499401	0.27
-11.854299	-4.352746	0.6210225	0.29
-11.829775	-4.386769	0.6209751	0.54
-11.884281	-4.4497366	0.62272626	0.27
-12.5099945	-4.723327	0.64401704	0.48
-12.608526	-4.8062677	0.6476467	0.33
-12.554753	-4.8093085	0.6467263	0.68
-12.885365	-4.980095	0.65775746	0.31
-12.573733	-4.9083056	0.6474454	0.23
-12.513212	-4.932354	0.64648336	0.55
-12.738787	-5.0662093	0.65377945	0.31
-12.876328	-5.1671267	0.65930206	0.36
-12.828801	-5.1961646	0.65830714	0.22
-12.530938	-5.1023617	0.64802855	0.61
-12.639468	-5.1922984	0.6526267	0.27
-11.735616	-4.874894	0.62189746	0.55
-11.737108	-4.9199	0.6227831	0.24
-12.45687	-5.259436	0.64775974	0.51
-12.4903755	-5.3204207	0.6495539	0.33
-12.464861	-5.357442	0.6485046	0.59
-12.432096	-5.3674655	0.64753395	0.51
-17.739141	-7.7310376	0.829971	0.49
-17.680614	-7.772084	0.8279685	0.27
-27.249805	-12.000907	1.1557981	0.3
-27.571459	-12.245717	1.1676714	0.23
-27.186573	-12.127977	1.1555982	0.37
-27.165092	-12.222012	1.1564085	0.19
-12.4087715	-5.714528	0.6507256	0.35
-27.34022	-12.508938	1.1644288	0.3
-27.358755	-12.621945	1.1661284	0.21
-27.292257	-12.697007	1.1650617	0.52
-27.343805	-12.825993	1.1676688	0.25
-27.449112	-12.927937	1.1722497	0.23
-27.39362	-13.007994	1.172154	0.19
-12.51201	-6.0785027	0.6576781	0.38
-12.445467	-6.095554	0.65674925	0.22
-11.415518	-5.6502156	0.6215412	0.5
-11.388999	-5.6832356	0.62050724	0.34
-11.382483	-5.7252474	0.6214184	0.6
-11.438757	-5.7762127	0.62320274	0.28
-11.331193	-5.7682877	0.620403	0.59
-30.35784	-15.290269	1.2847703	0.4
-30.353374	-15.408296	1.2865039	0.45
-11.758854	-6.122034	0.6368458	0.26
-11.749341	-6.1650453	0.63676107	0.34
-11.57075	-6.1211634	0.63116723	0.23
-11.4669485	-6.0912333	0.62841374	0.55
-11.511467	-6.1622095	0.63017225	0.3
-11.449929	-6.1772556	0.6292421	0.61
-11.256321	-6.1213818	0.62270236	0.39
-11.922118	-6.5219707	0.6466351	0.28
-12.014662	-6.621918	0.6502454	0.26
-11.32082	-6.296359	0.6271867	0.34
-11.362084	-6.342336	0.62900984	0.28
-11.321561	-6.3683667	0.62801945	0.46
-11.232005	-6.366427	0.6251778	0.57
-11.224488	-6.409436	0.62509197	0.25
-11.1929655	-6.439462	0.62507755	0.34
-20.549883	-11.749695	0.96079034	0.27
-20.388323	-11.744808	0.95608276	0.52
-11.020099	-6.4595823	0.6203301	0.16
-10.992581	-6.4916058	0.6203048	0.55
-11.042097	-6.5675817	0.6230464	0.27
-11.001555	-6.590611	0.62206453	0.52
-19.674288	-11.716308	0.9353948	0.41
-19.54974	-11.727398	0.93258846	0.37
-19.431936	-11.699477	0.9288576	0.47
-19.311388	-11.711565	0.9260426	0.3
-19.16883	-11.709665	0.9222977	0.48
-19.045275	-11.717752	0.91849744	0.3
-18.892708	-11.707857	0.91378856	0.48
-18.781166	-11.72294	0.9119522	0.31
-18.623596	-11.708049	0.9072638	0.51
-18.532806	-11.6931095	0.90445757	0.32
-18.40125	-11.693201	0.90069056	0.51
-18.291704	-11.70628	0.8978562	0.33
-18.14914	-11.697379	0.89412904	0.52
-18.041594	-11.710456	0.89129174	0.34
-17.900028	-11.700554	0.8875656	0.54
-17.792479	-11.711631	0.88473326	0.34
-17.683676	-11.6817	0.88099277	0.53
-17.56912	-11.686781	0.87818646	0.34
-17.450571	-11.689865	0.8753919	0.44
-17.341017	-11.696942	0.87257284	0.34
-17.214462	-11.693028	0.8688083	0.47
-17.108906	-11.701102	0.86598057	0.35
-16.986351	-11.698189	0.8632073	0.45
-16.901558	-11.6802435	0.8603986	0.35
-16.770996	-11.670332	0.8566553	0.46
-16.680449	-11.686398	0.8547841	0.37
-16.558891	-11.681482	0.85201424	0.47
-16.45834	-11.689551	0.8491789	0.38
-16.343782	-11.687631	0.8463905	0.48
-16.271992	-11.675676	0.8435462	0.38
-16.157434	-11.672755	0.8407603	0.49
-16.056885	-11.678827	0.83893	0.38
-15.93832	-11.670905	0.83516264	0.51
-15.849778	-11.684968	0.83329403	0.39
-15.744221	-11.68504	0.8304864	0.5
-15.6526785	-11.696106	0.82863015	0.39
-15.553874	-11.662167	0.8248825	0.51
-15.463322	-11.67123	0.82302904	0.4
-15.361766	-11.672298	0.8202128	0.41
-15.262214	-11.674369	0.818391	0.41
-15.171662	-11.682429	0.8155404	0.42
-15.072111	-11.683498	0.8137212	0.41
-14.983557	-11.691558	0.81086725	0.42
-14.896761	-11.663612	0.8080857	0.41
-14.794207	-11.660684	0.806281	0.53
-14.708656	-11.669743	0.80442	0.4
-14.618099	-11.673803	0.801579	0.41
-14.52655	-11.677866	0.79973996	0.41
-14.429994	-11.676929	0.7969209	0.42
-14.345445	-11.684988	0.795061	0.42
-14.277653	-11.668032	0.79322207	0.43
-14.184098	-11.668093	0.79039586	0.43
-14.0975485	-11.673152	0.78854644	0.44
-14.00899	-11.675212	0.78670716	0.46
-13.924443	-11.68127	0.78485245	0.43
-13.833889	-11.681332	0.7830214	0.45
-13.756091	-11.654378	0.78022236	0.44
-13.673543	-11.660434	0.7783643	0.46
-13.595992	-11.669486	0.77649105	0.47
-13.509438	-11.670545	0.7746512	0.44
-13.424881	-11.672601	0.77280575	0.46
-13.338331	-11.673656	0.76996624	0.45
-13.256773	-11.676711	0.76811355	0.47
-13.184983	-11.652756	0.76629764	0.46
-13.106436	-11.658808	0.7644333	0.46
-13.02988	-11.664859	0.76256555	0.47
-12.942331	-11.662917	0.7607349	0.48
-12.858771	-11.661972	0.7588949	0.48
-12.786222	-11.67102	0.7570139	0.47
-12.697669	-11.666078	0.75519186	0.49
-12.64888	-11.658107	0.7533006	0.49
-12.566325	-11.657161	0.75145924	0.49
-12.47977	-11.652217	0.7496338	0.5
-12.408222	-11.660264	0.74775374	0.49
-12.33567	-11.666313	0.7468798	0.5
-12.245105	-11.65537	0.7440746	0.5
-12.176562	-11.665417	0.74318534	0.55
-12.129774	-11.657444	0.74129075	0.6
-4.867055	-4.886375	0.43375233	0.22
-4.864513	-4.9133754	0.43370175	0.35
-4.8199697	-4.9024005	0.43280756	0.38
-4.4851665	-4.610581	0.4190315	0.26
-4.4946527	-4.6485753	0.41993594	0.4
-4.699293	-4.876465	0.42908686	0.32
-4.5213957	-4.71856	0.42174283	0.38
-4.432795	-4.660609	0.4190273	0.38
-4.417265	-4.6746173	0.4190279	0.44
-4.495802	-4.7815747	0.4226626	0.39
-4.472257	-4.787588	0.42269468	0.37
-4.467726	-4.812589	0.42265248	0.33
-4.416165	-4.790616	0.4207943	0.31
-4.437414	-4.8266063	0.4226813	0.32
-4.4198756	-4.838616	0.42269012	0.57
-4.452386	-4.9025984	0.42449933	0.3
-4.540949	-5.025552	0.42908353	0.17
-4.7776227	-5.3034277	0.44007483	0.35
-4.758077	-5.3154387	0.44008794	0.43
-4.7493186	-5.3234434	0.44008857	0.49
-4.669732	-5.2724857	0.43734244	0.32
-4.6001554	-5.231521	0.43455717	0.33
-4.7317348	-5.404455	0.44196	0.38
-4.764243	-5.473438	0.4437601	0.16
-12.016489	-13.382706	0.77710176	0.49
-12.011988	-13.461717	0.77895665	0.48
-12.03626	-13.530708	0.7807746	0.47
-12.019751	-13.597726	0.78167665	0.46
-12.027262	-13.691732	0.7844792	0.46
-12.024768	-13.775742	0.78632104	0.46
-12.015264	-13.851757	0.7881924	0.47
-12.011764	-13.934768	0.79003847	0.45
-12.0082655	-14.018778	0.7918828	0.47
-12.024533	-14.081775	0.79372877	0.44
-12.029046	-14.176781	0.7955363	0.45
-12.023551	-14.260792	0.797385	0.46
-12.012044	-14.336808	0.79926115	0.43
-12.003549	-14.418822	0.80112004	0.43
-11.998046	-14.502834	0.8029692	0.44
-11.979542	-14.573853	0.8038694	0.61
-12.005815	-14.650845	0.8066692	0.3
-12.020335	-14.761847	0.8094271	0.3
-12.009838	-14.843862	0.8112906	0.43
-12.004341	-14.931873	0.8131329	0.43
-12.002845	-15.024883	0.81495774	0.41
-11.993349	-15.109898	0.816814	0.44
-11.990853	-15.202909	0.8196412	0.65
-6.8727117	-8.90142	0.5669374	0.29
-6.880205	-8.96742	0.56879526	0.27
-11.999137	-15.458931	0.8261358	0.6
-11.986638	-15.542947	0.8280008	0.3
-6.8956847	-9.160422	0.5733932	0.48
-6.885162	-9.205431	0.5743277	0.29
-6.853627	-9.22445	0.57435405	0.59
-11.985427	-15.895981	0.8363315	0.32
-6.7052274	-9.120526	0.56884915	0.29
-6.7397556	-9.225515	0.57257915	0.5
-6.7032075	-9.236535	0.5716311	0.42
-11.9934845	-16.324017	0.84650314	0.32
-11.965975	-16.394041	0.8484262	0.54
-12.011271	-16.508026	0.85211885	0.23
-11.993776	-16.594046	0.85399157	0.6
-11.984277	-16.689058	0.85583127	0.28
-6.5497646	-9.36263	0.5726975	0.52
-6.534249	-9.403641	0.5736505	0.34
-6.0462637	-8.787871	0.5488028	0.39
-6.0057206	-8.789892	0.54788023	0.45
-5.998964	-8.809899	0.5488557	0.28
-5.9453955	-8.791926	0.5469975	0.5
-6.318246	-9.378757	0.56913215	0.33
-6.158581	-9.212833	0.5617687	0.34
-6.0920105	-9.178868	0.5599673	0.32
-6.04746	-9.175892	0.5590627	0.6
-6.018925	-9.195908	0.55908227	0.27
-5.9601064	-9.1399355	0.556307	0.48
-5.787432	-8.948016	0.54801905	0.37
-5.6067386	-8.740104	0.5397775	0.38
-5.7103295	-8.953058	0.54716516	0.34
-5.719832	-9.028057	0.549004	0.43
-5.7183228	-9.087062	0.5508955	0.4
-4.9379964	-7.959414	0.50760525	0.45
-4.8891945	-7.912437	0.50579256	0.41
-4.8746715	-7.9444466	0.5067612	0.34
-4.8661327	-7.9834523	0.5077047	0.35
-4.860623	-8.030457	0.5086268	0.35
-4.8260746	-8.031472	0.5076947	0.55
-4.7755156	-8.007498	0.50684214	0.33
-4.7577367	-8.006506	0.50587994	0.41
-4.8363023	-8.186475	0.51238126	0.47
-4.826785	-8.22848	0.5133212	0.4
-4.761203	-8.17951	0.51054645	0.45
-4.7596936	-8.234513	0.5124458	0.25
-4.953403	-8.611431	0.525343	0.49
-4.9418693	-8.651438	0.52629113	0.3
-5.3125362	-9.299279	0.5493195	0.33
-4.9976754	-8.83742	0.5328281	0.32
-4.8750215	-8.692473	0.5263499	0.46
-4.8535028	-8.719486	0.527343	0.43
-5.345542	-9.622277	0.55864644	0.33
-5.3510404	-9.70028	0.56148905	0.29
-5.3845797	-9.8292675	0.56517905	0.35
-5.4078617	-9.9062605	0.5679874	0.59
-5.3562827	-9.885284	0.5661321	0.18
-5.727208	-10.613133	0.5920119	0.44
-5.551513	-10.37921	0.5828091	0.21
-4.79613	-9.100529	0.5367457	0.49
-4.6514425	-8.904592	0.52940804	0.26
-4.9883423	-9.584454	0.55244774	0.47
-5.65037	-10.829183	0.59676665	0.18
-4.772829	-9.294547	0.5414306	0.21
-4.737272	-9.296565	0.5414996	0.57
-4.726762	-9.347571	0.54242593	0.2
-4.6952133	-9.357588	0.5424718	0.28
-4.723752	-9.483579	0.5461783	0.38
-4.087457	-8.338839	0.50561816	0.46
-4.106715	-8.405831	0.50745356	0.36
-6.3595	-12.925938	0.66540575	0.54
-4.0941873	-8.576842	0.5121598	0.17
-4.0636363	-8.581857	0.51221293	0.6
-4.0052986	-8.564881	0.51036394	0.63
-4.116944	-8.857841	0.520589	0.39
-4.1154337	-8.923844	0.52246904	0.32
-4.3642564	-9.504749	0.5418766	0.25
-4.134456	-9.10584	0.527091	0.57
-3.829546	-8.542961	0.5077646	0.21
-3.7008672	-8.341012	0.5004044	0.31
-3.7021081	-8.376012	0.50133663	0.33
-3.6795743	-8.396022	0.50134546	0.38
-3.678068	-8.461024	0.5032274	0.46
-3.7756906	-8.739989	0.512508	0.36
-3.7461443	-8.747004	0.5125555	0.25
-3.6124523	-8.525055	0.5042426	0.3
-3.5899253	-8.547065	0.5042478	0.55
-3.5811548	-8.562071	0.5052378	0.34
-3.553614	-8.5720825	0.5052756	0.57
-3.5421011	-8.619087	0.50621176	0.29
-3.5045364	-8.6051035	0.50531477	0.52
-3.480007	-8.623115	0.5053315	0.28
-3.4594746	-8.649125	0.50632524	0.43
-3.4516988	-8.666127	0.50630957	0.45
-3.4622152	-8.766125	0.50910217	0.36
-3.4246655	-8.754143	0.5092014	0.47
-4.4656925	-11.322776	0.59529454	0.29
-3.5628638	-9.2410965	0.5240134	0.33
-3.6284602	-9.482077	0.5324314	0.54
-3.4416788	-9.107145	0.51951087	0.38
-3.5611243	-9.445105	0.53063846	0.5
-4.3092666	-11.497856	0.59929395	0.66
-3.7298918	-10.132057	0.55301774	0.36
-4.253199	-11.564883	0.6002859	0.36
-3.608714	-10.0061035	0.54750055	0.35
-4.172097	-11.56892	0.59944606	0.22
-3.3520658	-9.473193	0.5290158	0.48
-3.2984722	-9.418216	0.5272278	0.38
-3.4702573	-9.967161	0.5448575	0.37
-3.363596	-9.775199	0.53843236	0.23
-3.971086	-11.524006	0.5959443	0.43
-3.9525766	-11.586017	0.59786785	0.66
-3.926796	-11.572027	0.59694695	0.6
-3.8782275	-11.549048	0.59608966	0.72
-3.1134586	-9.505292	0.52744603	0.44
-3.0839136	-9.515304	0.52748805	0.35
-3.2827544	-10.181247	0.5498464	0.45
-3.1199803	-9.8103	0.5368675	0.46
-3.0643942	-9.747319	0.53409815	0.25
-3.2189243	-10.254274	0.55084234	0.28
-3.5760612	-11.425173	0.5899417	0.49
-3.49144	-11.291203	0.5853636	0.39
-2.8528066	-9.462395	0.5240594	0.32
-2.822261	-9.468407	0.5241108	0.56
-2.7566469	-9.364429	0.5204376	0.29
-3.1609044	-10.737316	0.56506747	0.52
-2.7483888	-9.488437	0.5242247	0.27
-2.766941	-9.652433	0.5288829	0.29
-2.720358	-9.60645	0.5270633	0.47
-3.2849631	-11.564299	0.59128326	0.39
-2.598161	-9.420491	0.5206573	0.6
-2.5926533	-9.506496	0.5235092	0.25
-3.1733127	-11.582346	0.5914791	0.69
-3.1485336	-11.566355	0.59055954	0.69
-3.1099727	-11.565369	0.58964044	0.67
-3.0744333	-11.578385	0.59068924	0.67
-3.0288696	-11.555402	0.5888251	0.71
-2.5614312	-10.022525	0.53861696	0.38
-2.3605266	-9.416579	0.51914847	0.36
-2.3319812	-9.42659	0.5191879	0.4
-2.3051863	-9.386598	0.51731646	0.34
-2.2716358	-9.378612	0.5173994	0.57
-2.258131	-9.446618	0.51930076	0.23
-2.781791	-11.5685005	0.5883062	0.55
-2.7452426	-11.575513	0.5873678	0.68
-2.7046824	-11.565529	0.58746904	0.64
-2.6768956	-11.53354	0.58658487	0.62
-2.168264	-9.646654	0.5241122	0.3
-2.1106591	-9.542673	0.52142155	0.52
-2.097146	-9.61468	0.5233154	0.39
-2.07161	-9.6396885	0.52332073	0.52
-2.042067	-9.648699	0.5233637	0.4
-2.4555912	-11.557622	0.5849907	0.56
-2.4398313	-11.573629	0.58599305	0.53
-2.4022799	-11.574644	0.58606744	0.66
-2.363721	-11.569657	0.5851549	0.66
-2.317151	-11.530674	0.58432144	0.41
-2.2856095	-11.556685	0.5843372	0.73
-2.2320218	-11.483702	0.58158076	0.32
-2.2095134	-11.554714	0.5844948	0.47
-2.1927416	-11.56372	0.58451205	0.68
-2.1551845	-11.561732	0.5835916	0.68
-2.1206415	-11.575747	0.58463544	0.67
-2.0810776	-11.56276	0.5837393	0.68
-2.0425353	-11.560774	0.58382064	0.68
-2.005983	-11.563786	0.5828887	0.67
-1.9882032	-11.565791	0.5829208	0.67
-1.9506587	-11.566806	0.58299446	0.58
-1.9080867	-11.53582	0.5821374	0.7
-1.873541	-11.548831	0.5821827	0.28
-1.8389974	-11.562844	0.5822261	0.66
-1.803452	-11.5718565	0.58228064	0.66
-1.7648987	-11.56387	0.5823727	0.67
-1.756149	-11.618876	0.5842883	0.73
-1.2861772	-9.034923	0.5010158	0.19
-1.6690087	-11.541902	0.5816052	0.72
-1.6354578	-11.557914	0.58164257	0.32
-1.5989085	-11.559926	0.58171177	0.67
-1.5633665	-11.569939	0.58176404	0.67
-1.5208007	-11.533952	0.58091545	0.67
-1.1798551	-9.379968	0.5115858	0.3
-1.4694765	-11.553968	0.5809804	0.57
-1.4299241	-11.53798	0.5800887	0.5
-1.3973762	-11.560992	0.5811106	0.68
-1.3618321	-11.570004	0.58116436	0.68
-1.3242823	-11.565018	0.5812479	0.74
-1.1341017	-10.388022	0.54280597	0.42
-1.1062831	-10.301027	0.54002213	0.25
-1.2253735	-11.505045	0.5785547	0.25
-1.1938394	-11.542056	0.57954824	0.48
-1.0086197	-10.292057	0.5402307	0.55
-0.9710517	-10.250066	0.53838223	0.19
-1.085192	-11.547091	0.5797528	0.53
-1.04763	-11.533101	0.57885253	0.67
-0.8228533	-9.629082	0.518824	0.29
-0.90083116	-10.648105	0.5507813	0.52
-0.766762	-9.663098	0.51987004	0.36
-0.7271712	-9.573104	0.516114	0.26
-0.6996318	-9.596113	0.5171248	0.65
-0.73848087	-10.343137	0.54066336	0.31
-0.680446	-9.873131	0.525648	0.38
-0.64688057	-9.842138	0.52477044	0.43
-0.6032537	-9.691144	0.520135	0.27
-0.5757219	-9.724153	0.52112687	0.51
-0.45758715	-8.6081295	0.48542523	0.3
-0.5186645	-9.781171	0.5231311	0.48
-0.40651256	-8.644144	0.4864562	0.34
-0.3937393	-8.651147	0.4864676	0.45
-0.42565274	-9.525183	0.5147847	0.29
-0.38803986	-9.401186	0.51108676	0.26
-0.310066	-8.599164	0.48472366	0.27
-0.28754124	-8.661172	0.48665142	0.48
-0.25897697	-8.6301775	0.4857632	0.31
-0.22232221	-8.434177	0.48019636	0.42
-0.23787062	-9.022204	0.49907595	0.29
-0.18908927	-8.57819	0.48399204	0.21
-0.15342699	-8.366188	0.47745267	0.45
-0.12786737	-8.361194	0.4775101	0.34
-0.10131651	-8.3482	0.47758412	0.42
-0.0777941	-8.407207	0.47851887	0.38
-0.06301622	-8.375207	0.47760597	0.38
-0.03642397	-8.320212	0.47675776	0.48
-0.010881783	-8.329217	0.47678888	0.23
0.012608241	-8.434227	0.47963807	0.53
0.03917854	-8.3982315	0.4787544	0.2
0.067788206	-8.26523	0.4750542	0.62
0.09332615	-8.2782345	0.47507757	0.24
0.105048396	-8.374243	0.47792146	0.45
0.11893351	-9.677321	0.51953304	0.19
0.15618037	-8.332252	0.47709402	0.6
0.17430402	-11.151423	0.5669061	0.25
0.208482	-9.886354	0.52631265	0.38
0.2452027	-11.555466	0.5802904	0.26
0.25385302	-9.79436	0.52356726	0.29
0.2853614	-9.85637	0.5255108	0.61
0.32739395	-10.919446	0.55962086	0.38
0.3145655	-7.6882405	0.45657742	0.32
0.40716583	-11.587507	0.58153236	0.19
0.4427277	-11.561515	0.58064634	0.64
0.3822814	-7.549242	0.45195755	0.33
0.39601132	-7.643252	0.45580858	0.38
0.42152357	-7.694258	0.45676047	0.44
0.44507444	-7.694262	0.456803	0.38
0.46862617	-7.7032676	0.45782882	0.46
0.49414682	-7.7342734	0.45881745	0.14
0.5157237	-7.681273	0.45695415	0.46
0.5402642	-7.7082787	0.45794827	0.42
0.5569784	-7.796288	0.4608157	0.32
0.5795494	-7.7832894	0.45988008	0.4
0.6407316	-8.478351	0.48270664	0.32
0.67025614	-8.551361	0.4856248	0.55
0.70671415	-8.709378	0.49039844	0.27
0.91088116	-11.576624	0.5824744	0.18
0.9444544	-11.55063	0.58158296	0.68
0.9622276	-11.537634	0.581639	0.34
0.99778223	-11.534641	0.5817085	0.41
1.0343314	-11.546649	0.581752	0.58
1.0669013	-11.497654	0.58090067	0.66
0.8648864	-8.488388	0.48408663	0.25
0.8884513	-8.45439	0.4831907	0.52
0.8853291	-8.269375	0.47752577	0.35
0.9228053	-8.39939	0.48135224	0.41
1.2318662	-11.540691	0.5831154	0.23
1.2684088	-11.536699	0.5831875	0.75
0.9905081	-8.292392	0.47866726	0.23
1.3395213	-11.532714	0.5833205	0.75
1.191905	-9.746543	0.5253459	0.36
1.3948392	-11.538724	0.5834068	0.29
1.2541498	-9.893565	0.5301844	0.66
1.2807232	-9.858566	0.5292949	0.25
1.4995078	-11.503742	0.5826545	0.67
1.5350645	-11.50275	0.5837183	0.39
1.3663938	-9.796578	0.52855706	0.29
1.6121436	-11.535767	0.58479166	0.68
1.6299217	-11.533771	0.5848262	0.7
1.6644831	-11.523777	0.5849043	0.75
1.2944657	-8.435448	0.48492786	0.43
1.3190181	-8.419449	0.4839988	0.26
1.775128	-11.532799	0.58607835	0.71
1.8076857	-11.500801	0.5851928	0.66
1.3898692	-8.450461	0.48606196	0.23
1.3855221	-8.240441	0.47943828	0.43
1.4140598	-8.256445	0.47945696	0.29
1.9351137	-11.499825	0.58541197	0.67
1.492074	-8.421471	0.48528644	0.42
1.5475318	-8.600494	0.4910526	0.22
2.0487614	-11.528847	0.5875513	0.6
2.079498	-11.600859	0.5894717	0.74
1.5356348	-8.124446	0.4758999	0.34
1.5581931	-8.106447	0.47596988	0.48
1.6156504	-8.287472	0.48173535	0.27
1.6651322	-8.4164915	0.48658222	0.23
1.6856979	-8.38249	0.48567778	0.53
1.0797747	-4.8860555	0.37103394	0.45
1.6733457	-8.169467	0.4790443	0.35
1.0893323	-4.854051	0.37010655	0.23
1.0939198	-4.800043	0.36821097	0.2
1.1034745	-4.7700386	0.36727977	0.25
1.1289847	-4.8220444	0.36922577	0.45
1.1325524	-4.762036	0.36733907	0.2
1.1550952	-4.802041	0.36930197	0.47
1.1608727	-4.793039	0.368327	0.24
1.174427	-4.7860374	0.36836034	0.27
1.1909499	-4.7890363	0.36838022	0.21
1.20949	-4.8050385	0.36937985	0.29
1.2160566	-4.765033	0.3684614	0.26
1.238589	-4.799036	0.36943477	0.37
1.2403837	-4.7740316	0.36848217	0.16
1.2619095	-4.8010345	0.36946645	0.1
2.841298	-11.579981	0.59576017	0.46
2.8808527	-11.589987	0.5958052	0.38
2.912412	-11.561989	0.59590584	0.62
3.0038679	-11.784026	0.6036512	0.0
1.3765484	-4.955052	0.37536407	0.1
1.3763291	-4.9200463	0.37442592	0.25
1.3878733	-4.9010434	0.37447682	0.27
1.3994348	-4.88504	0.3735223	0.32
1.4079915	-4.8560343	0.3725863	0.27
1.4245274	-4.8580346	0.3736071	0.23
1.4311001	-4.8240275	0.37167686	0.24
1.449641	-4.8350286	0.37268448	0.41
1.4574165	-4.8350277	0.3726958	0.27
1.4709533	-4.825026	0.37273315	0.31
1.4745411	-4.7830176	0.37081236	0.21
1.4990535	-4.813022	0.37279493	0.48
1.5225793	-4.840025	0.3737813	0.21
1.5371326	-4.8360233	0.37380922	0.21
1.5576615	-4.851023	0.37381226	0.36
1.5694264	-4.8640256	0.37480626	0.22
1.6688242	-5.1490684	0.38444835	0.5
1.6744026	-5.112062	0.38352123	0.25
1.6949198	-5.121063	0.38453466	0.27
1.704483	-5.097058	0.38359022	0.29
1.7250253	-5.109058	0.3835983	0.3
1.733806	-5.1110587	0.38460717	0.24
1.7243878	-5.0250435	0.38174394	0.35
1.7678761	-5.108056	0.38466024	0.29
1.7924155	-5.132059	0.38565278	0.27
1.8119487	-5.138058	0.38566956	0.29
1.8354911	-5.1580606	0.38666752	0.28
1.8630228	-5.189064	0.3876519	0.26
1.8718029	-5.190065	0.38866228	0.28
3.534771	-10.008871	0.5546135	0.38
3.5703237	-10.012874	0.5546576	0.63
3.6568034	-10.160902	0.5605227	0.21
3.608453	-9.921865	0.55287117	0.46
3.643997	-9.923868	0.55291826	0.36
3.67376	-9.959876	0.55489767	0.62
3.9420538	-10.614992	0.57813644	0.29
3.6090093	-9.587816	0.54245377	0.38
3.6505537	-9.610825	0.5444721	0.55
3.701077	-9.654834	0.54646635	0.27
3.68868	-9.530814	0.54166394	0.51
3.7074552	-9.536817	0.54267967	0.31
3.7389953	-9.528817	0.5427371	0.45
4.0122967	-10.158931	0.56502616	0.45
3.5533621	-8.870704	0.5206172	0.29
3.5968928	-8.90071	0.521625	0.64
3.6114624	-8.857704	0.52071863	0.21
3.5950572	-8.735684	0.51690584	0.52
3.615826	-8.748688	0.51791155	0.32
3.7013237	-8.884713	0.5227937	0.5
3.690907	-8.778696	0.51996106	0.32
3.7084768	-8.74569	0.5190409	0.4
3.738021	-8.739691	0.5190904	0.47
3.7685673	-8.736692	0.520136	0.37
3.8340795	-8.816709	0.5230865	0.29
3.8388684	-8.790704	0.522137	0.46
3.8654208	-8.777703	0.5221939	0.44
4.093792	-9.236791	0.5387147	0.39
4.044414	-9.0437565	0.5329771	0.48
4.058978	-9.00075	0.5320688	0.24
4.0675483	-8.94474	0.5301744	0.63
4.103302	-8.987749	0.532148	0.33
4.14984	-9.0177555	0.5331574	0.59
4.272315	-9.216796	0.54097974	0.21
4.3718133	-9.361825	0.5468634	0.64
4.270475	-9.062768	0.53623587	0.33
4.3309903	-9.11878	0.5392188	0.46
4.416505	-9.230804	0.5441395	0.35
4.367327	-9.086778	0.539318	0.34
4.3079476	-8.88674	0.5325771	0.27
4.2735543	-8.743711	0.5277721	0.3
4.2981095	-8.725709	0.5278325	0.5
4.342657	-8.750714	0.5288461	0.34
4.479115	-8.961757	0.53666484	0.53
4.617583	-9.174801	0.54548264	0.53
4.6503463	-9.205807	0.54647154	0.33
4.9237227	-9.687906	0.56501025	0.24
4.7274365	-9.217813	0.5485457	0.53
4.7320194	-9.157802	0.54664993	0.35
4.751571	-9.124796	0.54572767	0.34
4.759138	-9.069786	0.5448268	0.55
4.772919	-9.062785	0.54485476	0.38
4.857433	-9.157805	0.5488003	0.58
5.054867	-9.467869	0.5605292	0.34
5.030456	-9.349847	0.55769247	0.47
5.0999846	-9.411861	0.56067365	0.59
12.873646	-23.946894	1.1032169	0.15
5.128114	-9.324844	0.55784756	0.29
4.901048	-8.867749	0.54132235	0.35
4.9256043	-8.847746	0.541383	0.39
4.987138	-8.895756	0.54337656	0.65
5.3514686	-9.491883	0.56683654	0.43
12.827571	-22.901731	1.0728703	0.23
12.839181	-22.75571	1.0691211	0.4
12.838795	-22.588684	1.0643915	0.41
12.805617	-22.44666	1.0595826	0.41
12.805231	-22.283634	1.0558455	0.42
12.806843	-22.125608	1.0511023	0.42
12.81545	-21.981586	1.0473441	0.42
12.815058	-21.822561	1.042599	0.35
12.816664	-21.668537	1.0388477	0.43
12.82427	-21.527515	1.0350819	0.36
12.787095	-21.388489	1.0302618	0.44
12.795698	-21.251467	1.0264899	0.37
12.800301	-21.108442	1.0227226	0.44
12.809903	-20.976423	1.0199429	0.35
12.8055105	-20.822397	1.0151819	0.45
12.808112	-20.680372	1.0114092	0.38
12.774931	-20.55435	1.0075713	0.38
12.780528	-20.419327	1.0037901	0.39
12.781132	-20.279305	1.0000107	0.38
12.783733	-20.143278	0.99622685	0.47
12.789329	-20.012259	0.9924377	0.3
12.788932	-19.875235	0.98965114	0.48
12.804523	-19.763216	0.98684216	0.31
12.756345	-19.620188	0.98201305	0.49
12.770934	-19.50817	0.9792022	0.33
12.770534	-19.375143	0.97540754	0.5
12.778128	-19.255125	0.9726007	0.33
12.766732	-19.108095	0.96781516	0.52
12.781318	-19.000078	0.96599615	0.32
12.740134	-18.874052	0.9611467	0.51
12.759719	-18.776035	0.9593168	0.34
12.758319	-18.649012	0.9555092	0.52
12.7599125	-18.526989	0.95269644	0.33
12.756507	-18.397964	0.94888884	0.53
12.780087	-18.308949	0.94704735	0.32
12.758694	-18.15792	0.9432539	0.56
12.199726	-17.297722	0.9089919	0.39
12.165327	-17.13369	0.9042042	0.22
12.155921	-17.007664	0.9003838	0.2
12.170502	-16.915646	0.89853555	0.23
12.172089	-16.806625	0.89569956	0.25
12.169676	-16.692604	0.8928666	0.11
12.170267	-16.58558	0.8900258	0.14
12.252026	-16.642595	0.89302	0.3
12.33058	-16.640602	0.89509803	0.21
12.405139	-16.633604	0.89617926	0.17
12.48369	-16.629606	0.89725935	0.33
12.539261	-16.597603	0.89835846	0.17
12.622809	-16.599606	0.8994336	0.35
12.6903715	-16.581606	0.9005226	0.22
12.7211485	-16.567606	0.9015714	0.22
12.723735	-16.464584	0.898723	0.15
12.734903	-16.268545	0.8940157	0.32
12.741481	-16.171524	0.89116096	0.5
12.752066	-16.082504	0.8892977	0.38
12.717865	-15.986484	0.8864042	0.52
12.728447	-15.898465	0.8845389	0.39
12.732029	-15.801444	0.8816798	0.53
12.72961	-15.697423	0.8798247	0.4
12.733193	-15.602402	0.8769618	0.53
12.746768	-15.519384	0.87509024	0.39
12.740353	-15.413361	0.8722332	0.45
12.745142	-15.370351	0.87129736	0.66
12.688739	-15.204314	0.8664805	0.31
12.724889	-15.056281	0.86371636	0.41
12.721465	-14.956259	0.8608514	0.62
12.706052	-14.8442335	0.8579925	0.42
12.729623	-14.778219	0.8571024	0.29
12.705423	-14.704202	0.85418355	0.41
12.706999	-14.61318	0.85230887	0.41
12.718572	-14.5341625	0.85042554	0.41
12.717153	-14.4421425	0.84854877	0.41
12.7197275	-14.354121	0.84666944	0.43
12.715306	-14.259098	0.84379345	0.45
12.709881	-14.163076	0.84191763	0.44
12.695675	-14.103062	0.83998644	0.45
12.700251	-14.020042	0.83810043	0.49
12.710817	-13.943024	0.8362106	0.64
12.673405	-13.814993	0.8323507	0.27
12.707973	-13.766982	0.83244026	0.17
12.707544	-13.679961	0.83055395	0.58
12.697338	-13.626947	0.8286154	0.28
12.709907	-13.554932	0.82771856	0.57
12.7054825	-13.465909	0.8248307	0.35
12.715052	-13.3918915	0.82393336	0.42
12.703627	-13.295867	0.82104844	0.59
12.721196	-13.231852	0.8201433	0.35
12.746766	-13.176838	0.81923205	0.54
12.754551	-13.14383	0.8192796	0.16
12.701136	-13.006795	0.81441486	0.34
12.697711	-12.922773	0.8125185	0.43
12.6942835	-12.838752	0.8106216	0.48
12.693851	-12.757731	0.80872273	0.45
12.700425	-12.685713	0.80681705	0.48
12.685212	-12.630699	0.80587476	0.48
12.687783	-12.55468	0.80397063	0.48
12.683356	-12.472658	0.8020687	0.5
12.683922	-12.394638	0.80016476	0.5
12.676496	-12.310616	0.79826236	0.48
12.679066	-12.236596	0.796354	0.5
12.698626	-12.17858	0.7954372	0.46
12.665423	-12.109562	0.7934985	0.52
12.674992	-12.043545	0.79258406	0.32
12.679558	-11.972526	0.790672	0.52
12.65813	-11.8775	0.7877712	0.69
12.646705	-11.793477	0.78586346	0.28
12.566288	-11.644438	0.780988	0.42
12.674831	-11.672444	0.7840235	0.32
12.665617	-11.627433	0.7830704	0.51
12.674181	-11.562413	0.7811515	0.53
12.6657505	-11.482391	0.77923894	0.53
12.696317	-11.43938	0.77930725	0.51
12.774865	-11.438379	0.7813562	0.51
12.853416	-11.437378	0.7834047	0.5
12.924963	-11.428375	0.7854578	0.5
12.988735	-11.44938	0.7874719	0.5
13.060285	-11.440377	0.7895244	0.48
13.139836	-11.438375	0.7905733	0.51
13.229384	-11.444377	0.7936186	0.5
13.297936	-11.431373	0.79467267	0.5
13.375489	-11.426371	0.79672253	0.5
13.440263	-11.446376	0.79873735	0.48
13.513812	-11.436372	0.8007899	0.49
13.600362	-11.437371	0.8028373	0.49
13.685914	-11.43737	0.8058849	0.49
13.764464	-11.430367	0.80693567	0.5
13.844018	-11.424365	0.80898565	0.47
13.930562	-11.422364	0.8120346	0.5
13.993333	-11.437367	0.8140525	0.48
14.069891	-11.428364	0.81510293	0.49
14.169433	-11.435365	0.8181484	0.49
14.2609825	-11.436365	0.8211954	0.47
14.336537	-11.424359	0.82224727	0.48
14.402091	-11.403354	0.82430285	0.69
14.628617	-11.509381	0.8323098	0.19
14.725382	-11.548391	0.83531904	0.0
14.8789215	-11.594403	0.84034973	0.0
14.960474	-11.5834	0.84240174	0.0
15.039031	-11.5703945	0.8444538	0.0
15.100583	-11.542386	0.84551215	0.0
15.192132	-11.537383	0.84856176	0.0
15.261905	-11.553387	0.8505796	0.08
15.358455	-11.551385	0.85262805	0.08
15.460009	-11.553385	0.8556745	0.14
15.5515585	-11.546382	0.8587245	0.21
15.631107	-11.529375	0.8597781	0.13
15.659676	-11.476359	0.8598423	0.25
15.673233	-11.410339	0.8589116	0.16
15.704011	-11.395334	0.8599398	0.57
15.831558	-11.413339	0.8639804	0.25
15.93811	-11.415337	0.8660263	0.39
16.02666	-11.403333	0.86907667	0.54
16.14521	-11.4123335	0.8721204	0.4
16.234758	-11.399328	0.87417126	0.41
16.320314	-11.384323	0.87722176	0.64
16.409084	-11.408328	0.8792379	0.32
16.509636	-11.402325	0.8822859	0.41
16.619184	-11.401323	0.8853328	0.37
16.730734	-11.401321	0.8883791	0.39
16.827284	-11.390317	0.8914286	0.5
16.956831	-11.401319	0.89547163	0.4
17.015612	-11.403318	0.8964937	0.58
14.320533	-9.527777	0.78604394	0.16
17.23271	-11.3933115	0.9025889	0.55
14.514631	-9.527773	0.7921197	0.18
17.465807	-11.391308	0.9096817	0.41
17.586357	-11.392305	0.9127272	0.38
17.690905	-11.381301	0.91577613	0.5
17.79268	-11.408308	0.91879207	0.38
17.891233	-11.393302	0.9218414	0.48
18.01578	-11.3933	0.92588747	0.36
18.112331	-11.375294	0.9279375	0.47
18.250881	-11.383293	0.93198127	0.36
18.352434	-11.367287	0.9350304	0.48
18.475985	-11.364284	0.9380766	0.36
18.551758	-11.371285	0.94109774	0.57
18.64831	-11.350277	0.94314784	0.38
18.775864	-11.348274	0.9471933	0.32
18.898409	-11.34127	0.9502405	0.37
19.023962	-11.3362665	0.9542866	0.34
19.140514	-11.325262	0.95733374	0.37
19.249287	-11.349268	0.9603516	0.38
19.382833	-11.346265	0.96439755	0.37
19.50339	-11.33626	0.968444	0.37
19.647934	-11.337258	0.9724894	0.42
19.785488	-11.335256	0.9765343	0.26
19.959036	-11.352257	0.98157626	0.39
20.102581	-11.350255	0.986622	0.38
20.214355	-11.37226	0.9896406	0.39
20.356907	-11.369257	0.9936859	0.4
20.502455	-11.366255	0.99873155	0.41
20.646002	-11.361251	1.0027775	0.41
20.777557	-11.3502445	1.0068234	0.39
20.920109	-11.343241	1.0108693	0.39
21.058659	-11.333236	1.0149155	0.48
21.198425	-11.365243	1.0189335	0.38
21.351976	-11.36224	1.0239785	0.46
21.510525	-11.360237	1.0290235	0.3
21.64108	-11.343229	1.0320702	0.56
30.179926	-15.700526	1.3555863	0.3
30.193497	-15.587491	1.3546624	0.46
30.195072	-15.469455	1.3527375	0.3
30.176859	-15.4004345	1.3517762	0.37
30.18343	-15.284398	1.3498502	0.38
30.188	-15.168362	1.3479228	0.38
30.177572	-15.045322	1.345995	0.44
30.185144	-14.931287	1.3450654	0.36
30.191715	-14.817251	1.3431348	0.38
30.1775	-14.751231	1.3421702	0.45
30.18107	-14.636193	1.3402381	0.36
30.178638	-14.518156	1.3393055	0.38
30.17821	-14.402121	1.3373713	0.48
30.186779	-14.290084	1.3354361	0.3
30.189348	-14.176047	1.3345	0.37
30.191916	-14.062012	1.3325628	0.38
30.173702	-13.995991	1.3315945	0.38
30.17527	-13.881953	1.329656	0.38
30.175838	-13.767917	1.3287163	0.38
30.184408	-13.657881	1.3267754	0.38
30.176975	-13.540844	1.3258339	0.39
30.195541	-13.435809	1.324891	0.39
30.20011	-13.324773	1.3229471	0.4
30.171894	-13.255752	1.3219756	0.4
30.183462	-13.148717	1.32103	0.39
30.178028	-13.033679	1.3190842	0.41
30.174597	-12.920642	1.317137	0.38
30.194159	-12.816607	1.316189	0.38
30.187727	-12.70257	1.3152401	0.39
30.167511	-12.638549	1.3132653	0.4
30.167076	-12.527513	1.3123149	0.41
30.17064	-12.418476	1.3113633	0.4
30.174206	-12.309441	1.309411	0.41
30.186771	-12.204405	1.3084577	0.41
30.194334	-12.09737	1.3075037	0.41
30.190899	-11.986334	1.3065485	0.41
30.172682	-11.924313	1.3045706	0.36
30.194248	-11.824279	1.3046138	0.57
30.175375	-11.599204	1.3016979	0.41
30.179937	-11.492167	1.2997388	0.41
30.183504	-11.386131	1.2987782	0.41
30.165285	-11.325111	1.2977977	0.4
30.157846	-11.214074	1.295836	0.4
30.18441	-11.117041	1.2958736	0.46
30.443958	-11.104033	1.3039151	0.38
30.724508	-11.097029	1.3129568	0.36
31.00006	-11.087022	1.321998	0.36
31.284609	-11.078015	1.3310393	0.35
31.549377	-11.116026	1.3400625	0.2
13.868768	-4.8440866	0.70467556	0.33
13.929311	-4.8160734	0.70669	0.66
13.899869	-4.758051	0.70470166	0.27
32.729584	-11.072998	1.3772259	0.33
33.058132	-11.067993	1.3872671	0.39
33.36568	-11.054985	1.3973073	0.31
33.65145	-11.090995	1.4073312	0.26
20.975513	-6.845676	0.9549708	0.36
21.061064	-6.8006577	0.95699066	0.48
34.660103	-11.062975	1.4394525	0.24
34.985657	-11.045966	1.449492	0.39
35.329205	-11.032959	1.4605316	0.31
35.624977	-11.063967	1.4705557	0.23
19.200127	-5.9033594	0.88799465	0.26
19.202679	-5.8383346	0.8870072	0.32
19.207233	-5.77431	0.88701934	0.44
19.22978	-5.7152867	0.8870317	0.34
18.812347	-5.527224	0.8720265	0.37
18.784904	-5.4561973	0.8700354	0.34
18.800676	-5.428186	0.870041	0.43
[truncated: 120,723 more rows]
