# Supplementary material for: Density-equalized RANDT scan matching with integrated outlier removal and point density uniformity
Source: PLoS One. 2026 Apr 28;21(4):e0345709. doi: 10.1371/journal.pone.0345709 (PMC13124066; doi:10.1371/journal.pone.0345709)
Supplement: S2 Dataset — Processed LiDAR data converted into CSV format, including spatial coordinates and associated attributes such as intensity values, used for analysis in this study. (ZIP) [file pone.0345709.s002.zip › Velodyne_CSV/001038.csv]

X	Y	Z	Intensity
57.17721	3.1739442	2.1482265	0.0
40.482254	2.4951828	1.5827417	0.0
40.35076	2.6141438	1.5788249	0.0
40.341267	2.7411025	1.5789136	0.0
43.757767	3.1129768	1.695176	0.08
36.67404	2.779095	1.4549367	0.16
42.999535	3.3988843	1.6703753	0.11
36.808056	3.022016	1.4601063	0.14
42.99555	3.6697955	1.6715647	0.16
43.111057	3.8167474	1.6756675	0.16
43.243565	3.9656985	1.6807717	0.1
43.386078	4.1156497	1.6858766	0.11
36.31584	3.4988625	1.4454378	0.15
36.346348	3.6168244	1.44752	0.18
36.262856	3.72379	1.4445944	0.21
36.208363	3.8337548	1.4436707	0.32
36.04087	3.9307237	1.4387379	0.26
35.783382	4.0156975	1.4297966	0.16
35.79514	4.073678	1.4308368	0.17
35.866646	4.1966386	1.4339224	0.14
41.87715	5.0373526	1.6395174	0.0
41.862663	5.16931	1.6396092	0.0
35.41718	4.482548	1.42012	0.0
57.472702	7.4725256	2.1752398	0.0
45.6402	6.0750074	1.7712461	0.0
52.02896	7.012687	1.9899104	0.11
41.213463	5.682146	1.6209644	0.0
34.977974	4.9304066	1.4074292	0.0
41.69349	6.0160375	1.6381971	0.06
41.348003	6.098012	1.6272533	0.2
41.365517	6.2339683	1.6283474	0.0
41.75603	6.4269047	1.6434821	0.0
41.84079	6.507879	1.6465384	0.0
38.220318	6.312954	1.5243934	0.24
38.113834	6.417921	1.5214654	0.36
38.25635	6.565873	1.5275679	0.16
39.468864	6.9027615	1.5698041	0.3
39.312626	6.9387503	1.5648283	0.0
54.00821	9.715806	2.0727916	0.0
41.775665	7.6465154	1.6513242	0.11
41.539185	7.737487	1.6443859	0.3
38.756683	7.3446245	1.5491053	0.19
38.6562	7.451591	1.5461782	0.2
38.679955	7.5195694	1.5482248	0.48
40.714485	8.048392	1.6195959	0.0
37.6715	7.6925206	1.5153387	0.21
37.67202	7.8154817	1.5164226	0.32
46.2066	9.74283	1.8137809	0.2
34.61003	7.406627	1.4121279	0.18
34.58179	7.4576116	1.4121623	0.38
34.4483	7.542586	1.4082193	0.25
34.377823	7.6395564	1.4062848	0.12
45.90645	10.359637	1.8092004	0.11
45.868965	10.5035925	1.8092982	0.15
45.862488	10.653544	1.8094001	0.0
58.250153	13.729507	2.243564	0.0
57.840916	13.72851	2.230561	0.03
34.43017	8.279358	1.4137179	0.0
57.63797	14.064405	2.226788	0.0
57.403496	14.198364	2.2198775	0.0
35.203735	8.818187	1.4440866	0.0
60.1406	15.278009	2.319627	0.0
60.035126	15.452955	2.3177445	0.04
28.568968	7.488649	1.214139	0.25
28.27248	7.5066457	1.2051482	0.37
27.946997	7.513647	1.1941495	0.37
27.629509	7.5216484	1.1841515	0.33
27.31802	7.529649	1.1741536	0.36
27.013779	7.490664	1.1631243	0.36
26.727287	7.5026636	1.1541291	0.38
26.420805	7.505666	1.1441276	0.38
26.133312	7.5136666	1.1351293	0.39
25.861826	7.5236673	1.1261326	0.39
25.58234	7.529669	1.1171329	0.4
25.289854	7.5296726	1.1081291	0.35
25.048609	7.500684	1.100107	0.37
24.77712	7.5046864	1.0911058	0.42
24.512636	7.508689	1.0831046	0.33
24.265148	7.5166903	1.0751064	0.38
24.009659	7.5206923	1.066105	0.39
23.764174	7.5256944	1.0591046	0.4
23.52993	7.491708	1.0510788	0.39
23.300446	7.499709	1.0430802	0.4
23.064953	7.504711	1.0360796	0.41
22.85847	7.516711	1.0290838	0.34
22.623981	7.518714	1.0220809	0.43
22.412497	7.5267153	1.0150822	0.37
22.183008	7.5277195	1.0080787	0.45
22.010765	7.507728	1.0020627	0.28
21.867281	7.5357223	0.99807775	0.48
21.87479	7.616699	0.9991296	0.4
21.790312	7.6636877	0.99715775	0.62
21.784832	7.738667	0.9982053	0.28
23.934406	8.588389	1.07679	0.2
21.14585	7.6627	0.9761435	0.38
20.989603	7.6437087	0.971128	0.56
21.407131	7.8726373	0.98728186	0.16
20.056135	7.518762	0.9400276	0.45
19.902649	7.5327616	0.9360326	0.32
19.710157	7.531766	0.92902714	0.52
19.542677	7.5377684	0.9240266	0.31
19.377426	7.5097795	0.9190048	0.53
19.21594	7.5167813	0.9140048	0.32
19.135452	7.555773	0.9120268	0.45
19.136972	7.625754	0.91307014	0.47
19.131493	7.693736	0.913112	0.46
19.125008	7.761718	0.91415364	0.46
19.147772	7.805706	0.9151814	0.45
19.152287	7.8786864	0.9162264	0.47
19.13281	7.94067	0.91726375	0.46
19.136326	8.013651	0.91830844	0.46
19.130844	8.082633	0.9183504	0.45
19.119366	8.148616	0.9193902	0.45
19.126884	8.223596	0.920436	0.45
19.140644	8.265584	0.92146194	0.46
19.127163	8.331568	0.92250144	0.46
19.13169	8.404549	0.92354566	0.45
19.130207	8.47653	0.92458904	0.45
19.113728	8.541513	0.92462754	0.45
19.130247	8.621492	0.9266761	0.45
19.142008	8.663482	0.9277017	0.44
19.134533	8.732464	0.92774266	0.46
19.130054	8.803446	0.9287848	0.45
19.12357	8.874428	0.92982686	0.44
19.12409	8.948409	0.9308708	0.43
19.13461	9.027389	0.93291795	0.45
19.127134	9.097371	0.93295896	0.45
19.128897	9.135361	0.9339814	0.44
19.13242	9.211342	0.93502635	0.44
19.129944	9.284324	0.9360691	0.43
19.134466	9.361304	0.93811435	0.43
19.125988	9.432287	0.9381554	0.45
19.12951	9.509268	0.94020045	0.44
19.128035	9.584249	0.94124395	0.43
19.135794	9.626238	0.94226867	0.43
19.129314	9.69922	0.9433106	0.43
19.116842	9.768204	0.94334984	0.44
19.126368	9.849184	0.94539696	0.48
19.188896	9.958155	0.94846267	0.64
19.325424	10.107113	0.955555	0.29
19.33495	10.190092	0.95660293	0.34
19.320715	10.221086	0.95761985	0.25
19.328236	10.304065	0.95866746	0.31
19.342764	10.390043	0.960717	0.3
19.260805	10.50402	0.9597768	0.41
19.274336	10.589998	0.96182597	0.64
19.329868	10.699969	0.9658909	0.35
19.331629	10.74096	0.96591395	0.28
19.355152	10.834937	0.96896785	0.32
19.34468	10.908919	0.9700084	0.28
19.338207	10.985902	0.97105074	0.26
19.29273	11.040891	0.9700783	0.18
19.247253	11.09588	0.97010577	0.34
19.224018	11.122875	0.9701191	0.45
19.141533	11.156871	0.9681324	0.35
19.118063	11.223856	0.9681675	0.5
19.121588	11.307837	0.97021353	0.4
19.105118	11.378821	0.971251	0.51
19.105642	11.4618025	0.97229606	0.4
19.118406	11.51079	0.9733235	0.5
19.127937	11.59877	0.97537166	0.39
19.118465	11.675753	0.9764124	0.5
19.116995	11.757734	0.9784563	0.38
19.113525	11.8387165	0.97949934	0.5
19.113052	11.922697	0.98054403	0.39
19.096579	11.996681	0.98158205	0.48
19.13535	12.062665	0.98462003	0.38
19.104874	12.128652	0.9846525	0.64
19.182413	12.262618	0.98972934	0.26
11.786249	7.597056	0.6906779	0.49
11.712759	7.6030593	0.68867445	0.52
11.633272	7.6040645	0.68666774	0.51
11.566779	7.614067	0.68466675	0.53
11.502535	7.5980744	0.6826526	0.54
11.424052	7.5980797	0.6806453	0.54
11.350559	7.602084	0.6786403	0.54
11.275077	7.6030893	0.6766334	0.54
11.194588	7.6010957	0.6736246	0.55
11.138098	7.615097	0.6726259	0.56
11.0626135	7.6151023	0.67061824	0.55
11.009371	7.6041083	0.66860735	0.57
10.927886	7.5991154	0.6665965	0.55
10.85539	7.601121	0.6645899	0.57
10.789908	7.6061244	0.6625853	0.56
10.728422	7.614128	0.6615826	0.55
10.6569395	7.614134	0.65957475	0.59
10.588446	7.6171384	0.65756863	0.56
10.529199	7.600147	0.6555538	0.57
10.465713	7.60515	0.653549	0.58
10.389228	7.6001577	0.65153784	0.57
10.332735	7.6101604	0.65053606	0.57
10.271253	7.6151648	0.64853114	0.57
10.19577	7.6091723	0.6465193	0.55
10.146521	7.5981784	0.6455081	0.58
10.079032	7.598184	0.6434999	0.59
10.017545	7.602189	0.64149415	0.57
9.968057	7.615191	0.640494	0.57
9.89857	7.612198	0.63848376	0.59
9.833081	7.6122036	0.6364754	0.59
9.767596	7.61121	0.63546634	0.58
9.721352	7.6002164	0.6334552	0.59
9.658864	7.601222	0.63244736	0.59
9.601374	7.606226	0.6304419	0.57
9.540886	7.608232	0.6294345	0.58
9.478397	7.6082377	0.6274259	0.61
9.421914	7.612242	0.6264198	0.61
9.375673	7.5992494	0.6244074	0.61
9.309181	7.595257	0.6223961	0.61
9.265696	7.6092587	0.62139606	0.62
9.20321	7.6072655	0.62038606	0.58
9.135728	7.6002736	0.61837304	0.71
7.8700705	6.598568	0.5627452	0.4
7.833586	6.61057	0.56274474	0.6
7.803342	6.6065736	0.56173825	0.57
7.761852	6.614578	0.5607351	0.59
7.716366	6.618582	0.5597295	0.58
7.6618786	6.6145887	0.557719	0.58
7.6293893	6.6295905	0.55772	0.6
7.624906	6.668585	0.5587356	0.6
7.62442	6.7115784	0.5587535	0.59
7.638188	6.7445717	0.56076956	0.59
7.641702	6.791565	0.5617897	0.59
7.636219	6.8305593	0.56180483	0.61
7.631736	6.8705544	0.5628205	0.6
7.6322618	6.914548	0.5638386	0.57
7.624776	6.9525433	0.5648527	0.58
7.6262956	6.9985366	0.56587166	0.59
7.642066	7.034529	0.5668891	0.59
7.6325774	7.071525	0.56790227	0.59
7.6260996	7.1105204	0.5689167	0.57
7.6306176	7.160513	0.56993747	0.57
7.6241446	7.199508	0.5709517	0.59
7.6296577	7.2515	0.5719733	0.59
7.6311765	7.2994933	0.5729925	0.59
7.633946	7.3244896	0.5740028	0.57
7.630461	7.368484	0.5750193	0.58
7.6329875	7.417477	0.5760389	0.58
7.6244984	7.457473	0.57705265	0.59
7.6320205	7.512464	0.57807535	0.6
7.6305366	7.559458	0.579093	0.59
7.633306	7.585454	0.58010346	0.68
7.5928135	7.5944586	0.5790986	0.58
7.5533395	7.6024632	0.5780934	0.59
7.497849	7.595472	0.57707906	0.58
7.49337	7.6394663	0.57809454	0.7
7.4638743	7.6594677	0.5780957	0.58
7.4424014	7.6854677	0.5781006	0.69
7.426158	7.6934695	0.5781	0.69
7.384675	7.699475	0.57709306	0.72
7.442208	7.808452	0.5811457	0.45
7.524748	7.944423	0.5862136	0.38
7.6202826	8.09639	0.5922902	0.41
7.603805	8.130388	0.5932987	0.41
7.5913234	8.169385	0.59330976	0.45
9.424516	10.149865	0.6854419	0.33
9.348024	10.132878	0.6834183	0.5
9.313547	10.159879	0.68342	0.3
6.9315176	7.6355515	0.5649653	0.58
6.853023	7.598568	0.5619334	0.61
6.810526	7.6015744	0.56092393	0.61
6.784285	7.596579	0.5599157	0.59
6.7287955	7.5835896	0.5588975	0.6
6.7033143	7.6035914	0.55889785	0.62
6.661829	7.605598	0.557888	0.61
6.609334	7.595608	0.5568711	0.63
6.572841	7.6036134	0.5558643	0.62
6.5333614	7.60662	0.554855	0.63
6.4981136	7.5906277	0.5538404	0.6
6.4666333	7.6026316	0.553836	0.61
6.419133	7.5976405	0.55182153	0.62
6.3806458	7.601647	0.5518124	0.62
6.3371663	7.5986547	0.55079955	0.62
6.297683	7.6006618	0.5497893	0.62
6.2561827	7.6016693	0.5487781	0.6
6.2259398	7.589676	0.5477658	0.61
6.187452	7.5926824	0.54675585	0.6
6.1509657	7.5976887	0.54674697	0.62
6.1114807	7.5986958	0.54573596	0.61
6.0649853	7.591705	0.5447203	0.59
6.028503	7.5957117	0.5437108	0.59
5.9980245	7.606716	0.5437051	0.58
5.966766	7.5937233	0.5426918	0.58
5.9302883	7.59673	0.54168177	0.6
5.8897963	7.5957384	0.54066926	0.59
5.850305	7.595746	0.5396572	0.61
5.815816	7.6017523	0.5396483	0.59
5.7833333	7.609758	0.53864056	0.58
5.737845	7.6007676	0.53762364	0.59
5.713595	7.5947733	0.53661424	0.58
5.6791086	7.599779	0.5366047	0.6
5.632628	7.58779	0.53558636	0.59
5.599132	7.5947967	0.5345775	0.59
5.564649	7.598803	0.53456736	0.57
5.5251565	7.5968113	0.5335537	0.56
5.488682	7.5968194	0.53254163	0.59
5.4634366	7.5878253	0.5315307	0.59
5.4269385	7.589833	0.53151894	0.59
5.390449	7.5908403	0.53050685	0.6
5.360975	7.599846	0.5304992	0.59
5.31947	7.594856	0.52948356	0.58
5.281988	7.5928636	0.52846986	0.56
5.261745	7.5898685	0.527462	0.57
5.2222605	7.5848775	0.52644676	0.59
5.1837583	7.5828867	0.5264325	0.59
5.156285	7.5938916	0.52542555	0.62
5.1197968	7.5929	0.5254121	0.61
5.082302	7.590909	0.5243979	0.61
5.046815	7.590917	0.5233848	0.57
5.0205717	7.5779243	0.52237177	0.58
4.990077	7.5859303	0.5223625	0.6
4.9615993	7.594937	0.522354	0.59
4.9231086	7.5899463	0.5213382	0.59
4.8886256	7.5899544	0.52032506	0.59
4.8531265	7.589963	0.5203114	0.59
4.8206415	7.5929704	0.5192995	0.58
4.7983985	7.584976	0.5182889	0.59
4.771915	7.596982	0.5182814	0.59
4.733429	7.589992	0.51726454	0.55
4.6979294	7.5890007	0.5172501	0.57
4.6634517	7.587009	0.5162358	0.58
4.633955	7.5950165	0.51622576	0.58
4.6004705	7.595025	0.51521206	0.59
4.580229	7.5890303	0.5152024	0.58
4.5497417	7.5940375	0.51419085	0.59
4.517249	7.596046	0.5141778	0.58
4.4837584	7.5960546	0.51316375	0.57
4.4452777	7.586065	0.5121453	0.57
4.4157896	7.5920725	0.5121341	0.58
4.385303	7.5960803	0.51112187	0.57
4.367057	7.5930853	0.51111335	0.57
4.3265634	7.5800967	0.5100929	0.56
4.300081	7.590103	0.5100835	0.58
4.26459	7.585113	0.50906676	0.59
4.2351017	7.590121	0.5090547	0.58
4.2066116	7.5971284	0.50904346	0.58
4.186363	7.590134	0.50803286	0.57
4.1518803	7.585144	0.50701624	0.57
4.124393	7.593151	0.5070054	0.58
4.0868926	7.584162	0.50598633	0.58
4.056415	7.5851707	0.50597245	0.59
4.0279255	7.5911784	0.50496036	0.59
3.9974453	7.592187	0.50494623	0.59
3.976189	7.583194	0.50393444	0.59
3.9466963	7.587202	0.5039212	0.58
3.915221	7.5852113	0.50290585	0.59
3.8857338	7.58822	0.5028922	0.57
3.8572454	7.593228	0.5028794	0.57
3.826765	7.593237	0.5018645	0.55
3.7932742	7.5882473	0.5018471	0.57
3.7730165	7.580253	0.5008356	0.57
3.7435305	7.5822625	0.5008213	0.58
3.7110431	7.5782723	0.49980432	0.56
3.6865568	7.590279	0.4997942	0.51
3.680081	7.6382794	0.50079954	0.48
3.6746094	7.688279	0.50280577	0.46
3.674132	7.750277	0.5048165	0.49
3.6889172	7.81027	0.50683475	0.48
3.6824307	7.8622704	0.5078405	0.48
3.6859682	7.9332666	0.5098548	0.46
3.682504	7.990266	0.5118628	0.46
3.6720212	8.035268	0.51286495	0.46
3.6445384	8.043276	0.5128517	0.45
3.6090565	8.033288	0.51183105	0.49
3.5918078	8.030293	0.51182127	0.5
3.567314	8.0463	0.51181066	0.49
3.5288353	8.028314	0.5107868	0.62
3.5093431	8.055319	0.5117805	0.39
3.4908698	8.082324	0.51177466	0.52
3.4753978	8.116327	0.5127715	0.51
3.4469104	8.122337	0.5127565	0.55
3.4296656	8.118343	0.5127462	0.55
3.4031823	8.128351	0.51273286	0.55
3.3656886	8.113365	0.5117093	0.57
3.3351924	8.1153755	0.5106922	0.57
3.3087134	8.124384	0.5106783	0.55
3.2742224	8.115396	0.50965697	0.59
3.2589786	8.115401	0.5096481	0.57
3.2324975	8.12441	0.50963396	0.54
3.1980083	8.114422	0.50861216	0.58
3.1665137	8.1124325	0.5085932	0.57
3.1400304	8.121442	0.5085788	0.54
3.1085408	8.118454	0.5075595	0.57
3.0820625	8.126462	0.50754464	0.58
3.064807	8.122469	0.5075336	0.55
3.0343294	8.119479	0.5075146	0.57
3.0028346	8.11649	0.50649494	0.57
2.9733465	8.117501	0.5064769	0.51
2.9418485	8.114512	0.5054569	0.57
2.9163594	8.126522	0.5054426	0.56
2.889889	8.132532	0.5054268	0.54
2.8696373	8.11854	0.5044121	0.58
2.8381398	8.114551	0.5043917	0.58
2.808651	8.114562	0.50437284	0.54
2.7781682	8.110574	0.50335276	0.57
2.7526762	8.122583	0.50333786	0.59
2.726196	8.129593	0.5033215	0.57
2.6927152	8.115606	0.50229794	0.57
2.6764708	8.110612	0.5022867	0.56
2.6549835	8.13362	0.50327533	0.56
2.6204922	8.117634	0.50225055	0.57
2.5939977	8.126643	0.5022339	0.57
2.5675142	8.133654	0.502217	0.57
2.5340178	8.120667	0.50119287	0.55
2.5197713	8.121673	0.50118333	0.55
2.4902878	8.118685	0.5001629	0.58
2.458799	8.109696	0.5001403	0.56
2.4333184	8.118708	0.5001238	0.58
2.4108393	8.137715	0.5001104	0.57
2.375344	8.11573	0.49908322	0.55
2.3468456	8.117742	0.4990635	0.59
2.3336086	8.119747	0.49905437	0.55
2.3031096	8.114759	0.49803227	0.55
2.2746289	8.112771	0.49801183	0.57
2.251152	8.127781	0.49799666	0.58
2.2206588	8.120794	0.497974	0.54
2.1911678	8.116805	0.4969523	0.59
2.1636865	8.117818	0.49693242	0.58
2.1494296	8.119823	0.49692222	0.59
2.1219518	8.119835	0.4969021	0.57
2.093451	8.120848	0.49688122	0.57
2.0659723	8.120859	0.49586084	0.55
2.0354788	8.111873	0.49583724	0.56
2.0110023	8.122882	0.49582	0.56
1.9835161	8.123894	0.4957994	0.55
1.9662567	8.113902	0.4947854	0.54
1.9407789	8.120913	0.4947667	0.57
1.9092791	8.107926	0.49374145	0.53
1.8838003	8.114938	0.49372256	0.54
1.8563102	8.11595	0.49370146	0.56
1.8258144	8.104962	0.49367678	0.58
1.8033283	8.126973	0.49366125	0.55
1.7880855	8.11998	0.4936487	0.58
1.757595	8.106994	0.49262357	0.58
1.7321026	8.117004	0.49260432	0.57
1.703625	8.109018	0.49258098	0.56
1.6751355	8.104032	0.49155784	0.58
1.6506414	8.119042	0.49253944	0.55
1.6363974	8.116049	0.49252772	0.55
1.6059055	8.101063	0.4915018	0.57
1.5804302	8.106074	0.4914815	0.57
1.5559413	8.120086	0.49146268	0.54
1.5244439	8.100101	0.49043515	0.56
1.4999654	8.111113	0.49041584	0.57
1.4754732	8.126124	0.49139675	0.55
1.458225	8.107132	0.49038085	0.54
1.4317362	8.110144	0.49035895	0.56
1.4052504	8.112158	0.49033687	0.52
1.3757572	8.099171	0.48931095	0.55
1.3512726	8.112184	0.4892912	0.55
1.3247886	8.113195	0.4892687	0.55
1.2982981	8.116209	0.48924622	0.52
1.2697995	8.109222	0.48922116	0.57
1.2565697	8.105228	0.4892094	0.58
1.2310708	8.117241	0.4891882	0.57
1.2035884	8.110254	0.4891637	0.57
1.1760893	8.109268	0.48813954	0.58
1.1506125	8.113281	0.4881174	0.54
1.1231244	8.107295	0.48809266	0.54
1.1088654	8.106301	0.48807994	0.59
1.0823842	8.104315	0.48805618	0.57
1.0579052	8.116327	0.48803514	0.54
1.029411	8.1043415	0.48700866	0.58
1.0029185	8.106355	0.48698488	0.58
0.97743547	8.112369	0.48696217	0.58
0.9499441	8.105382	0.4869366	0.57
0.9367084	8.101389	0.4869242	0.7
0.91122043	8.109403	0.48690134	0.39
0.8827234	8.095417	0.48587412	0.57
0.8451941	8.013435	0.48283377	0.47
0.8197059	8.018449	0.48381037	0.38
0.7922242	8.001465	0.4827835	0.5
0.76672304	8.013477	0.4827603	0.39
0.754488	8.016483	0.48274896	0.41
0.72800654	8.007498	0.4827233	0.6
0.7035172	8.024511	0.4827011	0.34
0.69107044	8.152518	0.48769748	0.55
0.68867916	8.374519	0.49470946	0.38
0.68729556	8.621521	0.50272393	0.43
0.68490875	8.878523	0.511738	0.43
0.6957707	9.134517	0.5207648	0.43
0.69441086	9.4265175	0.52978206	0.34
0.6910497	9.71752	0.5397972	0.5
0.69071245	10.06352	0.5518187	0.33
0.68536645	10.372523	0.5618329	0.45
0.6840454	10.763524	0.57485616	0.34
0.6959578	11.125518	0.58789057	0.51
0.69467413	11.555519	0.60191613	0.33
0.69138956	12.00652	0.6169409	0.46
0.6871141	12.491523	0.6339668	0.35
0.68286943	13.001525	0.6509941	0.6
0.67461693	13.512529	0.6680174	0.34
0.23836854	7.207766	0.45319048	0.47
0.22410691	7.1627746	0.45217308	0.47
0.1673742	6.5928063	0.43208036	0.2
0.17409045	7.1028037	0.4501178	0.22
0.16168763	7.301811	0.4561168	0.5
0.11600857	6.8458366	0.4410419	0.26
0.07939207	6.5198584	0.429984	0.27
0.058909174	6.52887	0.4299629	0.48
0.05169299	6.616875	0.43296045	0.31
0.051437333	7.1668754	0.45199284	0.32
-0.002412063	6.260907	0.4208817	0.23
0.010526457	7.3388996	0.4569595	0.44
-0.042396624	6.3069315	0.4218414	0.28
-0.062883064	6.2649436	0.42081675	0.25
-0.08439964	6.219957	0.4187907	0.33
-0.09464882	6.191963	0.41877788	0.25
-0.11515224	6.1789756	0.41775468	0.26
-0.08817414	9.600958	0.53398794	0.36
-0.114456035	10.070972	0.5499875	0.44
-0.14591458	10.120991	0.5509562	0.26
-0.17838906	10.16101	0.552923	0.66
-0.19472764	9.938021	0.5448918	0.38
-0.22590353	8.425041	0.49376664	0.14
-0.25238562	8.421058	0.49373698	0.43
-0.27985248	8.476074	0.4957097	0.37
-0.32357767	10.147097	0.5517616	0.38
-0.35413516	9.999116	0.54671854	0.19
-0.37300944	9.173129	0.51864725	0.26
-0.3833411	8.961136	0.5116228	0.53
-0.40497917	8.62915	0.50057805	0.44
-0.43149453	8.576167	0.49854463	0.41
-0.46881312	8.944189	0.51152456	0.21
-0.48449415	8.5192	0.49648046	0.61
-0.51791644	8.686221	0.5024523	0.32
-0.56020534	9.097245	0.5164289	0.47
-0.56852996	8.929252	0.5104088	0.41
-0.6118623	9.277277	0.52238023	0.48
-0.6502595	9.4723	0.52934766	0.28
-0.6797429	9.464319	0.52831274	0.37
-0.67654043	8.80432	0.5062749	0.5
-0.71990925	9.076346	0.51524097	0.25
-0.7355044	8.843357	0.5082077	0.27
-0.7467579	8.802364	0.50619173	0.6
-0.8268612	9.63341	0.53414994	0.36
-0.80275035	8.787401	0.506124	0.33
-0.81137913	8.496408	0.49609473	0.48
-0.8368679	8.477426	0.49506277	0.42
-0.87430316	8.60845	0.50002617	0.48
-0.9147145	8.772474	0.5059881	0.27
-0.91800857	8.643477	0.50097543	0.59
-1.0300089	9.665542	0.5359075	0.23
-1.0485628	9.521556	0.5308752	0.25
-1.0979466	9.733586	0.53782904	0.29
-1.1234627	9.671603	0.5357935	0.57
-1.1509769	9.6296215	0.5347567	0.15
-1.1784805	9.594641	0.53372025	0.28
-1.1827724	9.485644	0.5297074	0.39
-1.2281941	9.627673	0.53466076	0.45
-1.2666452	9.698697	0.53761774	0.4
-1.3100927	9.802725	0.5405707	0.41
-1.2380303	8.881688	0.5095954	0.32
-1.377035	9.84177	0.5424893	0.59
-1.2996762	9.043728	0.5155292	0.23
-2.3050015	17.151299	0.7908465	0.24
-2.3146722	16.78531	0.7788079	0.45
-2.3133867	16.346313	0.7637775	0.39
-2.3170671	15.96932	0.7517451	0.35
-2.3167498	15.582325	0.7387168	0.38
-2.3214073	15.247332	0.7266857	0.38
-2.2998235	14.913322	0.7156883	0.42
-1.5462432	9.230894	0.5222268	0.5
-1.5777293	9.239916	0.52318656	0.25
-1.6142039	9.279941	0.52414215	0.38
-2.3193734	13.756351	0.67657393	0.29
-2.3219962	13.485357	0.66754913	0.45
-2.32363	13.213364	0.6585253	0.4
-2.3040004	12.958355	0.65053064	0.46
-2.3106	12.738362	0.64250416	0.35
-2.3132071	12.503369	0.63448155	0.44
-2.31881	12.291376	0.6274566	0.33
-2.3184116	12.05838	0.62043774	0.43
-2.3200116	11.841386	0.6124173	0.35
-2.3226044	11.6383915	0.60639656	0.46
-2.3109367	11.467387	0.6003976	0.3
-2.313527	11.274393	0.5933774	0.41
-2.314114	11.079397	0.58735955	0.51
-2.3186905	10.910405	0.58133847	0.39
-2.321278	10.734411	0.5763192	0.5
-2.324851	10.571418	0.5702997	0.39
-2.324416	10.398421	0.56428444	0.55
-2.3147411	10.261417	0.5602852	0.39
-2.3133175	10.088422	0.55427116	0.5
-2.316876	9.945427	0.5492528	0.4
-2.31844	9.7964325	0.54423654	0.5
-2.3210082	9.654439	0.5402194	0.4
-2.3235614	9.519444	0.5352028	0.5
-2.3301167	9.403453	0.53218234	0.38
-2.311442	9.248444	0.5261932	0.47
-2.3149958	9.12645	0.5221761	0.36
-2.3155434	8.997454	0.51816237	0.47
-2.3180933	8.87846	0.5141467	0.37
-2.3196568	8.7554655	0.51013184	0.49
-2.328183	8.669475	0.5071107	0.39
-2.322746	8.526476	0.50310344	0.48
-2.3140445	8.430472	0.49910575	0.4
-2.3205845	8.340481	0.49608678	0.61
-2.2083657	7.7794156	0.47718793	0.17
-2.237844	7.7924376	0.4781467	0.4
-2.262349	7.7824574	0.47811005	0.3
-2.3180432	7.8444977	0.48003587	0.32
-2.3175883	7.7415013	0.47702482	0.48
-2.3231065	7.665509	0.47400802	0.29
-2.3356194	7.615521	0.47298384	0.48
-2.3631165	7.6185427	0.47294366	0.49
-2.3856113	7.605561	0.47290885	0.52
-2.4120998	7.6065817	0.47286972	0.52
-2.4283392	7.617594	0.4738469	0.5
-2.449838	7.6006117	0.47281286	0.51
-2.4833305	7.622637	0.47376555	0.51
-2.510798	7.629658	0.4747253	0.5
-2.531315	7.606676	0.47369164	0.52
-2.5568044	7.6036963	0.4736529	0.51
-2.5852942	7.609719	0.4746107	0.51
-2.6097887	7.602739	0.47457272	0.5
-2.6260245	7.6127515	0.4745494	0.5
-2.6544974	7.620774	0.47550723	0.52
-2.678017	7.6067934	0.47546956	0.5
-2.7054937	7.6108155	0.47542813	0.5
-2.7319899	7.608837	0.4753873	0.5
-2.7554765	7.599857	0.47535002	0.51
-2.7747164	7.616871	0.47632277	0.52
-2.8011968	7.616893	0.47628197	0.5
-2.823711	7.600912	0.47624496	0.51
-2.8491855	7.598933	0.47620523	0.52
-2.8776813	7.601956	0.47716144	0.52
-2.9041724	7.599978	0.47711992	0.52
-2.9366481	7.6160035	0.47807157	0.53
-2.948909	7.610014	0.4780515	0.51
-2.9713938	7.5980334	0.47701454	0.53
-2.9998982	7.599057	0.4779699	0.53
-3.0303862	7.607082	0.47792313	0.52
-3.0528715	7.5951014	0.4778858	0.51
-3.0823543	7.6011252	0.4788401	0.52
-3.1088457	7.5981474	0.47879764	0.52
-3.1270967	7.6081624	0.47877023	0.52
-3.1515813	7.6011834	0.47973013	0.52
-3.1780853	7.5962057	0.47968706	0.5
-3.2075746	7.60023	0.47964054	0.52
-3.2400494	7.613257	0.4805906	0.54
-3.2635572	7.6002774	0.4805507	0.53
-3.291037	7.600301	0.48050645	0.52
-3.305278	7.6013126	0.48048362	0.52
-3.333775	7.6013365	0.48143756	0.53
-3.362262	7.6023607	0.48139158	0.54
-3.3917584	7.6043854	0.482344	0.53
-3.4182467	7.6004086	0.4823002	0.53
-3.448733	7.6054344	0.48225132	0.54
-3.4742258	7.5984564	0.4822084	0.53
-3.4904666	7.60347	0.4831827	0.52
-3.518962	7.6024947	0.48313576	0.53
-3.5514383	7.612522	0.48408413	0.51
-3.577945	7.6055455	0.4840392	0.52
-3.603442	7.5975676	0.4839956	0.52
-3.6339276	7.601594	0.48494586	0.54
-3.663426	7.6016192	0.4848969	0.52
-3.6796668	7.6056333	0.48487067	0.54
-3.710148	7.609659	0.48582065	0.53
-3.7386336	7.608684	0.48577294	0.54
-3.7641342	7.5997076	0.48572856	0.53
-3.7986195	7.6107364	0.4866729	0.55
-3.8231182	7.599759	0.4866296	0.54
-3.8393629	7.6027727	0.48660287	0.54
-3.874851	7.614803	0.48754543	0.53
-3.90033	7.6078258	0.487501	0.52
-3.9288173	7.605851	0.48845237	0.54
-3.9543214	7.5958743	0.48840708	0.52
-3.9868104	7.600903	0.4883529	0.53
-4.018309	7.6029305	0.48929968	0.54
-4.0355463	7.6079454	0.48927134	0.54
-4.0640273	7.605971	0.49022225	0.55
-4.094521	7.605998	0.49017003	0.54
-4.1260223	7.6070256	0.49111623	0.54
-4.1545067	7.604051	0.4910666	0.55
-4.1839976	7.602078	0.49101537	0.53
-4.2194867	7.611109	0.49195608	0.54
-4.2459803	7.603133	0.4919085	0.54
-4.264218	7.609149	0.49287826	0.53
-4.298722	7.6141796	0.49381953	0.54
-4.3232074	7.603203	0.49377447	0.54
-4.356699	7.6072326	0.49371704	0.54
-4.3901806	7.6122622	0.49465975	0.56
-4.419679	7.6082892	0.49460724	0.55
-4.4349165	7.608303	0.49458057	0.56
-4.4704156	7.614335	0.4955197	0.55
-4.497907	7.607361	0.49546975	0.55
-4.527392	7.6043873	0.49641716	0.53
-4.561887	7.6084185	0.49635726	0.53
-4.592385	7.6054463	0.49730262	0.53
-4.624873	7.606477	0.49724534	0.52
-4.644102	7.6134934	0.49821296	0.52
-4.672602	7.60652	0.49816063	0.5
-4.7060933	7.6085505	0.49910152	0.51
-4.741584	7.6135826	0.5000396	0.5
-4.773077	7.611612	0.49998283	0.5
-4.806562	7.6136427	0.50092345	0.5
-4.8350544	7.60667	0.5008706	0.49
-4.8602886	7.621691	0.50182915	0.5
-4.886788	7.610717	0.50177866	0.48
-4.9232917	7.6147504	0.502714	0.5
-4.957771	7.6177816	0.5026526	0.52
-4.9882593	7.613811	0.5035964	0.51
-5.0217695	7.611842	0.5035352	0.5
-5.0572495	7.615875	0.504472	0.5
-5.073486	7.61589	0.5044425	0.49
-5.108982	7.6179223	0.50537854	0.5
-5.1434717	7.6189547	0.50631595	0.48
-5.1739697	7.6129837	0.50625867	0.48
-5.2074513	7.613015	0.50719744	0.49
-5.241954	7.612048	0.507134	0.5
-5.27044	7.604076	0.50807947	0.5
-5.296673	7.6180987	0.5080353	0.5
-5.33317	7.6201324	0.50896883	0.5
-5.362675	7.6111617	0.50891185	0.5
-5.3961663	7.609194	0.5098495	0.51
-5.4366426	7.618231	0.5107773	0.49
-5.4621487	7.603257	0.5107257	0.5
-5.5026407	7.6102943	0.51165265	0.51
-5.5258822	7.618315	0.512612	0.49
-5.559373	7.615348	0.5125488	0.51
-5.5918703	7.610379	0.51348674	0.52
-5.6313596	7.6154165	0.51441467	0.5
-5.659849	7.605445	0.51435834	0.5
-5.7043395	7.616486	0.5152785	0.49
-5.738826	7.614519	0.5162133	0.48
-5.7570815	7.6135364	0.5161787	0.51
-5.792568	7.612571	0.5171118	0.5
-5.832052	7.616608	0.5170388	0.51
-5.863544	7.6096396	0.51797724	0.5
-5.904049	7.612678	0.51890177	0.5
-5.9445305	7.6177163	0.5198268	0.5
-5.973039	7.604746	0.51976866	0.5
-5.999268	7.6157694	0.52072257	0.5
-6.036754	7.6158056	0.5206514	0.52
-6.072257	7.6118402	0.5215827	0.52
-6.1137505	7.61588	0.52250504	0.52
-6.1572347	7.622921	0.52342457	0.51
-6.18373	7.6079497	0.5233689	0.49
-6.228223	7.6149917	0.5242862	0.5
-6.2524567	7.622014	0.5252423	0.5
-6.283948	7.6130457	0.5251789	0.52
-6.328444	7.619088	0.5260956	0.52
-6.3669467	7.6171265	0.52702093	0.53
-6.398434	7.6081586	0.5279572	0.52
-6.441931	7.6122003	0.5288748	0.52
-6.4671564	7.6202235	0.528829	0.51
-6.496658	7.6072545	0.52976745	0.52
-6.5441537	7.6153	0.5306785	0.52
-6.5846357	7.6163397	0.5316005	0.55
-6.617146	7.6053734	0.5315334	0.55
-6.6616287	7.6104164	0.5324489	0.55
-6.701113	7.6094556	0.5333718	0.57
-6.7283754	7.6154814	0.534321	0.55
-6.77186	7.6185236	0.5352374	0.55
-6.8093557	7.613561	0.5351624	0.57
-6.8498325	7.613601	0.5360833	0.57
-6.8913293	7.612643	0.5370018	0.57
-6.9318337	7.6096835	0.53792137	0.54
-6.9733257	7.608725	0.5388396	0.55
-7.003556	7.6197524	0.5397845	0.57
-7.051058	7.6237993	0.5406927	0.57
-7.0835576	7.6118336	0.5406241	0.57
-7.1210494	7.605872	0.54154783	0.57
-7.174536	7.6169233	0.5434467	0.55
-7.2100315	7.60796	0.54337305	0.56
-7.2585196	7.6130075	0.54427916	0.58
-7.2877584	7.621035	0.5452245	0.57
-7.3232603	7.611073	0.5461502	0.56
-7.363751	7.607114	0.54706824	0.56
-7.414239	7.6131635	0.5479704	0.55
-7.4507337	7.604202	0.5478942	0.56
-7.5052276	7.6132545	0.54978937	0.57
-7.5517173	7.614301	0.5506972	0.57
-7.5729566	7.6133227	0.5516544	0.57
-7.6214523	7.6153708	0.55255836	0.55
-7.667946	7.6154175	0.5534654	0.58
-7.7074375	7.608459	0.55338347	0.57
-7.7609234	7.6155114	0.5552793	0.56
-7.8054314	7.611557	0.5561883	0.56
-7.8439293	7.6025977	0.5571071	0.55
-7.8751626	7.610628	0.5570478	0.56
-7.92666	7.613679	0.5589455	0.58
-7.9651504	7.60472	0.55886406	0.58
-8.0206375	7.611775	0.56075525	0.57
-8.0711355	7.612826	0.56165373	0.56
-8.112639	7.60487	0.56256634	0.58
-8.152865	7.620907	0.5634921	0.59
-8.193366	7.61195	0.5644061	0.57
-8.23786	7.606996	0.5653137	0.57
-8.291362	7.6090503	0.56620604	0.56
-8.3488455	7.616107	0.5680925	0.59
-8.38434	7.6021466	0.568014	0.57
-8.434838	7.601198	0.56991076	0.58
-8.488328	7.603252	0.57080275	0.56
-8.525561	7.614288	0.5717319	0.56
-8.575062	7.6113396	0.5726296	0.57
-8.63155	7.615396	0.574516	0.57
-8.677051	7.608444	0.5754197	0.55
-8.727539	7.6064963	0.5763155	0.56
-8.786036	7.6105556	0.57819754	0.57
-8.812286	7.6095824	0.57814324	0.58
-8.870775	7.6136417	0.5800252	0.57
-8.928262	7.6166997	0.5809086	0.57
-8.973768	7.6077485	0.5818107	0.58
-9.026258	7.6058035	0.58270174	0.58
-9.078747	7.6038575	0.5845927	0.55
-9.129246	7.598911	0.5854861	0.56
-9.174478	7.613954	0.58640015	0.58
-9.235981	7.6170163	0.5882746	0.57
-9.284475	7.610068	0.589171	0.56
-9.343965	7.612129	0.59104896	0.57
-9.395457	7.6071835	0.59193987	0.57
-9.448952	7.6032395	0.592827	0.56
-9.511445	7.6063037	0.5946989	0.55
-9.557678	7.620348	0.59561	0.57
-9.608184	7.6124024	0.59650105	0.57
-9.660682	7.606458	0.5983889	0.54
-9.72717	7.611526	0.5992532	0.55
-9.774674	7.600578	0.6001486	0.55
-9.846164	7.6086497	0.60200375	0.55
-9.89866	7.601706	0.6038906	0.54
-9.936899	7.607744	0.60481393	0.57
-9.997398	7.605808	0.60568655	0.57
-10.060885	7.6068735	0.6075544	0.55
-10.115384	7.5999317	0.60843664	0.54
-10.185885	7.604004	0.6102912	0.55
-10.245384	7.600067	0.6121644	0.55
-10.303871	7.596129	0.6130396	0.55
-10.350115	7.606175	0.6149479	0.55
-10.415605	7.606243	0.6158104	0.55
-10.478102	7.603309	0.61767745	0.55
-10.549598	7.6063833	0.6195288	0.56
-10.614092	7.6044507	0.6213919	0.54
-10.674583	7.5995154	0.62226176	0.56
-10.73309	7.5915785	0.6241341	0.56
-10.797329	7.6126404	0.6260101	0.55
-10.855827	7.6047034	0.6268823	0.55
-10.925317	7.6047764	0.62873554	0.56
-10.997802	7.606852	0.6305834	0.54
-11.061306	7.60092	0.6324458	0.54
-11.126809	7.5959897	0.63430434	0.54
-11.183044	7.610045	0.6351931	0.53
-11.250545	7.606117	0.6370479	0.54
-11.325034	7.6071954	0.63889045	0.55
-11.402529	7.609276	0.6407272	0.54
-11.458032	7.596338	0.64260197	0.54
-11.531523	7.595415	0.64444524	0.53
-11.619017	7.602505	0.6462632	0.55
-11.673264	7.6125593	0.6481536	0.54
-11.750758	7.6126413	0.64998865	0.52
-11.824244	7.610719	0.6518309	0.54
-11.892746	7.603793	0.6536809	0.53
-11.970247	7.601876	0.6555144	0.52
-12.049736	7.601959	0.6573448	0.53
-12.118247	7.593034	0.6591932	0.52
-12.190471	7.6141047	0.66105133	0.54
-12.266973	7.610186	0.6638854	0.59
-12.321479	7.5922484	0.66475815	0.66
-21.70914	13.360573	1.0200945	0.43
-21.703703	13.264593	1.018049	0.41
-21.715261	13.178628	1.0169728	0.41
-21.698555	13.121625	1.0159743	0.43
-21.699118	13.029651	1.0139178	0.42
-21.697676	12.937674	1.0118654	0.42
-21.711235	12.853711	1.0107853	0.34
-21.729788	12.773752	1.009697	0.57
-21.853298	12.755886	1.0134205	0.31
-21.848864	12.661907	1.0113726	0.55
-22.05206	12.735102	1.0179802	0.11
-27.370247	15.743883	1.2153827	0.0
-31.485998	18.0116	1.3659178	0.0
-31.495586	17.886644	1.3648199	0.0
-31.56815	17.797743	1.3646083	0.08
-25.199512	14.063055	1.1270195	0.18
-25.16981	13.995043	1.1250411	0.32
-21.919338	11.98317	1.0007986	0.3
-21.9299	11.900204	0.9997233	0.52
-21.990437	11.845284	1.0005577	0.12
-25.71545	13.781678	1.1357273	0.1
-8.892797	4.6034703	0.51829857	0.15
-8.897058	4.5884795	0.5182796	0.29
-8.894581	4.5524883	0.5172616	0.55
-9.102032	4.6276875	0.52486	0.0
-21.717762	11.050222	0.97963816	0.33
-21.714329	10.963244	0.9785891	0.45
-21.708614	10.917252	0.9775715	0.37
-21.720167	10.839286	0.9764953	0.64
-21.939644	10.865512	0.9830354	0.0
-21.767273	10.694379	0.9752978	0.0
-21.770832	10.612407	0.9742359	0.0
-21.782389	10.534442	0.97315925	0.0
-21.758684	10.4804325	0.972175	0.0
-21.75924	10.398458	0.9711193	0.0
-21.7618	10.316485	0.96905905	0.0
-21.772362	10.23852	0.9689839	0.0
-21.77492	10.157546	0.9669241	0.0
-21.774483	10.074572	0.9658692	0.0
-21.776043	9.993597	0.9648112	0.0
-21.759333	9.944594	0.96381456	0.0
-21.775887	9.870634	0.96272826	0.0
-21.771454	9.786655	0.961681	0.0
-21.77301	9.706681	0.9606231	0.0
-21.752579	9.616687	0.95860636	0.0
-21.75214	9.53571	0.95755184	0.0
-21.591032	9.344597	0.9497732	0.0
-21.754538	9.336774	0.9544097	0.0
-21.766094	9.261809	0.9533326	0.0
-21.778658	9.186847	0.9532531	0.0
-21.778214	9.107871	0.9521992	0.0
-21.781775	9.029899	0.95113707	0.0
-21.797335	8.956939	0.95005196	0.0
-21.783897	8.87295	0.94902265	0.0
-21.772186	8.827951	0.94801676	0.0
-21.773739	8.7509775	0.94695926	0.0
-21.763308	8.667993	0.9459236	0.0
-21.781864	8.597034	0.94483274	0.0
-21.786423	8.521063	0.9437689	0.0
-21.78198	8.442084	0.9427226	0.0
-21.801262	8.410114	0.9426575	0.0
-21.771832	8.321112	0.94065875	0.06
-18.230955	6.816795	0.8173741	0.18
-18.236504	6.7548213	0.81731737	0.33
-18.249054	6.6948543	0.8162465	0.55
-18.307587	6.6529303	0.8180873	0.3
-18.261877	6.6038976	0.8161526	0.48
-18.05448	6.4647202	0.80750877	0.34
-18.007042	6.3846955	0.8055552	0.5
-17.967607	6.3076787	0.80358607	0.38
-18.034134	6.2697625	0.8054117	0.39
-18.05268	6.213801	0.80532986	0.39
-17.935984	6.1416993	0.80053455	0.43
-17.888554	6.0626745	0.79858124	0.39
-17.879099	5.9986854	0.797555	0.4
-17.890642	5.941717	0.79648757	0.48
-17.972172	5.907816	0.79828244	0.27
-18.010715	5.8588743	0.7991611	0.49
-18.15823	5.8460374	0.8038256	0.34
-18.084524	5.790976	0.80094767	0.4
-17.981098	5.695897	0.7961055	0.41
-17.892668	5.6068316	0.7932346	0.41
-17.897215	5.5478563	0.7921805	0.44
-17.916758	5.4938955	0.79209685	0.38
-18.053284	5.475049	0.7957807	0.46
-18.383757	5.5163918	0.80708057	0.31
-18.200075	5.429223	0.8004215	0.33
-18.04166	5.32009	0.7936898	0.41
-18.022215	5.2540913	0.792683	0.36
-18.017761	5.193107	0.7916467	0.52
-18.0993	5.1562076	0.7944382	0.39
-17.941881	5.051074	0.78870696	0.36
-18.00542	5.0091567	0.78953433	0.4
-18.046684	4.9912076	0.79042923	0.44
-17.970251	4.910153	0.78753674	0.35
-18.02279	4.8652253	0.788386	0.44
-17.922354	4.779147	0.7845426	0.33
-17.9689	4.732213	0.7864035	0.57
-18.107431	4.7093706	0.7900788	0.25
-18.006992	4.624292	0.786236	0.48
-18.177242	4.6384706	0.79086936	0.34
-18.354761	4.6246667	0.796465	0.43
-18.34031	4.561673	0.79544836	0.35
-18.36086	4.5067143	0.7953602	0.39
-18.381413	4.451756	0.796272	0.38
-18.490942	4.4188857	0.79900336	0.61
-31.10645	7.387455	1.2113141	0.33
-31.476683	7.424841	1.2225214	0.34
-31.883211	7.4172807	1.2356135	0.41
-41.266315	9.488674	1.5414006	0.21
-41.36192	9.375815	1.5431005	0.47
-41.534515	9.279034	1.5476419	0.18
-41.39016	9.111936	1.5418317	0.0
-41.433468	9.054001	1.5426904	0.0
-48.491062	10.45012	1.7711126	0.0
-48.653683	10.327337	1.7756553	0.0
-48.79131	10.197529	1.7782477	0.0
-39.618828	8.011403	1.4779018	0.18
-39.691437	7.8975205	1.4796507	0.2
-38.107952	7.5179462	1.4278692	0.38
-39.860348	7.7377567	1.4841493	0.19
-39.791977	7.5967317	1.4801896	0.13
-39.63761	7.439619	1.4744081	0.15
-38.950314	7.1839676	1.4517328	0.0
-39.627853	7.182697	1.4722258	0.13
-39.072533	6.956177	1.45328	0.2
-38.913864	6.865038	1.4485601	0.18
-40.21034	6.9673986	1.4887595	0.0
-45.770397	7.7910986	1.6670556	0.12
-45.45807	7.591831	1.6565908	0.1
-44.795765	7.338206	1.6338607	0.0
-44.8414	7.202302	1.6346503	0.12
-44.47507	7.000977	1.6223036	0.0
-44.782364	6.978316	1.631602	0.0
-46.550854	7.1071744	1.6877725	0.0
-38.33416	5.7238092	1.4229355	0.0
-43.811348	6.408468	1.5973039	0.0
-44.484936	6.366207	1.6187714	0.0
-44.1046	6.1718655	1.6054608	0.16
-38.732605	5.2923884	1.4327012	0.0
-38.62792	5.2173023	1.4288735	0.15
-44.032192	5.812912	1.601332	0.25
-44.811787	5.7747645	1.6255665	0.18
-44.759422	5.6267595	1.6225631	0.38
-44.747063	5.483796	1.6214747	0.2
-44.768707	5.3448677	1.6223139	0.31
-45.131325	5.2462926	1.6324267	0.2
-44.980656	5.158161	1.6276904	0.0
-44.995296	5.0182257	1.6275439	0.05
-44.92394	4.8682017	1.6245806	0.0
-42.619663	4.483856	1.5503954	0.0
-49.10308	5.014648	1.7563994	0.0
-49.29773	4.8799047	1.7618563	0.0
-49.52305	4.8241663	1.7683092	0.0
-53.04662	5.0018964	1.8796122	0.0
-52.82529	4.815723	1.8719527	0.0
-53.921932	4.7469273	1.9064556	0.0
-52.00164	4.4139767	1.8444571	0.0
-52.880295	4.322954	1.8724267	0.0
-52.632965	4.1377525	1.8638254	0.06
-52.7833	4.0669394	1.8684328	0.0
-55.44396	4.098791	1.9525363	0.0
-52.33564	3.7045844	1.8531315	0.0
-55.10831	3.729559	1.9399801	0.0
-60.79002	3.9236038	2.1194923	0.0
-62.126728	3.8160794	2.1614282	0.0
-63.142437	3.6812189	2.1930563	0.0
-65.20082	3.699427	2.2584891	0.0
-65.122536	3.4904158	2.2554913	0.0
-65.095245	3.2864575	2.2533836	0.0
-66.37199	3.1428812	2.2934232	0.0
-66.24271	2.9298162	2.289535	0.0
-65.782	-3.1292918	2.6002002	0.0
-41.21516	-2.3541367	1.7149575	0.0
-65.11123	-3.9242892	2.5762281	0.0
-40.692146	-2.6494672	1.6966126	0.23
-46.903606	-3.2019541	1.9201128	0.12
-40.13096	-2.8687837	1.6762289	0.3
-39.763382	-2.9703515	1.6633482	0.21
-39.32182	-3.0628426	1.6473081	0.21
-38.593304	-3.1300337	1.6216441	0.18
-38.46151	-3.1808736	1.6173196	0.33
-37.780994	-3.2451177	1.5927641	0.11
-37.68939	-3.3589778	1.5894907	0.32
-37.29483	-3.4435222	1.5755599	0.2
-37.21022	-3.5543911	1.5723038	0.15
-37.14961	-3.6682847	1.5710993	0.33
-30.907091	-3.1547458	1.3455019	0.15
-30.683332	-3.181495	1.3369868	0.28
-30.675735	-3.2804506	1.3379091	0.25
-30.449175	-3.3541794	1.3293589	0.35
-30.353596	-3.4420443	1.3260919	0.34
-30.297003	-3.5329502	1.3249099	0.34
-30.338398	-3.6359572	1.3259392	0.28
-30.439577	-3.6970441	1.3301272	0.36
-30.406986	-3.7919743	1.3289964	0.38
-30.294407	-3.8758223	1.3256941	0.29
-30.028862	-3.9395127	1.3160632	0.18
-29.800312	-4.0062423	1.3085128	0.34
-29.762724	-4.0981684	1.3073728	0.35
-29.865105	-4.209238	1.3115331	0.33
-25.494244	-3.640731	1.1531357	0.2
-24.961777	-3.647154	1.1339442	0.4
-25.124157	-3.7522907	1.1402417	0.29
-24.753658	-3.7788808	1.1273991	0.23
-24.220196	-3.7773056	1.1082101	0.34
-24.48356	-3.8985455	1.117723	0.46
-24.492981	-3.9805255	1.1186936	0.3
-24.504395	-4.0625076	1.1196688	0.34
-24.671568	-4.1306634	1.1259998	0.23
-24.295076	-4.14825	1.1121492	0.38
-24.14653	-4.20207	1.1077849	0.35
-23.934006	-4.244825	1.1002847	0.29
-23.976416	-4.330839	1.1023266	0.46
-24.043825	-4.4228783	1.1044207	0.41
-24.116018	-4.475937	1.1075493	0.26
-23.780521	-4.492569	1.0957906	0.36
-23.748955	-4.565508	1.0946758	0.36
-23.607416	-4.6173363	1.0903283	0.36
-23.549854	-4.6842494	1.0891591	0.41
-23.641253	-4.7803135	1.0923046	0.34
-23.597687	-4.8502407	1.091165	0.42
-23.791847	-4.929422	1.0985498	0.3
-23.583328	-4.9651837	1.091063	0.46
-23.457788	-5.018029	1.0877509	0.19
-23.368238	-5.076911	1.0845155	0.44
-23.378656	-5.1568933	1.0854903	0.36
-23.200138	-5.196686	1.079068	0.32
-23.106377	-5.214578	1.075848	0.27
-24.217476	-5.54266	1.1171285	0.51
-24.57879	-5.7069917	1.1318353	0.22
-23.47854	-5.533865	1.0914856	0.28
-23.0411	-5.5104012	1.0755241	0.36
-23.049517	-5.589382	1.0764954	0.44
-23.477814	-5.771779	1.0933412	0.26
-23.49202	-5.8147793	1.0943471	0.31
-23.491444	-5.8937507	1.0942986	0.52
-23.51986	-5.98075	1.09631	0.28
-23.474302	-6.0496764	1.0951674	0.46
-24.66734	-6.435828	1.1395975	0.14
-24.931677	-6.5890594	1.1500959	0.31
-24.935097	-6.6750326	1.1510527	0.49
-42.882343	-11.483719	1.8162129	0.29
-42.388874	-11.496183	1.7991076	0.21
-41.711468	-11.455468	1.7756237	0.32
-41.238007	-11.467955	1.7585629	0.17
-40.8845	-11.509561	1.7467524	0.37
-40.470013	-11.533107	1.7328167	0.25
-40.013546	-11.540612	1.7167969	0.26
-39.587887	-11.487172	1.7018807	0.27
-39.157413	-11.497705	1.686917	0.26
-38.71695	-11.50323	1.6719341	0.19
-38.397446	-11.541873	1.6612015	0.3
-38.378834	-11.668811	1.6610876	0.38
-38.346226	-11.791735	1.660945	0.36
-38.364597	-11.930708	1.6629069	0.33
-38.403774	-12.009724	1.6649492	0.26
-38.31119	-12.114589	1.662684	0.55
-31.40418	-10.060844	1.4054927	0.25
-31.423574	-10.1768265	1.4074697	0.23
-31.363997	-10.267731	1.4062858	0.27
-38.394676	-12.677492	1.671552	0.41
-38.36507	-12.803419	1.6714154	0.23
-38.383255	-12.876414	1.6734151	0.26
-38.39763	-13.016385	1.6743685	0.36
-38.384014	-13.147326	1.6752652	0.36
-38.382393	-13.283281	1.6771859	0.36
-38.376778	-13.417232	1.6780989	0.36
-38.375156	-13.5531845	1.6800199	0.19
-12.51179	-4.5293503	0.7006131	0.46
-12.627198	-4.6154447	0.70581985	0.29
-12.513707	-4.6213193	0.70156306	0.54
-12.661106	-4.7204432	0.7078337	0.31
-12.39167	-4.6681695	0.698263	0.62
-12.406124	-4.7191668	0.6992653	0.27
-12.524527	-4.808264	0.70447737	0.49
-12.38582	-4.7801228	0.6991843	0.33
-12.315306	-4.7990394	0.69701594	0.62
-12.427713	-4.88713	0.7022154	0.24
-12.323217	-4.8930144	0.69797885	0.61
-29.1434	-11.483944	1.3426764	0.35
-28.925901	-11.5047035	1.336183	0.43
-22.355219	-9.0064535	1.0849756	0.34
-28.440731	-11.471193	1.3191255	0.26
-21.706156	-8.870799	1.0616097	0.36
-22.043436	-9.088091	1.075239	0.23
-22.374712	-9.305377	1.0888549	0.47
-22.285185	-9.352265	1.0866307	0.24
-21.400013	-9.066406	1.0538235	0.37
-21.439428	-9.163417	1.0558581	0.46
-22.237278	-9.541152	1.087422	0.38
-21.360115	-9.251304	1.0546347	0.29
-21.289576	-9.301211	1.0524515	0.5
-21.31	-9.391205	1.0544482	0.2
-21.165499	-9.409043	1.0501186	0.46
-21.218904	-9.513067	1.053181	0.33
-21.116383	-9.547946	1.0499355	0.47
-22.537914	-10.223256	1.1057223	0.24
-25.105091	-11.464618	1.2077441	0.27
-22.315876	-10.294996	1.0991931	0.21
-21.1099	-9.829848	1.0537714	0.38
-21.49514	-10.089181	1.0694866	0.51
-24.294176	-11.474746	1.180947	0.29
-21.70668	-10.313337	1.0798366	0.26
-23.93499	-11.447371	1.168168	0.39
-23.804474	-11.478221	1.1648638	0.29
-22.318655	-10.859822	1.1069039	0.19
-23.401525	-11.469792	1.1509789	0.38
-23.211048	-11.469588	1.1455588	0.45
-23.042559	-11.478406	1.1401827	0.31
-22.873861	-11.4412365	1.1338297	0.52
-22.365553	-11.279742	1.1147915	0.29
-22.457928	-11.414801	1.1199263	0.38
-22.349413	-11.449674	1.1166695	0.3
-22.195923	-11.461506	1.1123255	0.51
-21.829546	-11.363144	1.0985683	0.34
-21.700048	-11.384999	1.0942721	0.25
-21.730242	-11.444014	1.0963091	0.43
-21.577755	-11.452848	1.091969	0.34
-21.464245	-11.480719	1.0887054	0.35
-21.451681	-11.561682	1.0896375	0.41
-21.439116	-11.642644	1.0905697	0.61
-21.435978	-11.817588	1.0924765	0.29
-21.450178	-11.868588	1.0944827	0.46
-21.407635	-11.934524	1.0933568	0.46
-21.440046	-12.041528	1.0963758	0.31
-21.425484	-12.123487	1.097304	0.55
-21.38993	-12.192429	1.0971926	0.36
-21.346386	-12.258365	1.0970654	0.53
-21.198902	-12.264206	1.0917394	0.33
-21.276066	-12.3522625	1.0958662	0.25
-21.447397	-12.541389	1.1041509	0.32
-21.430832	-12.622348	1.1050762	0.52
-21.29834	-12.637204	1.1017792	0.49
-21.211823	-12.6781	1.0995708	0.32
-21.135292	-12.723006	1.0973822	0.21
-21.35459	-12.945175	1.1087571	0.51
-21.08397	-12.829922	1.09822	0.37
-20.961472	-12.847786	1.0939442	0.35
-20.454203	-12.63031	1.074938	0.28
-20.436646	-12.7092705	1.075863	0.35
-7.145523	-4.653459	0.52459204	0.39
-7.118766	-4.6524305	0.5235334	0.37
-7.082265	-4.6623874	0.52244765	0.41
-7.071746	-4.688367	0.52341115	0.35
-7.067228	-4.7183523	0.523386	0.46
-7.0616894	-4.7463374	0.5233597	0.34
-7.033187	-4.761301	0.52328926	0.56
-7.0396576	-4.7982965	0.5242851	0.26
-7.0568895	-4.826306	0.52530915	0.55
-7.0108657	-4.8622446	0.5241899	0.54
-7.0093384	-4.8942327	0.5251708	0.31
-6.9808264	-4.9081974	0.5241012	0.65
-6.8953404	-4.8831124	0.5209252	0.29
-7.045727	-5.018233	0.52819043	0.55
-7.0069923	-5.0091934	0.5271097	0.31
-7.2403197	-5.2023854	0.53752935	0.43
-7.1918297	-5.204333	0.53542197	0.34
-7.2582483	-5.2843795	0.5395296	0.39
-7.2387366	-5.3063517	0.53947645	0.37
-7.1522684	-5.2812657	0.5362988	0.39
-7.251437	-5.3683467	0.54047513	0.39
-7.264899	-5.4133477	0.54148364	0.33
-7.2254004	-5.4213023	0.5403935	0.63
-7.1988916	-5.438268	0.5403276	0.36
-21.440659	-15.792505	1.1616925	0.36
-21.42409	-15.884465	1.1636192	0.47
-21.420519	-15.987435	1.1655694	0.37
-21.440714	-16.05444	1.1675856	0.46
-21.449131	-16.16642	1.1695583	0.36
-21.428568	-16.257376	1.1704775	0.47
-21.425993	-16.362347	1.17243	0.37
-21.418419	-16.463316	1.1743735	0.43
-21.406845	-16.561281	1.1763098	0.3
-7.003505	-5.6359997	0.53881216	0.35
-21.443453	-16.752272	1.1813129	0.38
-21.434877	-16.854239	1.1832546	0.35
-21.431303	-16.961208	1.1852055	0.56
-21.221874	-16.906006	1.1777799	0.29
-21.330221	-17.102072	1.1849355	0.34
-21.42557	-17.288126	1.1910673	0.22
-21.448967	-17.417118	1.1950681	0.59
-21.173384	-17.252874	1.1835439	0.22
-21.365658	-17.51901	1.1948524	0.3
-20.466759	-16.902227	1.1561736	0.16
-13.636341	-11.428465	0.8477127	0.38
-13.546857	-11.428371	0.8455219	0.67
-13.476359	-11.4432955	0.84336597	0.23
-13.408639	-11.42423	0.841229	0.44
-13.329144	-11.430145	0.83905756	0.46
-13.2436495	-11.430057	0.8368757	0.46
-13.157173	-11.430967	0.8336916	0.46
-13.08667	-11.442892	0.8325373	0.48
-12.997188	-11.4388	0.8293489	0.5
-12.912703	-11.438712	0.8271697	0.49
-12.853976	-11.424655	0.8250504	0.49
-12.772485	-11.4255705	0.8228774	0.48
-12.684004	-11.420481	0.82069194	0.49
-12.615508	-11.432407	0.8185427	0.51
-12.544014	-11.441332	0.81738836	0.49
-12.455531	-11.434242	0.814204	0.51
-12.378038	-11.436162	0.8130397	0.5
-12.316312	-11.416103	0.8099166	0.51
-12.2378235	-11.417022	0.80875087	0.52
-12.168333	-11.425948	0.8066013	0.5
-12.092846	-11.42887	0.8044414	0.51
-12.013357	-11.426789	0.8022749	0.52
-11.929874	-11.420706	0.8001016	0.64
-11.839398	-11.407616	0.796916	0.42
-11.772684	-11.381553	0.7947849	0.39
-11.710181	-11.393486	0.7936498	0.4
-11.645692	-11.404418	0.79151094	0.41
-11.563207	-11.396336	0.789341	0.41
-11.484723	-11.392256	0.7871781	0.39
-11.41723	-11.398186	0.78603506	0.39
-11.341745	-11.39611	0.78387815	0.4
-11.2970085	-11.388065	0.7827874	0.39
-11.227519	-11.390994	0.7806415	0.4
-11.151037	-11.386918	0.77848345	0.41
-11.084546	-11.391849	0.7763434	0.41
-11.01605	-11.393779	0.7752003	0.43
-10.938568	-11.386702	0.7730415	0.4
-10.873084	-11.392634	0.7709037	0.42
-10.82635	-11.3805895	0.7698105	0.41
-10.758861	-11.38252	0.76767	0.4
-10.684379	-11.377445	0.7665172	0.42
-10.618887	-11.380379	0.7643808	0.42
-10.581365	-11.411335	0.7642938	0.35
-10.527867	-11.427278	0.7631784	0.53
-10.464379	-11.432213	0.7620459	0.55
-10.407652	-11.407161	0.7599365	0.56
-10.34417	-11.412096	0.75780416	0.56
-10.280676	-11.415031	0.7566726	0.55
-10.215189	-11.415966	0.7545377	0.57
-10.15469	-11.420904	0.753412	0.58
-10.0882015	-11.419837	0.7522758	0.56
-10.043472	-11.4067955	0.7501879	0.57
-9.977987	-11.40673	0.7490537	0.58
-9.917493	-11.410668	0.7479287	0.58
-9.854006	-11.411605	0.74579865	0.56
-9.793516	-11.415544	0.74467397	0.59
-9.732025	-11.417481	0.7425479	0.58
-9.66854	-11.4174185	0.74141854	0.59
-9.62081	-11.398375	0.7393266	0.58
-9.560323	-11.401314	0.7382027	0.59
-9.502827	-11.406256	0.7370844	0.6
-9.451322	-11.417202	0.7359769	0.58
-9.386845	-11.415139	0.73484665	0.57
-9.320363	-11.409074	0.7327135	0.59
-9.264867	-11.415018	0.7315996	0.59
-9.2261305	-11.404982	0.73052394	0.58
-9.160649	-11.398918	0.7283932	0.59
-9.105152	-11.403862	0.7272799	0.61
-9.048668	-11.408805	0.72616476	0.6
-8.988174	-11.406746	0.7250435	0.6
-8.927692	-11.405687	0.7229221	0.59
-8.870198	-11.40663	0.72180635	0.61
-8.829466	-11.392592	0.7207281	0.61
-8.7869625	-11.412547	0.720638	0.61
-8.724476	-11.4064865	0.71851426	0.6
-8.661991	-11.400427	0.7173907	0.6
-8.608503	-11.406373	0.7162824	0.6
-8.550015	-11.404317	0.71416616	0.61
-8.496527	-11.409264	0.7130584	0.6
-8.46478	-11.404233	0.71299636	0.59
-8.401299	-11.395173	0.7108721	0.61
-8.348808	-11.400122	0.7097667	0.61
-8.297321	-11.40707	0.708663	0.61
-8.235836	-11.399012	0.70754284	0.59
-8.178344	-11.394957	0.70543	0.61
-8.129847	-11.403908	0.7053321	0.62
-8.095116	-11.394876	0.70426553	0.61
-8.034637	-11.387818	0.70214766	0.61
-7.98114	-11.387767	0.70104223	0.6
-7.924654	-11.384712	0.69993174	0.62
-7.872164	-11.386662	0.69882816	0.62
-7.828663	-11.400618	0.6977399	0.62
-7.770179	-11.393562	0.69662666	0.61
-7.7114773	-11.349513	0.6945208	0.42
-7.6579866	-11.348461	0.69341636	0.48
-7.661439	-11.429453	0.6954068	0.52
-7.643905	-11.479429	0.6963626	0.23
-7.631374	-11.538408	0.69732666	0.32
-7.605853	-11.578378	0.69826925	0.43
-7.564128	-11.556341	0.6971925	0.31
-7.521629	-11.571299	0.6961071	0.27
-7.4661403	-11.566247	0.6950005	0.28
-7.4166484	-11.570199	0.69390404	0.28
-7.372148	-11.581156	0.693816	0.29
-7.318664	-11.579104	0.6927132	0.3
-7.264176	-11.574055	0.6906091	0.3
-7.236434	-11.571029	0.6905563	0.29
-7.178957	-11.561976	0.6884474	0.31
-7.130459	-11.564929	0.6883538	0.3
-7.0879602	-11.577888	0.6872701	0.3
-7.026484	-11.560832	0.6861553	0.28
-6.9819922	-11.570789	0.6850686	0.29
-6.9334974	-11.572743	0.68397576	0.31
-6.8987675	-11.557713	0.6829121	0.3
-6.855274	-11.568671	0.6828275	0.31
-6.807779	-11.571626	0.68173677	0.29
-6.7552924	-11.566579	0.6806379	0.29
-6.7028084	-11.56153	0.67953926	0.21
-6.471005	-11.338343	0.66813564	0.61
-6.456252	-11.354326	0.66810536	0.34
-6.427729	-11.385296	0.6690469	0.65
-6.3792424	-11.384252	0.66795576	0.62
-6.3277626	-11.378204	0.66685987	0.64
-6.286266	-11.388165	0.6657806	0.64
-6.2357845	-11.38312	0.66468674	0.66
-6.207035	-11.372094	0.6646345	0.64
-6.164548	-11.381054	0.6635539	0.65
-6.1210546	-11.387013	0.66347194	0.62
-6.0755587	-11.387972	0.66238713	0.64
-6.026081	-11.383927	0.66129565	0.66
-5.9835835	-11.389888	0.660216	0.65
-5.9321	-11.379842	0.65912193	0.64
-5.9073577	-11.37682	0.6590765	0.65
-5.867857	-11.387782	0.65800214	0.65
-5.8173733	-11.378737	0.6569101	0.64
-5.7708936	-11.3786955	0.6568245	0.64
-5.728399	-11.3836565	0.65574574	0.64
-5.6759176	-11.369611	0.65465117	0.58
-5.630429	-11.368569	0.6535679	0.65
-5.604686	-11.361547	0.65252167	0.35
-2.1258082	-4.700113	0.3929336	0.39
-2.1003203	-4.68609	0.39288723	0.13
-2.1846788	-4.886143	0.400017	0.16
-5.4257293	-11.360386	0.65019566	0.48
-5.4012156	-11.400361	0.65014684	0.69
-2.0765011	-4.8010497	0.3958249	0.23
-5.3427444	-11.371312	0.6490441	0.36
-2.056013	-4.797031	0.39478683	0.34
-1.9815788	-4.6809745	0.38966304	0.33
-1.9620786	-4.6769557	0.3896269	0.34
-1.972537	-4.734958	0.39163855	0.42
-1.9879978	-4.8049636	0.39365807	0.25
-1.9535311	-4.770935	0.39259815	0.28
-2.10459	-5.1130357	0.4048354	0.36
-2.1090417	-5.1620336	0.40683755	0.16
-4.9663253	-11.4039755	0.6433657	0.69
-4.896878	-11.34592	0.64024734	0.33
-1.9856373	-5.016934	0.40062687	0.29
-1.9801232	-5.045925	0.4016133	0.17
-4.800133	-11.365833	0.6400743	0.63
-4.7566485	-11.363796	0.63899773	0.56
-4.7031755	-11.337752	0.63690567	0.57
-1.9578437	-5.144892	0.40356117	0.38
-1.9493135	-5.1668816	0.40454322	0.33
-1.9358058	-5.178868	0.40451735	0.37
-1.8314279	-4.9777923	0.39634824	0.25
-1.8027109	-4.931771	0.39530075	0.21
-1.8271602	-5.0327826	0.3983348	0.51
-1.7976813	-5.0057573	0.39728403	0.27
-1.732251	-4.890709	0.39217684	0.33
-4.4453535	-11.571511	0.6404395	0.24
-4.5546083	-11.945576	0.6536047	0.27
-4.548055	-12.036563	0.656588	0.42
-4.557251	-12.112566	0.65959936	0.58
-4.5596814	-12.2285595	0.6625969	0.5
-1.6400009	-4.898622	0.39100966	0.17
-1.6244841	-4.9016075	0.39098158	0.4
-1.6169794	-4.9275975	0.39196596	0.39
-1.5945063	-4.915578	0.39092684	0.32
-1.5819858	-4.9265647	0.39190364	0.2
-4.5680437	-12.890521	0.6835773	0.34
-4.540517	-12.937495	0.68452877	0.25
-1.5671872	-5.001544	0.3938715	0.34
-1.5986205	-5.1355596	0.39791706	0.29
-1.5891199	-5.1595488	0.39889866	0.36
-1.5608786	-5.1555233	0.39784938	0.19
-4.5062904	-13.353441	0.69745433	0.19
-1.5034372	-5.042482	0.39375642	0.14
-1.4799553	-5.0254617	0.39271647	0.18
-1.4764198	-5.063455	0.39470786	0.41
-1.4459475	-5.0254307	0.39265716	0.2
-4.4966164	-14.080391	0.7204144	0.34
-4.4970255	-14.225383	0.7254111	0.3
-4.521182	-14.371395	0.7304469	0.48
-1.4266402	-5.1484027	0.39661658	0.3
-1.3786722	-5.108363	0.3945362	0.26
-4.528993	-14.700384	0.7404517	0.32
-1.3641571	-5.11535	0.39451092	0.2
-4.529211	-15.17936	0.7564424	0.39
-4.521634	-15.322348	0.7604277	0.41
-4.540792	-15.467356	0.7654563	0.41
-4.540189	-15.635346	0.77145284	0.43
-4.532607	-15.786334	0.7754387	0.41
-4.531008	-15.960325	0.7814342	0.41
-4.5284057	-16.132317	0.7864283	0.43
-4.518822	-16.287302	0.7914117	0.54
-4.515214	-16.461292	0.7974047	0.4
-4.5363574	-16.6303	0.8034371	0.52
-4.5357485	-16.826292	0.8094352	0.39
-4.528151	-17.00128	0.8154226	0.51
-4.530525	-17.214272	0.82242584	0.4
-4.520927	-17.38926	0.8274107	0.5
-4.519306	-17.59725	0.8344083	0.38
-4.540437	-17.782259	0.8404415	0.49
-4.53582	-17.988247	0.8474349	0.37
-4.528211	-18.189234	0.85342395	0.48
-4.5255804	-18.411224	0.86142105	0.35
-4.513972	-18.60421	0.8674045	0.45
-4.5083475	-18.827198	0.87439764	0.44
-4.504707	-19.059189	0.8823942	0.41
-4.523834	-19.264196	0.8894255	0.41
-4.5201945	-19.510185	0.89742273	0.41
-4.5145545	-19.752172	0.9044172	0.39
-4.5119	-20.012163	0.9134167	0.39
-4.502269	-20.25515	0.9214058	0.4
-4.4956207	-20.513138	0.9293999	0.39
-4.482985	-20.752121	0.93738514	0.45
-4.5130634	-21.037136	0.9474353	0.36
-4.5034122	-21.301123	0.9554259	0.43
-4.495749	-21.580109	0.96442014	0.42
-4.4860916	-21.864096	0.9744119	0.41
-4.4814124	-22.176085	0.98441195	0.42
-4.471742	-22.47307	0.9944047	0.41
-4.510916	-23.016085	1.0124756	0.37
-4.545948	-23.366102	1.024536	0.44
-4.538258	-23.707088	1.0355337	0.27
-4.511618	-23.957064	1.0435016	0.62
-4.4989305	-24.290049	1.0544927	0.0
-7.0039363	-38.367516	1.5425375	0.18
-6.8914375	-38.42944	1.5433788	0.27
-6.804794	-38.295383	1.5382507	0.18
-7.283202	-41.623653	1.6530464	0.27
-7.1407776	-41.580555	1.649843	0.18
-6.987393	-41.465454	1.6456221	0.42
-6.4763455	-39.26414	1.5678202	0.16
-6.336938	-39.18905	1.5646214	0.0
-6.2851663	-39.256016	1.5665514	0.1
-6.0590982	-38.64487	1.5442114	0.17
-5.9276695	-38.593784	1.542026	0.16
-5.807199	-38.618702	1.5418595	0.17
-6.078119	-41.18685	1.629341	0.18
-5.9556246	-41.249767	1.6311744	0.16
-5.9745255	-42.271767	1.6652443	0.18
-5.9157605	-42.334732	1.6671664	0.21
-5.717585	-41.894604	1.6508756	0.18
-5.635897	-42.270546	1.6627808	0.15
-5.175939	-39.876274	1.5800465	0.31
-5.067396	-40.016205	1.5839056	0.15
-5.05439	-40.896183	1.6139288	0.33
-5.1279335	-42.505215	1.6681037	0.14
-5.0811043	-42.670185	1.6730486	0.16
-4.9615693	-42.804108	1.6768948	0.0
-5.3284874	-47.054302	1.8215921	0.0
-5.005967	-45.553112	1.7700887	0.12
-4.444813	-41.82679	1.641158	0.11
-4.3242908	-41.934708	1.6450039	0.15
-4.2028794	-41.422634	1.6268176	0.18
-4.0614853	-41.329548	1.6226265	0.19
-3.970788	-41.72449	1.6355277	0.41
-3.84132	-41.74341	1.6353593	0.13
-5.5728316	-61.453354	2.3076541	0.39
-5.3764157	-61.425232	2.3063984	0.22
-3.9186995	-47.105423	1.8167447	0.27
-3.8539097	-47.20938	1.8206668	0.27
-4.886874	-61.363934	2.3017652	0.14
-4.693438	-61.375816	2.3015184	0.16
-4.501001	-61.3817	2.3012733	0.0
-3.311688	-47.925045	1.8420119	0.11
-3.0511734	-46.372894	1.7885946	0.1
-2.6331365	-42.354664	1.6518396	0.11
-2.5604665	-42.26062	1.6477425	0.14
-2.2893262	-40.06347	1.5732764	0.18
-2.1638672	-40.069393	1.572119	0.28
-2.041375	-40.130314	1.5739691	0.17
-1.9169009	-40.161243	1.5748156	0.37
-1.7894686	-40.114166	1.5726545	0.2
-1.7376034	-40.347137	1.5806037	0.16
-1.6062135	-40.23306	1.5764346	0.16
-2.3703613	-61.199436	2.2876039	0.17
-2.1779387	-61.18033	2.2873676	0.13
-1.985513	-61.171215	2.2861328	0.14
-1.2153639	-43.685818	1.6921595	0.23
-1.0475303	-42.624725	1.6558928	0.16
-0.9641333	-42.06768	1.6367587	0.27
-0.84245795	-42.440605	1.6496341	0.16
-0.56491476	-41.81545	1.6272635	0.43
-0.43637514	-41.961376	1.6321189	0.0
-0.24754973	-37.424282	1.4786208	0.16
-0.18980001	-37.455246	1.4795539	0.19
-0.10402074	-41.47419	1.6156954	0.32
0.032557018	-39.95012	1.5634421	0.2
0.15492213	-41.529045	1.6163943	0.18
0.28522053	-41.261974	1.6072257	0.14
0.4158808	-41.6189	1.6190953	0.0
0.51509553	-37.69685	1.4867417	0.0
0.5738274	-37.698822	1.4866738	0.05
0.69333476	-37.78675	1.489541	0.14
0.8782414	-42.084644	1.6345898	0.09
1.0107095	-42.110573	1.6354399	0.15
1.1277912	-41.450512	1.6132662	0.17
1.156971	-37.4285	1.4769889	0.11
1.2774975	-37.547436	1.4808595	0.0
1.4544722	-41.526333	1.615901	0.05
1.6591933	-43.77922	1.6918073	0.1
1.6473209	-39.64223	1.5515705	0.14
1.9483064	-44.151066	1.7045068	0.0
1.8050483	-37.513153	1.4802663	0.0
2.255597	-44.836903	1.7282076	0.0
2.4364352	-44.22981	1.7079725	0.0
2.5859966	-44.42773	1.7148206	0.0
2.723435	-44.40066	1.7136693	0.11
2.7932358	-43.227627	1.673524	0.23
2.928683	-43.21856	1.673377	0.0
3.1780927	-44.949425	1.7322103	0.11
3.1288428	-43.176453	1.6721593	0.28
3.276384	-43.33838	1.6780108	0.14
3.442055	-43.735294	1.6918575	0.15
3.5845492	-43.80622	1.6947104	0.18
3.6525245	-42.933186	1.6645882	0.0
3.836289	-43.508095	1.6844277	0.1
3.9596636	-43.357037	1.68029	0.0
4.0716553	-43.848976	1.696201	0.0
4.2211733	-43.969902	1.7010522	0.08
4.338501	-43.739845	1.6939178	0.17
4.438749	-43.3568	1.6807929	0.0
4.5892706	-43.48672	1.6856455	0.0
4.94586	-45.59854	1.7573966	0.0
9.059711	-65.234505	2.4303281	0.0
9.369519	-65.96036	2.4560633	0.0
9.857972	-67.913124	2.5236866	0.0
10.414622	-70.249855	2.6032636	0.0
8.961764	-59.60259	2.2411509	0.1
9.144168	-59.54451	2.2399738	0.13
3.7728043	-23.299196	1.0043987	0.33
3.7840657	-22.891193	0.9903681	0.38
3.787325	-22.457195	0.9763442	0.4
3.7905836	-22.034195	0.9623211	0.41
3.7621257	-21.647211	0.94933003	0.36
3.7684155	-21.273209	0.9363067	0.47
3.7716997	-20.89221	0.92428607	0.38
3.7780068	-20.54621	0.91226435	0.39
3.7843175	-20.210209	0.9012434	0.41
3.7956479	-19.913204	0.8912197	0.49
3.7949548	-19.562206	0.88020504	0.24
3.7755594	-19.289219	0.8702112	0.64
3.794923	-19.060211	0.8631835	0.21
2.9260101	-14.217633	0.69677943	0.43
3.7965803	-18.440214	0.842156	0.45
3.8009167	-18.158215	0.83314055	0.36
3.8092802	-17.910212	0.825123	0.47
3.816644	-17.664211	0.8171066	0.36
3.7882535	-17.390224	0.8071215	0.5
3.7946172	-17.150223	0.8001065	0.38
3.7959733	-16.894226	0.7910956	0.51
3.8033545	-16.676224	0.7840809	0.38
3.8077261	-16.448223	0.77606875	0.52
3.8181138	-16.25322	0.7700526	0.4
3.7927523	-16.025232	0.7620669	0.5
3.800135	-15.825232	0.7560535	0.4
3.804521	-15.620232	0.7490427	0.44
3.8039057	-15.401234	0.742036	0.42
3.8102984	-15.214232	0.7360243	0.43
3.8137016	-15.024232	0.7300154	0.45
3.8180935	-14.838232	0.72300595	0.46
3.7937498	-14.642244	0.7170208	0.64
3.8011515	-14.476243	0.7110096	0.51
3.7945373	-14.261249	0.704009	0.15
3.81839	-13.9912405	0.69598144	0.45
3.8238075	-13.83624	0.6909728	0.48
3.8064737	-13.682249	0.6849833	0.48
3.8098953	-13.527249	0.6799766	0.48
3.81331	-13.373249	0.67497	0.52
3.821736	-13.241247	0.67095995	0.52
3.8251553	-13.094248	0.6659539	0.51
3.8255773	-12.94125	0.66095024	0.53
3.8289993	-12.800249	0.6569445	0.52
3.8136942	-12.674257	0.6529544	0.52
3.8181093	-12.539257	0.64794827	0.52
3.8235466	-12.415257	0.64394164	0.52
3.839	-12.327251	0.6419277	0.7
3.7492948	-11.890293	0.62699205	0.14
3.7206817	-11.663307	0.61901116	0.68
3.767182	-11.686289	0.61997473	0.19
3.81597	-11.780268	0.6239376	0.53
3.8214092	-11.669268	0.6199319	0.5
3.825849	-11.557267	0.61692715	0.5
3.8242846	-11.42927	0.6129269	0.52
3.828724	-11.321269	0.60892236	0.5
3.826162	-11.195272	0.6049232	0.52
3.8328815	-11.155271	0.6039178	0.66
3.8723843	-11.161255	0.6038876	0.68
3.9138682	-11.168239	0.6048562	0.68
3.950365	-11.164225	0.6048286	0.68
3.9868445	-11.156211	0.60580117	0.68
4.0263476	-11.161196	0.6057717	0.68
4.0638337	-11.157182	0.6057439	0.68
4.0895762	-11.173171	0.6067249	0.68
4.1300817	-11.180156	0.6076951	0.68
4.1645646	-11.167144	0.6076699	0.68
4.2060595	-11.174129	0.60863966	0.66
4.2465425	-11.176113	0.60861033	0.67
4.28404	-11.1730995	0.6085834	0.68
4.325534	-11.179085	0.6095537	0.69
4.34927	-11.187076	0.6105367	0.69
4.382759	-11.172064	0.6105131	0.68
4.4232483	-11.174049	0.6104846	0.67
4.4637337	-11.1750345	0.6114563	0.68
4.497224	-11.160024	0.61143315	0.68
4.5417137	-11.171007	0.61140215	0.68
4.5674667	-11.185998	0.6123842	0.66
4.598952	-11.164988	0.6123629	0.66
4.640441	-11.167973	0.6133346	0.66
4.6849327	-11.177957	0.6143042	0.66
4.7204227	-11.166945	0.6142805	0.67
4.7629147	-11.17193	0.614252	0.68
4.8024073	-11.169916	0.61522573	0.69
4.8231463	-11.1699095	0.61521196	0.68
4.8626347	-11.166897	0.61518604	0.67
4.9081287	-11.177881	0.6161559	0.68
4.9416146	-11.16087	0.61613464	0.68
4.9821005	-11.158856	0.61710846	0.67
5.0286045	-11.172841	0.61807805	0.66
5.048349	-11.170835	0.6180655	0.66
5.0878386	-11.166822	0.6190404	0.66
5.1323256	-11.172807	0.61901206	0.67
5.1728115	-11.169794	0.6199867	0.66
5.2153087	-11.17278	0.61996	0.67
5.2588024	-11.176767	0.6209328	0.67
5.296281	-11.165755	0.62091017	0.67
5.3190346	-11.170748	0.62189597	0.67
5.36452	-11.176734	0.6228678	0.65
5.403007	-11.168722	0.6228448	0.66
5.448502	-11.175708	0.623817	0.67
5.4889917	-11.171696	0.62379295	0.67
5.5304832	-11.169682	0.6247684	0.67
5.570975	-11.16567	0.6247446	0.68
5.596712	-11.172662	0.625729	0.68
5.635205	-11.164651	0.6257069	0.67
5.684694	-11.176636	0.6266774	0.66
5.727186	-11.175623	0.6276528	0.65
5.764676	-11.164613	0.627632	0.66
5.807159	-11.1616	0.628608	0.67
5.836912	-11.17759	0.62959003	0.67
5.8764067	-11.17058	0.62956816	0.67
5.9228854	-11.173566	0.63054186	0.67
5.9663815	-11.173553	0.6315176	0.67
6.0088706	-11.170542	0.6314943	0.66
6.052357	-11.1685295	0.63247055	0.66
6.0978546	-11.171516	0.6334455	0.66
6.116588	-11.163511	0.63343596	0.66
6.1640844	-11.1694975	0.6344098	0.68
6.212585	-11.1774845	0.63538307	0.67
6.2530665	-11.168473	0.63536227	0.66
6.2985525	-11.168461	0.6363382	0.66
6.338041	-11.158451	0.63631827	0.67
6.3637915	-11.164444	0.63730425	0.66
6.4132767	-11.17043	0.63827807	0.66
6.4567637	-11.166419	0.63825595	0.66
6.4992514	-11.160408	0.6392347	0.67
6.545742	-11.161396	0.6402109	0.66
6.595236	-11.167382	0.64118534	0.67
6.632721	-11.152374	0.641168	0.66
6.6634784	-11.166365	0.6421513	0.65
6.7139597	-11.171351	0.6431257	0.67
6.755452	-11.1633415	0.6431061	0.67
6.7999415	-11.15933	0.6440847	0.67
6.845435	-11.15732	0.6450628	0.67
6.88992	-11.152308	0.64504194	0.66
6.941416	-11.159295	0.6470165	0.65
6.968163	-11.1642885	0.64700323	0.64
7.0126467	-11.1582775	0.64798284	0.65
7.0631366	-11.162265	0.6489587	0.66
7.106626	-11.155255	0.6489392	0.67
7.1531143	-11.152245	0.6499181	0.66
7.2046075	-11.157232	0.6508938	0.65
7.233362	-11.165224	0.6518797	0.65
7.2798486	-11.161214	0.6528591	0.65
7.3313336	-11.164202	0.6538355	0.66
7.37882	-11.161191	0.65481466	0.66
7.420313	-11.150183	0.6547977	0.66
7.477807	-11.162168	0.65677077	0.65
7.5192895	-11.149159	0.65675443	0.64
7.549035	-11.156153	0.65774053	0.63
7.5975275	-11.154141	0.65871984	0.65
7.6450095	-11.149132	0.6587002	0.65
7.698505	-11.1541195	0.65967673	0.66
7.7519965	-11.158107	0.66165364	0.64
7.7954817	-11.147099	0.66163707	0.63
7.845971	-11.146088	0.66261625	0.64
7.877728	-11.15608	0.66360164	0.65
7.925207	-11.149071	0.66458327	0.64
7.971704	-11.143062	0.66456527	0.63
8.146245	-11.315011	0.6734679	0.64
8.221748	-11.346992	0.6754326	0.69
8.275229	-11.345981	0.67641157	0.68
8.305987	-11.352974	0.6773983	0.68
8.357477	-11.349964	0.6783787	0.67
8.410956	-11.347954	0.67935824	0.68
8.473448	-11.35894	0.6803323	0.67
8.51994	-11.348931	0.68131626	0.66
8.573427	-11.346921	0.68229634	0.66
8.625918	-11.343911	0.6832772	0.67
8.659664	-11.351904	0.6842631	0.68
8.712159	-11.348894	0.6852442	0.68
8.768641	-11.348883	0.6862234	0.65
8.798124	-11.314881	0.68621886	0.71
8.870618	-11.335865	0.6881888	0.4
8.922109	-11.329856	0.68917143	0.41
8.960854	-11.342848	0.6901552	0.46
9.01535	-11.340838	0.69113624	0.49
9.070832	-11.337828	0.6921174	0.49
9.12432	-11.332819	0.6930998	0.53
9.180813	-11.331808	0.6940805	0.55
9.237301	-11.329799	0.69506156	0.57
9.28979	-11.32279	0.6960452	0.58
9.32854	-11.334783	0.69702977	0.6
9.392026	-11.33977	0.69900745	0.61
9.448516	-11.3367605	0.6999894	0.61
9.500006	-11.327753	0.70097435	0.61
9.564499	-11.333742	0.7029521	0.61
9.615985	-11.323734	0.70293766	0.62
9.659726	-11.338725	0.70492035	0.62
9.72123	-11.341715	0.7059002	0.62
9.781707	-11.3397045	0.7068816	0.6
9.840197	-11.336696	0.7088639	0.62
9.890688	-11.324689	0.70985097	0.61
9.960173	-11.332677	0.7108279	0.6
10.015672	-11.32667	0.71181244	0.6
10.069419	-11.351657	0.7137904	0.61
10.124908	-11.343649	0.7147757	0.61
10.179392	-11.333643	0.71576184	0.62
10.240882	-11.331633	0.71774423	0.61
10.30937	-11.336622	0.71872306	0.61
10.363868	-11.327615	0.7197096	0.59
10.42935	-11.327605	0.72169083	0.54
10.457092	-11.322601	0.7216842	0.66
10.5095825	-11.309596	0.72267264	0.35
4.770477	-5.0462384	0.4388436	0.35
4.7779517	-5.0222387	0.4378466	0.32
4.7814455	-4.9952407	0.43785158	0.34
4.7949286	-4.97824	0.4378513	0.41
4.7936835	-4.962241	0.43685532	0.45
4.779166	-4.9162483	0.4358702	0.4
4.605628	-4.7052994	0.42697075	0.35
4.613122	-4.6843	0.42597336	0.35
4.617615	-4.660301	0.42597762	0.41
4.637103	-4.6512985	0.425974	0.32
4.65961	-4.646295	0.42696863	0.38
4.659347	-4.6312966	0.42597228	0.41
4.678855	-4.623294	0.4269686	0.42
4.7033296	-4.61829	0.42696285	0.38
4.718821	-4.6052885	0.4269617	0.32
4.7583222	-4.6162806	0.42794797	0.39
4.7948275	-4.6242733	0.4289359	0.35
5.074371	-4.869201	0.4417978	0.29
5.1481156	-4.9251833	0.4447636	0.4
5.173604	-4.91918	0.44575843	0.36
5.1451	-4.8621902	0.44378084	0.4
5.075585	-4.766212	0.43982425	0.35
5.08308	-4.744213	0.43882817	0.31
5.0765753	-4.709218	0.43783915	0.39
5.0823236	-4.700218	0.4378401	0.35
5.1027966	-4.6892157	0.4378379	0.47
5.1123075	-4.670216	0.43784067	0.4
5.080792	-4.6122274	0.43586442	0.28
5.0592833	-4.564236	0.434883	0.41
5.058768	-4.535239	0.43389118	0.33
5.0662637	-4.5142407	0.43389523	0.41
5.07002	-4.5042415	0.43289718	0.35
5.070501	-4.4762444	0.432905	0.39
5.082986	-4.4592443	0.43290687	0.29
5.111487	-4.4572406	0.4329008	0.3
5.103964	-4.422245	0.43291268	0.55
5.115463	-4.405246	0.431915	0.32
5.138227	-4.4122415	0.43290773	0.34
5.16072	-4.404239	0.433905	0.53
5.2012253	-4.4122324	0.43489355	0.16
19.383516	-16.506771	1.058123	0.36
19.377972	-16.39779	1.056162	0.39
19.379427	-16.29481	1.0531977	0.39
19.387892	-16.199827	1.0522298	0.39
19.358612	-16.123842	1.0492617	0.39
19.371075	-16.031857	1.0482924	0.39
19.376535	-15.9348755	1.0463262	0.41
19.372993	-15.830894	1.0433643	0.4
19.382456	-15.737911	1.0423964	0.54
19.380917	-15.63693	1.0394335	0.31
14.817747	-11.905009	0.84255105	0.27
19.363102	-15.472962	1.0354967	0.19
19.372566	-15.381979	1.034529	0.56
19.360027	-15.274	1.0315711	0.3
19.38749	-15.197013	1.0305958	0.28
19.375954	-15.091034	1.0286375	0.52
15.133626	-11.70002	0.8465755	0.41
15.228389	-11.737004	0.8495468	0.29
15.188845	-11.630029	0.8465933	0.5
19.361067	-14.742104	1.0207733	0.29
19.364529	-14.64912	1.0188087	0.28
19.382	-14.568135	1.0178378	0.43
19.385466	-14.476152	1.0158733	0.35
19.374928	-14.374175	1.013915	0.62
19.36166	-14.318186	1.012939	0.36
19.356121	-14.220206	1.0109788	0.25
19.361586	-14.131225	1.0090134	0.4
19.381056	-14.053239	1.0080422	0.27
19.369524	-13.953259	1.0060842	0.55
15.7053995	-11.232065	0.8526747	0.16
19.380457	-13.778294	1.002154	0.62
19.358183	-13.716309	1.0011822	0.23
19.36465	-13.630325	0.9992168	0.4
19.381119	-13.551341	0.9982475	0.35
19.360584	-13.447364	0.99629325	0.62
19.390062	-13.379376	0.9953181	0.18
19.382526	-13.284397	0.993359	0.51
19.36826	-13.23041	0.9923835	0.33
19.346725	-13.127432	0.98942965	0.61
16.033718	-10.80113	0.85381097	0.29
19.354666	-12.957468	0.98650134	0.27
19.383137	-12.888481	0.98652774	0.33
19.387606	-12.804498	0.9845635	0.47
19.384075	-12.715518	0.9826026	0.36
19.355804	-12.653533	0.9806327	0.48
19.37228	-12.578548	0.9806637	0.37
19.361746	-12.485569	0.9787058	0.48
19.383224	-12.414583	0.9777349	0.38
19.377691	-12.3256035	0.97577494	0.5
19.384163	-12.244621	0.9748105	0.38
19.356897	-12.185636	0.9728397	0.5
19.374374	-12.112651	0.97187066	0.38
19.35784	-12.017673	0.9699153	0.49
19.374315	-11.944688	0.96894675	0.38
19.371786	-11.859707	0.96798575	0.59
19.318256	-11.744736	0.9640435	0.33
19.263718	-11.628765	0.961102	0.57
19.358473	-11.645757	0.9640853	0.37
19.34294	-11.553778	0.9621293	0.49
19.37042	-11.4887905	0.961157	0.38
19.359892	-11.400812	0.9591991	0.47
19.430372	-11.360818	0.96121156	0.39
19.557861	-11.353814	0.9642038	0.4
19.694347	-11.350808	0.9681935	0.39
19.807098	-11.374797	0.97217244	0.4
19.945587	-11.371791	0.97616225	0.4
20.093082	-11.373784	0.9801491	0.39
20.213568	-11.358783	0.98414654	0.46
20.362057	-11.358776	0.9881347	0.37
20.49354	-11.347773	0.9921297	0.46
20.628292	-11.380759	0.99610317	0.38
20.773783	-11.376754	1.0010939	0.46
20.944277	-11.385745	1.0060766	0.5
21.25678	-11.469711	1.017012	0.3
21.414268	-11.468706	1.021001	0.35
21.546751	-11.452704	1.0249994	0.29
21.691244	-11.443701	1.0289937	0.3
10.471033	-5.497587	0.60375655	0.2
10.400521	-5.419608	0.59979975	0.44
10.390003	-5.3726187	0.59882337	0.36
10.392501	-5.333627	0.5988421	0.42
10.39999	-5.2966347	0.5988596	0.49
10.401479	-5.256644	0.59787905	0.46
10.126208	-5.0976925	0.5869776	0.33
10.062697	-5.026711	0.5840172	0.44
10.067185	-4.9897194	0.5840351	0.39
10.067673	-4.950728	0.58305436	0.49
10.106164	-4.930731	0.58406156	0.35
10.1286545	-4.902735	0.58407396	0.54
10.186164	-4.892735	0.586075	0.34
10.18291	-4.8717403	0.5860858	0.59
10.033392	-4.7617717	0.5801512	0.2
9.877869	-4.649804	0.57321805	0.44
9.855358	-4.601816	0.5722438	0.44
9.849847	-4.5618253	0.5712645	0.4
9.850351	-4.525833	0.5712828	0.47
9.880846	-4.502837	0.57129264	0.33
9.880587	-4.4838414	0.5713024	0.5
9.923078	-4.4658437	0.572309	0.45
25.46351	-11.3666	1.1428157	0.38
25.671999	-11.363595	1.1488075	0.38
25.883488	-11.360591	1.1557994	0.38
26.079975	-11.349588	1.1617965	0.36
26.282728	-11.389573	1.1687654	0.39
26.490213	-11.38057	1.1747613	0.38
26.701708	-11.373567	1.181756	0.38
26.924192	-11.368563	1.1877494	0.35
27.149681	-11.363559	1.1947429	0.39
27.369173	-11.3555565	1.2017384	0.38
27.598661	-11.349553	1.2087326	0.36
27.802412	-11.38254	1.2157062	0.38
28.026897	-11.371538	1.2227038	0.33
28.277388	-11.370532	1.2306949	0.51
29.832949	-11.887358	1.2853444	0.21
29.665415	-11.713409	1.2784495	0.33
29.749893	-11.639428	1.2794888	0.41
29.953377	-11.610433	1.2864985	0.16
36.61448	-14.125602	1.5248283	0.39
36.62995	-14.000637	1.5239	0.36
27.749954	-10.508783	1.204206	0.22
36.641884	-13.741712	1.5220501	0.47
36.63936	-13.610748	1.5201267	0.31
36.63183	-13.477787	1.5182046	0.21
36.617558	-13.406808	1.5172467	0.28
27.916607	-10.123888	1.2054244	0.39
26.576023	-9.544076	1.1558032	0.18
36.60897	-13.01492	1.5124779	0.18
36.62844	-12.892956	1.5115496	0.38
36.629913	-12.764993	1.5106256	0.36
36.630383	-12.636031	1.5097023	0.33
36.619118	-12.56805	1.5087432	0.39
36.627594	-12.443087	1.5078177	0.38
36.640064	-12.319123	1.5068917	0.38
36.63554	-12.19116	1.5049688	0.36
36.63601	-12.063198	1.5040458	0.38
36.642483	-11.938235	1.5031213	0.3
36.63222	-11.871255	1.502162	0.51
36.624695	-11.742293	1.5002403	0.18
36.633167	-11.618329	1.4993155	0.31
36.62864	-11.491367	1.4983929	0.42
36.719116	-11.393395	1.500451	0.4
37.136612	-11.3953905	1.5134416	0.29
37.518097	-11.383389	1.5254416	0.29
37.91285	-11.438369	1.5394005	0.29
38.315342	-11.429367	1.5523986	0.3
38.726826	-11.419367	1.5653975	0.29
39.136314	-11.407366	1.5783979	0.29
39.5478	-11.392366	1.5914003	0.27
39.996292	-11.386364	1.6063967	0.25
40.44278	-11.376363	1.6203959	0.18
40.90553	-11.436339	1.6363512	0.42
41.36102	-11.42434	1.6513519	0.25
41.796505	-11.403342	1.6653585	0.0
41.931984	-11.299374	1.6684221	0.0
41.91146	-11.153418	1.6665144	0.05
20.05388	-5.210416	0.9045631	0.28
20.162632	-5.2054157	0.9085645	0.27
20.25212	-5.160428	0.9115911	0.43
20.697624	-5.2054095	0.9265563	0.23
20.158098	-5.0024753	0.90669125	0.38
20.200596	-4.9464912	0.9077257	0.43
20.435085	-4.9354916	0.91572934	0.26
20.496832	-4.916497	0.9177404	0.51
20.662323	-4.8875036	0.92275643	0.36
20.645815	-4.815525	0.92180216	0.32
20.54731	-4.725553	0.9178603	0.54
20.514801	-4.650575	0.9159082	0.3
20.25129	-4.524615	0.90699136	0.35
20.25378	-4.4586344	0.9060332	0.4
[truncated: 111,370 more rows]
