# Supplementary material for: Density-equalized RANDT scan matching with integrated outlier removal and point density uniformity
Source: PLoS One. 2026 Apr 28;21(4):e0345709. doi: 10.1371/journal.pone.0345709 (PMC13124066; doi:10.1371/journal.pone.0345709)
Supplement: S2 Dataset — Processed LiDAR data converted into CSV format, including spatial coordinates and associated attributes such as intensity values, used for analysis in this study. (ZIP) [file pone.0345709.s002.zip › Velodyne_CSV/001039.csv]

X	Y	Z	Intensity
55.93518	3.016788	2.1060946	0.0
48.717285	2.9318013	1.8620237	0.0
48.747833	3.0867908	1.8631301	0.0
49.200375	3.2707777	1.8792572	0.08
48.95315	3.331774	1.8712984	0.0
50.124687	3.5707564	1.9114649	0.0
48.372242	3.5977569	1.8524792	0.0
43.061806	3.3357825	1.6722864	0.12
35.64738	2.8698258	1.4209476	0.26
35.60792	2.9798195	1.4200214	0.0
41.97967	3.5837686	1.6364512	0.11
41.98322	3.71676	1.6375414	0.0
44.576756	4.0897307	1.7258031	0.0
47.50729	4.5106974	1.8260988	0.11
41.86586	4.1047354	1.6348032	0.16
40.90741	4.139735	1.6028229	0.31
35.279972	3.6797783	1.4114889	0.13
35.271748	3.7347748	1.4115255	0.34
35.201298	3.838769	1.4095944	0.15
34.76585	3.9017665	1.395634	0.15
34.836395	4.020759	1.3977135	0.0
34.86094	4.1347528	1.3997895	0.0
50.77343	6.194577	1.9432524	0.04
34.474037	4.3087435	1.3879024	0.11
34.437813	4.358741	1.3869352	0.0
34.427357	4.4677343	1.3870072	0.0
54.450832	7.254496	2.0719852	0.0
40.35243	5.498651	1.5907294	0.07
40.431973	5.639642	1.5938237	0.14
40.21952	5.7386365	1.5878879	0.0
40.741066	5.944622	1.606028	0.0
41.321835	6.0956106	1.6261321	0.0
41.510387	6.2565994	1.63324	0.0
40.570934	6.2456036	1.6022259	0.11
40.392483	6.348598	1.5972924	0.0
40.315033	6.465591	1.5953689	0.0
56.937523	9.325348	2.1673887	0.08
37.334915	6.2876143	1.4942263	0.3
37.22846	6.3906083	1.4912925	0.35
37.38301	6.537599	1.4973899	0.15
38.44755	6.849575	1.5356036	0.23
38.4251	6.970568	1.5356822	0.0
53.058598	9.805326	2.041677	0.0
41.19741	7.6755123	1.6321692	0.13
40.79296	7.7335105	1.6192027	0.22
37.80152	7.287552	1.516881	0.19
37.731068	7.3975453	1.5149512	0.34
37.73962	7.5225377	1.516032	0.0
41.251152	8.359469	1.6386136	0.15
36.664494	7.6075387	1.481073	0.18
40.15103	8.464469	1.6036679	0.19
40.225582	8.612459	1.6067637	0.2
45.160114	9.820359	1.7796035	0.18
33.6797	7.4305673	1.3809186	0.23
33.52725	7.5075636	1.3769649	0.2
44.95799	10.147339	1.775811	0.26
45.002533	10.306329	1.7779133	0.0
70.44402	16.377813	2.6671534	0.0
70.33157	16.584799	2.6652863	0.0
58.035152	13.875034	2.2373803	0.0
58.136703	14.09202	2.242521	0.0
70.671234	17.369743	2.6827977	0.0
70.25001	17.383743	2.668801	0.0
56.815582	14.245015	2.2005997	0.0
69.37911	17.63173	2.6429482	0.0
69.096664	17.79072	2.6350455	0.0
43.10026	11.236282	1.7234722	0.0
56.566784	14.94197	2.1990385	0.0
27.66619	7.439614	1.183811	0.14
27.45774	7.4756136	1.1778278	0.36
27.16029	7.486616	1.1678272	0.36
26.860844	7.494619	1.1578246	0.37
26.557392	7.500622	1.1488205	0.38
26.254942	7.504625	1.1388148	0.38
25.988718	7.472629	1.1297886	0.33
25.70227	7.477632	1.1207838	0.41
25.43682	7.4876347	1.1117822	0.36
25.157368	7.4916377	1.1027765	0.42
24.893919	7.4986405	1.0947728	0.36
24.631472	7.5036435	1.0857677	0.44
24.365023	7.5066466	1.0777613	0.36
24.1348	7.4766507	1.0697365	0.39
23.89335	7.4846535	1.0617334	0.38
23.655905	7.4916563	1.0547295	0.39
23.409454	7.494659	1.046723	0.4
23.170004	7.4986625	1.038717	0.42
22.935556	7.502665	1.0317109	0.39
22.717106	7.5106683	1.0247076	0.42
22.50988	7.4816723	1.0176834	0.33
22.28743	7.4856753	1.0106773	0.43
22.071981	7.4906783	1.0036718	0.36
21.87053	7.499681	0.99666893	0.45
21.674082	7.508683	0.99066615	0.37
21.465635	7.511687	0.9846593	0.39
21.277182	7.521689	0.97865695	0.42
21.07896	7.4886937	0.97163004	0.4
20.941507	7.514695	0.96763855	0.36
20.934057	7.5866923	0.96867824	0.43
20.874613	7.6386914	0.9667044	0.48
20.820162	7.6936903	0.96573234	0.53
22.989702	8.578621	1.0463215	0.29
20.309486	7.614702	0.9486648	0.18
20.243036	7.6627016	0.94768786	0.62
20.256588	7.740699	0.94873106	0.33
20.515139	7.9136877	0.95883816	0.27
19.13724	7.521727	0.910555	0.31
18.955795	7.518731	0.9045436	0.45
18.802568	7.492735	0.8995213	0.43
18.652122	7.5007377	0.8955172	0.34
18.483673	7.500741	0.88950765	0.46
18.34122	7.510744	0.88550466	0.35
18.216776	7.526746	0.8815057	0.45
18.191322	7.583745	0.8815341	0.49
18.190874	7.650743	0.88256913	0.5
18.20265	7.6897416	0.88359016	0.49
18.1892	7.7517395	0.88462156	0.49
18.20075	7.824737	0.8856601	0.5
18.199295	7.8927355	0.88669515	0.48
18.186846	7.955734	0.8867268	0.5
18.181396	8.021732	0.8877603	0.49
18.201172	8.06473	0.88878363	0.48
18.189722	8.128728	0.8898155	0.48
18.18927	8.197726	0.8908506	0.48
18.195822	8.269725	0.8918876	0.48
18.184374	8.333722	0.89191914	0.47
18.180925	8.401721	0.89295316	0.48
18.188469	8.4757185	0.8949908	0.46
18.184252	8.507718	0.89500654	0.46
18.201797	8.586715	0.89704734	0.47
18.196348	8.654713	0.8970808	0.49
18.187902	8.720711	0.89811283	0.47
18.17945	8.78771	0.89914525	0.46
18.189	8.863708	0.90018344	0.46
18.175552	8.927707	0.9012138	0.46
18.198322	8.975703	0.9022391	0.47
18.198877	9.046701	0.90327376	0.46
18.18943	9.113701	0.9043055	0.45
18.190977	9.186698	0.905341	0.46
18.18653	9.256696	0.90637445	0.47
18.183077	9.327694	0.9074083	0.47
18.188625	9.403692	0.9094451	0.47
18.200403	9.445691	0.9104662	0.44
18.19196	9.513689	0.9104978	0.45
18.191505	9.5876875	0.91253287	0.45
18.178059	9.653686	0.91256285	0.46
18.177607	9.727683	0.9135976	0.45
18.181158	9.803681	0.91563356	0.43
18.176714	9.87468	0.91666627	0.6
18.313488	9.986673	0.92273146	0.59
18.365038	10.090668	0.92578477	0.28
18.375591	10.171665	0.9268232	0.31
18.376139	10.248663	0.9288587	0.23
18.374693	10.323662	0.929893	0.42
18.38524	10.406658	0.931932	0.28
18.331566	10.491658	0.93196505	0.44
18.334122	10.569655	0.93300056	0.64
18.394674	10.681651	0.93705744	0.33
18.379227	10.75065	0.9370867	0.27
18.392773	10.837647	0.939127	0.35
18.398329	10.918644	0.9411636	0.28
18.404104	10.961643	0.94218326	0.22
18.379656	11.025642	0.94220877	0.15
18.315203	11.066644	0.94121945	0.34
18.288755	11.1296425	0.94124395	0.46
18.200308	11.154645	0.9392445	0.38
18.171858	11.216644	0.940268	0.43
18.189638	11.266643	0.9412917	0.42
18.186188	11.344641	0.94232476	0.42
18.186743	11.424639	0.9443591	0.43
18.181292	11.5016365	0.94539124	0.54
18.181847	11.582635	0.9464256	0.4
18.178396	11.661633	0.9484585	0.41
18.177948	11.742631	0.9494925	0.41
18.177721	11.78363	0.9505096	0.53
18.183277	11.868628	0.9525457	0.39
18.17283	11.943626	0.9535755	0.52
18.172379	12.026625	0.9546097	0.4
18.167934	12.105622	0.95664155	0.43
18.197485	12.208618	0.9586877	0.64
18.336039	12.385609	0.9667788	0.29
18.362818	12.445607	0.9688069	0.25
18.395367	12.553603	0.97185504	0.44
18.360922	12.614603	0.9718747	0.25
18.36447	12.703601	0.97391087	0.22
10.874999	7.584993	0.66378677	0.24
10.8165455	7.595996	0.66178083	0.55
10.750101	7.5999994	0.6607709	0.52
10.697874	7.5890026	0.65875787	0.55
10.634424	7.5950055	0.65674895	0.55
10.559974	7.5930095	0.6547351	0.55
10.493525	7.5960135	0.6537242	0.57
10.421078	7.594017	0.6517104	0.56
10.357624	7.599021	0.6497005	0.57
10.304178	7.610024	0.6486944	0.58
10.24495	7.592027	0.64667714	0.57
10.177505	7.592031	0.64466435	0.57
10.113049	7.5950346	0.6426531	0.58
10.052608	7.599038	0.64164275	0.59
9.988153	7.601042	0.6396308	0.56
9.93371	7.6090455	0.6386227	0.6
9.881477	7.5950484	0.6366077	0.58
9.816033	7.5940523	0.63459414	0.56
9.761582	7.602056	0.6335857	0.59
9.69313	7.59906	0.6315707	0.59
9.632683	7.6010637	0.63055867	0.58
9.577234	7.607067	0.6285489	0.57
9.514785	7.607071	0.62753564	0.59
9.466554	7.5940742	0.6255212	0.59
9.406106	7.595078	0.62350845	0.57
9.344654	7.595082	0.622495	0.6
9.286213	7.596086	0.6204824	0.59
9.236753	7.606089	0.61947435	0.57
9.179314	7.607093	0.61846167	0.59
9.127093	7.588096	0.61644405	0.61
9.07464	7.5941	0.6154338	0.59
9.01819	7.596104	0.6134213	0.59
8.961737	7.598108	0.61240864	0.59
8.914286	7.607111	0.61139995	0.6
8.859842	7.609115	0.6103875	0.59
8.804388	7.611119	0.60837466	0.61
8.756163	7.594122	0.60735804	0.59
8.703717	7.597126	0.60534596	0.61
8.6472645	7.59713	0.604332	0.59
8.604811	7.6091332	0.60332465	0.6
8.549369	7.608137	0.60231024	0.62
8.485915	7.6011415	0.6002921	0.61
8.43647	7.6051455	0.59928036	0.6
8.40424	7.6011477	0.5982709	0.61
8.347797	7.598152	0.59625524	0.62
8.301342	7.6051555	0.59524477	0.61
8.254895	7.6111593	0.5942339	0.62
8.194445	7.604164	0.59321564	0.6
8.191989	7.6511645	0.5942271	0.56
8.192544	7.7001653	0.59523976	0.65
8.173325	7.7061667	0.59523594	0.6
6.952876	6.608247	0.53861785	0.54
6.9114265	6.611251	0.53760636	0.58
6.8609786	6.605255	0.53658986	0.58
6.822533	6.610259	0.5355795	0.59
6.786084	6.6172624	0.53457004	0.59
6.734638	6.6092668	0.53355247	0.59
6.7084084	6.605269	0.5325434	0.57
6.706956	6.6462703	0.53355217	0.55
6.6935077	6.6752725	0.5335544	0.57
6.692049	6.717273	0.5345631	0.58
6.694603	6.7622743	0.5365737	0.57
6.68815	6.799276	0.5365796	0.55
6.69593	6.828276	0.53758836	0.54
6.7044716	6.8812766	0.5396024	0.56
6.693035	6.9122787	0.53960526	0.56
6.689581	6.95328	0.5406127	0.54
6.6941323	7.00228	0.54162437	0.55
6.6856813	7.0382824	0.542629	0.54
6.689228	7.087283	0.5436402	0.55
6.701003	7.122283	0.54465127	0.55
6.69455	7.161284	0.5456569	0.54
6.695104	7.2072854	0.5466664	0.57
6.6906476	7.249287	0.54767317	0.54
6.685203	7.2892885	0.5486791	0.55
6.690759	7.341289	0.5506912	0.55
6.690305	7.3882904	0.5517001	0.55
6.6890836	7.4102907	0.55170393	0.54
6.6916265	7.461292	0.5537145	0.57
6.6951847	7.512293	0.5547254	0.58
6.683729	7.5482945	0.55572796	0.6
6.685282	7.5982957	0.55673784	0.65
6.640829	7.5973	0.55572134	0.59
6.6116066	7.5883026	0.55470896	0.6
6.573158	7.5933065	0.5536956	0.56
6.5617056	7.6293087	0.5546977	0.71
6.521251	7.632313	0.55368304	0.65
6.520808	7.6803136	0.5546912	0.72
6.4903584	7.694317	0.55468196	0.73
6.456912	7.704321	0.55467075	0.69
6.452687	7.724322	0.5546725	0.66
6.601233	7.951312	0.56376827	0.41
6.674789	8.090307	0.5688202	0.37
6.6753316	8.144309	0.5708294	0.47
8.27691	10.137188	0.6577891	0.41
8.242467	10.160192	0.6577801	0.33
8.175018	10.143197	0.65575135	0.5
8.145792	10.140201	0.65573955	0.32
8.088342	10.135205	0.6537164	0.5
6.063863	7.677362	0.5455086	0.32
5.974414	7.61537	0.541462	0.6
5.9189634	7.5953755	0.5394357	0.59
5.8845143	7.6013794	0.53942186	0.61
5.839054	7.594384	0.53840137	0.59
5.8128414	7.5843873	0.5373887	0.61
5.7803836	7.593391	0.5373758	0.62
5.7449346	7.5973954	0.53636074	0.62
5.706485	7.5973997	0.53534377	0.63
5.6710324	7.6014037	0.5343286	0.64
5.622585	7.587409	0.53330505	0.62
5.588139	7.5914135	0.53328997	0.6
5.57791	7.603415	0.5332868	0.61
5.540463	7.6034193	0.53226966	0.61
5.4910107	7.5874243	0.531245	0.62
5.455565	7.589429	0.53022873	0.62
5.425116	7.598433	0.5292156	0.62
5.3816576	7.590438	0.5281942	0.63
5.36244	7.58844	0.5281849	0.62
5.330983	7.596444	0.52817076	0.61
5.2935395	7.5944486	0.52715254	0.6
5.254095	7.5894537	0.52613294	0.61
5.2166386	7.5884576	0.5251146	0.59
5.1841803	7.594462	0.5250993	0.6
5.1547422	7.6024666	0.5240856	0.62
5.1245184	7.5844693	0.5230687	0.6
5.0920644	7.5894737	0.52305305	0.59
5.0566154	7.5894785	0.5220351	0.61
5.0191727	7.585483	0.52101576	0.59
4.9857187	7.588487	0.52099895	0.59
4.9562554	7.598491	0.5199847	0.58
4.936046	7.592494	0.51997375	0.6
4.896588	7.5864987	0.5189527	0.6
4.8641405	7.5895033	0.518936	0.61
4.830688	7.591508	0.51791847	0.61
4.792236	7.5855126	0.51689756	0.58
4.7657866	7.5975165	0.5168844	0.57
4.728336	7.592521	0.51586384	0.59
4.7061176	7.583524	0.51485115	0.59
4.6766677	7.5905285	0.51483566	0.58
4.6412125	7.588533	0.51381606	0.59
4.605771	7.584538	0.5137962	0.59
4.5783195	7.5945415	0.51378167	0.59
4.5438643	7.5935464	0.5127623	0.57
4.5074124	7.588551	0.51174146	0.58
4.4891896	7.585554	0.51173097	0.57
4.4517455	7.577559	0.51070917	0.57
4.4242964	7.586563	0.510694	0.59
4.3948445	7.5925674	0.5096774	0.58
4.3643928	7.596572	0.50965995	0.57
4.325943	7.586577	0.50863695	0.59
4.295489	7.590582	0.50861925	0.58
4.2752643	7.5835843	0.5076069	0.58
4.239818	7.5775895	0.50658554	0.58
4.2133594	7.588593	0.5065703	0.6
4.1829243	7.589598	0.50655204	0.58
4.1504674	7.589603	0.5055324	0.61
4.1180162	7.5886073	0.50551254	0.59
4.083567	7.5836124	0.5044912	0.58
4.066346	7.5806146	0.50348043	0.59
4.038892	7.588619	0.50346375	0.58
4.008448	7.589624	0.50344485	0.59
3.970988	7.5796294	0.50242096	0.57
3.942539	7.584634	0.5024032	0.56
3.9130826	7.5886383	0.5013846	0.58
3.8816419	7.586643	0.50136447	0.56
3.865414	7.5856457	0.500354	0.57
3.8369687	7.58965	0.5003358	0.56
3.806508	7.591655	0.5003161	0.57
3.7740626	7.58766	0.49929476	0.57
3.7436144	7.5876646	0.49927473	0.55
3.710158	7.5826693	0.4982525	0.58
3.6867065	7.596674	0.49823722	0.59
3.6654809	7.5846767	0.49722275	0.56
3.634042	7.580682	0.49720156	0.58
3.6055882	7.5846863	0.4961824	0.58
3.5771399	7.587691	0.49616313	0.56
3.544681	7.5836964	0.4961409	0.57
3.5212336	7.5967007	0.49612495	0.57
3.5040107	7.591703	0.49511296	0.55
3.4735715	7.588708	0.4950918	0.57
3.442116	7.585713	0.49406984	0.57
3.4096723	7.578718	0.493047	0.6
3.3832111	7.586723	0.49302837	0.56
3.3557627	7.590728	0.49300888	0.57
3.3243082	7.5867324	0.4919864	0.57
3.3100893	7.586735	0.49197617	0.56
3.2816365	7.5887394	0.49195567	0.56
3.2491903	7.5807447	0.49093214	0.56
3.2237473	7.5877495	0.4909136	0.55
3.1952775	7.5917544	0.4908927	0.57
3.1668415	7.5907593	0.48987174	0.55
3.134388	7.5827646	0.4898477	0.54
3.1211536	7.586767	0.4898378	0.57
3.0917118	7.583772	0.4888158	0.57
3.0612652	7.5787773	0.48879293	0.56
3.036806	7.589782	0.48877433	0.57
3.0103624	7.5937867	0.48775417	0.55
2.978909	7.586792	0.48773018	0.57
2.9514527	7.589797	0.48770905	0.58
2.9352336	7.5838	0.4866966	0.57
2.9077823	7.5858045	0.48667526	0.57
2.8813334	7.5898094	0.48665458	0.58
2.8508768	7.5848145	0.4856308	0.56
2.823435	7.58482	0.48560917	0.55
2.7959795	7.5868244	0.48558736	0.53
2.7675328	7.58483	0.48456472	0.53
2.7583096	7.596832	0.4845571	0.43
2.7568512	7.667834	0.4875544	0.44
2.7524126	7.728837	0.48954952	0.44
2.7519612	7.803839	0.4915475	0.44
2.754512	7.887841	0.49454764	0.43
2.7500646	7.953844	0.49654245	0.44
2.7558324	8.010845	0.4985458	0.61
2.7413907	8.049848	0.49953303	0.36
2.7089365	8.0408535	0.49850652	0.48
2.6784897	8.035859	0.49748144	0.48
2.6530313	8.046864	0.49845994	0.5
2.6245873	8.046869	0.49743614	0.5
2.587139	8.020876	0.4964054	0.6
2.5869172	8.061876	0.49740398	0.36
2.5744693	8.10988	0.49939194	0.52
2.5460198	8.110886	0.4983677	0.49
2.5195591	8.119891	0.49834478	0.57
2.4921186	8.121896	0.49832115	0.58
2.4666636	8.132901	0.49829876	0.55
2.4342177	8.119907	0.49827108	0.58
2.4209893	8.12391	0.4982594	0.58
2.393547	8.125915	0.49723533	0.59
2.3600905	8.11092	0.4972065	0.58
2.3356445	8.122925	0.49718443	0.58
2.306192	8.119931	0.4961584	0.59
2.2767322	8.117936	0.4961322	0.57
2.2522814	8.130941	0.49610972	0.6
2.2350576	8.119946	0.4960947	0.57
2.205606	8.11595	0.49506828	0.57
2.1791685	8.118956	0.49504414	0.57
2.1487064	8.112962	0.49501663	0.52
2.123252	8.122967	0.49499282	0.53
2.0978112	8.1299715	0.4949691	0.57
2.0663576	8.117977	0.49394053	0.55
2.0541384	8.12298	0.49392894	0.52
2.0256913	8.119987	0.49390256	0.56
1.9962403	8.113992	0.4928753	0.57
1.9717842	8.127996	0.4928516	0.57
1.9443339	8.129003	0.4928256	0.59
1.9128797	8.115008	0.49279642	0.57
1.9006598	8.120011	0.49278453	0.58
1.8712002	8.115017	0.49175662	0.56
1.8427465	8.112022	0.49172944	0.57
1.8182985	8.124027	0.49170518	0.53
1.7898475	8.120033	0.4916778	0.55
1.7624093	8.117039	0.49065122	0.59
1.7349498	8.119044	0.49062422	0.59
1.7217207	8.122047	0.49061105	0.56
1.6912744	8.107053	0.4905819	0.57
1.6658279	8.1140585	0.4905563	0.57
1.642382	8.130063	0.49053207	0.58
1.6089296	8.10207	0.48950025	0.56
1.5834786	8.110076	0.48947427	0.56
1.559034	8.12108	0.48944896	0.54
1.5407938	8.103085	0.48843157	0.52
1.5183542	8.122089	0.4894077	0.57
1.4909004	8.121096	0.48937976	0.55
1.4624399	8.117102	0.48835084	0.52
1.4370052	8.120107	0.4883245	0.57
1.4085518	8.113113	0.48829556	0.57
1.3820993	8.116118	0.48826793	0.57
1.3678637	8.115122	0.48825318	0.57
1.3414178	8.116127	0.4872255	0.58
1.3149644	8.119133	0.48719758	0.52
1.2875208	8.113139	0.48716906	0.55
1.2600671	8.110145	0.4871402	0.57
1.2336181	8.11115	0.48711205	0.57
1.2223889	8.125153	0.48709917	0.56
1.1929349	8.110159	0.48606864	0.58
1.166493	8.108166	0.48604038	0.57
1.1420468	8.120171	0.48601326	0.59
1.111581	8.101177	0.4859815	0.56
1.0871401	8.111182	0.48595428	0.59
1.0626948	8.123188	0.4859268	0.54
1.0474613	8.113192	0.4859108	0.52
1.0200052	8.109198	0.4848809	0.58
0.99456257	8.113204	0.48485258	0.59
0.969107	8.12221	0.48582378	0.58
0.9416681	8.110215	0.48479408	0.58
0.9152076	8.114221	0.48476428	0.57
0.8887582	8.113228	0.48473468	0.56
0.87452793	8.10723	0.4847191	0.54
0.84909064	8.108236	0.48469034	0.56
0.82263875	8.108242	0.4836604	0.57
0.79718363	8.117248	0.48463085	0.56
0.7707374	8.114254	0.48360088	0.57
0.74428964	8.111259	0.48357075	0.57
0.71883136	8.122266	0.48454073	0.57
0.70359814	8.107269	0.48352417	0.57
0.6781555	8.110275	0.48349452	0.56
0.6517022	8.109281	0.48346385	0.54
0.6262594	8.1122875	0.483434	0.52
0.59980386	8.112293	0.48340303	0.56
0.5733497	8.1112995	0.483372	0.55
0.54790205	8.117306	0.48334157	0.56
0.53367394	8.106308	0.48232546	0.56
0.5072244	8.1013155	0.4822944	0.56
0.4827763	8.119321	0.4832641	0.5
0.45531917	8.107327	0.48223206	0.52
0.42987928	8.107333	0.48220152	0.57
0.40342158	8.10734	0.48216966	0.56
0.39119965	8.116343	0.48215428	0.58
0.3647534	8.106348	0.4821229	0.55
0.3382909	8.110355	0.48209047	0.56
0.31284314	8.117361	0.48205894	0.52
0.28639665	8.105368	0.48202735	0.53
0.25993595	8.107374	0.48199466	0.57
0.2344972	8.10438	0.4819635	0.56
0.22126348	8.109383	0.48194677	0.56
0.19581977	8.11239	0.481915	0.56
0.16936144	8.111396	0.48188213	0.57
0.14391987	8.111402	0.48185033	0.53
0.11746701	8.102408	0.48081776	0.54
0.09100644	8.1034155	0.4807844	0.57
0.06556363	8.104421	0.48075217	0.56
0.05333726	8.132423	0.48173487	0.53
0.026888292	8.11143	0.48070264	0.52
0.00043719722	8.086437	0.48067054	0.7
-0.025011119	8.102444	0.48063695	0.33
-0.05146454	8.07745	0.47960457	0.57
-0.078929305	8.007456	0.47757357	0.46
-0.09114646	8.020459	0.47755697	0.38
-0.116592705	8.008466	0.47752473	0.47
-0.14305888	8.010472	0.4774902	0.39
-0.1685068	8.023479	0.47745615	0.41
-0.19395432	8.021485	0.47742295	0.43
-0.21940331	8.009492	0.47739026	0.64
-0.2823817	14.779518	0.70590204	0.34
-0.33229703	18.393536	0.82762265	0.26
-0.35603002	15.098535	0.7167902	0.26
-0.44323587	17.964556	0.81350976	0.5
-0.44895393	14.881553	0.7086854	0.31
-0.5153122	15.882566	0.74254197	0.49
-0.5538141	15.339575	0.72452474	0.25
-0.58332795	14.59958	0.69953	0.54
-0.60754967	14.636585	0.7004966	0.42
-0.65100765	14.539594	0.6974461	0.27
-0.69745165	14.560604	0.69838476	0.62
-0.74689806	14.636614	0.7003161	0.22
-0.5897259	9.581583	0.5298064	0.29
-0.6201857	9.56659	0.5297661	0.58
-0.6496419	9.537598	0.52872777	0.34
-0.66585606	9.570601	0.529704	0.23
-0.7023053	9.67861	0.5336487	0.55
-0.73575544	9.721619	0.53460085	0.16
-0.7701965	9.787626	0.53755033	0.4
-0.8026521	9.799635	0.53750527	0.56
-1.3624091	18.084738	0.8173172	0.15
-0.6916844	7.209618	0.44978824	0.36
-0.7039137	7.2166214	0.4507705	0.47
-0.7243521	7.187627	0.4497427	0.33
-0.75082034	7.219634	0.45070335	0.34
-0.7752544	7.2456408	0.45166716	0.37
-0.8037148	7.301648	0.4536237	0.46
-0.772186	6.648645	0.4316975	0.27
-0.7834164	6.651648	0.43168095	0.29
-0.8068675	6.6736546	0.43264574	0.31
-0.81831133	6.568659	0.42863318	0.3
-0.83475536	6.522664	0.42761073	0.32
-0.8572225	6.528671	0.42757726	0.36
-1.247483	10.15874	0.5498658	0.27
-1.191994	9.316733	0.52198017	0.62
-1.296165	10.151752	0.5497965	0.33
-1.1377274	8.409728	0.49109435	0.2
-1.1691775	8.446736	0.492047	0.52
-1.1946156	8.437743	0.4920101	0.38
-0.9631658	6.260706	0.41842768	0.24
-0.9756133	6.197711	0.41641065	0.21
-1.3449374	8.981776	0.51077	0.38
-1.0072935	6.2077203	0.4173621	0.21
-1.0257449	6.193726	0.4163342	0.25
-1.3870863	8.74879	0.5027154	0.35
-1.3975521	8.614795	0.49870396	0.28
-1.4200065	8.574801	0.49767154	0.54
-1.4694371	8.729813	0.5025931	0.29
-1.5138875	8.8368225	0.5065233	0.47
-1.5790846	9.182835	0.5184159	0.43
-1.5995531	9.114841	0.51638705	0.31
-1.6230043	9.074848	0.51435274	0.28
-1.6044611	8.774848	0.5043883	0.37
-1.6429125	8.833857	0.50632846	0.34
-1.6723652	8.836865	0.50728357	0.5
-1.8325316	9.715894	0.5370202	0.53
-3.2322638	17.810133	0.81271446	0.39
-3.2417393	17.529137	0.8027089	0.18
-1.872917	9.397909	0.52696544	0.57
-3.255693	16.968145	0.784704	0.14
-1.780864	8.5559	0.49812195	0.45
-1.8123192	8.571907	0.49907282	0.37
-1.808545	8.477908	0.49607998	0.57
-2.053928	9.618953	0.53468287	0.19
-2.1193693	9.791967	0.54057896	0.43
-2.1348162	9.709973	0.53855604	0.26
-2.105293	9.399971	0.5276057	0.55
-2.1747265	9.589986	0.5344951	0.33
-2.2531698	9.813002	0.5423701	0.3
-2.2673986	9.802006	0.5413479	0.59
-2.2758462	9.69201	0.53833556	0.23
-2.3373	9.824023	0.5432378	0.55
-3.239401	13.81618	0.6797918	0.34
-3.2418718	13.619184	0.6737901	0.63
-3.2523372	13.463189	0.6677753	0.44
-3.235808	13.19619	0.6598033	0.25
-3.2270417	13.0631895	0.65481794	0.29
-3.2265158	12.871193	0.64881986	0.46
-3.2339778	12.721197	0.6438087	0.45
-3.2454398	12.591203	0.63979095	0.27
-2.4911692	9.307077	0.52699226	0.23
-2.502618	9.228082	0.52397317	0.64
-2.5318475	9.281089	0.5259262	0.2
-2.5492978	9.227096	0.52489734	0.41
-3.23354	11.794215	0.6128089	0.38
-3.238002	11.65722	0.60880095	0.39
-3.2394695	11.510223	0.6037975	0.38
-3.2439327	11.379228	0.5997891	0.38
-3.2473934	11.248232	0.59578204	0.43
-3.2336347	11.12423	0.590803	0.43
-3.2350953	10.991235	0.58679885	0.53
-3.2385485	10.870238	0.5827914	0.39
-3.240015	10.741242	0.5787869	0.41
-3.2414842	10.614246	0.57478213	0.42
-3.2469392	10.50725	0.570771	0.41
-3.244396	10.375254	0.56677234	0.41
-3.2376378	10.288254	0.56378156	0.41
-3.240095	10.177258	0.56077474	0.42
-3.2375574	10.050261	0.55577564	0.41
-3.2400253	9.941265	0.55276847	0.41
-3.24648	9.850268	0.54975486	0.42
-3.2459407	9.737272	0.54575217	0.43
-3.249397	9.640276	0.5427431	0.41
-3.2376251	9.550277	0.5397599	0.42
-3.2350938	9.435279	0.53676003	0.41
-3.2405465	9.350284	0.53374743	0.42
-3.2420065	9.253287	0.530741	0.41
-3.2394698	9.14529	0.5267408	0.52
-3.245928	9.067294	0.5247262	0.4
-3.2443757	8.969298	0.52172434	0.49
-3.2346103	8.892299	0.5187376	0.39
-3.2300694	8.786302	0.5157402	0.52
-3.2375288	8.716306	0.5127236	0.4
-3.2399905	8.633309	0.51071495	0.41
-3.2414432	8.550314	0.50770783	0.53
-3.2479043	8.481318	0.5056926	0.39
-3.2433643	8.38332	0.50269467	0.51
-3.2345874	8.318321	0.5007062	0.4
-3.236058	8.237325	0.4976985	0.45
-3.2445016	8.18133	0.49567997	0.6
-3.1199899	7.7633114	0.48187244	0.18
-3.1564353	7.786321	0.48280922	0.44
-3.1738837	7.7583275	0.48177606	0.2
-3.218101	7.8383374	0.48470297	0.2
-3.237562	7.813344	0.48466632	0.35
-3.2370217	7.737348	0.48166144	0.46
-3.243475	7.681352	0.4796454	0.36
-3.2479358	7.620357	0.47863242	0.41
-3.2693896	7.603364	0.4775923	0.49
-3.3018408	7.6143737	0.47853452	0.52
-3.3150592	7.6133776	0.47851047	0.52
-3.3435223	7.6123867	0.47945875	0.54
-3.3729656	7.616395	0.47940558	0.54
-3.3994133	7.612404	0.47935703	0.52
-3.425867	7.607412	0.4793083	0.54
-3.4563172	7.612421	0.48025316	0.54
-3.4837713	7.60943	0.4802026	0.52
-3.4990048	7.610434	0.48017475	0.53
-3.5314617	7.618444	0.4811159	0.52
-3.5589132	7.6154523	0.48106512	0.53
-3.5833511	7.6074605	0.48101923	0.52
-3.614816	7.61147	0.48196158	0.54
-3.63926	7.602478	0.48191538	0.53
-3.6717236	7.6084876	0.48285586	0.53
-3.6899421	7.6174927	0.48282304	0.54
-3.7173874	7.6145015	0.48277172	0.54
-3.7458568	7.6105103	0.4837183	0.55
-3.7733004	7.607519	0.48366678	0.54
-3.8007505	7.603528	0.483615	0.54
-3.8312035	7.6055374	0.48455825	0.52
-3.8626463	7.6105466	0.48449993	0.53
-3.8788874	7.6115522	0.48546955	0.52
-3.9083345	7.6115613	0.4854142	0.51
-3.9357796	7.6075697	0.48536205	0.52
-3.9672413	7.609579	0.486303	0.54
-3.9956994	7.6055884	0.4862487	0.53
-4.0271506	7.608598	0.4871896	0.53
-4.0586057	7.6106076	0.48713022	0.55
-4.0738254	7.611613	0.4871015	0.55
-4.1022806	7.6076217	0.48804688	0.56
-4.1317334	7.605631	0.48799056	0.54
-4.1641846	7.6096406	0.48892924	0.54
-4.196632	7.613651	0.48886788	0.53
-4.2260895	7.61066	0.48981112	0.54
-4.2545376	7.6066694	0.48975605	0.54
-4.2737737	7.612675	0.49072003	0.54
-4.3022118	7.609684	0.490665	0.54
-4.3296742	7.601693	0.49061093	0.55
-4.368122	7.615704	0.49153903	0.55
-4.3985777	7.6137137	0.49147996	0.55
-4.424025	7.603722	0.4924292	0.55
-4.4472547	7.616729	0.49238637	0.56
-4.4747133	7.608738	0.49333194	0.55
-4.5051556	7.6077476	0.49327272	0.55
-4.5466094	7.6247597	0.494195	0.54
-4.572067	7.612768	0.4941435	0.52
-4.6035204	7.6117783	0.49508202	0.54
-4.634963	7.6117883	0.49502066	0.55
-4.653196	7.6147933	0.49598554	0.55
-4.684644	7.6138034	0.49592388	0.54
-4.720099	7.6188145	0.49685538	0.56
-4.749549	7.613824	0.49679673	0.55
-4.781003	7.611834	0.49773458	0.56
-4.8124537	7.6098437	0.49767232	0.55
-4.8519216	7.618856	0.49859625	0.54
-4.869141	7.620861	0.49856266	0.55
-4.901594	7.619871	0.4994984	0.55
-4.9340453	7.6188817	0.50043404	0.54
-4.9624906	7.6118913	0.5003764	0.55
-4.991948	7.604901	0.5003166	0.55
-5.029403	7.610912	0.5012435	0.55
-5.0608506	7.607922	0.5011804	0.56
-5.083081	7.6159286	0.5021378	0.56
-5.1175327	7.6169395	0.50306934	0.55
-5.148994	7.61195	0.50300556	0.56
-5.184447	7.6139607	0.50393516	0.55
-5.216892	7.6119714	0.50386983	0.55
-5.2493544	7.6079817	0.50480396	0.55
-5.284809	7.6089926	0.5047331	0.55
-5.3100257	7.6219997	0.5056853	0.57
-5.337478	7.611009	0.50562775	0.56
-5.3719344	7.61002	0.5065582	0.55
-5.4073844	7.611031	0.507487	0.56
-5.4378366	7.6040416	0.507424	0.54
-5.479289	7.613054	0.5083423	0.55
-5.4995217	7.61606	0.50930214	0.53
-5.5289755	7.60707	0.5092405	0.52
-5.5644255	7.6070814	0.5101687	0.51
-5.599872	7.6070924	0.5100967	0.51
-5.6353273	7.606104	0.5110245	0.51
-5.6737823	7.6091156	0.511947	0.51
-5.7142324	7.615128	0.5128661	0.48
-5.731464	7.613134	0.5128305	0.48
-5.769922	7.6151457	0.5137526	0.5
-5.803369	7.6111565	0.51368326	0.49
-5.8368163	7.6071677	0.5146139	0.49
-5.880275	7.6151805	0.51552695	0.49
-5.916727	7.614192	0.51645195	0.48
-5.9491825	7.607203	0.5163836	0.48
-5.971415	7.6112094	0.517339	0.48
-6.010862	7.614222	0.5182587	0.47
-6.0473156	7.6122336	0.5181832	0.5
-6.0897655	7.618246	0.5190973	0.49
-6.1262164	7.616258	0.5200216	0.51
-6.1616716	7.61227	0.52094734	0.52
-6.204124	7.6172824	0.521861	0.49
-6.229363	7.62329	0.5218104	0.5
-6.258816	7.6113005	0.52174616	0.49
-6.3052635	7.6213145	0.5236526	0.54
-6.3447165	7.621327	0.5235708	0.52
-6.377164	7.613338	0.52450114	0.51
-6.41463	7.6093497	0.5254221	0.5
-6.4570756	7.6133633	0.52633494	0.49
-6.4783063	7.61437	0.526291	0.51
-6.5227513	7.6203833	0.5272001	0.51
-6.568215	7.625397	0.52810663	0.53
-6.5916634	7.6054063	0.52805185	0.53
-6.6381145	7.6124206	0.5289568	0.52
-6.67757	7.6104326	0.5298736	0.52
-6.702792	7.6164403	0.5308226	0.51
-6.7482533	7.6204543	0.53172845	0.52
-6.7867107	7.616467	0.53264654	0.52
-6.829162	7.6174803	0.53355765	0.52
-6.8656206	7.610492	0.5334789	0.52
-6.903071	7.605505	0.53439856	0.51
-6.948529	7.6085186	0.5353037	0.5
-6.9787474	7.6195273	0.53624344	0.5
-7.0232086	7.620541	0.53714997	0.51
-7.055663	7.6085525	0.53707767	0.52
-7.0991	7.610566	0.53798646	0.5
-7.1435547	7.61158	0.5388928	0.5
-7.18202	7.604593	0.5398091	0.49
-7.230473	7.6096077	0.540708	0.52
-7.2566957	7.6146154	0.541654	0.53
-7.3001494	7.6136293	0.54256153	0.52
-7.3426104	7.610643	0.5434703	0.51
-7.3820662	7.6046557	0.5443844	0.5
-7.4265137	7.6046696	0.5452898	0.49
-7.4739695	7.6066847	0.5461894	0.48
-7.520422	7.6076994	0.54709077	0.52
-7.5506454	7.615708	0.548029	0.56
-7.597103	7.6157227	0.54892987	0.58
-7.6425576	7.614737	0.5498324	0.56
-7.6850185	7.6097507	0.5507399	0.57
-7.734468	7.6127663	0.5516352	0.57
-7.777915	7.6097803	0.5525411	0.56
-7.8223786	7.605795	0.5534444	0.56
-7.859599	7.619805	0.5543695	0.57
-7.9040585	7.615819	0.5552727	0.58
-7.9495153	7.612834	0.55617404	0.58
-8.000968	7.6158495	0.55706453	0.57
-8.052418	7.6188655	0.5589549	0.58
-8.093877	7.6108794	0.55886275	0.58
-8.139322	7.607894	0.5597638	0.59
-8.170561	7.6129036	0.56069833	0.59
-8.216002	7.6099176	0.5615992	0.56
-8.272467	7.614935	0.5634791	0.57
-8.316923	7.6089497	0.56438094	0.57
-8.365364	7.607965	0.56527585	0.58
-8.416831	7.6069813	0.56616414	0.57
-8.46128	7.600996	0.5670656	0.57
-8.49851	7.6110063	0.5679889	0.57
-8.551959	7.6130233	0.56987375	0.57
-8.604423	7.612039	0.5707596	0.57
-8.648871	7.605054	0.5716604	0.57
-8.703327	7.606071	0.5725426	0.57
-8.755782	7.6050873	0.5734282	0.58
-8.7990055	7.6200995	0.5753401	0.58
-8.850466	7.6171155	0.57622707	0.56
-8.899917	7.613132	0.5771178	0.59
-8.956375	7.6141496	0.5789952	0.58
-9.009824	7.6131663	0.57987833	0.59
-9.057287	7.6051817	0.5807716	0.57
-9.104739	7.598197	0.5816652	0.56
-9.156962	7.619211	0.5835597	0.57
-9.207424	7.613228	0.584447	0.57
-9.263872	7.6132455	0.5853237	0.56
-9.321328	7.6132636	0.58719796	0.57
-9.374785	7.60928	0.58807933	0.57
-9.428239	7.605297	0.58896065	0.57
-9.492692	7.6103168	0.5908215	0.55
-9.532926	7.6183286	0.5917366	0.57
-9.592372	7.6193466	0.5936067	0.57
-9.64783	7.6153646	0.5944833	0.56
-9.705293	7.6123824	0.59635586	0.57
-9.758748	7.6064005	0.59723586	0.57
-9.825204	7.61042	0.5990915	0.56
-9.888654	7.6124396	0.6009528	0.55
-9.923884	7.6154504	0.6018766	0.57
-9.981339	7.6114683	0.6027484	0.57
-10.052789	7.6184897	0.60459405	0.55
-10.109249	7.612508	0.605467	0.57
-10.1747055	7.6135287	0.60732317	0.56
-10.240159	7.6145487	0.6091792	0.54
-10.279387	7.61956	0.6100949	0.57
-10.343846	7.61858	0.6119521	0.58
-10.404299	7.614599	0.6128168	0.56
-10.4607525	7.607618	0.61468893	0.55
-10.527213	7.6066384	0.6155415	0.57
-10.599673	7.60966	0.6173825	0.55
-10.657124	7.602679	0.61925226	0.55
-10.706349	7.6136928	0.62014824	0.57
-10.780807	7.6177154	0.6229852	0.55
-10.836269	7.606734	0.62385726	0.54
-10.908722	7.6087556	0.62569755	0.55
-10.972175	7.6037755	0.6265545	0.54
-11.040631	7.601797	0.6284017	0.54
-11.109093	7.5988183	0.63024825	0.56
-11.168312	7.6158347	0.6321247	0.52
-11.230774	7.607855	0.63398224	0.55
-11.30723	7.609878	0.6358133	0.55
-11.382684	7.6109014	0.63764596	0.53
-11.440141	7.59892	0.6385125	0.55
-11.522603	7.6029453	0.6413309	0.54
-11.59305	7.5999665	0.64217263	0.54
-11.652287	7.612983	0.64404696	0.54
-11.729744	7.613007	0.64687437	0.52
-11.805193	7.6120305	0.64870584	0.54
-11.876659	7.606053	0.6505436	0.54
-11.947106	7.6010756	0.65138406	0.53
-12.02857	7.6011004	0.6542023	0.54
-12.082795	7.6101155	0.6550857	0.51
-12.173259	7.615143	0.6578862	0.53
-12.250705	7.6131663	0.65971226	0.52
-12.319169	7.603189	0.6615544	0.53
-12.405621	7.6052146	0.6633622	0.51
-12.488083	7.6032405	0.66617686	0.52
-12.558547	7.5932627	0.6680143	0.52
-12.643764	7.6202855	0.6698372	0.52
-12.732219	7.6213126	0.6726397	0.51
-12.800678	7.609335	0.6744805	0.49
-12.883137	7.60536	0.67629385	0.51
-12.979594	7.6093893	0.6790799	0.5
-13.050052	7.597412	0.6809159	0.5
-13.15351	7.6044426	0.6836876	0.5
-13.212745	7.6114597	0.6855584	0.7
-22.602715	13.061671	1.0342901	0.23
-22.608181	12.970682	1.0322335	0.41
-22.612652	12.879691	1.0311788	0.41
-22.620121	12.790703	1.0301185	0.5
-22.749584	12.770741	1.0328197	0.39
-22.748049	12.677751	1.030777	0.37
-22.935276	12.736799	1.0373883	0.0
-28.267462	15.62407	1.2319171	0.0
-28.264936	15.50708	1.2298651	0.0
-32.45519	17.700085	1.3816001	0.07
-26.099997	14.094587	1.1469964	0.16
-26.093466	13.986595	1.1449568	0.13
-26.035942	13.850592	1.1410171	0.16
-26.075176	13.819606	1.1419137	0.13
-22.823803	11.98384	1.0212579	0.3
-23.027264	12.000898	1.0278108	0.0
-26.664568	13.816776	1.1575935	0.11
-26.822031	13.793824	1.1612291	0.21
-26.998491	13.779877	1.1658268	0.16
-27.039963	13.694897	1.1656902	0.14
-26.16424	13.194692	1.1333951	0.0
-26.4307	13.227765	1.1418148	0.0
-22.62527	11.036879	1.001211	0.34
-22.61174	10.942884	0.9991917	0.62
-22.603975	10.895886	0.9981842	0.29
-9.805804	4.6008015	0.5416138	0.23
-9.815273	4.5678096	0.54057306	0.59
-9.999723	4.619859	0.54718405	0.0
-22.689848	10.591943	0.9958286	0.0
-22.693321	10.506953	0.994775	0.0
-22.693789	10.421962	0.9937281	0.0
-22.674023	10.369963	0.9917444	0.0
-22.688494	10.290975	0.990669	0.0
-22.68696	10.205983	0.98962617	0.0
-22.681435	10.1179905	0.98859054	0.0
-22.6839	10.035001	0.9875396	0.0
-22.681368	9.950009	0.98549867	0.0
-22.68884	9.8690195	0.9854372	0.0
-22.681078	9.823022	0.9844293	0.0
-22.680544	9.740031	0.9833846	0.0
-22.684011	9.658041	0.9813313	0.0
-22.683485	9.57405	0.9802859	0.0
-22.486423	9.326019	0.9715923	0.0
-22.681889	9.3260765	0.9771508	0.0
-22.69013	9.287084	0.97711027	0.0
-22.682596	9.20209	0.9750795	0.0
-22.693064	9.125102	0.97501236	0.0
-22.673534	9.035107	0.9730055	0.0
-22.686005	8.958118	0.97193366	0.0
-22.699476	8.882131	0.97186	0.0
-22.704943	8.803141	0.9708025	0.0
-22.687647	8.67515	0.9687684	0.0
-22.674118	8.589156	0.9667497	0.0
-22.691584	8.51617	0.9666682	0.0
-22.697058	8.43718	0.9656102	0.0
-22.693523	8.356187	0.9645715	0.0
-22.715761	8.324198	0.9645026	0.0
-22.692228	8.2362	0.9635048	0.06
-22.629168	8.054203	0.9585417	0.23
-22.64964	7.9822173	0.95845324	0.3
-19.157139	6.6673474	0.8395978	0.39
-19.153608	6.5993547	0.83856535	0.43
-19.108837	6.5513477	0.8366384	0.36
-18.97131	6.4373207	0.8318825	0.47
-18.929771	6.3583183	0.82892954	0.35
-18.906239	6.2853203	0.8279392	0.45
-18.981709	6.2453475	0.8297438	0.37
-18.939175	6.1663446	0.82679284	0.35
-18.867409	6.1103306	0.824922	0.44
-18.831875	6.0343294	0.82295686	0.38
-18.831339	5.970337	0.8219193	0.47
-18.953808	5.945377	0.82562596	0.36
-19.091276	5.9244194	0.82930094	0.51
-19.105742	5.864431	0.82923156	0.26
-18.859211	5.7233763	0.8197057	0.5
-18.86444	5.6933813	0.8196755	0.32
-18.844913	5.623385	0.81867707	0.48
-18.876379	5.5694003	0.81857246	0.38
-18.885843	5.509411	0.8185141	0.41
-18.888313	5.4464197	0.8174698	0.35
-18.971783	5.4074492	0.820256	0.42
-19.079247	5.3754845	0.822992	0.4
-18.976479	5.314462	0.81918794	0.36
-18.842949	5.2134356	0.814429	0.44
-18.902414	5.167459	0.81526524	0.49
-19.009882	5.134495	0.8180005	0.31
-18.925348	5.048481	0.8151392	0.43
-18.871817	4.971475	0.81221294	0.42
-18.838284	4.9004745	0.81124485	0.28
-18.840511	4.8704786	0.8102211	0.52
-18.859982	4.8134923	0.81114113	0.3
-18.857452	4.7504992	0.8101074	0.46
-18.874916	4.6935115	0.81003195	0.37
-19.006386	4.664554	0.81371474	0.46
-19.139853	4.6355963	0.817393	0.41
-19.168325	4.5796123	0.818293	0.33
-19.37156	4.5976696	0.82484215	0.45
-19.336031	4.525668	0.8228775	0.32
-19.438501	4.486703	0.82561994	0.64
-19.493967	4.4367256	0.8264622	0.34
-32.804672	7.405219	1.259069	0.28
-42.2213	9.411698	1.5649269	0.32
-43.516563	9.631045	1.6061221	0.09
-43.03204	9.382934	1.5890707	0.11
-42.41252	9.108786	1.5683093	0.31
-42.53101	8.9958315	1.5709718	0.0
-43.270996	8.872055	1.593218	0.0
-43.11948	8.701031	1.5864575	0.0
-43.050724	8.61702	1.5845621	0.0
-41.643665	8.064676	1.5364163	0.12
-41.726154	7.945713	1.5381564	0.11
-40.54661	7.5894146	1.4996138	0.33
-41.27212	7.592621	1.5219696	0.12
-41.286606	7.462639	1.5218568	0.15
-41.04884	7.3535833	1.5133291	0.18
-40.967327	7.2075753	1.5094241	0.0
-41.14782	7.107638	1.514953	0.06
-41.2103	6.9866686	1.5157366	0.0
-48.36	8.050591	1.7441713	0.0
-45.260403	7.3877797	1.643795	0.07
-45.607147	7.2258954	1.6539086	0.39
-45.66964	7.089927	1.6546829	0.0
-45.67613	6.9459453	1.6545792	0.11
-45.583622	6.7859354	1.6506902	0.0
-46.183132	6.729112	1.669295	0.0
-48.02469	6.845623	1.7271894	0.0
-47.613167	6.6355286	1.712993	0.0
-56.737743	7.8229957	2.004029	0.0
-39.688606	5.3374147	1.459166	0.0
-48.130417	6.3267083	1.7276285	0.11
-59.94737	7.696919	2.103672	0.12
-59.634865	7.466854	2.093239	0.16
-59.741367	7.290902	2.0948894	0.18
-59.779873	7.106932	2.0956886	0.0
-59.994133	7.038	2.1021602	0.0
-49.119175	5.603066	1.754937	0.05
-49.035664	5.4390597	1.7520247	0.0
-49.07816	5.2890873	1.7518351	0.0
-49.242664	5.1511493	1.7563763	0.0
-50.295208	5.1034527	1.7899594	0.0
-50.02244	4.9973865	1.7805122	0.0
-50.44896	4.8815193	1.7934728	0.0
-54.245644	5.0785747	1.9139848	0.0
-54.06813	4.892544	1.9072719	0.0
-54.80267	4.786763	1.9295405	0.0
-52.980072	4.461281	1.8714715	0.0
-53.21159	4.3133626	1.8778546	0.0
-55.18219	4.299922	1.9403778	0.0
-56.737522	4.3323584	1.9888713	0.0
-56.532017	4.140321	1.9822183	0.0
-54.89443	3.8478878	1.9297497	0.0
-53.14883	3.5594244	1.8735284	0.0
-61.3958	3.9187188	2.1340532	0.0
-61.52431	3.7347744	2.137648	0.0
-66.53285	3.9341695	2.2964168	0.0
-66.12634	3.703078	2.2821956	0.0
-67.22392	3.5544035	2.3166156	0.0
-67.43645	3.354484	2.3230102	0.0
-67.63297	3.1525602	2.3284402	0.0
-48.494003	-2.8074532	1.9797457	0.14
-42.121006	-2.5726738	1.7494954	0.16
-41.750458	-2.6825564	1.7365588	0.27
-40.482002	-2.7311912	1.6906387	0.23
-40.306225	-2.7831354	1.6841946	0.28
-39.44073	-2.8498821	1.6531725	0.25
-39.374157	-2.9708498	1.6509157	0.31
-38.797634	-3.0506768	1.6305377	0.27
-38.748062	-3.1706493	1.6293205	0.23
-38.77048	-3.2966413	1.6302612	0.23
-38.673702	-3.3506076	1.6269945	0.25
-33.747612	-3.0342436	1.4490912	0.16
-38.04761	-3.540408	1.6044081	0.16
-31.636673	-3.0486407	1.3732862	0.21
-31.404123	-3.1265652	1.3646897	0.29
-31.452547	-3.2325664	1.3667064	0.43
-33.845734	-3.5862067	1.4538301	0.14
-33.941933	-3.6502268	1.4569926	0.28
-31.385624	-3.478518	1.3653386	0.21
-31.377052	-3.5785036	1.3652314	0.25
-31.518469	-3.69653	1.3704492	0.26
-31.520897	-3.7985187	1.3703654	0.16
-31.216356	-3.8624241	1.3596177	0.38
-31.112797	-3.950384	1.3563057	0.24
-25.983555	-3.3469896	1.1711825	0.15
-26.157969	-3.4540265	1.1774844	0.58
-31.351843	-4.234419	1.3656008	0.21
-30.582352	-4.2301993	1.3388566	0.28
-25.724314	-3.647878	1.1623278	0.3
-25.449774	-3.6917934	1.1526651	0.29
-25.468206	-3.7777882	1.1536313	0.3
-25.264444	-3.7887282	1.1461585	0.27
-25.386868	-3.890751	1.1513472	0.39
-27.276085	-4.2652473	1.2203135	0.18
-25.712696	-4.1078176	1.1638975	0.16
-24.96821	-4.0716076	1.1372366	0.33
-24.943647	-4.149591	1.1371124	0.38
-24.927084	-4.228576	1.1360056	0.39
-24.958294	-4.2745795	1.1380365	0.4
-25.106714	-4.3826094	1.1432797	0.33
-24.808184	-4.412519	1.1325747	0.24
-24.801613	-4.4925075	1.13349	0.45
-25.395977	-4.6826553	1.1556761	0.29
-25.645382	-4.8127112	1.1651303	0.27
-26.54171	-5.066939	1.1979481	0.25
-26.833889	-5.166011	1.2085268	0.23
-24.227636	-4.75031	1.1139606	0.38
-24.249065	-4.8343053	1.1149366	0.38
-24.171509	-4.899275	1.1127039	0.32
-24.232935	-4.992281	1.1157631	0.26
-24.346357	-5.096301	1.1199313	0.51
-24.422567	-5.1533165	1.1230555	0.32
-25.896816	-5.5466948	1.1780694	0.28
-24.6644	-5.3673596	1.1334213	0.24
-25.002794	-5.5244384	1.1460559	0.48
-25.425177	-5.7015395	1.1618648	0.26
-25.581589	-5.82157	1.168118	0.37
-24.211193	-5.594201	1.1181964	0.23
-24.874325	-5.7873693	1.1435393	0.27
-24.270838	-5.7302017	1.1212159	0.37
-24.216278	-5.799177	1.1200331	0.17
-24.421686	-5.930221	1.1283886	0.48
-24.423122	-6.0132113	1.1283214	0.29
-24.408556	-6.092198	1.1292214	0.38
-25.005915	-6.3243427	1.151383	0.29
-25.2091	-6.4173903	1.1587663	0.29
-25.172539	-6.493371	1.1586192	0.46
-44.253345	-11.503312	1.8647667	0.3
-43.79783	-11.533178	1.8487105	0.16
-26.11371	-6.9995837	1.195333	0.37
-26.05715	-7.073559	1.1941429	0.23
-43.12218	-11.795958	1.8269672	0.0
-43.022408	-11.841925	1.8247042	0.0
-41.516464	-11.713506	1.7703978	0.26
-40.349052	-11.52519	1.7289062	0.25
-39.880543	-11.529056	1.7118423	0.21
-39.442028	-11.538929	1.6968415	0.25
-39.390453	-11.658901	1.6966283	0.37
-39.40867	-11.732899	1.6976103	0.36
-39.385094	-11.861878	1.6974536	0.33
-39.403515	-12.003869	1.6993817	0.36
-39.402935	-12.139854	1.7012719	0.35
-39.40736	-12.2778425	1.702172	0.36
-39.39778	-12.411825	1.7030438	0.35
-39.4002	-12.549811	1.70494	0.35
-39.409412	-12.620807	1.7059045	0.25
-13.318704	-4.3821573	0.72742516	0.27
-13.271152	-4.414139	0.7262889	0.64
-13.330586	-4.481147	0.729367	0.15
-13.220045	-4.4921117	0.72510505	0.6
-13.302476	-4.567126	0.729229	0.27
-13.217715	-4.5631013	0.7260388	0.54
-13.246153	-4.620101	0.727055	0.32
-13.299585	-4.6861076	0.73012066	0.52
-13.369017	-4.7581186	0.7332179	0.22
-13.2054825	-4.7490706	0.7278523	0.58
-13.235925	-4.808071	0.7288717	0.25
-13.196373	-4.8420544	0.7277527	0.23
-13.209584	-4.8700542	0.72875917	0.64
-13.321013	-4.9590755	0.7339384	0.29
-30.969688	-11.479493	1.4047254	0.3
-30.688164	-11.487411	1.3950834	0.33
-30.444633	-11.507338	1.386518	0.46
-22.775303	-8.72241	1.096358	0.18
-22.72575	-8.787389	1.0951945	0.34
-29.633837	-11.473107	1.3587139	0.44
-23.509274	-9.214569	1.1266316	0.31
-23.379732	-9.250526	1.1223106	0.3
-23.40116	-9.344523	1.1242857	0.29
-22.443752	-9.050275	1.0883504	0.38
-22.43219	-9.129263	1.0892627	0.44
-23.152506	-9.503432	1.1176002	0.31
-23.139725	-9.541424	1.1175419	0.36
-27.644396	-11.474529	1.2922246	0.34
-22.274736	-9.355191	1.0857319	0.22
-22.253178	-9.430177	1.0866253	0.46
-22.07164	-9.436123	1.0802108	0.42
-22.068077	-9.518112	1.0811399	0.17
-26.492752	-11.498192	1.2536116	0.34
-23.686451	-10.339497	1.1451644	0.3
-26.08347	-11.470076	1.239711	0.42
-25.890934	-11.484018	1.2332672	0.4
-21.913065	-9.826033	1.0795554	0.29
-25.440878	-11.480886	1.2182566	0.48
-23.946575	-10.906511	1.161323	0.28
-23.974789	-10.965513	1.1633425	0.2
-24.852064	-11.4567175	1.1989499	0.48
-24.647535	-11.458657	1.1914886	0.34
-23.478176	-11.0123625	1.1471902	0.24
-24.288465	-11.481549	1.1806645	0.36
-24.10593	-11.489496	1.1742485	0.37
-23.8974	-11.484435	1.1677839	0.42
-23.740648	-11.456392	1.1614523	0.36
-23.555113	-11.460338	1.1560328	0.38
-23.371582	-11.464284	1.1496178	0.39
-23.190052	-11.46823	1.1442075	0.4
-23.020515	-11.47618	1.1388212	0.39
-22.842981	-11.479127	1.132421	0.38
-22.675447	-11.486077	1.1270403	0.4
-22.521692	-11.454036	1.1217186	0.41
-22.459137	-11.512011	1.1205366	0.33
-22.446575	-11.595999	1.1214479	0.55
-22.439009	-11.681988	1.1223692	0.54
-22.445877	-11.866971	1.1252524	0.41
-22.44731	-11.9589615	1.1271901	0.43
-22.448528	-12.004957	1.1271602	0.43
-22.467957	-12.106953	1.1301315	0.34
-22.415403	-12.170931	1.1289688	0.59
-22.379847	-12.243913	1.1288381	0.17
-8.200905	-4.6345325	0.55851305	0.45
-8.163356	-4.648518	0.55741614	0.36
-8.114811	-4.656501	0.556299	0.46
-8.097033	-4.663494	0.55525285	0.35
-8.067482	-4.681482	0.55517113	0.4
-8.013944	-4.686464	0.553045	0.45
-8.035378	-4.7324634	0.55505776	0.28
-7.978842	-4.7354445	0.5529264	0.54
-8.02328	-4.7954497	0.5549809	0.25
-7.9617333	-4.79443	0.5528413	0.62
-7.9644074	-4.848422	0.55380553	0.64
-7.9013157	-4.881397	0.5526363	0.55
-7.936743	-4.9364	0.55467474	0.27
-7.9302006	-4.968393	0.5546354	0.65
-8.109616	-5.112429	0.5629337	0.23
-7.9038744	-5.0053787	0.55454737	0.38
-8.062289	-5.13741	0.5618072	0.54
-8.046743	-5.164401	0.5617516	0.3
-7.718241	-4.99632	0.5491323	0.45
-7.991631	-5.201378	0.56059885	0.5
-8.134065	-5.3284054	0.5678271	0.35
-7.979305	-5.248367	0.56153584	0.31
-8.183723	-5.4154086	0.5698752	0.48
-7.6862583	-5.1342883	0.54995626	0.5
-22.433668	-14.683691	1.1703167	0.21
-8.151058	-5.506385	0.57073456	0.33
-8.125519	-5.5283737	0.5706608	0.41
-8.01998	-5.496344	0.56644565	0.4
-8.068199	-5.547353	0.5695176	0.52
-8.042653	-5.5683413	0.5684448	0.41
-8.024097	-5.593332	0.5683849	0.46
-22.43248	-15.348631	1.182892	0.41
-22.430912	-15.451621	1.183824	0.24
-8.053427	-5.727322	0.5713553	0.48
-22.43278	-15.662602	1.1876969	0.49
-8.015556	-5.7983003	0.57221997	0.64
-8.027995	-5.845298	0.57321495	0.26
-7.9984446	-5.8632855	0.572136	0.38
-7.805921	-5.7652364	0.56477183	0.32
-7.8403625	-5.828239	0.56680536	0.53
-7.817807	-5.850229	0.56673944	0.37
-7.8420386	-5.8882313	0.56876755	0.64
-7.740503	-5.853203	0.56456393	0.14
-7.7679367	-5.911204	0.5665856	0.5
-22.422096	-16.729507	1.208026	0.41
-12.718778	-9.655309	0.78512233	0.25
-22.426956	-16.95349	1.2129041	0.41
-22.449171	-17.02649	1.2149094	0.41
-22.450603	-17.13948	1.2168462	0.34
-22.434038	-17.23847	1.2177525	0.49
-22.439468	-17.35546	1.2206962	0.22
-14.607761	-11.4566965	0.8751547	0.42
-14.510226	-11.456667	0.8729418	0.41
-14.420687	-11.46164	0.8707436	0.43
-14.343919	-11.437619	0.86759055	0.44
-14.254379	-11.441592	0.8653931	0.46
-14.155848	-11.438562	0.8621803	0.43
-14.0803	-11.451539	0.86000824	0.45
-13.99176	-11.454514	0.8578139	0.46
-13.899228	-11.454486	0.8546129	0.47
-13.809682	-11.454459	0.85241836	0.47
-13.738923	-11.434439	0.85027647	0.46
-13.6493845	-11.434412	0.8470822	0.46
-13.576838	-11.44739	0.8459174	0.45
-13.492296	-11.450364	0.8437325	0.48
-13.402761	-11.449338	0.8405393	0.47
-13.312217	-11.445311	0.83834565	0.46
-13.229675	-11.448286	0.8361655	0.47
-13.160916	-11.427267	0.8340289	0.48
-13.0843725	-11.434244	0.8318596	0.48
-13.004836	-11.439219	0.82968515	0.48
-12.917293	-11.435194	0.82649857	0.5
-12.84075	-11.441171	0.8253303	0.49
-12.763211	-11.446147	0.8231605	0.5
-12.695452	-11.423129	0.82002753	0.5
-12.622907	-11.431106	0.8188671	0.49
-12.560363	-11.448086	0.8177232	0.49
-12.466824	-11.436059	0.814529	0.49
-12.3922825	-11.441036	0.81236625	0.47
-12.319744	-11.448014	0.81020695	0.48
-12.2372055	-11.444989	0.80803174	0.5
-12.184434	-11.431975	0.8069258	0.48
-12.112897	-11.438953	0.804769	0.51
-12.02736	-11.431929	0.8025898	0.5
-11.952816	-11.433906	0.8004295	0.52
-11.889271	-11.445886	0.7992875	0.51
-11.802738	-11.436861	0.7961077	0.49
-11.738192	-11.446841	0.7949649	0.51
-11.689423	-11.435826	0.79286677	0.49
-11.602886	-11.424802	0.7906884	0.49
-11.528347	-11.42478	0.7885299	0.53
-11.467797	-11.436761	0.787395	0.53
-11.390264	-11.433738	0.785232	0.51
-11.326718	-11.442718	0.7840926	0.54
-11.254178	-11.442696	0.7819389	0.54
-11.198411	-11.422682	0.779831	0.53
-11.12887	-11.424661	0.7776828	0.55
-11.057335	-11.425638	0.7765311	0.55
-10.986794	-11.425617	0.7743821	0.53
-10.921245	-11.429598	0.7732417	0.55
-10.860704	-11.439579	0.77110916	0.56
-10.798946	-11.412562	0.7689924	0.54
-10.7274065	-11.410542	0.76784277	0.56
-10.672856	-11.424524	0.7667211	0.56
-10.59832	-11.418502	0.7645675	0.56
-10.542775	-11.431484	0.7634445	0.55
-10.477233	-11.433465	0.7613061	0.55
-10.403691	-11.426443	0.75915545	0.56
-10.357931	-11.414431	0.75806534	0.57
-10.29239	-11.415411	0.7559278	0.55
-10.2238455	-11.412391	0.75478595	0.56
-10.162305	-11.417373	0.75365514	0.56
-10.105759	-11.426354	0.7515329	0.55
-10.036222	-11.422335	0.75038993	0.58
-9.970675	-11.420315	0.74825436	0.58
-9.929911	-11.411303	0.7471738	0.57
-9.866371	-11.412284	0.7460413	0.57
-9.800825	-11.409265	0.7439066	0.59
-9.746286	-11.420248	0.74278843	0.59
-9.680744	-11.417229	0.74165404	0.58
-9.618203	-11.41721	0.73952466	0.59
-9.578434	-11.407199	0.73844695	0.59
-9.514895	-11.40618	0.7373161	0.58
-9.463346	-11.417164	0.7362048	0.59
-9.401805	-11.417146	0.734078	0.58
-9.334267	-11.410126	0.732942	0.59
-9.275727	-11.413109	0.7308203	0.59
-9.219186	-11.418091	0.72970194	0.58
-9.17242	-11.398079	0.7286147	0.59
-9.118877	-11.406062	0.72750133	0.61
-9.0563345	-11.402043	0.725375	0.59
-8.996793	-11.402025	0.7242532	0.57
-8.938253	-11.403008	0.723133	0.59
-8.878712	-11.401991	0.7220119	0.6
-8.821169	-11.402974	0.71989423	0.6
-8.790392	-11.399964	0.7198328	0.59
-8.7048645	-11.365942	0.7166729	0.47
-8.650316	-11.368925	0.71556073	0.38
-8.582785	-11.356906	0.7134286	0.46
-8.536239	-11.369891	0.7123288	0.37
-8.476694	-11.365874	0.71120983	0.62
-3.3707767	-4.7928395	0.4225501	0.38
-8.42016	-11.366858	0.7100951	0.22
-3.3292186	-4.767827	0.42047337	0.42
-3.3046834	-4.7668185	0.42042115	0.31
-3.3401413	-4.8458214	0.42245793	0.3
-8.154218	-11.344779	0.70356774	0.23
-8.110672	-11.359766	0.7024743	0.59
-8.0779085	-11.353757	0.7024109	0.41
-3.1117425	-4.6437616	0.4120682	0.25
-7.968828	-11.3537245	0.69919235	0.37
-3.1156404	-4.7097545	0.41404423	0.27
-3.0840983	-4.6967444	0.41298315	0.37
-3.0625584	-4.6977363	0.4129367	0.34
-3.044996	-4.7027287	0.41289684	0.48
-3.0392187	-4.709726	0.4128812	0.33
-2.9916742	-4.672713	0.41079754	0.32
-2.9601362	-4.6587024	0.40973702	0.35
-2.9865966	-4.7287035	0.41176036	0.38
-2.982051	-4.753699	0.41273907	0.29
-2.9774761	-4.7766943	0.41271874	0.3
-2.9617214	-4.770689	0.4126882	0.27
-2.9491844	-4.7846823	0.4126553	0.5
-2.9136264	-4.762672	0.41159025	0.27
-2.9030638	-4.777666	0.41156116	0.35
-2.891521	-4.7926598	0.4115301	0.37
-2.9429688	-4.9036655	0.41558877	0.48
-3.0056305	-5.0496716	0.42065597	0.4
-2.9900808	-5.059665	0.42061922	0.28
-7.0212884	-11.374444	0.68031234	0.33
-6.975751	-11.382429	0.6792209	0.68
-6.9162097	-11.366413	0.6771105	0.38
-2.8059034	-4.905614	0.41330156	0.23
-6.8221245	-11.374385	0.67592525	0.38
-6.795352	-11.370377	0.6748747	0.57
-2.7820425	-4.9525995	0.4132322	0.23
-2.811495	-5.035601	0.41625878	0.39
-2.6939654	-4.877575	0.41008085	0.37
-2.798388	-5.083591	0.41721213	0.45
-2.8978264	-5.285606	0.42533532	0.18
-2.710093	-4.990568	0.41306794	0.15
-6.48232	-11.373285	0.66927075	0.63
-6.4337783	-11.3722725	0.66817814	0.33
-2.6844513	-5.053552	0.41499013	0.28
-2.6778831	-5.0765467	0.41496766	0.18
-6.301153	-11.390232	0.66591936	0.57
-2.617023	-5.061526	0.4138492	0.21
-6.2566104	-11.395219	0.6658331	0.61
-2.6274855	-5.1175237	0.41484904	0.37
-2.6299298	-5.1585207	0.41683847	0.33
-2.5174036	-4.994496	0.4096719	0.29
-2.4768596	-4.9574842	0.40760344	0.34
-2.4703186	-4.982479	0.40858075	0.32
-2.4677584	-5.013475	0.409564	0.52
-5.9128146	-11.36112	0.6581936	0.14
-2.4194427	-4.9794607	0.40747878	0.3
-2.4009047	-4.982453	0.4074402	0.37
-2.4073286	-5.0294504	0.40843606	0.39
-2.409798	-5.073447	0.41042522	0.32
-2.3892431	-5.0714393	0.4093846	0.38
-2.3797076	-5.0924344	0.4103581	0.36
-2.3759232	-5.103431	0.41034663	0.35
-2.359382	-5.1104245	0.41031113	0.31
-2.3518329	-5.1344194	0.41028774	0.4
-5.55213	-11.495009	0.65548444	0.21
-5.5505776	-11.583005	0.6584581	0.61
-5.5380197	-11.647999	0.6604178	0.62
-5.483266	-11.583986	0.657334	0.18
-2.3338473	-5.2773995	0.41420376	0.36
-5.544112	-11.890987	0.66736585	0.26
-2.3127558	-5.317388	0.41514918	0.18
-5.549983	-12.09298	0.6733252	0.51
-5.5554194	-12.201977	0.6773078	0.48
-5.549861	-12.288971	0.6792762	0.53
-5.5650682	-12.369971	0.68228376	0.51
-5.5615063	-12.462967	0.6852547	0.53
-5.555951	-12.553961	0.6872227	0.52
-5.5483828	-12.638955	0.6901888	0.52
-5.545825	-12.73895	0.6931606	0.52
-5.5452585	-12.842946	0.6961352	0.51
-5.534701	-12.926939	0.69809693	0.5
-5.553908	-13.02394	0.70210874	0.5
-5.5523434	-13.129935	0.7050818	0.51
-5.544785	-13.22493	0.70804703	0.49
-5.543216	-13.332925	0.7110201	0.49
-5.520661	-13.394917	0.7129667	0.47
-5.497109	-13.455908	0.7139119	0.43
-5.5313067	-13.593911	0.7189419	0.4
-5.545739	-13.74791	0.72393405	0.33
-5.5391693	-13.8509035	0.7269007	0.45
-5.538606	-13.9729	0.73087406	0.46
-5.536041	-14.090895	0.73484504	0.45
-5.5264735	-14.191889	0.7378076	0.44
-5.5249085	-14.315884	0.74077964	0.45
-5.5441165	-14.4288845	0.74478996	0.47
-5.5385504	-14.54588	0.74875695	0.45
-5.536986	-14.675876	0.7527284	0.45
-5.536409	-14.80687	0.75670177	0.44
-5.5278487	-14.923864	0.7606645	0.44
-5.525276	-15.05486	0.764635	0.46
-5.519712	-15.182855	0.7686013	0.45
-5.5359178	-15.296855	0.77160734	0.43
-5.533346	-15.434851	0.7765773	0.43
-5.531778	-15.578846	0.78054816	0.45
-5.5242114	-15.70884	0.7845117	0.43
-5.5236363	-15.858835	0.7894837	0.43
-5.517071	-15.99683	0.7934482	0.44
-5.5352693	-16.12483	0.79845595	0.42
-5.5386987	-16.295826	0.80343187	0.43
-5.5291247	-16.428822	0.8073929	0.53
-5.526557	-16.588816	0.81236136	0.4
-5.5199776	-16.734812	0.8173259	0.5
-5.5174108	-16.900806	0.82229394	0.38
-5.5088396	-17.0498	0.8272553	0.51
-5.5400324	-17.230804	0.83327675	0.39
-5.5314584	-17.383799	0.838238	0.49
-5.530878	-17.563793	0.84420824	0.37
-5.521308	-17.721786	0.8491677	0.48
-5.521731	-17.913782	0.8551384	0.38
-5.511155	-18.072777	0.8600968	0.48
-5.511573	-18.269773	0.86606735	0.38
-5.5287743	-18.425774	0.8710714	0.48
-5.523193	-18.609768	0.8770349	0.35
-5.516619	-18.797764	0.8829966	0.44
-5.507041	-18.976757	0.8889552	0.43
-5.503461	-19.180752	0.89492	0.43
-5.5008793	-19.392746	0.9018857	0.43
-5.495299	-19.598743	0.9088478	0.41
-5.5194893	-19.795744	0.9148584	0.41
-5.5169024	-20.01874	0.9228234	0.41
-5.5083203	-20.225733	0.92878175	0.4
-5.4997416	-20.439728	0.93573946	0.39
-5.49815	-20.679724	0.943705	0.38
-5.4845705	-20.884718	0.95065695	0.46
-5.5147505	-21.12272	0.9586725	0.38
-5.502172	-21.341715	0.96562487	0.46
-5.498584	-21.59771	0.9735866	0.36
-5.4879947	-21.829702	0.9805412	0.43
-5.483406	-22.0957	0.98950106	0.36
-5.4768143	-22.357693	0.99845886	0.43
-5.472217	-22.63169	1.0074186	0.41
-5.5483623	-23.0887	1.0224788	0.39
-5.5397677	-23.362696	1.0314332	0.4
-5.537166	-23.66769	1.0413934	0.33
-5.5225754	-23.932684	1.0503409	0.42
-5.4790077	-24.081673	1.0542587	0.58
-5.4084654	-24.122656	1.0551491	0.0
-9.050867	-40.551266	1.6277137	0.15
-8.8853655	-40.410236	1.6214882	0.23
-9.233396	-42.56929	1.6957687	0.12
-8.110766	-38.085094	1.5386078	0.29
-8.060164	-38.42908	1.5494999	0.18
-7.99058	-38.69407	1.5573734	0.17
-7.8468885	-38.31004	1.5432057	0.16
-8.542568	-42.265152	1.6798087	0.11
-8.266172	-41.5891	1.6554815	0.19
-8.162609	-41.74708	1.6593195	0.17
-8.168938	-42.470078	1.6832595	0.13
-7.4210258	-39.33295	1.5735017	0.25
-7.2984867	-39.356922	1.5733271	0.21
-7.563379	-41.092968	1.6335372	0.27
-7.4258533	-41.07194	1.6313468	0.27
-6.8408055	-38.600838	1.5447562	0.24
-6.7182713	-38.614815	1.5445843	0.29
-7.139135	-41.70388	1.6498914	0.34
-6.9326825	-41.285843	1.6346433	0.23
-6.8629227	-41.270832	1.6335485	0.24
-6.733385	-41.287804	1.633369	0.3
-6.6098437	-41.346783	1.6341947	0.24
-6.2236156	-39.785713	1.5798005	0.0
-6.477617	-42.18675	1.6619433	0.12
-6.130348	-40.82269	1.6135862	0.23
-6.2035584	-42.1607	1.6585745	0.12
-6.171747	-42.399693	1.666512	0.27
-6.0202365	-42.293663	1.6623168	0.18
-5.829779	-41.91163	1.6480925	0.2
-5.700241	-41.943607	1.6489168	0.4
-5.55872	-41.88558	1.6457331	0.25
-5.4181967	-41.83155	1.6435508	0.2
-5.2906585	-41.88153	1.6443782	0.42
-5.2129097	-41.796513	1.6402822	0.14
-5.0184693	-41.31048	1.6230636	0.0
-4.888933	-41.320457	1.6228929	0.0
-5.511216	-47.577557	1.8362346	0.0
-6.9351416	-61.015797	2.294086	0.0
-6.753597	-61.12776	2.2968442	0.04
-5.0794835	-47.09748	1.817711	0.15
-4.928956	-47.087452	1.816518	0.0
-6.2847576	-61.277683	2.2992344	0.0
-6.096222	-61.32565	2.2999914	0.08
-4.0511723	-42.7703	1.6677041	0.09
-3.9136462	-42.752274	1.6665304	0.08
-4.116441	-46.365307	1.7885342	0.0
-4.0576468	-46.521297	1.7934492	0.15
-3.3652575	-40.37018	1.5840029	0.15
-3.2107842	-40.05015	1.5718304	0.39
-3.0902383	-40.12513	1.574674	0.22
-2.9686944	-40.181107	1.5755184	0.21
-2.8411644	-40.167084	1.5743604	0.2
-2.698672	-39.95306	1.5671979	0.17
-2.632914	-39.914047	1.5651191	0.16
-3.9614632	-61.257282	2.2883418	0.14
-3.7659447	-61.21825	2.2871065	0.0
-2.5514448	-44.675034	1.7257055	0.0
-2.358078	-43.77	1.6945289	0.12
-2.2803507	-44.863987	1.731364	0.2
-2.0092707	-42.363937	1.6461972	0.11
-1.9484849	-42.46993	1.649117	0.09
-1.8199354	-42.573906	1.6519557	0.15
-1.6535352	-41.851875	1.6278023	0.16
-1.5249922	-41.898853	1.6286458	0.14
-1.2242547	-37.4718	1.4785662	0.38
-1.109707	-37.540783	1.4804256	0.26
-1.1334972	-40.033787	1.565298	0.25
-1.0059775	-39.951767	1.5621526	0.11
-0.9281357	-41.685753	1.6199538	0.13
-0.7936303	-41.547733	1.614805	0.0
-0.6710328	-41.908714	1.62764	0.13
-0.46623912	-37.71567	1.485659	0.0
-0.34869754	-37.771652	1.4865192	0.05
-0.28992966	-37.76664	1.4864516	0.17
-0.21168406	-41.811638	1.6231158	0.0
-0.08308385	-42.206615	1.6359447	0.06
0.051352322	-41.66359	1.6178243	0.11
0.18314858	-37.442562	1.4749291	0.13
0.31138122	-41.45055	1.6105424	0.0
0.39597067	-46.155544	1.7691643	0.0
0.6168979	-39.641495	1.5493077	0.32
0.8032184	-44.184475	1.7018279	0.11
0.85890734	-39.304455	1.5370582	0.0
0.9501612	-37.689434	1.4830536	0.06
1.2208389	-44.31741	1.7063591	0.08
1.6984676	-60.861378	2.2648468	0.08
1.4241042	-44.132378	1.7001481	0.09
1.5445348	-43.549355	1.6800519	0.09
1.8065505	-43.260315	1.6707859	0.39
1.9360591	-43.117294	1.6656553	0.0
2.082631	-43.36127	1.6744838	0.0
2.1473832	-43.286263	1.6714193	0.11
2.283922	-43.31424	1.6722723	0.14
2.4435341	-43.780216	1.6880753	0.33
2.5429485	-43.082203	1.6650126	0.12
2.6654382	-42.84718	1.6568981	0.29
2.8190255	-43.16516	1.6677184	0.15
2.898826	-43.36215	1.6746233	0.0
3.091499	-44.213123	1.7033714	0.07
3.2129884	-43.957104	1.6952615	0.08
3.2963953	-43.19909	1.6702222	0.0
3.467002	-43.65606	1.6850193	0.0
3.590507	-43.482044	1.679904	0.0
3.8993883	-45.589005	1.7514598	0.0
3.9731598	-45.616997	1.7523835	0.0
2.7890725	-23.035084	0.9909799	0.29
2.7945201	-22.45508	0.97101045	0.54
2.0209765	-15.384164	0.73221886	0.18
1.9005721	-14.189175	0.6914121	0.47
2.7691138	-20.819075	0.9161373	0.29
2.7825902	-20.406069	0.90314966	0.45
2.795068	-20.006063	0.88916236	0.3
2.8015401	-19.57706	0.8751828	0.51
2.8120263	-19.203054	0.862196	0.32
2.81751	-18.809053	0.84921545	0.44
2.7932215	-18.426052	0.83626324	0.44
2.800707	-18.072048	0.8242782	0.35
2.8072028	-17.732046	0.8132934	0.47
2.8136885	-17.397041	0.8023083	0.36
2.816186	-17.059038	0.79132736	0.49
2.8216753	-16.745035	0.78034204	0.38
2.8004053	-16.446035	0.7703815	0.51
2.8109133	-16.190031	0.76238775	0.38
2.8144093	-15.897028	0.75240314	0.52
2.819916	-15.631025	0.74341494	0.4
2.8234127	-15.357021	0.73442924	0.42
2.8269162	-15.096019	0.72544277	0.41
2.830422	-14.844015	0.7174557	0.59
2.8201702	-14.657015	0.7114775	0.58
2.8096728	-14.346014	0.7005076	0.13
2.7981672	-14.035012	0.69053847	0.18
2.8326998	-13.978005	0.6885099	0.44
2.8362122	-13.763002	0.68152076	0.45
2.8427298	-13.570998	0.6755273	0.47
2.8472445	-13.373996	0.66853607	0.51
2.832996	-13.197995	0.6625608	0.5
2.8355155	-13.002993	0.6565714	0.49
2.8380327	-12.81299	0.64958173	0.48
2.8425536	-12.637987	0.6445892	0.51
2.8450763	-12.459984	0.63859874	0.69
2.7265162	-11.7269945	0.6137558	0.16
2.7540607	-11.681989	0.6117336	0.68
2.7778344	-11.702985	0.6127106	0.17
2.8413877	-11.813974	0.6166455	0.5
2.8449173	-11.6629715	0.6126526	0.48
2.8474371	-11.508969	0.6066607	0.5
2.847965	-11.352966	0.60167086	0.47
2.8534899	-11.219963	0.597675	0.51
2.8632598	-11.184961	0.5966687	0.7
2.896802	-11.171954	0.5966398	0.69
2.9333413	-11.169948	0.5966077	0.69
2.9728832	-11.179941	0.5975722	0.68
3.0094209	-11.176934	0.59754044	0.68
3.0469663	-11.179928	0.59750754	0.68
3.0855145	-11.186921	0.59847367	0.67
3.102291	-11.181918	0.5984596	0.68
3.1398287	-11.181911	0.5984273	0.67
3.1783729	-11.186905	0.59939396	0.66
3.2119203	-11.174899	0.59936637	0.67
3.2534595	-11.188891	0.5993301	0.68
3.2920034	-11.192885	0.6002974	0.69
3.3245428	-11.174879	0.6002715	0.68
3.34632	-11.186875	0.60025245	0.69
3.3858612	-11.192869	0.6012191	0.69
3.418408	-11.176863	0.6011935	0.68
3.458949	-11.185857	0.60115945	0.68
3.496499	-11.18685	0.6021287	0.68
3.5330389	-11.181844	0.60209936	0.67
3.553807	-11.18684	0.60208213	0.68
3.5903554	-11.183834	0.6020529	0.68
3.6278934	-11.180828	0.6030231	0.67
3.6674342	-11.184821	0.6029912	0.67
3.7069848	-11.190815	0.6039593	0.68
3.741529	-11.179809	0.60393304	0.66
3.780061	-11.177803	0.60390294	0.68
3.8008382	-11.183799	0.6048862	0.68
3.8373873	-11.179793	0.6048581	0.68
3.8759217	-11.177787	0.6048284	0.68
3.917475	-11.18878	0.60579544	0.68
3.9540186	-11.182775	0.605768	0.69
3.9925568	-11.180768	0.6067389	0.68
4.015326	-11.189765	0.6067208	0.68
4.052872	-11.186758	0.6066928	0.68
4.0904117	-11.181752	0.60766506	0.68
4.133962	-11.195745	0.6086312	0.66
4.167502	-11.17974	0.60760796	0.66
4.207046	-11.180735	0.6085787	0.67
4.24859	-11.186728	0.60954756	0.67
4.2673593	-11.183724	0.6095342	0.67
4.3078985	-11.185719	0.6095045	0.67
4.3504515	-11.195712	0.6104727	0.68
4.387993	-11.189706	0.6104464	0.68
4.42753	-11.1877	0.61141837	0.68
4.4660788	-11.185695	0.61139125	0.67
4.501618	-11.173689	0.61136746	0.68
4.526399	-11.187685	0.6123485	0.67
4.5689335	-11.191679	0.61331826	0.66
4.606479	-11.185673	0.6132929	0.67
4.6450186	-11.180667	0.61326677	0.67
4.686572	-11.185661	0.61423767	0.68
4.726112	-11.182655	0.61421096	0.68
4.7498875	-11.191651	0.6151938	0.68
4.7924194	-11.1936455	0.6161648	0.68
4.828967	-11.18464	0.6161413	0.68
4.87251	-11.190633	0.61711144	0.68
4.9100523	-11.182628	0.6170875	0.67
4.945594	-11.169622	0.6170656	0.67
4.9911423	-11.180616	0.61803436	0.66
5.0149136	-11.1876135	0.618018	0.67
5.055452	-11.184607	0.618992	0.68
5.0939975	-11.178602	0.61896783	0.68
5.134537	-11.175596	0.61994225	0.69
5.1740837	-11.17159	0.6199175	0.69
5.2166295	-11.173584	0.62089026	0.68
5.2661757	-11.190577	0.6218568	0.67
5.2809443	-11.176575	0.6218494	0.67
5.3254814	-11.18057	0.6218211	0.66
5.3670325	-11.180564	0.62279534	0.67
5.406581	-11.175558	0.62377167	0.67
5.4531164	-11.182551	0.62374216	0.68
5.494656	-11.179545	0.6247174	0.68
5.5322075	-11.170541	0.624696	0.67
5.5589805	-11.181537	0.6256783	0.68
5.6005177	-11.177531	0.62565404	0.68
5.642061	-11.174525	0.6266298	0.67
5.687612	-11.18052	0.62760204	0.66
5.7301474	-11.177514	0.62757754	0.66
5.7686944	-11.1685095	0.6285565	0.67
5.796463	-11.179505	0.6285387	0.68
5.840008	-11.1795	0.6295136	0.68
5.880559	-11.174494	0.63049114	0.67
5.9240894	-11.171488	0.6304668	0.68
5.96864	-11.173484	0.63144135	0.67
6.0101776	-11.167478	0.631419	0.66
6.0547247	-11.168472	0.632394	0.67
6.0854926	-11.183468	0.6333746	0.68
6.1220355	-11.168464	0.63335687	0.68
6.1705847	-11.176457	0.6343289	0.67
6.2181244	-11.180452	0.63530236	0.67
6.256672	-11.169446	0.6352834	0.67
6.3012114	-11.167441	0.63625985	0.66
6.3269916	-11.1744375	0.6372449	0.66
6.368529	-11.166433	0.6372242	0.66
6.419074	-11.175427	0.63819605	0.68
6.4636135	-11.172421	0.63917327	0.68
6.504158	-11.163417	0.6391538	0.67
6.550703	-11.164411	0.64012957	0.66
6.5992475	-11.168406	0.6411039	0.66
6.624016	-11.170403	0.64209104	0.64
6.6675587	-11.165397	0.6420699	0.65
6.719102	-11.173391	0.64304245	0.66
6.7596493	-11.163386	0.6440241	0.66
6.8041863	-11.1583805	0.6440029	0.66
6.846728	-11.150375	0.6449835	0.66
6.8942757	-11.15137	0.64596003	0.66
6.927044	-11.165366	0.6469415	0.64
6.97259	-11.162361	0.64792	0.66
7.05114	-11.212353	0.6498725	0.73
7.1716943	-11.3283415	0.6557922	0.34
7.235238	-11.351335	0.65775764	0.35
7.2857814	-11.353329	0.6587336	0.38
7.317547	-11.363326	0.6587168	0.4
7.3680997	-11.366321	0.6596928	0.36
7.4136405	-11.359316	0.66067344	0.38
7.466179	-11.36231	0.66164887	0.38
7.5127316	-11.358304	0.6626287	0.33
7.558271	-11.3503	0.66361	0.44
7.6178117	-11.363294	0.66458076	0.38
7.641586	-11.361291	0.6645707	0.47
7.7041283	-11.378284	0.6665395	0.32
7.7466707	-11.36528	0.6675238	0.66
7.7862153	-11.348275	0.66751045	0.68
7.828752	-11.3342705	0.6674953	0.7
7.8682923	-11.316267	0.66748255	0.63
10.702228	-15.34703	0.8323705	0.34
10.748001	-15.362026	0.83334863	0.34
10.803542	-15.340021	0.83433217	0.34
10.80307	-15.2370205	0.83135784	0.3
10.805602	-15.14002	0.828381	0.3
10.8071375	-15.04302	0.8264048	0.3
10.815671	-14.956019	0.8234235	0.3
10.809202	-14.849019	0.82045317	0.31
10.787967	-14.771021	0.81848115	0.3
10.7905	-14.6780205	0.8155041	0.3
10.787035	-14.57802	0.81353116	0.22
10.807571	-14.511018	0.811541	0.47
10.809102	-14.418018	0.80956477	0.18
3.8479934	-5.0115786	0.41858956	0.19
3.8507705	-4.9995775	0.4185903	0.41
3.8053312	-4.908579	0.4146282	0.32
3.6668735	-4.6945877	0.40673235	0.3
3.6834202	-4.6865845	0.40672562	0.3
3.6899526	-4.6645823	0.40572622	0.39
3.6964986	-4.6435795	0.40572667	0.41
3.7140405	-4.636576	0.40571946	0.35
3.719817	-4.629575	0.4057179	0.29
3.7483752	-4.6375704	0.40670294	0.41
3.7569108	-4.618568	0.40670228	0.26
3.7754517	-4.612564	0.40669468	0.26
3.8160017	-4.6345587	0.4076719	0.53
3.826531	-4.617556	0.40767017	0.26
3.8583217	-4.643553	0.4086508	0.4
3.9038684	-4.6705475	0.41062507	0.25
4.0723915	-4.845532	0.4185162	0.21
4.171946	-4.9365225	0.4234546	0.38
4.178475	-4.9125204	0.42245662	0.32
4.198024	-4.905517	0.42344967	0.38
4.182567	-4.856516	0.4214663	0.36
4.1123447	-4.75852	0.41751623	0.28
4.122892	-4.741518	0.41751522	0.27
4.113445	-4.7015166	0.41652742	0.36
4.134976	-4.696513	0.41651937	0.45
4.118538	-4.6495123	0.414536	0.29
4.0930834	-4.591512	0.41255865	0.36
4.086609	-4.5545106	0.41156903	0.31
4.098393	-4.5545087	0.41256416	0.34
4.107943	-4.5375066	0.41156378	0.35
4.1104746	-4.511504	0.41156825	0.36
4.121037	-4.4965014	0.41156715	0.33
4.1335626	-4.4814987	0.4115653	0.32
4.1381006	-4.4584966	0.41056848	0.3
4.152881	-4.4614944	0.41056192	0.49
4.16043	-4.442492	0.41056308	0.3
4.166979	-4.4224896	0.4105649	0.35
4.2015224	-4.432485	0.41154918	0.32
10.524359	-11.167032	0.719604	0.17
10.588909	-11.167027	0.72158605	0.54
10.658445	-11.170023	0.72256595	0.57
10.708221	-11.188019	0.72454655	0.57
10.759761	-11.172015	0.72553784	0.56
10.823307	-11.16901	0.7265218	0.55
10.888848	-11.167006	0.72850513	0.56
10.948392	-11.159002	0.7294922	0.57
11.015938	-11.158998	0.7314746	0.57
11.069712	-11.178993	0.7324539	0.57
11.130249	-11.16999	0.73444146	0.56
11.175795	-11.146986	0.7344378	0.72
18.40493	-18.291494	1.0741537	0.4
18.414463	-18.187496	1.0721903	0.38
18.418995	-18.078497	1.0692302	0.47
18.430529	-17.977499	1.0672657	0.37
18.39029	-17.881502	1.0643108	0.47
18.398823	-17.778503	1.062348	0.38
18.397356	-17.666506	1.059391	0.47
18.397886	-17.556507	1.0564331	0.48
18.407421	-17.456509	1.0544696	0.23
18.416954	-17.35651	1.0525064	0.38
18.418488	-17.249512	1.0505476	0.39
18.384245	-17.162516	1.0475887	0.48
18.394781	-17.065516	1.0456245	0.5
18.390316	-16.955517	1.0426688	0.25
18.384844	-16.843521	1.0407141	0.3
18.395382	-16.748522	1.0387498	0.27
18.404917	-16.652523	1.0367864	0.43
18.382683	-16.580524	1.0348196	0.35
18.382217	-16.476526	1.0318615	0.44
18.405748	-16.393526	1.0308906	0.29
18.39828	-16.283531	1.0279366	0.48
18.399813	-16.182533	1.0259776	0.41
18.415346	-16.094532	1.0240108	0.33
18.404882	-15.984535	1.022058	0.59
14.476388	-12.521781	0.8471996	0.36
14.316912	-12.304791	0.83831733	0.38
14.118441	-12.057804	0.82745445	0.29
15.082035	-12.802747	0.8679724	0.36
15.092577	-12.731747	0.8669996	0.33
15.227118	-12.76374	0.87096214	0.21
18.385088	-15.372549	1.0083175	0.49
14.183366	-11.773805	0.8235584	0.29
14.202901	-11.714804	0.8225793	0.26
14.218436	-11.652803	0.8216023	0.49
14.360985	-11.695796	0.8265594	0.32
18.407764	-14.909556	0.99951226	0.34
18.425304	-14.829557	0.9975442	0.32
18.391064	-14.75356	0.9955827	0.46
18.400602	-14.6675625	0.9936188	0.5
14.444908	-11.430795	0.8226571	0.36
14.457455	-11.368795	0.8216816	0.38
14.476991	-11.310795	0.8217033	0.48
18.424742	-14.313569	0.98677146	0.16
18.38951	-14.240572	0.9848092	0.63
14.804857	-11.383779	0.8316193	0.41
15.059402	-11.504765	0.84052676	0.25
14.929934	-11.331773	0.8336227	0.26
18.401653	-13.885578	0.97796714	0.34
18.422194	-13.81158	0.97699785	0.32
18.40373	-13.708582	0.9750474	0.64
14.875318	-11.036779	0.8267617	0.27
18.416033	-13.583585	0.97210306	0.28
18.392567	-13.477588	0.97015506	0.65
18.418108	-13.408589	0.9691835	0.21
18.404642	-13.310592	0.96723086	0.54
18.40218	-13.221594	0.9652726	0.32
18.42672	-13.152594	0.9643017	0.23
18.406485	-13.094597	0.96233153	0.49
18.406021	-13.007599	0.9613725	0.37
18.40256	-12.9196005	0.9594145	0.49
18.418097	-12.844602	0.9584481	0.37
18.406635	-12.751604	0.95649374	0.5
18.425173	-12.6796055	0.9555259	0.38
18.40494	-12.623607	0.95355517	0.48
18.401476	-12.536609	0.9525973	0.39
18.402012	-12.452611	0.95063776	0.51
18.410553	-12.375613	0.94967395	0.38
18.399092	-12.2846155	0.94771945	0.5
18.427622	-12.219616	0.94674784	0.39
18.418165	-12.1316185	0.9447919	0.51
18.39193	-12.07262	0.94382375	0.39
18.39447	-11.992622	0.94186276	0.51
18.40601	-11.918624	0.940898	0.4
18.401545	-11.833626	0.9399406	0.41
18.29308	-11.683634	0.93402654	0.47
18.362621	-11.647632	0.9350371	0.47
18.391392	-11.625632	0.93504506	0.39
18.38493	-11.541634	0.9340878	0.5
18.401466	-11.471636	0.93312126	0.38
18.388004	-11.383637	0.931167	0.56
18.511549	-11.380633	0.9351561	0.33
18.625092	-11.370631	0.93815	0.5
18.756634	-11.370626	0.94213724	0.32
18.850409	-11.387623	0.94511956	0.51
18.991953	-11.392618	0.94910353	0.31
19.099497	-11.376616	0.95210177	0.5
19.255037	-11.38761	0.95608175	0.32
19.369577	-11.373607	0.95907867	0.49
19.503122	-11.370604	0.9630683	0.32
19.628664	-11.361601	0.96706194	0.62
9.480195	-5.4610643	0.5740362	0.16
9.440735	-5.399066	0.5720698	0.38
9.443283	-5.3620653	0.5710869	0.35
9.424829	-5.313066	0.57011205	0.48
9.4343605	-5.2790647	0.57012695	0.37
9.427905	-5.237065	0.5691476	0.52
9.194682	-5.089075	0.55924416	0.3
9.1312275	-5.0170774	0.5562854	0.52
9.15677	-4.9940753	0.55729336	0.29
9.152317	-4.9550753	0.5563123	0.45
9.181857	-4.9340734	0.556319	0.37
9.193407	-4.9040723	0.55633205	0.55
9.149948	-4.844074	0.55436546	0.38
9.040718	-4.7680783	0.5504136	0.44
8.96626	-4.693081	0.5464575	0.39
8.936801	-4.6420817	0.545485	0.47
8.947354	-4.6130805	0.54449785	0.35
8.934892	-4.5710807	0.5435194	0.45
8.944437	-4.5410795	0.5435328	0.43
8.976213	-4.540078	0.54453003	0.35
9.079756	-4.5570736	0.54851127	0.62
23.090536	-11.505507	1.071729	0.29
23.255075	-11.496504	1.0767239	0.29
23.417622	-11.486502	1.0817198	0.19
23.588161	-11.4784975	1.0867143	0.33
23.607698	-11.396501	1.0867598	0.41
23.704472	-11.397498	1.0897536	0.34
23.884016	-11.392494	1.0947464	0.42
24.065556	-11.386492	1.0997397	0.34
24.243103	-11.378488	1.1057346	0.41
24.425642	-11.370485	1.1107293	0.4
24.622187	-11.368482	1.1167201	0.35
24.84073	-11.375477	1.1237048	0.55
25.183512	-11.485466	1.1356233	0.29
25.438053	-11.50546	1.143599	0.25
25.641594	-11.500457	1.150592	0.16
25.777136	-11.464456	1.1536065	0.39
25.803673	-11.379459	1.1536553	0.35
26.002218	-11.370456	1.1596515	0.36
26.19199	-11.40445	1.1656226	0.36
26.392532	-11.393448	1.1716201	0.4
26.604076	-11.386445	1.178615	0.37
26.81762	-11.378442	1.1846106	0.38
27.033163	-11.370439	1.1916062	0.34
27.272709	-11.371434	1.1995957	0.51
28.215265	-11.660407	1.2323837	0.23
28.468037	-11.712401	1.2403424	0.3
28.585577	-11.656401	1.2433717	0.38
28.788122	-11.634399	1.2493773	0.25
26.569616	-10.641479	1.1680634	0.2
25.74214	-10.21651	1.1373522	0.4
26.495691	-10.419489	1.1632007	0.23
26.377459	-10.325495	1.1582621	0.38
26.356998	-10.2225	1.1563256	0.23
25.608526	-9.840528	1.1285852	0.39
26.394077	-10.047507	1.155431	0.2
26.510618	-9.996508	1.1594582	0.58
26.392155	-9.857515	1.1535474	0.18
25.707684	-9.510541	1.1277834	0.27
35.652622	-13.123237	1.483233	0.31
35.650154	-12.995245	1.4823135	0.27
35.659695	-12.872251	1.4813905	0.3
35.673233	-12.751257	1.4804664	0.38
35.66977	-12.624264	1.4785466	0.34
35.674305	-12.500271	1.4776249	0.4
35.660072	-12.432274	1.4766685	0.34
35.66961	-12.310281	1.4757456	0.35
35.661144	-12.182287	1.4738271	0.4
35.665684	-12.059295	1.4729052	0.35
35.680225	-11.940301	1.4719808	0.32
35.68876	-11.818308	1.4710585	0.53
35.664066	-11.624318	1.4681832	0.31
35.674606	-11.504325	1.46726	0.54
35.815147	-11.426328	1.4713069	0.32
36.22369	-11.431324	1.4842951	0.29
36.593227	-11.421321	1.4962939	0.32
36.96877	-11.411318	1.5082929	0.3
37.367317	-11.406315	1.5212884	0.29
37.72509	-11.451309	1.5332524	0.29
38.116634	-11.439306	1.5452528	0.29
38.531174	-11.432303	1.5592499	0.29
38.950718	-11.423301	1.5722483	0.29
39.37926	-11.415298	1.5862461	0.28
39.817806	-11.407295	1.6002442	0.25
40.24558	-11.461288	1.6152017	0.24
40.675117	-11.445287	1.6292053	0.0
40.97066	-11.390287	1.638237	0.0
40.976196	-11.253296	1.6373272	0.06
41.018738	-11.127303	1.6374098	0.0
41.032272	-10.992311	1.6364989	0.07
19.397642	-5.140806	0.88267714	0.09
19.5075	-5.0068097	0.8857589	0.52
19.591042	-4.96281	0.8877848	0.34
19.730581	-4.93181	0.89280146	0.37
19.727127	-4.8658123	0.8918432	0.38
19.604895	-4.802816	0.8878856	0.36
19.635443	-4.7458177	0.88792104	0.52
19.866987	-4.7358155	0.89592284	0.26
19.49053	-4.5818253	0.8820279	0.27
20.571074	-4.7668066	0.91888976	0.58
20.505613	-4.68381	0.91594404	0.11
47.853325	-10.747287	1.8595837	0.19
26.64649	-5.861701	1.1270843	0.34
26.946033	-5.8387003	1.1360952	0.48
[truncated: 114,131 more rows]
