# Supplementary material for: Density-equalized RANDT scan matching with integrated outlier removal and point density uniformity
Source: PLoS One. 2026 Apr 28;21(4):e0345709. doi: 10.1371/journal.pone.0345709 (PMC13124066; doi:10.1371/journal.pone.0345709)
Supplement: S2 Dataset — Processed LiDAR data converted into CSV format, including spatial coordinates and associated attributes such as intensity values, used for analysis in this study. (ZIP) [file pone.0345709.s002.zip › Velodyne_CSV/001048.csv]

X	Y	Z	Intensity
77.07391	0.046020873	2.8149743	0.11
77.073456	0.28813067	2.8148386	0.0
40.10806	2.9803896	1.5672922	0.1
39.922592	3.092442	1.5622264	0.13
40.005356	3.1624742	1.5641855	0.2
40.11989	3.298537	1.5691059	0.23
40.32642	3.4436038	1.5760208	0.0
41.57294	3.6827118	1.618882	0.13
42.193474	3.8717978	1.6397713	0.09
39.447014	3.7427444	1.5468436	0.11
34.39957	3.3705847	1.3760558	0.34
36.01733	3.5866811	1.4319305	0.25
36.048855	3.704736	1.4328607	0.23
26.988977	2.9394073	1.1262987	0.36
33.660988	3.8868282	1.3527483	0.0
37.88273	4.4370704	1.4964291	0.0
33.716812	4.161956	1.3565842	0.28
33.76334	4.276009	1.3585161	0.11
34.230865	4.4440856	1.3744167	0.37
33.437397	4.44809	1.3474125	0.11
34.24092	4.665188	1.3752843	0.15
26.628286	3.7507935	1.1168126	0.3
26.621813	3.8358335	1.1167614	0.33
26.632343	3.9228745	1.117709	0.17
33.696796	5.0773807	1.3590348	0.21
37.29328	5.7426734	1.4826448	0.15
45.849724	7.2123165	1.7747852	0.08
45.928482	7.2993555	1.7777327	0.0
42.111042	6.826152	1.6480061	0.07
42.38456	7.008234	1.6588969	0.15
25.940287	4.3640857	1.09644	0.1
41.651608	7.156303	1.6348046	0.2
31.699022	5.594628	1.2947148	0.33
36.623474	6.587062	1.4641311	0.18
31.54407	5.7727103	1.290606	0.16
31.356596	5.8407426	1.2855638	0.18
32.07011	6.077848	1.3104223	0.15
31.759638	6.12287	1.3003936	0.21
31.824162	6.238923	1.303323	0.18
31.65892	6.258933	1.2973101	0.31
31.43545	6.3169603	1.2902737	0.0
31.64997	6.4640265	1.2981848	0.0
33.071465	6.864202	1.3479466	0.0
57.95556	12.234529	2.2057793	0.0
39.119396	8.379863	1.558048	0.05
28.821869	6.311971	1.2042639	0.28
28.721397	6.3840046	1.2012193	0.29
28.696917	6.4740458	1.2011639	0.43
28.744438	6.580094	1.203099	0.39
29.757936	6.9112387	1.2389009	0.29
29.724459	7.00228	1.2388448	0.3
29.806215	7.071311	1.2418028	0.32
31.819685	7.656565	1.3124539	0.11
32.209194	7.8576536	1.3263322	0.0
32.41071	8.014723	1.3342367	0.12
29.17831	7.3114223	1.2226512	0.18
29.096832	7.3884573	1.2206033	0.34
29.065355	7.4774976	1.2205483	0.3
29.372103	7.606554	1.2314703	0.0
77.09339	20.251987	2.8939562	0.0
61.63027	16.39333	2.357244	0.1
28.236689	7.597555	1.194469	0.12
28.163212	7.6725893	1.1924223	0.36
28.177729	7.7726336	1.1943605	0.38
36.302994	10.14165	1.4789479	0.28
36.303753	10.202677	1.4799101	0.26
36.25426	10.312724	1.4788418	0.34
36.42077	10.483799	1.4857371	0.0
61.526478	17.930983	2.367294	0.0
48.2524	14.224399	1.9035004	0.06
33.4164	9.961578	1.3840406	0.0
24.925468	7.4695153	1.0855268	0.16
24.882992	7.541548	1.0854819	0.12
25.003506	7.6646013	1.0904065	0.0
47.899162	14.860668	1.8971047	0.0
60.069218	18.847364	2.3277183	0.0
59.69872	18.937403	2.3166602	0.0
61.366146	19.679714	2.378212	0.0
61.395885	19.795763	2.3801403	0.0
61.310375	19.98184	2.3790247	0.0
42.943104	14.593549	1.7352372	0.06
43.048595	14.780627	1.7411222	0.09
43.117344	14.879669	1.7440615	0.08
43.507824	15.167789	1.7598858	0.08
43.57632	15.345863	1.7637761	0.0
43.142838	15.346863	1.7497724	0.0
42.757355	15.3608675	1.7377614	0.07
42.47387	15.409886	1.7297292	0.15
62.16707	23.338213	2.4419553	0.0
62.27454	23.60232	2.448793	0.05
48.394768	18.514181	1.9518486	0.0
48.33526	18.666245	1.9517545	0.0
18.994757	7.504564	0.8964643	0.48
18.837288	7.510567	0.8924595	0.31
18.669815	7.512569	0.88645715	0.52
18.531345	7.5245748	0.8824489	0.34
18.351873	7.5195737	0.8774509	0.46
18.224638	7.501567	0.87246114	0.36
18.06817	7.503568	0.86745894	0.46
17.912697	7.50557	0.8634567	0.37
17.75823	7.5065713	0.8584552	0.46
17.625755	7.5165763	0.8544483	0.37
17.469282	7.515577	0.84944797	0.47
17.35405	7.4985695	0.8454578	0.39
17.207579	7.499571	0.84145635	0.5
17.070112	7.5035734	0.8374531	0.4
16.934635	7.5085764	0.8324493	0.51
16.808168	7.5155797	0.82944435	0.39
16.650698	7.5085773	0.8244478	0.49
16.549465	7.494572	0.8204559	0.39
16.426985	7.502576	0.8174504	0.41
16.290516	7.5025764	0.81344974	0.42
16.152046	7.5005765	0.80845034	0.52
16.033575	7.50758	0.8054455	0.4
15.898111	7.5045786	0.80144674	0.53
15.799636	7.519585	0.7984371	0.4
15.693404	7.499577	0.79444903	0.41
15.555934	7.494576	0.7904515	0.41
15.442459	7.500579	0.78744745	0.42
15.324987	7.50358	0.7834452	0.43
15.209518	7.506582	0.780443	0.43
15.096051	7.5095835	0.7764408	0.45
14.989574	7.516587	0.7734362	0.43
14.879347	7.4905763	0.76945174	0.47
14.772868	7.496579	0.76644784	0.45
14.661397	7.49858	0.7634464	0.46
14.549928	7.4995804	0.76044554	0.48
14.4484625	7.504583	0.7574423	0.46
14.342991	7.5075846	0.7544403	0.45
14.235514	7.5095854	0.7504389	0.46
14.140288	7.487577	0.74745214	0.45
14.043808	7.49458	0.7454479	0.49
13.938342	7.49458	0.74144775	0.47
13.84787	7.502583	0.73944294	0.46
13.744395	7.5035834	0.73644227	0.49
13.644924	7.5055842	0.73344105	0.48
13.563696	7.488578	0.7304514	0.52
13.462223	7.488578	0.72745144	0.46
13.364756	7.489578	0.7244509	0.5
13.28828	7.502583	0.7224432	0.49
13.18681	7.5005827	0.7194446	0.48
13.086338	7.4985814	0.716446	0.49
13.000867	7.504584	0.71444255	0.5
12.925634	7.4885774	0.71145236	0.48
12.842164	7.49458	0.709449	0.51
12.754687	7.498581	0.7074469	0.48
12.667224	7.5005817	0.70444596	0.52
12.57175	7.4985805	0.7014475	0.51
12.488279	7.502582	0.6994455	0.54
12.418045	7.487576	0.6974548	0.52
12.3335705	7.4905767	0.6944534	0.5
12.288101	7.5155864	0.69343877	0.59
12.290609	7.571608	0.6954055	0.64
12.258136	7.604621	0.6943861	0.49
12.228653	7.6406345	0.69436496	0.55
12.15518	7.6486373	0.6923608	0.64
14.344589	9.05419	0.77951425	0.26
14.368093	9.133219	0.78146744	0.3
14.345612	9.182238	0.78143877	0.55
14.336117	9.24126	0.7824041	0.45
11.681588	7.639631	0.6783701	0.47
11.606361	7.6166215	0.6763843	0.42
11.534886	7.6226234	0.67438155	0.66
11.517414	7.662638	0.6743583	0.55
11.762873	7.880722	0.68522805	0.34
11.794385	7.955751	0.6881839	0.27
14.343441	9.735438	0.79211503	0.21
14.324953	9.789457	0.79208386	0.55
14.352704	9.841476	0.7940533	0.27
14.350214	9.906501	0.79501563	0.38
14.331722	9.961519	0.795984	0.46
14.3462305	10.038547	0.7979393	0.29
14.3267355	10.093565	0.7979078	0.56
10.724947	7.614612	0.65139693	0.17
10.505507	7.509571	0.6434611	0.54
10.438281	7.486562	0.6414755	0.53
10.3698015	7.488562	0.6394755	0.55
10.30733	7.4935627	0.6384738	0.55
10.234864	7.490561	0.6364768	0.54
10.1683855	7.4925604	0.63447696	0.56
10.121917	7.5075655	0.63346934	0.55
10.056449	7.508565	0.6314701	0.54
9.993217	7.4865556	0.629484	0.55
9.92874	7.488556	0.62748426	0.57
9.863271	7.4885545	0.62548566	0.53
9.8048	7.493555	0.6244842	0.59
9.77532	7.5205646	0.6244696	0.5
9.69785	7.5105596	0.6214771	0.46
9.628627	7.4815483	0.6194952	0.55
9.56716	7.4825473	0.6174962	0.55
9.556675	7.5235615	0.6184734	0.6
9.55519	7.571578	0.6194464	0.62
9.5617	7.6265974	0.62041533	0.62
9.559213	7.674614	0.6213885	0.61
9.549723	7.717629	0.6223647	0.63
9.561482	7.751641	0.6233454	0.64
9.563002	7.8026576	0.6243169	0.63
9.556511	7.8486733	0.6252914	0.62
9.56002	7.902692	0.62626123	0.61
9.558534	7.9527082	0.6272336	0.64
9.550053	7.996723	0.62820953	0.63
9.556802	8.028733	0.6291916	0.62
9.548323	8.072748	0.63016754	0.62
9.552833	8.128767	0.6311365	0.6
9.560341	8.187786	0.6321038	0.63
9.548845	8.2318	0.63308007	0.63
9.545367	8.280817	0.6340533	0.62
9.543868	8.333834	0.63502437	0.6
9.559623	8.373847	0.63700193	0.61
9.549132	8.41886	0.6369778	0.61
9.552644	8.47588	0.6389466	0.62
9.558153	8.534899	0.63991433	0.61
9.553671	8.584914	0.64088744	0.59
9.542181	8.629928	0.6418636	0.61
9.543686	8.686945	0.64283276	0.61
9.552434	8.722957	0.6438129	0.62
9.556941	8.782976	0.64578044	0.59
9.559452	8.840994	0.6467492	0.61
9.544965	8.8840065	0.64772683	0.61
9.542469	8.939023	0.6486975	0.61
9.550982	9.003042	0.65066296	0.61
9.55173	9.033052	0.6506469	0.61
9.551239	9.09007	0.6526166	0.61
9.554738	9.152087	0.6535835	0.61
9.544251	9.200102	0.6545587	0.59
9.543759	9.258118	0.65552807	0.59
9.54327	9.316135	0.6574975	0.62
9.534779	9.367149	0.65847117	0.6
9.552518	9.415165	0.6594449	0.59
9.553036	9.474182	0.66141397	0.6
9.542543	9.524197	0.66238844	0.62
9.540043	9.583213	0.6633578	0.61
9.541543	9.646231	0.66532487	0.6
9.531057	9.696244	0.6662996	0.59
9.536562	9.763263	0.66726446	0.61
9.554308	9.812278	0.669238	0.61
9.536814	9.857289	0.6702159	0.7
9.714251	10.10337	0.6800769	0.43
9.712759	10.165386	0.6810451	0.28
9.729248	10.248411	0.6840014	0.34
9.709763	10.29242	0.6839803	0.46
9.7494955	10.367444	0.6869391	0.33
9.731	10.414454	0.6879165	0.23
9.688525	10.434458	0.68690956	0.42
9.678024	10.490471	0.68888193	0.55
9.665533	10.543484	0.68985605	0.68
9.721008	10.671522	0.693787	0.3
9.711517	10.728536	0.6947591	0.3
9.719262	10.771548	0.6957368	0.41
9.747745	10.872576	0.6996837	0.35
9.7512455	10.945595	0.7016469	0.39
9.785734	11.053625	0.7045901	0.23
9.693268	11.020609	0.7016145	0.33
9.670769	11.066619	0.7025936	0.51
9.647277	11.110627	0.7025739	0.41
9.614044	11.107623	0.7025784	0.58
9.556566	11.112618	0.70058125	0.56
9.533075	11.156628	0.70156175	0.55
9.534569	11.230645	0.7035252	0.57
9.531061	11.299662	0.7054918	0.56
9.521565	11.360676	0.70646286	0.56
9.5393095	11.417691	0.7084333	0.54
9.536804	11.488708	0.710399	0.54
9.530298	11.555722	0.7113671	0.55
9.535793	11.636743	0.71432734	0.55
9.530288	11.705758	0.71529454	0.55
9.518793	11.76677	0.7172663	0.55
9.521282	11.846789	0.7192277	0.55
9.5320215	11.898802	0.72020155	0.52
9.533516	11.977819	0.7231636	0.54
9.534006	12.056838	0.7251258	0.55
9.517505	12.114849	0.7261	0.7
9.642941	12.351916	0.7349732	0.37
9.695398	12.500956	0.73989654	0.41
9.686899	12.57097	0.74186456	0.35
9.702631	12.632985	0.74283344	0.29
9.719109	12.738009	0.7467821	0.23
9.655629	12.739002	0.7447893	0.43
9.639129	12.801012	0.74676234	0.69
9.663602	12.91804	0.7497048	0.34
9.701078	13.0520735	0.7546377	0.44
9.680569	13.112083	0.7556125	0.32
9.701298	13.184101	0.7575764	0.36
9.708789	13.280121	0.7605311	0.23
9.665293	13.310122	0.7605231	0.31
9.6377945	13.361128	0.76150334	0.48
9.599301	13.39713	0.7614921	0.45
9.551811	13.421127	0.7614876	0.54
9.530567	13.436127	0.7614837	0.48
9.520054	13.51214	0.7634506	0.51
9.521543	13.604158	0.7654087	0.49
9.513023	13.685173	0.76737326	0.5
9.50651	13.7681875	0.77033675	0.49
9.498994	13.851202	0.77230054	0.5
9.505479	13.953222	0.77525383	0.5
9.5222025	14.026238	0.7772187	0.5
9.51169	14.106252	0.7791845	0.48
9.510167	14.201269	0.78214246	0.47
9.501659	14.284284	0.7841069	0.46
9.501129	14.383301	0.7870632	0.46
9.496616	14.474317	0.78902376	0.53
9.518334	14.558335	0.79198325	0.39
9.520812	14.6623535	0.79493713	0.45
9.544275	14.799381	0.79887325	0.39
9.532754	14.885395	0.80083764	0.38
9.5172415	14.964405	0.8028058	0.47
9.519712	15.073424	0.80675805	0.36
9.510195	15.163438	0.80872065	0.45
9.532917	15.252457	0.8116783	0.38
9.520394	15.340469	0.81364256	0.47
9.515864	15.442486	0.8165995	0.38
9.525337	15.565508	0.8205451	0.4
9.510812	15.653519	0.82251006	0.42
9.495298	15.738529	0.8244767	0.43
9.4887705	15.840545	0.8274346	0.39
9.501491	15.919559	0.8303987	0.47
9.505957	16.040579	0.8333467	0.4
9.498425	16.144594	0.8363043	0.42
9.498889	16.262611	0.84025455	0.41
9.494364	16.371628	0.8432098	0.41
9.490827	16.485643	0.84616286	0.42
9.486292	16.59866	0.8491166	0.41
9.500015	16.682676	0.852079	0.42
9.486483	16.782688	0.85504025	0.66
9.571881	17.055744	0.86390996	0.0
9.617218	17.52082	0.87770945	0.5
9.681625	17.767868	0.88659483	0.0
9.878184	18.193974	0.9023791	0.13
9.8166895	18.217962	0.9013826	0.17
9.70124	18.141926	0.8974386	0.17
9.616758	18.123903	0.8954645	0.35
9.588242	18.206907	0.8974374	0.37
9.520746	18.219894	0.89744735	0.45
9.465247	18.253883	0.89744633	0.46
9.500938	18.39291	0.9023826	0.37
9.489394	18.513924	0.90533704	0.47
9.486848	18.651941	0.9092828	0.36
9.476304	18.776953	0.91323566	0.47
9.473753	18.91897	0.9171802	0.36
9.45621	19.03398	0.9201391	0.62
10.1053295	20.403309	0.9704443	0.3
9.667175	19.685114	0.94283247	0.2
9.607672	19.721102	0.942833	0.59
9.863865	20.402248	0.9675041	0.34
9.783376	20.401226	0.9665246	0.34
9.65094	20.291178	0.96060073	0.19
9.593427	20.337168	0.9615976	0.45
9.565169	20.361162	0.96159565	0.39
9.490678	20.370144	0.96061146	0.45
9.478126	20.510157	0.9645611	0.41
9.470562	20.664171	0.96950424	0.4
9.463001	20.819185	0.9744472	0.38
9.45843	20.984203	0.9793858	0.48
9.450861	21.145216	0.98432684	0.36
9.48254	21.304243	0.9892581	0.4
9.475973	21.469257	0.9941977	0.4
9.462409	21.622269	0.998144	0.47
9.456835	21.795284	1.0040808	0.37
9.456253	21.982304	1.0100111	0.46
9.451672	22.163319	1.014945	0.37
9.438101	22.32533	1.0198888	0.43
9.472774	22.50236	1.0258131	0.35
9.46219	22.678373	1.0307512	0.44
9.455607	22.863388	1.0366849	0.42
9.453017	23.061405	1.0426129	0.41
9.440439	23.237417	1.0475522	0.46
9.437851	23.439434	1.0544792	0.0
11.86928	29.65575	1.2764767	0.13
11.959856	30.01381	1.289319	0.27
11.95123	30.266829	1.29723	0.0
11.884671	30.378815	1.2992103	0.1
12.968656	33.423424	1.4077737	0.12
12.689349	33.01829	1.3910077	0.2
12.566853	33.00925	1.39005	0.35
12.499603	32.99223	1.3880779	0.36
12.382102	32.994186	1.3871151	0.38
12.264589	33.00015	1.3861513	0.38
12.146085	33.000107	1.3841903	0.38
12.033571	33.016068	1.3832221	0.38
11.91207	33.007027	1.3822659	0.39
11.791564	33.00198	1.3803083	0.38
11.731318	32.99596	1.3793308	0.38
11.616807	33.00492	1.3783668	0.38
11.497304	32.99888	1.3774099	0.38
11.382793	33.006836	1.3764468	0.37
11.269282	33.016792	1.3754832	0.37
11.155775	33.023754	1.3745207	0.38
11.036276	33.01371	1.3725666	0.38
10.976027	33.006687	1.3715904	0.37
10.86351	33.019646	1.3706264	0.38
10.752002	33.0306	1.370663	0.51
2.364968	7.718855	0.48036623	0.1
2.3444781	7.740851	0.48036596	0.12
2.3130274	7.7258415	0.48038238	0.76
2.2418854	7.5468044	0.4734694	0.49
2.2174206	7.551798	0.4734766	0.52
2.1859655	7.534788	0.4724939	0.53
2.1634855	7.547783	0.47249773	0.55
2.138007	7.551776	0.4725058	0.55
2.1045403	7.529764	0.47152576	0.54
2.0820594	7.542759	0.4715298	0.54
2.071829	7.550757	0.47253102	0.54
2.0393634	7.530746	0.47155008	0.53
2.016894	7.5417404	0.471555	0.54
1.9924123	7.5487337	0.47156212	0.56
1.9619472	7.5337234	0.470579	0.55
1.9414685	7.5527186	0.4705807	0.55
1.9139879	7.5497103	0.47059256	0.54
1.8845363	7.5347	0.4696092	0.55
1.8723084	7.5356965	0.46961376	0.54
1.84882	7.54669	0.4696196	0.52
1.820361	7.5356803	0.46963474	0.54
1.7968777	7.5456743	0.46964103	0.54
1.7724091	7.5496664	0.46964976	0.55
1.7439345	7.540657	0.4686645	0.56
1.7296996	7.535652	0.46867207	0.55
1.7052395	7.5376444	0.46868163	0.56
1.6777647	7.5316353	0.46869516	0.55
1.6562867	7.5476294	0.46869907	0.57
1.6308172	7.5476213	0.46870995	0.55
1.6033491	7.539612	0.46772432	0.56
1.5788763	7.5436034	0.46773365	0.55
1.5666348	7.5466	0.467738	0.56
1.5371752	7.528589	0.46675667	0.55
1.5136861	7.539582	0.46776348	0.55
1.4912254	7.548575	0.46777058	0.55
1.462751	7.5365644	0.46678713	0.56
1.4372897	7.5335555	0.46679953	0.54
1.4138001	7.5445476	0.46680668	0.54
1.3975735	7.527541	0.46581945	0.56
1.3740927	7.5365334	0.46582735	0.54
1.3506213	7.5435257	0.46583593	0.54
1.3231544	7.5325155	0.4658521	0.54
1.2976885	7.529506	0.46586493	0.54
1.2732059	7.5344977	0.46587485	0.54
1.2467444	7.5254874	0.46489015	0.56
1.236509	7.5354843	0.4648919	0.55
1.2130418	7.5414762	0.46590126	0.54
1.1845812	7.5224648	0.4649208	0.57
1.160105	7.525456	0.4649317	0.56
1.1356248	7.529447	0.46494237	0.56
1.1101483	7.5274377	0.46395546	0.58
1.0999156	7.537434	0.46495742	0.56
1.0734428	7.5294237	0.46397296	0.54
1.0489849	7.527415	0.46398574	0.56
1.0235069	7.5254045	0.46399912	0.56
0.9990325	7.5273957	0.46401083	0.56
0.9745654	7.527386	0.46402323	0.57
0.950076	7.5333767	0.4640339	0.55
0.9378494	7.5313716	0.46404076	0.55
0.91239285	7.5223613	0.4630566	0.57
0.8879098	7.526352	0.46306807	0.56
0.86243135	7.5233417	0.46308225	0.57
0.8379681	7.521332	0.4630957	0.53
0.8145008	7.526323	0.46310654	0.57
0.7890205	7.523312	0.46312097	0.54
0.7767785	7.525307	0.4631269	0.54
0.7523106	7.524297	0.4631403	0.56
0.7278359	7.525287	0.4631532	0.55
0.7033662	7.5242767	0.4621668	0.55
0.6808894	7.5392685	0.46317455	0.57
0.65543216	7.5272574	0.46219212	0.56
0.6309622	7.526247	0.46220592	0.55
0.61772853	7.518241	0.46221563	0.56
0.5932436	7.5222306	0.4622281	0.55
0.56978667	7.5232205	0.4622409	0.56
0.5453071	7.5252104	0.4622541	0.54
0.5208301	7.5262	0.4622677	0.54
0.4963656	7.522189	0.4622828	0.55
0.47188964	7.522178	0.46129683	0.55
0.45965925	7.519173	0.46130475	0.54
0.435193	7.515162	0.46132007	0.54
0.41170496	7.529152	0.46232963	0.53
0.38724202	7.523141	0.46134567	0.54
0.36276138	7.52513	0.4613595	0.54
0.3382893	7.523119	0.46137455	0.54
0.32606146	7.518113	0.46138328	0.54
0.302596	7.522103	0.4613961	0.56
0.27912092	7.5310917	0.46140754	0.54
0.2536435	7.5210805	0.46142584	0.54
0.23018026	7.5240693	0.4614392	0.53
0.20570272	7.524058	0.46145412	0.54
0.1812337	7.519047	0.46147057	0.54
0.16899976	7.516041	0.461479	0.51
0.14552638	7.5250297	0.46149087	0.55
0.12104672	7.5260186	0.4615058	0.53
0.09658148	7.5170064	0.46052372	0.54
0.07210117	7.5179944	0.46053883	0.54
0.048638914	7.5209837	0.46155277	0.53
0.02416057	7.5199714	0.4605686	0.54
0.012934041	7.5259666	0.46157402	0.54
-0.011543354	7.5249543	0.46159	0.54
-0.03601945	7.521942	0.46060663	0.53
-0.059476294	7.519931	0.46062237	0.53
-0.08395233	7.516918	0.46063918	0.54
-0.108439006	7.524906	0.46165285	0.54
-0.13190566	7.5328946	0.46166596	0.55
-0.14413576	7.5218883	0.46067724	0.54
-0.16861166	7.5178757	0.4606946	0.53
-0.19207442	7.521864	0.46070907	0.54
-0.21655084	7.5178514	0.46072662	0.56
-0.24102777	7.513839	0.46074423	0.54
-0.26449126	7.519827	0.46075836	0.55
-0.2889707	7.519814	0.46077502	0.54
-0.30121043	7.519808	0.46078336	0.56
-0.3246708	7.5217953	0.46079886	0.54
-0.3491489	7.5187826	0.46081656	0.55
-0.37362763	7.5167694	0.4608341	0.53
-0.3970885	7.521757	0.46084896	0.54
-0.42156717	7.5197444	0.46086663	0.52
-0.44911876	7.63073	0.46485385	0.73
-0.4623761	7.6507235	0.4658574	0.82
-0.4868479	7.66371	0.46587095	0.86
-0.5102992	7.6366973	0.4648955	0.79
-0.53578794	7.6656833	0.46590528	0.8
-0.5602578	7.6646695	0.46592313	0.71
-0.5847288	7.657656	0.46594283	0.7
-0.609199	7.656643	0.4659609	0.7
-0.62143344	7.6586356	0.4659692	0.7
-0.64590514	7.652622	0.4659888	0.71
-0.67138636	7.671608	0.46700203	0.68
-0.6958581	7.664594	0.46702212	0.7
-0.72033197	7.65658	0.46604255	0.68
-0.74480397	7.651566	0.46606225	0.68
-0.75602084	7.6485596	0.4660715	0.69
-0.7815036	7.656545	0.46708828	0.71
-0.8069825	7.6695304	0.4671037	0.7
-0.83145326	7.665516	0.4671234	0.7
-0.8559276	7.657502	0.46714434	0.67
-0.8803938	7.6594877	0.46716246	0.68
-0.90486515	7.6554728	0.4671824	0.66
-0.9181136	7.6604652	0.46719113	0.65
-0.9425828	7.658451	0.46721065	0.64
-0.96704644	7.661436	0.46722874	0.67
-0.9915153	7.6594214	0.4672484	0.66
-1.0170035	7.6574063	0.46726897	0.67
-1.0414736	7.6543913	0.46728912	0.67
-1.0659423	7.6523767	0.46730906	0.68
-1.0801885	7.670368	0.46831506	0.66
-1.1036423	7.664354	0.46833548	0.67
-1.1281145	7.659339	0.46835652	0.67
-1.1535969	7.660323	0.4683767	0.67
-1.1780691	7.655308	0.4683979	0.66
-1.2015207	7.6512938	0.4684181	0.65
-1.229022	7.663276	0.4684369	0.66
-1.2402395	7.6602693	0.46844694	0.66
-1.2657199	7.661253	0.46846753	0.66
-1.2901815	7.6612377	0.46948764	0.67
-1.3146541	7.6562223	0.46850935	0.66
-1.3391302	7.6492066	0.46853173	0.71
-1.3625933	7.639192	0.46855426	0.64
-1.3880601	7.6461754	0.46857348	0.65
-1.396283	7.61417	0.46758997	0.74
-1.4086834	7.538163	0.46562314	0.33
-1.4291377	7.5101495	0.4646488	0.54
-1.4546187	7.513133	0.46466953	0.53
-1.4810954	7.525116	0.4656885	0.53
-1.5055718	7.5211	0.46571067	0.54
-1.5137882	7.4970946	0.46472493	0.49
-1.5392649	7.5010777	0.46474567	0.52
-1.563737	7.499062	0.46476743	0.5
-1.5871884	7.4970465	0.46578842	0.52
-1.615691	7.5120273	0.46580872	0.48
-1.6431679	7.528009	0.4668279	0.55
-1.6616127	7.4939966	0.4658545	0.68
-1.6577774	7.4109993	0.4628764	0.4
-1.6601603	7.2969985	0.45891336	0.47
-1.6605294	7.178999	0.4549498	0.38
-1.6609128	7.0609994	0.4509863	0.45
-1.6633006	6.9579988	0.44802007	0.41
-1.6616714	6.840001	0.4440549	0.38
-1.6620697	6.730002	0.44108918	0.43
-1.6522145	6.634009	0.43710992	0.4
-1.6576303	6.554006	0.43513954	0.3
-1.6740676	6.5319953	0.43416128	0.45
-1.6975592	6.5349793	0.43418172	0.44
-1.7160017	6.522967	0.4342023	0.45
-1.7394757	6.5299506	0.43422168	0.44
-1.7609465	6.526936	0.4342424	0.45
-1.7731858	6.531928	0.43525213	0.43
-1.7956562	6.5339127	0.4352723	0.47
-1.8201425	6.5418954	0.43529257	0.44
-1.8375906	6.5238833	0.43531454	0.45
-1.8600632	6.524868	0.43533528	0.44
-1.8855579	6.53485	0.43635613	0.45
-1.8999904	6.50684	0.4353786	0.65
-1.9182578	6.5328274	0.43638766	0.33
-4.79335	17.494694	0.81862754	0.56
-4.809712	17.330677	0.8136967	0.5
-3.0218146	10.416007	0.5722003	0.19
-3.0302124	10.315	0.56924117	0.2
-3.0325985	10.192996	0.5652831	0.27
-3.0650613	10.185971	0.5653172	0.35
-3.0823052	10.182958	0.5653351	0.48
-3.1227891	10.204926	0.56636775	0.36
-3.1552565	10.1959	0.56640273	0.45
-3.1927357	10.204871	0.567437	0.36
-3.2232	10.187846	0.56747293	0.47
-3.2636924	10.204814	0.56850773	0.36
-3.295151	10.1937895	0.5685429	0.57
-2.5433064	7.6353626	0.4776388	0.29
-2.5657732	7.620345	0.47766626	0.64
-2.5902395	7.6133265	0.47769314	0.61
-2.6126983	7.6003094	0.47772008	0.67
-2.6291318	7.570297	0.47674674	0.66
-2.6566103	7.572275	0.47677395	0.68
-2.6720479	7.5382633	0.4768011	0.41
-2.6792698	7.5192575	0.47581488	0.55
-2.7087538	7.5272346	0.4768423	0.56
-2.7312126	7.515217	0.47586945	0.57
-2.7657075	7.53819	0.47689715	0.55
-2.7881644	7.526172	0.47692445	0.57
-2.8116293	7.5161533	0.4769522	0.58
-2.8308904	7.5311384	0.47796705	0.57
-2.8573554	7.5311174	0.47799465	0.57
-2.880819	7.521098	0.47802263	0.56
-2.9113042	7.530074	0.4790515	0.58
-2.9367647	7.5270534	0.47907937	0.58
-2.964238	7.5280313	0.47910804	0.59
-2.9907143	7.52501	0.47913712	0.59
-3.004944	7.5279984	0.48015118	0.59
-3.0304072	7.5239778	0.4801797	0.59
-3.0588887	7.5259542	0.4802094	0.6
-3.0893686	7.5339293	0.4812393	0.59
-3.1118338	7.5199113	0.4812684	0.6
-3.1403	7.5238876	0.48129767	0.59
-3.1677828	7.5218644	0.48132813	0.59
-3.1800148	7.5178547	0.48134285	0.58
-3.2124934	7.530828	0.48237348	0.57
-3.2429643	7.5388026	0.48340386	0.59
-3.2654333	7.523784	0.48343387	0.56
-3.2918937	7.5217614	0.48346364	0.57
-3.3203754	7.521737	0.483495	0.57
-3.3448365	7.5137167	0.48352495	0.57
-3.365086	7.5287	0.48454186	0.55
-3.3925595	7.526676	0.48457307	0.57
-3.4170182	7.518656	0.48460326	0.57
-3.449505	7.527628	0.4856362	0.58
-3.4769816	7.5246043	0.4856681	0.57
-3.4994426	7.5105853	0.48569855	0.58
-3.532922	7.5225563	0.48673177	0.57
-3.549153	7.528542	0.48674786	0.59
-3.5736203	7.5185213	0.48677933	0.57
-3.6010914	7.515497	0.48781163	0.56
-3.6345701	7.5264688	0.4888456	0.58
-3.6550162	7.5094504	0.4878754	0.59
-3.6875012	7.5164223	0.48890996	0.56
-3.7189739	7.5223947	0.4899438	0.56
-3.7302172	7.5133843	0.4889602	0.56
-3.7616942	7.518357	0.4899946	0.55
-3.7901552	7.5183315	0.49002752	0.56
-3.8156254	7.5093093	0.4910606	0.55
-3.8501072	7.5202785	0.49109647	0.57
-3.8805745	7.523252	0.49213085	0.57
-3.906043	7.5142283	0.4921642	0.58
-3.922282	7.5172143	0.49218205	0.59
-3.953762	7.520186	0.4932179	0.56
-3.9792213	7.5121627	0.4932511	0.56
-4.0136976	7.522132	0.49428785	0.57
-4.0441713	7.5231047	0.49432358	0.57
-4.06864	7.5110817	0.4943575	0.55
-4.100105	7.5150533	0.49539337	0.55
-4.117354	7.518038	0.49541277	0.56
-4.1458187	7.515012	0.49644807	0.57
-4.178296	7.518982	0.49648544	0.58
-4.2077665	7.516955	0.49752173	0.56
-4.2372365	7.5149274	0.49755812	0.57
-4.2647114	7.5079017	0.49759424	0.57
-4.29618	7.5098734	0.49863163	0.58
-4.3104053	7.50886	0.49864933	0.57
-4.345881	7.517827	0.4996888	0.59
-4.380363	7.523795	0.49972844	0.57
-4.403822	7.509773	0.499763	0.57
-4.4333053	7.504745	0.5008014	0.55
-4.46878	7.512712	0.50184166	0.61
-4.482002	7.5096993	0.50185925	0.61
-4.5164824	7.5146666	0.5018997	0.61
-4.548952	7.5166364	0.5029391	0.58
-4.5794287	7.513607	0.50297827	0.59
-4.6088886	7.510579	0.5040162	0.57
-4.64137	7.510548	0.5040568	0.59
-4.6688366	7.5025215	0.50409466	0.57
-4.6970887	7.5234957	0.50612104	0.57
-4.722547	7.5124702	0.5061578	0.56
-4.7540226	7.51044	0.50619835	0.55
-4.7874937	7.512408	0.50723976	0.58
-4.8179674	7.5083785	0.5072801	0.58
-4.851443	7.509346	0.5083222	0.57
-4.882896	7.509315	0.5083622	0.57
-4.905152	7.517294	0.5093871	0.58
-4.9366264	7.5142627	0.5094286	0.57
-4.9650784	7.5082355	0.5104677	0.59
-4.995544	7.5042048	0.51050866	0.58
-5.0290337	7.502172	0.51155263	0.57
-5.0695	7.515133	0.5125989	0.57
-5.0999675	7.5101023	0.51264054	0.57
-5.1202183	7.5140824	0.51366496	0.57
-5.1536856	7.514049	0.51370835	0.59
-5.184149	7.5090194	0.51475036	0.58
-5.2186265	7.5089846	0.5147953	0.58
-5.256094	7.514948	0.5158415	0.59
-5.288572	7.510915	0.5168859	0.57
-5.319038	7.504884	0.5169287	0.58
-5.343278	7.5158606	0.51795536	0.59
-5.372744	7.50783	0.5179979	0.58
-5.405216	7.5037975	0.51904273	0.58
-5.4466925	7.513756	0.5200929	0.6
-5.480167	7.5107217	0.52013874	0.59
-5.507626	7.499693	0.5201805	0.59
-5.543098	7.499657	0.5212278	0.6
-5.5663385	7.507634	0.5222549	0.59
-5.604822	7.5105953	0.5233049	0.59
-5.6402893	7.5105586	0.5233524	0.59
-5.675762	7.5095224	0.52440053	0.59
-5.7092247	7.5064874	0.5244471	0.58
-5.7426925	7.502453	0.52549416	0.59
-5.775164	7.496419	0.525541	0.57
-5.8024135	7.508392	0.5265719	0.58
-5.8428817	7.5143504	0.52762383	0.55
-6.267859	8.03495	0.5509411	0.52
-6.306325	8.03391	0.5519941	0.53
-6.345801	8.032868	0.55304855	0.55
-6.389274	8.037824	0.5541055	0.52
-6.4237432	8.029786	0.5541569	0.53
-6.4509816	8.039759	0.5551892	0.51
-6.496464	8.045711	0.5562487	0.54
-6.532927	8.040671	0.5563016	0.52
-6.5764127	8.042625	0.5573606	0.5
-6.606866	8.0295925	0.5584096	0.51
-6.656352	8.03954	0.55947304	0.48
-6.697823	8.039496	0.56053066	0.48
-6.7240634	8.046469	0.56156355	0.47
-6.758526	8.037432	0.56161636	0.45
-6.8060102	8.043381	0.5626796	0.43
-6.840468	8.034343	0.56373256	0.42
-6.8719244	8.021307	0.56378365	0.52
-6.9284115	8.038248	0.5658539	0.39
-6.9516516	8.040223	0.56588554	0.41
-6.993131	8.037179	0.5669457	0.43
-7.031592	8.032137	0.5680027	0.45
-7.0670514	8.023097	0.5680578	0.44
-7.112528	8.025047	0.5691212	0.44
-7.1569986	8.025999	0.5701838	0.45
-7.201475	8.02595	0.5712471	0.45
-7.225708	8.028924	0.57227993	0.47
-7.270189	8.027875	0.57334405	0.48
-7.3126535	8.025828	0.57440585	0.48
-7.353121	8.020783	0.57446665	0.5
-7.4076076	8.030725	0.5765392	0.5
-7.449071	8.026679	0.57760113	0.5
-7.492545	8.02363	0.57866544	0.52
-7.5137725	8.022607	0.57869667	0.52
-7.562245	8.025553	0.57976496	0.5
-7.6057124	8.022505	0.58082956	0.5
-7.6562	8.025449	0.581901	0.52
-7.700665	8.023399	0.5829668	0.52
-7.7391243	8.014356	0.5840279	0.52
-7.786598	8.014302	0.5850971	0.52
-7.8288608	8.0332575	0.5861478	0.5
-7.861313	8.01722	0.58720446	0.49
-7.9117837	8.020163	0.5882766	0.5
-7.9562516	8.016112	0.58934414	0.49
-7.9927063	8.004069	0.58940476	0.49
-8.035175	7.9970202	0.5904714	0.49
-8.084651	7.9969645	0.5915443	0.48
-8.11389	8.001932	0.5925845	0.48
-8.1603565	7.998879	0.59365493	0.46
-8.208833	7.996824	0.5947279	0.44
-8.242281	7.980784	0.59578705	0.55
-8.297759	7.9857216	0.59686637	0.39
-8.337218	7.974675	0.5979318	0.46
-8.3686695	7.955636	0.59799016	0.43
-8.395913	7.9566054	0.5990302	0.45
-8.449379	7.9595447	0.60010815	0.38
-8.480835	7.9395056	0.60016745	0.39
-8.529302	7.9364495	0.6012419	0.38
-8.583776	7.938387	0.60332245	0.42
-8.632245	7.934331	0.6043978	0.38
-8.666493	7.941293	0.6054449	0.52
-8.726973	7.948224	0.6075317	0.4
-8.771433	7.9401712	0.6076038	0.41
-8.826902	7.942107	0.6096863	0.44
-10.258656	9.218647	0.6760477	0.63
-10.208025	9.113688	0.67203754	0.34
-10.191425	9.040696	0.67005885	0.23
-9.999458	8.836885	0.6598971	0.53
-10.714525	9.429148	0.69260645	0.22
-11.871982	10.411955	0.74473965	0.65
-11.892408	10.363922	0.744802	0.3
-10.241339	8.830601	0.6662702	0.42
-11.901234	10.24089	0.7418956	0.34
-11.88963	10.16589	0.7399269	0.69
-11.866814	10.113907	0.7379259	0.42
-10.321868	8.705484	0.66647536	0.22
-11.875641	9.992873	0.7360193	0.69
-11.450684	9.5643	0.7146476	0.42
-11.452091	9.505287	0.71368897	0.22
-11.8958845	9.820816	0.732165	0.46
-11.9012985	9.762799	0.73121226	0.54
-11.887492	9.719808	0.73021966	0.55
-11.891903	9.661791	0.7292656	0.55
-11.896316	9.603774	0.7283116	0.55
-11.90073	9.545758	0.7273578	0.56
-11.907147	9.489738	0.7254059	0.56
-11.89855	9.421736	0.7244389	0.54
-11.898961	9.361724	0.72248065	0.55
-11.893162	9.326724	0.7224956	0.55
-11.884565	9.259721	0.72052824	0.56
-11.892984	9.206699	0.719578	0.55
-11.8994055	9.151682	0.71862626	0.54
-11.89081	9.085678	0.7166586	0.57
-11.897222	9.03266	0.71570563	0.58
-11.885421	8.993667	0.71471435	0.57
-11.881828	8.932659	0.7137515	0.55
-11.893247	8.883634	0.7128039	0.57
-11.894662	8.826621	0.7118464	0.57
-11.892068	8.767612	0.7108841	0.57
-11.894485	8.711597	0.70992774	0.57
-11.894893	8.655585	0.7089683	0.51
-11.878087	8.614596	0.7069709	0.4
-11.878505	8.557585	0.70601237	0.55
-11.887922	8.508562	0.70506257	0.4
-11.8863325	8.451553	0.7041011	0.47
-11.888747	8.397538	0.703144	0.57
-11.890165	8.342525	0.7021862	0.57
-11.892583	8.28851	0.7012294	0.57
-11.890782	8.260507	0.70024693	0.59
-11.891199	8.205494	0.69928783	0.58
-11.885603	8.147488	0.6983214	0.58
-11.888028	8.093473	0.69736505	0.59
-11.89544	8.045454	0.69641244	0.58
-11.886855	7.9844513	0.69544387	0.59
-11.900276	7.9404244	0.69449806	0.57
-11.89048	7.9064293	0.6935077	0.61
-11.876879	7.844433	0.69253206	0.64
-11.750206	7.7055583	0.6864318	0.31
-11.887132	7.692386	0.6896628	0.58
-11.901548	7.6503587	0.6897179	0.58
-11.893757	7.618361	0.6887295	0.58
-11.876153	7.5553684	0.68674886	0.59
-11.902589	7.520328	0.6868184	0.53
-11.987068	7.522224	0.689954	0.52
-12.051523	7.512141	0.69106644	0.53
-12.133988	7.513039	0.69419986	0.53
-12.210456	7.5089436	0.6963275	0.52
-12.271708	7.52087	0.698418	0.54
-12.355176	7.5207663	0.7005542	0.52
-12.43164	7.5156693	0.7026829	0.53
-12.498091	7.5045843	0.7048001	0.52
-12.59057	7.5074697	0.7079491	0.54
-12.676032	7.507363	0.710089	0.52
-12.751497	7.4992666	0.71221906	0.51
-12.816751	7.5111876	0.71431655	0.53
-12.905214	7.511077	0.7174618	0.51
-12.991679	7.508968	0.71960545	0.52
-13.086149	7.5108495	0.72275925	0.52
-13.175619	7.508737	0.7259081	0.52
-13.251075	7.49864	0.72804046	0.51
-13.337536	7.4945297	0.7301862	0.51
-13.420797	7.51443	0.73330754	0.5
-13.505257	7.508322	0.7354519	0.5
-13.602728	7.508199	0.73861295	0.5
-13.69619	7.506081	0.7417692	0.49
-13.784655	7.4999676	0.74392056	0.5
-13.879119	7.496847	0.74707955	0.5
-13.965579	7.488735	0.7492295	0.49
-14.049835	7.5066338	0.75235456	0.5
-14.193326	7.5284576	0.7575748	0.7
-14.440873	7.606164	0.7659219	0.36
-15.007602	7.8525105	0.7876601	0.29
-15.015014	7.796486	0.787719	0.36
-15.045437	7.7534356	0.78780556	0.29
-15.110674	7.7583537	0.7899102	0.39
-16.114645	8.221201	0.82819706	0.3
-16.130045	8.167166	0.8282682	0.18
-15.347021	7.7020373	0.79635185	0.34
-15.362429	7.6510034	0.7964207	0.65
-15.495906	7.658835	0.80063736	0.53
-16.14866	7.9260745	0.82450324	0.21
-16.170874	7.9060407	0.8255575	0.3
-16.025194	7.7721896	0.8184275	0.52
-16.064617	7.7301273	0.81952953	0.59
-16.054016	7.663122	0.81856924	0.57
-16.054419	7.602104	0.8176223	0.53
-16.058817	7.5440817	0.8166797	0.5
-16.06402	7.5160675	0.8167126	0.5
-16.163477	7.501936	0.8198922	0.43
-16.28394	7.4977794	0.8230986	0.42
-16.414406	7.4976115	0.8273186	0.43
-16.52686	7.4884644	0.8305162	0.55
-16.65833	7.4862943	0.8347399	0.4
-16.791794	7.4851217	0.8389663	0.41
-16.91725	7.4799585	0.8431828	0.41
-17.03851	7.502809	0.8473676	0.41
-17.149958	7.4896617	0.8515677	0.52
-17.289427	7.487481	0.85580564	0.38
-17.419882	7.4813104	0.860032	0.51
-17.57535	7.4851103	0.8652921	0.4
-17.70381	7.475941	0.8685181	0.41
-17.836266	7.4677672	0.87275016	0.5
-17.975525	7.494595	0.87796247	0.38
-18.109983	7.485418	0.88219905	0.48
-18.262447	7.4832196	0.8874601	0.37
-18.41191	7.4790244	0.891718	0.48
-18.560366	7.47383	0.8969753	0.37
-18.70382	7.4656415	0.9012269	0.47
-18.851078	7.491458	0.9064542	0.36
-18.997534	7.4822645	0.9117121	0.46
-19.17	7.4830403	0.9170054	0.36
-19.335459	7.479824	0.9222906	0.46
-19.489918	7.4706197	0.92756265	0.36
-19.636364	7.458426	0.93282396	0.45
-19.811825	7.456196	0.9381258	0.44
-19.973087	7.4819937	0.9433776	0.44
-20.146545	7.476766	0.949679	0.43
-20.324001	7.4725327	0.9549866	0.41
-20.506456	7.469293	0.9613019	0.41
-20.69392	7.4650474	0.9676269	0.4
-20.86437	7.4548206	0.9729286	0.4
-21.047827	7.4475784	0.97924984	0.39
-21.237093	7.4783406	0.98554564	0.4
-21.424543	7.471093	0.99187404	0.47
-21.637003	7.471815	0.9992381	0.32
-21.823458	7.460567	1.0055689	0.62
-31.506388	10.71195	1.364126	0.0
-31.336668	10.545116	1.3569931	0.0
-31.354847	10.497075	1.3570703	0.0
-31.337187	10.382058	1.35515	0.0
-31.364538	10.282988	1.3552921	0.0
-31.349878	10.169967	1.3533753	0.0
-31.338217	10.058944	1.3524622	0.0
-31.348564	9.954893	1.3515804	0.0
-31.345905	9.846857	1.3506804	0.0
-31.354082	9.795829	1.3497438	0.0
-31.358425	9.689786	1.3498542	0.0
-31.32976	9.574782	1.3469164	0.0
-31.370115	9.480697	1.3480779	0.0
-31.330793	9.255668	1.3442298	0.0
-31.358147	9.157597	1.3443732	0.0
-31.349314	9.102589	1.343412	0.0
-31.345655	8.995554	1.3425108	0.0
-31.343998	8.889519	1.3416126	0.0
-31.345345	8.784479	1.3407185	0.0
-31.345684	8.680442	1.3398219	0.0
-31.358032	8.578388	1.3399445	0.0
-31.362373	8.475346	1.3390545	0.0
-31.329536	8.414367	1.3370582	0.0
-31.33488	8.311322	1.3371701	0.0
-31.322222	8.2032995	1.3352559	0.0
-31.352573	8.107224	1.3354046	0.0
-31.295584	7.7821817	1.331632	0.49
-31.280754	7.726181	1.3306626	0.26
-18.46278	4.468984	0.86367625	0.46
-31.263435	7.5161266	1.3278445	0.21
-31.288782	7.420058	1.3279859	0.43
-28.085339	6.5609922	1.2112863	0.37
-27.993671	6.448073	1.2072415	0.32
-27.719784	6.3383965	1.1978766	0.39
-27.652124	6.2324476	1.1948668	0.41
-27.619473	6.1354556	1.1929086	0.32
-27.642836	6.0503936	1.1930362	0.34
-27.709208	5.975278	1.1942286	0.27
-27.70856	5.8852463	1.1943198	0.5
-28.167015	5.89264	1.2101109	0.2
-28.200201	5.8535824	1.2112089	0.36
-28.156544	5.7536035	1.2092358	0.42
-28.22191	5.676488	1.2104292	0.43
-27.644142	5.4701796	1.189635	0.2
-27.604492	5.3731966	1.1876663	0.45
-28.000927	5.360666	1.2013708	0.42
-38.177208	7.2058215	1.5662092	0.28
-38.707462	7.24413	1.5850949	0.28
-39.313885	7.2323174	1.6061659	0.17
-27.674103	4.9869623	1.1881893	0.42
-27.831488	4.9267306	1.1925269	0.3
-27.540789	4.7870655	1.1821654	0.36
-27.522139	4.696057	1.1812283	0.36
-27.517496	4.60703	1.1803136	0.34
-27.594687	4.5759153	1.182481	0.38
-27.757069	4.5146766	1.1878293	0.37
-27.877436	4.4464912	1.1921116	0.32
-27.913797	4.363412	1.1932627	0.47
-28.315208	4.3368673	1.2069926	0.0
-50.783726	7.6471844	2.0107775	0.0
-50.490944	7.4414935	1.9994844	0.0
-49.579952	7.227626	1.9671185	0.0
-54.659878	7.7980685	2.1473997	0.0
-54.30208	7.5734572	2.134014	0.0
-55.68649	7.5906157	2.183419	0.0
-54.51359	7.2570496	2.1407235	0.0
-54.52284	7.084969	2.1409247	0.0
-55.643085	7.143495	2.1798236	0.0
-53.5591	6.705105	2.105646	0.0
-55.74457	6.8032236	2.1823683	0.0
-55.670807	6.6182485	2.1794388	0.0
-55.51103	6.4233847	2.1733701	0.0
-55.075226	6.198877	2.1568496	0.0
-54.987457	6.0149207	2.1538956	0.0
-68.66673	7.4081945	2.641357	0.0
-68.62592	7.1861587	2.6385272	0.0
-68.73311	6.980932	2.6419387	0.0
-68.73129	6.7638474	2.6421726	0.0
-68.94549	6.5674806	2.648763	0.0
-68.90267	6.346449	2.6469297	0.0
-69.04586	6.1421742	2.651405	0.0
-76.636536	6.4561477	2.9213738	0.0
-74.304565	6.026092	2.8377562	0.0
-74.249725	5.788068	2.8349223	0.0
-75.54393	5.651281	2.8813438	0.0
-63.671642	4.562723	2.4587162	0.0
-74.67921	5.11822	2.8494155	0.0
-74.621284	4.997248	2.847448	0.0
-70.18732	4.4799705	2.6892407	0.0
-62.43631	3.7890623	2.413405	0.0
-70.10566	4.0348983	2.6855912	0.0
-70.121826	3.815788	2.6868632	0.0
-70.182	3.599619	2.6882095	0.0
-76.96721	3.7055802	2.930001	0.0
-76.917274	3.583597	2.9280496	0.0
-76.89042	3.3415334	2.9262726	0.0
-76.84356	3.0984967	2.924462	0.0
-48.118057	-2.5554645	1.7688216	0.19
-48.14639	-2.6334584	1.7697722	0.23
-48.128044	-2.7855446	1.768805	0.21
-48.16771	-2.9415555	1.7707361	0.23
-48.078354	-3.0887349	1.7678941	0.0
-48.057014	-3.240826	1.7679328	0.0
-50.466038	-3.5627313	1.8457011	0.0
-42.26074	-3.1875646	1.5821204	0.0
-40.284054	-3.1682034	1.519595	0.0
-39.941616	-3.268702	1.5081983	0.07
-40.97705	-3.6154559	1.5423825	0.39
-40.09952	-3.6666515	1.5149261	0.19
-39.727764	-3.6961603	1.5025802	0.17
-39.513348	-3.8034904	1.4959589	0.32
-39.776024	-3.9562008	1.5054996	0.22
-40.199726	-4.126703	1.5197574	0.16
-39.722256	-4.2053733	1.5045986	0.14
-34.98492	-3.8195548	1.3519231	0.15
-34.695465	-3.899974	1.3434339	0.27
-34.502728	-3.9342453	1.3367736	0.16
-33.996216	-3.9859428	1.3206658	0.0
-34.733578	-4.29608	1.3453755	0.18
-34.619156	-4.3942723	1.3425794	0.19
-34.848804	-4.5350213	1.3501786	0.16
-34.173256	-4.5589337	1.329368	0.28
-33.423378	-4.513918	1.3046863	0.25
-33.784058	-4.6714983	1.3170558	0.21
-33.636623	-4.760731	1.3133177	0.26
-35.2086	-5.094763	1.3645602	0.19
-32.83561	-4.8608403	1.2877303	0.27
-33.129276	-5.0115075	1.2982178	0.31
-32.902813	-5.084839	1.2916186	0.25
-32.806084	-5.123983	1.2877901	0.21
-33.125763	-5.2816186	1.2992321	0.46
-33.555466	-5.458114	1.3134811	0.19
-33.149956	-5.5016723	1.3011965	0.3
-33.144547	-5.6087213	1.3012093	0.22
-32.997097	-5.6919513	1.2974716	0.33
-32.733612	-5.754327	1.2889378	0.35
-32.846943	-5.828205	1.2937407	0.21
-32.99958	-5.9630537	1.2994765	0.15
-22.27301	-4.1166444	0.94930595	0.45
-22.26456	-4.188683	0.9503236	0.17
-21.813972	-4.177279	0.9361171	0.53
-21.88554	-4.263215	0.93799436	0.3
-21.863808	-4.2952566	0.9380339	0.17
-22.083424	-4.4110074	0.9456515	0.39
-21.838894	-4.435342	0.9380834	0.21
-22.03251	-4.5481267	0.94474673	0.14
-22.142092	-4.6440167	0.94855744	0.31
-22.102627	-4.709094	0.9486297	0.36
-22.405277	-4.8477426	0.9581019	0.37
-22.221493	-4.8459864	0.95242584	0.41
-21.876925	-4.845444	0.94203335	0.25
-22.18558	-4.987087	0.9524951	0.19
-51.789288	-11.717246	1.9275825	0.16
-51.485844	-11.820691	1.9181212	0.13
-22.108192	-5.192266	0.9516404	0.0
-22.063	-5.293363	0.9507246	0.24
-48.444073	-11.693697	1.8224775	0.15
-48.00556	-11.749303	1.8092527	0.28
-47.9962	-11.907376	1.8102756	0.34
-47.933826	-12.053516	1.8093915	0.27
-47.98349	-12.227519	1.812311	0.33
-47.968136	-12.3856	1.8133446	0.3
-48.007473	-12.476583	1.815279	0.33
-32.384117	-8.554871	1.2986636	0.32
-47.98876	-12.796731	1.8173252	0.26
-47.972397	-12.954814	1.8183608	0.15
-17.028732	-4.7158275	0.78958046	0.38
-16.85219	-4.7260647	0.7848926	0.33
-16.595606	-4.7123985	0.77634495	0.29
-16.49183	-4.7125363	0.77352816	0.57
-16.485352	-4.767564	0.77354234	0.26
-16.32881	-4.7797747	0.7688194	0.48
-16.34035	-4.8407807	0.7698021	0.3
-16.292854	-4.8838587	0.7688881	0.57
-16.504463	-5.0026207	0.77652043	0.24
-16.726091	-5.1273713	0.78413534	0.46
-16.089073	-4.964155	0.7632521	0.39
-16.096603	-5.0231657	0.76424176	0.3
-16.045107	-5.064247	0.7623348	0.6
-16.51784	-5.2676945	0.77951026	0.22
-16.32328	-5.26495	0.77285373	0.51
-16.165733	-5.2721596	0.7681323	0.31
-16.082958	-5.2742696	0.7662787	0.55
-16.078484	-5.3302946	0.7662895	0.32
-16.021978	-5.3683825	0.76539123	0.51
-16.15557	-5.4702406	0.77016044	0.44
-16.832415	-5.754447	0.7939792	0.32
-16.877958	-5.829413	0.79590255	0.53
-16.438545	-5.7699704	0.78167576	0.44
-16.443068	-5.8299847	0.7826708	0.48
-16.402573	-5.875053	0.7817446	0.27
-16.326061	-5.907164	0.7798814	0.51
-16.400629	-5.993096	0.783754	0.49
-16.611261	-6.1288643	0.7913887	0.39
-16.601784	-6.185896	0.7914083	0.25
-16.3129	-6.1102495	0.78191483	0.36
-16.262394	-6.150329	0.78100604	0.34
-11.695526	-4.501767	0.62499166	0.13
-11.594991	-4.5079	0.6221697	0.47
-11.979705	-4.697458	0.63549966	0.51
-11.747081	-4.6517467	0.62790847	0.22
-11.562491	-4.6239786	0.6222334	0.61
-11.927952	-4.788554	0.635596	0.3
-11.281104	-4.5783305	0.61372846	0.55
-30.89921	-12.417244	1.293457	0.2
-11.211072	-4.634438	0.61185527	0.19
-11.209582	-4.6764526	0.61186016	0.58
-11.260119	-4.7394066	0.61477405	0.29
-11.173565	-4.7455206	0.61192745	0.41
-11.224854	-4.788467	0.613839	0.41
-11.232368	-4.834471	0.61482805	0.62
-30.920004	-13.171477	1.3034525	0.37
-11.532551	-5.047147	0.6263083	0.2
-11.442004	-5.052265	0.62346864	0.3
-11.6956625	-5.205983	0.633028	0.22
-11.832257	-5.310838	0.63879186	0.63
-11.379245	-5.1353717	0.6235837	0.24
-11.203644	-5.1015887	0.6178924	0.4
-11.061056	-5.0807667	0.6131433	0.44
-10.952507	-5.0759053	0.61033493	0.31
-10.788908	-5.044107	0.6046225	0.52
-10.870458	-5.123025	0.60848224	0.33
-10.79467	-5.110119	0.6056155	0.43
-10.81519	-5.1621075	0.60758173	0.4
-10.910752	-5.2490096	0.611417	0.5
-11.149414	-5.4047475	0.62000275	0.41
-10.700637	-5.236276	0.60478765	0.2
-10.604078	-5.2323995	0.601958	0.64
-10.542537	-5.244482	0.60006726	0.32
-10.485757	-5.238553	0.59816724	0.43
-10.588328	-5.3304477	0.60299027	0.29
-10.477759	-5.318586	0.599185	0.6
-11.270786	-5.753692	0.6288041	0.25
-11.122194	-5.724875	0.62406516	0.56
-11.605027	-6.0133376	0.64222527	0.16
-11.857698	-6.188063	0.6517867	0.39
-22.342846	-11.552147	1.0315084	0.29
-22.163277	-11.549379	1.0268245	0.43
-22.011728	-11.560579	1.0230918	0.4
-21.864178	-11.572774	1.0183519	0.34
-21.684608	-11.567004	1.0136678	0.43
-21.52705	-11.57221	1.0089452	0.36
-21.365492	-11.574419	1.0042295	0.45
-21.229668	-11.544586	1.0004675	0.36
-21.072115	-11.547791	0.9957448	0.45
-20.93856	-11.5609665	0.9919802	0.37
-20.779005	-11.5611725	0.98826075	0.47
-20.629448	-11.565367	0.98352385	0.37
-20.47488	-11.564566	0.97979563	0.45
-20.337332	-11.573746	0.9760376	0.38
-20.206512	-11.542904	0.97126675	0.39
-20.067955	-11.549085	0.96751046	0.39
-19.9224	-11.551272	0.9637663	0.39
-19.77884	-11.553457	0.9600185	0.39
-19.636278	-11.554642	0.9562689	0.41
-19.48771	-11.55183	0.9515298	0.41
-19.371899	-11.525971	0.9477325	0.41
-19.239344	-11.531143	0.9449653	0.42
-19.106787	-11.535314	0.9411981	0.42
-18.96622	-11.533493	0.93744475	0.43
-18.843666	-11.541653	0.93366	0.43
-18.717117	-11.547815	0.9308821	0.43
-18.581554	-11.5469885	0.9271198	0.44
-18.497759	-11.536092	0.9242666	0.35
-18.34719	-11.525282	0.9205303	0.46
-18.233639	-11.53543	0.9177295	0.35
-18.103075	-11.5345955	0.9139583	0.46
-17.980518	-11.537752	0.91017306	0.37
-17.849958	-11.535918	0.90740174	0.47
-17.736403	-11.543064	0.9036007	0.34
-17.622583	-11.5102	0.90079945	0.47
-17.510033	-11.517344	0.89699656	0.37
-17.385468	-11.515501	0.8942146	0.47
-17.270912	-11.519648	0.89141506	0.36
-17.156359	-11.523794	0.8886155	0.48
-17.058815	-11.537921	0.8857862	0.38
-16.950993	-11.505048	0.88197434	0.48
-16.840437	-11.509189	0.8791676	0.36
-16.718874	-11.505342	0.87638	0.49
-16.622326	-11.517467	0.87354875	0.36
-16.508764	-11.51761	0.870747	0.48
-16.417227	-11.532729	0.868907	0.37
-16.295658	-11.52588	0.8651191	0.49
-16.20885	-11.5039835	0.8622704	0.38
-16.096287	-11.502125	0.85946685	0.5
-15.9887295	-11.50326	0.8566544	0.38
-15.8791685	-11.502398	0.8538454	0.53
-15.797638	-11.521504	0.85198754	0.4
-15.695077	-11.523633	0.8501662	0.41
-15.591517	-11.524762	0.84734654	0.42
-15.505712	-11.500864	0.84449595	0.43
-15.404149	-11.501991	0.8416728	0.41
-15.310599	-11.5091095	0.83983546	0.43
-15.220053	-11.518224	0.836993	0.42
-15.11149	-11.513359	0.8341818	0.44
-15.0249405	-11.523469	0.8323322	0.42
-14.941135	-11.498567	0.8294779	0.45
-14.843577	-11.499688	0.8276473	0.43
-14.749016	-11.501806	0.8248116	0.45
-14.662472	-11.510916	0.8229617	0.44
-14.566908	-11.511035	0.82112753	0.43
-14.477355	-11.516147	0.8182828	0.44
-14.386804	-11.52026	0.81643975	0.44
-14.297984	-11.487362	0.81359404	0.43
-14.212429	-11.493468	0.8117422	0.43
-14.152904	-11.520548	0.81084496	0.46
-14.142422	-11.586576	0.8118622	0.48
-14.135941	-11.655601	0.81287235	0.5
-14.131469	-11.727621	0.8138789	0.68
-14.065937	-11.749707	0.8129918	0.33
-14.009142	-11.739775	0.81209016	0.17
-14.152806	-11.933642	0.8188383	0.46
-14.143331	-12.00267	0.8208533	0.48
-14.133844	-12.070697	0.82186824	0.5
-14.136375	-12.149711	0.82386214	0.46
-14.123899	-12.21774	0.8248821	0.48
-14.1421795	-12.27173	0.8258493	0.48
-14.146707	-12.352742	0.82783943	0.48
-14.150243	-12.434755	0.82983124	0.49
-14.137759	-12.502787	0.8308509	0.48
-14.133289	-12.578808	0.8328564	0.47
-14.132817	-12.657825	0.83485496	0.43
-14.10132	-12.710875	0.8349074	0.57
-14.133619	-12.77985	0.83684975	0.25
-14.136146	-12.861864	0.8388428	0.4
-14.125668	-12.933893	0.8408584	0.45
-14.109184	-13.000926	0.8418843	0.58
-4.92014	-4.7503223	0.4399244	0.25
-4.8745923	-4.7393737	0.43900326	0.25
-4.838039	-4.735415	0.43806636	0.53
-4.8092303	-4.722446	0.43711635	0.32
-4.7756906	-4.721484	0.43617415	0.48
-4.7481503	-4.7255163	0.4352215	0.41
-4.7186084	-4.72755	0.4342723	0.33
-4.6930623	-4.73258	0.4343161	0.3
-4.711569	-4.7795653	0.4352829	0.48
-4.3996925	-4.5108843	0.42282715	0.3
-4.3408747	-4.4689455	0.41992956	0.31
-4.3113217	-4.467978	0.41898036	0.36
-4.294793	-4.4799986	0.41900834	0.27
-4.275261	-4.489022	0.41904157	0.5
-4.258734	-4.5010414	0.4190695	0.32
-4.255207	-4.5250483	0.41907468	0.33
-4.2594514	-4.543046	0.42006674	0.39
-4.247912	-4.5590606	0.4200859	0.33
-4.2564106	-4.596056	0.4210699	0.3
-4.2529097	-4.622063	0.42207482	0.54
-4.2453694	-4.6420736	0.42208686	0.26
-4.2919364	-4.720031	0.42500395	0.34
-4.287406	-4.744038	0.4250106	0.37
-4.277644	-4.7490497	0.42502698	0.36
-4.264124	-4.765067	0.42504928	0.33
-4.2475696	-4.7760863	0.42507696	0.4
-4.24607	-4.805092	0.42607805	0.33
-4.2435656	-4.8330975	0.42608088	0.27
-4.2270103	-4.844117	0.42610845	0.5
-4.244536	-4.894103	0.428076	0.48
-4.3418984	-5.014009	0.4329042	0.25
-4.2953167	-4.9940577	0.43098432	0.32
-4.2807994	-5.010076	0.432008	0.38
-4.2622647	-5.021097	0.43103874	0.37
-4.2317214	-5.0191307	0.43109053	0.37
-4.2242002	-5.0421414	0.43110186	0.36
-4.2164335	-5.049151	0.43111455	0.33
-4.209894	-5.07216	0.43112412	0.39
-4.217406	-5.1131563	0.4331088	0.45
-14.095063	-16.382576	0.9217111	0.18
-14.085597	-16.475603	0.9237193	0.36
-14.076136	-16.56963	0.92672735	0.48
-14.079683	-16.678644	0.92871225	0.36
-14.096973	-16.750635	0.9316774	0.48
-14.105535	-16.867643	0.9346531	0.36
-14.090062	-16.956676	0.9366711	0.47
-14.082601	-17.0557	0.9386747	0.36
-14.073134	-17.152727	0.94068176	0.46
-14.080696	-17.271738	0.9446584	0.36
-14.066228	-17.364769	0.94667375	0.46
-14.104547	-17.46574	0.94960093	0.36
-14.083073	-17.551779	0.9516283	0.55
-14.088629	-17.67079	0.9546078	0.34
-14.08017	-17.773815	0.95761174	0.47
-14.079724	-17.887835	0.96060133	0.35
-14.060247	-17.97787	0.96262443	0.55
-14.070818	-18.107876	0.96559393	0.34
-14.087117	-18.18687	0.96855915	0.54
-14.085671	-18.302889	0.9715496	0.33
-14.074212	-18.406916	0.9735576	0.45
-14.062746	-18.509945	0.9765655	0.43
-14.0623045	-18.629965	0.9795534	0.43
-14.056858	-18.744986	0.98254997	0.43
-14.0821705	-18.838972	0.9854983	0.41
-14.076718	-18.953993	0.9884946	0.41
-14.073267	-19.072014	0.991487	0.41
-14.064817	-19.186039	0.99448794	0.41
-14.061372	-19.30706	0.9974798	0.41
-14.052923	-19.423086	1.0004802	0.39
-14.048475	-19.544107	1.0034734	0.4
-14.075792	-19.64509	1.0074171	0.39
-14.065344	-19.761118	1.0104203	0.39
-14.056895	-19.880144	1.0134197	0.48
-14.052454	-20.006165	1.0164117	0.38
-14.054017	-20.140179	1.0203927	0.38
-14.038561	-20.252213	1.0234039	0.47
-14.036124	-20.384232	1.0263913	0.37
-14.059439	-20.48522	1.0293409	0.45
-14.059009	-20.622236	1.0333241	0.37
-14.048556	-20.744263	1.0363253	0.44
-14.048126	-20.883282	1.040308	0.36
-14.036683	-21.008308	1.0433099	0.45
-14.033246	-21.144331	1.0472975	0.35
-14.058565	-21.252317	1.0512426	0.43
-14.0541315	-21.390337	1.0542312	0.36
-14.038683	-21.512371	1.0582392	0.43
-14.0412655	-21.664385	1.0622144	0.34
-14.032827	-21.79941	1.0662091	0.43
-14.024384	-21.934435	1.0692037	0.42
-14.016955	-22.07546	1.0731956	0.4
-14.042283	-22.190447	1.0771391	0.41
-14.039856	-22.339466	1.0811217	0.39
-14.038427	-22.490484	1.0851021	0.41
-14.028993	-22.631512	1.0890965	0.41
-14.024571	-22.783533	1.0930812	0.39
-14.061212	-23.001516	1.0999911	0.39
-14.056789	-23.15554	1.1049751	0.38
-14.088127	-23.286522	1.1089059	0.39
-14.08371	-23.444542	1.112889	0.38
-14.074277	-23.593569	1.1168811	0.38
-14.064849	-23.744595	1.1218727	0.44
-14.0604315	-23.906616	1.1258545	0.31
-14.044995	-24.05065	1.1298561	0.43
-14.036276	-24.121664	1.1318586	0.39
-14.046886	-24.312674	1.1378118	0.55
-14.02344	-24.447712	1.140827	0.0
-14.595577	-25.794245	1.1887175	0.24
-14.577151	-25.95028	1.1937206	0.0
-14.273249	-25.606565	1.1782494	0.0
-14.296588	-25.740553	1.183191	0.0
-14.26474	-26.063618	1.1921861	0.0
-5.707468	-11.255127	0.6299166	0.64
-5.66492	-11.260168	0.62898123	0.65
-5.615364	-11.252217	0.6280588	0.66
-5.579823	-11.269254	0.6281103	0.68
-5.536271	-11.2712965	0.62717664	0.68
-5.506472	-11.255325	0.6262251	0.67
-5.463926	-11.259367	0.6262894	0.67
-5.4233823	-11.267407	0.6253498	0.66
-5.3768177	-11.261452	0.62442183	0.66
-5.3382754	-11.27249	0.62447846	0.67
-5.297719	-11.27753	0.62453914	0.66
-5.266926	-11.259559	0.6235892	0.67
-5.224379	-11.262601	0.6226531	0.66
-5.182824	-11.26564	0.6227155	0.66
-5.136251	-11.256684	0.62178755	0.65
-5.0987215	-11.270721	0.6218415	0.65
-5.0591655	-11.27676	0.62089986	0.64
-5.0085983	-11.260807	0.61997896	0.65
-4.985819	-11.25783	0.6200138	0.65
-4.947267	-11.265865	0.61907005	0.66
-4.9037127	-11.263907	0.6191357	0.67
-4.8601584	-11.261949	0.6182012	0.67
-4.821605	-11.268986	0.61825734	0.66
-4.775046	-11.260029	0.61732846	0.66
-4.7344923	-11.263067	0.6163882	0.66
-4.711712	-11.259088	0.61642283	0.65
-4.667153	-11.25313	0.61549014	0.66
-4.6305995	-11.2631645	0.6155423	0.67
-4.5910554	-11.269201	0.6145996	0.66
-4.5444884	-11.257244	0.61367077	0.68
-4.502931	-11.256283	0.6137322	0.67
-4.482155	-11.256302	0.61276275	0.67
-4.438594	-11.250341	0.612828	0.66
-4.400044	-11.256377	0.61188334	0.66
-4.3604903	-11.259414	0.6119407	0.66
-4.3169327	-11.253453	0.61100566	0.66
-4.2793813	-11.260488	0.61105895	0.66
-4.2388244	-11.260525	0.6101181	0.67
-4.2140346	-11.248547	0.6101567	0.68
-4.176495	-11.257581	0.61020935	0.68
-4.13794	-11.261616	0.6092643	0.68
-4.0953903	-11.257654	0.6093268	0.68
-4.0518265	-11.248693	0.6083917	0.67
-4.016273	-11.258726	0.6084408	0.68
-3.9904883	-11.244748	0.60748106	0.66
-3.9539423	-11.253781	0.6075316	0.67
-3.9163816	-11.257814	0.60658467	0.66
-3.8728251	-11.248853	0.6066491	0.68
-3.8362703	-11.255885	0.60569984	0.68
-3.7937105	-11.247922	0.60576236	0.69
-3.7541661	-11.249958	0.6048182	0.69
-3.7343853	-11.248975	0.6048466	0.68
-3.694828	-11.248009	0.60390306	0.69
-3.6542652	-11.243045	0.6039617	0.68
-3.616717	-11.248077	0.6040137	0.68
-3.578161	-11.249111	0.60306793	0.68
-3.5396113	-11.251144	0.6031218	0.67
-3.5010571	-11.252177	0.60217583	0.67
-3.480277	-11.248195	0.60220593	0.67
-3.4397104	-11.241229	0.6012645	0.69
-3.4021618	-11.245262	0.6013161	0.69
-3.3626099	-11.243297	0.6013718	0.7
-3.3250618	-11.247328	0.60042316	0.69
-3.286509	-11.247361	0.6004768	0.69
-3.2489502	-11.248392	0.6005287	0.7
-3.2261655	-11.2374115	0.59956294	0.68
-3.1926186	-11.25144	0.59960604	0.69
-3.1520574	-11.243474	0.599664	0.69
-3.1135032	-11.242506	0.59871733	0.67
-3.077959	-11.251535	0.59876406	0.68
-3.0393991	-11.248568	0.5988177	0.68
-3.0186214	-11.243586	0.5978474	0.67
-2.9800632	-11.240617	0.59790087	0.68
-2.941505	-11.237648	0.59695417	0.69
-2.9039412	-11.23568	0.59700584	0.67
-2.8673992	-11.241709	0.597054	0.68
-2.8308494	-11.24574	0.5971026	0.69
-2.7942913	-11.247769	0.5961516	0.69
-2.7735105	-11.240786	0.5961814	0.69
-2.7339532	-11.233818	0.59523654	0.69
-2.6963906	-11.230847	0.5952878	0.69
-2.6628509	-11.245875	0.59532905	0.69
-2.6262965	-11.247905	0.5953775	0.69
-2.5857325	-11.234936	0.59443504	0.67
-2.5511823	-11.243964	0.59447885	0.68
-2.5283988	-11.228982	0.593513	0.66
-2.4938493	-11.238009	0.59355664	0.67
-2.4573019	-11.241038	0.5936043	0.67
-2.4217465	-11.245067	0.5936503	0.66
-2.3831797	-11.236096	0.59270346	0.67
-2.3456316	-11.235126	0.5927532	0.69
-2.31108	-11.243153	0.5927965	0.68
-2.2902973	-11.233169	0.5928263	0.7
-2.2567477	-11.245195	0.59286714	0.69
-2.2181957	-11.239225	0.59191906	0.69
-2.1806407	-11.235253	0.591969	0.7
-2.145089	-11.239282	0.59201413	0.69
-2.107521	-11.231309	0.591065	0.69
-2.0887415	-11.228323	0.5910901	0.68
-2.054205	-11.24035	0.5911315	0.69
-2.0166295	-11.229379	0.59018284	0.68
-1.9800826	-11.230406	0.5902296	0.68
-1.9465312	-11.241431	0.5902696	0.68
-1.9089721	-11.23446	0.5903195	0.68
-1.8714205	-11.229487	0.5903688	0.67
-1.8536524	-11.2335005	0.5903903	0.67
-1.8170797	-11.225528	0.589439	0.66
-1.7815293	-11.228554	0.58948326	0.67
-1.7449712	-11.224581	0.5895305	0.67
-1.706417	-11.21361	0.5885821	0.68
-1.6728637	-11.223633	0.5886216	0.68
-1.639327	-11.239658	0.58865935	0.68
-1.6185321	-11.220674	0.5886905	0.68
-1.5809774	-11.2127	0.58773965	0.67
-1.5464259	-11.218725	0.5877811	0.68
-1.5189157	-11.271745	0.58980083	0.48
-1.4994488	-11.37976	0.59279525	0.71
-1.465903	-11.394784	0.59383255	0.71
-1.4531441	-11.426793	0.5948396	0.74
-1.4155952	-11.42282	0.59388685	0.69
-1.9422196	-15.426472	0.7291328	0.34
-1.8936542	-15.425508	0.7291924	0.34
-1.8440914	-15.421543	0.72825384	0.34
-1.7965498	-15.436578	0.7293074	0.37
-1.7489856	-15.440612	0.7293639	0.36
-1.7201904	-15.412632	0.72740656	0.33
-1.6726311	-15.418667	0.7274623	0.37
-1.6240662	-15.416701	0.7275213	0.32
-1.5745091	-15.413736	0.72758156	0.34
-1.5269573	-15.42377	0.7276357	0.34
-1.4803979	-15.434803	0.72768813	0.37
-1.4298385	-15.424838	0.7277511	0.33
-1.4050504	-15.417855	0.72678244	0.37
-1.356486	-15.414889	0.72684085	0.36
-1.3059195	-15.399924	0.7259048	0.33
-1.2603734	-15.423957	0.72695166	0.34
-1.2138367	-15.448989	0.72799927	0.17
-0.80416834	-11.418239	0.59262294	0.67
-0.7843648	-11.3912525	0.5916538	0.74
-0.7488155	-11.394275	0.59169453	0.74
-0.7122443	-11.378299	0.5907417	0.76
-0.6777029	-11.392322	0.59177786	0.5
-0.9452318	-15.418171	0.72632056	0.34
-0.8966559	-15.405204	0.72538024	0.34
-0.84810746	-15.411236	0.7254343	0.37
-0.8243168	-15.405252	0.72546333	0.33
-0.77575403	-15.400284	0.7255203	0.34
-0.7272045	-15.405316	0.7255742	0.34
-0.67964333	-15.408347	0.7256274	0.34
-0.6310767	-15.399379	0.72568506	0.37
-0.58351463	-15.40141	0.7257382	0.33
-0.5349605	-15.402442	0.7257926	0.34
-0.5111695	-15.395457	0.7248214	0.37
-0.46363962	-15.425488	0.725866	0.4
-0.41507104	-15.41352	0.7259238	0.26
-0.36650038	-15.39955	0.7249819	0.33
-0.31893665	-15.399581	0.7250348	0.34
-0.2713789	-15.405612	0.7250857	0.34
-0.222808	-15.388642	0.7251442	0.34
-0.19904809	-15.411656	0.7251637	0.34
-0.1514779	-15.404687	0.725218	0.34
-0.10291731	-15.397717	0.7252732	0.34
-0.055353202	-15.396748	0.7253254	0.35
-0.0068065315	-15.405778	0.7253756	0.34
0.040765587	-15.394806	0.72543037	0.34
0.06454399	-15.398822	0.7254549	0.34
0.11309654	-15.400851	0.7255067	0.34
0.16066547	-15.39288	0.7255602	0.34
0.20822635	-15.395909	0.7256103	0.34
0.25677896	-15.397939	0.72566164	0.38
0.3043452	-15.392967	0.72571373	0.36
0.35289428	-15.400996	0.72576296	0.36
0.37668052	-15.39301	0.72579044	0.36
0.42424297	-15.394039	0.7258404	0.36
0.4718076	-15.3910675	0.7258913	0.25
0.43725494	-11.392001	0.5910111	0.29
0.47281158	-11.379021	0.5910522	0.77
0.5083609	-11.384041	0.5910879	0.76
0.5439107	-11.389061	0.5911234	0.77
0.56167746	-11.417071	0.5921338	0.72
0.7353861	-15.393221	0.72616506	0.36
0.7839418	-15.38925	0.7262162	0.35
0.83150464	-15.391276	0.7262644	0.33
0.8810439	-15.411305	0.7273092	0.4
0.9286092	-15.407331	0.7273588	0.33
0.4448325	-4.741908	0.36894128	0.16
0.953379	-15.422346	0.7273797	0.16
0.457397	-4.695912	0.36696747	0.27
0.46996865	-4.666917	0.36598873	0.27
0.48451158	-4.6739225	0.36600158	0.29
0.49708205	-4.6509275	0.36602098	0.3
0.5106427	-4.646932	0.36503586	0.27
0.5174048	-4.6319346	0.36504704	0.27
0.5319444	-4.6369405	0.36506024	0.32
0.54746884	-4.651947	0.36607155	0.34
0.5610395	-4.654952	0.36608428	0.29
0.57558	-4.657958	0.3660979	0.28
0.5901103	-4.654963	0.3661132	0.3
0.6056491	-4.67297	0.3671234	0.31
0.6084554	-4.620969	0.36514106	0.18
0.6289388	-4.6869783	0.36714232	0.49
0.64348054	-4.687984	0.3671563	0.25
0.65802276	-4.688989	0.3671702	0.27
0.6745482	-4.708996	0.36818054	0.24
0.6930699	-4.7510047	0.3701865	0.32
0.6978556	-4.7250056	0.36919856	0.16
0.7153754	-4.751013	0.370208	0.36
0.7348934	-4.7970214	0.37121364	0.19
0.752415	-4.8190284	0.37222412	0.3
0.7729186	-4.865038	0.3742306	0.25
0.7904411	-4.8830447	0.3742421	0.31
0.80202836	-4.862048	0.37425897	0.23
0.81474787	-4.896054	0.3752613	0.3
0.83130145	-4.9120603	0.3752723	0.2
0.8518099	-4.9500694	0.37728077	0.17
0.8892142	-5.1060896	0.38227162	0.42
0.8978084	-5.0570903	0.3812934	0.25
0.91136277	-5.0410943	0.3803104	0.24
0.9239318	-5.0220976	0.38032725	0.32
0.93070346	-5.0130997	0.37933597	0.21
0.9472572	-5.0231056	0.3803483	0.32
0.9637776	-5.0231113	0.38036332	0.29
0.97833616	-5.0181155	0.38037792	0.28
0.9998491	-5.053125	0.38138756	0.29
1.0223566	-5.0921345	0.38239697	0.28
1.0281553	-5.0831356	0.38240466	0.26
1.0506557	-5.1181455	0.38341507	0.34
1.0582426	-5.070145	0.38243502	0.16
2.153523	-11.188854	0.5917192	0.21
2.1930614	-11.208873	0.5927481	0.66
2.2276268	-11.205888	0.5927789	0.66
2.2671618	-11.221905	0.5938087	0.65
2.2839437	-11.215912	0.5938248	0.67
2.3175106	-11.205926	0.5938563	0.67
2.3540564	-11.204941	0.59388775	0.67
2.3916082	-11.213958	0.59391725	0.67
2.4251661	-11.198971	0.5939497	0.66
2.4627225	-11.209987	0.5949784	0.68
2.500268	-11.214003	0.5950088	0.68
2.5180454	-11.212009	0.5950242	0.68
2.5516112	-11.201023	0.59505516	0.68
2.588164	-11.202038	0.5950852	0.71
2.6217191	-11.18605	0.59511715	0.69
2.6792135	-11.282079	0.59913915	0.0
7.286196	-31.548937	1.299583	0.05
7.3210325	-31.47195	1.2976311	0.13
7.0376415	-29.793758	1.2408395	0.29
7.134226	-29.7878	1.2409188	0.25
7.2627277	-29.912863	1.2459893	0.4
7.381259	-29.99792	1.250062	0.17
7.422981	-29.759928	1.2431563	0.27
7.5355268	-29.815979	1.2452309	0.11
7.664123	-30.132048	1.2572514	0.34
7.720809	-29.963066	1.252339	0.36
7.8782525	-30.187143	1.2604051	0.29
8.114517	-30.71127	1.2804562	0.27
7.951704	-29.698153	1.2455858	0.21
8.041306	-29.66119	1.2456641	0.32
8.167826	-29.764248	1.2497355	0.19
8.163734	-29.564238	1.2427822	0.12
8.267304	-29.57928	1.2448574	0.19
10.272818	-36.453453	1.4866729	0.16
8.400602	-29.345325	1.2380161	0.26
8.505168	-29.36237	1.2400906	0.17
8.565827	-29.230387	1.2361681	0.32
8.622492	-29.0844	1.232246	0.21
8.662299	-29.050417	1.2312838	0.27
8.857687	-29.377512	1.2443488	0.19
8.925328	-29.268532	1.2414248	0.17
10.674741	-34.71353	1.4343953	0.11
9.515745	-30.542837	1.28855	0.14
9.660252	-30.671904	1.2946239	0.14
9.21896	-29.088638	1.2386813	0.21
9.324528	-29.10568	1.2407533	0.13
9.466031	-29.234743	1.2458241	0.39
9.56062	-29.214777	1.246896	0.15
9.844875	-29.77792	1.2679662	0.33
9.937473	-29.745955	1.2680387	0.23
9.925374	-29.553938	1.2610748	0.12
11.04522	-32.59855	1.3711567	0.13
10.226372	-29.837069	1.2742198	0.29
12.440452	-36.02529	1.4963418	0.22
12.546072	-35.96433	1.4954283	0.34
12.662677	-35.93837	1.4965142	0.14
13.399291	-37.673756	1.5596269	0.0
13.397194	-37.478745	1.5536691	0.1
11.090606	-30.647438	1.3096287	0.25
4.814173	-12.934948	0.6743238	0.17
4.821787	-12.829942	0.67035216	0.55
4.9042854	-12.931977	0.67538494	0.23
11.5718565	-30.77362	1.3199224	0.19
9.897074	-26.01168	1.1488482	0.2
9.890937	-25.87067	1.1448746	0.37
9.8936405	-25.634653	1.1369269	0.38
9.89934	-25.411638	1.1299781	0.39
9.910027	-25.203625	1.124029	0.28
9.912723	-24.977608	1.1170784	0.56
9.933392	-24.8016	1.1111284	0.28
5.2276063	-12.760057	0.6736326	0.2
5.021699	-12.185943	0.6536207	0.42
5.0482783	-12.142945	0.6526465	0.2
5.09883	-12.160961	0.65367466	0.46
5.1343956	-12.13997	0.6537013	0.3
5.1919317	-12.171989	0.6547307	0.5
5.222501	-12.137994	0.6547565	0.32
5.249276	-12.1500025	0.6547706	0.57
5.34576	-12.272041	0.6598057	0.38
5.5580955	-12.662142	0.6748586	0.25
5.8143873	-13.149264	0.69391906	0.28
5.6791754	-12.727181	0.6789193	0.25
9.900619	-22.238361	1.0316218	0.48
9.913272	-22.079348	1.0266597	0.4
5.405542	-11.845011	0.64792484	0.27
5.439107	-11.821017	0.64794934	0.36
5.545587	-11.95906	0.65298617	0.21
9.886127	-21.383272	1.0047742	0.49
5.742576	-12.194138	0.6630577	0.3
9.894438	-21.05324	0.9948395	0.32
5.695841	-11.8960905	0.6540851	0.27
9.872942	-20.7502	0.9858819	0.34
5.770161	-11.90911	0.65512526	0.26
5.9036174	-12.094166	0.66316813	0.26
5.8902416	-11.971148	0.65918225	0.52
5.7879577	-11.665085	0.6481784	0.45
5.7745714	-11.545066	0.6441917	0.39
5.762386	-11.475054	0.6421969	0.24
5.7410135	-11.343032	0.6382077	0.55
6.1252027	-12.02521	0.6643034	0.33
6.1847453	-12.051228	0.6663316	0.44
6.169357	-11.926208	0.662344	0.25
6.208922	-11.913215	0.66236746	0.54
6.0916386	-11.593144	0.65035653	0.41
6.200331	-11.760191	0.6573877	0.38
6.315816	-11.893235	0.6634277	0.29
6.266465	-11.709199	0.65743077	0.36
6.2530794	-11.59618	0.6534414	0.42
6.261672	-11.526173	0.6514567	0.43
6.318213	-11.545187	0.65348315	0.42
6.4728627	-11.789255	0.6625259	0.18
6.2267003	-11.249125	0.6424808	0.45
6.296229	-11.293145	0.6455097	0.41
6.3437824	-11.297156	0.64653325	0.38
6.3633566	-11.249152	0.6455501	0.38
6.331981	-11.111126	0.6405542	0.41
6.3495607	-11.06212	0.6395699	0.28
6.721022	-11.67929	0.663667	0.45
6.710625	-11.576271	0.66067624	0.41
6.7671747	-11.592286	0.66170174	0.23
6.720802	-11.427251	0.6567015	0.55
6.705415	-11.3202305	0.6527084	0.39
6.845887	-11.479283	0.6597548	0.34
6.878454	-11.453285	0.6597737	0.32
6.916223	-11.477295	0.6617886	0.55
7.0157294	-11.562327	0.66582465	0.36
7.059292	-11.554335	0.66584605	0.33
9.84265	-16.074593	0.8465839	0.59
7.119426	-11.491336	0.6658817	0.25
9.85287	-15.867562	0.8406135	0.5
9.842684	-15.795548	0.8386173	0.36
9.887258	-15.756552	0.8376421	0.49
9.938835	-15.731557	0.8386682	0.34
10.022378	-15.754577	0.840703	0.59
9.980022	-15.57954	0.83470356	0.41
9.891699	-15.334484	0.82569116	0.15
9.850334	-15.164448	0.8206912	0.25
9.837149	-15.092433	0.818693	0.38
9.84775	-15.006421	0.8157066	0.42
9.848355	-14.905403	0.81271714	0.43
9.850959	-14.808388	0.81072795	0.43
9.858557	-14.719373	0.8077399	0.44
9.862157	-14.625357	0.8057504	0.45
9.863759	-14.529341	0.8027602	0.45
9.846573	-14.455324	0.8007598	0.44
9.844173	-14.354305	0.79776806	0.45
9.849771	-14.266291	0.79577816	0.45
9.856369	-14.181276	0.7927883	0.45
9.85697	-14.08826	0.79079646	0.44
9.857567	-13.995242	0.7878044	0.46
9.863165	-13.911227	0.78581345	0.45
9.839979	-13.832209	0.7828105	0.46
9.841571	-13.742192	0.78081816	0.45
9.856163	-13.673182	0.77882916	0.46
9.858759	-13.587165	0.77683645	0.46
9.855356	-13.493146	0.773842	0.46
9.857948	-13.40813	0.77184886	0.46
9.855542	-13.317112	0.7698541	0.48
9.8433485	-13.257097	0.7678534	0.48
9.850937	-13.181084	0.7658612	0.48
9.851529	-13.096066	0.7628667	0.49
9.850126	-13.010049	0.7608714	0.47
9.854712	-12.931033	0.75887764	0.48
9.855311	-12.850017	0.7568824	0.49
9.836112	-12.782001	0.7548791	0.48
9.8457	-12.712987	0.75288624	0.5
9.847294	-12.63397	0.75089085	0.48
9.847879	-12.552954	0.748895	0.5
9.848468	-12.472937	0.74689895	0.5
9.848053	-12.391919	0.7449024	0.49
9.828858	-12.327902	0.7418984	0.5
9.8404455	-12.26489	0.740905	0.5
9.840032	-12.185872	0.73890793	0.5
9.840617	-12.108855	0.736911	0.51
9.840206	-12.031838	0.73491347	0.5
9.845788	-11.9618225	0.73291767	0.51
9.825388	-11.861798	0.7299139	0.42
9.713238	-11.687745	0.7228818	0.71
9.750801	-11.658744	0.7228949	0.62
9.838345	-11.690761	0.7259226	0.51
9.832932	-11.610741	0.72392267	0.51
9.827523	-11.531722	0.7219225	0.5
9.8361	-11.468708	0.7199264	0.49
9.841682	-11.403693	0.71892923	0.51
9.86846	-11.398695	0.71893764	0.54
9.924011	-11.390698	0.719955	0.52
9.99556	-11.401709	0.721977	0.56
10.057115	-11.400714	0.7229959	0.56
10.111668	-11.390717	0.7240125	0.55
10.174225	-11.390723	0.72603124	0.54
10.23978	-11.39373	0.7270508	0.55
10.275548	-11.396734	0.72806144	0.54
10.337107	-11.39474	0.73007953	0.54
10.40566	-11.399748	0.7310996	0.54
10.459213	-11.386748	0.732115	0.54
10.531763	-11.394757	0.7341359	0.54
10.597316	-11.394763	0.7351545	0.52
10.635088	-11.399768	0.7371653	0.53
10.6986475	-11.397773	0.7381831	0.54
10.768198	-11.40078	0.7402025	0.53
10.822756	-11.387781	0.74121726	0.51
10.891307	-11.388786	0.742236	0.54
10.962857	-11.392794	0.7442555	0.53
11.021414	-11.382796	0.7452709	0.52
11.069184	-11.396804	0.74728405	0.52
11.13574	-11.394809	0.7483016	0.53
11.198295	-11.387812	0.74931777	0.51
11.274843	-11.394819	0.75133795	0.51
11.3434	-11.393824	0.75335556	0.55
11.424948	-11.404833	0.75537676	0.65
11.585673	-11.529879	0.7624226	0.34
11.65423	-11.526884	0.76443976	0.34
11.720784	-11.520886	0.7654561	0.33
11.803336	-11.530895	0.7674769	0.34
11.874889	-11.5289	0.7694943	0.33
11.949444	-11.529905	0.77151245	0.32
12.019997	-11.525909	0.7725291	0.29
12.08676	-11.553922	0.77554667	0.19
12.154318	-11.546925	0.7765622	0.38
12.224872	-11.541927	0.7785784	0.52
12.248447	-11.492915	0.7775808	0.62
12.25502	-11.426897	0.776578	0.38
12.283587	-11.381886	0.77658147	0.41
12.367141	-11.388893	0.77860075	0.47
12.404916	-11.387896	0.77960914	0.49
12.492464	-11.396903	0.78162926	0.46
12.569019	-11.395907	0.783646	0.49
12.639577	-11.388909	0.7856608	0.48
12.7121315	-11.382912	0.78667593	0.47
12.788684	-11.379915	0.78869206	0.49
12.842454	-11.391922	0.7907044	0.47
12.929003	-11.396929	0.792723	0.46
13.014561	-11.401935	0.7947413	0.47
13.079113	-11.385933	0.79675305	0.46
13.1636715	-11.388939	0.7987706	0.47
13.24622	-11.387943	0.8007871	0.47
13.31278	-11.373942	0.80279905	0.45
13.386546	-11.400953	0.8048163	0.46
13.468097	-11.397957	0.806832	0.45
13.521662	-11.371951	0.8078397	0.66
13.6562	-11.412971	0.81187	0.54
13.9356985	-11.574035	0.8229408	0.18
14.027247	-11.576039	0.82495826	0.42
14.06003	-11.567039	0.8259634	0.21
14.177574	-11.590051	0.82998776	0.18
14.241139	-11.569047	0.830997	0.19
14.264708	-11.51403	0.82999456	0.67
14.265283	-11.441008	0.8289857	0.36
14.516797	-11.570059	0.8380465	0.18
14.667331	-11.61508	0.8430786	0.31
14.759099	-11.651095	0.84609926	0.19
14.846651	-11.645098	0.8491136	0.14
14.935208	-11.6401	0.85112804	0.3
15.049756	-11.654108	0.8541493	0.44
15.052337	-11.582085	0.85313964	0.29
15.040913	-11.498057	0.8511259	0.43
15.055487	-11.435038	0.8501192	0.59
15.045276	-11.390022	0.849111	0.32
15.124836	-11.37702	0.8511218	0.51
15.230385	-11.382026	0.8531392	0.39
15.306947	-11.366023	0.8551488	0.51
15.421493	-11.376031	0.8591681	0.39
15.505047	-11.363029	0.8611788	0.52
15.602606	-11.361032	0.8631932	0.39
15.67737	-11.377039	0.866207	0.53
15.788919	-11.383045	0.86922455	0.39
15.870483	-11.368042	0.871234	0.51
15.979032	-11.370046	0.87425005	0.38
16.07959	-11.367048	0.8762639	0.5
16.178143	-11.361049	0.8792769	0.39
16.252916	-11.376057	0.88128996	0.5
16.372465	-11.384062	0.88530797	0.54
16.687977	-11.527121	0.8963769	0.37
16.788528	-11.51912	0.8993891	0.31
16.911081	-11.526126	0.90340674	0.32
17.019632	-11.522128	0.90642035	0.25
17.13319	-11.522131	0.90943515	0.29
17.190968	-11.522132	0.91044265	0.44
17.201538	-11.451107	0.90943027	0.48
17.216106	-11.383084	0.9094189	0.41
17.322662	-11.376084	0.91143084	0.36
17.41022	-11.356078	0.9144376	0.45
17.533773	-11.359082	0.9174532	0.35
17.618546	-11.37509	0.9204667	0.45
17.7331	-11.371091	0.92347956	0.35
17.836657	-11.359089	0.92648923	0.55
17.972208	-11.367095	0.93050665	0.34
18.067768	-11.34909	0.9325137	0.53
18.199316	-11.352094	0.9365293	0.34
18.304873	-11.33909	0.93953824	0.52
18.413641	-11.367104	0.9435564	0.33
18.534191	-11.361103	0.94656825	0.52
18.66475	-11.362106	0.95058256	0.32
18.756306	-11.337098	0.95258665	0.6
19.096827	-11.46215	0.964651	0.17
17.628635	-10.504773	0.9052775	0.58
17.515442	-10.400732	0.9002416	0.29
16.873116	-9.947554	0.87306994	0.25
17.407598	-10.189652	0.89318085	0.49
17.371174	-10.095615	0.89015466	0.34
17.118784	-9.87753	0.8790773	0.23
17.12635	-9.810504	0.87806165	0.52
17.386877	-9.887537	0.8871053	0.37
17.253685	-9.776493	0.88106513	0.27
17.15027	-9.647442	0.87602323	0.35
17.341812	-9.684459	0.8830501	0.46
17.47536	-9.68746	0.8870628	0.29
17.537918	-9.650447	0.8880588	0.46
17.501493	-9.559411	0.8850319	0.37
17.434072	-9.452369	0.881998	0.25
17.65982	-9.538404	0.89003986	0.49
17.701387	-9.490385	0.89003056	0.36
17.781944	-9.462375	0.8920297	0.27
17.864498	-9.434364	0.8940288	0.47
17.801077	-9.330323	0.8909953	0.39
17.907633	-9.315317	0.8939995	0.44
18.163382	-9.412357	0.90304637	0.25
18.29793	-9.409356	0.90705585	0.39
27.09043	-13.826153	1.2419654	0.3
27.10301	-13.726114	1.239938	0.41
27.106588	-13.621074	1.2389083	0.35
27.109173	-13.517034	1.2368784	0.44
27.11675	-13.414995	1.2358494	0.35
27.08954	-13.347968	1.2338278	0.43
27.091122	-13.243928	1.2327973	0.36
27.089697	-13.137886	1.2307658	0.44
27.103275	-13.039848	1.2297374	0.35
27.106855	-12.937808	1.228707	0.45
27.11643	-12.837769	1.2276771	0.36
27.09801	-12.725725	1.2246417	0.44
27.0928	-12.671703	1.2246248	0.36
27.090378	-12.567662	1.2225925	0.43
27.097952	-12.467622	1.2215617	0.36
27.095528	-12.363581	1.2195289	0.44
27.101103	-12.263541	1.2184976	0.36
27.092682	-12.158499	1.2164636	0.45
27.093468	-12.107478	1.2164474	0.3
27.082047	-12.001435	1.2144126	0.57
27.089619	-11.903396	1.2133812	0.23
11.450719	-4.9905324	0.63227224	0.46
11.378277	-4.9165	0.628244	0.32
11.370832	-4.8714795	0.62822866	0.61
11.43138	-4.8554716	0.6292264	0.25
11.487144	-4.8574715	0.6312299	0.56
12.139628	-5.0885653	0.6543404	0.25
11.632235	-4.8334575	0.63522893	0.58
11.833773	-4.874473	0.64225256	0.43
11.663338	-4.761424	0.6352056	0.27
11.712888	-4.7394133	0.63720024	0.56
11.718663	-4.720404	0.6371939	0.35
11.774213	-4.700394	0.6381894	0.36
11.806758	-4.6703796	0.63918024	0.67
11.819304	-4.632362	0.6391673	0.34
29.233469	-11.343172	1.2732934	0.34
29.485025	-11.335169	1.281301	0.34
29.745579	-11.328166	1.2893091	0.32
30.001348	-11.372184	1.2973354	0.38
30.267899	-11.3641815	1.306343	0.32
30.548454	-11.36118	1.3153527	0.38
30.818008	-11.351176	1.3233594	0.31
31.089565	-11.341172	1.3323658	0.37
31.379118	-11.33517	1.341374	0.34
31.646883	-11.375187	1.3503987	0.32
31.949438	-11.371185	1.3594078	0.32
32.240993	-11.36118	1.3684142	0.24
32.424553	-11.3121605	1.3744017	0.18
33.189075	-11.461224	1.4004837	0.14
33.320644	-11.390193	1.4034607	0.1
29.906416	-10.119655	1.279863	0.09
30.346174	-10.215695	1.2949138	0.17
30.085756	-10.022613	1.2848308	0.17
29.84634	-9.839534	1.2747521	0.41
30.32388	-9.891556	1.2907865	0.19
29.994467	-9.680465	1.2776937	0.33
30.23602	-9.653453	1.2856897	0.18
29.74583	-9.446364	1.2675937	0.18
30.570356	-9.602429	1.2956783	0.29
18.882095	-5.806811	0.8788452	0.19
30.18007	-9.1682415	1.2784928	0.11
18.0858	-5.3766212	0.8486501	0.51
17.97814	-5.2535653	0.84359676	0.55
17.7847	-5.136513	0.83654374	0.29
17.708258	-5.0544763	0.8325077	0.32
17.703812	-4.993448	0.832482	0.48
17.77936	-4.9544287	0.8344671	0.47
18.0059	-4.956427	0.8414724	0.27
17.483706	-4.7843523	0.823389	0.25
17.25627	-4.6642985	0.8143334	0.43
17.28582	-4.6142745	0.8153125	0.26
17.447361	-4.598265	0.82030845	0.57
17.404917	-4.529233	0.8182778	0.39
17.43547	-4.4792094	0.81925654	0.39
17.134254	-4.3731623	0.80820525	0.42
17.4268	-4.390167	0.8182174	0.29
17.558342	-4.3641534	0.82220805	0.57
17.08091	-4.189075	0.8051234	0.31
39.164696	-9.45234	1.574785	0.29
39.26526	-9.3462925	1.5777392	0.27
17.51732	-4.0930247	0.8180867	0.44
17.56887	-4.047002	0.8200667	0.29
50.234432	-11.370161	1.9557965	0.49
50.401997	-11.241104	1.95974	0.21
51.12355	-11.234099	1.9837457	0.2
51.848106	-11.222093	2.0077488	0.21
52.482662	-11.187077	2.02874	0.21
41.57572	-8.798041	1.6495198	0.21
41.745277	-8.696997	1.6544751	0.21
41.789845	-8.56994	1.6554167	0.14
41.68641	-8.411869	1.6503422	0.35
[truncated: 104,357 more rows]
