# Supplementary material for: Density-equalized RANDT scan matching with integrated outlier removal and point density uniformity
Source: PLoS One. 2026 Apr 28;21(4):e0345709. doi: 10.1371/journal.pone.0345709 (PMC13124066; doi:10.1371/journal.pone.0345709)
Supplement: S2 Dataset — Processed LiDAR data converted into CSV format, including spatial coordinates and associated attributes such as intensity values, used for analysis in this study. (ZIP) [file pone.0345709.s002.zip › Velodyne_CSV/001055.csv]

X	Y	Z	Intensity
70.20591	0.03999497	2.5829859	0.34
70.19939	0.2599673	2.5829086	0.19
70.183876	0.48093954	2.5818305	0.0
70.17136	0.7009118	2.5817518	0.12
70.17985	0.92188406	2.5826719	0.2
70.18834	1.1418564	2.5825918	0.0
52.002586	3.9515069	1.9714457	0.0
33.103718	3.5035691	1.3335255	0.14
34.242203	3.7335405	1.3724273	0.0
34.348434	3.9095192	1.3773446	0.15
34.32592	4.016506	1.3762931	0.0
34.32041	4.124493	1.3772408	0.16
36.047897	4.4484525	1.436103	0.24
36.146385	4.576437	1.4400419	0.21
36.014874	4.674425	1.4359922	0.25
35.99736	4.787411	1.4359363	0.38
35.038105	4.7154207	1.4029597	0.13
29.021591	3.9945126	1.1982384	0.38
40.450085	5.7072964	1.5885383	0.31
40.351574	5.8222823	1.5864795	0.2
42.903065	6.330219	1.6732608	0.14
29.22054	4.397464	1.2070352	0.28
20.287043	3.1116276	0.90255094	0.0
28.836765	4.479455	1.1949861	0.07
32.516747	5.263357	1.3216417	0.0
39.142246	6.4672055	1.5491314	0.09
32.43972	5.4603333	1.3195367	0.28
32.47121	5.5713205	1.3214784	0.21
26.446688	4.619441	1.1158651	0.2
26.419432	4.657437	1.1148438	0.33
26.405922	4.740427	1.1147983	0.39
26.179893	4.870412	1.1087216	0.53
26.235382	4.9664006	1.11067	0.2
35.709904	6.88316	1.4368405	0.23
36.004646	6.999146	1.4467839	0.15
36.080135	7.13213	1.4507127	0.13
23.93559	4.802424	1.033702	0.49
23.900072	4.8744154	1.03266	0.14
19.741562	4.087515	0.8899906	0.27
19.69605	4.142509	0.888957	0.39
19.567532	4.1805053	0.8849306	0.0
41.692368	8.9969015	1.6488191	0.14
35.268818	7.7240615	1.4273608	0.11
37.815327	8.407977	1.5160446	0.17
35.0108	7.898042	1.420254	0.0
35.059288	8.026028	1.423182	0.0
35.68478	8.287994	1.44505	0.0
28.99523	6.827179	1.214686	0.13
41.321068	9.804807	1.6413487	0.22
24.98044	6.004283	1.0760345	0.17
25.013933	6.095273	1.0779812	0.24
24.92242	6.1562657	1.0749412	0.39
24.668907	6.1762643	1.0669196	0.18
24.754398	6.2802525	1.0708598	0.26
24.880888	6.396239	1.0757942	0.58
25.425634	6.5792165	1.0957042	0.18
24.554123	6.4352355	1.0657572	0.21
24.353607	6.465233	1.0597303	0.23
24.620098	6.6192145	1.0696464	0.58
24.528072	6.761199	1.0675542	0.45
24.543564	6.8481894	1.0685005	0.16
37.301437	10.47874	1.5158033	0.41
37.290928	10.602726	1.5167267	0.26
37.30242	10.732712	1.5176471	0.25
24.568779	7.148156	1.0723126	0.27
24.764269	7.290139	1.0802318	0.0
69.92737	20.848467	2.667809	0.11
21.936974	6.644222	0.9825037	0.37
21.861456	6.6972165	0.98046535	0.34
21.849945	6.7692084	0.98041785	0.32
21.812433	6.833202	0.980374	0.54
21.839926	6.917193	0.9813204	0.36
22.704424	7.27015	1.0131369	0.36
22.719166	7.3151455	1.0141082	0.5
22.79466	7.418134	1.0170445	0.28
24.193163	7.959069	1.0677677	0.3
23.931652	7.9560704	1.0597546	0.43
23.938137	8.043061	1.0606972	0.26
22.247612	7.5521226	1.0009228	0.2
22.1701	7.6041174	0.99888307	0.35
22.146845	7.635114	0.9988608	0.22
22.112335	7.7011075	0.99881405	0.54
22.139826	7.7890983	1.0007561	0.4
23.652336	8.406024	1.0554358	0.33
29.27992	10.511769	1.2573736	0.24
29.287413	10.618758	1.2583021	0.48
21.37278	7.823099	0.9766817	0.14
21.324522	7.844097	0.97466385	0.43
21.49401	7.9840817	0.9815791	0.39
21.308496	7.992082	0.9765604	0.0
72.3481	27.406734	2.8127472	0.0
72.337616	27.662708	2.8155768	0.0
26.303062	10.1508255	1.1584213	0.0
72.27587	28.030668	2.8173277	0.0
71.655365	28.04967	2.7982764	0.0
70.98987	28.047674	2.7772355	0.0
70.35836	28.053677	2.757191	0.11
69.79486	28.083677	2.740134	0.1
69.75637	28.323652	2.7419689	0.18
69.73088	28.569628	2.7438	0.12
69.776634	28.716612	2.7477028	0.17
69.76416	28.968586	2.74953	0.12
69.75367	29.22156	2.752356	0.17
69.74018	29.474535	2.7551816	0.12
18.1978	7.827123	0.87643	0.0
56.550575	24.426147	2.2807205	0.0
56.229073	24.49714	2.2716472	0.0
55.53656	24.404156	2.2486598	0.0
55.82108	24.73912	2.2624469	0.0
55.526577	24.818113	2.2543685	0.0
55.508083	25.020096	2.2562249	0.0
55.33959	25.154081	2.2531168	0.0
41.13439	18.932823	1.731385	0.0
55.87138	25.928001	2.2796104	0.0
55.90689	26.15898	2.2844489	0.0
54.197346	25.56705	2.2237296	0.0
57.410965	27.303852	2.3457558	0.0
52.161293	25.009125	2.1529572	0.0
26.585173	12.80156	1.201548	0.0
52.963585	25.702051	2.1875267	0.0
68.99368	33.74811	2.7901132	0.0
68.9502	33.99609	2.7919307	0.0
68.96372	34.273064	2.7967315	0.0
68.92724	34.52504	2.7985458	0.0
68.91376	34.79101	2.8023512	0.08
68.96952	34.954998	2.806237	0.17
69.68107	35.59193	2.8368375	0.11
69.655594	35.855907	2.8406422	0.0
57.362602	29.758617	2.3799682	0.0
57.249115	29.928602	2.378832	0.0
53.30046	28.078823	2.2328193	0.07
53.18497	28.232811	2.2316937	0.0
53.24073	28.369795	2.2345977	0.1
69.64296	37.38776	2.862514	0.13
25.197563	13.639501	1.1717764	0.27
39.509666	21.538597	1.7203171	0.23
39.26716	21.567596	1.7132698	0.16
25.049053	13.866483	1.1715858	0.41
25.025799	13.905479	1.1715533	0.0
39.065914	21.859573	1.7120275	0.0
54.71115	30.833553	2.3169034	0.0
54.65167	31.026539	2.3187513	0.0
38.666412	22.118557	1.7047869	0.0
56.209774	32.380394	2.385893	0.0
35.418022	20.633736	1.5855601	0.14
42.087856	24.69428	1.8471982	0.15
35.53304	21.001701	1.5942897	0.18
35.438538	21.097696	1.5932045	0.0
55.7571	33.419315	2.3900518	0.0
57.530716	34.728172	2.4632487	0.0
56.197407	34.044254	2.4126225	0.1
34.816772	21.251694	1.5780114	0.0
43.17673	26.535107	1.9089047	0.07
43.067234	26.6551	1.9077986	0.0
53.67734	33.450344	2.3297882	0.07
12.062902	7.671226	0.68983346	0.5
11.977383	7.671228	0.6878204	0.5
11.898872	7.67423	0.6858057	0.52
11.824365	7.6792307	0.6837899	0.52
11.749851	7.684232	0.681774	0.52
11.659338	7.678235	0.6787647	0.53
11.582823	7.6812367	0.67674994	0.5
11.520568	7.666239	0.67475253	0.54
11.441052	7.666241	0.6727396	0.55
11.373545	7.673242	0.6707228	0.54
11.297021	7.6752443	0.66870856	0.54
11.218519	7.673246	0.6656972	0.55
11.147	7.677248	0.6646819	0.53
11.068489	7.67525	0.6616704	0.53
11.002233	7.6552534	0.6596762	0.54
10.936724	7.6612544	0.6576599	0.54
10.848208	7.6512575	0.65565324	0.7
10.793689	7.665258	0.6546319	0.28
10.718176	7.6632605	0.6516205	0.53
10.649669	7.665262	0.6506068	0.54
10.5781555	7.665264	0.64859414	0.55
10.533895	7.6592655	0.6465914	0.52
10.462383	7.658268	0.6445795	0.54
10.387877	7.6542706	0.6425696	0.54
10.326362	7.6602716	0.64155334	0.54
10.251845	7.656275	0.6395432	0.55
10.18333	7.6562767	0.6375306	0.56
10.131818	7.6682777	0.6365108	0.54
10.079559	7.65428	0.63451314	0.57
10.011052	7.652282	0.63250214	0.58
9.943539	7.651284	0.63049024	0.55
9.881029	7.6532865	0.6294767	0.56
9.818516	7.6552887	0.6274631	0.57
9.765	7.66429	0.62644506	0.56
9.709742	7.6462927	0.6244501	0.56
9.643226	7.6442947	0.62243897	0.57
9.587714	7.6502967	0.6214229	0.57
9.520204	7.646299	0.6194132	0.56
9.456691	7.6453013	0.6174016	0.56
9.414183	7.6603017	0.61638	0.57
9.347669	7.656305	0.6153703	0.55
9.2934065	7.637308	0.6133761	0.57
9.2388935	7.6423097	0.61236066	0.58
9.174383	7.6383123	0.61035115	0.59
9.12186	7.6453137	0.6093343	0.59
9.076352	7.6563153	0.6083153	0.57
9.010842	7.6503177	0.606307	0.55
8.95032	7.64932	0.60429543	0.57
8.9110775	7.6393223	0.6032961	0.56
8.851558	7.6383243	0.6012845	0.56
8.789049	7.6333275	0.6002758	0.55
8.741527	7.642329	0.5992578	0.59
8.692025	7.6473308	0.5982428	0.57
8.632512	7.6443334	0.5962328	0.57
8.570996	7.639336	0.59422404	0.54
8.534743	7.631338	0.5932233	0.56
8.477227	7.629341	0.5922126	0.57
8.432705	7.639342	0.59119403	0.57
8.379199	7.6393447	0.5901823	0.59
8.321683	7.6363473	0.5881723	0.57
8.266171	7.6343503	0.58716184	0.58
8.221669	7.6413517	0.5861457	0.59
8.170401	7.6193547	0.58415395	0.55
8.128891	7.6293564	0.58313566	0.59
8.08538	7.6373577	0.58211875	0.55
8.020857	7.6263614	0.580114	0.56
7.9693546	7.625364	0.5791032	0.56
7.9198365	7.627366	0.5780901	0.58
7.8835874	7.616369	0.57709163	0.58
7.840072	7.62337	0.5760754	0.6
7.7885575	7.622373	0.5750643	0.53
7.7350397	7.619375	0.5730546	0.57
7.6865277	7.620378	0.5720424	0.56
7.646012	7.6293797	0.5710248	0.55
7.5865054	7.6183834	0.5700207	0.55
7.5602503	7.616385	0.5690163	0.57
7.518738	7.6233864	0.56800014	0.56
7.4642215	7.6173897	0.5669926	0.58
7.418703	7.620392	0.565979	0.6
7.3721924	7.6213946	0.56496686	0.58
7.320677	7.6173973	0.5629581	0.57
7.2801723	7.6233997	0.56294286	0.61
7.246913	7.6134014	0.5619439	0.58
7.1933975	7.606405	0.5599371	0.57
7.1468825	7.606407	0.55892575	0.56
7.111372	7.617409	0.55890703	0.61
7.053853	7.605413	0.5569038	0.59
7.0173473	7.614414	0.5558865	0.61
6.9910817	7.6114163	0.5558827	0.61
6.9415817	7.605419	0.55387586	0.57
6.894069	7.602422	0.55286676	0.58
6.853551	7.6074243	0.55185205	0.59
6.8040304	7.602428	0.5508441	0.58
6.7625155	7.60543	0.54983085	0.57
6.726005	7.613432	0.5498143	0.57
6.691759	7.598435	0.54881924	0.58
6.6482344	7.599437	0.5478072	0.58
6.6017237	7.5954404	0.54579896	0.57
6.5602174	7.596443	0.54578733	0.58
6.5286937	7.6104445	0.5447664	0.55
6.482185	7.605448	0.543759	0.56
6.436674	7.601451	0.54275084	0.57
6.4114075	7.5974526	0.54174787	0.59
6.368898	7.5964556	0.5407377	0.57
6.3263845	7.5954585	0.5397275	0.57
6.2888694	7.6004605	0.539713	0.59
6.2483654	7.6004634	0.53870237	0.54
6.2068467	7.6004663	0.5376914	0.57
6.16733	7.602469	0.5366791	0.58
6.1360803	7.588472	0.5356836	0.59
6.099566	7.5934744	0.53566927	0.58
6.06305	7.5984764	0.534655	0.61
6.021539	7.59648	0.5336457	0.57
5.9820313	7.5964823	0.53263503	0.56
5.93851	7.5924854	0.53162694	0.59
5.9010024	7.594488	0.530615	0.59
5.8767476	7.5884905	0.5306139	0.55
5.839226	7.591493	0.529601	0.57
5.801722	7.5924954	0.5285899	0.59
5.7642064	7.5944986	0.5285778	0.55
5.7256846	7.595502	0.5275663	0.57
5.6891775	7.597504	0.52655447	0.59
5.647661	7.5935073	0.5255467	0.59
5.6324058	7.598509	0.5255379	0.61
5.587896	7.589513	0.5245339	0.6
5.546383	7.584516	0.52352697	0.56
5.5128756	7.5895185	0.5225131	0.56
5.471357	7.584522	0.52150613	0.57
5.4378457	7.5895247	0.52149224	0.59
5.400327	7.5895276	0.52048177	0.59
5.3770647	7.58353	0.52048075	0.58
5.34156	7.5845327	0.51946986	0.58
5.314046	7.5975347	0.51945025	0.5
5.3065357	7.6385345	0.5204105	0.52
5.2960258	7.6755347	0.5203736	0.61
5.2765093	7.7005363	0.52134514	0.52
5.2742643	7.7225356	0.52132434	0.58
5.2277474	7.70854	0.52032405	0.7
5.200234	7.7215424	0.5203044	0.57
5.196724	7.7695417	0.5212594	0.34
7.152538	10.696322	0.6381331	0.3
7.1890445	10.8233185	0.64302856	0.29
7.229548	10.958312	0.6469179	0.36
5.2109523	7.979537	0.5270713	0.35
5.1754394	7.9815407	0.5270595	0.38
5.155928	8.007543	0.5270302	0.43
5.1344085	8.031543	0.5270022	0.34
5.11691	8.0595455	0.52797174	0.25
5.063383	8.03455	0.5259794	0.26
5.016869	8.018555	0.52498084	0.44
4.8805966	7.83357	0.5171109	0.39
4.9400983	7.9825625	0.5229918	0.15
4.7305536	7.707586	0.5111829	0.53
4.707045	7.724588	0.51116055	0.56
4.6635323	7.7095923	0.5101617	0.57
4.6290126	7.7095957	0.50915164	0.54
4.5995116	7.7155986	0.50913763	0.54
4.560238	7.680603	0.5071582	0.7
4.5387263	7.700605	0.50713366	0.45
4.5592384	7.788602	0.51005936	0.4
4.5727253	7.8686	0.51299024	0.27
4.515213	7.828606	0.51101005	0.39
4.4956946	7.853608	0.5109816	0.29
4.48619	7.8946085	0.5119415	0.27
4.47193	7.89961	0.51193285	0.47
4.4564157	7.931612	0.5128992	0.26
4.433901	7.951614	0.5128745	0.39
6.131776	10.980416	0.6276143	0.3
4.280867	7.799631	0.5059682	0.25
4.245365	7.793635	0.50496334	0.34
5.903214	10.819442	0.6196981	0.41
4.2325864	7.860636	0.5068987	0.29
4.209074	7.8776383	0.50687635	0.29
4.17957	7.882642	0.50686324	0.27
5.742416	10.813459	0.61666125	0.48
4.139539	7.930646	0.50680804	0.15
4.1410384	7.9936457	0.50875133	0.38
4.116533	8.008648	0.50873065	0.43
4.112278	8.031649	0.50970864	0.3
4.0877566	8.048652	0.5096862	0.29
4.0352407	8.010657	0.5077052	0.35
3.9957304	7.9966626	0.5067064	0.36
3.9662147	8.002666	0.50669235	0.37
3.9577196	8.0476675	0.50764924	0.31
3.9091957	8.016673	0.50566316	0.36
3.8869357	8.004676	0.5056675	0.31
3.8634253	8.021679	0.50564533	0.14
3.6668723	7.6907015	0.49288642	0.47
3.5763407	7.5697126	0.48796895	0.54
3.5488296	7.5747156	0.48795626	0.56
3.5123193	7.5607204	0.48695803	0.55
3.4818022	7.559724	0.48594984	0.56
3.4635448	7.5527263	0.48595074	0.57
3.4330246	7.55173	0.4849426	0.55
3.4075174	7.5597334	0.48492777	0.56
3.3760102	7.5547376	0.48492292	0.56
3.3474965	7.556741	0.48391262	0.56
3.3179803	7.556745	0.48390386	0.55
3.289464	7.5587482	0.4828936	0.56
3.2702124	7.547751	0.48289776	0.57
3.2406914	7.547755	0.48188898	0.54
3.2141838	7.552758	0.4818766	0.54
3.1866732	7.555763	0.48186576	0.54
3.1561615	7.551766	0.48086032	0.56
3.1276457	7.55277	0.48085096	0.55
3.1113784	7.5497727	0.48084885	0.55
3.08286	7.550776	0.4798395	0.57
3.057357	7.55678	0.47982657	0.55
3.0258355	7.5507846	0.47982264	0.57
2.9983315	7.551788	0.47881365	0.55
2.968805	7.550792	0.4788058	0.55
2.9392915	7.547796	0.4777998	0.54
2.9240513	7.5427985	0.4777998	0.55
2.8975244	7.548802	0.47778663	0.54
2.873019	7.556806	0.4777723	0.54
2.8394992	7.5438104	0.476774	0.53
2.8119872	7.5448146	0.47676507	0.53
2.7844665	7.546818	0.4757552	0.54
2.7549503	7.542823	0.47575015	0.52
2.740694	7.541825	0.47574687	0.54
2.7161915	7.548828	0.4757335	0.55
2.6856804	7.5408325	0.47473168	0.53
2.6581686	7.540837	0.47472367	0.52
2.6276398	7.534841	0.4737201	0.53
2.6031342	7.541845	0.47370678	0.55
2.5786142	7.550849	0.47369173	0.54
2.5793612	7.5908494	0.47465655	0.45
2.5768604	7.6598506	0.47759488	0.44
2.576372	7.733852	0.4795294	0.48
2.5708508	7.799854	0.4814697	0.43
2.5683546	7.8718553	0.4834056	0.43
2.5688539	7.954856	0.48633274	0.43
2.5673506	8.033857	0.48826298	0.48
2.5711026	8.086858	0.4902175	0.43
2.5655892	8.15786	0.49215376	0.49
2.5660865	8.2468605	0.495076	0.45
2.5585887	8.311863	0.49701712	0.48
2.5560853	8.394865	0.49994394	0.47
2.5575788	8.4928665	0.5028588	0.49
2.5510788	8.565868	0.5047935	0.47
2.56083	8.644869	0.5077273	0.46
2.556337	8.72587	0.5106557	0.45
2.5508351	8.806872	0.5125839	0.47
2.5513332	8.909874	0.51649463	0.48
2.55084	9.009876	0.51940787	0.5
2.5423398	9.085879	0.52133983	0.47
2.5388403	9.180881	0.5242568	0.49
2.5496006	9.270881	0.52718186	0.49
2.5440948	9.363883	0.53010017	0.52
2.5405948	9.464886	0.5330122	0.48
2.539098	9.574887	0.53691715	0.53
2.5336	9.672891	0.5398315	0.51
2.5291064	9.775893	0.5427419	0.52
2.523608	9.878896	0.54665214	0.51
2.6714597	10.480882	0.56717134	0.55
2.6609638	10.574885	0.57008845	0.64
2.7405214	11.0108795	0.5847343	0.24
2.7200198	11.075885	0.5866742	0.17
2.6875074	11.096891	0.586649	0.8
2.650995	11.101898	0.5866366	0.58
2.6285033	11.158903	0.58858305	0.63
2.6132448	11.174906	0.58856606	0.64
2.5797367	11.191912	0.58854425	0.69
2.5382214	11.176919	0.5875479	0.69
2.5107117	11.220924	0.5895046	0.49
2.5032237	11.347929	0.59339523	0.52
2.494733	11.474934	0.5972858	0.51
2.5125031	11.634933	0.60215414	0.54
2.5090246	11.787937	0.60702395	0.54
2.499542	11.9189415	0.61191136	0.5
2.4950528	12.079946	0.6167745	0.55
2.5536258	12.529944	0.6314069	0.74
2.6252084	13.055943	0.64897823	0.27
2.6537635	13.392944	0.65970045	0.19
2.6325128	13.395948	0.65969384	0.76
2.599009	13.449956	0.66164213	0.7
2.5595038	13.473964	0.66161454	0.62
2.516989	13.486973	0.66159564	0.69
2.4704788	13.475981	0.6615962	0.63
2.4559953	13.630987	0.66646373	0.46
2.448527	13.823994	0.6723009	0.45
2.440046	14.025	0.67913127	0.47
2.4558372	14.230001	0.68596286	0.44
2.4443593	14.425008	0.69179803	0.54
2.4368997	14.6420145	0.6986158	0.45
2.4324312	14.892022	0.7074067	0.39
2.424972	15.1270275	0.71420974	0.38
2.416506	15.370035	0.7220062	0.45
2.4383128	15.644038	0.73178196	0.24
2.4258494	15.877046	0.73858637	0.45
2.4193947	16.157053	0.7483529	0.38
2.4129474	16.444061	0.7571138	0.41
2.3964791	16.68707	0.7649098	0.66
2.3830292	16.95008	0.77369	0.26
2.5147784	18.200085	0.81567514	0.66
2.495542	18.26609	0.8176178	0.48
2.4360273	18.2681	0.81660765	0.65
2.3845294	18.322115	0.81855583	0.38
2.3700936	18.641127	0.8292905	0.55
2.3586593	19.004137	0.84098953	0.32
2.4754376	20.355145	0.8848915	0.53
2.4189456	20.42516	0.8878267	0.44
2.385693	20.419167	0.88682735	0.6
2.3462312	20.630178	0.8936488	0.46
2.330812	21.055193	0.90729743	0.36
2.317407	21.513208	0.9229194	0.38
2.300998	21.976223	0.93753725	0.43
2.2876072	22.48224	0.9541203	0.36
2.272213	23.011257	0.97168463	0.58
2.2690294	23.327265	0.98142517	0.37
3.0962064	33.07234	1.3045288	0.39
2.9907038	33.074364	1.3045177	0.38
2.885201	33.074387	1.3035085	0.38
2.780702	33.078407	1.3034962	0.38
2.675199	33.07943	1.3034865	0.37
2.6229494	33.082443	1.3034797	0.38
2.5174465	33.081467	1.3034718	0.48
2.4119446	33.06949	1.3024731	0.29
2.3064408	33.068512	1.3024656	0.41
2.2029433	33.089535	1.3024405	0.43
2.1165035	33.34856	1.311223	0.21
2.0130095	33.385586	1.3121852	0.53
1.9597577	33.3756	1.3111897	0.51
1.8542571	33.380623	1.3111782	0.5
1.7477524	33.37465	1.3111758	0.42
1.6422515	33.380672	1.3111639	0.54
1.5357467	33.352695	1.3101798	0.66
1.4292406	33.33372	1.3091887	0.4
1.3227335	33.325745	1.3081887	0.27
1.270485	33.321754	1.3081888	0.36
1.1649832	33.33478	1.3081722	0.39
1.0594809	33.326805	1.3081728	0.21
0.95498425	33.34283	1.3081541	0.45
0.8494819	33.339855	1.3081511	0.37
0.7429727	33.31988	1.3071619	0.33
0.6384763	33.33091	1.308148	0.37
0.5852212	33.32192	1.3071529	0.35
0.4807227	33.317944	1.3071514	0.25
0.37522173	33.33197	1.3071355	0.33
0.26971716	33.319996	1.3071408	0.2
0.16522162	33.336018	1.3071238	0.45
0.059714265	33.311047	1.3071402	0.23
-0.04579082	33.304073	1.3061422	0.28
-0.09803926	33.308083	1.3061373	0.38
-0.20354253	33.30811	1.3061339	0.21
-0.30904242	33.320137	1.3071209	0.48
-0.41355184	33.280163	1.3051505	0.25
-0.54625374	36.559284	1.413488	0.36
-0.8605837	53.569824	1.9756883	0.29
-0.94482887	53.570847	1.9756868	0.3
-1.1143229	53.56889	1.9756873	0.28
-1.2828213	53.54393	1.9747068	0.19
-1.4611975	53.99999	1.9903365	0.0
-1.6277307	53.838024	1.9844679	0.0
-1.7972262	53.823067	1.9844803	0.0
-1.9657259	53.78811	1.9835094	0.05
-2.2274122	53.98918	1.9903482	0.0
-2.387962	53.75122	1.9825428	0.0
-2.5594468	53.784264	1.983518	0.0
-2.7299356	53.795307	1.9845114	0.0
-3.065937	53.722397	1.9825765	0.29
-3.2254684	53.553432	1.9777167	0.28
-3.3107169	53.551456	1.9777203	0.29
-3.4792118	53.5375	1.9777356	0.32
-3.6477056	53.526543	1.977749	0.23
-2.617757	35.559795	1.3832945	0.29
-2.7212892	35.43082	1.379401	0.34
-2.8307974	35.39485	1.3784326	0.3
-2.7594824	33.684784	1.3218172	0.23
-2.8639922	33.652813	1.3208456	0.35
-2.955538	33.46883	1.3149971	0.18
-1.9872675	20.692238	0.89232767	0.28
-2.0288396	20.418242	0.88354963	0.49
-2.080393	20.25925	0.8786788	0.33
-2.1189647	19.986256	0.86990005	0.26
-2.1352599	19.822254	0.8640329	0.48
-2.2047522	19.884277	0.8669837	0.23
-2.2183807	19.395267	0.85037947	0.41
-2.2769065	19.353283	0.84941447	0.33
-2.324446	19.221294	0.8455222	0.4
-2.3969312	19.318317	0.84844536	0.41
-2.4404738	19.162325	0.8435726	0.39
-2.4617503	19.079329	0.8406403	0.29
-2.5252538	19.098349	0.84162676	0.37
-2.558819	18.871353	0.8348114	0.23
-2.6303084	18.955376	0.8377457	0.59
-2.6868272	18.91939	0.8367768	0.32
-2.734362	18.817402	0.8338611	0.34
-2.7898772	18.781418	0.8328924	0.46
-2.833107	18.876432	0.8358173	0.46
-2.8936152	18.874449	0.8358215	0.28
-2.8932316	18.44644	0.82216805	0.46
-2.9647255	18.523462	0.82510906	0.32
-3.0022683	18.37647	0.82023	0.32
-3.0737605	18.452494	0.8231721	0.24
-3.1292768	18.42451	0.82219785	0.49
-3.1615238	18.44152	0.82318586	0.36
-3.2270312	18.47154	0.8251654	0.39
-3.2306204	18.132534	0.81344044	0.55
-3.278156	18.058546	0.8115034	0.28
-3.323683	17.981558	0.80956876	0.31
-3.3951707	18.056583	0.81251276	0.36
-3.457678	18.074602	0.8135025	0.4
-3.4899259	18.091612	0.81349105	0.5
-3.5574205	18.138632	0.8154579	0.26
-3.6309097	18.214657	0.81840175	0.33
-3.6804323	18.160671	0.8174496	0.24
-3.7349513	18.132689	0.8164768	0.49
-3.821424	18.270716	0.821372	0.23
-3.870946	18.217731	0.82041943	0.56
-3.897206	18.19874	0.81943727	0.22
-3.9447238	18.140753	0.8184888	0.4
-3.9752724	17.99776	0.8136081	0.36
-4.0447702	18.044783	0.81557655	0.47
-4.12326	18.13081	0.8195143	0.24
-4.217727	18.289843	0.8253943	0.55
-4.3571315	18.652893	0.8381129	0.23
-4.4922667	19.120945	0.85374546	0.34
-4.3779902	18.326895	0.8273813	0.4
-4.4404964	18.333916	0.8283827	0.35
-4.5519466	18.551952	0.8362173	0.34
-4.496588	18.051926	0.81961966	0.3
-4.5421066	17.992939	0.8176733	0.3
-4.6295867	18.10497	0.8225924	0.41
-4.677824	18.177988	0.82453865	0.46
-4.731337	18.149004	0.8245692	0.41
-4.7778687	18.088018	0.8226252	0.42
-4.818398	18.008032	0.82069623	0.26
-4.874915	17.99005	0.8207186	0.43
-4.9184337	17.927061	0.81877625	0.37
-4.855787	17.570036	0.8070608	0.43
-4.857355	17.351034	0.8002408	0.37
-4.8559256	17.12603	0.7924255	0.46
-4.860489	16.928028	0.78658885	0.38
-4.8570657	16.703024	0.77977335	0.51
-4.8586283	16.50402	0.77293724	0.38
-4.8591876	16.307018	0.76709944	0.41
-4.8325043	16.111006	0.7602567	0.5
-4.8390546	15.9430065	0.755396	0.4
-4.839616	15.756004	0.74955016	0.43
-4.8391733	15.571001	0.74270254	0.41
-4.8387413	15.385998	0.736855	0.41
-4.8412986	15.216997	0.73199475	0.43
-4.839854	15.039994	0.72614056	0.41
-4.8414063	14.875993	0.7212762	0.41
-4.8177066	14.714984	0.7164052	0.43
-4.8152685	14.541981	0.7105476	0.44
-4.816819	14.386979	0.70567596	0.42
-4.8183694	14.234978	0.7008019	0.43
-4.815932	14.070976	0.6959371	0.44
-4.818476	13.928975	0.69105506	0.46
-4.82003	13.783974	0.6871754	0.47
-4.797325	13.641965	0.6822889	0.46
-4.7928753	13.485962	0.67741734	0.45
-4.794427	13.348961	0.6725312	0.48
-4.794976	13.21196	0.6686449	0.47
-4.796518	13.08196	0.664753	0.46
-4.804069	12.96796	0.6608491	0.59
-4.8133335	12.928965	0.65988326	0.49
-4.847847	12.897976	0.65891576	0.69
-4.876375	12.847985	0.6579629	0.61
-4.870936	12.702983	0.65308255	0.45
-4.811517	12.41696	0.64430875	0.31
-4.7850895	12.22195	0.6374658	0.47
-4.781636	12.093947	0.63357174	0.53
-4.796898	12.0759535	0.63358986	0.7
-4.822422	12.027961	0.63163525	0.73
-4.8469462	11.97797	0.6306821	0.75
-4.8734684	11.93398	0.6297245	0.33
-4.8710146	11.814978	0.6258235	0.48
-4.8086066	11.543955	0.61703664	0.33
-4.7741704	11.34994	0.6101914	0.48
-4.7624483	11.267937	0.6082575	0.5
-4.7579885	11.153935	0.60435194	0.49
-4.764526	11.067937	0.6014254	0.54
-4.7670627	10.973937	0.5985048	0.52
-4.7636075	10.865936	0.5955946	0.53
-4.7651424	10.772937	0.592673	0.5
-4.7656884	10.676937	0.5897538	0.49
-4.74796	10.58893	0.5868236	0.53
-4.754493	10.510933	0.5848907	0.52
-4.758041	10.424934	0.5819639	0.52
-4.7535744	10.324932	0.579047	0.5
-4.757113	10.242933	0.57611704	0.52
-4.7576485	10.155934	0.5741905	0.51
-4.755183	10.063933	0.5712675	0.5
-4.7504625	10.008931	0.5693128	0.51
-4.752994	9.929934	0.5673802	0.52
-4.749528	9.838932	0.5644562	0.5
-4.7520614	9.761932	0.561522	0.51
-4.753607	9.681934	0.55959016	0.52
-4.768125	9.63394	0.55863464	0.67
-4.797652	9.615952	0.55865765	0.46
-4.812896	9.610957	0.55866593	0.65
-4.8294272	9.565964	0.55770856	0.71
-4.829962	9.488964	0.5547742	0.47
-4.8364887	9.425966	0.5528296	0.37
-4.833029	9.341967	0.5509003	0.47
-4.8405533	9.282969	0.5489527	0.38
-4.761141	9.04594	0.54113287	0.42
-4.73243	8.95093	0.5372059	0.5
-4.729947	8.876929	0.53526837	0.47
-4.7354903	8.815932	0.53332204	0.53
-4.7390175	8.753934	0.53137606	0.6
-4.77353	8.752949	0.53238684	0.63
-4.7850566	8.706953	0.53142965	0.61
-4.8155737	8.697966	0.53144634	0.66
-4.8128414	8.658964	0.530479	0.7
-4.8233776	8.610969	0.52852345	0.39
-4.8159018	8.531967	0.5265892	0.5
-4.825433	8.483973	0.5256334	0.4
-4.8269563	8.422973	0.52368647	0.52
-4.8224964	8.349972	0.52174807	0.39
-4.7240777	8.105936	0.51292837	0.48
-4.706351	8.042931	0.5109772	0.69
-4.6988935	7.9679275	0.50803965	0.51
-4.6064563	7.7428937	0.50020516	0.13
-4.612981	7.6968975	0.49924695	0.62
-4.6565	7.7159147	0.50024426	0.1
-4.7189903	7.7699394	0.5032174	0.44
-4.727522	7.7269435	0.5022575	0.5
-4.715783	7.6789393	0.5002954	0.47
-4.718312	7.6269403	0.4983414	0.5
-4.7268453	7.5849447	0.4973808	0.51
-4.722388	7.520944	0.49543512	0.46
-4.747891	7.5109544	0.49545237	0.55
-4.779412	7.508968	0.49646476	0.55
-4.8059306	7.498979	0.49648258	0.55
-4.8311834	7.5139894	0.4974781	0.57
-4.863696	7.5140033	0.49848935	0.57
-4.892203	7.5080147	0.4985046	0.57
-4.9217243	7.5020266	0.4985203	0.59
-4.948248	7.4910374	0.49853948	0.57
-4.985752	7.4990535	0.49954593	0.6
-5.0242596	7.508069	0.50055194	0.59
-5.037524	7.5020747	0.50056213	0.58
-5.0760474	7.5090904	0.5015701	0.58
-5.1075597	7.5061045	0.50258446	0.59
-5.138077	7.5011168	0.5026004	0.59
-5.1725817	7.5031314	0.5036116	0.6
-5.2081103	7.5041456	0.5036243	0.58
-5.241616	7.50416	0.50463724	0.6
-5.262875	7.510168	0.5046401	0.6
-5.2933936	7.504182	0.50565743	0.59
-5.324906	7.500195	0.5056734	0.58
-5.3604245	7.50121	0.5066866	0.59
-5.3979287	7.5062265	0.5076971	0.6
-5.4294457	7.5012393	0.50771433	0.6
-5.4589624	7.4932528	0.5087336	0.6
-5.483225	7.502262	0.50873536	0.61
-5.5167246	7.5012765	0.5097501	0.62
-5.5512476	7.499292	0.51076627	0.6
-5.5887604	7.502307	0.51077926	0.61
-5.6202774	7.496321	0.511798	0.6
-5.6567907	7.497337	0.5128127	0.61
-5.689309	7.4923506	0.5128312	0.6
-5.7165713	7.504362	0.513832	0.62
-5.7450824	7.4943748	0.51385355	0.62
-5.7875886	7.503392	0.51486385	0.61
-5.818113	7.4944067	0.5158856	0.61
-5.851626	7.4904203	0.5159042	0.61
-5.8881354	7.4904366	0.5169205	0.6
-5.9256573	7.4904532	0.5179374	0.61
-5.952907	7.5024633	0.5179386	0.61
-5.9914165	7.5044804	0.51895434	0.6
-6.0259433	7.4994965	0.5199748	0.62
-6.06145	7.497511	0.5199932	0.62
-6.096976	7.4935274	0.52101344	0.61
-6.130483	7.4885426	0.5220339	0.61
-6.1690035	7.4885583	0.5220521	0.6
-6.203247	7.5085735	0.52404946	0.62
-6.2327714	7.4965863	0.524075	0.6
-6.2692895	7.493603	0.52509534	0.62
-6.305807	7.490618	0.5251159	0.61
-6.3433228	7.4886355	0.5261361	0.61
-6.3848357	7.4916534	0.5271536	0.61
-6.4223466	7.4896703	0.5281741	0.59
-6.4476104	7.495681	0.5281809	0.61
-6.4841156	7.4926972	0.529202	0.63
-6.5256295	7.4947157	0.5302209	0.6
-6.5591583	7.48573	0.53024656	0.62
-6.5996647	7.4867487	0.5312662	0.62
-6.6411695	7.488767	0.5322855	0.59
-6.6694393	7.4967794	0.53329235	0.59
-6.7049522	7.4907956	0.5343166	0.6
-6.7404637	7.4848113	0.5343409	0.61
-6.78898	7.492833	0.5363585	0.61
-6.8234963	7.4848485	0.5363845	0.62
-6.8650093	7.484867	0.5374066	0.6
-6.912526	7.490888	0.5384261	0.61
-6.930782	7.4878974	0.5394388	0.61
-6.9722986	7.486915	0.53946215	0.61
-7.013812	7.485934	0.5404857	0.61
-7.0493283	7.4779506	0.54151297	0.62
-7.098833	7.485972	0.5425322	0.61
-7.1543603	7.4979973	0.54455084	0.62
-7.180874	7.4800105	0.54458356	0.61
-7.2051263	7.4830213	0.5455941	0.62
-7.2516394	7.486042	0.5466171	0.63
-7.2891555	7.4790587	0.5466453	0.62
-7.3366733	7.4820814	0.5486692	0.62
-7.3841887	7.485102	0.5496932	0.62
-7.4256983	7.482122	0.55072004	0.61
-7.5871763	7.6041875	0.55668926	0.66
-7.635696	7.6062098	0.55771536	0.63
-7.6569424	7.6052203	0.55872875	0.63
-7.7144456	7.6172457	0.5607501	0.65
-7.7579794	7.612265	0.56078094	0.64
-7.791488	7.5992823	0.5618142	0.65
-7.840004	7.600304	0.562842	0.64
-7.888529	7.600326	0.563871	0.63
-7.9097676	7.5993366	0.56488484	0.63
-7.9672947	7.607362	0.5659113	0.65
-8.015811	7.607384	0.56694067	0.64
-8.050329	7.5934014	0.5679763	0.64
-8.099838	7.594424	0.5690056	0.62
-8.145347	7.591445	0.57003677	0.63
-8.1928625	7.589467	0.5710683	0.64
-8.230126	7.6004834	0.57207984	0.64
-8.281632	7.602508	0.57410985	0.63
-8.319159	7.5895257	0.5741471	0.7
-8.3506775	7.5715423	0.5751861	0.62
-8.398191	7.5685644	0.5762194	0.69
-8.416721	7.5375743	0.5752641	0.6
-8.420246	7.4935784	0.5743134	0.59
-8.4155	7.466579	0.5743392	0.62
-8.449038	7.448596	0.57438004	0.56
-8.50054	7.4496193	0.5754122	0.59
-8.538069	7.4356384	0.57645166	0.54
-8.576582	7.4236574	0.5774897	0.52
-8.649091	7.44169	0.57951766	0.62
-8.674607	7.4177036	0.57956046	0.62
-8.650884	7.372695	0.57759374	0.61
-8.659408	7.3337026	0.57764184	0.62
-8.662943	7.289707	0.5766922	0.62
-8.591485	7.1816816	0.57276267	0.61
-8.560025	7.1086717	0.56982154	0.62
-8.560557	7.063675	0.56887126	0.63
-8.556089	7.014677	0.5679222	0.64
-8.5423565	6.9806733	0.5669503	0.63
-8.543895	6.936677	0.56599987	0.62
-8.544414	6.89368	0.56504774	0.61
-8.557953	6.8596888	0.56409466	0.62
-8.555483	6.813691	0.563144	0.65
-8.565997	6.7796993	0.5631891	0.59
-8.624516	6.7837276	0.56522495	0.59
-8.657776	6.7887416	0.56524235	0.65
-8.651296	6.7407427	0.56429166	0.61
-8.658831	6.7027497	0.5643395	0.61
-8.658354	6.6597533	0.5633876	0.63
-8.65789	6.615756	0.56243676	0.62
-8.654414	6.5707583	0.5614852	0.63
-8.659952	6.5317636	0.5605332	0.61
-8.643217	6.497759	0.55955994	0.63
-8.667739	6.4747725	0.5596035	0.6
-8.715252	6.469795	0.560643	0.55
-8.746775	6.4518123	0.56168616	0.56
-8.812286	6.459843	0.5637241	0.59
-8.859802	6.4538665	0.5647653	0.69
-10.18872	7.438422	0.6205954	0.37
-10.25423	7.4394526	0.6216424	0.59
-10.319746	7.439484	0.62369084	0.61
-10.37026	7.428509	0.6247412	0.59
-10.427781	7.4215384	0.6267922	0.59
-10.498292	7.4245725	0.62884134	0.59
-10.55481	7.4166	0.6298932	0.58
-10.607065	7.4296246	0.63191706	0.58
-10.677573	7.4316583	0.6339679	0.57
-10.729088	7.419684	0.63502115	0.57
-10.796609	7.4177175	0.63707477	0.55
-10.86612	7.41775	0.6381278	0.55
-10.924642	7.4087796	0.6401833	0.54
-10.999147	7.411815	0.64223695	0.53
-11.068666	7.4098496	0.6442929	0.56
-11.11192	7.4148693	0.64532024	0.54
-11.188428	7.4179063	0.6473759	0.53
-11.256949	7.41394	0.649434	0.54
-11.317464	7.404971	0.65149206	0.53
-11.393979	7.4060082	0.65355074	0.54
-11.46749	7.405044	0.65560967	0.54
-11.519749	7.4140677	0.65663975	0.56
-11.589256	7.4101024	0.6586995	0.55
-11.66178	7.406138	0.66076183	0.55
-11.732286	7.4021726	0.66282284	0.53
-11.813808	7.403212	0.66488653	0.54
-11.887324	7.39925	0.6679503	0.54
-11.952838	7.390282	0.66901404	0.53
-12.016095	7.4043117	0.6710474	0.54
-12.096602	7.404352	0.67411226	0.53
-12.159117	7.392383	0.6751779	0.54
-12.249635	7.396427	0.67824626	0.54
-12.329144	7.3944664	0.68031347	0.55
-12.400669	7.385503	0.6823832	0.53
-12.475178	7.37954	0.68445176	0.52
-12.542437	7.3935714	0.68648916	0.53
-12.614946	7.3856077	0.68855894	0.52
-12.707458	7.3886533	0.69163144	0.54
-12.7929735	7.386695	0.6937047	0.52
-12.833498	7.357719	0.69477564	0.56
-18.942568	10.887363	0.9333142	0.3
-16.960588	9.655514	0.85425276	0.29
-18.92638	10.76137	0.93146664	0.39
-18.93292	10.68738	0.93057	0.6
-18.920467	10.602383	0.9286721	0.2
-18.91901	10.524389	0.92677444	0.59
-18.924553	10.4504	0.92587775	0.36
-18.928097	10.37541	0.92498094	0.3
-18.91037	10.327407	0.9240298	0.53
-16.931372	9.156552	0.8458883	0.32
-16.869928	9.054534	0.8429716	0.34
-16.729502	8.91048	0.8360432	0.38
-16.663054	8.808456	0.8321225	0.35
-16.716585	8.770487	0.83322	0.31
-16.723116	8.708499	0.83330923	0.56
-16.819633	8.693547	0.83541363	0.24
-17.017862	8.764638	0.8424905	0.37
-17.0314	8.704652	0.8425838	0.34
-17.069927	8.658676	0.8426801	0.33
-18.917065	9.542496	0.91209906	0.39
-18.929602	9.475511	0.9122021	0.43
-18.931139	9.40352	0.9113026	0.43
-18.917416	9.359517	0.9103511	0.42
-18.916956	9.286524	0.9084515	0.43
-18.912498	9.211532	0.90755135	0.43
-18.917046	9.140541	0.90665394	0.44
-18.908585	9.064547	0.90575206	0.41
-18.923122	8.999561	0.9048557	0.42
-18.921669	8.926569	0.9039564	0.44
-18.906942	8.883567	0.9030034	0.43
-18.913479	8.8155775	0.9021046	0.43
-18.912022	8.743585	0.90120447	0.44
-18.913568	8.672594	0.90030587	0.43
-18.923105	8.6066065	0.89940774	0.45
-18.922646	8.535615	0.89850783	0.45
-18.921186	8.464623	0.8976072	0.44
-18.898466	8.418617	0.89665186	0.44
-18.898005	8.348626	0.8957511	0.45
-18.906544	8.282638	0.89485306	0.45
-18.916088	8.216651	0.8949562	0.46
-18.912626	8.1456585	0.89405483	0.45
-18.902172	8.071661	0.8921515	0.44
-18.91371	8.007675	0.89225423	0.44
-18.90298	7.9686747	0.8913006	0.46
-18.900524	7.8986816	0.8903995	0.46
-18.907064	7.832693	0.88950115	0.46
-18.909603	7.7657022	0.88860077	0.44
-18.903147	7.694708	0.88769805	0.47
-18.935682	7.639731	0.8878085	0.67
-18.76026	7.499661	0.8808499	0.14
-18.886505	7.5177217	0.88494116	0.3
-18.909044	7.4587407	0.8850487	0.46
-18.903582	7.3897467	0.88414496	0.44
-18.901129	7.320754	0.88324434	0.5
-19.039646	7.3078256	0.8873935	0.35
-19.173157	7.292895	0.8915411	0.55
-19.343674	7.2899823	0.89770603	0.34
-19.489916	7.312053	0.90281117	0.55
-19.670425	7.3121433	0.9079815	0.34
-19.814943	7.2972193	0.9131406	0.45
-19.977455	7.2883024	0.918308	0.43
-20.144974	7.279388	0.9234806	0.43
-20.327478	7.276481	0.92965853	0.42
-20.493729	7.300561	0.93478054	0.41
-20.671238	7.2936525	0.94096035	0.41
-20.848753	7.284743	0.94614345	0.42
-21.026268	7.2748346	0.95232844	0.42
-21.23878	7.2759423	0.9595305	0.55
-22.035187	7.4783173	0.9869861	0.31
-22.219702	7.465413	0.99318343	0.24
-22.36795	7.4774866	0.99830776	0.24
-22.395494	7.4095097	0.99843895	0.56
-23.095928	7.565843	1.0228746	0.21
-23.089474	7.484851	1.0219936	0.42
-23.059027	7.395848	1.0201023	0.62
-23.074566	7.3228655	1.0202308	0.32
-23.071115	7.242875	1.0193521	0.53
-23.231361	7.2549543	1.024489	0.34
-23.448877	7.244066	1.0317181	0.44
-23.686388	7.2381883	1.0399588	0.4
-23.899899	7.224297	1.0461893	0.41
-24.145414	7.217423	1.0544404	0.39
-24.39092	7.210549	1.0626917	0.39
-24.628437	7.198672	1.0709436	0.38
-24.85068	7.222781	1.0781236	0.4
-25.108187	7.2149124	1.0863893	0.37
-25.364697	7.205044	1.0946575	0.37
-25.630213	7.1951814	1.103935	0.37
-25.901722	7.186321	1.1132172	0.4
-26.163237	7.172455	1.1214979	0.35
-26.438744	7.1615973	1.1307881	0.41
-26.70498	7.190728	1.1400048	0.39
-26.988495	7.177874	1.1493068	0.38
-27.295004	7.1700315	1.1596237	0.37
-27.611511	7.163193	1.1699495	0.37
-27.905024	7.148346	1.1802658	0.38
-28.230532	7.1395116	1.1906046	0.31
-28.559042	7.129681	1.2019484	0.5
-29.045254	7.204917	1.2183106	0.0
-38.34939	8.786428	1.5440265	0.0
-38.362804	8.476481	1.5425599	0.0
-38.34794	8.22351	1.5399711	0.0
-38.301514	8.088507	1.5381522	0.0
-38.33379	8.033532	1.539278	0.0
-38.330357	7.908549	1.5384864	0.0
-38.313923	7.7815585	1.5366855	0.0
-38.32749	7.659584	1.536907	0.04
-38.294624	7.4066052	1.5343055	0.25
-38.314194	7.2866335	1.5345309	0.49
-38.239765	7.149615	1.5306903	0.12
-38.296043	7.098652	1.5328352	0.33
-38.30161	6.9766726	1.5320508	0.34
-38.33717	6.860709	1.5332872	0.46
-38.730698	6.8069186	1.5467819	0.18
-35.076653	6.0471663	1.4173651	0.26
-34.650257	5.862977	1.4022485	0.36
-34.67082	5.755004	1.4024569	0.18
-25.434029	4.1675267	1.0787681	0.2
-34.759655	5.604072	1.4048102	0.38
-34.76821	5.495094	1.405009	0.37
-43.420918	6.737326	1.7077053	0.14
-44.217415	6.7207346	1.7345521	0.41
-44.977917	6.694127	1.7603803	0.19
-45.798412	6.671551	1.7892636	0.38
-46.619625	6.717963	1.8170261	0.2
-47.49612	6.694416	1.8479699	0.33
-48.33162	6.6598473	1.8758916	0.0
-57.70334	7.776466	2.2025595	0.0
-56.64203	7.4529734	2.1650434	0.05
-34.571857	4.370168	1.3947899	0.29
-34.629414	4.2692127	1.3960291	0.39
-34.890957	4.1913595	1.4054378	0.27
-34.894516	4.0823774	1.4046364	0.36
-35.164062	4.003528	1.4140561	0.0
-34.98464	3.873458	1.4081042	0.0
-56.03652	6.0448847	2.140956	0.0
-56.07681	5.9609184	2.1421502	0.0
-60.933018	6.287352	2.3115866	0.0
-61.89554	6.1918592	2.3447585	0.0
-73.483246	7.1246405	2.7480686	0.0
-61.97833	5.6159935	2.3468988	0.0
-61.810947	5.40594	2.3401113	0.0
-61.602257	5.291852	2.3331046	0.0
-61.216885	5.06569	2.3191214	0.07
-61.213486	4.87372	2.3194723	0.0
-61.221085	4.6827536	2.318833	0.0
-76.04469	5.580196	2.8345811	0.0
-75.71595	5.0811086	2.8231688	0.0
-75.80426	4.968172	2.8264713	0.0
-76.606064	4.3016906	2.8545544	0.0
-77.12921	3.4860904	2.872636	0.0
-77.08283	3.243106	2.8710475	0.0
-77.100464	3.0031536	2.8715203	0.0
-77.27207	2.7682805	2.878145	0.0
-53.315304	-2.8444366	1.9758791	0.1
-53.386745	-3.0184433	1.9775862	0.0
-48.928593	-3.078159	1.8321658	0.0
-48.887043	-3.231113	1.8310186	0.09
-47.454254	-3.2123837	1.7835381	0.31
-47.520706	-3.368393	1.7862748	0.0
-48.11216	-3.5636623	1.805415	0.0
-48.14661	-3.719655	1.8071862	0.12
-47.48606	-3.8203015	1.7857523	0.0
-47.52651	-3.9752975	1.7875193	0.11
-46.463963	-4.0357447	1.7525556	0.11
-46.498188	-4.1127496	1.7534256	0.14
-39.83067	-3.653422	1.5359576	0.17
-39.891132	-3.7864308	1.5377315	0.18
-40.094593	-3.9345102	1.5443382	0.34
-40.35705	-4.0896196	1.553875	0.24
-40.539513	-4.238688	1.559503	0.31
-40.73497	-4.3897634	1.5661155	0.21
-40.21921	-4.3994994	1.5496435	0.25
-40.348667	-4.542542	1.5543354	0.12
-40.29313	-4.666493	1.5522444	0.14
-40.88458	-4.865763	1.5723858	0.14
-41.73903	-5.1011624	1.601209	0.13
-45.412422	-5.693941	1.7216526	0.18
-39.951984	-5.142244	1.5430326	0.18
-40.19221	-5.2383504	1.5506663	0.0
-41.352646	-5.521897	1.5891132	0.13
-42.580082	-5.8224764	1.63047	0.2
-39.960606	-5.5961757	1.5444854	0.11
-39.820072	-5.7050867	1.5405045	0.14
-29.195812	-4.28989	1.1903201	0.2
-29.161291	-4.3798585	1.19025	0.13
-29.176529	-4.4298573	1.190175	0.43
-29.06401	-4.507788	1.1872014	0.23
-28.696503	-4.5455947	1.1755425	0.34
-28.711979	-4.6415873	1.1764138	0.32
-28.767454	-4.744599	1.178235	0.2
-23.821098	-4.0171895	1.0152795	0.48
-23.800585	-4.0921674	1.0152133	0.38
-28.828653	-4.991592	1.1818832	0.18
-23.78431	-4.206141	1.0150974	0.45
-28.84861	-5.184572	1.1836387	0.25
-28.894087	-5.2875786	1.185472	0.3
-23.734772	-4.43308	1.014886	0.36
-23.73926	-4.513069	1.0147889	0.32
-28.75953	-5.5484695	1.1823142	0.17
-23.14301	-4.5157657	0.99641305	0.25
-23.129501	-4.590747	0.99634105	0.45
-23.036987	-4.64869	0.993372	0.36
-23.054472	-4.7286863	0.99426216	0.44
-22.935966	-4.781617	0.9903266	0.24
-22.95845	-4.862617	0.99221075	0.33
-22.763706	-4.860517	0.9854184	0.4
-22.86919	-4.9595556	0.9891948	0.29
-22.805677	-5.021515	0.98819166	0.34
-22.966158	-5.1335793	0.99389577	0.46
-23.031641	-5.225599	0.996723	0.31
-23.026129	-5.3015833	0.9966435	0.45
-54.695683	-12.661603	2.0539205	0.39
-54.7379	-12.7626095	2.0557652	0.16
-22.51938	-5.3773136	0.98109454	0.31
-18.282108	-4.4432955	0.83961904	0.32
-18.363598	-4.525324	0.84244096	0.31
-18.078112	-4.51818	0.83375067	0.36
-18.1086	-4.5871844	0.83464134	0.27
-17.965105	-4.613108	0.8307642	0.42
-18.070343	-4.6701527	0.8345894	0.55
-23.657473	-6.165773	1.022016	0.21
-18.113327	-4.8051534	0.8363942	0.29
-17.707851	-4.7609544	0.8238726	0.39
-17.714346	-4.8239474	0.8237962	0.28
-17.630842	-4.8619	0.8218429	0.48
-17.590342	-4.911871	0.820831	0.23
-17.646585	-4.9578924	0.8227208	0.6
-17.903059	-5.090004	0.832304	0.39
-22.942177	-6.5723486	1.0023346	0.27
-17.980537	-5.2990117	0.8359941	0.52
-18.064026	-5.3860416	0.839811	0.36
-18.170515	-5.481082	0.843595	0.27
-18.652718	-5.655301	0.8598936	0.46
-18.131256	-5.56405	0.84354746	0.4
-18.154749	-5.635051	0.8444461	0.24
-18.002254	-5.651971	0.83959067	0.22
-17.581787	-5.5847673	0.82611114	0.48
-17.179317	-5.520571	0.81260926	0.38
-17.482786	-5.6777034	0.8241177	0.26
-17.103062	-5.586524	0.81162035	0.52
-17.367533	-5.732637	0.8211824	0.38
-17.55901	-5.856716	0.82784617	0.3
-17.46052	-5.8876615	0.8249188	0.35
-17.848976	-6.078832	0.8393013	0.48
-17.86947	-6.1498313	0.8402046	0.26
-17.803726	-6.1597967	0.83826464	0.54
-17.915213	-6.261839	0.84303814	0.39
-18.275663	-6.449995	0.8554546	0.35
-37.718147	-13.305896	1.5244277	0.35
-37.69362	-13.431867	1.5253264	0.28
-37.72008	-13.574861	1.5271528	0.34
-37.700558	-13.703833	1.5280437	0.38
-37.71279	-13.77583	1.5289577	0.23
-37.741257	-13.921825	1.5317798	0.38
-12.336974	-4.7362227	0.65561545	0.53
-12.259488	-4.75318	0.65268064	0.34
-11.286076	-4.428732	0.62006253	0.39
-11.278578	-4.4677224	0.6200297	0.34
-11.021861	-4.390603	0.61138517	0.5
-10.982357	-4.415579	0.6104013	0.37
-10.940866	-4.4405546	0.6094196	0.43
-10.345428	-4.2462797	0.58925986	0.36
-10.376934	-4.2982874	0.5901718	0.36
-10.384435	-4.3402853	0.59112	0.41
-10.298951	-4.345241	0.58820647	0.47
-10.218217	-4.332203	0.58630645	0.4
-10.17572	-4.353178	0.58533025	0.59
-10.094233	-4.358135	0.58241254	0.33
-9.981741	-4.3490787	0.57854253	0.52
-10.067245	-4.4241123	0.5823733	0.45
-10.133741	-4.491137	0.58523285	0.32
-10.101248	-4.5161166	0.5842421	0.66
-10.404476	-4.6672506	0.5957611	0.2
-10.296986	-4.6601963	0.591884	0.47
-10.542466	-4.808301	0.60146856	0.43
-10.093021	-4.6500945	0.5861139	0.38
-10.044522	-4.667067	0.58414894	0.56
-11.563863	-5.392739	0.63877404	0.3
-10.556481	-4.9792852	0.6042801	0.41
-11.122676	-5.259534	0.6243856	0.24
-10.985191	-5.2394667	0.61955464	0.61
-10.006806	-4.828026	0.5850267	0.23
-9.94532	-4.8389945	0.5840821	0.66
-10.913704	-5.3354173	0.6185362	0.19
-9.955329	-4.922988	0.5849869	0.43
-9.927588	-4.9299726	0.58401	0.41
-9.960085	-4.984982	0.5859198	0.66
-11.336924	-5.739579	0.6366755	0.55
-11.274438	-5.7545466	0.6357289	0.44
-23.237185	-11.750808	1.0687969	0.34
-23.068697	-11.758723	1.0639762	0.39
-22.898962	-11.718642	1.0582021	0.38
-22.723478	-11.721556	1.0533941	0.38
-22.553	-11.726469	1.0485787	0.41
-22.388514	-11.732387	1.0437559	0.4
-22.21903	-11.735302	1.0389415	0.33
-22.039545	-11.731212	1.0331448	0.43
-21.88806	-11.741136	1.0293043	0.35
-21.722578	-11.7430525	1.0244867	0.43
-21.58684	-11.71399	1.0206649	0.36
-21.418362	-11.712906	1.0158536	0.44
-21.266874	-11.718829	1.0110171	0.29
-21.088396	-11.709742	1.0062246	0.52
-20.94691	-11.719671	1.0023735	0.27
-20.855413	-11.75562	0.99944234	0.46
-20.856903	-11.843612	1.0013593	0.36
-20.847155	-11.882602	1.0013343	0.64
-20.813646	-11.950578	1.0013092	0.38
-20.820139	-12.042571	1.0032172	0.14
-20.853624	-12.149576	1.0060815	0.47
-20.863111	-12.243571	1.0079848	0.36
-20.848608	-12.324554	1.008927	0.46
-20.869844	-12.380559	1.009852	0.34
-20.853338	-12.460542	1.0107975	0.47
-20.860832	-12.555535	1.0127026	0.36
-20.832327	-12.628513	1.0126684	0.55
-20.854809	-12.731514	1.0155497	0.34
-20.837309	-12.812497	1.0164961	0.46
-20.84579	-12.907491	1.0184005	0.36
-20.843035	-12.951485	1.018364	0.55
-20.846527	-13.045477	1.0202752	0.34
-20.833023	-13.12946	1.021215	0.46
-20.843508	-13.227456	1.023115	0.34
-20.819006	-13.305436	1.0240728	0.54
-20.826492	-13.40243	1.0259775	0.34
-20.81598	-13.488416	1.0269125	0.45
-20.831226	-13.545417	1.0278443	0.44
-20.826715	-13.636406	1.0297682	0.44
-20.828207	-13.731398	1.0316821	0.44
-20.821695	-13.821385	1.0326095	0.43
-20.81219	-13.910371	1.0335413	0.43
-20.802681	-13.999358	1.0354732	0.43
-20.795176	-14.090345	1.0364014	0.43
-20.81841	-14.15335	1.0383192	0.41
-20.827896	-14.255345	1.0402185	0.34
-20.811392	-14.341328	1.0411615	0.6
-20.77989	-14.417306	1.0421306	0.16
-6.345184	-4.610212	0.4772219	0.41
-6.3196917	-4.623197	0.47623754	0.35
-6.2792115	-4.6261773	0.47527903	0.46
-6.2804785	-4.6431766	0.47626162	0.3
-6.243989	-4.6481576	0.47529688	0.56
-6.2394876	-4.675152	0.47527638	0.25
-6.207004	-4.6831346	0.4743045	0.48
-6.2015147	-4.7101297	0.47528517	0.34
-6.182027	-4.727119	0.47529063	0.48
-6.181282	-4.7421165	0.4752774	0.35
-6.1748013	-4.7691097	0.47525924	0.38
-6.155314	-4.786099	0.4752648	0.32
-6.1798134	-4.835106	0.47719213	0.53
-6.1893272	-4.8741064	0.47814536	0.19
-6.186838	-4.904102	0.4781202	0.21
-20.759233	-15.90716	1.06986	0.42
-20.796467	-15.98717	1.0717483	0.32
-20.768959	-16.07015	1.0727088	0.59
-20.757452	-16.166136	1.0746399	0.18
-6.0401573	-4.9360266	0.47525236	0.4
-5.9906664	-4.9290023	0.47331345	0.36
-5.9661856	-4.94199	0.47332847	0.34
-5.9447007	-4.956978	0.4733384	0.38
-5.924953	-4.9569674	0.47236022	0.4
-5.9154754	-4.9819603	0.47234768	0.45
-5.900982	-5.001951	0.47234535	0.44
-5.8964868	-5.029947	0.47332463	0.3
-5.9010153	-5.0669456	0.47428575	0.55
-5.9245133	-5.117951	0.4752131	0.16
-20.737583	-17.281033	1.0957149	0.44
-20.768822	-17.362043	1.0986103	0.29
-20.744312	-17.453024	1.099562	0.52
-20.754797	-17.573019	1.1024488	0.28
-20.739292	-17.673004	1.1043828	0.57
-20.725782	-17.773989	1.1063136	0.34
-5.8078485	-5.2338843	0.47523704	0.29
-5.765369	-5.2308645	0.47428694	0.33
-5.73162	-5.217848	0.4723362	0.38
-5.7031446	-5.226834	0.4723597	0.32
-5.7066545	-5.2628326	0.47332326	0.37
-5.668178	-5.262814	0.47236603	0.48
-5.6536846	-5.2828054	0.47236413	0.27
-5.655202	-5.317803	0.47333091	0.41
-5.666459	-5.344805	0.4732941	0.4
-5.6549673	-5.367798	0.4742863	0.4
-5.659466	-5.404797	0.47524807	0.39
-5.6549788	-5.434792	0.47522622	0.43
-5.6784787	-5.4897985	0.47715083	0.25
-12.091448	-11.393388	0.75972825	0.47
-12.021967	-11.401355	0.75780195	0.52
-11.956233	-11.376326	0.7558993	0.52
-11.882751	-11.37929	0.75398195	0.54
-11.815273	-11.388259	0.75305265	0.51
-11.734789	-11.383222	0.7511503	0.53
-11.654315	-11.379183	0.7482471	0.53
-11.588833	-11.388152	0.7473156	0.51
-11.508353	-11.382114	0.7454141	0.53
-11.463618	-11.375094	0.7444719	0.54
-11.397129	-11.3810625	0.7425442	0.53
-11.31166	-11.370024	0.74065274	0.54
-11.248169	-11.377993	0.7387199	0.54
-11.180697	-11.383962	0.7377933	0.53
-11.097218	-11.371923	0.73590046	0.55
-11.036736	-11.3828945	0.73396164	0.55
-10.991001	-11.372874	0.7330233	0.54
-10.919513	-11.370841	0.7311081	0.55
-10.840046	-11.362804	0.7292074	0.54
-10.778561	-11.370776	0.7282723	0.53
-10.703079	-11.363741	0.7263661	0.56
-10.644598	-11.374713	0.72542506	0.56
-10.580115	-11.378682	0.72349685	0.55
-10.52238	-11.353658	0.72158504	0.55
-10.453906	-11.353626	0.72066486	0.57
-10.391425	-11.358598	0.7197336	0.56
-10.322949	-11.357566	0.71781427	0.56
-10.264462	-11.365539	0.71687585	0.57
-10.200982	-11.368509	0.71494746	0.58
-10.150257	-11.350487	0.71402156	0.57
-10.074772	-11.338453	0.71211964	0.58
-10.018293	-11.348427	0.71117735	0.58
-9.945812	-11.339395	0.7092694	0.56
-9.897324	-11.356371	0.708312	0.57
-9.830849	-11.354341	0.7063913	0.59
-9.761375	-11.3483095	0.70547736	0.58
-9.718635	-11.335291	0.70353806	0.57
-9.659161	-11.340263	0.70260346	0.6
-9.593683	-11.3372345	0.70168245	0.61
-9.539194	-11.345209	0.7007395	0.6
-9.4797125	-11.348181	0.6988066	0.58
-9.416241	-11.347154	0.69788164	0.59
-9.350754	-11.341123	0.69596314	0.6
-9.308028	-11.328105	0.69502383	0.59
-9.245548	-11.3260765	0.69409853	0.57
-9.190068	-11.332052	0.6931585	0.6
-9.131588	-11.334024	0.69122523	0.6
-9.070108	-11.331998	0.6902988	0.59
-9.014628	-11.336973	0.6893596	0.59
-8.953148	-11.333944	0.68743396	0.61
-8.908418	-11.315926	0.68650115	0.61
-8.858926	-11.325903	0.6855508	0.59
-8.798451	-11.323876	0.68462324	0.59
-8.734971	-11.316848	0.68270326	0.6
-8.681501	-11.323823	0.6817601	0.6
-8.61802	-11.315797	0.68084097	0.59
-8.559539	-11.31377	0.678911	0.59
-8.525805	-11.307755	0.6789554	0.61
-8.470321	-11.308731	0.67701954	0.61
-8.412845	-11.307705	0.6760876	0.61
-8.35436	-11.30368	0.6751593	0.59
-8.295884	-11.300654	0.6742302	0.61
-8.243409	-11.305631	0.6732875	0.61
-8.237905	-11.370625	0.67424077	0.55
-8.255149	-11.430631	0.67617154	0.59
-8.218666	-11.456614	0.676193	0.62
-8.186179	-11.487597	0.6762057	0.66
-8.142696	-11.503578	0.67624354	0.68
-8.090218	-11.507555	0.67530173	0.65
-8.039737	-11.513533	0.6743559	0.65
-8.000009	-11.497517	0.67341554	0.67
-7.94652	-11.497494	0.67247814	0.66
-7.893047	-11.49947	0.6715391	0.65
-7.835567	-11.494444	0.6696105	0.61
-7.78309	-11.496423	0.6696703	0.61
-7.736608	-11.506402	0.66871655	0.59
-7.6801276	-11.501377	0.6677867	0.55
-7.6443925	-11.488362	0.6668392	0.5
-7.5949125	-11.4933405	0.66589296	0.46
-7.5374417	-11.487315	0.6639651	0.55
-7.4739623	-11.470289	0.6630532	0.66
-7.421487	-11.470267	0.6621145	0.75
-7.3909936	-11.501252	0.66212493	0.55
-9.626611	-14.934101	0.7957176	0.3
-9.648849	-15.018106	0.79762375	0.31
-9.644349	-15.114101	0.8005519	0.3
-9.637845	-15.207096	0.80248475	0.3
-9.638337	-15.311093	0.8054006	0.3
-9.630834	-15.404088	0.8083347	0.29
-9.621335	-15.496081	0.8102721	0.27
-9.593839	-15.55907	0.812254	0.34
-9.541113	-15.531048	0.8103389	0.33
-9.47763	-15.537021	0.8094092	0.32
-9.416152	-15.546994	0.8084739	0.32
-9.349676	-15.548966	0.80755097	0.33
-9.275202	-15.536936	0.8056487	0.32
-9.209728	-15.539908	0.8047237	0.33
-9.16699	-15.523891	0.80378705	0.32
-9.100511	-15.522863	0.80286646	0.32
-9.047027	-15.54384	0.80191284	0.32
-8.97256	-15.530811	0.80101126	0.33
-8.90608	-15.528782	0.7990914	0.32
-8.845604	-15.537759	0.7991556	0.33
-8.779124	-15.53473	0.7972365	0.31
-8.732398	-15.511712	0.79631007	0.33
-6.2704787	-11.453781	0.6414703	0.59
-6.2220073	-11.452762	0.6415275	0.66
-6.1845236	-11.469746	0.64055717	0.72
-6.1480355	-11.48773	0.64058495	0.69
-8.3525305	-15.519556	0.7907517	0.3
-8.316791	-15.511542	0.7898002	0.34
-8.253312	-15.510516	0.7888758	0.28
-8.197836	-15.525494	0.7879291	0.41
-8.123362	-15.503463	0.7860344	0.23
-8.0658865	-15.513441	0.786094	0.31
-8.000415	-15.508414	0.7851751	0.34
-7.942936	-15.51739	0.7842354	0.34
-7.9031997	-15.500375	0.78329575	0.29
-7.8367205	-15.490349	0.7813819	0.35
-7.775247	-15.491323	0.7804533	0.3
-7.722761	-15.507302	0.78050214	0.36
-5.4368644	-11.264445	0.62358975	0.64
-5.3973837	-11.27343	0.623628	0.64
-5.3646517	-11.252418	0.62268275	0.62
-5.3211803	-11.254399	0.6217313	0.63
-5.2816978	-11.262384	0.62177026	0.65
-5.235226	-11.257365	0.62082785	0.65
-5.194741	-11.262349	0.6198704	0.66
-5.1542625	-11.2683325	0.6199121	0.66
-5.105787	-11.257314	0.6189768	0.65
-5.0840454	-11.256306	0.6190026	0.64
-5.041567	-11.257289	0.6180505	0.64
-4.9940906	-11.24727	0.6171132	0.66
-4.9586124	-11.263255	0.6171409	0.65
-4.920128	-11.271241	0.6171785	0.65
-4.869655	-11.25422	0.6152502	0.67
-4.8449173	-11.246212	0.61528504	0.66
-4.803441	-11.248196	0.6143308	0.65
-4.7609677	-11.248179	0.61437947	0.65
-4.722478	-11.254163	0.6134186	0.66
-4.681006	-11.256147	0.61346436	0.65
-4.635532	-11.248131	0.6125228	0.66
-4.5950394	-11.248115	0.61156905	0.65
-4.574305	-11.249106	0.6115919	0.66
-4.5278335	-11.238089	0.6106538	0.67
-4.4903483	-11.246075	0.61069	0.67
-4.4508686	-11.250059	0.6097317	0.66
-4.402403	-11.23404	0.6087998	0.65
-4.362917	-11.236026	0.6088431	0.65
-4.3214464	-11.23601	0.6078902	0.66
-4.295711	-11.223	0.60693	0.67
-4.262221	-11.238988	0.607955	0.67
-4.2217364	-11.237972	0.6070017	0.67
-4.1742654	-11.220954	0.60606927	0.68
-4.138793	-11.234941	0.60609806	0.67
-4.097311	-11.230925	0.60514826	0.68
-4.072575	-11.218916	0.605186	0.65
-4.0610747	-11.291912	0.6071395	0.5
-4.059586	-11.395911	0.6100565	0.52
-4.0540757	-11.485909	0.6129895	0.53
-4.049582	-11.583907	0.61591476	0.54
-4.0420823	-11.673904	0.61785	0.52
-4.03459	-11.766902	0.6207828	0.67
-4.0348277	-11.821902	0.6227377	0.47
-3.963371	-11.739876	0.619885	0.43
-3.9318864	-11.766865	0.61989856	0.21
-4.0403166	-12.188906	0.6344331	0.48
-4.035813	-12.296905	0.6373503	0.49
-4.0343094	-12.415904	0.6412553	0.51
-4.032804	-12.536904	0.64515865	0.48
-4.047037	-12.640909	0.6480581	0.49
-4.04253	-12.755909	0.6519698	0.5
-4.038033	-12.875908	0.6558774	0.5
-4.0315213	-12.987906	0.6587937	0.51
-4.0230284	-13.100904	0.6627115	0.49
-4.0215178	-13.233905	0.6666052	0.5
-4.0190125	-13.367905	0.6704992	0.5
-4.032242	-13.47891	0.67439425	0.48
-4.029737	-13.61791	0.67828417	0.47
-4.024227	-13.7479105	0.6831849	0.48
-4.018721	-13.881908	0.6870823	0.49
-4.01422	-14.023909	0.69097215	0.47
-4.0097065	-14.164908	0.69586277	0.48
-4.0031962	-14.302906	0.6997581	0.48
-4.021426	-14.445915	0.7046217	0.46
-4.016914	-14.595915	0.7095051	0.47
-4.0114045	-14.746915	0.7143887	0.44
-4.009885	-14.912916	0.71925586	0.45
-4.006373	-15.077916	0.724126	0.45
-3.996862	-15.223915	0.7290182	0.45
-4.0160885	-15.384923	0.7338662	0.45
-4.010577	-15.552923	0.73973614	0.44
-4.00406	-15.718924	0.7446088	0.44
-4.0015397	-15.903925	0.75046164	0.42
-3.9910314	-16.065922	0.7553421	0.54
-3.9885087	-16.258926	0.76218843	0.39
-3.9859912	-16.459927	0.7680283	0.43
-4.005212	-16.640936	0.7738602	0.44
-3.9946983	-16.817936	0.7797285	0.54
-3.991169	-17.022938	0.78656626	0.39
-3.9836538	-17.222939	0.7924126	0.48
-3.982123	-17.44794	0.8002319	0.37
-3.9706051	-17.63994	0.80608916	0.46
-3.9650788	-17.86094	0.81291616	0.36
-3.983293	-18.06195	0.8197331	0.47
-3.9817615	-18.310955	0.82753307	0.36
-3.969245	-18.521954	0.8343759	0.44
-3.9617085	-18.752954	0.84119713	0.43
-3.9551837	-19.002956	0.85000175	0.42
-3.9456553	-19.24396	0.85681707	0.41
-3.937125	-19.49596	0.86562234	0.41
-3.961327	-19.756971	0.8733841	0.42
-3.9537904	-20.025974	0.8821745	0.41
-3.947249	-20.305979	0.89195484	0.4
-3.9407113	-20.598982	0.9007247	0.39
-3.9311728	-20.883984	0.9105043	0.45
-3.9236293	-21.187988	0.9202663	0.36
-3.9478257	-21.487001	0.9299973	0.43
-3.9392788	-21.802004	0.93975157	0.42
-3.9297333	-22.124008	0.9505012	0.39
-3.9191859	-22.45101	0.9602479	0.41
-3.91263	-22.810017	0.9719641	0.33
-3.9030776	-23.16602	0.9836862	0.54
-3.8785412	-23.450018	0.9924831	0.43
-5.193044	-31.179586	1.2507782	0.25
-5.123534	-31.360567	1.2557087	0.0
-11.238547	-68.255226	2.4841182	0.12
-1.7083626	-12.143113	0.61501896	0.23
-1.6718835	-12.157102	0.61504585	0.62
-1.6523815	-12.280099	0.61896586	0.22
-1.6096767	-12.131083	0.6141324	0.24
-1.5502256	-11.99106	0.609309	0.52
-1.5037658	-11.937045	0.6074016	0.39
-1.3814011	-11.348995	0.5880098	0.44
-1.3359327	-11.278979	0.5851141	0.29
-1.3044548	-11.311971	0.5861197	0.45
-1.2899426	-11.4669695	0.59100795	0.23
-1.3231287	-11.851989	0.60465884	0.38
-1.2656888	-11.701968	0.5988408	0.32
-1.2132311	-11.575949	0.5949978	0.43
-1.1997181	-11.761949	0.6008597	0.25
-1.2321323	-12.341972	0.6203524	0.26
-1.1766772	-12.195951	0.6145288	0.5
-1.1629274	-12.240949	0.6165061	0.36
-1.0655515	-11.715908	0.5990349	0.31
-0.9991372	-11.451882	0.59031844	0.19
-0.95766544	-11.395869	0.58840644	0.61
-0.92817247	-11.452862	0.5903898	0.28
-0.9016823	-11.550857	0.59333664	0.33
-0.84624076	-11.348835	0.58655787	0.52
-0.83549315	-11.426833	0.5885049	0.4
-0.8229607	-11.672836	0.5973166	0.36
-0.78748524	-11.687826	0.5973402	0.34
-0.7490116	-11.663815	0.5963986	0.45
-0.71253085	-11.658804	0.59643936	0.35
-0.66708094	-11.5497875	0.59257394	0.48
-0.6316025	-11.556777	0.59260374	0.4
-0.6188405	-11.615775	0.5945683	0.26
-0.5843648	-11.646767	0.5955774	0.58
-0.5299415	-11.384745	0.5868455	0.37
-0.4914676	-11.330732	0.58492774	0.3
-0.4410382	-11.087712	0.5771759	0.38
-0.40456757	-11.053701	0.57623965	0.44
-0.37207636	-11.075692	0.5762537	0.32
-0.35634187	-11.11669	0.57823575	0.47
-0.3248467	-11.1646805	0.57922757	0.32
-0.28638852	-11.092669	0.5773239	0.46
-0.25290188	-11.10266	0.57734853	0.35
-0.21543597	-11.025646	0.5744479	0.48
-0.1869315	-11.173643	0.57935506	0.39
-0.17417324	-11.305644	0.58426	0.31
-0.13770762	-11.275633	0.5833199	0.49
-0.10322868	-11.296623	0.5833363	0.31
-0.061791975	-11.049605	0.5755774	0.44
-0.027315082	-11.032596	0.5746245	0.34
0.003190734	-11.227593	0.5814952	0.44
0.038664304	-11.152582	0.57859033	0.34
0.056397963	-11.120576	0.5776333	0.39
0.09087346	-11.165568	0.57962984	0.41
0.12535106	-11.119558	0.57770014	0.33
0.15983178	-11.17755	0.579686	0.54
0.19431494	-11.210542	0.580692	0.34
0.22883712	-11.456539	0.5885252	0.33
0.26431698	-11.4705305	0.5895475	0.46
0.28205433	-11.464525	0.5895692	0.38
0.31753483	-11.474517	0.5895947	0.42
0.35607025	-11.783516	0.60038066	0.58
0.42700055	-11.654493	0.5955521	0.28
0.46651033	-11.830488	0.6014468	0.39
0.9245509	-30.058872	1.2041254	0.16
0.9642288	-29.771854	1.1943972	0.14
1.0586996	-29.797832	1.1954695	0.33
1.1511652	-29.776808	1.1945776	0.2
1.2416167	-29.693787	1.1927336	0.27
1.3330789	-29.656763	1.1918534	0.34
1.4325819	-29.822742	1.1968164	0.18
1.4732946	-29.695728	1.1929588	0.19
1.5607328	-29.559706	1.1891543	0.3
1.820901	-33.041737	1.3045905	0.18
1.7416582	-29.48266	1.1863923	0.16
1.9846795	-32.24868	1.2783911	0.15
1.9165606	-29.307613	1.1817029	0.2
1.9929882	-29.068592	1.1739696	0.43
2.0367165	-29.03758	1.1730367	0.18
2.1321988	-29.10356	1.175075	0.18
2.224666	-29.111538	1.1761571	0.18
2.3031068	-28.941515	1.1703693	0.18
2.886865	-35.50456	1.38863	0.16
2.5311568	-29.524479	1.190116	0.1
2.8381405	-32.15648	1.2782849	0.16
2.7495513	-30.485456	1.2225482	0.13
2.8460183	-30.487432	1.2236379	0.43
2.944491	-30.512411	1.2247107	0.24
3.0239267	-30.334389	1.2189288	0.25
3.7166078	-36.5784	1.4275529	0.25
3.8250597	-36.505375	1.4247139	0.17
3.9405277	-36.50935	1.4258193	0.51
4.022302	-36.73634	1.4337132	0.24
4.157805	-36.91931	1.439693	0.26
4.2752743	-36.92829	1.4407954	0.34
3.9029117	-32.60526	1.2979231	0.25
4.0033717	-32.576237	1.2970394	0.24
4.0497494	-32.101215	1.2814635	0.16
3.3132527	-25.598204	1.0650023	0.37
3.3126001	-24.940187	1.0435288	0.38
3.3089557	-24.296171	1.0220408	0.34
3.305313	-23.679157	1.0025312	0.36
3.3006685	-23.07714	0.9820081	0.39
3.2980406	-22.525127	0.9644466	0.36
3.2934198	-21.987116	0.9468718	0.37
3.257063	-21.48311	0.93024147	0.39
3.252443	-20.9791	0.913639	0.39
3.2488258	-20.501087	0.8980165	0.4
3.246223	-20.056076	0.88336825	0.33
3.239609	-19.596067	0.8687281	0.43
3.240018	-19.206057	0.8550382	0.29
3.2354176	-18.796047	0.84235954	0.48
3.2050908	-18.426046	0.8296266	0.3
3.2004917	-18.040037	0.8169285	0.52
3.204918	-17.729029	0.80717844	0.55
3.1712964	-17.20202	0.7895664	0.14
3.23578	-17.255009	0.7915795	0.49
3.1901658	-16.695005	0.7729827	0.16
3.1612666	-16.094995	0.7534311	0.59
3.165703	-15.84399	0.7456323	0.43
3.1831493	-15.667983	0.73978525	0.21
3.2396295	-15.698973	0.74180794	0.63
3.1870124	-15.17197	0.72417766	0.31
3.1734357	-14.858966	0.7134116	0.51
3.1748836	-14.63396	0.70658886	0.4
3.1495724	-14.39096	0.698758	0.52
3.151013	-14.173953	0.6909287	0.4
3.153457	-13.968949	0.6850905	0.41
3.1548982	-13.763944	0.6782513	0.42
3.151348	-13.545939	0.671418	0.42
3.1507857	-13.341935	0.66457605	0.42
3.1335018	-13.168934	0.65869653	0.43
3.1309435	-12.96693	0.651851	0.44
3.1353939	-12.801926	0.64698225	0.42
3.1358418	-12.623921	0.6411202	0.43
3.1262894	-12.409919	0.6342778	0.67
3.0877116	-12.077919	0.6235036	0.25
3.0131223	-11.608923	0.6078065	0.72
3.028857	-11.59492	0.6078294	0.71
3.087352	-11.67891	0.61080986	0.43
3.1098144	-11.613905	0.60887694	0.42
3.1032586	-11.435902	0.6030081	0.45
3.1137192	-11.329898	0.600097	0.6
3.1531982	-11.337892	0.6001207	0.62
3.169942	-11.331887	0.60013795	0.62
3.2104166	-11.341881	0.6011607	0.63
3.248905	-11.347874	0.601185	0.64
3.2853682	-11.339868	0.6012183	0.64
3.3208451	-11.331861	0.60125077	0.64
3.357324	-11.327855	0.6022808	0.64
3.394798	-11.325848	0.60230994	0.65
3.4342742	-11.330841	0.6023352	0.65
3.4540224	-11.335838	0.60334593	0.65
3.4884987	-11.323832	0.6033802	0.65
3.5289724	-11.330825	0.60340446	0.64
3.5664542	-11.329819	0.60443246	0.65
3.6019223	-11.318812	0.6044664	0.64
3.6413958	-11.321805	0.6044926	0.65
3.664146	-11.335802	0.60549843	0.64
3.7006152	-11.327796	0.60553056	0.64
3.7390883	-11.326789	0.6055588	0.63
3.7755713	-11.321782	0.6055885	0.62
3.8130455	-11.317777	0.606618	0.63
3.8535259	-11.3237705	0.6066421	0.64
3.892998	-11.324763	0.6076691	0.65
3.9097404	-11.31776	0.60768604	0.64
3.9512155	-11.324754	0.6077099	0.65
3.9896898	-11.322748	0.6087381	0.66
4.0251684	-11.312742	0.60877013	0.66
4.0676475	-11.322736	0.6097922	0.65
4.107126	-11.3237295	0.60981864	0.65
4.140595	-11.305724	0.60985476	0.65
4.1623397	-11.31272	0.60986453	0.65
4.202817	-11.315715	0.6108899	0.64
4.238284	-11.30271	0.61092347	0.65
4.282775	-11.318703	0.6119419	0.64
4.322245	-11.316696	0.6119699	0.63
4.3557205	-11.299691	0.6120047	0.63
4.398193	-11.305684	0.6130287	0.65
4.4189367	-11.3086815	0.6130403	0.65
4.456406	-11.300675	0.61307096	0.64
4.501889	-11.315669	0.6140902	0.64
4.538363	-11.305663	0.6151215	0.64
4.578843	-11.306658	0.6151473	0.64
4.615319	-11.296652	0.6151783	0.64
4.6370583	-11.300649	0.61618954	0.55
4.7125483	-11.3886385	0.6191755	0.72
4.7700253	-11.428631	0.621184	0.43
4.8135047	-11.434626	0.6222077	0.35
4.850982	-11.425619	0.62223816	0.31
4.8924584	-11.425613	0.6232646	0.39
4.9309306	-11.417608	0.6232948	0.34
4.956666	-11.428605	0.62430334	0.37
5.002144	-11.437598	0.6253257	0.34
5.0406246	-11.4305935	0.6253548	0.34
5.082102	-11.429587	0.62538147	0.34
5.1235795	-11.428582	0.62640804	0.34
5.1650486	-11.425575	0.6264359	0.34
5.1918006	-11.440573	0.6274419	0.34
5.233271	-11.437567	0.6284696	0.35
5.2737446	-11.432561	0.6284979	0.34
5.3162227	-11.432556	0.6295239	0.37
5.357697	-11.429551	0.6295512	0.32
5.4131737	-11.456543	0.631566	0.2
5.449656	-11.443539	0.631597	0.56
5.478393	-11.458535	0.6326039	0.61
5.4948587	-11.400533	0.63065374	0.58
5.51834	-11.360529	0.62969524	0.41
5.5298057	-11.293528	0.628748	0.5
5.5702834	-11.288522	0.6287753	0.61
5.6137557	-11.288517	0.62980074	0.62
5.6602297	-11.294512	0.6308238	0.63
5.6819673	-11.294509	0.6308364	0.63
5.72445	-11.293503	0.6308617	0.63
5.7669334	-11.292499	0.6318869	0.62
5.808407	-11.287494	0.63291407	0.63
5.8528767	-11.287488	0.63293946	0.62
5.898354	-11.2904825	0.63396335	0.64
5.939831	-11.285478	0.63499016	0.64
5.9645696	-11.290475	0.63500077	0.63
6.013047	-11.298469	0.6360226	0.64
6.050526	-11.285464	0.6360522	0.65
6.0949984	-11.284459	0.63707757	0.64
6.1444707	-11.292454	0.6380997	0.61
6.183948	-11.282449	0.638128	0.62
6.21269	-11.294446	0.6391359	0.63
6.2561674	-11.291441	0.6401616	0.63
6.298645	-11.286436	0.640188	0.63
6.33812	-11.275432	0.6412165	0.62
6.3905954	-11.287426	0.6422369	0.62
6.4320765	-11.280421	0.64226365	0.61
6.477552	-11.279416	0.64328855	0.62
6.507285	-11.290414	0.64429724	0.63
6.5487638	-11.282409	0.6443243	0.62
6.5932484	-11.280404	0.64534897	0.62
6.6437197	-11.286398	0.6463715	0.62
6.6871996	-11.281394	0.6473973	0.62
6.730668	-11.274389	0.6474243	0.62
6.7801504	-11.279384	0.6484466	0.6
6.8048887	-11.281382	0.649458	0.62
6.8663692	-11.305375	0.6504742	0.7
6.9568496	-11.376365	0.6544753	0.38
7.0513287	-11.452355	0.6584752	0.32
7.0908036	-11.437351	0.6585045	0.3
7.1352854	-11.431347	0.6595305	0.29
7.1570253	-11.427345	0.6595439	0.27
7.240509	-11.483336	0.6625504	0.32
7.2859797	-11.476332	0.6635772	0.31
7.3484545	-11.496325	0.6645955	0.37
7.3789387	-11.467323	0.6646283	0.3
7.4404087	-11.484317	0.66664773	0.39
7.4358797	-11.399318	0.6636977	0.22
7.5096264	-11.47531	0.66768664	0.14
7.5331035	-11.434309	0.66672295	0.64
7.5785766	-11.426305	0.66774946	0.66
7.6200447	-11.411301	0.6677782	0.62
7.712527	-11.474292	0.6717837	0.29
7.765012	-11.477286	0.67280644	0.3
7.809484	-11.466283	0.67283374	0.29
7.8382273	-11.47128	0.67384404	0.27
7.906695	-11.494273	0.6758619	0.31
7.943176	-11.47227	0.67589176	0.3
7.9886513	-11.462267	0.6759184	0.28
8.047123	-11.470262	0.67794025	0.29
8.099602	-11.470257	0.67896384	0.29
8.169083	-11.49425	0.680981	0.27
8.225292	-11.460247	0.6810258	0.66
8.333775	-11.537236	0.6850289	0.3
8.291238	-11.402243	0.68108845	0.51
8.293707	-11.3312435	0.67913043	0.7
8.319185	-11.2932415	0.6781633	0.4
8.341649	-11.249241	0.67819804	0.48
8.371395	-11.254238	0.67820793	0.59
8.4228735	-11.251234	0.6792315	0.58
8.479349	-11.25423	0.68025374	0.58
8.525821	-11.243227	0.6812795	0.58
8.580297	-11.243222	0.68230224	0.59
8.642775	-11.253217	0.68432254	0.58
8.669514	-11.252215	0.68433416	0.59
8.722984	-11.249211	0.6853578	0.57
8.777457	-11.247207	0.6863812	0.6
8.824945	-11.238204	0.6874054	0.58
8.883413	-11.240199	0.68842787	0.58
8.938897	-11.240195	0.6904501	0.57
8.988374	-11.231192	0.6904747	0.56
9.0281105	-11.245189	0.6924829	0.58
9.085583	-11.245185	0.6935055	0.61
9.138059	-11.239181	0.6945293	0.59
9.196535	-11.240177	0.6955515	0.57
9.256019	-11.243173	0.6965729	0.59
9.307489	-11.234169	0.69759744	0.59
9.345225	-11.244165	0.69860655	0.59
9.401706	-11.242163	0.7006291	0.57
9.457176	-11.237159	0.70165265	0.57
9.514654	-11.235155	0.7026752	0.58
9.57413	-11.235151	0.7036974	0.59
9.612607	-11.21015	0.70372456	0.68
9.818102	-11.38113	0.71271193	0.38
9.855831	-11.388127	0.71372217	0.33
9.9103155	-11.3811245	0.71474564	0.34
9.974784	-11.38312	0.7167679	0.34
10.021266	-11.3661175	0.71679324	0.34
10.102739	-11.387112	0.7198117	0.37
10.155212	-11.37511	0.7208363	0.32
10.212691	-11.369105	0.72185946	0.34
10.257426	-11.383102	0.72286814	0.34
10.333903	-11.397097	0.72488785	0.22
10.392388	-11.392094	0.7259105	0.36
10.438862	-11.372092	0.7269362	0.56
10.468332	-11.333092	0.7269653	0.53
10.485808	-11.282093	0.72599596	0.45
10.487269	-11.212095	0.72403026	0.42
10.531014	-11.225092	0.7250385	0.53
10.597489	-11.226089	0.7270601	0.54
10.65397	-11.217086	0.7280829	0.56
10.699442	-11.195084	0.72910815	0.7
10.751921	-11.181082	0.73013175	0.43
4.6901026	-4.7896714	0.43317568	0.21
4.69184	-4.7766714	0.4321813	0.44
4.703326	-4.759671	0.4321909	0.28
4.705781	-4.731672	0.43220252	0.39
4.7132664	-4.710672	0.4312125	0.41
4.7337465	-4.7026715	0.43222055	0.29
4.7452292	-4.6856713	0.43222982	0.44
4.760712	-4.6726704	0.4322384	0.44
4.775444	-4.6726694	0.43224186	0.42
4.800911	-4.6686683	0.43224928	0.34
4.8144135	-4.654668	0.43225762	0.34
4.8228784	-4.633668	0.43226734	0.44
4.854352	-4.6356664	0.43327367	0.33
4.879844	-4.632665	0.43428046	0.39
4.8843074	-4.607665	0.43329048	0.34
4.875048	-4.5846667	0.43229675	0.38
4.8755393	-4.557668	0.43230647	0.42
4.885018	-4.538668	0.43231523	0.24
4.8944964	-4.519668	0.4313239	0.5
4.907978	-4.504668	0.4313319	0.36
4.91345	-4.4816685	0.43134093	0.42
4.9271903	-4.4806676	0.43134412	0.38
4.953672	-4.477667	0.43235055	0.36
4.9701414	-4.4646664	0.43235826	0.36
4.9896345	-4.4556656	0.43236515	0.43
5.2110963	-4.627647	0.44235238	0.4
5.340578	-4.7156367	0.44734922	0.24
10.369171	-9.1671915	0.67388844	0.35
10.408904	-9.173189	0.6748961	0.4
10.446382	-9.149189	0.6759147	0.54
10.507851	-9.145186	0.6769314	0.18
10.561334	-9.135185	0.6779483	0.52
10.581813	-9.096187	0.6779679	0.42
10.581282	-9.038189	0.67698944	0.45
10.645754	-9.036186	0.6780055	0.25
10.829507	-9.165174	0.6860016	0.52
10.811975	-9.092178	0.6840242	0.39
10.847453	-9.065178	0.6840423	0.44
10.924924	-9.072174	0.6860576	0.33
10.921408	-9.013178	0.6850779	0.59
10.898876	-8.937182	0.6830997	0.34
11.000613	-8.992176	0.68710315	0.44
11.119102	-9.03317	0.6911153	0.49
11.330579	-9.147155	0.6991227	0.25
11.253046	-9.026165	0.6941473	0.54
11.53154	-9.193145	0.70515096	0.46
11.407006	-9.035159	0.6981776	0.29
11.597486	-9.128146	0.705187	0.31
11.630226	-9.125146	0.706195	0.29
11.672702	-9.100145	0.70721227	0.57
11.85818	-9.186134	0.71322274	0.35
12.001666	-9.239125	0.71823525	0.45
20.39355	-15.632452	1.0748966	0.23
12.187614	-9.262118	0.7242658	0.45
20.405493	-15.441464	1.0719645	0.37
20.389221	-15.378469	1.0699823	0.43
20.400688	-15.287474	1.0680152	0.43
20.395159	-15.184482	1.0660483	0.43
20.403625	-15.091488	1.0640807	0.36
20.394093	-14.986495	1.0621129	0.53
20.40656	-14.897501	1.0611441	0.34
20.409033	-14.802507	1.059175	0.46
20.396763	-14.744513	1.0571909	0.43
20.390232	-14.643519	1.0552212	0.34
20.385698	-14.543527	1.0532514	0.54
20.40317	-14.460532	1.0522804	0.34
20.390635	-14.35554	1.0503099	0.45
20.418108	-14.280544	1.0493377	0.36
20.39184	-14.214549	1.0473524	0.45
20.39631	-14.123556	1.0453801	0.35
20.387774	-14.022564	1.0434082	0.47
20.396246	-13.935571	1.0424349	0.34
20.386715	-13.835577	1.0394617	0.47
20.406187	-13.756583	1.0394876	0.37
20.405655	-13.66359	1.0375134	0.45
20.383389	-13.602595	1.0355263	0.36
20.381859	-13.509602	1.0335516	0.47
20.390331	-13.424608	1.032576	0.36
20.3758	-13.323616	1.0306005	0.48
20.39827	-13.247622	1.0296245	0.37
20.39874	-13.157629	1.0276479	0.47
20.39621	-13.065636	1.0256711	0.38
20.373943	-13.006641	1.0246826	0.48
20.384413	-12.923647	1.0237051	0.39
20.376883	-12.829655	1.0217273	0.48
20.392357	-12.75166	1.0207489	0.4
20.387823	-12.659668	1.0187705	0.5
20.389296	-12.572675	1.0177913	0.38
20.368029	-12.51568	1.0158015	0.5
20.377504	-12.434686	1.0148219	0.4
20.359972	-12.336695	1.0128417	0.49
20.375446	-12.2597	1.0118614	0.38
20.387918	-12.180707	1.0108808	0.41
20.381384	-12.089714	1.0088998	0.52
20.383858	-12.005721	1.0079182	0.39
20.364594	-11.951726	1.0059271	0.41
20.369064	-11.868732	1.0049452	0.41
20.365536	-11.78174	1.0029627	0.52
20.378006	-11.703746	1.0019803	0.39
20.37248	-11.616754	1.000997	0.41
20.379953	-11.53676	1.0000137	0.45
20.361425	-11.442769	0.99702936	0.62
20.358631	-11.31578	0.995053	0.41
20.364105	-11.235786	0.9940684	0.41
20.361578	-11.1517935	0.99308324	0.41
20.395046	-11.086799	0.99309886	0.48
20.534527	-11.080797	0.9971166	0.36
20.676003	-11.073795	1.0011346	0.5
20.83274	-11.115789	1.006146	0.28
20.957212	-11.09779	1.0101633	0.54
21.250698	-11.169779	1.0201854	0.37
21.464178	-11.196774	1.0262052	0.35
21.603651	-11.183773	1.0302229	0.35
21.755125	-11.175772	1.0352409	0.34
21.904865	-11.209766	1.0402521	0.33
22.06034	-11.202765	1.0442698	0.38
22.201813	-11.186764	1.0482873	0.3
22.36829	-11.1837635	1.0533053	0.35
22.524763	-11.173762	1.0583228	0.34
22.68124	-11.163761	1.0633402	0.26
22.83572	-11.15176	1.0673572	0.27
22.83345	-11.105764	1.066363	0.41
22.921928	-11.060768	1.0683774	0.43
23.101404	-11.058766	1.074395	0.34
23.265877	-11.047765	1.079412	0.41
23.461353	-11.050762	1.0854301	0.48
23.876835	-11.155747	1.0994568	0.31
24.056313	-11.1487465	1.104474	0.33
24.204048	-11.170743	1.1094849	0.32
24.382524	-11.160742	1.1155019	0.37
22.831972	-10.364835	1.0564468	0.25
23.00045	-10.354834	1.0614622	0.22
11.035843	-4.925476	0.61696094	0.14
10.979323	-4.859483	0.61396027	0.4
10.960801	-4.8104873	0.6129611	0.43
10.975537	-4.7964883	0.61296254	0.39
10.979017	-4.757492	0.6129641	0.47
11.002501	-4.7274947	0.61296636	0.47
10.902979	-4.644503	0.60896295	0.24
10.808456	-4.564512	0.60495955	0.43
10.781931	-4.5135164	0.6029591	0.53
10.764669	-4.4865193	0.60195863	0.39
10.76316	-4.447523	0.601959	0.56
10.783634	-4.4165254	0.6019603	0.4
10.808115	-4.3875284	0.6029616	0.45
10.825594	-4.355531	0.6029625	0.51
10.835064	-4.319535	0.60296285	0.52
10.873552	-4.2965364	0.60396445	0.38
10.889282	-4.2825375	0.60396504	0.63
10.93576	-4.261539	0.6049668	0.21
22.68124	-8.7529955	1.0305402	0.4
22.74272	-8.696001	1.0325456	0.39
22.753193	-8.61801	1.031548	0.32
22.897669	-8.591011	1.035557	0.34
22.834145	-8.486023	1.0325553	0.32
22.960882	-8.492021	1.0365623	0.4
22.910357	-8.392031	1.0335608	0.39
22.96083	-8.329038	1.0345641	0.32
23.153309	-8.317038	1.0405744	0.37
23.240788	-8.267042	1.042579	0.39
23.409262	-8.244043	1.0485876	0.33
23.554003	-8.254042	1.0525947	0.35
23.658482	-8.208046	1.0555996	0.27
38.501072	-13.216434	1.5863589	0.26
38.489544	-13.077449	1.5843589	0.22
38.490017	-12.943462	1.5833589	0.32
38.507484	-12.814477	1.5823593	0.36
38.49496	-12.677492	1.5803577	0.35
38.476696	-12.6045	1.5793562	0.35
38.481167	-12.472514	1.5773547	0.35
38.485638	-12.3405285	1.5763527	0.35
38.478107	-12.2055435	1.5753497	0.32
38.494587	-12.078558	1.5743475	0.43
38.486057	-11.943572	1.5723436	0.32
38.50553	-11.817587	1.5723405	0.41
38.493267	-11.747594	1.5703375	0.27
32.313698	-9.752839	1.3510135	0.23
32.276176	-9.631853	1.3490068	0.31
32.25665	-9.515865	1.3470004	0.33
32.12412	-9.366882	1.3409878	0.25
32.0836	-9.246896	1.3389797	0.36
32.080074	-9.136908	1.337973	0.28
32.10681	-9.089913	1.337971	0.39
32.327286	-9.042918	1.3449752	0.29
32.364758	-8.943929	1.3449697	0.36
32.359234	-8.833941	1.3439616	0.36
32.368713	-8.727954	1.3429538	0.33
41.31322	-10.99567	1.655398	0.27
41.758698	-10.974671	1.67041	0.32
42.210438	-11.022665	1.6854274	0.3
42.68391	-11.0026655	1.7004397	0.3
43.130386	-10.973669	1.7154503	0.23
43.454865	-10.911675	1.7254539	0.3
43.483337	-10.77369	1.7254422	0.44
43.74281	-10.6927	1.7334414	0.29
44.245552	-10.741693	1.7494591	0.28
44.801025	-10.727694	1.7684718	0.27
45.3515	-10.708694	1.7864834	0.25
45.92598	-10.692696	1.8044955	0.18
46.549454	-10.683696	1.825509	0.44
47.10093	-10.654697	1.8435181	0.24
47.7064	-10.633699	1.863529	0.22
48.02414	-10.625699	1.8735349	0.31
48.13862	-10.492715	1.8765212	0.31
48.262093	-10.360731	1.8795074	0.3
48.39257	-10.230746	1.8834935	0.3
48.506042	-10.095761	1.885478	0.27
48.750515	-9.9867735	1.8934678	0.41
25.030725	-5.014397	1.0723644	0.33
25.016207	-4.9304075	1.0713506	0.36
25.071684	-4.8594155	1.0733392	0.47
25.212166	-4.805422	1.0773315	0.31
25.230642	-4.726431	1.0773178	0.2
24.97912	-4.598446	1.0682925	0.44
24.873598	-4.498458	1.0642731	0.37
24.870342	-4.4584627	1.0642657	0.46
24.934816	-4.3884706	1.0652531	0.36
[truncated: 117,613 more rows]
