# Supplementary material for: Density-equalized RANDT scan matching with integrated outlier removal and point density uniformity
Source: PLoS One. 2026 Apr 28;21(4):e0345709. doi: 10.1371/journal.pone.0345709 (PMC13124066; doi:10.1371/journal.pone.0345709)
Supplement: S2 Dataset — Processed LiDAR data converted into CSV format, including spatial coordinates and associated attributes such as intensity values, used for analysis in this study. (ZIP) [file pone.0345709.s002.zip › Velodyne_CSV/001069.csv]

X	Y	Z	Intensity
26.96678	3.1490736	1.1226797	0.0
26.948318	3.233049	1.1215343	0.0
19.08742	2.527313	0.8567845	0.48
27.09901	3.6849167	1.1287495	0.26
19.335726	2.6532764	0.8655671	0.12
19.253263	2.7032638	0.86248183	0.3
19.214792	2.760249	0.8613842	0.27
19.275335	2.8302295	0.86426353	0.55
21.510883	3.2310958	0.93955886	0.17
20.709417	3.1761196	0.9126583	0.3
20.66995	3.2371032	0.911553	0.18
21.023727	3.3260748	0.92439705	0.58
25.29631	4.0888166	1.0690507	0.21
22.097815	3.6399765	0.96084654	0.16
22.332357	3.7509432	0.9696523	0.3
22.23889	3.8079286	0.9665535	0.46
21.460423	3.742956	0.9406708	0.19
21.277184	3.7459574	0.9346665	0.41
21.174726	3.795945	0.9305801	0.19
19.111238	3.4860568	0.8611321	0.54
19.384775	3.6000228	0.8709324	0.3
19.610317	3.7059913	0.87874675	0.33
19.627857	3.772973	0.87963015	0.45
21.510427	4.206829	0.9438614	0.33
26.189285	5.1695004	1.1041509	0.27
26.169367	5.3374534	1.1038549	0.58
29.213982	6.0562115	1.2085764	0.16
15.270785	3.257183	0.73256564	0.6
15.279554	3.2841766	0.7335191	0.54
29.792404	6.520071	1.2297529	0.16
15.197633	3.3661585	0.73137903	0.34
21.273285	4.7906756	0.9398406	0.25
15.480709	3.532112	0.7410891	0.28
15.490243	3.5860984	0.7419959	0.57
15.478778	3.6350868	0.7419114	0.24
15.6305485	3.6970682	0.7468023	0.19
18.568693	4.518798	0.84933925	0.32
15.122158	3.7270734	0.73075783	0.41
28.993088	7.2588735	1.2084414	0.19
21.410398	5.427504	0.94772077	0.23
21.578941	5.5434704	0.95451534	0.3
21.761723	5.6264443	0.96036786	0.27
21.640259	5.668436	0.9572949	0.5
21.683807	5.7524133	0.95914656	0.32
19.021261	5.108638	0.8673029	0.33
22.22291	6.0463243	0.9786242	0.29
19.184351	5.2825894	0.8739964	0.31
21.759985	6.0673285	0.96359104	0.36
21.794758	6.114316	0.9655079	0.34
22.163319	6.293261	0.9791891	0.22
21.904852	6.294266	0.9701897	0.33
21.564384	6.2702804	0.9592352	0.21
21.589931	6.351259	0.96009225	0.49
18.47135	5.495555	0.8526324	0.18
18.503124	5.536544	0.85456026	0.31
12.723001	3.8911107	0.6535245	0.49
12.740543	3.9400997	0.6554402	0.24
12.682078	3.9660964	0.6533974	0.36
12.706615	4.0180845	0.6543078	0.63
21.68953	6.942105	0.9690499	0.22
21.747307	6.998089	0.97095054	0.39
22.10287	7.1900306	0.9846079	0.36
22.107416	7.2690105	0.9854687	0.15
12.531537	4.1590614	0.6500719	0.25
12.502066	4.1940556	0.6500131	0.55
27.07533	9.189385	1.1620178	0.15
21.439573	7.350009	0.9643351	0.56
21.509352	7.411991	0.9672251	0.13
13.461492	4.6829114	0.68514687	0.0
13.177026	4.629935	0.6752465	0.0
21.487867	7.8238897	0.9705015	0.44
21.440413	7.8838763	0.96939695	0.16
21.315956	7.9138727	0.9663467	0.33
21.2415	7.9628634	0.9642621	0.47
42.186474	15.973205	1.7078109	0.3
24.166794	9.234455	1.0699753	0.16
15.353774	5.920562	0.75696003	0.23
23.94711	9.28045	1.0628983	0.38
23.851654	9.3304405	1.0608121	0.31
23.783201	9.390428	1.059708	0.37
23.76076	9.46741	1.0595733	0.36
23.728306	9.542393	1.0594423	0.59
23.70486	9.619374	1.0593078	0.14
10.20451	4.176178	0.5771396	0.27
10.189273	4.1891766	0.57611877	0.55
10.422821	4.3241377	0.58588034	0.0
62.017475	25.972012	2.4387922	0.0
39.9282	16.868021	1.6472387	0.12
39.98678	17.041977	1.6509293	0.21
40.465397	17.395868	1.6692952	0.1
40.98123	17.694777	1.688758	0.0
40.42976	17.607815	1.6709204	0.13
12.118476	5.36884	0.6500345	0.19
26.957827	12.14664	1.1898066	0.29
41.132725	18.689514	1.7059966	0.2
11.919404	5.4848313	0.64585084	0.38
12.000948	5.5688105	0.6487052	0.25
11.879477	5.5588202	0.64572924	0.35
11.858026	5.593815	0.64467204	0.38
11.365527	5.405883	0.6280174	0.41
11.300293	5.3968883	0.6260367	0.3
11.362842	5.4708714	0.6289094	0.52
11.386384	5.5268593	0.6298146	0.35
11.701953	5.725802	0.642462	0.27
11.502475	5.6738253	0.6355623	0.59
11.669035	5.8017907	0.6423379	0.19
11.081296	5.5758734	0.62175536	0.62
11.075375	5.661859	0.62261385	0.3
10.939911	5.635874	0.6176674	0.61
10.91845	5.66887	0.61761475	0.2
10.88599	5.695868	0.617573	0.47
10.959538	5.778848	0.6204306	0.37
11.0043125	5.824837	0.62235135	0.57
11.088407	5.9598074	0.62712264	0.52
31.08335	16.813362	1.3765765	0.2
31.442972	17.13627	1.3920059	0.0
10.972574	6.0777974	0.62494	0.24
10.691855	5.989836	0.61610997	0.44
11.191455	6.31574	0.6355314	0.19
6.216611	3.5936162	0.44844878	0.88
6.1673737	3.578624	0.44747925	0.91
6.1059	3.569633	0.44550252	0.92
6.078437	3.5796356	0.44449157	0.9
6.0169683	3.5696447	0.44251668	0.9
5.9645166	3.5636523	0.44053432	0.91
5.913034	3.55966	0.4395489	0.93
5.8818026	3.553665	0.43856326	0.92
5.835328	3.5516715	0.4365742	0.9
5.702873	3.4956949	0.4326816	0.89
5.849403	3.6116652	0.4384813	0.55
15.740199	9.75077	0.82148165	0.14
5.8374834	3.6556635	0.43841726	0.46
11.406672	7.1725836	0.65512407	0.31
11.156409	7.0406284	0.64636534	0.28
11.09594	7.052633	0.6443536	0.34
11.055488	7.0756335	0.64332205	0.59
11.485095	7.401541	0.6617487	0.21
11.53965	7.488522	0.6646032	0.2
11.42718	7.4675364	0.660651	0.21
11.631761	7.653488	0.6693289	0.56
11.118453	7.342587	0.64989007	0.31
11.482064	7.6335063	0.6653805	0.4
11.064539	7.4085827	0.6497932	0.23
10.98508	7.405592	0.64780915	0.34
10.48455	7.117687	0.6283336	0.69
10.496097	7.1746783	0.63024276	0.45
10.4646435	7.201678	0.6292052	0.27
10.454411	7.219677	0.6291787	0.55
11.064062	7.690542	0.65435046	0.26
10.790562	7.5525923	0.6446077	0.32
9.27485	6.540905	0.5844206	0.26
9.208388	6.5379143	0.58343655	0.52
9.169935	6.553917	0.5824187	0.37
9.120471	6.5629225	0.5814136	0.55
8.509141	6.146051	0.5571601	0.27
8.395669	6.1050706	0.5532435	0.44
8.332201	6.1000795	0.5512631	0.68
8.304737	6.121082	0.5512367	0.33
8.269283	6.135085	0.5502225	0.59
8.239822	6.154087	0.5491998	0.34
8.226588	6.165087	0.54918593	0.71
8.21313	6.1960864	0.5501421	0.37
8.203672	6.230084	0.5500932	0.59
8.195215	6.2650814	0.55104256	0.36
8.181759	6.29608	0.55099916	0.67
8.35934	6.4740357	0.5586961	0.19
41.18226	31.930569	1.9187144	0.09
41.07905	31.954573	1.9166907	0.0
42.928112	33.608112	1.9968082	0.0
8.6588955	6.9509416	0.57592195	0.47
8.6194315	6.964946	0.5749102	0.28
8.591209	6.9639506	0.57491815	0.51
8.567757	6.9899516	0.57488525	0.4
8.545291	7.017952	0.5748493	0.36
8.528836	7.049951	0.5748063	0.44
8.50738	7.0779514	0.5747704	0.55
8.496928	7.1149497	0.5757189	0.36
8.518473	7.1799397	0.5776187	0.66
8.5472555	7.22693	0.57854307	0.14
29.891289	25.296772	1.4928849	0.12
30.027935	25.57471	1.5024333	0.34
29.924517	25.64971	1.5013381	0.23
29.808092	25.71371	1.4992627	0.18
29.708672	25.79271	1.4981619	0.39
22.261213	19.465519	1.1792516	0.12
22.281013	19.544506	1.1811284	0.43
22.23059	19.6245	1.1820189	0.21
22.253185	19.770475	1.184795	0.0
29.177767	26.067722	1.4908539	0.06
27.809982	25.00604	1.4337416	0.18
22.097914	20.009459	1.1864727	0.18
7.8412237	7.2110496	0.5607589	0.46
7.8077593	7.2270546	0.56074643	0.36
7.790305	7.257055	0.56070966	0.49
7.7628465	7.278058	0.5606887	0.58
7.743384	7.30706	0.5606543	0.64
7.896986	7.4970164	0.56834084	0.58
21.382637	20.306505	1.1752065	0.19
21.340422	20.330507	1.1751823	0.22
21.268993	20.390509	1.1741133	0.28
21.177559	20.431515	1.1730777	0.39
21.056114	20.44353	1.1700925	0.23
20.992685	20.51153	1.1700112	0.42
20.943262	20.593525	1.1709065	0.3
21.39121	21.098398	1.193056	0.15
21.229757	21.071423	1.1881397	0.41
21.412416	21.386356	1.1996366	0.0
21.353992	21.464354	1.2005416	0.0
35.712624	36.066456	1.8675468	0.0
35.47519	36.053486	1.8616314	0.0
35.51085	36.318443	1.8682412	0.0
35.602707	36.5274	1.8759158	0.07
35.371277	36.518436	1.8699951	0.13
25.269224	26.28018	1.401539	0.29
25.047758	26.215221	1.3946983	0.24
24.809288	26.130266	1.3868918	0.32
24.719872	26.201271	1.3868201	0.37
24.661655	26.223276	1.3858079	0.12
20.756786	22.225346	1.2036525	0.51
20.702368	22.308344	1.2045553	0.15
25.305761	27.420033	1.4289287	0.41
11.98621	13.120775	0.7922102	0.18
18.557337	20.389902	1.1109351	0.2
11.691235	12.964843	0.7815313	0.43
20.82864	23.092234	1.2254307	0.23
16.446482	18.371471	1.0164472	0.24
16.28801	18.311506	1.0115869	0.47
16.116531	18.234543	1.0057551	0.27
16.036087	18.260553	1.0047506	0.36
15.969649	18.301561	1.0037209	0.33
15.933227	18.376558	1.0046346	0.4
15.960033	18.466545	1.0075036	0.35
15.910605	18.52755	1.0084418	0.27
15.860178	18.586552	1.0083834	0.47
15.845765	18.688545	1.0102539	0.43
15.861363	18.827528	1.0140636	0.32
15.916984	19.0145	1.0197937	0.19
19.199059	23.058514	1.1900975	0.14
17.25098	20.797087	1.0928893	0.18
17.437668	21.156017	1.1053389	0.0
36.847313	44.85918	2.1020038	0.05
36.851006	45.152145	2.1096137	0.18
19.432035	24.17736	1.2225312	0.48
19.399635	24.293358	1.2243948	0.22
19.40745	24.381348	1.2272772	0.33
19.039885	24.078445	1.2118338	0.19
18.849411	23.992489	1.2060312	0.0
18.744974	24.015507	1.2040496	0.0
40.813763	52.47369	2.3753262	0.0
40.72544	52.70168	2.3790703	0.0
39.967823	53.26476	2.3786974	0.0
36.3416	48.762863	2.190158	0.0
36.1372	48.8099	2.1871974	0.0
36.404205	49.3308	2.2064083	0.0
36.11676	49.26686	2.1986303	0.0
36.03644	49.481857	2.2034	0.0
35.87907	49.593876	2.2033389	0.0
35.7077	49.6859	2.2023108	0.0
38.73816	54.2499	2.3800647	0.0
40.586975	57.210274	2.4934254	0.0
40.985085	57.962124	2.5202844	0.0
35.500614	50.563866	2.2213297	0.0
34.451717	49.40418	2.170319	0.0
34.274334	49.482204	2.1693194	0.0
34.07394	49.52524	2.1673763	0.0
33.927578	49.647263	2.1673083	0.0
22.034798	32.633125	1.4926417	0.35
21.965416	32.752132	1.4945388	0.16
21.358696	32.069317	1.4657121	0.3
21.921711	33.135113	1.5041064	0.2
19.148594	29.16502	1.3474891	0.16
19.089203	29.276028	1.349394	0.29
8.805985	13.744444	0.7440334	0.19
8.736523	13.732464	0.74209344	0.36
8.672063	13.72848	0.7411413	0.49
8.631621	13.760491	0.7411324	0.38
8.576168	13.769506	0.7401602	0.49
8.542725	13.814514	0.7411325	0.37
8.535513	13.851515	0.7420958	0.64
10.35534	16.881893	0.8564075	0.16
10.193829	16.738941	0.8496813	0.54
10.188429	16.84794	0.85356236	0.36
10.096958	16.818966	0.85065955	0.24
10.080148	17.031963	0.8564336	0.58
18.985497	32.00889	1.422303	0.19
18.844057	32.000923	1.4194107	0.28
19.70538	33.694614	1.481897	0.18
9.68606	16.916079	0.84685296	0.46
9.619606	16.926098	0.84589237	0.17
9.551157	16.930117	0.8449404	0.54
9.655038	17.17508	0.8535937	0.0
17.637972	31.41627	1.3839357	0.1
9.434678	17.164146	0.8497778	0.41
9.4062605	17.241152	0.8517176	0.34
9.314791	17.20418	0.8488307	0.56
9.578614	17.818083	0.8709612	0.22
9.3142	17.398174	0.8546241	0.23
9.314805	17.532171	0.8584811	0.3
9.227343	17.5012	0.8565862	0.29
9.18191	17.55021	0.85657233	0.37
9.292617	17.894169	0.86811715	0.42
9.195142	17.846199	0.8652501	0.41
16.530455	31.999554	1.3831744	0.18
16.585186	32.353527	1.3947538	0.0
16.684645	33.05547	1.4169298	0.0
16.591248	33.129494	1.4169314	0.0
8.975429	18.33626	0.87693423	0.04
16.056967	32.709667	1.3978301	0.11
8.75865	18.115335	0.8673561	0.0
15.722714	32.812767	1.3960187	0.26
15.645331	32.91679	1.3979814	0.15
16.452843	34.88148	1.46724	0.23
9.04704	19.473217	0.9117139	0.31
8.991798	19.435236	0.9098042	0.39
8.932363	19.469255	0.9098267	0.36
8.878932	19.516272	0.909831	0.57
8.862547	19.642277	0.9137214	0.3
13.681297	30.404474	1.2973486	0.42
13.791106	30.903427	1.3137447	0.25
9.120539	20.810173	0.95231336	0.33
9.061114	20.852192	0.95233136	0.32
9.000686	20.894213	0.953351	0.47
8.938254	20.932236	0.95337725	0.38
8.887838	20.997253	0.9543655	0.43
8.938541	21.299232	0.96402055	0.0
13.532704	32.209488	1.3497123	0.0
18.37013	43.983643	1.763312	0.12
18.134626	43.809727	1.7557213	0.16
17.997234	43.86877	1.7558049	0.0
17.77374	43.71685	1.7481831	0.0
19.345469	47.98024	1.8964304	0.0
19.179064	48.004295	1.8945817	0.05
9.281188	23.749086	1.0423136	0.0
14.796945	37.981964	1.5398316	0.05
14.67654	38.029007	1.5399176	0.11
12.330203	32.311905	1.3388878	0.13
8.900366	23.65723	1.0358222	0.19
8.779874	23.566277	1.0320431	0.14
8.723638	23.527298	1.0301433	0.14
8.63118	23.508333	1.0282665	0.43
11.143332	30.522356	1.2708924	0.19
11.059931	30.594389	1.2719215	0.18
11.011585	30.760406	1.2768241	0.16
12.122909	34.15697	1.3934058	0.12
10.109718	28.843756	1.2086384	0.22
10.068516	28.87077	1.2086625	0.36
9.981098	28.914804	1.2087263	0.29
9.882667	28.926844	1.2088331	0.3
9.795253	28.967876	1.2089014	0.27
9.704832	29.002913	1.2089795	0.25
9.615415	29.039948	1.2090555	0.32
9.570208	29.056967	1.2100959	0.28
9.496815	29.143995	1.2121086	0.34
9.415411	29.205029	1.2131554	0.29
9.344021	29.302057	1.2151586	0.39
9.252604	29.333094	1.2152463	0.25
9.1712	29.399126	1.2162913	0.39
9.090802	29.466162	1.218335	0.32
9.056612	29.521175	1.2193307	0.3
8.9732065	29.582209	1.2203848	0.3
8.898819	29.672241	1.2224028	0.3
8.818421	29.746275	1.2244436	0.29
6.376775	21.910244	0.9574929	0.18
6.2903056	21.873281	0.95464116	0.58
9.303584	32.459087	1.314442	0.16
9.24336	32.443115	1.3135365	0.5
9.156972	32.526154	1.3145814	0.0
9.130704	32.825165	1.3243595	0.15
8.917072	32.461254	1.3109637	0.2
8.788603	32.39731	1.3081952	0.29
4.7312703	17.943924	0.81815165	0.14
4.683845	17.995947	0.8201755	0.51
4.6766686	18.08095	0.8221144	0.49
7.6044183	29.373793	1.2034212	0.11
8.273609	32.314533	1.301987	0.17
5.2656636	21.356737	0.9305191	0.15
5.219274	21.45676	0.9335038	0.41
7.8068023	32.18374	1.2937695	0.51
7.621099	32.08282	1.290126	0.47
7.5076513	32.05487	1.288317	0.0
7.4373035	32.210907	1.2922922	0.0
11.842835	51.572174	1.9416895	0.0
11.7466135	51.90022	1.9515612	0.0
11.569192	51.8763	1.9498471	0.0
7.587115	34.541874	1.368145	0.0
7.473689	34.54693	1.3683143	0.0
10.912573	50.83058	1.9117037	0.0
10.827386	51.215626	1.924519	0.0
10.612852	50.995724	1.9160299	0.0
10.475529	51.144787	1.9201217	0.13
7.524283	37.57095	1.4657726	0.27
10.151711	50.788933	1.906918	0.0
10.0294285	51.008995	1.9129328	0.0
9.763817	51.359123	1.9230729	0.12
9.636532	51.57319	1.9291052	0.0
9.474142	51.603264	1.9293436	0.0
9.583551	52.64823	1.9643282	0.0
9.256642	51.79637	1.9345433	0.0
9.258797	52.74839	1.9657792	0.12
9.113479	52.898464	1.9698997	0.09
9.065496	53.6125	1.9934112	0.14
8.80278	53.08362	1.9752698	0.09
9.820625	60.25025	2.2118814	0.09
9.732463	60.3093	2.2139833	0.0
9.711709	61.38433	2.2491686	0.0
9.568523	61.736404	2.2601345	0.0
9.334994	61.50852	2.2517135	0.0
8.93982	60.21169	2.2074132	0.0
8.879967	61.115738	2.2368078	0.0
8.710686	61.298824	2.242959	0.0
8.695838	61.882847	2.2615283	0.0
8.432164	61.41897	2.245354	0.0
8.341242	62.19903	2.2709062	0.03
7.78021	59.49726	2.1810064	0.0
7.6008654	59.583355	2.18326	0.0
7.819425	62.792313	2.2893775	0.0
8.286097	74.88033	2.686186	0.79
8.045709	74.85647	2.685649	0.97
7.7952614	74.7436	2.6812015	0.86
7.588069	75.04271	2.690359	0.19
2.8548257	34.12529	1.3386518	0.19
2.6889808	33.457367	1.316483	0.18
2.6287136	33.374397	1.3136641	0.4
2.559565	33.82145	1.3284603	0.19
2.423909	33.465515	1.3159983	0.21
2.311425	33.37458	1.3132906	0.3
2.2211323	33.597637	1.3203019	0.19
2.1288338	33.805695	1.3273296	0.15
2.0496733	34.23275	1.3411661	0.14
1.8964831	32.6898	1.2906426	0.27
1.7960825	32.73786	1.2918104	0.35
1.6926539	32.740917	1.2920195	0.23
1.5872009	32.701984	1.2912655	0.18
1.5050368	33.12304	1.3051177	0.39
1.405671	33.2201	1.3082507	0.27
1.2698114	32.556168	1.2860341	0.21
1.2135184	32.429195	1.2822477	0.25
1.1232811	32.73126	1.29221	0.14
1.012727	32.54132	1.2855862	0.13
0.92050546	32.870384	1.2965345	0.14
0.80788904	32.582447	1.2869914	0.47
0.72388166	33.230515	1.3086842	0.11
0.6235705	33.413578	1.3147628	0.14
0.45251414	32.77967	1.2946097	0.32
0.35638967	33.25274	1.310464	0.17
0.25825304	33.69681	1.3253454	0.0
0.18167648	36.527935	1.4183873	0.0
0.15929441	48.748257	1.8222564	0.07
-0.04933463	36.28007	1.4110849	0.21
-0.11435426	33.54004	1.3202884	0.18
-0.22070494	35.175148	1.3742979	0.27
-0.33708876	36.74826	1.4273772	0.15
-0.45162156	36.58633	1.4217573	0.15
-0.56422585	36.315395	1.4132164	0.0
-0.7680392	43.237698	1.6424748	0.13
-0.88714385	42.204746	1.6085237	0.25
-0.9773405	36.878674	1.4327391	0.46
-1.0246793	34.016636	1.3390042	0.15
-1.0833335	32.19563	1.2785128	0.41
-1.1250918	30.219608	1.2131004	0.22
-1.1685761	28.655602	1.162383	0.23
-1.2109101	27.324596	1.1184882	0.22
-1.2059811	26.060564	1.0764315	0.41
-1.2520188	25.174576	1.0472114	0.14
-1.2398651	23.09452	0.9787563	0.32
-1.2965348	22.757551	0.96714854	0.32
-1.3206297	21.798548	0.93593436	0.27
-1.3841456	21.692589	0.9331699	0.66
-1.4525932	21.687637	0.93334156	0.3
-1.3375423	19.141504	0.84799474	0.36
-1.3950363	19.079544	0.8461844	0.69
-1.3545341	17.526485	0.7952678	0.26
-1.360491	16.786476	0.770848	0.47
-1.3773024	16.264477	0.75328964	0.32
-1.4178518	16.117504	0.74850494	0.57
-1.443079	16.113523	0.74857205	0.54
-1.4935416	16.09956	0.7487114	0.66
-1.5420083	16.071596	0.7478569	0.5
-1.402001	13.821456	0.67322975	0.43
-1.4097308	13.413456	0.6595649	0.38
-1.4204365	13.055459	0.6478699	0.45
-1.4271396	12.68746	0.6361727	0.44
-1.4205495	12.412452	0.6273689	0.59
-1.4600215	12.403481	0.62648016	0.63
-1.499472	12.403512	0.62758476	0.66
-1.5379456	12.387541	0.6266997	0.67
-1.432313	11.053447	0.5824606	0.41
-1.440922	10.819451	0.57466745	0.46
-1.4485415	10.583455	0.5668737	0.45
-1.4389311	10.353447	0.55902886	0.43
-1.4654262	10.296468	0.5581462	0.63
-1.4998893	10.302495	0.55823594	0.66
-1.5313567	10.288521	0.55833364	0.57
-1.5628281	10.274546	0.55743176	0.76
-1.587333	10.208566	0.55555224	0.62
-1.6028858	10.077579	0.5517002	0.34
-1.5749346	9.536555	0.53405535	0.79
-1.4580952	8.509459	0.49955186	0.29
-1.4666591	8.375466	0.49468455	0.41
-1.4682313	8.205469	0.4898269	0.51
-1.4707967	8.049472	0.4839611	0.38
-1.4723587	7.8934746	0.4790929	0.48
-1.468673	7.7854724	0.47517052	0.38
-1.4682341	7.627474	0.47029877	0.57
-1.4727795	7.503479	0.46641403	0.34
-1.4803184	7.3994875	0.46352196	0.44
-1.5037731	7.397508	0.4635927	0.47
-1.5272515	7.3895297	0.46366876	0.48
-1.5414753	7.401541	0.46370095	0.47
-1.5649413	7.3965626	0.4637749	0.45
-1.5894141	7.394584	0.46384954	0.47
-1.6138618	7.3986063	0.46391937	0.48
-1.6393205	7.40363	0.46499163	0.48
-1.6627983	7.395651	0.46506917	0.48
-1.6892602	7.404674	0.4651416	0.49
-1.7034856	7.414686	0.46517625	0.48
-1.7249508	7.4007063	0.4652534	0.48
-1.748415	7.395728	0.46532926	0.48
-1.77588	7.406753	0.46640396	0.48
-1.797345	7.393772	0.46548104	0.5
-1.8237977	7.4027967	0.46655485	0.5
-1.8502611	7.4098206	0.46663067	0.52
-1.8747327	7.4068427	0.4667092	0.51
-1.8869661	7.405854	0.46674812	0.52
-1.9124143	7.410878	0.46782312	0.51
-1.9358956	7.4019	0.46790445	0.51
-1.9633479	7.4139247	0.46798015	0.5
-1.9898065	7.4199495	0.46905822	0.49
-2.011283	7.404969	0.46813932	0.48
-2.0245235	7.4059815	0.4681804	0.48
-2.052976	7.4200077	0.46925837	0.52
-2.0744393	7.4070287	0.4693383	0.49
-2.1029077	7.4180546	0.4694195	0.49
-2.1283627	7.4200788	0.47049934	0.49
-2.1518312	7.413101	0.47058114	0.5
-2.1762967	7.4101243	0.4706628	0.49
-2.1915276	7.419138	0.47070396	0.49
-2.2129858	7.407159	0.47078443	0.5
-2.2424505	7.4201865	0.4718685	0.48
-2.2698953	7.4302115	0.47194892	0.49
-2.292389	7.4152336	0.47203633	0.5
-2.3158498	7.409257	0.47211888	0.49
-2.344304	7.4202824	0.47220248	0.5
-2.353535	7.409292	0.47224316	0.49
-2.3849974	7.4273214	0.4733306	0.52
-2.410463	7.426346	0.47341606	0.51
-2.4309268	7.410367	0.47349918	0.51
-2.4603832	7.4223948	0.4745863	0.52
-2.484853	7.4174185	0.47467303	0.5
-2.5083106	7.411442	0.47475755	0.52
-2.527552	7.428458	0.47480625	0.52
-2.5530097	7.427484	0.47589317	0.51
-2.5774713	7.423508	0.47597983	0.53
-2.6009328	7.416531	0.47606623	0.5
-2.6284094	7.4185576	0.4761579	0.51
-2.6548796	7.418583	0.47624835	0.53
-2.683329	7.426611	0.4773381	0.53
-2.69856	7.4326253	0.47738457	0.53
-2.721034	7.420648	0.47747365	0.53
-2.7454982	7.4156723	0.477563	0.51
-2.7729588	7.4186997	0.47865516	0.51
-2.7994235	7.4187255	0.47874704	0.51
-2.8258805	7.4197516	0.4788382	0.51
-2.855345	7.4267807	0.47993413	0.5
-2.865578	7.4187913	0.47997794	0.52
-2.891035	7.4168167	0.48006922	0.51
-2.9175026	7.4158425	0.48016334	0.5
-2.9449725	7.41687	0.4802592	0.52
-2.9764235	7.4299006	0.48135734	0.54
-3.001898	7.4249263	0.48145276	0.54
-3.0283575	7.4239535	0.4825479	0.54
-3.0405893	7.4209657	0.48259458	0.54
-3.0660625	7.415992	0.48269072	0.52
-3.0955098	7.4240203	0.48278794	0.54
-3.1239712	7.427049	0.48388705	0.53
-3.1494489	7.4210753	0.48398507	0.52
-3.1768942	7.424103	0.48408106	0.53
-3.206361	7.428132	0.48518357	0.5
-3.2176032	7.4211445	0.48523173	0.53
-3.2440658	7.4191713	0.48533008	0.52
-3.2755258	7.4282026	0.48643523	0.52
-3.3039892	7.4302316	0.48653713	0.53
-3.329446	7.4262576	0.48663473	0.54
-3.3539243	7.4172835	0.48673433	0.54
-3.3833747	7.422313	0.4878375	0.53
-3.3996146	7.426329	0.4878931	0.53
-3.4320736	7.4363623	0.48900235	0.54
-3.4565248	7.430388	0.48909956	0.53
-3.4839945	7.428416	0.48920387	0.54
-3.515447	7.436448	0.49031237	0.53
-3.5409205	7.4294744	0.4904153	0.55
-3.5561547	7.43149	0.49047014	0.52
-3.5876102	7.4385223	0.49158037	0.52
-3.614066	7.4355493	0.49168321	0.53
-3.6415417	7.4315796	0.49279132	0.53
-3.6699955	7.4326086	0.49289778	0.54
-3.6974728	7.428637	0.49300644	0.53
-3.730936	7.4376717	0.49412337	0.55
-3.7451568	7.438686	0.49417636	0.55
-3.7766175	7.443719	0.49529064	0.55
-3.80409	7.4397473	0.49540025	0.54
-3.8325443	7.439777	0.4955093	0.55
-3.8570054	7.4308047	0.49661368	0.54
-3.8884802	7.433837	0.4967314	0.55
-3.9189334	7.436869	0.49784547	0.54
-3.9351645	7.4398856	0.49790475	0.53
-3.966614	7.4449186	0.49902076	0.56
-3.9930804	7.4389467	0.49913058	0.55
-4.02255	7.437978	0.4992465	0.55
-4.0530224	7.4380107	0.5003654	0.55
-4.083488	7.4390426	0.5004834	0.56
-4.1159353	7.4450765	0.5016034	0.54
-4.13118	7.4440928	0.50166446	0.54
-4.165629	7.4531283	0.50278914	0.54
-4.18709	7.4381533	0.50289196	0.53
-4.217557	7.438185	0.50301236	0.55
-4.2540226	7.448223	0.5041446	0.54
-4.2834883	7.4462543	0.50426406	0.53
-4.3139467	7.4462876	0.5053853	0.56
-4.3291864	7.445304	0.5054473	0.57
-4.361646	7.4483385	0.5065732	0.56
-4.3951044	7.4533734	0.5067009	0.57
-4.4285564	7.4584093	0.50782883	0.58
-4.4560204	7.4524393	0.5079468	0.55
-4.485482	7.449472	0.50906926	0.57
-4.516958	7.4485054	0.5091976	0.56
-4.533176	7.4505234	0.5102607	0.55
-4.5646496	7.4495573	0.51038945	0.56
-4.6010985	7.4585958	0.5115259	0.56
-4.6295614	7.453627	0.5116482	0.55
-4.661035	7.451662	0.51277906	0.6
-4.6924925	7.451696	0.5129076	0.59
-4.723954	7.4507303	0.5140378	0.61
-4.743185	7.45575	0.5141101	0.55
-4.7806454	7.46379	0.51525354	0.59
-4.8130975	7.464826	0.5163858	0.56
-4.8385744	7.4528556	0.5165068	0.57
-4.871046	7.451891	0.5166424	0.57
-4.9065075	7.4559293	0.51778394	0.58
-4.933962	7.44896	0.5179073	0.57
-4.9601846	7.4639864	0.5189961	0.57
-4.996645	7.469026	0.52014124	0.57
-5.021111	7.456055	0.520261	0.55
-5.0535693	7.4550915	0.52139807	0.56
-5.090047	7.458131	0.5215468	0.56
-5.1184945	7.4521637	0.52267444	0.55
-5.159955	7.4632072	0.52383363	0.58
-5.182182	7.4712305	0.5239162	0.59
-5.209661	7.4602633	0.5250474	0.56
-5.243117	7.4603	0.5251888	0.58
-5.280582	7.4643407	0.526342	0.6
-5.3100486	7.457374	0.52647686	0.56
-5.3505006	7.466418	0.5276362	0.57
-5.3829513	7.4644547	0.52877724	0.57
-5.4011946	7.4644747	0.528855	0.58
-5.4346457	7.4635124	0.5299994	0.55
-5.4691224	7.4615507	0.5301498	0.57
-5.503584	7.46059	0.53129905	0.58
-5.5430384	7.4666333	0.53246	0.61
-5.5784984	7.4666734	0.53361267	0.58
-5.605966	7.4557056	0.53374714	0.57
-5.634188	7.4697347	0.5348486	0.59
-5.6716385	7.472777	0.53600615	0.56
-5.704117	7.4668136	0.5361557	0.56
-5.741583	7.467856	0.5373169	0.57
-5.777042	7.4668965	0.5384726	0.59
-5.8105073	7.462934	0.53862435	0.59
-5.8509645	7.467979	0.53979343	0.58
-5.8731794	7.4740033	0.5408815	0.57
-5.9046555	7.46604	0.5410313	0.57
-5.9461083	7.472086	0.54220396	0.57
-5.9885707	7.4781322	0.5433814	0.57
-6.0160437	7.4651656	0.5435221	0.57
-6.0545034	7.46621	0.5446901	0.59
-6.092961	7.467253	0.5458583	0.57
-6.11619	7.472279	0.54695326	0.56
-6.1606336	7.4813275	0.54813606	0.56
-6.1941104	7.4743667	0.5482954	0.57
-6.2335715	7.4754114	0.5494691	0.59
-6.271027	7.4744544	0.5506373	0.59
-6.3095064	7.472498	0.55081195	0.6
-6.329722	7.474521	0.551899	0.59
-6.3761744	7.483572	0.5530923	0.57
-6.4156346	7.4836173	0.55426896	0.57
-6.452099	7.4796605	0.55543876	0.58
-6.484571	7.470699	0.555599	0.55
-6.5320234	7.479751	0.5567979	0.61
-6.5684924	7.4747944	0.5579702	0.61
-6.600702	7.4898276	0.5590912	0.57
-6.642172	7.4898753	0.56027853	0.57
-6.674635	7.480914	0.56044	0.57
-6.7200994	7.4849663	0.5626394	0.59
-6.7505684	7.473004	0.56279737	0.57
-6.796021	7.4780545	0.56399566	0.61
-6.843472	7.4851074	0.5652001	0.57
-6.8677053	7.4881353	0.5663055	0.57
-6.910159	7.4891844	0.5674975	0.58
-6.9486303	7.48423	0.56868166	0.59
-6.990093	7.4832773	0.56887305	0.58
-7.0325503	7.4833264	0.57006764	0.58
-7.0770164	7.4843774	0.57127005	0.58
-7.117468	7.4824247	0.5724594	0.57
-7.1526923	7.4964623	0.5735976	0.6
-7.1961503	7.4965124	0.5747978	0.59
-7.2346168	7.4905586	0.5759856	0.58
-7.2750807	7.486607	0.5771795	0.6
-7.323541	7.490662	0.5783968	0.57
-7.365	7.4877114	0.57959414	0.57
-7.404467	7.4817586	0.5807878	0.57
-7.4396777	7.495796	0.58192694	0.59
-7.484139	7.4948483	0.5831354	0.57
-7.533607	7.4979043	0.58436054	0.6
-7.5820503	7.50196	0.5855794	0.59
-7.6275244	7.500013	0.58679533	0.61
-7.667988	7.4940624	0.5879953	0.6
-7.713446	7.4931154	0.58921	0.59
-7.7446656	7.50115	0.590342	0.56
-7.794127	7.503207	0.59157056	0.61
-7.8425813	7.5042644	0.5937965	0.56
-7.8940344	7.508323	0.5950314	0.6
-7.9355044	7.501374	0.5962395	0.55
-7.9839654	7.5014305	0.59746814	0.56
-8.029426	7.498484	0.5986885	0.57
-8.06465	7.508523	0.5998367	0.61
-8.120105	7.514586	0.60108817	0.59
-8.161563	7.5076365	0.60229766	0.58
-8.2110195	7.5076947	0.6035324	0.59
-8.2485	7.4947424	0.6047348	0.71
-10.1741295	9.255541	0.6986079	0.38
-8.711068	7.8321967	0.62530583	0.41
-8.729298	7.8252196	0.6254059	0.23
-10.662936	9.563032	0.7193594	0.35
-8.863192	7.8493705	0.6299999	0.26
-8.940635	7.869457	0.6333323	0.24
-8.853227	7.740389	0.6281595	0.29
-8.832741	7.6743827	0.62618756	0.29
-8.856979	7.671411	0.6263097	0.51
-8.902445	7.663467	0.62754357	0.52
-8.949915	7.6565247	0.62878543	0.52
-9.031348	7.6796155	0.6321331	0.69
-9.331571	7.89491	0.6451627	0.27
-9.298121	7.814892	0.6421573	0.31
-9.347583	7.8079534	0.6444101	0.45
-9.409779	7.837018	0.646654	0.35
-9.638075	7.9832478	0.6564719	0.36
-9.683553	7.970305	0.65771794	0.41
-10.577245	8.676164	0.69865716	0.22
-10.629719	8.664228	0.6999356	0.37
-10.732139	8.694341	0.70437354	0.32
-10.719657	8.629344	0.70244265	0.45
-10.711922	8.595345	0.701473	0.35
-10.713446	8.540362	0.7005909	0.45
-10.720958	8.491384	0.6997263	0.35
-10.70448	8.424383	0.6977813	0.6
-9.8997	7.721631	0.65927106	0.25
-9.914209	7.682659	0.6584218	0.52
-9.967661	7.6767254	0.6606962	0.6
-9.967922	7.651732	0.65974885	0.56
-10.000407	7.627777	0.6599579	0.68
-10.000917	7.5787926	0.6590617	0.61
-10.017421	7.5418234	0.6592197	0.58
-10.0758705	7.5388947	0.6615139	0.57
-10.136336	7.535967	0.6628185	0.55
-10.197791	7.5340414	0.66512626	0.59
-10.251002	7.5500994	0.6663556	0.56
-10.309461	7.5451713	0.6686552	0.59
-10.379918	7.548254	0.6709978	0.57
-10.446373	7.5483336	0.6733271	0.58
-10.506828	7.544407	0.67463547	0.56
-10.56629	7.5384803	0.67694354	0.56
-10.627756	7.5335546	0.67825973	0.58
-10.683975	7.548617	0.6805072	0.55
-10.7614155	7.555707	0.6828776	0.57
-10.823874	7.550784	0.68519956	0.57
-10.885337	7.544859	0.6865191	0.53
-10.945806	7.536934	0.68883824	0.67
-18.322266	12.690149	1.0184834	0.35
-18.26785	12.56712	1.014478	0.44
-18.222157	12.493089	1.0124104	0.42
-18.230696	12.41512	1.0106224	0.43
-18.22224	12.326136	1.0087742	0.43
-18.259748	12.2691965	1.0090864	0.47
-18.300253	12.214259	1.0094098	0.47
-18.323772	12.147308	1.009675	0.44
-18.32904	12.109324	1.0087854	0.45
-18.32758	12.026348	1.0079615	0.43
-18.32212	11.941366	1.0061227	0.45
-18.32765	11.864394	1.0043219	0.45
-18.337183	11.789428	1.0035373	0.43
-18.253788	11.654369	0.99841976	0.44
-18.247332	11.569388	0.99757826	0.45
-18.242603	11.526395	0.99665123	0.45
-18.235146	11.44241	0.9948033	0.46
-18.234686	11.362435	0.99398226	0.45
-18.24621	11.2914715	0.99320185	0.47
-18.249744	11.215498	0.9913929	0.47
-18.257277	11.141529	0.9906003	0.47
-18.264805	11.068561	0.9898059	0.46
-18.243084	11.016551	0.98881525	0.48
-18.249622	10.942581	0.98701894	0.49
-18.257156	10.869613	0.9862259	0.47
-18.25169	10.789632	0.9853836	0.46
-18.262217	10.7196665	0.9845999	0.46
-18.268751	10.646698	0.98380345	0.47
-18.268288	10.57072	0.9819789	0.48
-18.252571	10.522717	0.98101133	0.46
-18.261095	10.452749	0.9802193	0.48
-18.252636	10.372765	0.9783647	0.48
-18.274155	10.309812	0.97862357	0.47
-18.27369	10.234836	0.97779906	0.47
-18.276218	10.161862	0.9769855	0.46
-18.27576	10.0868845	0.9751621	0.49
-18.266037	10.043887	0.9742151	0.5
-18.271568	9.972918	0.9734135	0.48
-18.268099	9.897939	0.97257584	0.46
-18.304615	9.843999	0.9728934	0.52
-18.350111	9.79607	0.97424316	0.51
-18.377628	9.7371235	0.9745276	0.47
-18.36191	9.692118	0.972556	0.46
-18.36744	9.6221485	0.9717548	0.48
-18.373968	9.553179	0.9709568	0.48
-18.375504	9.481205	0.97014093	0.49
-18.379032	9.411233	0.96933085	0.47
-18.37357	9.336252	0.96848726	0.46
-18.296152	9.225197	0.9643615	0.5
-18.26844	9.17518	0.962342	0.5
-18.274973	9.107211	0.96154433	0.51
-18.282497	9.040244	0.9617498	0.5
-18.302021	8.979288	0.96100277	0.48
-18.33453	8.925345	0.96130604	0.58
-18.373032	8.874411	0.9626333	0.53
-18.385567	8.809447	0.96186155	0.52
-18.381834	8.772457	0.96193534	0.52
-18.378366	8.701476	0.9600964	0.52
-18.3829	8.633506	0.95929193	0.52
-18.38343	8.56453	0.9584697	0.54
-18.38496	8.495558	0.9586531	0.56
-18.356512	8.413551	0.9557141	0.54
-18.282825	8.344487	0.9525069	0.52
-18.285357	8.277514	0.95169157	0.52
-18.295883	8.213551	0.9519107	0.52
-18.296417	8.1455765	0.95108837	0.54
-18.268965	8.065572	0.9491516	0.69
-18.150568	7.9454713	0.9428442	0.36
-18.299011	7.9436517	0.94862425	0.33
-18.311535	7.88169	0.9488508	0.53
-18.3018	7.8446918	0.9478963	0.48
-18.299334	7.7767134	0.9470608	0.6
-18.336845	7.7257767	0.9473904	0.38
-18.484285	7.7219567	0.9531722	0.45
-18.650719	7.725157	0.95903546	0.35
-18.803167	7.720343	0.96484697	0.46
-18.9776	7.724552	0.9707503	0.34
-19.11478	7.7477098	0.97640836	0.46
-19.271235	7.7419	0.98124444	0.35
-19.427677	7.736091	0.9870809	0.55
-19.626093	7.7463284	0.99509543	0.33
-19.771542	7.734508	0.99989086	0.52
-19.961973	7.7387366	1.0068803	0.34
-20.106157	7.7599034	1.0125815	0.53
-20.302582	7.765138	1.0196003	0.32
-20.473028	7.7583466	1.0255151	0.52
-20.671452	7.761586	1.0335506	0.34
-20.8359	7.7507887	1.0394455	0.59
-21.289188	7.8473	1.0565715	0.38
-21.57857	7.879638	1.0680084	0.4
-21.772732	7.9138594	1.0749387	0.28
-21.933187	7.89606	1.080833	0.35
-21.988703	7.839148	1.0822809	0.42
-21.998234	7.766188	1.0825305	0.55
-22.199667	7.761433	1.0896066	0.32
-22.2402	7.6975055	1.089996	0.43
-22.242462	7.6605225	1.0901097	0.42
-22.24101	7.5825505	1.0893167	0.41
-22.1536	7.4754853	1.0851502	0.65
-22.147142	7.3975077	1.0843319	0.34
-22.139692	7.318529	1.0835114	0.46
-22.148226	7.245568	1.0837592	0.47
-22.133783	7.164581	1.0819082	0.67
-22.147045	7.1316094	1.0820704	0.34
-22.251534	7.089752	1.0857406	0.44
-22.266068	7.018798	1.0860162	0.43
-22.252615	6.9388127	1.0851692	0.45
-22.253164	6.8628426	1.0843855	0.44
-22.252703	6.7878714	1.0835943	0.66
-22.419168	6.763082	1.089547	0.36
-26.064646	7.8350763	1.2348552	0.41
-26.344063	7.831415	1.2453475	0.52
-28.21371	8.298494	1.3189452	0.28
-28.516129	8.292861	1.3295659	0.17
-32.41981	9.331177	1.4843386	0.23
-32.420383	9.223218	1.4836484	0.32
-32.431953	9.117272	1.4830115	0.39
-32.427242	9.061289	1.4831462	0.4
-32.41982	8.95132	1.4814208	0.4
-32.42439	8.844368	1.4817511	0.39
-32.429966	8.737415	1.4810873	0.39
-32.432537	8.630459	1.4804083	0.34
-32.435116	8.522503	1.4797328	0.41
-32.449677	8.419561	1.4801071	0.35
-32.426983	8.359555	1.4781595	0.42
-32.44555	8.2566185	1.478556	0.47
-32.417137	8.142628	1.4767351	0.15
-32.4417	8.041697	1.4771589	0.44
-32.471264	7.941771	1.4776069	0.4
-32.820683	7.9202023	1.4915309	0.32
-33.23608	7.912706	1.506766	0.32
-33.686176	7.965228	1.5240108	0.37
-34.160545	7.966801	1.5425344	0.34
-34.60094	7.9573355	1.5589095	0.27
-35.930958	8.147867	1.6114413	0.21
-36.635246	8.1897	1.6380738	0.46
-36.61285	8.064721	1.6363224	0.41
-36.7014	7.964868	1.6400893	0.41
-37.21548	8.0174675	1.6596767	0.32
-37.75485	8.011121	1.6805735	0.32
-38.345203	8.012832	1.7027191	0.32
-38.94055	8.01255	1.7258977	0.32
-39.549908	8.010285	1.7491575	0.31
-40.15926	8.005023	1.7724268	0.29
-40.8196	8.005818	1.797951	0.28
-41.45965	8.0645685	1.8231943	0.22
-42.34291	8.101619	1.8568015	0.0
-51.895817	9.773484	2.2308354	0.0
-51.893456	9.605546	2.2303255	0.0
-51.89609	9.439613	2.229837	0.0
-51.898727	9.272681	2.2293522	0.0
-51.89837	9.105745	2.2288523	0.0
-51.897686	9.021777	2.2291014	0.0
-51.860973	8.682866	2.2269275	0.15
-51.856613	8.516925	2.225406	0.32
-51.815266	8.343943	2.2237086	0.16
-51.848892	8.184045	2.2243733	0.23
-51.894516	8.025163	2.2261002	0.0
-52.565594	8.045964	2.2526274	0.12
-48.634613	7.2865243	2.0979056	0.21
-48.44631	7.1033697	2.0904565	0.38
-48.268997	6.9242263	2.0830548	0.21
-48.201645	6.76121	2.080193	0.18
-48.312237	6.623398	2.0842073	0.39
-48.51648	6.5746636	2.0924501	0.18
-48.744034	6.450987	2.1010482	0.0
-39.07684	5.041895	1.7226162	0.12
-48.205467	6.074487	2.0793226	0.0
-48.427025	5.949804	2.0878935	0.0
-48.260704	5.7766733	2.0815372	0.12
-48.247337	5.622719	2.0809417	0.19
-48.27065	5.5487757	2.0812955	0.39
-48.139313	5.3826838	2.0761063	0.23
-48.22192	5.23984	2.0789921	0.2
-48.538456	5.1212687	2.0910563	0.38
-48.59306	4.974395	2.0938058	0.0
-74.4007	7.1556134	3.1013072	0.0
-78.32082	6.42362	3.2536023	0.0
-79.63928	5.906411	3.3052914	0.0
-69.23232	-1.8780534	2.1883056	0.0
-69.11752	-2.0938292	2.1849775	0.0
-69.22475	-2.3158686	2.188461	0.0
-69.36498	-2.5399466	2.192769	0.0
-69.3911	-2.650933	2.1936588	0.0
-60.912304	-2.519849	1.9520884	0.09
-60.952557	-2.7148192	1.9539268	0.0
-60.947807	-2.9077356	1.9540063	0.0
-60.552017	-3.0811927	1.9431782	0.0
-55.535736	-3.0022247	1.8000598	0.0
-54.88394	-3.1413887	1.7815964	0.12
-54.88708	-3.228358	1.7826054	0.17
-54.84235	-3.4002354	1.7818961	0.09
-54.483593	-3.5507452	1.7718657	0.16
-54.457863	-3.722644	1.7710553	0.22
-54.31113	-3.8854036	1.767892	0.17
-54.030384	-4.037007	1.7604446	0.18
-54.065662	-4.2119775	1.7613095	0.12
-54.11881	-4.302005	1.763052	0.15
-53.763065	-4.445522	1.7540058	0.0
-42.97259	-3.6939104	1.4456791	0.0
-42.70889	-3.8075476	1.4381318	0.15
-42.679214	-3.9414582	1.4383353	0.25
-42.871544	-4.096625	1.4443542	0.2
-43.056713	-4.182811	1.4493887	0.17
-42.88103	-4.303552	1.4453725	0.0
-54.598938	-5.6470394	1.7809024	0.0
-42.77667	-4.567319	1.4430218	0.0
-37.38009	-4.2349877	1.2888921	0.27
-37.207424	-4.3347406	1.2848549	0.2
-37.268597	-4.401786	1.2865499	0.47
-37.238945	-4.518703	1.2867508	0.25
-36.953274	-4.603325	1.2783159	0.2
-32.2605	-4.127893	1.144363	0.28
-32.08786	-4.209653	1.1403214	0.23
-32.005215	-4.302514	1.1378001	0.34
-32.13858	-4.424623	1.1421287	0.3
-31.93376	-4.448367	1.1362389	0.14
-31.792116	-4.531163	1.1330316	0.29
-31.949484	-4.6573	1.1382331	0.34
-31.903845	-4.754205	1.1375153	0.21
-31.753212	-4.83599	1.1333565	0.33
-31.633575	-4.920812	1.1310325	0.32
-31.552938	-5.010677	1.1285007	0.28
-24.35217	-3.9184809	0.92081857	0.19
-24.25956	-3.9833415	0.91834366	0.38
-24.578949	-4.1156707	0.9286783	0.31
-24.365341	-4.1603937	0.9228467	0.28
-24.594725	-4.279619	0.9296605	0.38
-24.844107	-4.4038663	0.93736863	0.31
-24.918493	-4.498916	0.94000715	0.24
-25.07169	-4.568072	0.9452104	0.27
-24.617086	-4.5675235	0.931659	0.33
-24.402485	-4.6082497	0.926832	0.55
-23.948893	-4.603704	0.91327405	0.12
-25.102238	-4.9049673	0.9481852	0.29
-25.093626	-4.985923	0.94826525	0.31
-25.432997	-5.1372676	0.95849943	0.0
-52.294773	-10.579341	1.7430048	0.12
-52.698048	-10.833727	1.7559288	0.16
-52.016384	-10.865897	1.7366078	0.12
-20.356657	-4.3634763	0.8125387	0.36
-20.275059	-4.413356	0.810001	0.38
-20.247469	-4.4752965	0.8101773	0.39
-20.22767	-4.505259	0.80929744	0.29
-20.126081	-4.550117	0.8068656	0.55
-51.880043	-11.783381	1.7396818	0.25
-19.982319	-4.720871	0.80471766	0.27
-19.926723	-4.7747808	0.80304193	0.42
-19.930132	-4.8427563	0.80405396	0.38
-19.98833	-4.8908057	0.8057612	0.39
-20.072731	-4.9788713	0.80934477	0.47
-43.9538	-10.950206	1.5150359	0.24
-19.795574	-5.0465074	0.80187196	0.12
-19.73799	-5.099416	0.8012068	0.29
-19.710396	-5.1593566	0.80038285	0.38
-19.690805	-5.2213073	0.8005166	0.34
-19.69401	-5.2562957	0.800515	0.46
-19.749414	-5.338329	0.8032525	0.51
-40.521355	-10.993076	1.4215413	0.29
-40.066753	-11.006526	1.408996	0.28
-39.624153	-11.020989	1.3973864	0.29
-39.189552	-11.035464	1.3857342	0.32
-38.750954	-11.045933	1.373102	0.33
-38.332184	-10.992452	1.3613379	0.25
-37.8496	-10.985876	1.3489363	0.37
-37.441006	-10.997381	1.3371433	0.24
-37.058414	-11.0129175	1.3272117	0.21
-36.72482	-11.041507	1.3190213	0.3
-36.357227	-11.05806	1.3090097	0.3
-35.99064	-11.071615	1.2989916	0.33
-35.63088	-11.024201	1.2889124	0.33
-35.276287	-11.037772	1.2798299	0.25
-35.063683	-11.094495	1.2739986	0.33
-35.056046	-11.214441	1.2750872	0.51
-34.958416	-11.30529	1.2736496	0.14
-35.05077	-11.458345	1.278212	0.32
-35.064945	-11.524337	1.2791615	0.37
-35.067303	-11.6482935	1.2801975	0.37
-35.072666	-11.773254	1.2822177	0.37
-35.061024	-11.893194	1.2823275	0.37
-35.06938	-12.020158	1.2843322	0.37
-35.056744	-12.1391	1.2854468	0.37
-35.056107	-12.264053	1.286499	0.36
-35.073288	-12.332049	1.2884328	0.37
-35.074646	-12.458005	1.2894745	0.36
-35.062008	-12.577946	1.2905892	0.36
-35.06737	-12.705906	1.2926098	0.36
-35.06773	-12.831861	1.2936567	0.37
-35.052094	-12.951798	1.2947872	0.38
-35.07345	-13.085775	1.2967236	0.42
-35.079628	-13.151759	1.2977155	0.29
-35.06499	-13.272698	1.2988409	0.3
-35.06435	-13.399652	1.2998929	0.29
-35.05972	-13.525602	1.301966	0.33
-35.061073	-13.652557	1.3030068	0.31
-35.066437	-13.783518	1.3050276	0.32
-35.0568	-13.907462	1.3061262	0.34
-35.074974	-13.97846	1.308055	0.36
-35.075333	-14.107413	1.3091017	0.32
-35.0767	-14.2373705	1.311143	0.45
-35.082058	-14.368331	1.313163	0.19
-26.468555	-10.974236	1.045327	0.4
-26.267994	-10.989989	1.0404158	0.39
-26.049437	-10.996725	1.0345982	0.39
-25.847683	-10.961495	1.0286735	0.34
-25.638132	-10.970242	1.0238081	0.41
-25.444572	-10.984004	1.0188583	0.35
-25.227018	-10.985743	1.0130333	0.41
-25.047462	-11.003521	1.0090095	0.36
-24.84091	-11.008271	1.0031263	0.38
-24.644358	-11.016033	0.9981901	0.39
-24.456608	-10.979821	0.9931897	0.38
-24.271059	-10.990597	0.9891954	0.38
-24.085505	-10.999371	0.98420024	0.38
-23.885956	-11.001131	0.9792779	0.39
-23.702404	-11.008907	0.97427166	0.41
-23.523855	-11.017692	0.9702386	0.4
-23.357103	-10.986503	0.96512675	0.41
-23.182552	-10.995291	0.9610721	0.39
-23.00701	-11.003078	0.9570224	0.4
-22.821459	-11.003855	0.952024	0.4
-22.643917	-11.008641	0.94798386	0.39
-22.482367	-11.0194435	0.9438596	0.29
-22.41379	-11.074344	0.9432501	0.62
-22.428986	-11.126343	0.9441873	0.21
-8.915502	-4.562451	0.5066675	0.43
-8.902962	-4.5934224	0.5067515	0.33
-8.889406	-4.6223936	0.50683993	0.41
-8.858859	-4.6433463	0.5060171	0.56
-8.832317	-4.6663036	0.5061733	0.38
-8.828755	-4.7002845	0.5062095	0.41
-8.824988	-4.7172728	0.5062384	0.54
-9.022374	-4.8554597	0.5142284	0.19
-9.026806	-4.894448	0.514223	0.14
-23.5994	-12.595242	0.99540293	0.16
-8.676267	-4.8210464	0.5051004	0.25
-8.622719	-4.827976	0.503396	0.42
-8.590952	-4.8289366	0.50256985	0.39
-8.571409	-4.854902	0.5026889	0.36
-8.55286	-4.8808684	0.5028024	0.4
-8.538307	-4.9088387	0.502895	0.43
-8.514755	-4.9317994	0.50203425	0.59
-8.52321	-4.9737926	0.5030077	0.34
-8.5116625	-5.003767	0.5040846	0.62
-19.106052	-11.024406	0.8600662	0.22
-19.007504	-11.049281	0.8586053	0.43
-18.872965	-11.05212	0.85533077	0.42
-18.736427	-11.052957	0.85206616	0.43
-18.627884	-11.069821	0.84965616	0.35
-18.483353	-11.064651	0.8464324	0.46
-18.357817	-11.070499	0.8431099	0.35
-18.259062	-11.051388	0.8406351	0.41
-18.252478	-11.126355	0.8416949	0.44
-18.251896	-11.20533	0.84372336	0.43
-18.25631	-11.288307	0.844726	0.43
-18.250721	-11.364277	0.8457801	0.44
-18.24214	-11.439242	0.8468496	0.43
-18.262337	-11.49125	0.8487572	0.44
-18.246763	-11.56321	0.849863	0.66
-18.20419	-11.617141	0.84910816	0.42
-18.256994	-11.813142	0.8538835	0.41
-18.252413	-11.892113	0.8559315	0.43
-18.255821	-11.97609	0.85693777	0.42
-18.265026	-12.024085	0.85790235	0.43
-18.26044	-12.103057	0.8599497	0.42
-18.27585	-12.197046	0.86189383	0.43
-18.268263	-12.275013	0.8629564	0.42
-18.259678	-12.352979	0.8640241	0.41
-18.263094	-12.439957	0.86602974	0.41
-18.262508	-12.523931	0.8680557	0.42
-18.267712	-12.569923	0.86904025	0.53
-18.277115	-12.660906	0.8700142	0.4
-18.283525	-12.750887	0.87200356	0.41
-18.268944	-12.826847	0.8731013	0.52
-18.271358	-12.914824	0.87511104	0.4
-18.265778	-12.997794	0.87716186	0.41
-18.25919	-13.0797615	0.8782175	0.52
-18.289381	-13.144778	0.88007236	0.39
-18.279799	-13.225743	0.88114333	0.52
-18.282211	-13.31572	0.8831522	0.39
-18.263632	-13.390677	0.8842692	0.59
-18.261044	-13.476649	0.88630307	0.41
-15.130991	-11.283605	0.7734852	0.35
-15.050451	-11.298505	0.7719192	0.51
-14.630865	-11.02609	0.75709414	0.29
-14.527341	-11.021968	0.75464624	0.27
-14.380842	-10.985806	0.7504199	0.45
-14.411248	-11.079815	0.75328	0.35
-14.564595	-11.2679405	0.7605057	0.38
-14.231186	-11.0876	0.74924266	0.27
-14.067481	-10.998433	0.7440954	0.41
-14.012936	-11.028359	0.7433931	0.36
-14.051339	-11.129376	0.746211	0.39
-14.030782	-11.186336	0.7473331	0.36
-14.034196	-11.260318	0.74833095	0.27
-14.052618	-11.348316	0.7512515	0.38
-14.0220585	-11.397266	0.7514244	0.44
-14.035262	-11.444268	0.7523638	0.36
-13.976719	-11.471192	0.75168055	0.21
-13.858208	-11.4490595	0.7493061	0.48
-13.934591	-11.58511	0.7529269	0.45
-13.964	-11.683118	0.7557895	0.38
-13.922448	-11.724058	0.7560177	0.38
-13.825925	-11.718946	0.7535288	0.42
-13.95107	-11.860056	0.75989074	0.27
-14.391247	-12.30345	0.7786363	0.38
-14.532589	-12.500562	0.78592134	0.3
-14.602971	-12.639607	0.79057187	0.27
-14.437488	-12.579431	0.7854373	0.46
-14.332971	-12.570312	0.7829883	0.33
-18.331865	-16.04805	0.94139665	0.41
-14.227661	-12.598183	0.781549	0.17
-18.325682	-16.246994	0.94545466	0.52
-14.215515	-12.748129	0.78463507	0.2
-18.330498	-16.457949	0.9504547	0.43
-18.335901	-16.566929	0.95343876	0.34
-18.318316	-16.655888	0.9545408	0.52
-18.362492	-16.747915	0.9573189	0.33
-18.341911	-16.834871	0.9594358	0.52
-18.358309	-16.956863	0.9623621	0.33
-18.34572	-17.051826	0.9644372	0.51
-18.343122	-17.155798	0.9664603	0.31
-18.336535	-17.258768	0.9685037	0.51
-18.34094	-17.371746	0.9714901	0.31
-18.34614	-17.43074	0.97346765	0.5
-18.365534	-17.559732	0.9763763	0.3
-18.352945	-17.657696	0.9784491	0.49
-18.356346	-17.771675	0.9814392	0.31
-18.332764	-17.860628	0.9825677	0.48
-18.357153	-17.996626	0.986449	0.29
-18.332571	-18.086578	0.98758197	0.48
-18.373747	-18.182606	0.9913728	0.3
-18.37215	-18.295578	0.9933867	0.48
-18.363562	-18.402546	0.9964361	0.3
-18.355965	-18.509514	0.9984799	0.48
-11.066208	-11.356838	0.69102436	0.34
-11.002681	-11.364762	0.689357	0.5
-10.946148	-11.378694	0.68865335	0.52
-10.898389	-11.364643	0.68790174	0.5
-10.824872	-11.361559	0.68628526	0.52
-10.756348	-11.36248	0.68464273	0.53
-10.695822	-11.371408	0.68395877	0.53
-10.6273	-11.37133	0.6833157	0.51
-10.568768	-11.381261	0.6816209	0.51
-10.504248	-11.385186	0.6809567	0.53
-10.4545	-11.369133	0.6792147	0.54
-10.387975	-11.369058	0.67856044	0.53
-10.32845	-11.376988	0.6778699	0.52
-10.253932	-11.367905	0.67625636	0.54
-10.202395	-11.382842	0.6755242	0.55
-10.139871	-11.386769	0.6738483	0.52
-10.089129	-11.367716	0.6731107	0.55
-10.023603	-11.366642	0.67144996	0.54
-9.971069	-11.379579	0.670722	0.54
-9.900559	-11.373501	0.6700865	0.55
-9.847026	-11.384438	0.66936314	0.56
-9.786502	-11.388368	0.6676756	0.55
-9.717986	-11.382292	0.6670291	0.55
-9.678234	-11.373249	0.66623414	0.54
-9.617711	-11.37618	0.664546	0.57
-9.552192	-11.372107	0.6638834	0.55
-9.504666	-11.390049	0.66312766	0.44
-9.501096	-11.457031	0.66514474	0.46
-9.466555	-11.488986	0.6653214	0.55
-9.443001	-11.53395	0.665441	0.58
-9.399254	-11.518904	0.66466576	0.68
-9.334737	-11.5148325	0.66399664	0.41
-9.270218	-11.510759	0.66232723	0.3
-9.217691	-11.520699	0.6615956	0.32
-9.156176	-11.51963	0.6609102	0.32
-9.10265	-11.527569	0.6601832	0.39
-9.037127	-11.519497	0.65851814	0.31
-8.999372	-11.509457	0.65771127	0.32
-8.95085	-11.5234	0.6579578	0.32
-8.894322	-11.526336	0.6562455	0.32
-8.82981	-11.519266	0.6555744	0.3
-8.782281	-11.53321	0.65481496	0.16
-8.61385	-11.392049	0.6486819	0.5
-8.562328	-11.39999	0.64794284	0.57
-8.528571	-11.392954	0.64711475	0.57
-8.47405	-11.395893	0.64639086	0.57
-8.41553	-11.392828	0.64568764	0.59
-8.36201	-11.396768	0.64495814	0.59
-8.312481	-11.404712	0.6442078	0.59
-8.253968	-11.401648	0.64350367	0.57
-8.202437	-11.40559	0.6427633	0.6
-8.165688	-11.393552	0.64195	0.65
-8.133151	-11.424509	0.6421104	0.63
-3.078697	-4.6111383	0.38137943	0.26
-3.031178	-4.575089	0.37962753	0.29
-2.9936662	-4.553049	0.3788237	0.32
-2.984141	-4.5700326	0.37887418	0.38
-2.9563882	-4.546005	0.378019	0.3
-2.9288511	-4.535973	0.3771631	0.32
-2.910333	-4.539949	0.37726018	0.39
-2.8828175	-4.530917	0.37640408	0.28
-2.8692813	-4.5408974	0.37647498	0.42
-2.850753	-4.5438743	0.37657183	0.31
-2.8302226	-4.543848	0.375679	0.36
-2.8324494	-4.5618467	0.37666735	0.47
-2.8059378	-4.5538154	0.37580562	0.31
-2.7993927	-4.5738015	0.37583947	0.36
-2.779862	-4.5747776	0.3759411	0.34
-2.7903287	-4.621779	0.37788567	0.36
-2.772806	-4.626755	0.3769765	0.26
-2.7510574	-4.6097326	0.3760898	0.29
-2.7505023	-4.638725	0.37709168	0.37
-2.7339911	-4.645703	0.37717688	0.26
-2.7154691	-4.6486797	0.37727255	0.3
-2.6959395	-4.649655	0.37637338	0.38
-2.679417	-4.6556334	0.37645835	0.39
-2.6678777	-4.668616	0.37651706	0.35
-2.6641002	-4.67761	0.37753597	0.37
-2.641574	-4.673583	0.3766522	0.32
-2.6440458	-4.7105765	0.37763673	0.38
-2.6325169	-4.724559	0.37769482	0.28
-2.6229715	-4.740545	0.37874237	0.33
-2.6084423	-4.7495246	0.37881598	0.27
-2.6208959	-4.8035264	0.37974694	0.36
-2.625114	-4.8265266	0.38072303	0.3
-2.615586	-4.844512	0.3817697	0.32
-2.6170518	-4.881505	0.382758	0.39
-2.6315029	-4.9405093	0.3846773	0.3
-2.6529374	-5.0115194	0.38655925	0.18
-6.504607	-11.654712	0.6261212	0.64
-6.443104	-11.632649	0.62442493	0.27
-6.434326	-11.658637	0.6254603	0.34
-6.3828063	-11.652583	0.6237109	0.3
-6.3422847	-11.666539	0.6239025	0.33
-6.2977695	-11.6734915	0.62411505	0.33
-6.2482486	-11.66944	0.6233546	0.33
-6.203723	-11.674393	0.6225672	0.32
-6.1512113	-11.6653385	0.621822	0.31
-6.1394396	-11.687324	0.6218718	0.34
-6.0919223	-11.686275	0.62209976	0.28
-6.036413	-11.671218	0.62037	0.17
-5.857045	-11.42506	0.6113042	0.39
-5.8135223	-11.429013	0.6105108	0.59
-5.7680063	-11.4289665	0.6107279	0.61
-5.7294803	-11.441926	0.61090714	0.62
-5.7057204	-11.439901	0.6100208	0.62
-5.658211	-11.4368515	0.60924757	0.62
-5.6106896	-11.430803	0.6084751	0.63
-5.5671735	-11.433758	0.6086803	0.64
-5.5166636	-11.422708	0.6079231	0.63
-5.4851303	-11.448672	0.60806304	0.64
-5.454385	-11.432642	0.6072138	0.64
-5.4048696	-11.421592	0.6064511	0.62
-5.366343	-11.432552	0.60662854	0.64
-5.325817	-11.439509	0.60581654	0.64
-5.279307	-11.435462	0.6050363	0.64
-5.2387867	-11.44242	0.60522366	0.65
-5.1962676	-11.445375	0.60442156	0.65
-5.167518	-11.430349	0.6045616	0.65
-5.1250014	-11.433305	0.60375905	0.65
-5.0715003	-11.412252	0.6030165	0.69
-4.1620493	-9.547509	0.536974	0.39
-4.1375194	-9.572481	0.5380795	0.45
-4.0430727	-9.444397	0.5335698	0.35
-4.0025563	-9.432357	0.5327638	0.27
-4.871678	-11.398051	0.59994984	0.54
-4.8381433	-11.417015	0.6000972	0.38
-3.982676	-9.58632	0.53679633	0.3
-4.0050783	-9.71733	0.5406401	0.39
-3.917634	-9.600252	0.5370925	0.53
-3.9310455	-9.7122555	0.5399848	0.5
-3.9112918	-9.708235	0.54007775	0.27
-3.8577955	-9.666184	0.53834206	0.44
-3.6614916	-9.28702	0.52440494	0.27
-3.7547998	-9.5890875	0.5348487	0.43
-3.6154246	-9.338967	0.5255953	0.28
-3.5639274	-9.295919	0.5238502	0.41
-3.5493813	-9.341901	0.5258972	0.32
-3.5226364	-9.317876	0.5250301	0.62
-3.5130837	-9.37786	0.52604765	0.27
-3.4955497	-9.419838	0.5271092	0.62
-3.4590263	-9.410803	0.5272797	0.35
-3.3616016	-9.249719	0.52079517	0.51
-3.3270807	-9.244684	0.5209544	0.27
-3.315532	-9.300668	0.5219813	0.59
-3.267824	-9.220626	0.5192341	0.28
-3.2532723	-9.266608	0.52127886	0.29
-3.2247455	-9.277579	0.52140266	0.53
-3.1862369	-9.262542	0.5205834	0.34
-3.1467233	-9.243503	0.5187702	0.43
-3.1082237	-9.228466	0.51895046	0.29
-3.0816948	-9.244438	0.5190618	0.38
-3.0639374	-9.24042	0.51814336	0.43
-3.0443962	-9.275399	0.5192138	0.34
-2.9978945	-9.234355	0.5174416	0.54
-2.9633942	-9.230322	0.5175974	0.33
-2.9328632	-9.232292	0.51773226	0.34
-2.898358	-9.227258	0.516888	0.45
-2.899567	-9.276256	0.5188581	0.29
-2.8780332	-9.308232	0.5189373	0.5
-2.8315415	-9.26519	0.5181647	0.31
-2.7980244	-9.260157	0.5173151	0.64
-2.86135	-9.5512	0.5268859	0.21
-2.783896	-9.410133	0.5222995	0.44
-2.7643669	-9.452112	0.5233631	0.37
-2.6597524	-9.173028	0.51396817	0.43
-2.6721516	-9.310031	0.51784146	0.39
-2.6715875	-9.411025	0.52179015	0.2
-2.6131139	-9.324973	0.5180909	0.54
-2.6095512	-9.417965	0.52105623	0.27
-2.5860133	-9.443941	0.52214414	0.37
-2.5335321	-9.374894	0.51940906	0.38
-2.5097873	-9.347874	0.5185265	0.58
-2.4872596	-9.379849	0.5196061	0.25
-2.4677217	-9.421828	0.5206669	0.41
-2.4371958	-9.4237995	0.520797	0.52
-2.405672	-9.42277	0.51993275	0.33
-2.366173	-9.394733	0.5191176	0.48
-2.335658	-9.398705	0.5192457	0.43
-2.3268898	-9.424695	0.52026826	0.42
-2.3023496	-9.447671	0.5203595	0.33
-2.307769	-9.58767	0.5252556	0.31
-2.2792368	-9.597643	0.52537066	0.5
-2.2417343	-9.576609	0.52454144	0.31
-2.2062209	-9.5605755	0.5237006	0.56
-2.2044413	-9.617572	0.52567446	0.32
-2.1888843	-9.679556	0.52770305	0.46
-2.1653514	-9.713532	0.5287814	0.42
-2.1308372	-9.702501	0.52793235	0.41
-2.0983248	-9.700472	0.52806926	0.45
-2.06082	-9.676437	0.52724004	0.29
-2.0472565	-9.751422	0.5292507	0.61
-2.014539	-9.681395	0.5264292	0.41
-2.0199423	-9.842396	0.53230804	0.45
-1.9505109	-9.678336	0.5266959	0.23
-1.9010276	-9.595294	0.52395135	0.62
-1.8974484	-9.721287	0.52788776	0.38
-1.9038354	-9.893289	0.533754	0.36
-1.8902733	-9.980273	0.5357548	0.38
-1.8645504	-9.939252	0.5348856	0.59
-1.8410089	-9.97923	0.5359562	0.43
-1.8184592	-10.023209	0.53701985	0.35
-1.804903	-10.119194	0.5400135	0.27
-2.037703	-11.451374	0.5842168	0.66
-2.030115	-11.603366	0.58914834	0.46
-2.024508	-11.765358	0.59406483	0.25
-1.9838129	-11.653325	0.5903004	0.57
-1.9492905	-11.668295	0.5914278	0.73
-1.9087789	-11.649261	0.590601	0.37
-1.5112625	-9.659943	0.5244917	0.54
-1.4847357	-9.684918	0.5255811	0.21
-1.7922508	-11.626161	0.58907634	0.67
-1.795421	-11.747163	0.592983	0.27
-1.754918	-11.730129	0.59315324	0.52
-1.7512995	-11.934124	0.59903	0.32
-1.7078046	-11.902087	0.59822124	0.49
-1.6583257	-11.830047	0.5954626	0.35
-1.5919038	-11.645992	0.58984554	0.41
-1.5324597	-11.497944	0.5851768	0.41
-1.5515838	-11.747958	0.59293205	0.36
-1.5070853	-11.69392	0.59114075	0.49
-1.4645946	-11.659886	0.5903276	0.38
-1.4460137	-11.78787	0.59431064	0.42
-1.4324095	-11.955858	0.59924644	0.43
-1.35604	-11.673797	0.5907336	0.43
-1.3175315	-11.662765	0.5898879	0.36
-1.3047484	-11.702754	0.5909086	0.46
-1.2931427	-11.905745	0.5978108	0.32
-1.2157805	-11.581681	0.58733034	0.47
-1.2181122	-11.903684	0.59809536	0.45
-1.21943	-12.227686	0.607862	0.19
-1.1311346	-11.799612	0.59449536	0.48
-1.0976014	-11.827586	0.59560096	0.36
-1.0619212	-11.676557	0.5898413	0.57
-1.0214182	-11.632524	0.5890236	0.34
-0.98689526	-11.654495	0.58913624	0.45
-0.9543623	-11.692471	0.5912297	0.43
-0.91784495	-11.694441	0.59036326	0.53
-0.88431346	-11.725414	0.5914646	0.44
-0.8685513	-11.761403	0.59349674	0.39
-0.83202755	-11.756373	0.59263426	0.45
-0.7994921	-11.807348	0.59471655	0.38
-0.7649663	-11.839322	0.59581935	0.57
-0.7354035	-11.9233	0.598866	0.38
-0.688951	-11.813262	0.5951143	0.45
-0.6464683	-11.728229	0.59232974	0.31
-0.62274516	-11.652208	0.58947074	0.48
-0.5991437	-11.838192	0.5954201	0.51
-0.55468863	-11.731156	0.5926579	0.32
-0.51221323	-11.624123	0.5888884	0.37
-0.48463172	-11.770103	0.5938798	0.52
-0.43026337	-11.455056	0.58330494	0.42
-0.39474964	-11.469028	0.5834209	0.32
-0.3750091	-11.424013	0.58252406	0.53
-0.3394958	-11.435986	0.5826409	0.38
-0.30397692	-11.414958	0.58178174	0.49
-0.2743988	-11.556939	0.58678067	0.44
-0.23591793	-11.508909	0.5859511	0.32
-0.21520814	-11.911901	0.59872425	0.61
-0.1954669	-11.863885	0.59682864	0.32
-0.15796295	-11.853857	0.5969663	0.42
-0.12144474	-11.870831	0.59808004	0.46
-0.08295995	-11.811801	0.5962569	0.41
-0.047419276	-11.8667755	0.59733814	0.46
-0.011883634	-11.899751	0.59943527	0.57
0.024648024	-11.943725	0.6005272	0.32
0.044368688	-11.864708	0.5976537	0.63
0.079932034	-11.972685	0.6016937	0.31
0.11648535	-12.061661	0.60475075	0.46
0.15305695	-12.179637	0.6087856	0.49
0.18983473	-12.751624	0.6274792	0.25
0.22924113	-12.52159	0.6197842	0.45
0.26779157	-12.589565	0.6228616	0.58
0.4468399	-38.51711	1.4799129	0.13
0.56628275	-38.42203	1.477366	0.39
0.68262476	-38.11695	1.4679662	0.21
0.7979961	-37.871876	1.4605169	0.19
0.91958094	-38.065807	1.4667554	0.17
1.0452118	-38.368736	1.477923	0.14
1.122287	-39.07271	1.5016351	0.13
1.2396964	-38.902634	1.4961311	0.42
1.3632143	-38.96456	1.4984702	0.22
0.8232412	-18.781355	0.8289885	0.15
0.88073474	-18.75132	0.8281932	0.18
0.9362184	-18.689281	0.8264151	0.59
1.0078536	-18.986244	0.8374162	0.0
3.040967	-64.69024	2.3562837	0.0
3.2424128	-64.65511	2.3559225	0.0
3.5200677	-58.785805	2.1631641	0.29
3.6400268	-57.691708	2.127344	0.15
3.8758976	-58.560596	2.1573982	0.0
4.0089316	-59.205536	2.179312	0.0
4.3041387	-60.812412	2.2339876	0.0
4.5982738	-62.26628	2.283772	0.0
4.9305916	-64.11814	2.3463693	0.0
5.267863	-65.879	2.4060466	0.0
5.642276	-67.95885	2.476592	0.0
5.876712	-69.50876	2.5291219	0.0
6.0931516	-69.47463	2.5297763	0.0
7.2733836	-72.57807	2.6388724	0.0
7.421471	-71.76797	2.612893	0.0
7.5020537	-71.444916	2.602361	0.0
7.72449	-71.4078	2.6030188	0.0
7.924835	-71.16469	2.5957632	0.0
8.161331	-71.261566	2.6013575	0.0
8.380759	-71.20445	2.601014	0.0
8.622271	-71.33133	2.606595	0.0
8.5787325	-69.103294	2.533105	0.0
8.676421	-69.00925	2.5304444	0.0
8.892864	-68.98213	2.5310624	0.0
9.119347	-69.03802	2.5346453	0.0
9.3468275	-69.0949	2.5382278	0.0
9.721569	-55.74544	2.1038325	0.27
9.895022	-55.70935	2.1043103	0.26
10.065468	-55.654266	2.1037915	0.24
10.240926	-55.629185	2.1042628	0.0
10.293573	-55.42515	2.0985422	0.1
10.499103	-55.56606	2.1049712	0.25
10.649505	-55.408985	2.101466	0.0
10.884094	-55.69388	2.1128645	0.0
11.772089	-59.311516	2.237597	0.0
11.910439	-59.035446	2.2301376	0.05
11.407462	-55.59563	2.1142542	0.14
11.443081	-55.32261	2.105532	0.18
11.615531	-55.28153	2.1059911	0.18
9.21088	-42.980453	1.684463	0.32
8.8443775	-40.605587	1.6041838	0.22
8.870658	-40.113567	1.5885862	0.13
5.866278	-25.856737	1.0979162	0.39
5.835899	-25.531744	1.0870644	0.39
5.843259	-25.191732	1.0763162	0.39
5.8556337	-24.883722	1.0665579	0.36
5.8620043	-24.558712	1.0557956	0.43
5.874383	-24.265701	1.0470254	0.36
5.8837657	-23.969688	1.0372494	0.38
5.889145	-23.664682	1.0274689	0.39
5.8647895	-23.402687	1.0185868	0.41
5.8761864	-23.136677	1.0107936	0.35
5.884574	-22.860668	1.0019993	0.42
5.8999853	-22.623657	0.9941949	0.36
5.9083843	-22.363647	0.98638844	0.44
5.917791	-22.113638	0.97757715	0.35
5.898459	-21.899643	0.9706732	0.34
5.9669538	-21.88161	0.9708471	0.42
6.040456	-21.882578	0.97201943	0.47
6.1149564	-21.885544	0.973192	0.63
6.149409	-21.745525	0.9683638	0.18
6.169837	-21.555511	0.96253496	0.43
6.1722455	-21.307508	0.9547015	0.16
6.1569266	-21.126513	0.9487833	0.48
6.1483235	-20.848513	0.9399429	0.19
6.1627507	-20.654503	0.9341006	0.28
6.1791887	-20.473492	0.92825395	0.34
6.1846113	-20.258486	0.9214033	0.32
6.1980476	-20.075478	0.91654986	0.39
6.2024684	-19.863472	0.9096939	0.29
6.1721387	-19.652481	0.9027589	0.2
6.1855807	-19.479473	0.8968977	0.4
6.190013	-19.281467	0.89103144	0.23
6.151392	-18.949482	0.8801528	0.16
6.0837436	-18.534504	0.8662613	0.37
6.092188	-18.363499	0.8603856	0.46
6.06688	-18.189507	0.8544374	0.38
6.0733237	-18.018501	0.8495565	0.47
6.0847692	-17.863495	0.8446761	0.3
6.0912156	-17.698488	0.83979034	0.48
6.096666	-17.534485	0.8349014	0.4
6.102108	-17.370481	0.83001184	0.41
6.1065593	-17.208475	0.8241185	0.41
6.0862613	-17.064484	0.8201614	0.41
6.096723	-16.925478	0.8152663	0.35
6.099168	-16.763474	0.8103674	0.49
6.1076236	-16.622469	0.8064682	0.35
6.107077	-16.460468	0.801562	0.52
6.11654	-16.327461	0.7966592	0.32
6.121996	-16.18546	0.7927528	0.44
6.1037073	-16.059464	0.78878784	0.44
6.110164	-15.92346	0.7848793	0.36
6.1116223	-15.777458	0.7799658	0.47
6.1230884	-15.6594515	0.77605623	0.36
6.120554	-15.510451	0.77213544	0.44
6.13402	-15.400445	0.7682244	0.35
6.1137385	-15.279452	0.76425135	0.51
6.124203	-15.165447	0.76133585	0.4
6.1246657	-15.029446	0.7574121	0.57
6.137142	-14.925439	0.753494	0.38
6.137607	-14.793438	0.7495672	0.45
6.1480756	-14.686434	0.7466459	0.41
6.1535497	-14.57143	0.7437187	0.41
6.131261	-14.452438	0.7397393	0.5
6.1407385	-14.349435	0.73681283	0.4
6.145207	-14.234431	0.73288256	0.52
6.149685	-14.123428	0.7299497	0.4
6.1571565	-14.018425	0.726019	0.42
6.1656384	-13.919421	0.7230867	0.42
6.147361	-13.818428	0.7201044	0.41
6.1538377	-13.716425	0.71716917	0.46
6.158319	-13.612422	0.71423084	0.42
6.1577883	-13.496422	0.71028876	0.46
6.1662636	-13.402418	0.70835185	0.5
6.1757455	-13.312414	0.7054145	0.44
6.1772223	-13.206413	0.70246977	0.45
6.163957	-13.124418	0.699486	0.41
6.167439	-13.025416	0.69654095	0.48
6.1639156	-12.912417	0.6925896	0.44
6.1733994	-12.828414	0.6906473	0.45
6.1798844	-12.73941	0.68770164	0.46
6.182363	-12.642409	0.68475217	0.43
6.1868453	-12.551408	0.68280303	0.47
6.171578	-12.470413	0.6798139	0.45
6.173056	-12.374413	0.6768612	0.46
6.1815414	-12.29441	0.67491305	0.48
6.184026	-12.203409	0.67195904	0.54
6.1785145	-12.099411	0.66899663	0.63
6.1049457	-11.858438	0.66097784	0.23
6.177219	-11.86441	0.66209924	0.45
6.1817126	-11.783409	0.6591425	0.45
6.189197	-11.707407	0.65718824	0.45
6.1906877	-11.622406	0.65522736	0.5
6.2271895	-11.603394	0.6552967	0.66
6.27471	-11.607376	0.65637416	0.65
6.2994676	-11.610368	0.656414	0.63
6.3479815	-11.61435	0.65749234	0.65
6.397492	-11.619333	0.65857154	0.62
6.4400015	-11.611319	0.6586441	0.62
6.4865165	-11.611303	0.65971947	0.61
6.5330276	-11.610287	0.66079473	0.59
6.5795403	-11.609271	0.6618696	0.54
6.608305	-11.619261	0.66191155	0.64
6.659818	-11.626244	0.66299045	0.63
6.702334	-11.61823	0.66406053	0.6
6.7488403	-11.615214	0.6651344	0.61
6.799357	-11.620198	0.6662111	0.61
6.8468647	-11.618182	0.6662852	0.61
6.879626	-11.63317	0.6673302	0.55
6.9761667	-11.716138	0.6714485	0.45
7.036686	-11.736119	0.67353356	0.46
7.0912023	-11.745101	0.67461276	0.46
7.1327114	-11.732088	0.6756793	0.57
7.1822243	-11.732073	0.6767531	0.4
7.237737	-11.741055	0.6778323	0.42
7.2684927	-11.750046	0.6788747	0.41
7.3120074	-11.740032	0.6789416	0.43
7.3605247	-11.738017	0.6800128	0.42
7.4080276	-11.732002	0.6810834	0.53
7.461538	-11.735987	0.68215895	0.4
7.5190563	-11.746969	0.68323773	0.41
7.562573	-11.735956	0.6833026	0.43
7.592327	-11.741947	0.6843428	0.42
7.6468487	-11.74793	0.6854176	0.43
7.6933513	-11.738917	0.6864848	0.43
7.740859	-11.731903	0.6875524	0.42
7.79538	-11.736888	0.688626	0.43
7.850888	-11.740871	0.68970066	0.46
7.881653	-11.748862	0.69074035	0.45
7.929162	-11.740849	0.6908065	0.43
7.984674	-11.744834	0.6928799	0.44
8.031182	-11.73482	0.6929442	0.43
8.094697	-11.749803	0.69502467	0.45
8.144214	-11.744789	0.6960908	0.45
8.1977215	-11.743773	0.6971607	0.43
8.229487	-11.751765	0.6972002	0.43
8.280991	-11.746751	0.69826764	0.44
8.335508	-11.747736	0.69933724	0.42
8.387021	-11.743722	0.7004035	0.54
8.446529	-11.749707	0.70247734	0.4
8.491037	-11.734695	0.7025359	0.5
8.551557	-11.74268	0.70360976	0.36
8.57731	-11.739673	0.7046421	0.45
8.615814	-11.715664	0.7046937	0.43
8.669333	-11.71365	0.70575935	0.34
8.675832	-11.64665	0.70377827	0.41
8.723337	-11.634639	0.7048373	0.54
8.783854	-11.640624	0.7059087	0.55
8.81661	-11.646615	0.70694673	0.56
8.868119	-11.639603	0.7080085	0.55
8.929632	-11.645588	0.70907986	0.54
8.9881525	-11.648573	0.71114755	0.58
9.041657	-11.64256	0.71221006	0.58
9.084165	-11.62255	0.71226114	0.72
9.151684	-11.635534	0.7143365	0.29
9.195447	-11.654523	0.7153839	0.53
9.24195	-11.638513	0.7164378	0.71
8.32717	-10.406796	0.66353685	0.36
9.296962	-11.560504	0.71550626	0.45
9.18742	-11.349541	0.7074038	0.35
8.602746	-10.5517235	0.67382914	0.18
8.335414	-10.186805	0.65756655	0.42
8.50897	-10.336757	0.6657439	0.53
8.418445	-10.160787	0.6586588	0.33
8.385932	-10.0568	0.65563095	0.18
8.479463	-10.106775	0.65872765	0.5
8.300913	-9.828832	0.6475541	0.39
8.453455	-9.948791	0.65470856	0.41
8.334172	-9.775828	0.64759177	0.38
8.412694	-9.8068075	0.6496722	0.48
8.434194	-9.769805	0.6496957	0.36
8.245647	-9.488863	0.6375109	0.45
8.406202	-9.61682	0.64467126	0.43
8.501721	-9.665795	0.6487668	0.35
8.451213	-9.547813	0.6437176	0.36
8.440958	-9.505818	0.64270765	0.4
8.5234785	-9.539799	0.64578927	0.46
8.53399	-9.4928	0.64479935	0.29
8.512489	-9.409809	0.6417776	0.64
8.576998	-9.421795	0.64384013	0.25
8.529491	-9.310812	0.6397921	0.5
8.529989	-9.252815	0.63879097	0.47
8.535747	-9.230816	0.6377956	0.42
8.553256	-9.192815	0.6378107	0.4
8.631781	-9.220796	0.6398852	0.3
8.685285	-9.219785	0.6419346	0.48
8.804822	-9.290755	0.6460482	0.39
8.699299	-9.120789	0.6389414	0.29
8.80307	-9.201762	0.6440407	0.49
8.774576	-9.115773	0.6410088	0.33
8.786078	-9.070774	0.6400154	0.53
8.779581	-9.007781	0.63900423	0.47
8.860102	-9.034763	0.6410772	0.36
8.788594	-8.905786	0.63600236	0.43
8.897126	-8.961761	0.64010173	0.3
8.964884	-9.001745	0.6431641	0.57
8.851367	-8.8317795	0.63604796	0.32
9.160937	-9.087701	0.65034	0.3
9.105428	-8.97572	0.64627916	0.64
8.987909	-8.803757	0.63915855	0.36
8.966418	-8.7287655	0.6361302	0.38
9.2042055	-8.933705	0.64735425	0.34
9.302725	-8.973683	0.65044	0.52
9.325241	-8.940682	0.6504527	0.36
9.337744	-8.896684	0.6494552	0.43
9.495275	-8.991647	0.6555956	0.34
9.475787	-8.918657	0.65356714	0.42
9.444278	-8.83267	0.6515266	0.46
9.615059	-8.965629	0.6586832	0.42
9.544559	-8.844651	0.65360546	0.37
9.648079	-8.885631	0.65769184	0.42
9.7846	-8.955601	0.6628086	0.41
9.751104	-8.869615	0.65976495	0.43
9.923637	-8.971576	0.66691434	0.39
14.677924	-13.217381	0.8863535	0.37
14.769691	-13.259362	0.889428	0.21
14.849197	-13.247353	0.89147884	0.61
14.945707	-13.2503395	0.89454484	0.25
15.027215	-13.239329	0.89659595	0.48
15.126731	-13.244315	0.8986633	0.32
15.211241	-13.235306	0.9007158	0.5
15.293004	-13.26529	0.9037783	0.31
15.382513	-13.25928	0.90583414	0.5
15.494022	-13.271264	0.9089092	0.32
15.571531	-13.254256	0.91095245	0.48
15.679044	-13.262242	0.9140224	0.31
15.763548	-13.249233	0.91607004	0.48
15.870062	-13.255219	0.9191374	0.3
15.947822	-13.278206	0.9211929	0.48
16.057333	-13.285192	0.92426145	0.3
16.13884	-13.268185	0.9263036	0.57
24.19352	-19.790293	1.2835399	0.3
24.082983	-19.574339	1.2763886	0.35
23.960447	-19.350388	1.2682264	0.36
23.952185	-19.281399	1.2661927	0.38
24.046677	-19.233398	1.268224	0.38
24.094168	-19.148407	1.2672127	0.4
24.095652	-19.027428	1.2651601	0.38
24.109133	-18.915445	1.263117	0.4
24.11462	-18.798464	1.2600664	0.39
24.120108	-18.682484	1.2580155	0.39
24.098846	-18.6055	1.2559685	0.4
24.098333	-18.48552	1.2529114	0.34
24.099817	-18.367538	1.2508554	0.43
24.00129	-18.17358	1.2437115	0.57
24.12579	-18.149574	1.2467616	0.21
15.967294	-11.921404	0.89263386	0.18
18.929136	-14.047763	1.0191547	0.35
24.082499	-17.823635	1.2395755	0.21
24.112991	-17.73065	1.2385418	0.31
24.113478	-17.61467	1.2354813	0.52
18.691347	-13.556868	1.0017898	0.32
18.689844	-13.466883	0.99974203	0.38
18.765348	-13.432881	1.0017593	0.39
18.808846	-13.374887	1.0017482	0.28
24.110174	-17.097763	1.2251986	0.34
24.117662	-16.989782	1.2231413	0.34
24.111153	-16.872807	1.2210718	0.43
24.004633	-16.686848	1.2139184	0.34
24.01612	-16.582867	1.2118627	0.43
24.017612	-16.473886	1.209799	0.4
24.132368	-16.496872	1.213861	0.37
24.24487	-16.46287	1.2168874	0.36
24.231361	-16.343895	1.2138096	0.43
24.251856	-16.247911	1.2127589	0.35
24.251347	-16.137932	1.2106905	0.45
24.25784	-16.032953	1.2086271	0.36
24.25733	-15.923974	1.2065576	0.44
24.239073	-15.856988	1.2045077	0.36
24.235569	-15.748009	1.2024361	0.45
24.25806	-15.654026	1.2013834	0.34
24.262554	-15.550046	1.1993166	0.45
24.259048	-15.441068	1.1972427	0.36
24.259542	-15.335089	1.1951717	0.45
24.270039	-15.236108	1.1941082	0.36
24.247782	-15.169123	1.1920545	0.44
24.266277	-15.075141	1.1909963	0.3
24.26177	-14.967162	1.1889195	0.61
24.261765	-14.759204	1.1847727	0.56
24.272257	-14.661223	1.183706	0.39
20.148697	-12.12501	1.016498	0.24
20.186195	-12.061019	1.0164648	0.45
20.245707	-12.012025	1.0174494	0.36
20.243206	-11.925042	1.0153853	0.29
20.23971	-11.838059	1.0143201	0.42
20.306215	-11.792065	1.0153073	0.28
17.841555	-10.284528	0.9153984	0.24
17.675295	-10.151566	0.9082465	0.46
17.787807	-10.14256	0.91127527	0.33
17.981323	-10.178539	0.91836286	0.39
17.991829	-10.110552	0.9173141	0.29
17.970339	-10.02557	0.91524225	0.49
18.030846	-9.985574	0.91622925	0.29
18.091358	-9.945579	0.91721576	0.46
18.12811	-9.928579	0.9182132	0.28
18.237627	-9.915575	0.9212344	0.43
18.388138	-9.9225645	0.9252829	0.35
18.425646	-9.868573	0.9262498	0.48
18.32715	-9.742604	0.9211199	0.37
18.259651	-9.633631	0.9170121	0.31
18.430418	-9.687609	0.92310286	0.42
18.40892	-9.602628	0.92102647	0.4
18.48643	-9.56963	0.9230193	0.27
11.072641	-5.6858683	0.634816	0.34
11.03915	-5.624881	0.63275784	0.41
11.055664	-5.5898857	0.6327344	0.36
11.037183	-5.5378957	0.6316872	0.5
11.054936	-5.5248966	0.6316815	0.4
11.074454	-5.4919004	0.6316598	0.52
11.109964	-5.4659023	0.6326478	0.41
11.158493	-5.4479017	0.6336456	0.42
11.254007	-5.4508944	0.63667285	0.3
11.033521	-5.3019357	0.6274906	0.43
10.999032	-5.2429485	0.6254318	0.71
10.928793	-5.188963	0.62236804	0.33
10.897314	-5.1329746	0.6203122	0.41
10.902816	-5.092981	0.620279	0.43
10.930339	-5.064984	0.6202613	0.45
10.936858	-5.02699	0.62022954	0.61
10.994374	-5.0119886	0.62222975	0.32
11.032139	-5.008987	0.6232358	0.48
11.082651	-4.9899864	0.6242304	0.35
11.12817	-4.9689865	0.6252218	0.48
11.227681	-4.97098	0.6282456	0.4
11.266208	-4.9469814	0.6292321	0.37
11.314721	-4.9259825	0.63022316	0.45
11.359234	-4.9029837	0.6322112	0.55
11.3880005	-4.8949833	0.6322097	0.41
11.441519	-4.875983	0.63420296	0.4
11.49503	-4.8559837	0.6351949	0.48
11.548555	-4.836984	0.6371874	0.43
29.282495	-12.150566	1.2956629	0.31
29.299002	-12.0505905	1.2955607	0.39
29.304506	-11.945617	1.293451	0.46
29.410257	-11.934616	1.2974555	0.34
29.66777	-11.931609	1.3054913	0.37
29.931282	-11.928602	1.3135272	0.37
30.194794	-11.924596	1.3215612	0.36
30.476303	-11.924587	1.3306015	0.36
30.756815	-11.923579	1.3396397	0.39
31.012571	-11.966561	1.3477219	0.36
31.309084	-11.968553	1.3577645	0.33
31.5956	-11.965545	1.3667994	0.37
31.891111	-11.963538	1.3758355	0.36
32.184624	-11.958531	1.3848675	0.35
32.490135	-11.956524	1.3949035	0.35
32.803642	-11.954517	1.4049398	0.33
33.0984	-12.003496	1.4150311	0.32
33.420914	-12.002489	1.4250683	0.37
33.72142	-11.990486	1.4350893	0.28
34.082935	-11.999475	1.446141	0.49
34.222443	-11.92749	1.4500729	0.19
34.74596	-11.988462	1.4672014	0.3
35.10847	-11.990455	1.4792423	0.3
35.45623	-12.047431	1.491346	0.32
35.80074	-12.039427	1.502372	0.31
36.164253	-12.035419	1.513404	0.28
17.228027	-5.6195655	0.82786036	0.39
17.31755	-5.58957	0.8308356	0.52
17.424307	-5.593565	0.8338519	0.19
17.174822	-5.454606	0.82466286	0.55
17.937344	-5.6345396	0.85095423	0.35
17.474857	-5.429603	0.8336648	0.37
17.975378	-5.523566	0.8518266	0.47
17.675898	-5.371611	0.839616	0.27
17.449408	-5.2426486	0.8314398	0.37
17.524168	-5.235648	0.8334385	0.35
17.448687	-5.153671	0.8303327	0.31
17.786203	-5.1926513	0.8414109	0.58
17.567722	-5.0696874	0.83324164	0.17
17.582754	-4.954715	0.83210224	0.5
17.842276	-4.967705	0.8411401	0.41
18.041035	-4.992694	0.84818745	0.19
18.381552	-5.0246773	0.85925466	0.19
62.634373	-16.871637	2.4265316	0.09
62.94187	-16.742672	2.4353795	0.19
26.458118	-6.9590006	1.1432996	0.12
25.716629	-6.67809	1.115887	0.41
24.653381	-6.3611956	1.0784069	0.28
24.875902	-6.3361983	1.0853888	0.25
24.836418	-6.243224	1.0832652	0.34
24.907936	-6.178241	1.0851845	0.27
24.944452	-6.1042604	1.0850894	0.46
25.01397	-6.038277	1.0870064	0.33
24.921484	-5.9333076	1.0828621	0.41
25.833244	-6.1072454	1.115144	0.21
25.730762	-5.9982767	1.1099931	0.31
25.858278	-5.9422903	1.1139249	0.21
25.938797	-5.8753076	1.1158389	0.53
26.538313	-5.923286	1.1359335	0.21
25.356833	-5.577399	1.0944072	0.26
24.874348	-5.3894577	1.0771289	0.28
24.925114	-5.360465	1.0780919	0.23
24.872631	-5.267492	1.0759624	0.55
25.161144	-5.245494	1.0849452	0.24
25.025665	-5.135526	1.0797881	0.51
26.013186	-5.2534804	1.1139923	0.22
25.797703	-5.125519	1.1058061	0.2
25.688225	-5.02055	1.1006557	0.36
25.716978	-4.98356	1.101605	0.37
25.5985	-4.877591	1.0964524	0.35
25.627024	-4.8006124	1.0973454	0.28
26.296535	-4.839594	1.1194239	0.38
26.148058	-4.7276273	1.1142604	0.23
26.149578	-4.643651	1.1131412	0.36
26.172098	-4.562674	1.1140267	0.4
27.342852	-4.7216163	1.15429	0.31
32.35536	-5.479349	1.326526	0.27
26.9409	-4.4796896	1.1389307	0.13
32.157394	-5.2384214	1.3181713	0.51
33.17991	-5.297396	1.3532832	0.16
32.475433	-5.0814657	1.3279501	0.19
32.386196	-5.0154862	1.3248512	0.48
32.936714	-4.994488	1.342833	0.23
32.796234	-4.8685265	1.3376442	0.21
32.18176	-4.6745887	1.3153442	0.4
32.328278	-4.5916123	1.3202243	0.25
31.987803	-4.441659	1.3069946	0.16
32.117325	-4.3566837	1.3108704	0.46
32.600082	-4.3696766	1.3278987	0.22
39.088577	-5.1104145	1.5491242	0.22
39.300095	-5.0124435	1.5559795	0.2
39.755615	-4.9434624	1.5708817	0.25
56.32508	-6.814807	2.137968	0.28
56.321606	-6.634865	2.1366909	0.29
56.314365	-6.5438933	2.1365507	0.25
56.317886	-6.36595	2.1352758	0.29
56.329407	-6.188007	2.1350005	0.29
56.32793	-6.009064	2.1337225	0.28
56.330452	-5.830121	2.133444	0.29
56.343975	-5.653178	2.1321678	0.29
56.3315	-5.4732356	2.130886	0.28
56.33926	-5.384264	2.1307468	0.28
56.331787	-5.2053213	2.1304655	0.3
56.433308	-5.0363755	2.1332002	0.0
56.690834	-4.879425	2.1409543	0.0
56.81336	-4.710479	2.1436875	0.0
56.824886	-4.532536	2.1434052	0.0
60.117634	-4.698476	2.2556887	0.0
56.49418	-4.2386312	2.1309357	0.0
60.117687	-4.3185987	2.2540824	0.0
56.57823	-3.887744	2.1323752	0.0
60.104744	-3.9387217	2.252473	0.0
56.493286	-3.5258608	2.128794	0.05
56.475815	-3.3469186	2.1275055	0.0
56.48458	-3.2579472	2.127362	0.12
56.496105	-3.0810041	2.1270761	0.16
56.496635	-2.9030616	2.126788	0.15
56.515167	-2.7261186	2.1265006	0.35
56.389694	-2.5421782	2.1222012	0.25
56.353226	-2.363236	2.1199093	0.29
56.363758	-2.1862931	2.11962	0.29
56.366524	-2.0983214	2.119476	0.27
56.382053	-1.9213787	2.1201863	0.28
56.389584	-1.7444358	2.1198957	0.27
56.35612	-1.5664934	2.1176028	0.2
56.390656	-1.3905503	2.1183126	0.3
56.400185	-1.2136074	2.1190205	0.17
56.37995	-1.1246362	2.117873	0.25
56.244488	-0.94469446	2.1125748	0.0
56.37302	-0.76975095	2.1162844	0.0
69.58364	0.168944	2.1207159	0.0
[truncated: 114,163 more rows]
