# Supplementary material for: Density-equalized RANDT scan matching with integrated outlier removal and point density uniformity
Source: PLoS One. 2026 Apr 28;21(4):e0345709. doi: 10.1371/journal.pone.0345709 (PMC13124066; doi:10.1371/journal.pone.0345709)
Supplement: S2 Dataset — Processed LiDAR data converted into CSV format, including spatial coordinates and associated attributes such as intensity values, used for analysis in this study. (ZIP) [file pone.0345709.s002.zip › Velodyne_CSV/001080.csv]

X	Y	Z	Intensity
58.742924	0.02900786	2.1950116	0.0
57.720448	0.2090567	2.161085	0.0
57.818966	0.39110607	2.1641586	0.0
58.256485	0.5781567	2.179234	0.0
57.876003	0.756205	2.1663058	0.0
57.595528	0.93325317	2.157377	0.0
59.073044	1.1433097	2.2074618	0.0
60.083805	1.2573403	2.2415078	0.0
59.93732	1.4433906	2.2375822	0.0
57.793842	1.5724263	2.1646323	0.0
57.61636	1.7484741	2.1587021	0.0
57.621876	1.9305234	2.1597743	0.0
57.521397	2.1075716	2.1568441	0.0
57.485916	2.28762	2.155915	0.0
58.11467	2.4046516	2.176962	0.0
57.20219	2.5456903	2.147016	0.0
56.75871	2.7047336	2.1320777	0.0
56.799225	2.8857827	2.1331484	0.0
56.912743	3.0708325	2.1382208	0.0
56.934258	3.2518816	2.1392908	0.0
56.994774	3.434931	2.141362	0.0
57.007526	3.5259557	2.142397	0.0
57.869045	3.7620187	2.1714897	0.0
58.518555	3.9890795	2.1945784	0.0
58.27607	4.157125	2.1866422	0.0
58.399582	4.350177	2.1917164	0.0
58.357098	4.531226	2.1907852	0.0
58.676853	4.649257	2.201831	0.0
27.145573	2.3956842	1.1318839	0.11
27.152094	2.4817085	1.1329142	0.1
27.19161	2.5717342	1.1339462	0.14
27.166128	2.655758	1.1339755	0.27
27.215889	2.7037716	1.1349925	0.12
27.308405	2.7997985	1.1390266	0.0
27.34592	2.890824	1.1410586	0.0
55.63566	9.924669	2.1247172	0.21
54.83242	9.870656	2.0976908	0.25
53.964935	9.889663	2.0686884	0.11
53.13745	9.910669	2.0416865	0.15
52.327965	9.929676	2.0146837	0.3
51.526485	9.944681	1.9886798	0.2
50.777	9.965688	1.9636778	0.16
50.03376	9.901672	1.9386475	0.31
29.570587	5.9406657	1.2320893	0.12
29.536102	6.02969	1.2311164	0.35
29.780611	6.1777296	1.2411664	0.39
29.561125	6.2297444	1.2341788	0.2
28.964647	6.198738	1.214159	0.25
28.749166	6.246752	1.2071698	0.29
28.695923	6.282762	1.2061797	0.3
15.889262	3.5750778	0.7621197	0.61
28.386461	6.4968214	1.1972384	0.33
28.828966	6.693873	1.213306	0.23
15.845805	3.7241218	0.7621584	0.16
16.152313	3.8501558	0.77320045	0.33
16.167074	3.8801641	0.7742088	0.46
15.752603	3.8331544	0.76018447	0.28
15.631121	3.856162	0.75618684	0.46
15.658638	3.915179	0.757203	0.39
16.20814	4.107229	0.77726954	0.48
16.202654	4.1602445	0.7772831	0.24
16.181171	4.209259	0.777295	0.54
27.457594	7.201015	1.1724226	0.2
27.425104	7.285038	1.1724455	0.43
27.366615	7.3620586	1.1714656	0.2
15.802491	4.2972875	0.7653047	0.34
15.833999	4.3603053	0.76732147	0.32
15.779522	4.3983164	0.76532894	0.31
15.849272	4.445329	0.76834303	0.57
15.832791	4.4943438	0.7683545	0.19
15.818306	4.5443583	0.76836616	0.44
15.789821	4.5903716	0.76837623	0.31
15.888333	4.6733937	0.7724	0.22
15.813854	4.7054033	0.76940477	0.58
15.748127	4.7674212	0.7684169	0.55
16.758596	5.132515	0.8045441	0.16
14.936191	4.624389	0.74034977	0.61
16.673628	5.22154	0.80256176	0.18
15.438196	4.8874583	0.7594318	0.28
15.484705	4.956477	0.7614496	0.54
15.075481	4.851452	0.7474075	0.32
15.237994	4.9564795	0.7534385	0.45
15.493491	5.094516	0.76348114	0.49
15.412011	5.121524	0.7614834	0.17
15.359532	5.1575346	0.76048887	0.57
15.173052	5.1485333	0.7534779	0.38
15.327555	5.2555623	0.7605088	0.17
18.80115	6.481868	0.8849466	0.39
18.748665	6.529881	0.8839551	0.4
16.53828	5.817705	0.8056909	0.32
30.612688	10.993992	1.314523	0.19
30.583193	11.092016	1.3145455	0.13
14.439442	5.284579	0.7324683	0.15
14.459199	5.3175874	0.7334761	0.42
14.403231	5.400611	0.7324896	0.6
14.453742	5.4716296	0.73450655	0.28
14.420253	5.5116415	0.73451245	0.26
14.48076	5.5876613	0.737531	0.27
14.392281	5.605667	0.7345291	0.56
14.359041	5.618671	0.7335295	0.3
14.349551	5.667684	0.7345383	0.17
25.23848	10.0637665	1.1330608	0.49
45.47501	18.30379	1.8749124	0.19
45.4665	18.466827	1.8759501	0.19
45.45399	18.628868	1.877987	0.2
29.85851	12.290313	1.3067878	0.14
16.918718	7.0250235	0.8319598	0.39
29.436527	12.335323	1.2937752	0.2
27.507135	11.628151	1.2245188	0.2
29.539526	12.597387	1.3008369	0.14
16.910757	7.274088	0.83600634	0.16
23.875843	10.360842	1.0940467	0.43
23.710611	10.332835	1.0890311	0.34
23.71011	10.422857	1.0900489	0.34
14.977171	6.639937	0.7667573	0.14
17.44651	7.80122	0.85913944	0.44
14.9052	6.720958	0.7657658	0.18
15.034699	6.8369875	0.77179515	0.58
15.032452	6.8649945	0.7717997	0.22
14.892976	6.8579936	0.7677877	0.34
14.997477	6.9640203	0.77181333	0.25
8.47256	3.9672961	0.52780825	0.49
8.391078	3.9622962	0.5257993	0.38
23.747393	11.300069	1.103218	0.14
8.509097	4.084329	0.53082514	0.14
8.2538805	3.978304	0.52178663	0.29
8.217397	3.993309	0.52078426	0.54
8.212915	4.0233173	0.5207869	0.27
8.173436	4.036322	0.51978385	0.48
8.177961	4.0703316	0.5207877	0.34
8.137471	4.0833364	0.51978445	0.6
14.01941	7.0860577	0.743749	0.37
8.103758	4.114346	0.51978356	0.1
8.10227	4.146355	0.5197864	0.39
8.095776	4.1763635	0.51978844	0.58
13.553734	7.041049	0.72969896	0.16
8.036823	4.2103744	0.51878446	0.14
8.014339	4.2313805	0.51878357	0.5
7.853868	4.1793694	0.5127594	0.56
7.9966087	4.2713923	0.51878476	0.22
30.922089	16.613323	1.4026843	0.13
16.417782	8.892491	0.84522736	0.36
16.440283	8.97251	0.84724045	0.28
16.44879	9.044527	0.848251	0.53
16.749773	9.3485985	0.8623213	0.39
30.799307	17.241459	1.409774	0.18
30.623808	17.271465	1.404763	0.29
30.472313	17.312473	1.4017556	0.29
16.310087	9.341597	0.8492752	0.2
30.158321	17.387484	1.393738	0.22
16.40209	9.53264	0.85530835	0.23
16.396841	9.564649	0.8553117	0.49
29.480112	17.307459	1.3716625	0.28
29.521597	17.45749	1.3756876	0.28
29.301107	17.452488	1.3696654	0.22
29.141617	17.481491	1.3656534	0.35
45.469563	27.461813	2.0156407	0.21
45.455032	27.648851	2.0186663	0.2
45.489765	27.767876	2.0216866	0.2
45.49224	27.965916	2.0247147	0.49
28.732359	17.796553	1.358653	0.22
28.326889	17.669521	1.3445939	0.22
28.687344	18.019598	1.3616762	0.14
45.469116	28.748072	2.0388188	0.31
28.077639	17.82355	1.3405858	0.15
28.117123	17.97358	1.3446082	0.16
21.389338	13.7746105	1.0753584	0.14
21.322845	13.826621	1.0743561	0.33
21.372335	13.954649	1.0783756	0.22
21.446827	14.09968	1.0833997	0.2
21.546305	14.263716	1.0884287	0.26
21.716036	14.42475	1.096466	0.18
21.884514	14.635797	1.1055081	0.17
21.82051	14.793828	1.1065154	0.33
21.830006	14.90085	1.1085268	0.36
21.740505	14.941857	1.1075189	0.61
21.68201	15.001868	1.1065168	0.25
21.66176	15.038876	1.1065174	0.29
21.61526	15.107888	1.1065174	0.44
21.583757	15.187903	1.10752	0.23
13.125367	9.311576	0.75786746	0.39
13.017888	9.297572	0.75485015	0.35
12.939406	9.303572	0.75283825	0.39
12.881919	9.324576	0.7508305	0.4
12.862676	9.341579	0.7508284	0.36
12.81418	9.369585	0.7508221	0.46
12.790689	9.414595	0.7508207	0.38
12.753201	9.449601	0.7498164	0.52
12.719709	9.487609	0.7498127	0.38
12.673222	9.515614	0.74980634	0.54
12.668976	9.54362	0.74980694	0.4
12.662483	9.601632	0.75080836	0.41
12.6479845	9.654643	0.75180817	0.55
12.651489	9.720656	0.75281143	0.34
12.656994	9.788671	0.7548151	0.44
12.75048	9.9257	0.7598366	0.6
30.61529	23.925781	1.5314854	0.14
30.61403	24.001795	1.5324903	0.47
30.620502	24.163824	1.536502	0.19
30.875938	24.523895	1.5505645	0.26
29.761585	23.79273	1.5053452	0.22
29.591085	23.810726	1.5013194	0.25
33.35198	27.004416	1.6691052	0.13
33.230465	27.080425	1.6670903	0.39
30.009705	24.53987	1.5284281	0.16
29.84121	24.558867	1.5244017	0.27
29.49221	24.585857	1.5153452	0.43
29.366705	24.63886	1.5133266	0.17
29.120218	24.589844	1.5062826	0.0
54.634743	46.2335	2.6426263	0.0
28.62851	24.408794	1.4891899	0.12
28.523005	24.473803	1.4881742	0.15
27.693617	23.916674	1.454006	0.13
34.27395	29.77492	1.753398	0.16
32.81067	28.68768	1.6920968	0.16
32.55618	28.647661	1.6840498	0.14
32.756874	28.915714	1.6950957	0.16
33.84214	30.061949	1.749332	0.3
33.73062	30.153957	1.7483146	0.24
33.54812	30.181952	1.744282	0.23
33.52958	30.356981	1.7472838	0.2
29.274837	26.681194	1.5563834	0.26
29.159327	26.745201	1.5553627	0.2
28.98109	26.66718	1.5493268	0.16
28.885578	26.747187	1.5483098	0.51
28.890045	26.921215	1.552314	0.22
29.86332	28.002432	1.6015253	0.29
29.67782	28.005423	1.5974885	0.12
29.245369	27.773365	1.5813984	0.17
29.935694	28.607529	1.6175487	0.12
29.185577	27.980394	1.5843887	0.0
29.10006	28.075403	1.584372	0.0
29.518438	28.657513	1.6084635	0.13
29.391926	28.715515	1.6064374	0.21
29.345398	28.851532	1.6094284	0.29
31.830326	31.487064	1.7319645	0.13
31.842052	31.59708	1.7349674	0.15
31.753527	31.709091	1.7349488	0.18
33.194668	33.354416	1.8092598	0.0
33.305096	33.67547	1.8202835	0.12
25.78422	26.255949	1.4606586	0.2
25.754696	26.390966	1.4636507	0.29
25.654913	26.539982	1.4646266	0.45
30.80919	32.055084	1.7207389	0.0
30.526709	31.963053	1.7126756	0.13
30.322208	31.951038	1.7066287	0.12
16.845886	17.905214	1.0457104	0.21
16.779385	17.948217	1.0456927	0.39
16.752878	18.033228	1.0466833	0.55
29.585466	31.87398	1.6884573	0.32
29.686895	32.18603	1.6984749	0.27
29.336433	32.00898	1.6853945	0.25
29.164927	32.02497	1.6823525	0.25
29.12439	32.182987	1.6853384	0.29
28.725945	31.94493	1.6702466	0.16
28.647413	32.06094	1.6712236	0.29
28.616144	32.12895	1.6722138	0.09
32.08069	36.234737	1.853955	0.18
28.410099	32.305954	1.6721557	0.12
28.314575	32.402958	1.6721278	0.45
28.166063	32.438953	1.670088	0.14
28.247492	32.739998	1.6790975	0.41
28.281206	32.884018	1.6841006	0.19
28.14669	32.937016	1.6820631	0.0
29.749691	35.0294	1.7713983	0.12
27.508764	32.606922	1.6599076	0.23
27.388245	32.67292	1.658872	0.18
27.313713	32.79393	1.6598458	0.46
26.913279	32.521862	1.6437498	0.22
26.842018	32.541862	1.6427292	0.17
26.82747	32.732883	1.6477151	0.44
26.590988	32.654854	1.6406533	0.21
26.587435	32.860878	1.6456407	0.35
26.583881	33.0689	1.6516277	0.19
26.453367	33.119896	1.6495874	0.0
26.538782	33.442944	1.6605926	0.12
26.65647	33.698982	1.6696107	0.27
26.56094	33.796986	1.6705768	0.22
26.501402	33.940994	1.6725501	0.14
26.489847	34.14702	1.6775331	0.14
18.792248	24.58223	1.2608892	0.39
15.440825	20.356443	1.0781759	0.16
15.45756	20.444456	1.0811739	0.18
17.735258	23.59102	1.2126373	0.45
15.276565	20.474443	1.0781134	0.14
15.226052	20.542448	1.0790913	0.32
15.114566	20.527435	1.0760562	0.34
15.007077	20.517426	1.0740219	0.31
14.905584	20.515415	1.0709885	0.32
14.866335	20.529413	1.0709742	0.44
14.818825	20.600418	1.0719517	0.32
24.963621	34.82995	1.665009	0.0
4.1479807	6.0388074	0.45974365	0.28
4.141745	6.0498085	0.4597392	0.32
4.1232586	6.0648108	0.45972878	0.47
4.0298095	5.9717927	0.45570338	0.19
24.272198	35.376926	1.6667311	0.16
4.167761	6.25484	0.4657171	0.15
14.289984	21.181429	1.07771	0.45
24.268492	36.096996	1.6866597	0.12
16.276388	24.34896	1.2040768	0.33
16.185884	24.379953	1.2030411	0.24
16.549189	25.096064	1.2300934	0.47
16.700586	25.497122	1.2451038	0.16
17.169847	26.389261	1.2781748	0.46
23.822521	36.797012	1.6974308	0.0
23.790958	37.003025	1.7023972	0.1
23.723701	37.02602	1.7023705	0.0
23.588182	37.072006	1.7013165	0.14
23.482649	37.165005	1.7012676	0.0
23.378119	37.259	1.7022188	0.0
24.916862	39.977432	1.808475	0.0
15.818328	25.630033	1.2317603	0.0
29.147797	47.39461	2.0971868	0.0
27.766117	45.315254	2.012915	0.0
27.620577	45.40024	2.0128505	0.0
33.126453	54.796753	2.381807	0.0
33.27349	56.22989	2.4256914	0.0
26.781948	45.627148	2.0045035	0.0
26.796635	45.81817	2.0104852	0.0
30.090437	51.795094	2.241014	0.0
30.61955	53.08627	2.2880573	0.0
14.767227	26.095942	1.2272823	0.29
11.037321	19.778927	0.9786214	0.34
10.944834	19.760914	0.9765846	0.42
11.080222	20.152966	0.9895847	0.32
5.130969	9.530306	0.5776029	0.32
5.0565085	9.466292	0.57457846	0.36
5.0020328	9.438284	0.5725571	0.34
4.9605527	9.433279	0.57153785	0.44
4.926316	9.406274	0.57052594	0.41
4.892833	9.415271	0.56950796	0.45
4.8573523	9.420268	0.56948954	0.49
4.8288608	9.439267	0.56947196	0.5
4.8003635	9.459266	0.5694541	0.41
4.7778797	9.488266	0.5704375	0.42
4.751388	9.511266	0.5704199	0.5
4.746138	9.538268	0.57141227	0.44
4.722639	9.568268	0.57139474	0.48
4.693152	9.585267	0.57237655	0.56
4.6726465	9.622268	0.572359	0.35
4.6421623	9.637266	0.57234055	0.53
4.63366	9.697269	0.57432467	0.35
4.623163	9.753274	0.5763086	0.34
4.64888	9.847285	0.5793039	0.6
12.716112	26.645687	1.2102972	0.22
10.0112915	21.210897	1.0049297	0.21
9.944788	21.243887	1.0048921	0.49
12.608919	27.298712	1.2281371	0.67
12.564381	27.428713	1.2320936	0.0
12.417195	27.223677	1.223058	0.0
22.347628	49.981743	2.0639515	0.0
9.447954	22.544891	1.0374128	0.32
9.436404	22.716898	1.0423751	0.23
9.339913	22.68988	1.0403302	0.55
9.279124	22.846878	1.0442691	0.46
9.197627	22.853865	1.043225	0.0
9.167088	22.986866	1.0471838	0.11
9.098582	23.025856	1.0481402	0.0
12.318388	31.326893	1.3492713	0.0
8.832674	22.778795	1.0360453	0.0
25.729746	66.534225	2.623711	0.0
8.660402	22.871769	1.0369344	0.07
8.5649185	22.838747	1.0348887	0.15
8.490419	22.858736	1.034844	0.3
8.426905	22.910727	1.0357988	0.16
8.20953	22.547667	1.0217503	0.34
8.378094	23.113728	1.0417316	0.0
7.3524637	20.535402	0.9476731	0.07
8.063672	22.928656	1.0315926	0.28
7.9931684	22.959644	1.0315465	0.35
7.928656	23.008635	1.0325	0.18
8.242486	24.268755	1.0764232	0.29
8.183965	24.347746	1.0783737	0.14
8.127439	24.434738	1.0803233	0.29
8.050931	24.463724	1.0802732	0.23
7.5438666	23.196566	1.0342395	0.37
7.456376	23.178545	1.032192	0.21
7.3688927	23.156527	1.0311451	0.21
7.5923576	23.975609	1.0591061	0.36
10.910226	34.60375	1.435849	0.13
10.029545	32.200462	1.3488308	0.16
11.27855	36.5479	1.5016633	0.14
10.495772	34.42765	1.4256431	0.12
9.784938	32.492416	1.3556261	0.15
10.11992	33.971546	1.4075158	0.12
5.4080496	18.515924	0.8609471	0.2
5.322585	18.442904	0.85790986	0.41
3.2365832	11.568185	0.6151051	0.18
5.17763	18.378868	0.8548331	0.48
3.1616015	11.58617	0.61505157	0.48
5.0116887	18.241829	0.8487584	0.23
4.9511995	18.246815	0.84771883	0.41
4.917958	18.238808	0.8476994	0.35
4.858463	18.248796	0.846659	0.4
4.8039613	18.276785	0.8476178	0.44
4.752457	18.315775	0.84857583	0.38
4.717923	18.421772	0.8515298	0.51
4.686394	18.537767	0.8544833	0.36
4.656849	18.668766	0.8584347	0.56
4.6445823	18.740767	0.8614105	0.27
7.2992244	29.454735	1.233748	0.24
1.2501594	5.7685513	0.40809196	0.16
7.3275385	29.964758	1.2506536	0.13
7.654755	32.131897	1.3243854	0.15
7.5532494	32.152874	1.3233153	0.28
7.4670434	32.01885	1.318289	0.19
7.382507	32.11283	1.3212132	0.0
7.7462673	34.14198	1.3899987	0.0
10.983458	48.788193	1.8968513	0.0
10.894825	49.110176	1.9067225	0.05
6.4722886	29.93854	1.2421007	0.12
7.2902536	34.12786	1.3867016	0.31
7.3208547	34.528877	1.3996317	0.19
6.3218746	30.388514	1.2558985	0.2
6.259307	30.5675	1.2618158	0.2
6.2406588	30.963505	1.2747133	0.14
5.188883	26.310114	1.1130581	0.53
1.4903053	8.322708	0.49363932	0.12
1.4578316	8.2987	0.4926202	0.38
1.4236214	8.19769	0.4896186	0.36
1.4141145	8.285691	0.4925895	0.22
1.3996003	8.354691	0.4945612	0.19
7.1881638	39.60295	1.5653899	0.14
7.057658	39.594917	1.5643018	0.18
1.215399	7.7896333	0.47455597	0.2
0.7710186	5.4164615	0.39279133	0.13
1.2285391	8.0876465	0.48449245	0.0
7.8451586	46.81228	1.8081912	0.0
0.9775489	7.0515604	0.44854793	0.12
1.036827	7.5645895	0.46546802	0.49
5.005453	32.7332	1.3244445	0.29
0.9806223	7.5975785	0.46641377	0.3
5.185247	34.572285	1.386145	0.12
0.706891	5.949471	0.41059932	0.38
0.9400679	7.834577	0.47432122	0.39
4.3768086	32.40101	1.3100667	0.21
4.299232	32.59299	1.3159647	0.12
0.830725	7.593546	0.46529016	0.0
5.589264	43.47655	1.6843563	0.0
3.6634903	31.255775	1.2678082	0.52
3.6108315	31.652765	1.2806748	0.19
4.9076533	43.600338	1.6858239	0.0
4.8787603	44.571342	1.7175734	0.0
4.2783494	39.85909	1.5572362	0.0
3.2231956	31.34464	1.2684547	0.08
0.57693344	7.5244865	0.46209055	0.0
4.5123644	47.31826	1.8076483	0.1
2.6996949	30.06446	1.2233573	0.12
2.5822804	29.83842	1.2163202	0.16
2.5340357	29.827404	1.2152853	0.16
0.47870243	7.6524663	0.46597293	0.16
0.44626686	7.559457	0.46296737	0.35
0.39890566	7.28444	0.45299348	0.23
0.27604625	6.021386	0.41019666	0.55
2.2395704	32.20334	1.2934874	0.26
2.6120198	37.909527	1.4864187	0.0
2.0102546	31.12525	1.2565635	0.0
1.9137329	31.166218	1.2574768	0.13
0.2523755	7.0194	0.443927	0.27
0.5726286	13.27158	0.6546818	0.19
1.7926952	36.13023	1.4241927	0.14
0.17398305	7.4823875	0.4587415	0.42
0.14357656	7.3393774	0.4547486	0.14
0.12108649	7.3613725	0.4547225	0.34
1.1398062	32.75397	1.3094712	0.22
0.08892068	7.7683697	0.46859348	0.11
0.048630003	7.3423533	0.45465997	0.32
0.051191702	7.766359	0.46855912	0.38
0.027693966	7.806353	0.46952763	0.43
0.73756045	35.109856	1.3875757	0.12
0.62803745	35.154816	1.3884741	0.42
0.5165346	35.143772	1.3883839	0.18
0.42164367	36.06475	1.4190842	0.14
-0.10060063	7.5663157	0.4614657	0.19
0.23638006	34.88667	1.3792107	0.14
-0.1729217	5.804279	0.40182054	0.5
-0.21048781	6.96128	0.44050607	0.32
-0.2626526	17.327349	0.7889815	0.5
-0.2565729	7.207269	0.44940266	0.26
-0.25603518	5.732258	0.39975485	0.35
-0.275549	5.754253	0.40073	0.24
-0.29195794	5.662248	0.39773527	0.32
-0.33828285	7.2432466	0.4503146	0.23
-0.35972345	7.1862397	0.44830713	0.32
-0.38219312	7.160233	0.4472912	0.25
-0.39854944	6.9122267	0.43933347	0.23
-0.7621383	17.460173	0.79350233	0.52
-0.8176311	17.468153	0.79345006	0.33
-0.481306	7.0432034	0.4432205	0.26
-0.50480205	7.057197	0.44419378	0.26
-0.5272842	7.04819	0.44417337	0.46
-0.5497612	7.0511837	0.4441501	0.32
-0.5620137	7.06618	0.4441343	0.54
-0.5683339	6.7481775	0.4342014	0.12
-0.54234827	5.8851824	0.40442643	0.39
-0.5588087	5.8381777	0.40342006	0.29
-0.5752696	5.797173	0.40141222	0.25
-0.59474665	5.8181677	0.40238702	0.4
-0.6122277	5.789163	0.40137526	0.3
-0.61943895	5.7681613	0.4013724	0.32
-0.7416972	7.1911254	0.44892338	0.45
-1.4997778	16.939898	0.77594095	0.21
-1.5572869	16.991875	0.7778745	0.46
-0.8141657	7.224103	0.44984156	0.32
-0.8366409	7.216096	0.44982022	0.29
-2.0363185	20.959715	0.9115024	0.23
-1.7992713	17.573786	0.7985098	0.37
-1.8447124	17.451769	0.7944944	0.38
-2.0961347	19.489681	0.86278516	0.28
-2.1525998	19.433659	0.8607441	0.36
-2.2080634	19.366636	0.8587063	0.39
-2.2725677	19.38961	0.85963905	0.39
-2.307832	19.430597	0.86159575	0.32
-2.3753448	19.48357	0.86351854	0.41
-2.6778088	21.60246	0.9347431	0.41
-4.3656316	35.484867	1.4029495	0.0
-0.7426615	4.1731343	0.3475835	0.05
-3.6690586	28.721104	1.1751645	0.0
-0.7581495	4.1871305	0.3485627	0.14
-0.75833625	4.139131	0.34657228	0.16
-0.77284545	4.1391273	0.34655538	0.14
-0.7832962	4.118125	0.34554744	0.14
-0.7987838	4.1321206	0.3465265	0.16
-0.81127316	4.1201177	0.34651428	0.12
-0.83377516	4.1861105	0.34847477	0.11
-2.2875817	13.827573	0.6748755	0.34
-2.324045	13.770558	0.6728509	0.38
-2.3605053	13.718543	0.67082506	0.41
-2.4009824	13.691526	0.6707896	0.41
-2.4464767	13.694509	0.67074233	0.45
-2.491963	13.703489	0.67169374	0.44
-2.5394635	13.716469	0.671642	0.43
-2.5747464	13.791456	0.67458946	0.65
-2.665355	14.060419	0.68343806	0.0
-5.2136197	28.273428	1.166754	0.0
-6.2736635	33.67901	1.3505027	0.0
-14.728443	76.67665	2.8145852	0.0
-14.650211	75.608665	2.7789	0.0
-15.067166	76.48748	2.809292	0.0
-15.311696	76.46237	2.810055	0.0
-15.660471	76.95121	2.8286	0.0
-16.033293	77.545044	2.8500974	0.0
-14.642058	69.589584	2.580237	0.0
-15.097107	70.666374	2.6185446	0.0
-4.83695	21.687529	0.9475646	0.15
-1.695355	6.6488	0.43400657	0.32
-1.710824	6.6167946	0.43299496	0.36
-1.7252924	6.580789	0.43198523	0.3
-1.7397519	6.547784	0.4309748	0.64
-1.7632233	6.556775	0.43094617	0.24
-1.7664468	6.5227737	0.4299488	0.55
-1.783921	6.5027676	0.42993236	0.38
-1.8013967	6.482761	0.42891583	0.36
-1.8258961	6.4907513	0.42988604	0.37
-1.8473803	6.4877434	0.4298617	0.44
-1.8618424	6.4577374	0.4288503	0.41
-1.8800892	6.4887304	0.42982352	0.23
-1.9045835	6.496721	0.43079355	0.54
-1.9210413	6.4767146	0.42977795	0.37
-1.9475466	6.490704	0.4307445	0.39
-1.9810503	6.5336905	0.43169776	0.55
-2.0145583	6.574677	0.43365133	0.24
-9.199447	32.93361	1.3446488	0.3
-9.256703	32.936577	1.3445874	0.14
-9.979302	35.14326	1.4223708	0.35
-10.096806	35.138203	1.4232466	0.24
-2.2714632	7.0375695	0.45026994	0.17
-2.2829337	6.990565	0.44926453	0.54
-2.3003967	6.968558	0.4482477	0.39
-2.3026268	6.933557	0.447251	0.41
-2.3200955	6.91155	0.44723406	0.37
-2.344569	6.91454	0.4472046	0.3
-2.3610413	6.8885326	0.44618937	0.45
-2.383525	6.882523	0.44616368	0.46
-2.4060142	6.875514	0.44613805	0.39
-2.4254835	6.8615055	0.44611713	0.34
-2.4397223	6.8694997	0.44709888	0.41
-2.4742293	6.900485	0.44805267	0.35
-2.5087311	6.93147	0.44900647	0.38
-2.5492344	6.981452	0.45095	0.58
-6.384877	18.46574	0.85453904	0.16
-6.4914284	18.59269	0.8593963	0.0
-11.322159	32.658516	1.3544042	0.0
-11.803376	33.55729	1.3877032	0.18
-11.844768	33.334263	1.3806992	0.3
-11.978295	33.380188	1.3835425	0.21
-2.5129347	6.286471	0.42910004	0.09
-12.393233	34.215996	1.413926	0.29
-2.5103817	6.2154727	0.42611343	0.3
-2.494567	6.1424804	0.42414334	0.38
-2.5150464	6.137471	0.42411882	0.28
-2.529521	6.1154647	0.42310402	0.52
-2.5379653	6.0804615	0.42209846	0.29
-2.5604687	6.0784516	0.42207086	0.23
-2.572914	6.055446	0.42205858	0.57
-2.5874054	6.03244	0.42104366	0.4
-2.6016374	6.0424337	0.4220246	0.41
-2.6201239	6.031426	0.42200306	0.34
-2.6445975	6.038415	0.4219716	0.28
-2.6680887	6.0404043	0.42294198	0.49
-2.692583	6.044393	0.42291084	0.29
-2.7260752	6.0723777	0.4238653	0.35
-2.7455544	6.064369	0.42384192	0.62
-2.7577984	6.0663633	0.4238263	0.39
-2.7903013	6.089349	0.4257826	0.43
-2.8868885	6.266303	0.43163902	0.45
-3.2899218	7.1661143	0.46502036	0.33
-12.449145	28.644789	1.2398508	0.31
-12.464533	28.431774	1.2338685	0.34
-12.467905	28.194761	1.225904	0.29
-12.434051	27.994774	1.2199763	0.36
-12.4454365	27.78076	1.2129982	0.31
-12.454823	27.564747	1.2070227	0.33
-12.464208	27.352734	1.2000461	0.34
-12.474599	27.14472	1.1940676	0.35
-12.485989	26.942707	1.1880866	0.34
-12.490374	26.727695	1.1811157	0.32
-12.465535	26.561703	1.1761712	0.42
-12.468918	26.350693	1.1692005	0.32
-12.476309	26.14968	1.1632234	0.33
-12.491711	25.968664	1.1582334	0.36
-12.497103	25.767653	1.152258	0.4
-12.508502	25.58264	1.1472731	0.36
-12.513895	25.387629	1.1412964	0.33
-12.485054	25.226639	1.135355	0.35
-12.493451	25.042627	1.1303729	0.34
-12.500848	24.858614	1.1243916	0.41
-12.513252	24.6866	1.1194024	0.38
-12.51565	24.49559	1.1144278	0.35
-12.527053	24.326574	1.109439	0.36
-12.535456	24.152563	1.1034542	0.36
-12.505616	24.001574	1.0985118	0.4
-12.518027	23.83856	1.0945204	0.38
-12.525429	23.669546	1.0895357	0.38
-12.528829	23.494537	1.0845565	0.4
-12.536235	23.328526	1.0795709	0.46
-12.44754	22.982561	1.0677261	0.21
-12.545041	22.991505	1.0696071	0.38
-12.524222	22.86451	1.0656497	0.39
-12.535633	22.713497	1.0606565	0.39
-12.538035	22.547487	1.0556762	0.41
-12.537438	22.37748	1.0506998	0.41
-12.546849	22.228466	1.0467083	0.35
-12.547253	22.064459	1.0417296	0.43
-12.524431	21.941465	1.0377735	0.41
-12.531842	21.793453	1.0337838	0.37
-12.538258	21.643442	1.0297953	0.43
-12.596722	21.587404	1.028731	0.32
-12.657187	21.535366	1.0276636	0.5
-12.714648	21.479328	1.0276002	0.53
-13.506835	22.681917	1.0744764	0.19
-13.575106	22.715878	1.0763884	0.36
-12.67204	20.86832	1.0087283	0.58
-12.729503	20.816282	1.0086637	0.27
-13.968098	22.725641	1.0829034	0.35
-14.074605	22.739578	1.0857702	0.36
-14.1721	22.738516	1.0866498	0.3
-14.273602	22.742455	1.0885237	0.38
-12.528162	19.834352	0.97702897	0.17
-12.549596	19.729332	0.9740144	0.37
-12.5500145	19.590322	0.97002965	0.4
-12.562438	19.47431	0.9670271	0.41
-12.568861	19.348299	0.96303314	0.42
-12.566273	19.21029	0.95905155	0.43
-12.535453	19.095304	0.95510274	0.41
-12.551884	18.989286	0.9530936	0.43
-12.622366	18.966244	0.95300764	0.38
-12.674834	18.915207	0.9529472	0.62
-12.714284	18.846178	0.9519049	0.35
-12.939904	19.057053	0.96159905	0.35
-13.031403	19.063997	0.96348315	0.48
-13.079655	19.070967	0.96442163	0.17
-12.675715	18.34317	0.93700504	0.53
-12.64611	18.175179	0.9310592	0.56
-14.794396	21.193035	1.0540439	0.19
-12.562304	17.6882	0.91621274	0.34
-12.578735	17.594185	0.9142008	0.36
-12.539912	17.4802	0.9102608	0.45
-12.55335	17.381186	0.9082529	0.36
-12.556772	17.271175	0.9052587	0.46
-12.559199	17.159166	0.9022657	0.35
-12.558622	17.044159	0.89827675	0.47
-12.568056	16.944145	0.89627355	0.36
-12.564476	16.82714	0.8922883	0.5
-12.550675	16.753143	0.89031243	0.36
-12.543097	16.63214	0.88733244	0.57
-12.552534	16.534126	0.88432854	0.31
-12.543953	16.414125	0.88134956	0.54
-12.559387	16.32811	0.8793367	0.34
-12.551808	16.211105	0.8753559	0.45
-12.572256	16.131086	0.87433594	0.36
-12.540442	16.0371	0.8713843	0.46
-12.578899	15.983071	0.8703389	0.36
-12.642383	15.96003	0.87125874	0.49
-12.702858	15.933989	0.87118256	0.46
-12.824377	15.986914	0.87502146	0.43
-12.988936	16.091816	0.88080084	0.31
-12.970351	15.963819	0.8768342	0.36
-12.714364	15.590955	0.86219275	0.41
-12.701787	15.473954	0.8592173	0.32
-12.740242	15.422926	0.8581709	0.52
-12.797713	15.394886	0.8590981	0.34
-12.895225	15.413824	0.86096996	0.62
-13.066781	15.524722	0.8677394	0.21
-13.587393	16.10543	0.89302325	0.34
-13.668879	16.101377	0.89491755	0.34
-13.758374	16.105318	0.8968007	0.34
-13.837865	16.096266	0.8976977	0.37
-13.931361	16.104206	0.9005752	0.31
-12.708881	14.565878	0.8352665	0.18
-12.710315	14.474869	0.83326983	0.48
-12.728545	14.449855	0.83324736	0.6
-12.796028	14.43581	0.8341597	0.16
-12.896537	14.458745	0.83602655	0.26
-12.568726	13.993921	0.8174823	0.39
-12.572162	13.908912	0.8154822	0.39
-12.567597	13.814907	0.8134931	0.45
-12.570034	13.729898	0.8114941	0.43
-12.561243	13.6769	0.8095083	0.4
-12.553673	13.581897	0.80752295	0.42
-12.57012	13.51388	0.8055044	0.41
-12.569555	13.427873	0.8035092	0.44
-12.567991	13.340866	0.8015151	0.45
-12.574426	13.264855	0.79950994	0.46
-12.568859	13.174851	0.7975211	0.48
-12.583306	13.106835	0.79550487	0.49
-12.566517	13.046841	0.79352957	0.46
-12.568953	12.967832	0.79252946	0.49
-12.570388	12.887824	0.7905307	0.48
-12.579836	12.815811	0.7885209	0.48
-12.580272	12.735804	0.78652316	0.5
-12.578708	12.653797	0.78452814	0.5
-12.587151	12.582785	0.78251934	0.5
-12.570354	12.526791	0.78154355	0.52
-12.569796	12.446783	0.7795469	0.51
-12.571235	12.369776	0.7775474	0.52
-12.572678	12.292768	0.77554786	0.49
-12.618139	12.261734	0.7754881	0.45
-12.681624	12.24669	0.77740365	0.41
-12.693849	12.220678	0.77638805	0.61
-12.698287	12.148669	0.77538407	0.53
-12.746756	12.119633	0.77532	0.36
-12.745194	12.041626	0.773324	0.32
-12.745631	11.966619	0.77132523	0.33
-12.75508	11.899606	0.7703141	0.3
-12.7525215	11.821599	0.76831913	0.25
-12.701706	11.736626	0.7653891	0.23
-12.698142	11.65962	0.76339537	0.48
-12.686572	11.57562	0.7614125	0.68
-12.744051	11.555578	0.7623356	0.41
-12.747495	11.485569	0.7603321	0.32
-12.755942	11.420556	0.7593218	0.32
-12.750371	11.344553	0.7573304	0.33
-12.727585	11.286562	0.75536186	0.27
-12.75604	11.241538	0.7553241	0.14
-12.567367	11.000642	0.74558115	0.52
-12.579812	10.942628	0.744565	0.55
-12.574255	10.867623	0.7425732	0.53
-12.574694	10.799616	0.7405731	0.54
-12.584139	10.739603	0.7395608	0.54
-12.570357	10.692608	0.73857975	0.54
-12.5687895	10.624601	0.7365822	0.55
-12.573243	10.559591	0.7355765	0.56
-12.574679	10.494583	0.7335748	0.55
-12.583122	10.435571	0.7325635	0.57
-12.584571	10.369563	0.7315616	0.55
-12.58101	10.300557	0.7295665	0.57
-12.567226	10.255562	0.7285852	0.58
-12.577669	10.199549	0.7275709	0.56
-12.618136	10.167518	0.72751594	0.48
-12.6656065	10.141481	0.72845155	0.54
-12.709078	10.111447	0.7283924	0.54
-12.708518	10.046441	0.72739285	0.65
-13.457382	10.585979	0.75737894	0.43
-13.602691	10.667888	0.76318216	0.18
-4.75286	3.5322514	0.39015913	0.25
-4.7473125	3.5052543	0.39016455	0.88
-4.742765	3.4792562	0.3891686	0.96
-4.765242	3.4742413	0.38913602	0.99
-4.78473	3.466229	0.39010736	0.99
-4.8089676	3.4742136	0.39107352	0.99
-4.8424554	3.477192	0.391026	0.96
-4.887972	3.4881635	0.3929621	0.91
-4.8924284	3.46916	0.39295387	0.96
-4.9279165	3.4731371	0.39390358	0.99
-4.9403777	3.4601285	0.3938845	0.99
-4.9758577	3.4641056	0.3948343	0.99
-4.9951196	3.4660933	0.394807	0.99
-5.0055656	3.452086	0.3947907	0.99
-5.029073	3.4450705	0.39575645	0.99
-5.062549	3.4470487	0.39670888	0.99
-5.085014	3.4410336	0.39667624	0.99
-5.119518	3.442011	0.39762715	0.99
-5.111948	3.4150145	0.39663512	0.93
-5.211493	3.461952	0.40049815	0.55
-12.981981	8.948118	0.7120046	0.35
-13.020447	8.915086	0.7119512	0.33
-12.8818245	8.758164	0.7051369	0.27
-12.896272	8.710148	0.7051159	0.38
-12.581005	8.377332	0.6895381	0.61
-12.571223	8.342333	0.68855053	0.64
-12.575669	8.289324	0.68854284	0.61
-12.572109	8.231319	0.68654585	0.61
-12.582569	8.181306	0.68652993	0.62
-12.585016	8.127297	0.6855249	0.63
-12.575451	8.066295	0.68353593	0.62
-12.579905	8.013286	0.6825281	0.62
-12.573126	7.9812865	0.68253624	0.61
-12.566567	7.922283	0.6805431	0.61
-12.580022	7.876268	0.680523	0.63
-12.581464	7.82326	0.67951906	0.64
-12.577913	7.766255	0.6785218	0.63
-12.58236	7.7152452	0.6775137	0.62
-12.5798025	7.6602397	0.67651504	0.63
-12.567022	7.625244	0.6755312	0.63
-12.580474	7.5802283	0.67451096	0.63
-12.580921	7.5272207	0.67350817	0.62
-12.574365	7.4702177	0.67251474	0.63
-12.58281	7.423206	0.67250115	0.61
-12.577256	7.3672028	0.67150635	0.61
-12.573704	7.312197	0.6695089	0.63
-12.579927	7.2901897	0.66949934	0.6
-12.629398	7.267151	0.6704303	0.51
-12.710881	7.2630916	0.67331815	0.5
-12.810371	7.2690206	0.6761816	0.51
-12.888853	7.2619624	0.6780735	0.54
-12.971342	7.255902	0.67995983	0.52
-13.066608	7.283836	0.6828303	0.52
-13.145085	7.275778	0.68472207	0.53
-13.232573	7.2717137	0.6876017	0.52
-13.33106	7.2736425	0.6904665	0.49
-13.415545	7.266579	0.69235015	0.51
-13.50703	7.2635126	0.69522434	0.53
-13.605517	7.2634406	0.69808906	0.51
-13.692774	7.2843795	0.70097023	0.5
-13.77426	7.273319	0.7028578	0.52
-13.877741	7.275243	0.70571584	0.5
-13.975229	7.272171	0.7085819	0.48
-14.074713	7.2700977	0.7114452	0.46
-14.183201	7.272018	0.71429646	0.48
-14.283687	7.2689443	0.7171584	0.51
-14.369946	7.2858834	0.7200408	0.47
-14.475435	7.283805	0.72289604	0.49
-14.576919	7.27973	0.72575665	0.51
-14.684407	7.27765	0.728609	0.49
-14.794895	7.2765684	0.7314575	0.47
-14.90938	7.277484	0.73530054	0.45
-15.005859	7.2684116	0.73816776	0.45
-15.111125	7.291337	0.74102455	0.46
-15.223607	7.289253	0.74387026	0.47
-15.340101	7.287167	0.7477105	0.46
-15.46459	7.289075	0.75153995	0.46
-15.578074	7.2849903	0.7543843	0.44
-15.68956	7.2789063	0.75723124	0.46
-15.793819	7.2988324	0.7610894	0.46
-15.909304	7.2937455	0.7639309	0.42
-16.03279	7.2916536	0.7677617	0.43
-16.168278	7.294553	0.77157634	0.44
-16.293768	7.291459	0.7754044	0.42
-16.417257	7.2863665	0.77923506	0.45
-16.549746	7.2852674	0.7830537	0.41
-16.658003	7.303189	0.7859064	0.41
-16.78949	7.3000903	0.7897263	0.41
-16.927982	7.2989874	0.79453677	0.41
-17.066465	7.2978835	0.7983473	0.41
-17.184944	7.2867923	0.8011847	0.54
-17.34244	7.2916756	0.8059696	0.39
-17.461926	7.278584	0.8098056	0.5
-17.61741	7.281468	0.8145932	0.39
-17.752676	7.3063703	0.8184095	0.52
-17.905169	7.305256	0.82320106	0.38
-18.040648	7.297153	0.82701546	0.5
-18.209146	7.3000264	0.8317855	0.39
-18.344625	7.2899227	0.8355999	0.49
-18.507114	7.289801	0.84137803	0.37
-18.6606	7.284684	0.84516823	0.47
-18.818874	7.31357	0.85095346	0.38
-18.973358	7.307452	0.8547423	0.47
-19.145853	7.306322	0.86050683	0.37
-19.290333	7.294211	0.86430913	0.57
-19.92397	7.467764	0.8854527	0.34
-19.888393	7.383775	0.8834974	0.57
-20.920929	7.738059	0.91910535	0.21
-21.054401	7.7139535	0.92292243	0.13
-21.463963	7.7906575	0.9363677	0.1
-21.241325	7.633797	0.92766434	0.13
-21.003677	7.4739475	0.9179812	0.34
-21.10514	7.4368634	0.92084146	0.38
-21.128578	7.371834	0.9208067	0.42
-21.12679	7.334829	0.92080754	0.5
-21.33528	7.33467	0.92652357	0.31
-21.519766	7.324528	0.93227196	0.49
-21.728258	7.321369	0.938988	0.29
-21.931747	7.315213	0.94471073	0.52
-29.397318	9.742996	1.2006536	0.32
-29.392523	9.6909895	1.1996584	0.35
-29.40394	9.592961	1.1986399	0.53
-29.423357	9.497928	1.1986105	0.35
-29.414764	9.394914	1.1966189	0.39
-29.428183	9.297884	1.1965976	0.38
-29.438597	9.200856	1.1955805	0.38
-29.426004	9.096845	1.1945943	0.31
-29.411203	9.042845	1.1936126	0.36
-29.398615	8.937834	1.1916264	0.34
-29.390026	8.835819	1.1906348	0.44
-29.405441	8.740788	1.189611	0.36
-29.430857	8.649751	1.1895736	0.53
-29.422268	8.547736	1.1885821	0.36
-29.429682	8.45071	1.1875691	0.35
-29.427887	8.4007015	1.18757	0.39
-29.4243	8.300685	1.1865717	0.38
-29.429712	8.20366	1.1855614	0.27
-29.430124	8.105639	1.1845578	0.34
-29.394526	7.997645	1.1826029	0.45
-29.413944	7.904611	1.1825737	0.3
-29.408354	7.805595	1.1815782	0.61
-29.303535	7.7286596	1.1777179	0.15
-29.398968	7.6565714	1.1795865	0.39
-29.421383	7.5655355	1.1795534	0.37
-29.408794	7.464524	1.1785674	0.51
-29.684269	7.4373064	1.1861936	0.37
-30.055769	7.43202	1.1986905	0.36
-30.438263	7.427725	1.2101725	0.34
-30.813555	7.469445	1.2226658	0.38
-31.21005	7.4641395	1.2351291	0.34
-31.610544	7.4578295	1.2475871	0.36
-32.032047	7.452504	1.2610168	0.37
-32.44854	7.4441814	1.2734534	0.34
-32.870037	7.4348545	1.2868831	0.26
-33.309532	7.426514	1.3002888	0.34
-33.35374	7.3824706	1.302228	0.35
-33.33314	7.268462	1.3002532	0.41
-33.334545	7.160438	1.2992487	0.35
-33.33995	7.053411	1.299239	0.41
-33.350353	6.94738	1.2982225	0.39
-33.354755	6.840354	1.2982143	0.34
-33.357155	6.7333293	1.2972088	0.4
-33.342354	6.676328	1.2962276	0.35
-33.343758	6.569304	1.2952235	0.5
-33.408176	6.4742336	1.2971345	0.37
-43.561493	8.318793	1.6324623	0.29
-43.580875	8.181748	1.6324344	0.35
-43.575253	8.040721	1.6304402	0.24
-43.507618	7.887739	1.6275295	0.52
-43.54582	7.8246956	1.6284773	0.16
-43.5852	7.691636	1.6294225	0.36
-43.63459	7.560569	1.6303546	0.36
-44.35409	7.5440073	1.6523845	0.26
-45.148605	7.535391	1.6783136	0.18
-46.02113	7.534715	1.7061379	0.39
-46.881645	7.5270476	1.7339784	0.19
-47.75397	7.5913863	1.7618037	0.37
-48.7225	7.590636	1.7924991	0.17
-49.695023	7.5848813	1.8241893	0.14
-50.697544	7.5771027	1.8558394	0.18
-51.77007	7.573271	1.8903953	0.29
-52.8756	7.5674124	1.925907	0.0
-63.038494	8.827821	2.2582304	0.0
-63.044662	8.728793	2.258222	0.0
-63.03699	8.526753	2.257233	0.0
-63.050323	8.328697	2.2562156	0.05
-63.024654	8.124669	2.2552505	0.15
-63.002983	7.9226394	2.2532804	0.22
-62.998318	7.722597	2.2522874	0.18
-63.002483	7.62257	2.2522824	0.0
-63.949944	7.535815	2.282009	0.0
-65.63149	7.5265074	2.335748	0.0
-67.46506	7.5240836	2.395283	0.0
-69.36662	7.517606	2.4567268	0.0
-71.35319	7.5080614	2.5210567	0.0
-50.213154	4.5677905	1.8274941	0.0
-72.18922	-2.0434349	2.766274	0.0
-65.20402	-2.0518646	2.5208967	0.0
-70.533554	-2.442817	2.7086878	0.0
-72.251854	-2.6175234	2.7688332	0.0
-74.270485	-2.926029	2.8402596	0.0
-70.98018	-3.0206075	2.72376	0.0
-64.1809	-2.9348698	2.485717	0.0
-63.989532	-3.1290643	2.4782834	0.0
-63.794167	-3.3212616	2.471846	0.0
-34.554813	-1.9096382	1.4439032	0.07
-34.757095	-1.9764963	1.4511127	0.16
-34.851658	-2.09345	1.4551315	0.24
-34.967224	-2.2123876	1.4591768	0.3
-35.003788	-2.3263853	1.4601207	0.29
-35.017353	-2.4394007	1.4610347	0.39
-35.070915	-2.5553854	1.4629998	0.25
-34.960472	-2.6584947	1.4587567	0.25
-34.559746	-2.6838114	1.4451952	0.28
-34.651314	-2.8017673	1.4482099	0.32
-34.96488	-2.9395556	1.4595047	0.12
-32.094364	-2.8017507	1.3587759	0.16
-32.22993	-2.917672	1.3638515	0.29
-32.13548	-3.0117664	1.3606384	0.16
-31.975029	-3.099911	1.3553423	0.46
-31.668295	-3.1211536	1.3449107	0.23
-31.300837	-3.1864533	1.3323574	0.2
-31.04438	-3.2606688	1.3229451	0.25
-31.004927	-3.3557208	1.3218054	0.53
-31.17949	-3.4756124	1.3279306	0.2
-31.208042	-3.5796142	1.3298744	0.21
-30.948305	-3.5998197	1.320507	0.38
-31.328873	-3.7445574	1.333887	0.28
-31.18442	-3.8286884	1.3296165	0.39
-31.227972	-3.9346788	1.3315792	0.26
-31.093515	-4.0188017	1.3273225	0.27
-31.019064	-4.10988	1.3251404	0.23
-30.699593	-4.16714	1.3136594	0.39
-31.78694	-4.3653426	1.3519417	0.34
-31.432465	-4.418629	1.3404176	0.32
-29.920916	-4.305774	1.2874886	0.18
-29.866459	-4.394836	1.2853354	0.28
-29.936012	-4.502806	1.2883321	0.16
-30.93563	-4.752088	1.3244517	0.58
-30.619156	-4.8033442	1.3129808	0.22
-30.758442	-4.8752527	1.3181037	0.3
-29.14586	-4.7174654	1.2620786	0.12
-29.005398	-4.79059	1.2568247	0.42
-28.95694	-4.8776464	1.2556821	0.29
-28.989485	-4.977644	1.2576368	0.36
-30.434158	-5.3226037	1.3092709	0.28
-28.868563	-5.146775	1.2543243	0.18
-28.869837	-5.1947846	1.2542835	0.43
-28.834375	-5.282831	1.2531581	0.34
-28.674902	-5.3479686	1.2478864	0.29
-28.742456	-5.4559402	1.2508819	0.41
-29.101032	-5.618699	1.2642199	0.14
-20.960705	-4.133659	0.97459775	0.29
-20.891224	-4.1897244	0.97245413	0.49
-21.121513	-4.2705646	0.9816918	0.21
-21.064034	-4.329621	0.97956175	0.34
-21.126566	-4.412591	0.982572	0.4
-21.082085	-4.4736376	0.98145795	0.41
-21.09361	-4.546644	0.9824087	0.4
-21.154148	-4.630615	0.9844157	0.18
-20.973389	-4.6267533	0.9781761	0.55
-20.863897	-4.6728473	0.97498816	0.16
-20.714407	-4.7099705	0.96975434	0.5
-20.331877	-4.6922607	0.9562556	0.34
-19.626308	-4.598784	0.9313891	0.21
-19.204775	-4.567101	0.91685	0.28
-20.352451	-4.903289	0.95909774	0.35
-20.122686	-4.8834615	0.95080626	0.32
-20.419249	-5.0232625	0.9620825	0.43
-19.623655	-4.8968472	0.93312365	0.16
-19.738197	-4.9927793	0.9381938	0.42
-19.734716	-5.0587955	0.9381315	0.36
-19.240166	-5.0001636	0.92151797	0.38
-19.21568	-5.059194	0.9204336	0.3
-19.242943	-5.0991817	0.9224355	0.49
-19.296474	-5.1791563	0.924438	0.33
-18.988945	-5.163389	0.9140385	0.4
-15.418872	-4.262942	0.7850211	0.24
-15.335376	-4.294012	0.7828813	0.57
-15.410899	-4.3679686	0.7859181	0.2
-15.193371	-4.3601336	0.778632	0.43
-14.851569	-4.2903805	0.76623255	0.34
-14.887087	-4.352366	0.76822615	0.53
-14.913607	-4.412357	0.7692094	0.18
-14.802093	-4.431446	0.76604253	0.66
-14.71759	-4.4585156	0.76290506	0.17
-14.192999	-4.3528953	0.74429035	0.62
-14.656601	-4.543578	0.761749	0.31
-14.622845	-4.5586066	0.7606905	0.41
-14.52234	-4.579687	0.75753695	0.29
-14.727885	-4.694553	0.7657144	0.44
-14.473348	-4.6667414	0.75639576	0.3
-14.259812	-4.6499004	0.74912286	0.57
-14.28133	-4.707895	0.7501019	0.27
-14.262577	-4.726913	0.7500603	0.42
-14.20608	-4.759962	0.74895597	0.42
-14.131564	-4.785023	0.74583423	0.36
-14.081064	-4.819068	0.74473715	0.45
-14.060574	-4.8630915	0.744672	0.3
-14.004068	-4.8941402	0.74256957	0.57
-13.892552	-4.906227	0.7394093	0.25
-13.797783	-4.898298	0.73628867	0.52
-13.683269	-4.9083858	0.7321261	0.35
-13.428723	-4.8685718	0.7238176	0.46
-13.393222	-4.904605	0.72273934	0.32
-13.364718	-4.942633	0.72166884	0.49
-13.361229	-4.990645	0.72262365	0.45
-13.859849	-5.2223096	0.7410986	0.4
-13.683062	-5.182436	0.7348947	0.35
-13.875614	-5.3043127	0.7430512	0.27
-13.881123	-5.3573184	0.7440143	0.47
-13.438528	-5.2406316	0.7275178	0.37
-13.496051	-5.312601	0.73053503	0.61
-13.535565	-5.377583	0.73253405	0.21
-13.478063	-5.405631	0.7304337	0.64
-13.453305	-5.4206524	0.7303881	0.18
-12.832657	-5.2250853	0.70771784	0.37
-12.798153	-5.259117	0.7066434	0.46
-12.777657	-5.29914	0.70658284	0.34
-12.754151	-5.337164	0.70651996	0.58
-12.839688	-5.4211144	0.7095655	0.27
-13.039244	-5.551987	0.71772546	0.61
-13.024498	-5.5710015	0.71769017	0.26
-12.974985	-5.599044	0.716601	0.52
-13.010508	-5.6640286	0.7185957	0.16
-13.049014	-5.729011	0.72059435	0.64
-29.208784	-12.747107	1.3325111	0.3
-29.196325	-12.852136	1.3334149	0.38
-29.218876	-12.973143	1.3353528	0.32
-29.217142	-13.027155	1.3363098	0.56
-26.304909	-11.844133	1.2263775	0.15
-29.224232	-13.253193	1.3391486	0.38
-29.219776	-13.363216	1.34006	0.44
-29.212313	-13.471244	1.3419693	0.39
-29.203852	-13.579271	1.3428775	0.38
-29.226131	-13.646266	1.3438568	0.32
-29.221674	-13.757291	1.3457682	0.4
-29.236221	-13.877304	1.3476981	0.32
-29.223763	-13.985333	1.3486018	0.5
-29.205301	-14.090366	1.3495001	0.29
-29.218843	-14.210379	1.3514295	0.39
-29.216383	-14.323402	1.3533431	0.31
-29.22266	-14.38441	1.3543066	0.43
-29.242212	-14.5094185	1.3562406	0.36
-29.236748	-14.621443	1.3581517	0.42
-29.232292	-14.735468	1.3590628	0.36
-29.228832	-14.849491	1.3609756	0.33
-29.209372	-14.956526	1.3618727	0.42
-29.219917	-15.07854	1.3637983	0.36
-29.239193	-15.146539	1.3657744	0.45
-29.237736	-15.263561	1.3676884	0.27
-21.924002	-11.579388	1.0838352	0.4
-21.762478	-11.583509	1.0786216	0.4
-21.600958	-11.587631	1.0734081	0.33
-21.44543	-11.592748	1.0682019	0.42
-21.304916	-11.605855	1.0640095	0.35
-21.162125	-11.571956	1.0598482	0.43
-21.009605	-11.577071	1.054646	0.37
-20.86008	-11.582184	1.0504481	0.44
-20.732561	-11.598281	1.0462708	0.29
-20.568031	-11.593403	1.0410607	0.51
-20.459522	-11.619489	1.0389012	0.27
-20.438036	-11.692517	1.0388213	0.62
-20.369274	-11.696569	1.0367293	0.41
-20.212746	-11.693685	1.0315286	0.11
-20.074223	-11.699789	1.027345	0.15
-19.604103	-11.59712	1.0118089	0.16
-19.48358	-11.610212	1.0086439	0.39
-19.34506	-11.613315	1.0044627	0.39
-19.238283	-11.591391	1.0003401	0.39
-19.103758	-11.59449	0.99616426	0.41
-18.977234	-11.601586	0.99299604	0.41
-18.853712	-11.609678	0.98883116	0.41
-18.729183	-11.615771	0.98566645	0.4
-18.593655	-11.614871	0.9814926	0.41
-18.487873	-11.589946	0.9773736	0.42
-18.365349	-11.596036	0.97421175	0.42
-18.245829	-11.603126	0.9700532	0.46
-18.25735	-11.691131	0.9720077	0.34
-18.211855	-11.744172	0.9719131	0.47
-18.330425	-11.90211	0.9779576	0.58
-18.061834	-11.811294	0.968675	0.24
-14.8453665	-9.848347	0.83888435	0.49
-17.694992	-11.776558	0.9572289	0.12
-14.378211	-9.677663	0.82140034	0.4
-14.061594	-9.533872	0.8090915	0.32
-14.288194	-9.749739	0.8202355	0.18
-13.9985895	-9.62193	0.8089506	0.43
-14.061875	-9.697895	0.8129802	0.45
-13.93033	-9.673986	0.8078277	0.32
-13.836798	-9.6750555	0.8057071	0.45
-13.78829	-9.707094	0.8046234	0.36
-13.734784	-9.736137	0.8035354	0.41
-13.782311	-9.834117	0.8065306	0.48
-13.4336815	-9.656344	0.79320383	0.41
-13.557982	-9.77527	0.7992833	0.47
-13.47546	-9.782331	0.79717326	0.18
-13.402937	-9.795385	0.79507214	0.61
-13.293397	-9.781463	0.79194176	0.31
-13.399962	-9.924405	0.7969832	0.47
-13.28842	-9.9084835	0.79385173	0.22
-13.304934	-9.985482	0.7958223	0.54
-13.249166	-9.977521	0.79375666	0.24
-13.193654	-10.002564	0.7926699	0.5
-13.208167	-10.078565	0.79463893	0.38
-13.224689	-10.157562	0.7966086	0.29
-13.13115	-10.15263	0.7944935	0.5
-13.032619	-10.144699	0.791374	0.41
-13.146927	-10.264633	0.7964414	0.37
-13.107422	-10.301666	0.7963678	0.43
-13.075912	-10.343695	0.79630125	0.49
-12.989391	-10.344756	0.7941916	0.39
-12.982891	-10.405768	0.7951447	0.37
-12.958391	-10.453793	0.7950835	0.46
-13.082957	-10.619725	0.80213535	0.23
-13.043197	-10.622753	0.8010836	0.43
-14.153227	-11.578089	0.8508764	0.27
-14.110718	-11.618124	0.85079855	0.43
-14.022189	-11.621188	0.8486863	0.43
-13.949673	-11.637241	0.84658605	0.43
-13.850139	-11.63031	0.84346646	0.43
-13.761607	-11.631372	0.8413558	0.43
-13.700836	-11.618415	0.8392882	0.43
-13.612303	-11.618477	0.83717823	0.43
-13.530778	-11.624536	0.8350735	0.44
-13.448255	-11.629594	0.8329682	0.45
-13.360719	-11.628656	0.8308604	0.45
-13.27419	-11.628716	0.82775337	0.45
-13.209411	-11.60976	0.8256847	0.45
-13.130885	-11.615815	0.82358414	0.45
-13.042355	-11.612878	0.8214767	0.43
-13.008847	-11.656906	0.82140917	0.48
-13.011367	-11.733913	0.8233666	0.49
-12.991863	-11.789933	0.82430947	0.47
-12.899334	-11.782997	0.8212	0.53
-12.809545	-11.740056	0.8181151	0.31
-12.883092	-11.88002	0.8231231	0.54
-12.98566	-12.047968	0.82915056	0.63
-12.89412	-12.0400305	0.82704335	0.33
-12.798581	-12.028096	0.8239336	0.57
-12.56597	-11.889242	0.8147303	0.27
-12.432411	-11.840328	0.8105958	0.46
-12.516716	-11.956284	0.81463164	0.32
-12.054976	-11.598563	0.79527533	0.51
-12.021474	-11.640591	0.7952105	0.36
-11.976955	-11.670624	0.79413927	0.33
-11.900424	-11.670676	0.79204637	0.56
-11.843903	-11.689718	0.7919671	0.3
-11.596278	-11.52387	0.7817612	0.56
-11.629557	-11.5928545	0.78376245	0.3
-11.588042	-11.6248865	0.7836942	0.59
-11.472486	-11.5839615	0.7795777	0.37
-11.307911	-11.495065	0.773429	0.45
-11.281403	-11.540087	0.77337193	0.38
-11.270906	-11.602101	0.77532476	0.46
-11.388483	-11.79304	0.7823602	0.32
-11.472785	-11.914995	0.7873939	0.57
-11.612378	-12.131923	0.7954418	0.27
-11.498824	-12.091996	0.79232794	0.48
-11.447308	-12.115033	0.79125386	0.34
-11.495846	-12.241013	0.79524326	0.57
-11.39029	-12.207081	0.79213595	0.29
-11.094382	-11.937254	0.77792984	0.38
-11.3400345	-12.270121	0.79204226	0.41
-11.167441	-12.164227	0.7858944	0.41
-11.042882	-12.108305	0.7807767	0.41
-10.966348	-12.102356	0.7786892	0.39
-10.971861	-12.1843605	0.78165215	0.39
-11.04642	-12.342325	0.78665644	0.47
-11.178756	-12.525253	0.7947159	0.3
-11.206279	-12.633245	0.79769146	0.51
-11.15576	-12.657282	0.7976196	0.29
-10.952151	-12.511404	0.78845686	0.48
-11.007698	-12.652379	0.7934486	0.29
-10.954172	-12.671416	0.7923762	0.57
-10.836613	-12.61849	0.78826624	0.17
-13.023239	-15.141267	0.9025184	0.59
-11.003488	-12.929408	0.8003011	0.36
-10.91294	-12.906466	0.79720753	0.34
-10.850416	-12.916508	0.7961299	0.48
-10.797898	-12.937545	0.79505837	0.38
-10.771387	-12.987566	0.79600245	0.58
-13.183196	-15.864227	0.9243413	0.28
-13.176711	-15.95724	0.9262881	0.31
-13.170234	-16.052254	0.92923415	0.28
-13.169757	-16.154263	0.93118376	0.2
-13.199295	-16.292255	0.93515027	0.25
-13.154787	-16.342289	0.9360755	0.59
-13.167314	-16.46129	0.9390323	0.56
-13.181588	-16.532288	0.94101435	0.27
-13.202123	-16.663286	0.9449747	0.27
-13.213656	-16.78529	0.94892955	0.28
-13.208172	-16.885302	0.9508758	0.28
-13.2167	-17.004305	0.9538291	0.25
-13.190209	-17.08133	0.95576316	0.16
-13.176724	-17.174345	0.9577044	0.34
-13.176988	-17.23035	0.95967853	0.25
-13.11447	-17.261393	0.9585944	0.44
-13.036939	-17.272444	0.95750296	0.46
-13.007441	-17.34547	0.95843637	0.35
-13.029988	-17.489468	0.962395	0.35
-13.0155	-17.583485	0.96533585	0.45
-13.023032	-17.70849	0.96828705	0.35
-13.0413065	-17.790483	0.9712699	0.54
-13.048841	-17.917488	0.9742205	0.34
-13.029348	-18.00751	0.97615844	0.44
-13.026879	-18.123518	0.97910357	0.43
-13.0234	-18.23753	0.9830486	0.43
-13.02293	-18.35754	0.9859946	0.35
-13.014444	-18.465553	0.9889374	0.53
-13.051742	-18.579536	0.99192744	0.34
-13.035256	-18.679556	0.9948654	0.51
-13.040791	-18.811562	0.99881345	0.32
-13.02331	-18.91258	1.0007503	0.57
-13.015831	-19.027596	1.0036922	0.39
-13.154462	-19.353529	1.0157	0.36
-13.188756	-19.468517	1.0196872	0.39
-13.174279	-19.578533	1.0216243	0.42
-13.179811	-19.717539	1.0255705	0.49
-13.174339	-19.842552	1.0295115	0.33
-13.165867	-19.964565	1.0324506	0.14
-13.148384	-20.073586	1.0353857	0.08
-13.13891	-20.195599	1.0383242	0.08
-13.169203	-20.310587	1.0423081	0.08
-13.16573	-20.442598	1.0452491	0.09
-13.1532545	-20.563616	1.0491856	0.13
-13.129309	-20.810646	1.0550581	0.39
-13.04578	-20.8247	1.0539649	0.44
-12.993269	-20.884735	1.0548855	0.36
-13.020561	-21.000727	1.0578665	0.21
-13.047123	-21.189722	1.0638171	0.43
-13.050661	-21.34273	1.0687588	0.36
-13.049194	-21.488739	1.0726985	0.44
-13.041728	-21.627752	1.0766348	0.35
-13.03226	-21.764769	1.0805702	0.43
-13.067557	-21.898752	1.0845531	0.41
-13.058088	-22.037767	1.0884881	0.35
-13.047624	-22.177784	1.092422	0.48
-13.005127	-22.263813	1.0933447	0.43
-12.913594	-22.26987	1.092249	0.34
-12.828061	-22.283922	1.0911565	0.34
-12.782562	-22.365955	1.0930783	0.49
-12.770823	-22.425966	1.0940431	0.35
-12.7693615	-22.584976	1.0989802	0.36
-12.766907	-22.745987	1.1029156	0.35
-12.761442	-22.901	1.1078507	0.35
-12.755982	-23.05901	1.1117849	0.34
-12.751522	-23.220024	1.1167192	0.34
-12.747063	-23.383036	1.1216531	0.33
-12.778364	-23.526024	1.1266303	0.33
-12.775913	-23.697035	1.1315635	0.28
-10.035967	-18.864416	0.9426553	0.45
-9.953427	-18.853464	0.9405769	0.27
-12.928692	-24.513985	1.1574103	0.16
-13.055361	-24.935932	1.172379	0.57
-12.978847	-24.98198	1.1722871	0.3
-12.958099	-25.035995	1.1732471	0.37
-12.962655	-25.235003	1.1791788	0.29
-12.944195	-25.394022	1.184103	0.3
-12.933738	-25.568037	1.1890298	0.31
-12.926283	-25.75005	1.193957	0.32
-12.902819	-25.904072	1.1978791	0.28
-12.881353	-26.063093	1.2028016	0.26
-12.893643	-26.18909	1.2067684	0.2
-12.881191	-26.370106	1.2116922	0.38
-12.878748	-26.573116	1.2176181	0.21
-12.884314	-26.795124	1.2245452	0.0
-12.843832	-26.924154	1.2274615	0.0
-15.574118	-32.786835	1.4470035	0.0
-16.340172	-34.50847	1.5111295	0.06
-18.932362	-40.213226	1.7225989	0.08
-17.54757	-37.617912	1.6231939	0.15
-17.43605	-37.686977	1.624067	0.0
-17.281492	-37.66407	1.6209316	0.0
-15.41016	-33.927982	1.4784614	0.11
-9.075128	-20.39204	0.9721666	0.15
-8.121392	-18.388502	0.8969593	0.18
-9.114983	-20.73403	0.98308617	0.58
-14.542301	-32.99544	1.4379746	0.19
-14.554898	-33.301445	1.4468844	0.17
-14.408329	-33.25253	1.4437667	0.18
-14.223714	-33.11363	1.4366446	0.15
-8.717281	-20.711252	0.97672254	0.3
-8.697532	-20.754265	0.97768974	0.16
-4.7356176	-11.688146	0.6420709	0.68
-4.690077	-11.6811695	0.6420294	0.63
-4.6515546	-11.69219	0.64098847	0.61
-4.6100287	-11.696212	0.64094716	0.64
-4.565492	-11.691236	0.6399062	0.61
-4.5417185	-11.684248	0.6398859	0.65
-4.501196	-11.690269	0.6388451	0.64
-4.4566574	-11.684293	0.63880473	0.63
-4.421135	-11.701311	0.63876516	0.64
-4.3806047	-11.705333	0.63772535	0.62
-4.336061	-11.697355	0.636686	0.6
-4.2935305	-11.696377	0.6366463	0.6
-4.270761	-11.691389	0.63562655	0.62
-4.229231	-11.69241	0.6355872	0.66
-4.191709	-11.704431	0.635548	0.64
-4.1511703	-11.705451	0.6345098	0.64
-4.1066384	-11.698474	0.63447064	0.62
-4.070107	-11.710493	0.63443273	0.61
-4.0175676	-11.681519	0.6323936	0.71
-4.02984	-11.770514	0.63537556	0.34
-4.000328	-11.80453	0.6363371	0.42
-3.9638042	-11.818548	0.6362989	0.49
-3.921267	-11.814569	0.6352612	0.49
-3.881737	-11.81959	0.6352234	0.5
-3.8382008	-11.812611	0.63418597	0.5
-3.814431	-11.803623	0.63416725	0.49
-3.7779043	-11.816642	0.6341299	0.48
-3.736366	-11.813662	0.6330932	0.47
-3.695838	-11.815682	0.6330559	0.48
-3.6452985	-11.787706	0.63101935	0.66
-2.9237578	-9.70903	0.5570323	0.19
-3.5722377	-11.810742	0.6309465	0.5
-3.5444617	-11.787756	0.62992895	0.65
-2.792866	-9.561091	0.5509602	0.25
-2.6421432	-9.185159	0.5369434	0.41
-2.6436646	-9.290158	0.5399109	0.16
-3.3803353	-11.779836	0.62778556	0.64
-2.650727	-9.522158	0.5478432	0.32
-2.5981658	-9.455181	0.54481685	0.39
-2.5353196	-9.29821	0.53980976	0.33
-2.425665	-9.035258	0.5297938	0.38
-2.3390343	-8.842297	0.5227764	0.31
-2.3425667	-8.958296	0.52674294	0.42
-2.2879937	-8.87232	0.5227208	0.4
-2.2524517	-8.851336	0.5216953	0.41
-2.3371084	-9.2573	0.5356446	0.33
-2.2041364	-8.834357	0.5206573	0.38
-2.1465676	-8.734384	0.51763684	0.35
-2.1190376	-8.739396	0.51761067	0.43
-2.0854988	-8.72241	0.516586	0.46
-2.0619774	-8.74242	0.51655895	0.38
-2.0725203	-8.893416	0.52152205	0.44
-2.0657716	-8.924419	0.5225067	0.32
-1.9861369	-8.726454	0.5154968	0.34
-1.9666405	-8.766463	0.5164675	0.41
-1.9320942	-8.742477	0.51544446	0.39
-1.9015541	-8.733491	0.5144205	0.46
-1.8559932	-8.664511	0.5124014	0.32
-1.8555126	-8.779511	0.5163666	0.45
-1.8317318	-8.740521	0.5143576	0.35
-1.7981844	-8.717536	0.51333547	0.46
-1.776686	-8.751546	0.5143068	0.26
-1.760174	-8.802552	0.5162775	0.52
-1.7456743	-8.865559	0.5182466	0.4
-1.6780547	-8.688586	0.51124066	0.45
-1.724691	-9.032568	0.52318	0.33
-1.7921075	-9.41254	0.53612673	0.23
-1.605223	-8.676617	0.51018214	0.46
-1.5957491	-8.768621	0.51314753	0.36
-1.5611979	-8.736636	0.5121276	0.34
-1.5226367	-8.683651	0.5101104	0.51
-1.5251883	-8.838651	0.5150681	0.32
-1.4775995	-8.737671	0.5110572	0.43
-1.4668428	-8.754674	0.51204336	0.34
-1.4383092	-8.751687	0.5120205	0.48
-1.415806	-8.784696	0.51299256	0.34
-1.3772479	-8.727711	0.50997674	0.39
-1.3517164	-8.738722	0.5109526	0.48
-1.3241974	-8.743732	0.51092863	0.34
-1.3044175	-8.71074	0.5089217	0.4
-1.2849112	-8.758749	0.51089233	0.37
-1.2774217	-8.873752	0.5148543	0.38
-1.2418674	-8.828766	0.51283795	0.43
-1.2213625	-8.875773	0.5138084	0.24
-1.1898313	-8.857786	0.51378804	0.52
-1.161306	-8.856797	0.51276547	0.33
-1.144528	-8.837804	0.5127572	0.45
-1.1200131	-8.861814	0.5127311	0.42
-1.0904665	-8.847825	0.5127114	0.45
-1.0789844	-8.95883	0.5156722	0.38
-1.0384282	-8.877845	0.5126621	0.38
-1.0139015	-8.899855	0.5136369	0.41
-0.9843739	-8.891866	0.5136159	0.43
-0.9766189	-8.933868	0.5145986	0.45
-0.97117305	-9.107871	0.5205479	0.29
-0.93762606	-9.069884	0.5185321	0.42
-0.9201339	-9.156891	0.5214956	0.5
-0.86550814	-8.94591	0.51450926	0.28
-0.8560513	-9.102915	0.5194607	0.31
-0.8445708	-9.242919	0.5244152	0.47
-0.8348305	-9.286923	0.5253963	0.21
-0.7912462	-9.158938	0.52139676	0.41
-0.7807909	-9.326943	0.52634513	0.32
-0.72815657	-9.101962	0.51936394	0.46
-0.7287537	-9.386962	0.5282906	0.37
-0.68214756	-9.212978	0.5223008	0.34
-0.669386	-9.227984	0.5232874	0.37
-0.6378431	-9.198995	0.52227145	0.33
-0.62138104	-9.338001	0.5262237	0.53
-0.5948459	-9.358011	0.5271991	0.32
-0.55829245	-9.279024	0.5241924	0.34
-0.5287466	-9.264034	0.52317464	0.35
-0.50524867	-9.3340435	0.5261398	0.43
-0.4935142	-9.379047	0.52711993	0.5
-0.4830812	-9.626052	0.5360501	0.25
-0.44751453	-9.545064	0.533045	0.22
-0.41094998	-9.449077	0.5290429	0.57
-0.38846365	-9.555085	0.53300035	0.22
-0.49487698	-11.790057	0.6085183	0.67
-0.47812507	-11.819064	0.60849977	0.23
-0.44158718	-11.817077	0.60847545	0.41
-0.40405998	-11.813091	0.6084511	0.5
-0.36852857	-11.829103	0.6094233	0.5
-0.33200118	-11.837117	0.6093968	0.49
-0.2944621	-11.820129	0.60837597	0.5
-0.25792342	-11.816142	0.60835266	0.5
-0.23917063	-11.82515	0.60833806	0.52
-0.20162354	-11.796163	0.60732025	0.69
-0.16508822	-11.794175	0.6072967	0.36
0.059297856	-5.383212	0.39170966	0.38
0.07784808	-5.318217	0.3897111	0.33
0.09542985	-5.240221	0.38671646	0.42
0.11296244	-5.1952257	0.38571367	0.3
0.12174963	-5.1492276	0.383718	0.37
0.13730916	-5.1212316	0.38271257	0.31
0.15385114	-5.074236	0.381711	0.32
0.16941576	-5.024239	0.37971085	0.24
0.18494734	-5.008243	0.37870246	0.28
0.20045358	-5.030247	0.37968498	0.38
0.20823646	-4.9902487	0.3786885	0.23
0.22372955	-5.0442533	0.38066342	0.39
0.23829724	-5.0012565	0.37866238	0.26
0.25381267	-5.0142603	0.37964725	0.39
0.2693367	-4.9882636	0.3786414	0.25
0.28388315	-4.9982677	0.3786278	0.36
0.29940143	-4.9862714	0.3786187	0.29
0.30716255	-5.028273	0.37960288	0.41
0.32170704	-4.9842763	0.3786021	0.25
0.3382034	-5.0212803	0.37958086	0.41
0.35372475	-5.023284	0.37956864	0.29
0.36925814	-5.051288	0.38055038	0.31
0.3857588	-5.064292	0.38053498	0.32
0.4022694	-5.088296	0.3815171	0.26
0.4110205	-5.1132984	0.38250482	0.26
0.42655975	-5.1253023	0.38349053	0.35
0.44109306	-5.094305	0.38148698	0.29
0.4566303	-5.103309	0.38247347	0.36
0.47215134	-5.095312	0.38246393	0.27
0.4876877	-5.1023154	0.38245097	0.29
0.4954343	-5.087317	0.38144875	0.32
0.5119562	-5.105321	0.38243267	0.35
0.5265007	-5.094324	0.38242465	0.29
0.5450098	-5.141329	0.3834007	0.49
0.5615218	-5.1463323	0.38338777	0.3
0.5790403	-5.1723366	0.3843695	0.3
0.5955539	-5.17534	0.3853571	0.27
0.6033259	-5.1773424	0.38535118	0.3
0.6188562	-5.1733456	0.38534114	0.29
0.6353896	-5.186349	0.38532665	0.32
0.65190965	-5.191353	0.38531402	0.29
0.66842455	-5.193356	0.38530213	0.3
0.68395793	-5.1903596	0.38529202	0.28
0.70246226	-5.2123637	0.38627446	0.38
0.71023333	-5.212365	0.38626912	0.27
0.7277526	-5.226369	0.38725406	0.29
0.7422797	-5.208371	0.38624814	0.2
2.509583	-21.458143	0.93451846	0.14
2.5781195	-21.464165	0.9344837	0.5
2.6456618	-21.465185	0.9354508	0.52
2.7102132	-21.441202	0.9344254	0.63
1.3701918	-9.885623	0.5448178	0.14
1.3927494	-9.8166275	0.5418213	0.54
1.4292567	-9.857638	0.54379207	0.39
2.95159	-21.466276	0.93630475	0.24
3.0171363	-21.447294	0.93527853	0.61
1.9985422	-13.391861	0.6636759	0.3
2.0203037	-13.392867	0.66366476	0.44
2.0538652	-13.333875	0.6616618	0.48
2.0954015	-13.3298855	0.66164213	0.76
2.137932	-13.329897	0.66162115	0.57
1.5969156	-9.425671	0.52980113	0.36
3.4631412	-21.464424	0.9380694	0.28
3.529682	-21.446444	0.9380438	0.17
1.6966726	-9.581698	0.5357131	0.14
1.7212259	-9.549704	0.53470767	0.63
1.730795	-9.418702	0.53073263	0.21
1.7154377	-9.151691	0.52180153	0.33
1.7619236	-9.251705	0.5247547	0.43
1.8024306	-9.315717	0.52771926	0.25
1.8559134	-9.451733	0.532661	0.5
4.021441	-21.504581	0.9428135	0.34
1.9231607	-9.571752	0.5365997	0.25
1.9526904	-9.564758	0.5365865	0.23
1.9772359	-9.533762	0.5355814	0.35
2.0097613	-9.54377	0.53556305	0.44
4.36415	-21.484673	0.9436728	0.33
4.43269	-21.47769	0.94364583	0.29
4.4734488	-21.5067	0.94462186	0.34
4.5409946	-21.49672	0.94559634	0.33
4.608537	-21.484737	0.94557154	0.16
1.9995023	-8.68974	0.50776297	0.29
2.3325002	-10.122861	0.5572745	0.42
2.1993039	-9.351806	0.53051513	0.45
2.23204	-9.432815	0.533481	0.51
2.3314576	-9.744847	0.5443623	0.16
2.2621593	-9.296817	0.529498	0.21
2.2667236	-9.181814	0.52552223	0.56
2.3757136	-9.393845	0.5334227	0.35
2.3904777	-9.390847	0.53341657	0.31
2.3920577	-9.270843	0.5294435	0.34
2.4335642	-9.314853	0.53141433	0.54
2.4810727	-9.384866	0.53437656	0.47
2.3857903	-8.879826	0.51653624	0.23
2.4053273	-8.839828	0.5155365	0.19
2.7094772	-9.916932	0.55315125	0.63
2.7242453	-9.910935	0.5531462	0.34
2.754774	-9.900941	0.5531352	0.27
2.7883005	-9.902947	0.5531202	0.59
2.879764	-10.124975	0.5610289	0.0
2.5797222	-8.890862	0.51844645	0.0
4.6038113	-16.166574	0.7718791	0.0
2.7126126	-8.890887	0.5203886	0.41
2.748131	-8.909894	0.520369	0.5
2.762681	-8.857895	0.5193749	0.14
2.7462652	-8.701883	0.514418	0.44
2.730844	-8.551873	0.5094593	0.27
2.7296307	-8.50087	0.5074717	0.19
4.9158225	-15.580618	0.7559097	0.18
4.6127186	-14.422506	0.71530855	0.16
4.474451	-13.823452	0.6945079	0.3
4.504999	-13.769456	0.69351023	0.32
4.5515327	-13.767466	0.69349396	0.32
4.5772953	-13.77347	0.69448316	0.32
4.6178355	-13.752477	0.6944739	0.23
4.6673727	-13.761487	0.6944541	0.34
4.7218957	-13.781499	0.6964298	0.31
2.9901772	-8.458911	0.50837374	0.25
4.753023	-13.591495	0.69046664	0.16
4.7336206	-13.397482	0.68352216	0.29
4.7404003	-13.34848	0.68253213	0.64
4.7799397	-13.328486	0.68252355	0.56
3.1600227	-8.568944	0.5142807	0.17
4.8380365	-13.229492	0.6795287	0.48
4.8895693	-13.2455015	0.6805072	0.28
4.939102	-13.254511	0.6814882	0.43
4.9946237	-13.277522	0.68346375	0.69
5.002402	-13.234522	0.6814722	0.27
5.046937	-13.228528	0.68245894	0.36
3.5707755	-9.149043	0.536987	0.3
5.153994	-13.264549	0.6844147	0.38
5.1985326	-13.258555	0.6844018	0.56
5.25206	-13.274567	0.68638045	0.58
3.6379495	-8.988043	0.53300184	0.32
3.605754	-8.86403	0.52804345	0.52
3.634291	-8.857033	0.529035	0.19
5.7271943	-14.053692	0.7160288	0.53
5.890641	-14.334736	0.72690505	0.29
5.963159	-14.385752	0.7288696	0.51
5.005447	-11.909442	0.6408107	0.22
5.0202165	-11.892444	0.6398105	0.2
7.5949297	-18.020245	0.8624223	0.37
7.619496	-17.921242	0.8594423	0.39
7.6900287	-17.932255	0.8614196	0.37
7.727581	-17.864258	0.85942775	0.28
7.766141	-17.80226	0.8574341	0.56
7.60283	-17.2712	0.83962405	0.34
7.585629	-17.157188	0.8356599	0.36
7.680149	-17.22921	0.8396145	0.19
7.6957107	-17.117205	0.8356411	0.47
7.738263	-17.070208	0.8346426	0.35
7.7938066	-17.052216	0.8356328	0.45
7.8593407	-17.055227	0.83661467	0.4
7.937869	-17.08724	0.8385852	0.33
7.9606414	-17.066242	0.83758515	0.38
7.981202	-16.97024	0.8356065	0.35
7.969786	-16.808228	0.8306546	0.53
7.822448	-16.358173	0.8148179	0.21
7.717087	-16.005133	0.80194336	0.36
7.957515	-16.380196	0.81677747	0.35
7.896341	-16.188171	0.8108467	0.47
7.890908	-16.04616	0.8058879	0.18
7.932461	-16.006165	0.8058888	0.56
8.029973	-16.078184	0.8088444	0.24
4.4316416	-8.677118	0.53381944	0.27
4.4851575	-8.717127	0.53579324	0.36
4.4857144	-8.652121	0.53380984	0.28
8.296325	-16.173227	0.81575274	0.55
8.269907	-15.99621	0.80980957	0.25
8.2614765	-15.856198	0.8058516	0.3
7.6503706	-14.552012	0.7573688	0.27
7.6669297	-14.474008	0.755387	0.41
7.7144685	-14.455012	0.7563811	0.36
7.162539	-13.3518505	0.7148261	0.27
7.140114	-13.209835	0.7098717	0.41
7.2066407	-13.235846	0.71184844	0.44
7.249173	-13.2148485	0.7118443	0.39
7.290718	-13.194853	0.7118403	0.48
7.5821295	-13.629926	0.7296481	0.32
7.4797416	-13.343887	0.71975374	0.29
7.292611	-12.955832	0.70490813	0.32
7.30717	-12.888826	0.702924	0.43
7.3307114	-12.835825	0.7019338	0.48
7.370256	-12.813827	0.7019312	0.41
7.445778	-12.853839	0.70490265	0.33
7.4453325	-12.75983	0.7019299	0.55
7.738752	-13.175902	0.7187444	0.28
7.536623	-12.779842	0.703904	0.36
7.578166	-12.760845	0.70390046	0.43
7.692672	-12.864867	0.7088453	0.3
7.7312117	-12.838869	0.70884466	0.45
7.7347655	-12.753861	0.7068689	0.23
7.734319	-12.662851	0.70389575	0.46
8.017755	-13.042919	0.71972424	0.25
8.030526	-13.017919	0.719729	0.62
8.239996	-13.269965	0.7306112	0.28
7.849723	-12.544851	0.7029066	0.43
7.9102445	-12.553858	0.7038916	0.36
6.836252	-10.747564	0.6336469	0.37
6.8557944	-10.70456	0.63265526	0.36
6.8925576	-10.726566	0.6336411	0.41
8.099614	-12.552876	0.706854	0.28
6.9206553	-10.625558	0.63166475	0.38
6.71529	-10.234496	0.616822	0.46
6.756819	-10.228498	0.61781514	0.41
6.816339	-10.249506	0.6197967	0.31
6.768908	-10.108486	0.6148478	0.53
6.8146696	-10.144494	0.6168279	0.29
6.845201	-10.121494	0.61582845	0.53
6.8937263	-10.125498	0.61681753	0.34
6.8652916	-10.016482	0.6138554	0.39
6.8988223	-9.998484	0.6138541	0.46
6.9393635	-9.992485	0.6148479	0.34
6.9908876	-10.00049	0.6158355	0.57
7.0026574	-9.984489	0.615838	0.34
7.0941725	-10.050504	0.6188006	0.57
7.006748	-9.858474	0.6118749	0.26
7.005303	-9.792465	0.60989493	0.48
7.052834	-9.795469	0.6108851	0.37
7.1253514	-9.832479	0.6138603	0.44
7.1239014	-9.76647	0.61188054	0.48
7.1916504	-9.828483	0.61484927	0.39
7.1752005	-9.74147	0.6118787	0.45
7.2547154	-9.786482	0.6148505	0.36
7.2172785	-9.672463	0.61089206	0.53
7.2788	-9.69247	0.6128749	0.34
7.2503552	-9.5914545	0.60991085	0.5
7.3940845	-9.753486	0.6168359	0.49
7.3976307	-9.695478	0.61585313	0.34
7.552121	-9.836507	0.62278295	0.37
7.5406723	-9.758495	0.6198091	0.39
7.545222	-9.702488	0.6188256	0.54
7.5767527	-9.680488	0.61882716	0.3
7.6422744	-9.702494	0.62080944	0.61
7.7300224	-9.78451	0.62476933	0.26
7.6905856	-9.672492	0.62081087	0.5
7.693126	-9.613484	0.61982894	0.23
13.136094	-16.402752	0.9108197	0.43
13.217625	-16.398758	0.91181064	0.43
13.304164	-16.402765	0.91379845	0.48
13.2989435	-16.343756	0.91281927	0.43
13.3125	-16.256746	0.91084737	0.42
13.315059	-16.156733	0.9078814	0.41
13.314616	-16.053719	0.9049169	0.41
13.31517	-15.951706	0.90295196	0.41
13.320727	-15.857695	0.90098375	0.41
13.320284	-15.7566805	0.8980187	0.41
13.305065	-15.688671	0.89604414	0.41
13.310623	-15.596659	0.89407533	0.41
13.309175	-15.495644	0.89111066	0.43
13.320733	-15.412634	0.8891382	0.41
13.318293	-15.313621	0.88617307	0.43
13.329841	-15.229609	0.8852011	0.42
13.340391	-15.145597	0.8832293	0.43
13.316175	-15.070586	0.8802583	0.44
13.319727	-14.979572	0.8782899	0.44
13.3262825	-14.893561	0.87631947	0.45
13.322838	-14.796547	0.874354	0.43
13.327394	-14.709535	0.8713842	0.44
13.337946	-14.629524	0.8704114	0.46
13.343495	-14.543511	0.8684413	0.45
13.3142805	-14.466498	0.86547166	0.45
13.329827	-14.3924885	0.86449635	0.43
13.389369	-14.367488	0.8644991	0.45
13.4249115	-14.315482	0.86451405	0.47
13.445461	-14.248472	0.86353594	0.55
13.656966	-14.383504	0.87146646	0.46
14.509561	-15.239677	0.9120751	0.19
14.624088	-15.264687	0.9150552	0.21
14.726623	-15.276693	0.9180412	0.39
14.806163	-15.264696	0.91903824	0.24
14.899696	-15.265701	0.9220293	0.26
14.976233	-15.248702	0.92302865	0.16
15.085762	-15.264709	0.926013	0.42
15.142532	-15.275715	0.92800397	0.25
15.241065	-15.279719	0.92999387	0.23
15.315602	-15.25872	0.9309952	0.16
13.420524	-13.27732	0.8398889	0.17
13.33209	-13.107288	0.83295876	0.47
13.338639	-13.032276	0.8319856	0.48
13.326414	-12.979266	0.830006	0.51
13.324964	-12.897253	0.8280361	0.48
13.32651	-12.81824	0.82706493	0.5
13.34006	-12.752229	0.82508796	0.51
13.340609	-12.673217	0.82311696	0.49
13.342153	-12.595203	0.8221455	0.5
13.344701	-12.51919	0.8201733	0.5
13.310482	-12.448176	0.8182024	0.7
13.181055	-12.250138	0.8102862	0.39
13.261585	-12.248141	0.8122803	0.17
13.345119	-12.249145	0.8142732	0.49
13.342665	-12.17013	0.81230265	0.5
13.345208	-12.096118	0.81033	0.47
13.346763	-12.023105	0.80935705	0.47
13.385521	-12.019105	0.8103555	0.48
13.476057	-12.026109	0.8123458	0.5
13.551591	-12.01811	0.8143431	0.48
13.6291275	-12.012111	0.8163395	0.5
13.714654	-12.011114	0.8183335	0.48
13.794186	-12.005115	0.8203299	0.48
13.85895	-12.024119	0.8223181	0.5
13.947487	-12.026122	0.82431096	0.46
14.034015	-12.024124	0.82630557	0.49
14.113545	-12.016125	0.8283031	0.47
14.207078	-12.020128	0.83129513	0.49
14.292614	-12.01713	0.83329046	0.5
14.381145	-12.015132	0.8352853	0.48
14.449909	-12.035137	0.8372731	0.52
14.533442	-12.028138	0.8392703	0.68
14.597982	-12.006136	0.8412746	0.19
6.6318207	-5.3917027	0.49332678	0.39
6.6263475	-5.352694	0.49234006	0.64
6.6348915	-5.326688	0.4923475	0.25
6.61965	-5.2966814	0.491359	0.41
6.619181	-5.2626734	0.4903701	0.61
15.155401	-12.036154	0.8562287	0.19
15.238933	-12.025154	0.8582281	0.45
15.316467	-12.009151	0.8602299	0.59
6.6323123	-5.1406446	0.48840833	0.33
15.518535	-12.013157	0.8652169	0.22
15.608296	-12.044166	0.8681998	0.42
15.689829	-12.029163	0.87020123	0.59
15.927343	-12.133188	0.87814754	0.58
17.843647	-13.509495	0.9575034	0.2
17.824203	-13.408475	0.95554477	0.2
17.851744	-13.341463	0.9545703	0.23
17.845287	-13.249445	0.9526076	0.2
17.832067	-13.197434	0.9516291	0.22
17.824612	-13.105416	0.9496664	0.2
16.74383	-12.148207	0.90110075	0.28
16.815367	-12.120201	0.90210867	0.53
17.12688	-12.265236	0.9140362	0.58
17.843344	-12.695334	0.94183105	0.19
17.829117	-12.643324	0.94085264	0.34
17.827662	-12.558307	0.9388872	0.19
17.830208	-12.47729	0.93691987	0.33
17.830753	-12.395273	0.93595314	0.18
17.823298	-12.307255	0.9339892	0.14
17.713856	-12.150222	0.92805755	0.27
17.782394	-12.116215	0.92906857	0.52
17.81916	-12.100212	0.9300736	0.39
17.845703	-12.0372	0.9290983	0.5
17.969234	-12.039202	0.93309265	0.38
18.077766	-12.030201	0.9360922	0.49
18.194305	-12.027202	0.93908906	0.39
18.308832	-12.020202	0.9420877	0.44
18.322601	-11.988194	0.94210035	0.44
18.32115	-11.9061775	0.9401341	0.43
18.324692	-11.827161	0.9391665	0.55
18.408228	-11.800156	0.9411747	0.36
18.506765	-11.782153	0.9441787	0.48
18.643291	-11.787155	0.94717205	0.37
18.76183	-11.781155	0.9511705	0.46
18.86559	-11.805161	0.9541572	0.35
18.997122	-11.805162	0.95815295	0.46
19.128653	-11.804163	0.9621492	0.35
19.241188	-11.791162	0.96515113	0.52
19.375717	-11.790162	0.9691474	0.34
19.499249	-11.782162	0.97214705	0.54
19.629013	-11.81917	0.97612774	0.34
19.74255	-11.804168	0.98013073	0.61
20.007072	-11.878186	0.98909223	0.5
22.094448	-13.025455	1.0685526	0.0
22.184986	-12.985448	1.0705673	0.07
20.756958	-11.932203	1.0110494	0.61
21.034477	-12.004222	1.021012	0.0
22.373926	-12.677381	1.0706939	0.0
21.49662	-11.915204	1.0330387	0.46
21.64215	-11.907204	1.0370389	0.31
21.767914	-11.932209	1.0410254	0.38
21.811451	-11.867195	1.0420523	0.43
21.886992	-11.820185	1.0430706	0.47
22.05052	-11.819185	1.0480676	0.37
22.200054	-11.810184	1.0520684	0.45
22.37759	-11.816185	1.0580621	0.38
22.511349	-11.841192	1.0620488	0.45
22.681885	-11.841193	1.0670455	0.29
22.820415	-11.822189	1.071051	0.45
22.889956	-11.768177	1.072073	0.35
22.939495	-11.703161	1.0731	0.47
23.011034	-11.649149	1.074122	0.36
23.059572	-11.583134	1.0751497	0.46
23.10234	-11.559128	1.0761592	0.36
23.153881	-11.495113	1.076186	0.46
23.236416	-11.445103	1.0782062	0.34
23.273954	-11.373085	1.0782366	0.45
23.342497	-11.317072	1.0792598	0.36
23.398031	-11.253057	1.0802866	0.45
23.457573	-11.192042	1.0813121	0.43
23.576334	-11.203045	1.0853056	0.42
23.756866	-11.198044	1.090305	0.4
23.953398	-11.199044	1.0963014	0.4
24.15593	-11.202045	1.1022973	0.38
24.339462	-11.1950445	1.1082977	0.38
24.537992	-11.193043	1.1142958	0.37
24.740524	-11.192043	1.1202935	0.37
24.923286	-11.228053	1.1262754	0.37
25.125818	-11.225052	1.1332742	0.37
25.328354	-11.221051	1.1392734	0.42
25.544882	-11.221051	1.1462708	0.35
25.738415	-11.210048	1.1512733	0.4
25.945948	-11.204047	1.1582735	0.35
26.135708	-11.237055	1.1642568	0.42
26.57823	-11.329078	1.1792115	0.19
49.15989	-20.771385	2.0028207	0.17
49.165443	-20.592342	2.0009024	0.22
49.106	-20.386295	1.9959971	0.21
49.047558	-20.182245	1.9920903	0.21
48.964115	-19.968195	1.9861885	0.15
48.870895	-19.841166	1.982247	0.34
48.750454	-19.614109	1.9753511	0.2
48.632008	-19.389057	1.9694544	0.17
48.589565	-19.19601	1.9655427	0.25
48.54712	-19.003965	1.9616307	0.2
48.428677	-18.782911	1.9557321	0.23
48.37945	-18.675886	1.9527811	0.16
48.13301	-18.407822	1.9419043	0.31
48.108566	-18.225779	1.9389876	0.22
48.178116	-18.079744	1.9390543	0.12
48.31766	-17.959715	1.9421089	0.16
15.639799	-5.7076836	0.767775	0.27
15.626562	-5.674675	0.7677888	0.57
15.529099	-5.5846515	0.7628277	0.38
15.506166	-5.4676194	0.76087624	0.32
15.280706	-5.334585	0.7529349	0.33
14.985254	-5.179545	0.74200374	0.33
14.959786	-5.1185284	0.7400291	0.31
14.73056	-5.014502	0.73207575	0.54
14.833086	-4.9974957	0.7350807	0.29
14.747621	-4.9174743	0.7311148	0.57
15.082139	-4.9764876	0.7430848	0.22
15.414656	-5.0325003	0.75405616	0.29
15.418188	-4.9804854	0.7530774	0.42
15.42395	-4.955478	0.7530875	0.58
15.861469	-5.041498	0.7680452	0.27
15.882998	-4.9934845	0.76906455	0.5
15.82353	-4.920465	0.7660954	0.56
52.489216	-16.112265	2.0569491	0.19
52.766758	-16.01624	2.064993	0.16
53.073296	-15.927218	2.0740335	0.14
32.517475	-9.708659	1.3508877	0.36
53.62961	-15.819191	2.0910828	0.26
53.846153	-15.700161	2.0971372	0.25
53.827698	-15.511113	2.0952234	0.27
53.98724	-15.374079	2.0992858	0.18
54.261784	-15.268052	2.1073344	0.17
54.380325	-15.117014	2.1094031	0.17
54.810093	-15.144021	2.1243908	0.16
55.05563	-15.0259905	2.1314447	0.16
21.355759	-5.7666574	0.95367676	0.14
21.34029	-5.6906366	0.9527092	0.26
21.341822	-5.619617	0.9517393	0.54
21.380354	-5.5586	0.9527648	0.31
20.928131	-5.406561	0.9368331	0.16
20.913658	-5.33254	0.93586445	0.54
21.967173	-5.527588	0.97177315	0.26
21.993702	-5.4605694	0.97180134	0.34
22.053234	-5.4025526	0.9738255	0.5
59.775246	-14.412831	2.280724	0.12
60.00278	-14.268794	2.2867897	0.16
21.605597	-5.042455	0.9559811	0.41
21.642128	-4.979438	0.95700735	0.37
21.364662	-4.845402	0.94706583	0.25
21.305197	-4.762379	0.9441011	0.34
21.303724	-4.691359	0.9441309	0.37
21.343256	-4.6303415	0.9451562	0.58
21.36602	-4.6003327	0.9451686	0.28
28.639446	-6.0657034	1.195503	0.19
28.520977	-5.9466715	1.1905549	0.47
28.329512	-5.814636	1.1836126	0.19
27.871048	-5.6295867	1.1676941	0.46
28.656572	-5.6946015	1.1936628	0.28
28.786102	-5.6265826	1.1976914	0.29
27.726877	-5.3745174	1.160804	0.42
27.894407	-5.3165007	1.1658281	0.25
27.86894	-5.221474	1.164869	0.18
27.670471	-5.09444	1.1579239	0.38
27.708	-5.0114174	1.1579591	0.26
28.261526	-5.0194173	1.1769534	0.19
26.471073	-4.617313	1.1151319	0.14
26.45884	-4.5723	1.114151	0.22
28.589346	-4.846368	1.1870258	0.34
28.074883	-4.669321	1.169103	0.22
45.219288	-7.362007	1.7548951	0.27
45.229824	-7.2179685	1.7539582	0.35
45.245354	-7.0749297	1.7540208	0.34
45.223118	-6.997909	1.7530546	0.34
45.22465	-6.85287	1.7521181	0.3
45.231182	-6.7088313	1.7521809	0.36
45.222717	-6.562792	1.7512447	0.3
45.23225	-6.4197536	1.7503071	0.36
45.24578	-6.276715	1.7503692	0.34
45.243313	-6.1316757	1.7494322	0.34
45.236076	-6.057656	1.7494644	0.29
45.236607	-5.913617	1.7485269	0.35
45.23514	-5.769578	1.7475892	0.29
45.230675	-5.624539	1.7476519	0.35
45.2362	-5.4804997	1.7467141	0.31
45.236732	-5.3364606	1.7467761	0.37
45.2225	-5.2634406	1.7458076	0.31
45.223026	-5.1194015	1.7458696	0.32
45.23355	-4.9763627	1.744931	0.37
45.233086	-4.8333235	1.7449924	0.31
45.243614	-4.690285	1.7450535	0.37
45.23814	-4.546246	1.7441152	0.31
45.247673	-4.4042068	1.7441758	0.36
45.238434	-4.3311872	1.7432069	0.31
45.238964	-4.188148	1.7432678	0.36
45.229492	-4.0441093	1.742329	0.31
45.25102	-3.9030704	1.7433888	0.37
[truncated: 114,239 more rows]
