# Supplementary material for: Density-equalized RANDT scan matching with integrated outlier removal and point density uniformity
Source: PLoS One. 2026 Apr 28;21(4):e0345709. doi: 10.1371/journal.pone.0345709 (PMC13124066; doi:10.1371/journal.pone.0345709)
Supplement: S2 Dataset — Processed LiDAR data converted into CSV format, including spatial coordinates and associated attributes such as intensity values, used for analysis in this study. (ZIP) [file pone.0345709.s002.zip › Velodyne_CSV/001082.csv]

X	Y	Z	Intensity
57.406143	0.29807934	2.1500328	0.0
57.49462	0.47912753	2.1530528	0.0
56.259365	0.5571484	2.1120608	0.0
57.875835	0.75620115	2.1660833	0.0
58.0788	1.1232989	2.1741245	0.0
56.22828	1.2633364	2.111139	0.0
58.243755	1.4933972	2.1791663	0.0
58.26223	1.6764458	2.1801872	0.0
55.325977	1.6784471	2.0811846	0.0
55.128452	1.8454918	2.0752032	0.0
55.13793	2.0195382	2.0752227	0.0
55.14441	2.1935844	2.0762424	0.0
55.008884	2.3606288	2.0712612	0.0
54.885365	2.528674	2.06728	0.0
59.014828	2.9067721	2.2073295	0.0
54.945576	2.7907434	2.0703099	0.0
54.844055	2.958788	2.0673292	0.0
55.44853	3.1658428	2.087354	0.0
54.830006	3.3038797	2.0673687	0.0
54.86448	3.4789262	2.0683892	0.0
54.79695	3.6479712	2.0674086	0.0
54.97143	3.8330202	2.0734305	0.0
55.61516	3.966055	2.0954475	0.0
55.25564	4.1150947	2.0834641	0.0
55.62411	4.318148	2.096489	0.0
56.223583	4.543207	2.1175172	0.0
56.497055	4.7442603	2.1275418	0.0
25.141348	2.5357044	1.0641865	0.12
25.21082	2.6237283	1.0671941	0.44
25.088041	2.7297578	1.0632017	0.36
25.32151	2.8367867	1.0712122	0.18
25.342987	2.9198093	1.0722193	0.0
78.620285	11.62304	2.8984807	0.0
78.363754	11.837095	2.891509	0.0
78.54567	12.370233	2.900582	0.0
78.351135	12.59229	2.8946118	0.0
78.6186	12.889366	2.9056535	0.0
78.565056	13.134429	2.905687	0.0
78.52878	13.25546	2.9047036	0.0
53.610794	10.086659	2.056195	0.1
52.893536	10.037648	2.032185	0.15
52.070015	10.0506525	2.004183	0.29
51.313488	10.071658	1.9791819	0.2
50.532963	10.083662	1.9541793	0.17
49.795433	10.098666	1.9291773	0.32
49.05591	10.10967	1.9051746	0.11
44.8867	9.322471	1.7610509	0.16
44.904163	9.47351	1.7630697	0.12
44.887627	9.617547	1.7640877	0.09
28.227835	6.2276926	1.1885538	0.35
26.776337	5.994635	1.1385127	0.28
26.288815	5.9726305	1.1225042	0.3
26.261553	6.00964	1.1215076	0.36
26.334023	6.1136675	1.1255187	0.4
26.312496	6.195689	1.1245264	0.15
26.211966	6.259706	1.1225313	0.3
26.151436	6.3327255	1.1205376	0.45
26.264906	6.4477553	1.1255505	0.21
26.726364	6.6508074	1.1425772	0.4
26.466106	6.629802	1.1335715	0.28
26.448578	6.7138243	1.1335796	0.26
26.153053	6.7268286	1.1245766	0.36
26.203524	6.827855	1.1265875	0.29
26.082996	6.8838696	1.1235913	0.29
26.145462	6.988897	1.1266028	0.18
13.822311	3.7350826	0.6950879	0.25
13.867055	3.770092	0.6960907	0.63
13.796528	3.7981	0.6940897	0.17
13.844004	3.8581164	0.6970937	0.24
13.803476	3.8941264	0.6960939	0.54
13.809951	3.9431398	0.6960962	0.43
14.012416	4.0491676	0.70410746	0.27
14.157149	4.1151843	0.70911515	0.58
14.176626	4.1691995	0.7101183	0.21
24.945717	7.432013	1.0916277	0.19
14.158576	4.2612247	0.7111221	0.32
14.13905	4.304236	0.7101235	0.45
13.9375305	4.291234	0.704116	0.26
14.10799	4.3932605	0.7101267	0.59
13.33077	4.173206	0.6830893	0.43
16.030592	5.1324463	0.7802304	0.6
16.03306	5.1894617	0.78123415	0.24
13.588647	4.4442773	0.6941106	0.32
20.410826	6.7518497	0.938472	0.56
29.978216	9.973647	1.2799826	0.25
14.662753	4.9764123	0.7341764	0.29
14.828214	5.08544	0.74118835	0.4
14.803687	5.1294518	0.74119	0.41
14.846161	5.1964693	0.7431954	0.57
26.068144	9.223462	1.1468339	0.13
13.282451	4.7193527	0.6881113	0.38
13.316919	4.7793684	0.68911546	0.27
13.341397	4.8353834	0.6911191	0.61
14.824781	5.42753	0.7452083	0.24
14.7082615	5.4375324	0.7412046	0.5
13.427801	5.012429	0.6961311	0.22
13.116291	4.943413	0.6851147	0.15
13.379016	5.0664434	0.6951318	0.58
13.396959	5.1704707	0.6971377	0.58
29.049654	11.321975	1.2661227	0.2
28.881126	11.360983	1.2621243	0.21
13.199391	5.238489	0.6911325	0.37
13.185864	5.2815003	0.69113404	0.25
13.228592	5.3235106	0.69313806	0.16
13.275067	5.3905277	0.6961435	0.42
13.349529	5.4705477	0.699151	0.57
27.652222	11.434998	1.2241099	0.2
27.392696	11.428995	1.216104	0.36
12.561742	5.310511	0.6721063	0.48
12.45869	5.3605247	0.67010355	0.6
23.580473	10.234704	1.0808883	0.14
12.627619	5.528566	0.67711985	0.36
12.627085	5.5765777	0.6781221	0.38
12.59856	5.611587	0.6781224	0.24
12.651286	5.659599	0.68012744	0.61
12.638764	5.701609	0.6801289	0.21
12.409252	5.6455965	0.6721144	0.39
12.339726	5.6616	0.6701115	0.55
12.40119	5.7376194	0.67311835	0.36
24.585838	11.464993	1.130046	0.19
15.0072	7.028929	0.77232045	0.35
15.139655	7.149958	0.77833474	0.33
15.171127	7.2229757	0.7803413	0.56
15.135598	7.2649856	0.77934283	0.39
21.856596	10.572775	1.0328777	0.19
21.675062	10.570773	1.0278722	0.32
21.81252	10.72281	1.033892	0.26
22.046234	10.880846	1.0439154	0.51
21.939703	10.914853	1.0409157	0.27
21.500196	10.78082	1.0258888	0.25
21.519657	10.875842	1.0278991	0.53
21.508118	10.95586	1.0289072	0.29
21.383587	10.977864	1.0249057	0.27
21.301062	11.019873	1.0229074	0.29
12.76647	6.6358356	0.69818586	0.3
12.9299345	6.7718678	0.70520276	0.33
12.964395	6.8428845	0.7072089	0.5
13.079852	6.9569116	0.7122221	0.0
45.948795	24.591057	1.9771161	0.05
24.672825	13.311403	1.1612556	0.08
15.101807	8.246214	0.7934148	0.15
15.124275	8.32023	0.7954216	0.54
12.135485	6.780869	0.6821574	0.39
12.2169485	6.876891	0.6861677	0.55
24.959269	14.1345825	1.1833582	0.23
14.646917	8.33223	0.78139913	0.24
11.990641	6.8758907	0.67915374	0.29
11.7971325	6.814876	0.67213815	0.3
11.688614	6.801873	0.6691305	0.43
11.6480875	6.827879	0.6681292	0.41
11.649552	6.87889	0.66913205	0.38
11.602023	6.900895	0.66813004	0.38
11.633762	6.9439044	0.6701344	0.62
11.64022	6.998917	0.6711378	0.33
28.411037	17.170261	1.3358136	0.31
28.790451	17.523336	1.3528669	0.29
28.674906	17.578346	1.3508708	0.16
11.507116	7.118943	0.6691354	0.36
11.745821	7.2919827	0.67916113	0.24
11.472315	7.173955	0.669136	0.18
14.663417	9.226424	0.7984698	0.58
28.793415	18.217476	1.3659536	0.21
28.704868	18.289488	1.3649604	0.25
14.375845	9.237422	0.790455	0.23
27.19392	17.570316	1.3088307	0.37
27.192644	17.630327	1.3098379	0.38
43.39741	28.313747	1.9676055	0.29
11.2113495	7.3889995	0.6661292	0.25
43.404266	28.709822	1.9756614	0.29
43.384693	28.893854	1.977687	0.32
43.360126	29.074888	1.980712	0.17
26.587393	17.963377	1.2988614	0.43
43.428253	29.418955	1.9897617	0.2
26.219608	17.896357	1.2868421	0.29
26.156063	17.97437	1.2868497	0.29
26.003527	17.99137	1.2828472	0.35
25.865988	18.01737	1.279846	0.14
21.038017	14.760639	1.0822991	0.3
20.909485	14.769637	1.079295	0.21
19.160433	13.582372	1.0070951	0.25
19.141891	13.660385	1.0081023	0.21
19.239328	13.822418	1.0141237	0.26
42.687866	30.822184	1.995946	0.12
42.68329	31.02322	1.9999744	0.35
42.67471	31.224253	2.0040023	0.18
42.720417	31.36128	2.0080225	0.35
42.69384	31.548311	2.0110483	0.25
19.835247	14.778611	1.0492514	0.2
42.869656	32.09841	2.027129	0.0
30.208187	22.930384	1.4965913	0.16
30.028646	22.94438	1.492588	0.48
30.048363	23.034397	1.4946002	0.18
30.053795	23.190424	1.4986205	0.18
30.064232	23.349451	1.5016412	0.47
29.890688	23.367449	1.4976385	0.2
29.663158	23.340435	1.4906282	0.27
30.669447	24.287634	1.5377802	0.18
30.571178	24.288631	1.5347773	0.31
29.433779	23.538462	1.4886465	0.21
19.335733	15.582739	1.0533158	0.17
19.303186	15.65775	1.0543222	0.34
19.264643	15.72776	1.0543281	0.39
19.219103	15.79177	1.0543327	0.34
19.184557	15.865782	1.0553392	0.49
11.250606	9.359388	0.7072534	0.17
11.139087	9.327379	0.70324206	0.34
11.060568	9.321377	0.7012351	0.41
11.003038	9.333377	0.70023113	0.3
10.9245205	9.326373	0.69822407	0.47
10.890975	9.359379	0.69822335	0.38
10.838449	9.374379	0.6972199	0.46
10.825189	9.392383	0.6972199	0.38
10.791651	9.424386	0.69721913	0.5
10.778121	9.472395	0.69722116	0.4
10.73259	9.493397	0.6972186	0.53
10.70805	9.533402	0.6972191	0.38
10.677516	9.567408	0.69721866	0.43
10.64899	9.602413	0.6972185	0.44
10.655716	9.63942	0.6982215	0.43
10.641185	9.6874275	0.6992234	0.55
10.639642	9.748437	0.7002274	0.35
10.653106	9.82245	0.7022336	0.46
10.88951	10.103505	0.71427405	0.58
26.39495	24.533478	1.4336672	0.2
30.746553	28.746334	1.6393615	0.33
30.71627	28.809341	1.6393687	0.11
30.609709	28.892347	1.6393757	0.14
30.83309	29.286419	1.6534345	0.0
48.40447	46.5119	2.4882846	0.0
31.466219	30.457623	1.6966088	0.1
31.479927	30.566637	1.6996235	0.12
31.344368	30.628637	1.6976268	0.0
47.389515	46.553844	2.4652655	0.09
27.099081	26.828848	1.5049818	0.21
26.90855	26.807833	1.4999715	0.24
26.81599	26.885838	1.4989775	0.28
26.812414	27.052862	1.5029982	0.4
29.322584	29.670378	1.6264291	0.19
27.506397	28.014036	1.5431471	0.13
27.369848	28.052032	1.5401464	0.18
31.273405	32.24185	1.734834	0.19
30.360022	31.500692	1.6957039	0.19
28.358885	29.617306	1.6023843	0.31
28.37559	29.728323	1.605399	0.27
27.32425	28.81213	1.5582399	0.24
27.218689	28.883131	1.5572444	0.22
29.8075	31.820694	1.6907234	0.26
29.724936	31.933702	1.6907346	0.18
31.75886	34.328156	1.7981232	0.0
29.542799	32.142715	1.6917539	0.12
29.632479	32.342747	1.6997832	0.23
29.691877	32.612785	1.7078202	0.11
29.590311	32.70779	1.707828	0.0
29.794666	33.14286	1.7228922	0.15
29.858059	33.423897	1.7319307	0.0
29.787485	33.556908	1.7339448	0.12
28.396244	32.199635	1.6677128	0.3
29.992538	34.110992	1.7520242	0.11
27.800514	31.82854	1.6446396	0.18
27.582983	31.781517	1.6386238	0.23
27.458422	31.841513	1.6376257	0.2
27.345861	31.914513	1.6366297	0.39
27.462238	32.254562	1.6486776	0.1
27.845541	32.91267	1.6737777	0.13
27.624304	32.756634	1.664748	0.24
27.54473	32.87264	1.6657587	0.2
14.80919	17.963835	1.000292	0.27
14.738651	17.993834	1.0002896	0.39
14.689105	18.049835	1.0002915	0.55
26.3494	32.37248	1.6276389	0.38
26.18085	32.37546	1.623631	0.25
26.10528	32.490467	1.6256413	0.23
26.0507	32.633476	1.6276561	0.14
29.615028	37.318317	1.8274153	0.0
43.556187	55.173542	2.596331	0.0
27.419188	35.12687	1.7230339	0.0
25.512182	32.907455	1.623662	0.07
25.507586	33.116474	1.6296873	0.0
24.961159	32.62337	1.6045977	0.12
24.642666	32.419315	1.5925556	0.27
24.569092	32.53532	1.5945656	0.16
24.59049	32.77635	1.6015961	0.31
24.550203	32.83135	1.6016005	0.17
24.439642	32.899345	1.6016026	0.28
24.349068	32.996346	1.602609	0.18
24.28649	33.12935	1.6046215	0.46
24.215914	33.25235	1.6066325	0.18
24.528206	33.902447	1.6307288	0.27
24.409643	33.964443	1.6307294	0.13
24.368357	34.020443	1.6307338	0.28
24.387745	34.27447	1.6387657	0.09
25.50074	36.07076	1.7100475	0.14
24.04666	34.251427	1.6307428	0.11
24.316956	34.867516	1.6538329	0.0
24.146412	34.857494	1.6498216	0.16
23.875908	34.701447	1.6407865	0.26
16.710726	24.590708	1.220138	0.0
23.083687	34.129303	1.6086695	0.14
15.805911	23.588512	1.1739587	0.14
15.704371	23.598503	1.1729516	0.39
15.651812	23.681503	1.1739563	0.35
16.817053	25.517803	1.2482476	0.21
16.71251	25.534792	1.2462412	0.39
16.658943	25.629793	1.2482475	0.15
22.403002	34.63426	1.6106856	0.17
13.173224	20.59294	1.0404205	0.19
13.101686	20.623934	1.0394169	0.21
13.070127	20.717937	1.0414234	0.41
12.955887	20.610914	1.036402	0.29
12.951316	20.747925	1.0404154	0.31
12.892765	20.800922	1.0414151	0.23
12.788232	20.780907	1.0384032	0.52
12.686701	20.763893	1.0363917	0.23
12.697123	20.927908	1.0414093	0.18
12.587597	20.89689	1.0383954	0.25
12.57132	20.943893	1.0393987	0.45
12.490773	20.961884	1.0383925	0.19
12.453213	21.049885	1.0403978	0.44
12.394664	21.102882	1.0413972	0.36
12.321542	21.284885	1.0454081	0.58
12.193027	21.218863	1.0413886	0.21
12.146753	21.217857	1.0403839	0.31
12.126191	21.335863	1.0433936	0.0
25.552979	45.013462	1.96713	0.0
25.237835	45.120422	1.9651212	0.0
25.15523	45.30642	1.9691377	0.0
25.227541	45.77446	1.9841983	0.0
30.81335	56.058983	2.3818119	0.0
30.840654	56.52902	2.395871	0.0
24.549606	45.734352	1.9721458	0.1
13.670798	25.784393	1.201003	0.17
13.783143	26.191437	1.2150567	0.21
13.627629	26.098406	1.2100317	0.19
13.444434	25.849361	1.1989877	0.17
13.325904	25.82134	1.195973	0.23
13.236354	25.849329	1.1959671	0.31
13.149801	25.883318	1.195962	0.31
13.080249	25.947311	1.1959616	0.25
12.986697	25.968296	1.1959543	0.28
13.114721	26.53235	1.2150263	0.58
13.008185	26.527332	1.2130147	0.0
15.264211	31.32298	1.3927472	0.0
26.170269	54.338104	2.2572825	0.0
27.59534	57.97554	2.3898199	0.0
25.144175	53.286865	2.2100804	0.0
22.901907	48.963245	2.0453985	0.0
22.698359	48.930206	2.0413783	0.05
8.970103	19.869278	0.94989043	0.24
9.044471	20.198309	0.960931	0.49
9.046175	20.287315	0.96393967	0.27
11.686765	26.327091	1.1878529	0.18
11.534259	26.210056	1.1818237	0.36
11.453712	26.250044	1.1818187	0.29
11.374154	26.296032	1.1818144	0.47
11.2906065	26.330019	1.1818084	0.27
11.211052	26.375006	1.1828039	0.41
11.1707735	26.396997	1.1828015	0.32
11.129189	26.531996	1.1868104	0.35
11.026652	26.522976	1.1847976	0.25
10.985073	26.657974	1.1888067	0.12
8.2885275	20.392181	0.9568495	0.29
8.236974	20.450174	0.95784795	0.45
10.682458	26.640913	1.1837691	0.37
10.641178	26.661907	1.1837662	0.2
10.570616	26.729897	1.1857647	0.43
10.453089	26.68187	1.1827456	0.25
10.416506	26.833868	1.1867565	0.14
10.493816	27.283903	1.2018119	0.54
10.405267	27.311886	1.2018039	0.55
2.1457171	6.0683846	0.42762655	0.1
10.291743	27.27186	1.1987859	0.17
2.1182137	6.05338	0.4266172	0.32
2.0966806	6.056377	0.42661017	0.18
2.0881598	6.091378	0.4276082	0.4
2.0016975	5.918355	0.42157525	0.0
2.0440989	6.094372	0.42759368	0.0
3.1653595	9.603738	0.55207247	0.21
3.1138532	9.553726	0.5500569	0.36
3.0583577	9.489713	0.54703933	0.38
3.0261045	9.445705	0.5460287	0.39
2.988585	9.433698	0.5450187	0.37
2.9530609	9.42769	0.54400945	0.47
2.917552	9.418683	0.544	0.35
2.8810139	9.411675	0.54299045	0.49
2.855495	9.432672	0.5429853	0.39
2.819965	9.426664	0.54297596	0.5
2.8096943	9.446663	0.54297465	0.43
2.7811618	9.4616585	0.5439684	0.41
2.75663	9.488655	0.54396385	0.44
2.7320838	9.518651	0.54495955	0.47
2.7085457	9.550647	0.5459556	0.55
2.6810136	9.569642	0.5459498	0.38
2.6584854	9.603639	0.5469462	0.45
2.6462116	9.619637	0.54694414	0.48
2.6276655	9.670634	0.54894286	0.35
2.6201055	9.760636	0.55194694	0.59
2.6095362	9.844637	0.55395	0.17
6.286256	23.064835	1.0198104	0.37
6.2087197	23.067816	1.0197984	0.0
19.02188	70.139	2.675422	0.03
5.9624405	22.88175	1.0117409	0.33
5.892891	22.912733	1.0117326	0.3
8.517722	33.2246	1.373163	0.2
6.1053123	24.332815	1.0599055	0.29
5.9791822	24.482786	1.0639001	0.37
5.947902	24.520779	1.0648988	0.35
5.5607977	23.290657	1.0217149	0.26
5.458296	23.190628	1.0166881	0.37
5.3607917	23.1066	1.0136635	0.14
5.2902446	23.134583	1.0136544	0.2
7.3743863	32.381283	1.3359115	0.34
7.790389	34.406425	1.4061816	0.21
7.2744727	32.650257	1.3439244	0.12
8.407949	38.158646	1.5346607	0.08
7.425786	34.306324	1.4001176	0.17
7.325213	34.369297	1.4011093	0.18
6.845284	32.66814	1.3408616	0.16
7.466495	36.101357	1.4593098	0.17
7.3189964	35.965313	1.4542738	0.23
6.825484	33.871147	1.3809825	0.21
4.0507226	20.824215	0.9282107	0.31
5.66909	29.224768	1.2183249	0.18
3.9605637	21.062191	0.9352169	0.19
3.3394384	18.535988	0.8468547	0.16
3.2629359	18.452967	0.8438314	0.37
3.2256882	18.412954	0.8428201	0.38
3.160165	18.384935	0.8408042	0.41
3.0956428	18.359917	0.8397886	0.38
3.02912	18.324898	0.8377717	0.45
2.9556134	18.247877	0.8347492	0.33
2.8930895	18.228857	0.83373445	0.45
2.8638175	18.23385	0.83372885	0.36
2.805288	18.235832	0.83371687	0.42
2.7507448	18.264818	0.8347082	0.45
2.699184	18.318802	0.83570266	0.37
2.6596088	18.442793	0.83970624	0.45
2.6150298	18.54678	0.8437069	0.45
2.6103542	18.917782	0.855742	0.0
4.1881104	30.498333	1.2522054	0.22
4.1773276	31.12133	1.2732676	0.48
4.089753	31.208303	1.2762613	0.22
3.9453323	30.883257	1.2642024	0.3
3.82884	30.751219	1.2591681	0.27
3.116746	26.294973	1.1055802	0.39
1.2150329	11.567315	0.6017157	0.47
1.1399671	11.570293	0.60169506	0.45
1.1034391	11.5762825	0.6016854	0.38
2.6601622	25.984825	1.093461	0.0
3.9695718	38.93928	1.5360471	0.13
4.0059342	39.870296	1.5671513	0.12
3.3772852	34.990078	1.4005288	0.16
3.0505896	32.822964	1.326243	0.23
2.9350889	32.709927	1.3212101	0.25
3.0287025	34.839962	1.3934503	0.35
2.9101896	34.753918	1.3904198	0.2
2.574663	32.166805	1.3020864	0.29
2.5233908	32.165787	1.3020766	0.28
2.9552794	38.660934	1.5228398	0.09
2.226704	32.297684	1.3050344	0.0
2.6124794	39.02381	1.5338165	0.13
2.483965	38.94277	1.5307846	0.0
2.7855513	44.30187	1.7134085	0.0
1.8171114	31.51154	1.2778727	0.0
1.6080884	31.350466	1.271815	0.33
1.5194607	31.551432	1.2788187	0.0
1.8545488	39.896538	1.5617701	0.0
2.0761328	46.998608	1.8025701	0.07
1.3060652	33.43135	1.3419763	0.0
1.2399108	33.136326	1.3319318	0.12
1.0610973	31.337267	1.2707045	0.3
1.211876	37.911304	1.4934365	0.19
0.7180667	29.876144	1.2204785	0.32
0.66098756	31.18212	1.2646066	0.12
0.57625604	29.868092	1.2194482	0.32
0.48072138	29.841055	1.2184254	0.3
0.386193	29.81102	1.2174023	0.17
0.28969657	29.694984	1.2133695	0.0
0.19808467	29.858948	1.2193677	0.11
0.12285069	31.526913	1.2755319	0.18
0.083203286	38.992874	1.529332	0.1
0.0078043533	36.88085	1.4570879	0.12
-0.12735099	31.14482	1.2624377	0.26
-0.22495393	36.068764	1.4299523	0.26
-0.4412589	34.178688	1.3657016	0.31
-0.54880154	34.172646	1.3656783	0.2
-0.67393565	35.56859	1.4128045	0.2
-0.68896455	32.613594	1.312478	0.27
-0.893005	38.525494	1.5130827	0.15
-0.89504343	32.574512	1.3114291	0.25
-0.9975863	32.57247	1.3114066	0.29
-1.173297	35.315388	1.404671	0.2
-1.2767314	35.05235	1.3956198	0.19
-1.3923401	35.193302	1.4006103	0.09
-1.4476132	35.197277	1.4005989	0.11
-0.54935634	8.285751	0.48681283	0.3
-1.703054	36.00217	1.4276328	0.39
-1.8176104	36.02312	1.4286101	0.18
-1.8766524	34.834103	1.3884648	0.38
-1.9902285	34.90106	1.3914472	0.16
-0.6658311	7.974712	0.47673044	0.27
-0.66598344	7.7367134	0.46870157	0.38
-2.281713	35.177937	1.4014134	0.24
-2.2220464	32.37997	1.306112	0.12
-2.550115	35.879818	1.4254322	0.27
-2.647558	35.63778	1.4173832	0.22
-0.7936326	7.777667	0.4706548	0.23
-0.8443274	8.128646	0.48267835	0.1
-0.851546	8.055644	0.47966626	0.3
-1.2734689	13.097447	0.6511365	0.27
-1.3391334	13.385419	0.6611505	0.62
-0.77960783	6.0526876	0.41143775	0.19
-1.4456148	13.135378	0.6530864	0.15
-3.463515	34.67243	1.3860861	0.16
-3.5640168	34.563385	1.38305	0.18
-1.0217544	7.5585847	0.46353182	0.47
-1.0613583	7.698568	0.46853393	0.31
-1.0416722	7.286579	0.45448658	0.21
-1.0933237	7.5385575	0.46349883	0.56
-1.1361418	7.58854	0.4644875	0.31
-1.157646	7.565532	0.46447518	0.44
-2.411959	17.563946	0.80533737	0.0
-4.4596663	33.344986	1.3446931	0.0
-4.6526875	33.182896	1.3406264	0.18
-4.691912	33.081882	1.3376048	0.18
-4.704148	32.393875	1.3145199	0.14
-3.5837152	23.682405	1.0167602	0.13
-3.6512275	23.616375	1.0147338	0.31
-3.7398033	23.701334	1.0177201	0.53
-2.879446	17.46574	0.8041863	0.23
-2.9761019	17.725695	0.81319046	0.18
-2.9843068	17.592693	0.80917096	0.57
-2.9616067	17.084703	0.79211265	0.39
-2.9479334	16.659712	0.7780618	0.15
-1.5200552	7.6583867	0.4683329	0.34
-3.0900934	16.859646	0.785044	0.49
-1.2641205	5.867511	0.40717283	0.12
-1.2856499	5.879502	0.40816396	0.27
-1.2828646	5.809504	0.40515384	0.36
-3.3120353	17.022545	0.79199666	0.17
-1.3279414	5.842486	0.40713647	0.3
-1.3384216	5.797482	0.40512362	0.2
-3.6711156	18.038374	0.82802004	0.23
-3.6073477	17.395405	0.8059543	0.38
-4.3575687	20.942049	0.9281954	0.22
-3.657055	17.215382	0.79991454	0.51
-3.8188457	17.735306	0.81893384	0.2
-3.7270238	16.997349	0.7928631	0.5
-3.7875643	17.02032	0.79484695	0.48
-1.8202597	7.3952627	0.46115905	0.14
-1.7595717	6.9932933	0.44812027	0.37
-1.4090985	5.2674623	0.38799304	0.36
-1.4073305	5.2184634	0.3869849	0.29
-1.8900595	7.317233	0.45911455	0.25
-1.9145864	7.3162227	0.45910323	0.39
-7.7475953	32.75541	1.3437674	0.2
-4.7486906	19.337856	0.877862	0.0
-1.7300026	6.128316	0.41898364	0.16
-16.906836	70.81597	2.6701653	0.09
-2.0069103	7.2361827	0.45804724	0.17
-2.0374422	7.262169	0.45903772	0.36
-7.2344165	28.239645	1.190322	0.18
-2.2292724	7.7270784	0.47503123	0.37
-2.2517898	7.712068	0.47501853	0.12
-2.1903698	7.325099	0.4619783	0.55
-2.0234756	6.602182	0.4369258	0.39
-2.2043433	7.190094	0.4579475	0.22
-2.1767566	6.9981084	0.45092538	0.29
-2.355605	7.5590215	0.4709444	0.26
-2.3109732	7.308044	0.46191934	0.58
-2.4274516	7.676987	0.47493294	0.24
-2.259583	6.99307	0.45188513	0.15
-2.3111634	7.0880456	0.45487848	0.0
-4.3377967	13.817044	0.69319516	0.29
-4.3693004	13.762028	0.69117516	0.26
-2.3631837	6.9310226	0.4508238	0.25
-4.4160523	13.681004	0.6891454	0.39
-4.4625807	13.677979	0.689128	0.45
-4.5010986	13.64796	0.68910915	0.59
-2.6754322	7.657869	0.47681606	0.41
-2.348306	6.5390325	0.43775383	0.25
-2.29069	6.285062	0.42873105	0.29
-2.340247	6.372038	0.43172386	0.4
-2.12711	5.6781445	0.40768838	0.0
-11.11282	32.992638	1.3808361	0.07
-2.2557876	5.883082	0.41566437	0.24
-11.234378	33.009567	1.3828021	0.11
-2.7200973	7.1908493	0.46270412	0.25
-2.1746144	5.5221243	0.40262845	0.47
-2.278536	5.735073	0.41061994	0.19
-11.845339	32.929226	1.3866066	0.0
-12.098082	33.311092	1.4015846	0.1
-12.041379	32.822113	1.3855314	0.25
-12.160931	32.82805	1.3864957	0.23
-12.200366	32.61602	1.3804529	0.11
-2.566207	6.1449304	0.42655987	0.0
-2.60073	6.057914	0.42452234	0.19
-13.05465	33.157543	1.4072679	0.16
-12.876801	32.39063	1.3812097	0.27
-13.004357	32.416557	1.3831737	0.27
-13.163765	32.66947	1.3931614	0.15
-13.195196	32.449448	1.3871186	0.45
-13.295717	32.40439	1.3860801	0.16
-13.767719	33.275135	1.4200622	0.39
-14.513057	34.80174	1.4770572	0.25
-13.989783	33.220005	1.4209837	0.26
-14.412705	33.94278	1.4489592	0.16
-14.476981	33.94574	1.4499393	0.33
-14.4893875	33.676723	1.4408944	0.36
-8.123887	18.410038	0.88159	0.3
-8.127341	18.257032	0.87656283	0.26
-8.238928	18.35697	0.8815398	0.31
-8.214342	18.143978	0.8745123	0.55
-14.533422	32.34466	1.4006749	0.24
-14.49958	32.130672	1.3936524	0.29
-14.510997	31.883657	1.3856101	0.31
-14.521412	31.638643	1.378568	0.3
-14.529824	31.39363	1.3705266	0.3
-14.533234	31.13962	1.3624852	0.31
-14.5436535	30.903605	1.3554441	0.29
-14.505817	30.692621	1.3484229	0.29
-14.520242	30.472605	1.3423827	0.31
-14.526662	30.235594	1.3353424	0.27
-14.535082	30.00858	1.3283029	0.29
-14.546508	29.789564	1.3212634	0.32
-14.561942	29.580547	1.315224	0.31
-14.557352	29.334541	1.3071852	0.28
-14.570785	29.127525	1.3011464	0.31
-14.534956	28.93854	1.2951274	0.31
-14.54038	28.720528	1.2890893	0.29
-14.550809	28.516516	1.2830516	0.39
-14.562245	28.314499	1.2770139	0.29
-3.7001884	6.635334	0.45709416	0.28
-3.711698	6.605327	0.4560807	0.42
-3.7129414	6.5823264	0.4550742	0.31
-3.7174432	6.539323	0.4540609	0.65
-3.729942	6.5133157	0.45304778	0.31
-3.7524552	6.506303	0.4540344	0.45
-3.782997	6.5122857	0.45402023	0.3
-3.7895107	6.473282	0.4530067	0.68
-3.796753	6.463278	0.45300034	0.29
-3.8232841	6.462262	0.4529864	0.59
-3.8478048	6.4582486	0.45397267	0.27
-3.8643093	6.440239	0.45295936	0.49
-3.8908272	6.4402237	0.45394564	0.41
-3.9373841	6.4741974	0.4549306	0.34
-3.9669127	6.4781804	0.45591643	0.59
-4.2074375	6.8780484	0.47189942	0.2
-4.2980113	6.987997	0.47688255	0.28
-4.313525	6.962988	0.4758682	0.39
-4.3260365	6.93298	0.47485405	0.66
-4.4426694	7.080914	0.48183438	0.19
-2.7551844	4.1568456	0.3679112	0.15
-2.7576995	4.129844	0.3669004	0.3
-2.7609255	4.121843	0.36689565	0.15
-2.7734566	4.111836	0.3668843	0.41
-2.7859704	4.1028295	0.36587328	0.23
-2.8095021	4.111816	0.36686146	0.23
-2.8130243	4.0868144	0.3658506	0.13
-14.617035	23.254227	1.1270925	0.27
-14.546416	22.976257	1.1170658	0.25
-14.59368	22.972227	1.1180475	0.29
-14.609141	22.83621	1.1140156	0.38
-14.624606	22.700191	1.1109836	0.39
-14.623051	22.540184	1.1059531	0.4
-14.626501	22.389172	1.1019225	0.39
-14.630952	22.24216	1.0978922	0.41
-14.635409	22.094149	1.0938613	0.33
-14.6096115	21.978159	1.0898484	0.43
-14.616064	21.838146	1.0858182	0.34
-14.61452	21.684137	1.0817882	0.44
-14.636987	21.571115	1.078757	0.29
-14.687482	21.500078	1.0777235	0.59
-4.5454	6.232832	0.45854563	0.54
-4.5316396	6.190839	0.45754042	0.33
-4.5351496	6.1528354	0.4565272	0.33
-4.5406404	6.119831	0.4555144	0.38
-4.557156	6.101821	0.45550022	0.39
-4.561646	6.0678167	0.45448753	0.45
-4.583183	6.0558033	0.45447242	0.33
-4.6036887	6.0447903	0.45445818	0.62
-4.607949	6.0297875	0.45345134	0.27
-4.636478	6.02877	0.45443583	0.53
-4.6669917	6.0317507	0.45542055	0.4
-4.689519	6.021736	0.45540547	0.43
-4.7240505	6.028715	0.45638928	0.41
-4.744564	6.016702	0.45637465	0.65
-4.7710843	6.0126853	0.4563593	0.29
-4.8023643	6.034666	0.45734957	0.53
-14.614952	19.15197	1.0102631	0.32
-14.619417	19.031958	1.0072353	0.43
-14.632894	18.92394	1.0042063	0.39
-14.710414	18.902885	1.0061706	0.35
-14.7549095	18.83785	1.0051385	0.62
-14.800411	18.772816	1.0041058	0.32
-15.031819	19.011673	1.0150653	0.38
-15.126353	19.00961	1.0170268	0.38
-15.2288885	19.01854	1.0189874	0.27
-14.764002	18.303804	0.9910162	0.44
-14.778475	18.203787	0.98798794	0.45
-15.503487	18.99435	1.0238711	0.33
-15.607025	19.00128	1.0268308	0.41
-15.673305	19.022234	1.0288086	0.23
-14.619978	17.601845	0.968916	0.42
-14.63045	17.501831	0.96588874	0.35
-14.620909	17.377829	0.96286404	0.47
-14.633388	17.280811	0.96083647	0.36
-14.632852	17.169802	0.9578108	0.48
-14.60907	17.085812	0.9548011	0.35
-14.613537	16.9828	0.9527751	0.48
-14.624016	16.885784	0.9497479	0.35
-14.616475	16.76978	0.9467237	0.47
-14.622947	16.670765	0.9446975	0.35
-14.614408	16.554762	0.9406735	0.57
-14.628888	16.465744	0.9386461	0.3
-14.598098	16.378757	0.9366381	0.52
-14.610576	16.28874	0.93461114	0.33
-14.59904	16.17174	0.9305877	0.54
-14.622526	16.095716	0.92955935	0.33
-14.606983	15.976716	0.92553693	0.52
-14.6384735	15.910687	0.9255074	0.32
-14.721	15.9016285	0.92647034	0.57
-14.750254	15.883606	0.9264535	0.47
-14.919844	15.968493	0.93240255	0.36
-15.067413	16.028395	0.9373548	0.45
-15.104911	15.967363	0.9373238	0.21
-14.765155	15.50056	0.91735196	0.26
-14.7716255	15.410546	0.9153266	0.43
-14.807123	15.350515	0.91429627	0.4
-14.842383	15.339489	0.9152784	0.46
-14.904896	15.308441	0.91624373	0.5
-15.687882	16.030952	0.9520918	0.3
-15.787419	16.032883	0.9540499	0.33
-15.886952	16.03481	0.9560079	0.32
-15.990486	16.040737	0.95896524	0.45
-15.340536	15.277126	0.9250487	0.22
-16.147293	16.048624	0.9629003	0.3
-16.232813	16.034561	0.9638601	0.21
-14.764347	14.459456	0.8920855	0.33
-14.758816	14.363451	0.88906276	0.62
-14.806323	14.319411	0.88903046	0.52
-14.990912	14.411288	0.89597434	0.14
-14.606381	13.900513	0.87400633	0.49
-14.61386	13.820498	0.87298167	0.37
-14.620336	13.740485	0.8709573	0.49
-14.627819	13.660472	0.86893237	0.38
-14.618294	13.564467	0.8669105	0.5
-14.625766	13.487453	0.8648862	0.39
-14.624244	13.400446	0.8628631	0.51
-14.614473	13.349447	0.8618535	0.39
-14.616952	13.267436	0.8598298	0.41
-14.625435	13.191422	0.8578051	0.43
-14.628913	13.111411	0.8557813	0.44
-14.628393	13.027401	0.8547582	0.45
-14.629872	12.946391	0.8527349	0.44
-14.614093	12.892396	0.8507268	0.45
-14.622576	12.818381	0.84970224	0.47
-14.626056	12.74037	0.8476787	0.45
-14.624532	12.658362	0.84565616	0.46
-14.629016	12.581349	0.8436323	0.47
-14.6234865	12.497344	0.8416107	0.46
-14.6269655	12.421332	0.84058744	0.47
-14.624203	12.37933	0.8395766	0.48
-14.616683	12.293324	0.8375552	0.46
-14.616157	12.215316	0.8355329	0.52
-8.742237	7.136051	0.57370234	0.43
-14.724176	12.151229	0.83646566	0.32
-8.728209	7.034051	0.5716743	0.56
-8.741714	7.000038	0.5706558	0.23
-15.215651	12.36689	0.8543073	0.45
-15.306177	12.362823	0.8562654	0.22
-15.397705	12.358753	0.858223	0.35
-15.472222	12.340695	0.8601842	0.14
-14.761786	11.610133	0.8252889	0.47
-14.800288	11.566099	0.8252582	0.67
-14.976627	11.668981	0.83220893	0.0
-14.804011	11.457083	0.82322365	0.0
-14.8265085	11.400059	0.8231962	0.0
-14.79997	11.3060665	0.8201798	0.0
-14.621316	10.950154	0.8081525	0.38
-14.612555	10.907155	0.8071433	0.49
-14.618032	10.841142	0.80512035	0.5
-14.6045065	10.760141	0.8031014	0.51
-14.624999	10.705119	0.80307484	0.52
-14.626479	10.636108	0.80105263	0.52
-14.616957	10.559106	0.80003285	0.51
-14.628445	10.498088	0.7990083	0.54
-14.61968	10.457089	0.79799944	0.53
-14.612162	10.382086	0.7959792	0.52
-14.627648	10.325066	0.7949539	0.52
-14.629128	10.258056	0.7939319	0.52
-14.627608	10.189047	0.7919105	0.53
-14.629094	10.122037	0.79088837	0.53
-14.682596	10.092992	0.79185426	0.46
-14.715858	10.081965	0.7928353	0.49
-14.752359	10.039932	0.7928048	0.68
-14.782855	9.993902	0.79277575	0.29
-15.752803	10.595249	0.83052135	0.37
-14.999922	10.008739	0.79867995	0.44
-15.035424	9.964705	0.7986492	0.28
-15.0549135	9.910683	0.7986225	0.36
-14.961104	9.814741	0.79363465	0.21
-14.961591	9.74773	0.7926124	0.2
-14.768979	9.55385	0.783638	0.24
-14.751455	9.476851	0.7816206	0.48
-14.735931	9.401853	0.7796029	0.7
-14.962519	9.484692	0.7875249	0.23
-14.878721	9.397743	0.7835349	0.66
-14.910221	9.352713	0.78350514	0.28
-14.933718	9.302687	0.78347737	0.25
-14.951206	9.249666	0.78245133	0.35
-14.993704	9.212627	0.78341895	0.5
-15.0172	9.162601	0.78339106	0.31
-15.072704	9.133554	0.7843552	0.35
-15.007915	9.061593	0.7813611	0.21
-14.963377	8.970614	0.7783509	0.37
-14.954861	8.90161	0.77633125	0.23
-14.971352	8.84859	0.7763053	0.34
-15.024855	8.818543	0.7772699	0.34
-15.017331	8.751539	0.77525026	0.29
-14.927778	8.635591	0.7712521	0.29
-14.945022	8.615573	0.771237	0.14
-14.609368	8.355793	0.7573042	0.49
-14.609854	8.295783	0.75628287	0.56
-14.6103325	8.2367735	0.75526184	0.56
-14.619827	8.181757	0.7542379	0.57
-14.623308	8.124746	0.753216	0.56
-14.621798	8.063737	0.752195	0.59
-14.6060295	8.025744	0.75118893	0.59
-14.611517	7.969731	0.7501663	0.6
-14.6069975	7.9087243	0.7491466	0.59
-14.606484	7.849715	0.7481256	0.7
-14.614965	7.7967005	0.74710244	0.21
-6.776104	3.4771051	0.4472505	0.46
-6.8306203	3.4810648	0.44822302	0.33
-6.8458805	3.4760525	0.4492124	0.45
-6.902408	3.4800105	0.45018393	0.36
-6.9369254	3.4719832	0.45116153	0.51
-6.9644413	3.4599612	0.452141	0.38
-14.614118	7.42164	0.74096614	0.23
-14.610604	7.362633	0.73994607	0.42
-14.602839	7.330634	0.738938	0.48
-14.603331	7.2736244	0.7379166	0.52
-14.617822	7.2246046	0.7378915	0.54
-14.691333	7.205544	0.73984957	0.45
-14.801859	7.2044573	0.7427967	0.45
-14.91238	7.20337	0.7467439	0.47
-15.019905	7.1992855	0.7496914	0.48
-15.116189	7.2172127	0.7526525	0.46
-15.242713	7.222114	0.7565944	0.46
-15.3542385	7.218026	0.7595402	0.46
-15.467768	7.213936	0.76348495	0.45
-15.572284	7.2058525	0.7664326	0.45
-15.685808	7.2007623	0.76937705	0.46
-15.803336	7.1966686	0.77332	0.44
-15.919616	7.2215815	0.7762745	0.48
-16.048151	7.22048	0.78021353	0.46
-16.169676	7.216383	0.7841547	0.43
-16.287195	7.210289	0.788097	0.43
-16.419725	7.209184	0.79203427	0.45
-16.55425	7.209078	0.7959709	0.45
-16.68378	7.2049747	0.7999085	0.43
-16.810055	7.23088	0.8038589	0.42
-16.930578	7.221782	0.80779886	0.41
-17.0631	7.2176766	0.81173515	0.42
-17.20563	7.2165637	0.8156678	0.42
-17.339155	7.2104564	0.8196029	0.53
-17.48068	7.207343	0.82353544	0.4
-17.618206	7.201233	0.8284687	0.5
-17.762495	7.229123	0.83241165	0.39
-17.891008	7.2190194	0.83634776	0.51
-18.045536	7.217896	0.84127504	0.39
-18.193062	7.2127776	0.84620416	0.5
-18.367594	7.21764	0.85112447	0.38
-18.50812	7.2075257	0.8550551	0.48
-18.668644	7.205397	0.8599794	0.37
-18.808924	7.227289	0.8649222	0.49
-18.982452	7.228151	0.8708417	0.36
-19.128975	7.217032	0.8747692	0.47
-19.321508	7.2228794	0.8806818	0.36
-19.468023	7.2107596	0.88560903	0.45
-19.648554	7.209615	0.8905247	0.36
-19.814074	7.2024817	0.89544505	0.57
-19.992365	7.2333446	0.9013738	0.33
-20.147882	7.2202177	0.9062967	0.51
-20.356419	7.2250514	0.91320175	0.32
-20.524937	7.214915	0.9181197	0.49
-20.730467	7.2167497	0.9250251	0.33
-20.903988	7.2056084	0.9299405	0.51
-21.108282	7.240452	0.9368591	0.31
-21.293802	7.2323008	0.9427701	0.48
-21.964458	7.3877935	0.9655187	0.45
-22.136974	7.3706517	0.9704326	0.46
-23.058687	7.6039577	1.0020951	0.34
-23.872372	7.794342	1.0297916	0.18
-23.242672	7.5057893	1.0069735	0.13
-23.037848	7.3999324	0.9990281	0.37
-23.150341	7.3578334	1.0019604	0.31
-23.158817	7.2808104	1.0019275	0.46
-23.258308	7.2337203	1.0048639	0.44
-23.48183	7.224538	1.0117574	0.4
-23.730358	7.2223372	1.0196422	0.4
-23.953878	7.210154	1.0265348	0.45
-31.443937	9.447578	1.2879376	0.32
-31.458391	9.345545	1.2878941	0.39
-31.453836	9.237525	1.285857	0.4
-31.452284	9.131503	1.2848191	0.39
-31.461733	9.028474	1.2847773	0.39
-31.444178	8.917463	1.2827448	0.4
-31.445398	8.865451	1.2817252	0.41
-31.457851	8.763418	1.2816821	0.39
-31.447294	8.655403	1.2806474	0.39
-31.446743	8.55038	1.2796091	0.39
-31.458193	8.448349	1.2785662	0.39
-31.45564	8.3433275	1.2775286	0.4
-31.46509	8.241297	1.2764866	0.41
-31.459312	8.18729	1.2764692	0.4
-31.45176	8.081272	1.2754334	0.41
-31.45721	7.9782457	1.2743926	0.4
-31.464655	7.8772173	1.2733517	0.33
-31.4531	7.770202	1.272317	0.42
-31.481552	7.674158	1.2722682	0.55
-31.456223	7.512142	1.270219	0.34
-31.450666	7.4081235	1.2691826	0.51
-31.58514	7.3369985	1.2730945	0.37
-31.986664	7.3266697	1.2859081	0.35
-32.435196	7.324304	1.3007033	0.36
-32.873722	7.3179464	1.3145018	0.34
-33.308243	7.30759	1.3283005	0.26
-33.73655	7.3472505	1.3431208	0.32
-33.76899	7.245201	1.3430678	0.38
-33.765438	7.1341786	1.3420277	0.38
-33.77988	7.028143	1.341981	0.39
-33.79032	6.92111	1.3409358	0.37
-33.77376	6.808097	1.3399006	0.38
-33.78021	6.700067	1.3398567	0.38
-33.77242	6.645061	1.3388393	0.37
-33.770863	6.535037	1.3377981	0.43
-33.785305	6.430001	1.3377516	0.36
-33.78875	6.3219733	1.3367089	0.5
-33.889206	6.2318707	1.3396289	0.43
-34.48174	6.231387	1.3593601	0.3
-35.05227	6.2229204	1.3780982	0.24
-35.648575	6.273445	1.3978474	0.29
-45.661945	7.7586226	1.735882	0.32
-45.60935	7.603629	1.7328483	0.12
-45.633762	7.4625754	1.7327847	0.27
-45.910213	7.3613253	1.7416222	0.43
-46.772747	7.3506184	1.7702296	0.21
-47.667072	7.4169035	1.7998513	0.24
-48.61961	7.4111233	1.8314201	0.2
-49.592144	7.4023266	1.862979	0.22
-50.558674	7.386533	1.894538	0.18
-51.640213	7.3816476	1.9300495	0.29
-52.738747	7.3717465	1.9665517	0.19
-53.875088	7.4458356	2.0050683	0.18
-55.05162	7.4348702	2.0435352	0.0
-65.11821	8.593918	2.381441	0.0
-65.11358	8.386871	2.380367	0.0
-65.129944	8.182808	2.3802848	0.0
-65.07567	7.763749	2.3761547	0.14
-65.05685	7.658739	2.3751245	0.11
-65.096214	7.457657	2.3760324	0.0
-65.35461	7.2804017	2.3838508	0.0
-67.04114	7.2580156	2.4390857	0.05
-69.30072	7.2841716	2.5150821	0.0
-71.03124	7.2427444	2.572291	0.0
-73.2388	7.2379355	2.6452992	0.0
-75.019135	7.2954917	2.7045224	0.0
-52.267593	4.420412	1.938651	0.0
-74.0299	-2.4452393	2.770375	0.0
-73.87824	-2.5563922	2.7653122	0.0
-72.43593	-2.7366204	2.716674	0.0
-72.46563	-2.966655	2.7176971	0.0
-65.84119	-2.9040709	2.4907262	0.0
-38.205185	-1.8064505	1.5432944	0.0
-38.145798	-1.925529	1.5412699	0.0
-68.72032	-3.685909	2.5900483	0.06
-36.885296	-2.1566195	1.4987068	0.46
-36.946903	-2.277599	1.5007365	0.2
-36.830513	-2.3887224	1.4966856	0.34
-36.82112	-2.505759	1.496683	0.19
-36.91374	-2.630714	1.5007265	0.27
-37.082355	-2.7606082	1.5068042	0.36
-37.070663	-2.8196325	1.5057998	0.2
-38.57235	-3.0564609	1.5584804	0.23
-34.730755	-2.8645604	1.4267442	0.24
-34.642357	-2.9686584	1.4237051	0.22
-34.624958	-3.0786998	1.4236982	0.18
-32.88846	-3.0311103	1.3639126	0.28
-32.785053	-3.1272185	1.3608662	0.25
-32.59334	-3.1613843	1.3537794	0.36
-32.464928	-3.253512	1.3497217	0.23
-32.30352	-3.3416655	1.3446488	0.33
-32.40112	-3.4556136	1.3486934	0.33
-32.42072	-3.5626237	1.3497026	0.32
-32.70534	-3.6994243	1.3598322	0.35
-32.922653	-3.7762654	1.3669311	0.25
-32.88325	-3.8783224	1.3669134	0.28
-32.86085	-3.9823663	1.3659036	0.32
-32.851448	-4.0873995	1.3658996	0.16
-33.751125	-4.3077173	1.3973093	0.5
-33.78873	-4.4217143	1.3993268	0.2
-33.490303	-4.490975	1.3891912	0.22
-33.022858	-4.5363684	1.3739784	0.36
-32.481106	-4.5158067	1.3557315	0.31
-32.186672	-4.5790634	1.3455973	0.24
-32.03625	-4.662206	1.3405286	0.23
-32.34188	-4.8119926	1.3516679	0.2
-32.33148	-4.9160266	1.351663	0.28
-32.476086	-5.0429387	1.357729	0.18
-30.827206	-4.8402376	1.3009756	0.41
-30.841799	-4.9432507	1.3019818	0.25
-31.00441	-5.0701485	1.3080558	0.22
-22.654016	-3.7946663	1.0182356	0.12
-31.136616	-5.2960944	1.3131152	0.36
-30.858171	-5.350335	1.3049873	0.16
-30.82776	-5.446383	1.303973	0.14
-22.252968	-3.985038	1.006045	0.42
-22.382555	-4.081955	1.0111022	0.41
-22.24011	-4.1300826	1.0060349	0.26
-22.292692	-4.2140594	1.0090567	0.35
-22.497293	-4.3269186	1.0161484	0.31
-20.539587	-4.024445	0.94824797	0.29
-20.521152	-4.089475	0.948237	0.24
-20.644451	-4.147388	0.9522923	0.37
-20.606012	-4.208433	0.9512722	0.36
-20.814615	-4.320289	0.95936555	0.29
-20.68816	-4.363402	0.9553049	0.37
-20.696728	-4.434411	0.95630634	0.5
-17.207743	-3.7580974	0.8346988	0.29
-17.221027	-3.7900941	0.8347033	0.46
-17.106567	-3.8231945	0.8316476	0.26
-21.168797	-4.783107	0.97451484	0.19
-17.071684	-3.9312475	0.8306251	0.47
-17.124243	-4.00022	0.8336462	0.18
-17.1058	-4.054247	0.8326345	0.57
-16.992346	-4.0863466	0.82957894	0.45
-15.838412	-3.8412292	0.7890452	0.18
-15.937987	-3.9191656	0.79308766	0.45
-15.88854	-3.9622152	0.7920614	0.37
-21.023033	-5.2843394	0.9734286	0.2
-15.961665	-4.089184	0.7950883	0.39
-15.876764	-4.1772723	0.7930421	0.5
-20.618944	-5.4307013	0.9612327	0.39
-16.08564	-4.3141327	0.8011335	0.36
-15.991176	-4.344216	0.7980864	0.27
-15.943718	-4.3862634	0.79706097	0.58
-16.09831	-4.4841595	0.8031291	0.26
-16.155874	-4.5551286	0.8051523	0.43
-15.972394	-4.5602784	0.79906386	0.5
-16.194727	-4.6511183	0.8071651	0.29
-16.47834	-4.7879176	0.8182931	0.32
-16.401878	-4.8229876	0.8162542	0.34
-16.489456	-4.9059343	0.8192914	0.5
-15.988904	-4.8163204	0.8020557	0.3
-15.974459	-4.8683434	0.80204546	0.34
-15.946004	-4.915376	0.8020288	0.45
-15.956283	-4.9463744	0.8020318	0.55
-15.806812	-4.9574976	0.7969588	0.24
-15.366265	-4.876837	0.78175056	0.25
-15.331817	-4.9208736	0.7817309	0.38
-15.197332	-4.9319844	0.77666473	0.39
-15.183887	-4.982006	0.7776548	0.32
-14.788065	-4.881304	0.76346886	0.52
-15.084697	-5.031096	0.7746032	0.39
-15.816419	-5.324568	0.8009402	0.32
-15.476896	-5.2688293	0.7897785	0.37
-14.820292	-5.1043243	0.7664689	0.47
-15.564031	-5.409789	0.79381186	0.25
-15.072461	-5.2971616	0.776579	0.38
-14.794664	-5.228371	0.76744765	0.41
-14.773212	-5.274398	0.7664339	0.24
-14.6887455	-5.298471	0.7643907	0.63
-15.143417	-5.513149	0.7815992	0.21
-14.642838	-5.388526	0.7633618	0.31
-14.596383	-5.425571	0.7623363	0.41
-14.594937	-5.478583	0.76333183	0.48
-15.196374	-5.72615	0.7856111	0.22
-15.251941	-5.802121	0.78763336	0.62
-31.09867	-11.792611	1.3680428	0.23
-14.847938	-5.7614374	0.77443707	0.19
-14.899509	-5.836411	0.7774574	0.59
-14.816042	-5.859483	0.77441466	0.22
-31.091034	-12.243714	1.3730348	0.34
-31.10733	-12.306714	1.375042	0.22
-14.858434	-6.013479	0.77742517	0.56
-31.09751	-12.531771	1.3770351	0.27
-31.1031	-12.64879	1.3790367	0.35
-31.100693	-12.762816	1.3800344	0.41
-31.101284	-12.8788395	1.3820337	0.3
-31.105873	-12.995861	1.3830348	0.56
-31.115171	-13.057867	1.3840386	0.16
-31.10776	-13.170897	1.3860341	0.35
-31.100348	-13.283926	1.3870295	0.4
-31.098936	-13.399951	1.3880279	0.4
-31.099531	-13.517975	1.3900272	0.4
-31.096117	-13.633002	1.3910246	0.39
-31.088709	-13.748031	1.39302	0.39
-31.111008	-13.816027	1.39403	0.39
-31.115602	-13.937049	1.3960311	0.46
-31.10819	-14.052078	1.3970267	0.21
-31.113781	-14.173099	1.3990283	0.45
-31.097368	-14.285133	1.4000196	0.29
-31.10096	-14.406156	1.4020203	0.38
-31.122265	-14.476152	1.4040298	0.34
-31.11185	-14.591185	1.405024	0.46
-31.111443	-14.711209	1.406023	0.3
-31.124033	-14.837224	1.409028	0.31
-31.111626	-14.953258	1.4100213	0.38
-31.10121	-15.069289	1.4110155	0.37
-23.831423	-11.683427	1.1365789	0.4
-23.665657	-11.650553	1.1314995	0.36
-23.500175	-11.662687	1.1264192	0.43
-23.31669	-11.665833	1.1203302	0.36
-23.143202	-11.671973	1.1152459	0.38
-22.97472	-11.680108	1.110164	0.38
-22.797232	-11.68225	1.1050779	0.38
-22.625742	-11.686388	1.0989944	0.39
-22.483984	-11.660496	1.0949261	0.4
-22.323502	-11.668624	1.0898479	0.38
-22.149006	-11.667763	1.0847629	0.41
-21.988522	-11.673891	1.0796846	0.4
-21.830042	-11.681018	1.0746071	0.41
-21.671555	-11.686145	1.0705295	0.4
-21.521069	-11.694266	1.0654558	0.39
-21.379301	-11.662372	1.0613873	0.42
-21.227814	-11.668493	1.056313	0.41
-21.078335	-11.675612	1.0522397	0.34
-20.926846	-11.679733	1.0471653	0.43
-20.787363	-11.689845	1.0430967	0.36
-20.640875	-11.694962	1.0390246	0.45
-20.494385	-11.699078	1.0349524	0.36
-20.36662	-11.670174	1.0308905	0.45
-20.226141	-11.677285	1.0268211	0.37
-20.120665	-11.7023735	1.0237684	0.57
-20.09822	-11.774404	1.0237553	0.27
-16.847527	-9.977642	0.8972031	0.36
-16.770054	-10.004708	0.8951632	0.21
-16.62656	-9.992819	0.89109176	0.46
-16.724878	-10.086758	0.8951372	0.39
-16.486338	-10.016933	0.88702035	0.18
-16.229801	-9.93612	0.87789476	0.56
-15.913233	-9.816347	0.86674047	0.21
-15.725707	-9.771486	0.8606478	0.42
-15.902334	-9.948378	0.86872923	0.35
-15.915625	-9.992374	0.869734	0.22
-15.467992	-9.785689	0.85251683	0.47
-15.474562	-9.859697	0.85451686	0.48
-15.478117	-9.930705	0.8555155	0.31
-15.401642	-9.951769	0.8534758	0.39
-15.445218	-10.04875	0.8564936	0.41
-15.462782	-10.12975	0.85849905	0.38
-15.317991	-10.070853	0.8534282	0.29
-15.127472	-10.017993	0.84733367	0.43
-15.242073	-10.160927	0.8533857	0.41
-15.407706	-10.339828	0.8604622	0.36
-15.292209	-10.333916	0.8574038	0.3
-15.269758	-10.389942	0.8583901	0.36
-15.050945	-10.280093	0.8492834	0.5
-15.150539	-10.4160385	0.8553283	0.29
-15.398206	-10.653885	0.8664446	0.41
-14.925556	-10.4052105	0.84821427	0.27
-15.186232	-10.654048	0.86033684	0.41
-15.039725	-10.625156	0.8552634	0.52
-15.350422	-10.911962	0.87041026	0.31
-14.834466	-10.589309	0.8491602	0.33
-14.972083	-10.756229	0.8562237	0.25
-16.180195	-11.680441	0.90780383	0.3
-16.070704	-11.680526	0.9047485	0.48
-15.971214	-11.686604	0.9026979	0.36
-15.851724	-11.678694	0.89863765	0.5
-15.762238	-11.690764	0.8965919	0.37
-15.682484	-11.671823	0.89355206	0.49
-15.592997	-11.682894	0.8915063	0.38
-15.473499	-11.671983	0.888446	0.52
-15.387021	-11.685051	0.8864016	0.39
-15.27853	-11.681132	0.8833465	0.5
-15.186044	-11.688205	0.88029915	0.4
-15.086547	-11.68828	0.87824845	0.52
-15.012789	-11.670335	0.8752114	0.39
-14.9143	-11.67141	0.8731612	0.41
-14.892844	-11.730434	0.8731483	0.47
-14.890408	-11.805447	0.8751446	0.45
-14.889971	-11.882458	0.876142	0.45
-14.86151	-11.936487	0.8761258	0.42
-14.759736	-11.894559	0.8730751	0.69
-14.721279	-11.941594	0.873054	0.25
-14.896919	-12.157492	0.88213724	0.42
-14.810442	-12.167559	0.88009274	0.56
-14.599891	-12.075705	0.8719879	0.36
-14.45838	-12.038807	0.8679166	0.35
-14.386895	-12.056863	0.86587936	0.52
-14.240096	-11.974962	0.8608066	0.26
-14.318699	-12.116922	0.86584264	0.34
-14.124149	-12.032058	0.8587454	0.48
-13.392321	-11.497537	0.8273853	0.3
-13.41289	-11.588532	0.83039296	0.46
-13.428455	-11.675532	0.8323982	0.34
-13.349967	-11.682592	0.8303574	0.38
-13.307225	-11.683624	0.8293353	0.39
-13.228734	-11.689684	0.82729447	0.4
-13.289325	-11.816655	0.8323218	0.38
-13.320896	-11.918644	0.83533514	0.44
-13.322454	-11.995654	0.83633363	0.38
-13.280987	-12.034689	0.8363111	0.47
-13.3645935	-12.185646	0.84235	0.34
-13.290826	-12.157698	0.83931273	0.55
-13.609571	-12.521506	0.85546744	0.32
-13.5771055	-12.570536	0.85644954	0.45
-13.139418	-12.252822	0.8382319	0.39
-13.357098	-12.528694	0.8493372	0.31
-13.235584	-12.49578	0.84527534	0.47
-12.885659	-12.212004	0.8301017	0.29
-13.017298	-12.411931	0.8381647	0.32
-13.01685	-12.488941	0.8401625	0.29
-13.11146	-12.65589	0.84620744	0.54
-13.037981	-12.666945	0.84416926	0.27
-12.946482	-12.659013	0.84212214	0.49
-12.85598	-12.651078	0.84007555	0.45
-13.042371	-12.8699665	0.84916705	0.3
-14.906036	-14.752817	0.9400897	0.28
-14.9086075	-14.848827	0.94209	0.52
-12.912973	-12.988074	0.8490979	0.21
-12.88652	-13.0441	0.8490831	0.57
-14.890286	-15.11187	0.9480782	0.37
-14.89285	-15.208879	0.9500787	0.28
-14.9091425	-15.272875	0.95208645	0.41
-14.928721	-15.388874	0.9550955	0.3
-14.895262	-15.450905	0.95607823	0.62
-14.862808	-15.5149355	0.9570614	0.34
-14.999459	-15.752862	0.9661291	0.33
-14.998021	-15.8498745	0.96812797	0.37
-14.992585	-15.943889	0.9701249	0.38
-15.020883	-16.022877	0.9731389	0.37
-15.0124445	-16.114891	0.97513443	0.38
-15.009011	-16.212906	0.9771325	0.36
-15.002573	-16.30792	0.97912914	0.37
-14.999139	-16.406935	0.98212737	0.39
-14.995702	-16.505947	0.9841256	0.38
-15.028012	-16.593931	0.98714185	0.36
-15.018573	-16.687948	0.9891372	0.37
-15.019137	-16.79296	0.9921377	0.38
-15.009702	-16.888975	0.9941331	0.38
-15.00527	-16.99099	0.99613124	0.34
-15.005835	-17.098001	0.99913186	0.36
-15.003401	-17.203012	1.001131	0.31
-15.021698	-17.278006	1.0041405	0.38
-14.957229	-17.315056	1.0031085	0.37
-14.907759	-17.367096	1.0030841	0.47
-14.892323	-17.460117	1.0050769	0.33
-14.911904	-17.593115	1.0090876	0.35
-14.902469	-17.694132	1.0120836	0.44
-14.894032	-17.796148	1.0140802	0.43
-14.917329	-17.879139	1.0170926	0.42
-14.9169035	-17.993149	1.0200934	0.43
-14.912471	-18.102163	1.0220922	0.41
-14.913048	-18.219173	1.0250938	0.42
-14.902609	-18.322191	1.0280898	0.4
-14.903177	-18.439201	1.0310913	0.41
-14.899755	-18.554214	1.034091	0.41
-14.915052	-18.63221	1.0360997	0.41
-14.9126215	-18.748222	1.0390999	0.4
-14.916194	-18.87223	1.0421034	0.41
-14.900761	-18.97525	1.0450974	0.58
-14.823275	-18.999306	1.0440594	0.37
-14.765813	-19.050352	1.0440317	0.31
-14.7623825	-19.168364	1.047032	0.31
-14.780682	-19.253357	1.0500425	0.29
-14.785263	-19.384367	1.053047	0.33
-14.784839	-19.509377	1.0560491	0.32
-14.783405	-19.632387	1.0600506	0.31
-14.767972	-19.740408	1.062045	0.3
-14.761548	-19.861422	1.0650443	0.31
-14.790857	-19.96441	1.0690608	0.29
-14.789432	-20.092422	1.0720627	0.3
-14.784004	-20.216436	1.0750628	0.3
-14.78158	-20.345448	1.0790645	0.3
-14.777157	-20.473461	1.0820653	0.31
-14.773733	-20.603474	1.0860666	0.31
-14.767303	-20.729486	1.0890666	0.32
-14.792611	-20.832478	1.0920815	0.22
-14.877261	-21.08844	1.1011292	0.23
-14.920874	-21.288424	1.1071557	0.35
-14.913449	-21.41944	1.1111556	0.42
-14.91003	-21.557453	1.1141578	0.34
-14.905611	-21.695465	1.1181594	0.42
-14.90319	-21.836477	1.1221625	0.42
-14.929503	-21.947468	1.1261784	0.41
-14.924077	-22.085482	1.12918	0.4
-14.916659	-22.224497	1.1331806	0.45
-14.875211	-22.31353	1.1351634	0.4
-14.787723	-22.334589	1.1341218	0.34
-14.69723	-22.350653	1.1320788	0.31
-14.687518	-22.412663	1.134076	0.39
-14.638059	-22.4897	1.1350548	0.37
-14.637649	-22.643711	1.1390598	0.36
-14.6262245	-22.78073	1.143059	0.35
-14.6168	-22.921745	1.1470593	0.32
-14.6243925	-23.09075	1.152069	0.4
-11.834592	-18.910332	0.98058224	0.28
-14.639286	-23.352758	1.1590855	0.33
-14.638878	-23.514767	1.1640913	0.33
-14.62846	-23.661785	1.168092	0.33
-14.626044	-23.821796	1.1730969	0.38
-14.625635	-23.987806	1.1771032	0.3
-14.630233	-24.163813	1.1821123	0.35
-14.679862	-24.412796	1.191146	0.25
-14.930384	-24.908663	1.2092851	0.33
-14.894948	-25.026691	1.2122734	0.47
-14.789447	-25.02876	1.2102236	0.29
-14.722984	-25.096807	1.2111951	0.13
-6.660184	-11.727291	0.678813	0.31
-6.610688	-11.726323	0.67778635	0.61
-6.565199	-11.732351	0.67776185	0.56
-6.5334554	-11.721372	0.67674476	0.59
-6.487956	-11.7254	0.6757202	0.58
-6.4444695	-11.734428	0.6756969	0.57
-6.398986	-11.740458	0.6746725	0.59
-6.348497	-11.737489	0.6736453	0.59
-6.299007	-11.735519	0.6726187	0.59
-6.2742558	-11.733535	0.67260534	0.61
-6.2207527	-11.7225685	0.6705764	0.6
-6.1812773	-11.738593	0.6705553	0.58
-6.134781	-11.739622	0.66953033	0.61
-6.0832944	-11.733654	0.66850257	0.61
-6.0327997	-11.727684	0.6674754	0.72
-5.9933157	-11.741711	0.6674543	0.27
-5.965559	-11.732726	0.66643924	0.56
-5.9290752	-11.751749	0.66641986	0.64
-5.926642	-11.837754	0.66941965	0.32
-5.8731403	-11.824786	0.6683908	0.66
-5.825645	-11.822816	0.6673653	0.36
-5.7821507	-11.827843	0.666342	0.3
-4.165967	-8.757717	0.5484282	0.39
-4.4325333	-9.314574	0.569579	0.35
-4.198816	-8.922702	0.55444604	0.36
-4.1773467	-8.949716	0.55443347	0.46
-4.290029	-9.246657	0.56549746	0.22
-4.0583124	-8.8487835	0.54936486	0.42
-4.031837	-8.8647995	0.54934937	0.39
-4.004352	-8.877816	0.5493334	0.44
-4.1307764	-9.174749	0.560406	0.29
-3.9381015	-8.845855	0.547295	0.38
-3.8916047	-8.8198805	0.546268	0.37
-3.8731282	-8.850892	0.5462572	0.39
-3.8506482	-8.873906	0.5472441	0.41
-3.8061445	-8.849931	0.54521817	0.46
-3.749358	-8.763963	0.5421851	0.31
-3.7268763	-8.785975	0.542172	0.54
-3.6903896	-8.778996	0.54215074	0.35
-3.6238585	-8.704033	0.53811175	0.5
-3.7155206	-8.980987	0.548166	0.26
-3.5618834	-8.710069	0.53807557	0.29
-3.5774646	-8.820062	0.5410851	0.5
-3.5617118	-8.820071	0.54107594	0.28
-3.4961815	-8.744106	0.5380373	0.55
-3.4927177	-8.809111	0.54003567	0.31
-3.4982867	-8.899108	0.5430396	0.39
-3.4377632	-8.833141	0.5400039	0.48
-3.4082816	-8.8401575	0.5399868	0.21
-3.3497474	-8.775189	0.5369522	0.52
-3.3460228	-8.805192	0.5379503	0.41
-3.305516	-8.783215	0.53592646	0.53
-1.7598617	-5.0600176	0.3989864	0.28
-1.7323666	-5.037032	0.3979675	0.29
-1.7198708	-5.0490384	0.39795777	0.36
-1.6953824	-5.033051	0.39694062	0.32
-1.6836255	-5.0250573	0.3969324	0.34
-1.6691408	-5.033065	0.39692143	0.37
-1.6366446	-4.9960814	0.39589927	0.27
-1.6191456	-4.9950905	0.39488643	0.3
-1.5996591	-4.9901	0.39487234	0.35
-1.5811803	-4.9881096	0.3948588	0.43
-1.565685	-4.9921174	0.39484724	0.39
-1.5579488	-4.995121	0.39484143	0.33
-1.5404782	-4.99613	0.39382854	0.31
-1.541	-5.04313	0.39582717	0.43
-1.5154933	-5.0201426	0.39480928	0.26
-1.5110297	-5.056145	0.39580476	0.41
-1.4955531	-5.0621524	0.39579326	0.3
-1.4978485	-5.095151	0.39679387	0.33
-1.4903511	-5.121155	0.39778766	0.32
-1.4708793	-5.1171646	0.39677358	0.27
-1.4563906	-5.1251717	0.39676282	0.36
-1.4298859	-5.0981846	0.3957442	0.24
-1.4154199	-5.1081915	0.39573342	0.29
-1.3989198	-5.1092	0.39572135	0.36
-1.3901895	-5.110204	0.39571497	0.3
-1.3827201	-5.1402073	0.39670888	0.48
-1.3642471	-5.1382165	0.39669546	0.29
-1.3637745	-5.1892166	0.39769423	0.39
-1.3553199	-5.21922	0.39868763	0.32
-1.3268154	-5.184234	0.39766756	0.28
-1.305297	-5.168245	0.39665216	0.3
-1.3015823	-5.186246	0.39764926	0.31
-1.2890877	-5.2002516	0.39764005	0.36
-1.2665845	-5.182263	0.39662394	0.28
-1.2581198	-5.2122664	0.39761755	0.35
-1.2416555	-5.217274	0.39760563	0.32
-1.2221525	-5.2082834	0.3975916	0.28
-1.2096801	-5.225289	0.3975825	0.31
-1.201929	-5.227293	0.39757693	0.35
-1.1914563	-5.2512975	0.3985693	0.33
-1.1779809	-5.2653036	0.39855957	0.27
-1.1735402	-5.3143053	0.40055642	0.29
-1.1831058	-5.4133	0.40356353	0.34
-1.1746503	-5.4493036	0.40455776	0.25
-1.1799182	-5.500301	0.40656185	0.34
-2.4807096	-10.680663	0.58753234	0.47
-2.7247663	-11.778544	0.6257236	0.27
-2.700302	-11.835557	0.62771446	0.46
-2.6628134	-11.841576	0.6276955	0.46
-2.625336	-11.850594	0.6276768	0.46
-2.6045887	-11.845604	0.6276658	0.47
-2.5650878	-11.840623	0.62664527	0.46
-2.52459	-11.8326435	0.625624	0.48
-2.4861066	-11.835663	0.6256045	0.48
-2.4506156	-11.847679	0.6255871	0.49
-2.4131265	-11.852697	0.6255683	0.49
-2.371642	-11.843718	0.6255465	0.5
-2.3518827	-11.837728	0.62453604	0.5
-2.3134015	-11.840746	0.6245166	0.49
-2.2759047	-11.842765	0.62449765	0.5
-2.238421	-11.848782	0.624479	0.5
-2.1989255	-11.842801	0.6234585	0.51
-2.1614366	-11.846819	0.6234397	0.51
-2.1229424	-11.844837	0.62342006	0.5
-2.1031928	-11.840846	0.6234098	0.51
-2.0647092	-11.841865	0.6223904	0.5
-2.0282266	-11.851882	0.6223727	0.5
-1.9897319	-11.8489	0.622353	0.5
-1.9512318	-11.843918	0.6223333	0.5
-1.9127446	-11.842936	0.6213138	0.49
-1.8939902	-11.840943	0.6213042	0.49
-1.8555038	-11.839962	0.6212848	0.48
-1.819017	-11.847979	0.6212671	0.47
-1.7644796	-11.751004	0.6172323	0.52
-1.72598	-11.743022	0.61721236	0.59
-1.6874899	-11.738039	0.6171927	0.64
-1.6489928	-11.730056	0.6161728	0.62
-1.6312482	-11.7350645	0.61616427	0.59
-1.5947722	-11.745081	0.6161468	0.62
-1.5572839	-11.745098	0.6161281	0.64
-1.5187843	-11.735115	0.61610806	0.64
-1.4822962	-11.740131	0.6160903	0.64
-1.4468067	-11.750147	0.6160735	0.65
-1.4083028	-11.7371645	0.6150533	0.63
-1.3905629	-11.744173	0.6150451	0.59
-1.3550756	-11.755188	0.6150284	0.61
-1.3155919	-11.744205	0.6150079	0.56
-1.2760786	-11.719222	0.61398625	0.73
-1.238593	-11.718239	0.61396766	0.41
-0.87987477	-9.124406	0.52456915	0.28
-1.1843566	-11.725263	0.6139415	0.56
-1.1498812	-11.748278	0.61392653	0.28
-1.1113831	-11.734294	0.6139064	0.53
-1.0758896	-11.742309	0.6138897	0.55
-1.0414058	-11.762323	0.61387455	0.64
-1.0889701	-12.942298	0.65400344	0.73
-1.0742322	-12.987304	0.6560006	0.34
-1.0598738	-13.262308	0.6650192	0.68
-1.0183744	-13.258327	0.6649994	0.59
-0.97688544	-13.260344	0.66398025	0.58
-0.934393	-13.252361	0.6639597	0.57
-0.89390415	-13.262379	0.6639418	0.6
-0.87415504	-13.268386	0.6639332	0.6
-0.8306603	-13.249404	0.6639112	0.52
-0.5256423	-9.875547	0.5484468	0.66
-0.7476697	-13.242438	0.6628722	0.28
-0.46264875	-9.850573	0.54741204	0.25
-0.6727348	-13.354469	0.66684854	0.43
-0.6362738	-13.430484	0.6688393	0.75
-0.6205687	-13.516489	0.67184055	0.65
-0.6123197	-14.07349	0.6908919	0.44
-0.99397665	-21.445301	0.9418002	0.37
-0.9264781	-21.441328	0.94077283	0.53
-0.858978	-21.435356	0.94074523	0.66
-0.7914806	-21.432384	0.94071805	0.32
-0.17469478	-9.217689	0.5252029	0.33
-0.69022614	-21.415428	0.9396761	0.25
-0.14157623	-9.460699	0.5332097	0.41
-0.5582351	-21.443481	0.94062686	0.23
-0.4907446	-21.449507	0.9406009	0.47
-0.42424652	-21.455534	0.94057536	0.52
-0.35674563	-21.44556	0.9405478	0.52
-0.29024175	-21.441587	0.9395214	0.41
-0.25648934	-21.4326	0.9395072	0.62
-0.18898758	-21.418627	0.93947935	0.44
-0.122491576	-21.427654	0.93945444	0.3
-0.056000356	-21.44668	0.9394306	0.26
0.09484798	-13.408771	0.6675078	0.62
0.13635488	-13.382787	0.6664867	0.72
0.15810755	-13.344794	0.664473	0.77
0.19960652	-13.32781	0.66445285	0.8
0.24108388	-13.359826	0.665438	0.66
0.2958135	-9.34786	0.5289755	0.58
0.44524997	-21.421875	0.93923503	0.16
0.35379085	-9.32888	0.52894425	0.32
0.36852983	-9.324886	0.52793646	0.32
0.39702174	-9.3428955	0.52892417	0.2
0.44020876	-10.035909	0.55298066	0.62
0.4461577	-8.961914	0.5158566	0.15
0.47955364	-9.188924	0.5238655	0.5
0.5119828	-9.315934	0.52786386	0.18
0.54047734	-9.319944	0.52785015	0.6
0.55324334	-9.278949	0.52683914	0.34
0.5817343	-9.273958	0.5268244	0.45
1.1152215	-21.451124	0.9399858	0.29
1.181724	-21.451149	0.93996114	0.31
1.2492188	-21.460173	0.9409371	0.38
1.3157215	-21.452198	0.93991166	0.21
0.7746498	-9.908022	0.5488053	0.53
0.80811834	-9.954034	0.54979485	0.41
0.83661604	-9.902042	0.54877514	0.46
0.8045306	-8.949032	0.51567554	0.29
0.81016034	-8.624033	0.5046329	0.43
0.8436031	-8.714045	0.5076273	0.32
0.8513775	-8.631046	0.5056131	0.29
1.8547014	-21.472387	0.94171697	0.3
1.9212044	-21.46341	0.94169194	0.3
1.988701	-21.458433	0.9416671	0.3
2.0562012	-21.468456	0.942644	0.34
2.1246936	-21.47448	0.9426202	0.3
2.1911979	-21.468502	0.9425958	0.3
2.2269366	-21.481514	0.9435845	0.34
2.2944365	-21.483538	0.9435607	0.34
2.3619366	-21.48456	0.94353694	0.3
2.4304318	-21.491583	0.9445135	0.31
2.4969342	-21.478603	0.9434886	0.23
1.1435527	-8.480134	0.5004488	0.27
2.6011722	-21.499638	0.9444544	0.48
2.6656852	-21.47666	0.9444291	0.25
2.73418	-21.478682	0.94440544	0.12
1.2487264	-8.589166	0.5054118	0.35
1.2821928	-8.643176	0.50640285	0.38
1.3441378	-8.700194	0.5093807	0.54
3.0299525	-21.399778	0.9432937	0.0
3.0625494	-21.138786	0.93425167	0.0
3.0652242	-20.674786	0.9191958	0.1
2.920277	-19.180735	0.8680682	0.22
2.9388855	-18.889738	0.8580267	0.18
1.5930527	-9.370271	0.5323549	0.29
1.5776662	-9.073262	0.5223215	0.11
1.5953935	-9.092268	0.5233159	0.52
1.6398454	-9.195282	0.52730966	0.16
1.6663433	-9.180288	0.5262955	0.56
1.6908437	-9.152295	0.5252804	0.25
2.9384913	-16.519722	0.77873814	0.16
1.7009406	-8.869294	0.5162363	0.38
1.7146826	-8.866298	0.51622957	0.55
2.59325	-13.763597	0.68451935	0.33
2.6377485	-13.770609	0.6855033	0.34
2.6822367	-13.770622	0.68548644	0.28
1.8156637	-8.802323	0.5151742	0.32
2.7682276	-13.758646	0.6854524	0.32
2.812724	-13.762658	0.68643624	0.25
2.814081	-13.424655	0.6743918	0.61
2.8446038	-13.363662	0.6733724	0.65
2.8860972	-13.354672	0.6733556	0.65
2.9096248	-13.2586775	0.67033416	0.56
2.953112	-13.25969	0.67031795	0.55
2.9956071	-13.258701	0.6703019	0.55
3.0203426	-13.2717085	0.6712944	0.55
3.0628393	-13.270719	0.6712785	0.57
3.103338	-13.259729	0.671262	0.54
3.147821	-13.262741	0.67124593	0.57
3.186325	-13.243751	0.67122924	0.71
3.2328115	-13.257762	0.67221403	0.3
3.2575562	-13.272769	0.67220694	0.52
3.2990422	-13.260779	0.6721902	0.67
3.4433827	-13.686825	0.6881945	0.32
3.5577765	-13.977859	0.69819206	0.57
3.0990126	-11.906703	0.626081	0.23
3.1335154	-11.889711	0.6260657	0.25
3.7022367	-13.999896	0.70014393	0.42
3.732979	-14.032905	0.7011375	0.2
3.7884552	-14.066918	0.7031225	0.57
3.901854	-14.323952	0.7121171	0.21
3.9633327	-14.378968	0.71510315	0.4
2.4929101	-8.664483	0.5148535	0.52
4.055325	-14.365991	0.71506983	0.26
5.419145	-19.19443	0.8852444	0.28
5.440904	-19.155436	0.8842328	0.37
5.4994054	-19.13345	0.8832121	0.38
5.2702622	-18.091372	0.8471532	0.36
5.353732	-18.171392	0.8511373	0.19
5.540081	-18.606447	0.8671342	0.48
5.41979	-17.977404	0.84509254	0.33
5.4702907	-17.939415	0.84407216	0.38
5.5819497	-18.215446	0.8540725	0.38
5.617479	-18.129456	0.85205084	0.4
5.6510024	-18.035461	0.8490289	0.38
5.712497	-18.035475	0.85001016	0.35
5.7330375	-17.903475	0.8459873	0.46
5.776551	-17.846483	0.843967	0.3
5.825285	-17.906496	0.8469598	0.54
5.746921	-17.465466	0.8319279	0.29
5.7145133	-17.179451	0.82190144	0.31
5.8419414	-17.390486	0.8298897	0.41
5.890448	-17.355495	0.82987076	0.3
5.8820105	-17.149487	0.8228471	0.48
5.9395056	-17.1435	0.8228291	0.34
5.965254	-17.130505	0.82281977	0.43
5.991782	-17.034506	0.81979966	0.43
6.0632696	-17.071524	0.8217831	0.23
5.7461205	-15.990419	0.7837395	0.55
6.0513806	-16.698507	0.8097391	0.36
6.11587	-16.715523	0.8117223	0.32
6.0706816	-16.505507	0.80370873	0.32
5.9573336	-16.031464	0.78768146	0.2
5.569221	-14.80934	0.7446387	0.37
5.620714	-14.80735	0.7446227	0.36
5.7001905	-14.882369	0.7486085	0.43
5.656765	-14.62535	0.7395876	0.46
6.3636985	-16.35556	0.8026037	0.32
5.203459	-13.228204	0.68953884	0.27
5.2619457	-13.259216	0.6915248	0.32
5.2684693	-13.1532135	0.68850815	0.35
5.3269506	-13.182226	0.6894939	0.54
5.375445	-13.186234	0.69047946	0.29
5.3290153	-12.951216	0.6824614	0.39
5.3465242	-12.877215	0.6804457	0.34
5.364277	-12.864219	0.68043834	0.55
5.421756	-12.890229	0.68142426	0.24
5.446265	-12.836231	0.6804092	0.62
5.4258165	-12.67622	0.6753932	0.31
5.4703007	-12.670228	0.6753787	0.4
5.600735	-12.871262	0.6833669	0.5
5.581509	-12.769253	0.6803585	0.33
5.597025	-12.696252	0.6783437	0.3
5.641514	-12.690259	0.6783294	0.59
5.727976	-12.781279	0.68231606	0.28
5.74449	-12.711277	0.68030137	0.52
4.918615	-10.740031	0.6082738	0.26
4.9601107	-10.745038	0.6092612	0.59
4.9149	-10.599022	0.6042539	0.16
4.7925	-10.239982	0.59123915	0.47
4.8379846	-10.255989	0.5922268	0.41
4.881482	-10.268997	0.59321475	0.37
4.8510075	-10.117984	0.5882015	0.62
5.0473957	-10.4580345	0.60119027	0.27
5.0089293	-10.291018	0.59517723	0.34
4.961725	-10.151002	0.5901709	0.51
4.957245	-10.060996	0.58815855	0.3
4.93477	-9.933985	0.58314615	0.62
5.041212	-10.075009	0.589134	0.36
5.0437236	-10.001004	0.5871218	0.31
5.049239	-9.935	0.5851099	0.5
5.0669775	-9.931003	0.58510363	0.34
5.140447	-10.002018	0.5890915	0.38
5.123976	-9.893008	0.58507985	0.42
5.1534753	-9.876011	0.585068	0.31
5.178962	-9.849013	0.5850558	0.61
5.2204504	-9.855019	0.5850439	0.38
5.2389507	-9.816019	0.5850321	0.44
5.2506967	-9.801019	0.58402616	0.47
5.277207	-9.780022	0.5840148	0.44
5.2966957	-9.742021	0.5830028	0.41
5.314202	-9.703021	0.58199143	0.48
5.3896713	-9.772036	0.5859791	0.4
5.3781857	-9.678026	0.582968	0.46
5.370946	-9.629022	0.5809626	0.39
5.3994303	-9.609024	0.58095086	0.67
5.498896	-9.7210455	0.58593833	0.21
5.5843577	-9.804063	0.58992565	0.47
5.591863	-9.746059	0.5879145	0.46
5.630347	-9.743064	0.58890265	0.39
5.6398544	-9.690061	0.58689165	0.34
5.7165694	-9.790078	0.59188455	0.63
5.6771073	-9.652061	0.5868749	0.23
5.776562	-9.755082	0.5918618	0.57
5.8420367	-9.798093	0.5938495	0.21
5.838545	-9.722087	0.59183884	0.42
7.6491566	-12.721558	0.70978045	0.32
7.687656	-12.696561	0.7097675	0.57
7.821864	-12.785584	0.71474594	0.48
7.8143888	-12.684575	0.71173453	0.56
11.589202	-18.789549	0.95461106	0.11
10.64315	-17.117294	0.8896255	0.28
10.861581	-17.351341	0.8996052	0.19
11.606789	-18.428522	0.94456816	0.15
10.623501	-16.674253	0.8765796	0.26
10.673007	-16.638258	0.87556505	0.68
11.319259	-17.536413	0.91353005	0.32
11.546692	-17.77046	0.924509	0.47
11.552217	-17.65745	0.9214956	0.36
11.5399885	-17.579443	0.9184896	0.68
11.528517	-17.44143	0.91447693	0.25
11.3951	-17.121386	0.90346915	0.68
11.521574	-17.196407	0.90745175	0.31
11.174238	-16.560308	0.8834525	0.41
11.166762	-16.437298	0.8794404	0.41
11.198272	-16.373297	0.87842697	0.45
11.252011	-16.397303	0.87941885	0.47
11.318508	-16.38531	0.8804042	0.47
11.386005	-16.374315	0.8813895	0.53
11.412517	-16.30331	0.8803765	0.43
11.410043	-16.1923	0.87736493	0.44
11.416561	-16.094292	0.87435305	0.42
11.424083	-15.999284	0.8723413	0.44
11.379855	-15.883267	0.86833733	0.68
11.379376	-15.778256	0.86532605	0.32
11.385896	-15.684248	0.8623146	0.34
11.3884115	-15.584239	0.8603033	0.67
11.390927	-15.485229	0.857292	0.38
11.4064455	-15.406221	0.85528046	0.22
11.419959	-15.324215	0.85326904	0.46
11.4027195	-15.250205	0.85126436	0.44
11.409242	-15.161197	0.8492535	0.47
11.40576	-15.058186	0.846243	0.45
11.416277	-14.975177	0.8442321	0.47
11.424783	-14.888168	0.8422211	0.49
11.423305	-14.791158	0.8392109	0.46
11.404067	-14.718148	0.8372067	0.46
11.410577	-14.631139	0.8341961	0.46
11.408094	-14.534128	0.8321861	0.49
11.41261	-14.447119	0.83017594	0.48
11.426123	-14.372111	0.8281654	0.5
11.465631	-14.33111	0.8281537	0.5
11.489375	-14.31411	0.82814753	0.57
11.512881	-14.252104	0.8261366	0.66
11.624363	-14.300119	0.83012134	0.26
11.732845	-14.343134	0.8341062	0.0
12.361178	-15.023265	0.8650647	0.12
12.601621	-15.220307	0.8750426	0.23
12.686112	-15.226315	0.8770286	0.28
12.735863	-15.239321	0.87902135	0.29
12.79336	-15.211322	0.87900877	0.14
12.895847	-15.237333	0.8819939	0.46
12.974341	-15.234339	0.8839804	0.19
4.68038	-5.3784947	0.44841206	0.15
4.6748753	-5.338488	0.44740522	0.38
4.6663737	-5.295481	0.44639853	0.26
4.673128	-5.28748	0.44639474	0.36
4.6916084	-5.2754793	0.44638655	0.51
4.7401032	-5.2994843	0.44737712	0.19
11.413598	-12.848924	0.78800553	0.45
11.420106	-12.775915	0.78599674	0.52
11.4236145	-12.699904	0.7849881	0.52
11.42712	-12.623896	0.7829795	0.51
11.415877	-12.571888	0.78097594	0.54
11.402392	-12.478874	0.7789685	0.69
11.411896	-12.410866	0.7769598	0.34
11.27444	-12.1838255	0.7679593	0.67
11.384922	-12.227839	0.7719451	0.25
11.423418	-12.192836	0.771935	0.55
11.415173	-12.145829	0.77093136	0.5
11.4126835	-12.067818	0.7689237	0.51
11.406192	-11.985806	0.76591617	0.52
11.469683	-11.977809	0.7679048	0.53
11.537172	-11.973812	0.76889324	0.54
11.60967	-11.975816	0.77088153	0.57
11.686154	-11.979821	0.7728695	0.54
11.7368965	-11.994826	0.77386284	0.54
11.802392	-11.987828	0.77585155	0.55
11.877879	-11.989834	0.7778397	0.54
11.943373	-11.981835	0.7788285	0.53
12.012862	-11.976838	0.7808171	0.55
12.090359	-11.980843	0.7828054	0.54
12.143099	-11.995848	0.78379864	0.54
12.20859	-11.985849	0.7857876	0.53
12.287082	-11.988854	0.7867758	0.53
12.359571	-11.984858	0.7887644	0.53
12.437063	-11.985861	0.7907528	0.54
12.517551	-11.988865	0.79274106	0.53
12.588037	-11.980867	0.7947298	0.52
12.643786	-11.997872	0.7957232	0.52
12.726271	-12.000877	0.7987113	0.53
12.796764	-11.992879	0.7997004	0.53
12.86826	-11.985881	0.8016894	0.53
12.957751	-11.994886	0.8036773	0.51
13.02924	-11.985888	0.8056664	0.51
13.098731	-11.97489	0.8066556	0.53
13.162472	-11.995895	0.8086485	0.49
13.237964	-11.989898	0.8106375	0.51
13.321448	-11.989902	0.8126259	0.52
13.403944	-11.989905	0.8146146	0.5
13.480433	-11.982906	0.8166036	0.5
13.566924	-11.984911	0.81859213	0.51
13.623668	-11.997914	0.82058555	0.51
13.702154	-11.990916	0.82257456	0.5
13.780655	-11.985919	0.82456374	0.53
13.872143	-11.9899235	0.8265521	0.66
13.918635	-11.953918	0.82754314	0.29
15.927804	-13.603271	0.91441864	0.36
15.925312	-13.515256	0.9124127	0.19
15.911073	-13.4612465	0.91141057	0.36
15.908581	-13.374231	0.9094047	0.19
15.922088	-13.30122	0.908398	0.37
15.914592	-13.210203	0.9063925	0.22
15.9081	-13.121188	0.903387	0.2
14.837527	-12.117978	0.85444134	0.4
14.886027	-12.080974	0.8544328	0.62
14.994514	-12.091979	0.8584208	0.52
15.919881	-12.760126	0.8963609	0.38
15.906389	-12.66811	0.8943561	0.19
15.91589	-12.594096	0.89235	0.38
15.917397	-12.515083	0.8913445	0.2
15.903153	-12.464074	0.8893427	0.38
15.908661	-12.38906	0.8883371	0.21
15.898167	-12.301044	0.8863324	0.16
15.787682	-12.136011	0.8803336	0.21
15.836185	-12.096005	0.8803256	0.41
15.897676	-12.064001	0.88131684	0.42
15.916178	-11.9999895	0.8803107	0.43
15.964924	-11.997991	0.8823054	0.55
16.073416	-12.001994	0.885294	0.4
16.164913	-11.992994	0.88728386	0.43
16.2684	-11.990997	0.8902729	0.41
16.36789	-11.985998	0.89226234	0.45
16.405388	-11.93499	0.89225537	0.48
16.410892	-11.860976	0.8912503	0.46
16.405643	-11.817967	0.8902483	0.47
16.426144	-11.754956	0.8892425	0.41
16.528633	-11.750958	0.892232	0.41
16.632126	-11.74696	0.8952215	0.41
16.735615	-11.7419615	0.89821106	0.42
16.849108	-11.743964	0.9012002	0.41
16.936853	-11.76697	0.904193	0.42
17.034344	-11.75597	0.90618306	0.41
17.146833	-11.7549715	0.90917236	0.52
17.262321	-11.754974	0.9131616	0.4
17.351812	-11.736973	0.9151524	0.49
17.4823	-11.745976	0.9191409	0.38
17.587793	-11.737977	0.92113084	0.51
17.684536	-11.762984	0.9251234	0.39
17.779026	-11.745982	0.9271141	0.66
17.772528	-11.661965	0.92511064	0.37
20.49075	-13.359352	1.033954	0.0
20.545252	-13.304342	1.0339476	0.14
20.187796	-12.983272	1.0179641	0.19
20.218294	-12.913259	1.0179591	0.16
18.813694	-11.891028	0.9590323	0.34
19.033175	-11.947044	0.9660167	0.58
20.119572	-12.543182	1.0079533	0.11
20.203066	-12.507175	1.0099454	0.0
20.374556	-12.526182	1.014933	0.0
19.889854	-12.099088	0.9939551	0.2
19.811869	-11.883042	0.98795336	0.4
19.882364	-11.841034	0.9889467	0.38
19.901867	-11.769019	0.98794276	0.48
20.000359	-11.743015	0.99093467	0.41
20.1251	-11.774023	0.9949266	0.41
20.253592	-11.765023	0.998917	0.42
20.406078	-11.768025	1.0029062	0.43
20.542572	-11.762026	1.0068963	0.41
20.675062	-11.752025	1.0108868	0.41
20.822552	-11.750026	1.0148766	0.41
20.934044	-11.727022	1.0178684	0.39
20.956797	-11.697017	1.017866	0.52
21.024294	-11.649007	1.0188603	0.39
21.06579	-11.585994	1.0198559	0.51
21.126291	-11.533983	1.0208507	0.38
21.180788	-11.477971	1.0208458	0.51
21.241283	-11.42496	1.0218406	0.39
21.266031	-11.394954	1.0228384	0.51
21.338526	-11.347944	1.0238327	0.39
21.378027	-11.283931	1.0238289	0.51
21.448524	-11.23592	1.0248234	0.38
21.489023	-11.171906	1.0258197	0.49
21.55152	-11.118896	1.0268147	0.43
21.69601	-11.107893	1.0308058	0.46
21.855751	-11.146904	1.035797	0.36
22.009243	-11.138903	1.0407878	0.46
22.18473	-11.140904	1.0457777	0.36
22.34122	-11.131904	1.0507685	0.43
22.525707	-11.135906	1.0567582	0.34
22.682196	-11.124904	1.0607492	0.42
22.86769	-11.127906	1.066739	0.41
23.025427	-11.159914	1.0717307	0.41
23.201916	-11.155914	1.0767212	0.34
23.36441	-11.144913	1.0817125	0.42
23.548895	-11.141913	1.0877028	0.4
23.731388	-11.137914	1.0926933	0.34
23.919882	-11.135914	1.0986836	0.46
24.101622	-11.174923	1.1046747	0.27
24.26911	-11.159921	1.1096663	0.58
24.487598	-11.167924	1.1166556	0.28
31.126753	-14.079625	1.3613422	0.34
47.691437	-21.393389	1.9725667	0.16
47.792953	-21.259357	1.9745674	0.18
47.635475	-21.0103	1.9665804	0.23
47.432243	-20.83226	1.9575925	0.18
47.30476	-20.599207	1.9506041	0.29
47.214283	-20.384157	1.9446138	0.2
47.1988	-20.202118	1.9416202	0.34
47.022324	-19.953058	1.9326341	0.15
47.03484	-19.78402	1.9306394	0.39
46.926357	-19.565971	1.9246502	0.17
13.651148	-5.6175847	0.7061383	0.39
13.645638	-5.5655713	0.7051361	0.42
13.665126	-5.5235605	0.70613277	0.48
13.724619	-5.498554	0.7071278	0.46
46.377705	-18.4047	1.8927082	0.12
13.205888	-5.219485	0.6871468	0.23
13.062384	-5.1154585	0.6821505	0.29
13.039881	-5.060445	0.680149	0.47
13.065369	-5.0234346	0.6811454	0.38
13.10285	-4.990426	0.6811414	0.41
13.136338	-4.956417	0.68213755	0.44
13.287823	-4.9664187	0.68712884	0.38
13.47956	-5.01443	0.6941197	0.35
13.466048	-4.9614162	0.69311804	0.68
13.601534	-4.9634156	0.69711024	0.32
13.878002	-5.0144277	0.7060967	0.36
13.892499	-4.971416	0.7060941	0.52
14.146973	-5.012426	0.71508175	0.39
48.285522	-17.00438	1.9367172	0.15
48.472027	-16.899355	1.9417176	0.14
48.64153	-16.787329	1.9457191	0.17
48.917027	-16.71031	1.9537166	0.31
49.139534	-16.614288	1.9597162	0.2
49.336037	-16.509262	1.9657172	0.17
49.45354	-16.376232	1.9677213	0.18
49.572292	-16.329222	1.9707212	0.16
49.90479	-16.265205	1.9807175	0.32
50.061295	-16.142178	1.9847207	0.19
50.415794	-16.08216	1.9957167	0.14
30.330826	-9.575548	1.282465	0.22
30.566315	-9.54454	1.2894597	0.33
31.046797	-9.587551	1.3054457	0.19
51.07305	-15.6760645	2.012726	0.14
51.39955	-15.600046	2.0227242	0.25
51.528053	-15.463013	2.0257297	0.18
51.709557	-15.340983	2.0297334	0.33
51.92806	-15.227956	2.035736	0.17
19.397337	-5.6305633	0.8908681	0.17
19.381828	-5.5605445	0.8888688	0.27
19.378572	-5.526536	0.88886905	0.53
19.41207	-5.471521	0.8898681	0.42
19.052057	-5.2414613	0.87588054	0.58
19.63553	-5.335484	0.8958617	0.2
19.987011	-5.36349	0.90685064	0.36
19.91976	-5.3124766	0.90485305	0.55
54.44856	-14.310731	2.109753	0.26
54.55006	-14.154692	2.1117616	0.11
19.621239	-5.0364046	0.8928642	0.18
19.607727	-4.9673862	0.8918652	0.49
19.465218	-4.8663597	0.8858701	0.33
19.365711	-4.777336	0.8818737	0.36
19.335459	-4.738326	0.8808749	0.38
19.355942	-4.67831	0.8808748	0.37
19.387436	-4.6222944	0.8818745	0.59
19.433924	-4.5692797	0.8828738	0.29
43.290997	-10.01265	1.70919	0.3
43.292492	-9.869613	1.7081989	0.29
43.300987	-9.728577	1.7082077	0.45
43.292736	-9.655558	1.7072123	0.27
26.330486	-5.793583	1.1196873	0.31
26.42797	-5.7275653	1.1216879	0.24
26.427467	-5.6415424	1.1216912	0.35
26.01796	-5.4684978	1.1067054	0.33
26.24245	-5.430487	1.1137028	0.24
26.237196	-5.3864756	1.1137046	0.34
25.982689	-5.2494397	1.1037145	0.35
25.969175	-5.161416	1.1027182	0.27
24.419182	-4.696296	1.0487629	0.99
24.419672	-4.6172748	1.0477657	0.99
24.445158	-4.5422544	1.048768	0.99
24.4659	-4.5062447	1.0487691	0.99
24.47539	-4.4292235	1.0487719	0.99
24.490875	-4.352203	1.0487745	0.99
24.541367	-4.2821836	1.0507764	0.78
43.269657	-7.3939724	1.6923665	0.33
43.27215	-7.2549357	1.6913767	0.37
43.27664	-7.115899	1.6903867	0.31
43.272385	-7.044881	1.690392	0.37
43.27988	-6.9068446	1.6894021	0.31
43.26837	-6.7658076	1.6884127	0.32
43.26986	-6.626771	1.6874231	0.32
43.274353	-6.4887347	1.6874335	0.32
43.275845	-6.350698	1.6864439	0.32
43.25959	-6.2786794	1.6854496	0.32
43.279083	-6.142643	1.6854599	0.32
43.285576	-6.005607	1.6854703	0.38
43.270065	-5.8645697	1.6844814	0.32
43.269554	-5.7265334	1.6834923	0.32
43.277046	-5.589497	1.683503	0.32
43.272533	-5.45046	1.6825141	0.33
43.27628	-5.3824425	1.6825194	0.32
43.276768	-5.2444057	1.6825305	0.32
43.278255	-5.106369	1.6815417	0.33
43.275745	-4.9683323	1.6805528	0.33
43.279236	-4.831296	1.6805639	0.32
43.269722	-4.692259	1.6795753	0.32
43.27847	-4.6252413	1.6795808	0.32
43.281956	-4.4882045	1.6795921	0.32
43.277447	-4.3501678	1.6786038	0.32
43.276936	-4.213131	1.6786152	0.32
43.27542	-4.0760946	1.6776267	0.33
43.279907	-3.939058	1.6776383	0.32
43.293392	-3.8030217	1.6776499	0.32
43.285137	-3.7340033	1.6776558	0.34
43.279625	-3.5969665	1.6766677	0.33
43.28411	-3.45993	1.6766795	0.33
43.278595	-3.3228931	1.6756915	0.32
43.284084	-3.186857	1.6757033	0.32
43.29157	-3.0508204	1.6757152	0.32
43.289055	-2.9137838	1.6757274	0.32
[truncated: 116,567 more rows]
