# Supplementary material for: Density-equalized RANDT scan matching with integrated outlier removal and point density uniformity
Source: PLoS One. 2026 Apr 28;21(4):e0345709. doi: 10.1371/journal.pone.0345709 (PMC13124066; doi:10.1371/journal.pone.0345709)
Supplement: S2 Dataset — Processed LiDAR data converted into CSV format, including spatial coordinates and associated attributes such as intensity values, used for analysis in this study. (ZIP) [file pone.0345709.s002.zip › Velodyne_CSV/001112.csv]

X	Y	Z	Intensity
16.620916	0.015977347	0.7710016	0.25
19.560759	0.053923476	0.8710056	0.37
19.576485	0.114837036	0.871012	0.52
19.561207	0.17674917	0.8710185	0.51
19.562935	0.23766275	0.87102497	0.51
19.55966	0.2995749	0.8710316	0.52
19.552387	0.36048847	0.8700381	0.53
19.551115	0.42140207	0.87004465	0.52
19.56198	0.45235816	0.871048	0.58
19.529707	0.51327175	0.8700546	0.66
24.26142	0.7199776	1.0300823	0.26
24.25815	0.7958699	1.0300913	0.29
24.25988	0.87276083	1.0301003	0.41
24.264612	0.9486531	1.0301094	0.3
24.271345	1.025544	1.0311186	0.36
24.26121	1.0634904	1.0301231	0.32
24.259945	1.1393827	1.0301322	0.32
24.25368	1.2152752	1.0301414	0.33
24.263414	1.2921662	1.0311507	0.33
24.24315	1.3670602	1.0301598	0.3
24.263885	1.4449499	1.0311694	0.34
24.263756	1.4828962	1.0311741	0.32
24.250494	1.5587888	1.0311834	0.3
24.249228	1.6356801	1.0311929	0.34
24.239971	1.7105743	1.0312022	0.3
24.235708	1.7874655	1.0312119	0.31
24.24645	1.8643569	1.0322214	0.32
24.24219	1.9412484	1.0322311	0.33
24.245062	1.9791948	1.0322359	0.33
24.243801	2.0560863	1.0322456	0.32
24.235544	2.1319792	1.0322553	0.32
24.234291	2.2078724	1.0322651	0.31
24.235033	2.2847643	1.033275	0.29
24.230776	2.361656	1.0332849	0.29
24.235523	2.4385476	1.0332949	0.3
24.239395	2.4774928	1.0332999	0.32
24.22314	2.5533862	1.0333098	0.27
24.214888	2.6292796	1.0333197	0.31
24.235638	2.7081687	1.0343301	0.31
24.223383	2.7840626	1.0343401	0.3
24.208134	2.8589575	1.03435	0.3
24.200886	2.9348512	1.0343602	0.26
24.20376	2.9737968	1.0343653	0.3
24.20751	3.051688	1.0353757	0.34
24.21526	3.1305776	1.0353863	0.3
24.215014	3.2074702	1.0363967	0.32
24.204765	3.2833643	1.036407	0.31
24.194519	3.3592587	1.0364172	0.3
24.203274	3.4381487	1.036428	0.33
24.20715	3.478093	1.0374334	0.29
24.209906	3.5559847	1.0374441	0.28
24.214663	3.6338763	1.0384549	0.29
24.19442	3.7087724	1.0374651	0.31
24.206177	3.7886615	1.0384763	0.3
24.187935	3.8635578	1.0384866	0.27
24.197813	3.9045012	1.0384924	0.29
24.202572	3.983392	1.0395035	0.32
24.189331	4.059287	1.0395141	0.31
24.190094	4.1371794	1.039525	0.3
24.182856	4.214073	1.0405358	0.3
24.188616	4.2939634	1.0405471	0.29
24.17338	4.3688602	1.0405577	0.29
24.193264	4.4118013	1.041564	0.29
24.191027	4.489694	1.0425751	0.3
24.178791	4.5665884	1.0425861	0.29
24.179556	4.6454806	1.0425975	0.29
24.16832	4.7223754	1.0426085	0.29
24.169086	4.8012676	1.0436199	0.31
24.176859	4.8811584	1.0446316	0.31
24.178741	4.9211035	1.0446374	0.3
24.173512	4.9989977	1.0446488	0.3
24.168278	5.0778904	1.0456601	0.29
24.162048	5.1557846	1.0456716	0.29
24.155819	5.233679	1.0466831	0.3
24.16359	5.3155675	1.0466952	0.29
24.158363	5.393462	1.0477067	0.29
24.16125	5.4344068	1.0477128	0.29
24.160023	5.5133	1.0487245	0.29
24.151798	5.591195	1.0487361	0.29
24.14357	5.670089	1.0487479	0.31
24.158348	5.7529774	1.0507603	0.3
24.152124	5.8318715	1.0507722	0.3
24.1409	5.909767	1.0507839	0.29
24.144789	5.950712	1.0517901	0.29
24.133568	6.028608	1.0518019	0.3
24.124346	6.1065035	1.0518137	0.29
24.128126	6.1883945	1.0528262	0.29
24.117905	6.2672896	1.0528382	0.28
24.120686	6.3491807	1.0538507	0.27
24.12147	6.4300733	1.0548631	0.27
24.12636	6.4720173	1.0558696	0.27
24.114143	6.549915	1.0558815	0.28
24.129929	6.635801	1.0568949	0.26
24.098711	6.708705	1.056906	0.0
23.811464	6.7097096	1.0469053	0.0
23.538221	6.711713	1.0389047	0.0
23.270084	6.674767	1.029898	0.0
23.008839	6.678768	1.0208977	0.0
22.755598	6.6817694	1.0128973	0.0
22.491354	6.680777	1.0038962	0.0
22.236107	6.6817822	0.9958954	0.0
21.992863	6.6837854	0.9878947	0.08
21.750618	6.68479	0.9798939	0.09
21.527483	6.652838	0.97288805	0.09
21.302238	6.656839	0.9658877	0.08
21.061993	6.6538496	0.9578863	0.14
20.973764	6.6987944	0.9558928	0.26
20.939547	6.7607155	0.9549023	0.13
24.397823	7.965062	1.0791051	0.31
24.409723	8.0110035	1.0801126	0.41
24.428526	8.101886	1.0811273	0.43
24.408321	8.180786	1.0821398	0.44
24.401121	8.2636795	1.0821533	0.41
24.40292	8.35057	1.0831674	0.41
24.39172	8.432466	1.0841806	0.41
24.38552	8.516359	1.0841942	0.41
24.402426	8.565296	1.0862023	0.41
24.39923	8.650189	1.0862161	0.41
24.383032	8.731089	1.0872291	0.46
24.400839	8.823971	1.0882444	0.3
24.374641	8.900875	1.0892571	0.49
24.392452	8.994757	1.0902724	0.32
24.377256	9.076654	1.091286	0.5
24.404167	9.129588	1.0922947	0.32
24.382973	9.20949	1.0923078	0.5
24.395784	9.302373	1.0943233	0.3
24.381594	9.384273	1.0953367	0.49
24.396408	9.478156	1.0963523	0.3
24.375216	9.559056	1.0973657	0.48
24.386032	9.651942	1.0983813	0.38
24.385939	9.695888	1.0993886	0.38
24.371752	9.778787	1.0994024	0.48
24.390574	9.875668	1.1014186	0.3
24.359383	9.952576	1.1014315	0.48
24.373203	10.048458	1.1034476	0.37
24.366022	10.134354	1.104462	0.46
24.36984	10.226243	1.1054775	0.3
24.36175	10.268192	1.1054845	0.53
24.361572	10.358084	1.1064997	0.36
24.35839	10.447976	1.1075147	0.48
24.353214	10.5358715	1.1085297	0.3
24.352037	10.626762	1.110545	0.44
24.349861	10.716656	1.1115603	0.36
24.358776	10.766596	1.1125687	0.4
24.366606	10.861483	1.113585	0.37
24.35343	10.94838	1.1145998	0.43
24.32625	11.028288	1.1146134	0.48
24.137028	11.033297	1.1096138	0.35
23.946804	11.038304	1.1036141	0.39
23.75958	11.042314	1.0976143	0.35
23.590448	11.008367	1.092608	0.41
23.402222	11.010379	1.0866079	0.35
23.231003	11.019382	1.0816089	0.38
23.042774	11.019398	1.0756084	0.38
22.851547	11.0164175	1.0696071	0.38
22.676323	11.019429	1.0646071	0.37
22.498098	11.020443	1.0586067	0.37
22.332958	10.9835005	1.0536	0.39
22.17374	10.991505	1.0486007	0.39
22.006517	10.994516	1.0436007	0.39
21.83729	10.99653	1.0386002	0.39
21.672066	10.998544	1.0336	0.41
21.519846	11.00655	1.0296007	0.35
21.35562	11.007565	1.0246003	0.42
21.220486	10.980608	1.0195951	0.41
21.069267	10.985619	1.0155954	0.41
20.896034	10.979643	1.0105935	0.41
20.749811	10.98665	1.005594	0.42
20.598589	10.989663	1.001594	0.35
20.444363	10.98968	0.9965932	0.42
20.30614	10.997687	0.9925938	0.35
20.167004	10.963739	0.9885874	0.45
20.01878	10.964756	0.9835868	0.37
19.86455	10.961777	0.97958547	0.46
19.723328	10.96479	0.97558516	0.37
19.5791	10.965806	0.9705846	0.44
19.439877	10.967822	0.9665841	0.34
19.380768	10.974822	0.965585	0.36
19.350588	11.038757	0.9655957	0.64
19.335413	11.110682	0.96660787	0.48
19.35109	11.282496	0.96963733	0.49
19.366934	11.373398	0.97165304	0.38
19.349762	11.445325	0.97266525	0.47
19.37069	11.499265	0.9736746	0.39
19.368525	11.581179	0.9756886	0.41
19.356361	11.656102	0.97670144	0.53
19.3582	11.741014	0.977716	0.4
19.359045	11.823927	0.9797303	0.41
19.353882	11.904845	0.9807442	0.41
19.361805	11.952794	0.9817525	0.52
19.36165	12.036708	0.982767	0.39
19.341486	12.108637	0.98377925	0.52
19.352337	12.2005415	0.98579526	0.39
19.34618	12.281461	0.9868092	0.5
19.35103	12.37037	0.98882455	0.39
19.326866	12.441302	0.9898367	0.5
19.355804	12.503235	0.99184763	0.39
19.339647	12.579163	0.9928607	0.5
19.338497	12.665076	0.99387556	0.39
19.33635	12.750992	0.9958905	0.51
19.336205	12.837906	0.99690557	0.39
19.32405	12.917829	0.99891937	0.5
19.324905	13.006742	0.9999349	0.4
19.328838	13.053695	1.0009431	0.51
19.330696	13.143606	1.0029588	0.38
19.32355	13.228525	1.0039735	0.5
19.32741	13.320436	1.0059894	0.39
19.30726	13.396367	1.0070026	0.5
19.309124	13.487279	1.0090185	0.39
19.293976	13.568205	1.0100325	0.49
19.317923	13.630141	1.0120436	0.38
19.305779	13.713064	1.0130581	0.45
19.317654	13.812968	1.0160756	0.36
19.291502	13.886905	1.0160884	0.56
19.306381	13.989805	1.0191064	0.33
19.288237	14.069735	1.0201203	0.46
19.295113	14.167643	1.0221375	0.34
19.316061	14.22958	1.0241485	0.45
19.307928	14.3185005	1.025164	0.35
19.286789	14.396433	1.0261776	0.55
19.29867	14.500336	1.0291959	0.34
19.281534	14.583264	1.0302104	0.55
19.283413	14.680177	1.0322274	0.34
19.302364	14.743114	1.0342386	0.44
19.308247	14.844024	1.0362564	0.36
19.292118	14.927953	1.0382711	0.45
19.288998	15.022869	1.0392877	0.35
19.280874	15.1137905	1.0413038	0.46
19.276752	15.209706	1.0433205	0.34
19.26563	15.299631	1.0453362	0.55
19.2996	15.375556	1.0473499	0.34
19.271467	15.452497	1.0483633	0.52
19.286366	15.565394	1.0513834	0.34
19.273249	15.654322	1.0523988	0.44
19.260128	15.745248	1.0544149	0.41
19.263023	15.849158	1.0564332	0.43
19.255913	15.945079	1.05845	0.41
19.280882	16.016012	1.0604627	0.42
19.26977	16.109936	1.0624793	0.42
19.261658	16.206858	1.0644964	0.41
19.257555	16.307774	1.0665141	0.41
19.251451	16.406694	1.0685315	0.48
19.25936	16.5186	1.0715513	0.3
19.237246	16.604536	1.0725664	0.49
19.264221	16.680466	1.0745801	0.38
19.267128	16.790375	1.0775995	0.39
19.250021	16.882307	1.0796156	0.39
19.253933	16.993217	1.0816352	0.39
19.244837	17.09314	1.0836527	0.47
19.242746	17.200054	1.0856717	0.3
19.227648	17.294985	1.0876883	0.48
19.256632	17.37691	1.0907031	0.38
19.237532	17.468845	1.0917192	0.48
19.245455	17.58775	1.0947403	0.37
19.238369	17.69267	1.0977589	0.39
19.225277	17.792599	1.0997764	0.45
19.223198	17.903515	1.1017959	0.38
19.215115	18.008436	1.1038144	0.46
19.237099	18.08737	1.1068286	0.37
19.228018	18.192293	1.108847	0.45
19.232952	18.312202	1.1118684	0.37
19.212862	18.409138	1.1138853	0.44
19.212793	18.525051	1.1159059	0.35
19.202717	18.631975	1.1189246	0.43
19.229713	18.716904	1.12094	0.35
19.225647	18.831821	1.1239603	0.44
19.230589	18.955729	1.1269822	0.34
19.206505	19.05067	1.1289988	0.42
19.208448	19.17358	1.1320205	0.34
19.203388	19.2885	1.1340408	0.43
19.183311	19.390438	1.1360586	0.41
19.221327	19.490349	1.1390767	0.4
19.218275	19.610268	1.1420978	0.41
19.20521	19.721195	1.1451172	0.41
19.193148	19.833122	1.1471369	0.41
19.192102	19.957039	1.1501588	0.4
19.174038	20.064972	1.1521777	0.4
19.178001	20.195883	1.1562008	0.41
19.20902	20.291801	1.1592182	0.41
19.194965	20.405731	1.1612381	0.32
19.183916	20.52266	1.1642586	0.43
19.082758	20.543692	1.1622609	0.55
22.53307	24.404547	1.3379912	0.0
22.409927	24.42559	1.3359936	0.0
22.265757	24.421661	1.3319912	0.0
22.17064	24.394724	1.3289853	0.12
22.015453	24.378809	1.3259805	0.0
21.883295	24.384869	1.3229799	0.0
21.74513	24.385937	1.3199784	0.07
21.607964	24.387003	1.3169768	0.0
21.582949	24.512936	1.3189989	0.0
21.576962	24.661846	1.3230253	0.0
21.593996	24.760778	1.3260431	0.0
21.605038	24.930668	1.3300735	0.0
21.588041	25.069592	1.334098	0.0
21.59208	25.235487	1.3381275	0.0
21.583101	25.385403	1.341154	0.0
21.565111	25.526327	1.3451787	0.0
21.624216	25.677206	1.3502064	0.0
21.5842	25.794157	1.3522266	0.0
21.591253	25.968054	1.3572576	0.0
21.579285	26.120972	1.3602844	0.0
21.582338	26.29187	1.3653147	0.0
21.558355	26.432802	1.3683394	0.0
21.572433	26.619688	1.3733727	0.0
21.593496	26.731613	1.3773929	0.05
21.572525	26.878542	1.3804185	0.0
21.595625	27.081413	1.3864547	0.0
21.551695	27.378277	1.3935065	0.18
21.43057	27.400337	1.3915082	0.35
21.291416	27.399422	1.3885056	0.36
21.197298	27.368494	1.3854986	0.36
21.065153	27.374573	1.3834971	0.41
20.932005	27.380651	1.3804959	0.35
20.790844	27.373741	1.377492	0.36
20.6607	27.38182	1.3754909	0.36
20.524544	27.378908	1.3724878	0.36
20.393396	27.383987	1.369486	0.36
20.311293	27.364052	1.3674809	0.38
20.176136	27.361141	1.3644775	0.36
20.048992	27.368221	1.3624761	0.38
19.91283	27.363312	1.3594724	0.37
19.780676	27.3634	1.3574696	0.38
19.652529	27.367483	1.3544674	0.38
19.527384	27.373566	1.3524657	0.38
19.438263	27.340643	1.349458	0.38
19.308107	27.339731	1.3474548	0.39
19.187971	27.351809	1.345454	0.38
19.049797	27.337912	1.3414484	0.39
18.95671	27.387953	1.3414547	0.37
18.955809	27.57087	1.3464863	0.39
18.984917	27.706787	1.3505105	0.34
18.980015	27.886707	1.3555415	0.42
18.968098	28.058638	1.3605709	0.2
6.151958	9.217445	0.58599424	0.46
6.106719	9.212481	0.5849906	0.31
6.1175957	9.291438	0.5880029	0.44
6.0593276	9.267492	0.58599555	0.29
6.0311937	9.257518	0.5849923	0.59
6.03606	9.328484	0.58700305	0.42
6.069987	9.446407	0.5910225	0.34
5.9044905	9.253616	0.5829833	0.38
6.114804	9.648288	0.5980552	0.41
5.9833765	9.508449	0.59202594	0.39
5.9822354	9.573422	0.59303534	0.32
5.8047705	9.323666	0.5829868	0.48
5.8797975	9.51053	0.59001917	0.33
5.7804303	9.418647	0.5849989	0.5
5.7512274	9.436663	0.58499944	0.48
5.74307	9.490648	0.5870068	0.21
18.901297	31.235367	1.4501143	0.47
6.313159	10.573759	0.6282054	0.12
5.941207	9.992291	0.60509413	0.33
5.9611287	10.097235	0.608111	0.33
5.950977	10.1542225	0.61011875	0.6
6.2245336	10.69179	0.6302172	0.42
6.1001086	10.555946	0.62418854	0.25
6.028811	10.511025	0.62117696	0.47
6.0627837	10.6459465	0.62619936	0.39
6.023625	10.617991	0.62419254	0.31
5.9884214	10.634016	0.6241924	0.62
6.065512	10.848873	0.63222975	0.27
5.9360623	10.698041	0.62519825	0.65
6.0151634	10.920894	0.633237	0.19
18.259678	33.40915	1.5034617	0.38
18.200638	33.425198	1.5034623	0.28
18.131702	33.55122	1.505481	0.3
18.13096	33.802143	1.5135232	0.27
18.112173	34.023087	1.5195597	0.22
4.1500497	8.0115795	0.5166669	0.44
4.1158056	8.007614	0.51566315	0.5
4.09467	7.9986377	0.5146599	0.27
4.043373	7.9616985	0.5136499	0.46
4.0251737	7.988708	0.5136518	0.4
4.0089803	8.019715	0.51465446	0.62
18.781473	37.37042	1.6311467	0.3
18.76277	37.62836	1.6381891	0.23
18.759115	37.91628	1.6472371	0.44
18.797419	38.144176	1.6552768	0.0
1.4129686	3.06875	0.32471287	0.0
18.71252	38.275227	1.6572951	0.0
5.3886514	11.210411	0.6322327	0.0
1.4167475	3.1027367	0.32571638	0.12
1.39546	3.0837638	0.32471013	0.17
1.3862089	3.089772	0.32470852	0.15
1.3931141	3.1177573	0.32571232	0.19
5.2817907	11.590423	0.6422802	0.25
3.0559835	6.828027	0.46339142	0.5
4.9685473	11.096886	0.6231811	0.32
5.2113423	11.728466	0.6452948	0.16
3.4841213	7.928288	0.50358754	0.57
3.506067	8.046235	0.5076061	0.21
3.2971785	7.6415634	0.49252775	0.57
3.2488651	7.597628	0.49051628	0.39
3.2808506	7.73656	0.4955387	0.45
3.2495997	7.732596	0.49453455	0.29
2.7084203	6.5294843	0.44930902	0.34
2.792665	6.756337	0.45834932	0.38
2.7483456	6.711398	0.45633775	0.43
2.7943733	6.8833075	0.4623661	0.46
2.4960616	6.2217965	0.43724105	0.18
2.336271	5.889055	0.42517653	0.38
2.313015	5.8860826	0.42417276	0.37
2.29378	5.8911047	0.42417055	0.41
2.2816498	5.8881197	0.4241684	0.32
2.2664256	5.9051347	0.42416826	0.36
2.2471848	5.9121566	0.4241663	0.31
2.2349765	5.936167	0.42516747	0.36
2.221764	5.9581785	0.42516828	0.38
2.2055378	5.973196	0.4261677	0.39
2.2817194	6.231054	0.4352116	0.38
2.2736084	6.240062	0.43521157	0.32
2.2553825	6.251083	0.4352103	0.45
2.333593	6.5229363	0.4452566	0.27
2.21089	6.2531385	0.43520397	0.34
2.1755805	6.2191896	0.43319434	0.38
2.1543427	6.2202168	0.43319124	0.34
2.1381218	6.2382345	0.4331911	0.43
2.1641743	6.3441834	0.43720862	0.18
2.110781	6.255267	0.4341891	0.52
2.1166704	6.3372464	0.43620053	0.15
2.9828796	8.924702	0.5296666	0.62
2.9395819	8.892763	0.52765685	0.34
2.9565978	9.034719	0.5326787	0.21
2.9344118	9.065744	0.53268033	0.51
2.231686	6.9889946	0.4583028	0.49
2.1419797	6.8641343	0.45327303	0.34
2.1187384	6.8671656	0.45326996	0.45
2.0954986	6.8691974	0.4532667	0.41
2.0692406	6.8622346	0.45326182	0.27
2.5428233	8.465365	0.5095464	0.35
2.5246844	8.4543915	0.50954247	0.39
2.4964526	8.458431	0.5085392	0.43
2.0135465	6.9543014	0.4552655	0.46
1.9812526	6.9273505	0.45425692	0.29
1.9529821	6.912392	0.45325056	0.19
1.9287344	6.9114275	0.45324662	0.57
1.9034793	6.907464	0.4522421	0.31
1.8873339	6.88949	0.45223716	0.32
1.8801905	6.9504933	0.45424417	0.3
1.9072742	7.131434	0.46027264	0.41
1.882025	7.1284714	0.45926827	0.34
1.8547629	7.1165133	0.45926234	0.39
2.1516836	8.309949	0.5004702	0.38
1.8223846	7.1775556	0.46126541	0.38
1.7911317	7.10561	0.45825073	0.19
1.771922	7.1246367	0.4582502	0.24
1.7517053	7.140666	0.45924908	0.26
1.7264521	7.138705	0.4582447	0.34
1.7032179	7.13774	0.45824078	0.59
1.7333752	7.359674	0.46627578	0.18
1.675918	7.1737795	0.45924115	0.5
1.6567101	7.1968074	0.46024114	0.36
1.6364971	7.2138376	0.4602401	0.31
1.6132613	7.217874	0.4602368	0.52
2.9953773	13.26021	0.6712915	0.29
1.714997	7.869662	0.48234272	0.26
2.9583735	13.486252	0.67832005	0.54
2.965514	13.6152315	0.6823399	0.33
1.5969485	7.635868	0.4742913	0.26
1.5646474	7.603923	0.47228155	0.35
1.5424328	7.6149583	0.47327933	0.27
1.5161824	7.6100016	0.47227427	0.36
1.4899309	7.608045	0.4722696	0.45
1.4727637	7.644071	0.47327164	0.32
1.4343979	7.5821385	0.47125655	0.59
1.4172326	7.5571685	0.47025016	0.43
1.3909779	7.5502133	0.4692447	0.17
1.3657322	7.549256	0.4692402	0.43
1.3445266	7.567291	0.470239	0.29
1.3223124	7.5823274	0.47023723	0.57
1.3011087	7.600363	0.471236	0.51
3.177273	17.973618	0.8290129	0.19
3.119084	17.977718	0.82900643	0.38
1.5378243	9.305871	0.5295163	0.28
1.5156819	9.350907	0.5305192	0.34
1.4874765	9.367956	0.53151715	0.27
2.0867434	13.162739	0.66115797	0.29
2.1153977	13.60167	0.6762265	0.4
1.9505272	12.714998	0.64607286	0.26
1.9123424	12.731066	0.64606977	0.57
1.4881896	10.254919	0.56064487	0.3
1.4630684	10.310962	0.56264895	0.41
1.4166647	10.225048	0.55962914	0.27
1.4473128	10.662979	0.57469755	0.44
1.4019308	10.587064	0.5716793	0.39
1.387856	10.605088	0.57167965	0.23
1.0826563	8.63171	0.5043434	0.53
1.0706513	8.743729	0.50835735	0.25
1.0292163	8.6488085	0.50433636	0.34
0.99792194	8.618868	0.5033265	0.62
1.2461885	10.839345	0.579691	0.25
0.9617702	8.77793	0.5083429	0.27
0.9395095	8.705975	0.5063285	0.49
0.9163629	8.753017	0.50733113	0.39
0.911546	8.9590225	0.5143601	0.4
0.902674	9.135035	0.520384	0.44
0.8459099	8.876149	0.51133615	0.34
0.81258655	8.8372135	0.51032436	0.49
0.78842986	8.874261	0.5113253	0.31
0.77227455	8.857292	0.5103199	0.48
0.7440403	8.858346	0.5103148	0.48
0.7157955	8.851401	0.5103085	0.27
0.6844995	8.825463	0.5092989	0.52
0.6634378	8.910504	0.5123074	0.36
0.6311026	8.86257	0.51029426	0.26
0.60182536	8.839627	0.50928533	0.59
0.88979435	12.698004	0.64090693	0.3
0.84753597	12.681088	0.6398974	0.21
0.78052145	12.303228	0.62682986	0.45
0.89813113	14.585967	0.70519036	0.37
0.8426172	14.443081	0.70016	0.5
0.6421422	11.966514	0.615756	0.28
0.63606226	12.503521	0.6338352	0.47
0.6190711	12.560555	0.63584083	0.31
0.570482	12.385657	0.6298063	0.57
0.5333809	12.443733	0.63080853	0.31
0.48892996	12.335827	0.62778455	0.23
0.4423221	12.153926	0.62174904	0.45
0.39780605	12.018021	0.6167207	0.36
0.35959637	12.025101	0.6167149	0.62
0.41474676	13.995974	0.6840216	0.17
0.3043365	12.057218	0.6177098	0.35
0.26613402	12.067299	0.6177044	0.36
0.22570391	11.970386	0.61468244	0.53
0.18856901	12.011466	0.6156818	0.33
0.14918436	11.936551	0.6136632	0.66
0.110996604	11.954634	0.61365885	0.31
0.09410364	12.05367	0.6176707	0.24
0.055812858	12.021754	0.6166588	0.64
0.017484222	11.972837	0.61464417	0.34
-0.020827329	11.932921	0.61363083	0.44
-0.059795666	11.594008	0.60157186	0.21
-0.096051134	12.033088	0.61663187	0.56
-0.1342253	12.055173	0.617628	0.27
-0.14987561	10.910211	0.57844996	0.55
-0.19311675	12.255304	0.6246473	0.19
-0.2168009	10.698361	0.57140416	0.52
-0.25176138	10.81744	0.57541543	0.31
-0.28516108	10.741516	0.57239705	0.36
-0.31841016	10.730591	0.5723886	0.55
-0.33639315	10.788632	0.57439387	0.18
-0.37061906	10.78971	0.574387	0.6
-0.40394574	10.746787	0.57337356	0.25
-0.43166584	10.5288515	0.5653341	0.4
-0.4630226	10.471924	0.5633188	0.34
-0.5000122	10.57801	0.56732744	0.58
-0.5341924	10.599089	0.5683236	0.32
-0.547507	10.511121	0.5653071	0.53
-0.580751	10.5051985	0.5652991	0.34
-0.6072685	10.376262	0.56027335	0.62
-0.63477874	10.255327	0.5562485	0.38
-2.0057182	35.19743	1.4048691	0.14
-2.0976264	34.85565	1.3938011	0.31
-2.2086694	34.888916	1.3947878	0.36
-2.268566	34.960064	1.3967887	0.27
-2.3719194	34.85931	1.3937557	0.21
-0.8792	10.720908	0.5732688	0.62
-0.8901579	10.405938	0.5622164	0.23
-0.9253304	10.431024	0.56321263	0.24
-0.95660394	10.4111	0.56220245	0.59
-3.1983259	37.5333	1.4860295	0.0
-4.4346347	50.66019	1.9338573	0.0
-4.7690573	52.62899	2.0021067	0.1
-1.1085558	10.444475	0.5641736	0.5
-1.140811	10.433555	0.5641645	0.23
-1.1691551	10.384627	0.5621501	0.11
-1.1862673	10.38667	0.5621465	0.27
-1.2106986	10.301732	0.5591272	0.58
-1.255669	10.411844	0.5631346	0.43
-1.446577	11.488308	0.6002654	0.5
-1.4533938	11.23833	0.5922233	0.38
-1.5057595	11.226464	0.59120935	0.35
-1.5675167	11.424619	0.5982274	0.2
-1.5880313	11.302675	0.59420276	0.33
-1.6203221	11.274759	0.59419066	0.62
-1.6929225	11.536942	0.60321677	0.38
-1.7281711	11.526033	0.6032068	0.0
-1.7231221	11.226029	0.5921586	0.0
-10.399319	71.35303	2.6550455	0.0
-9.691752	64.994354	2.437173	0.0
-9.905665	65.024925	2.4401383	0.0
-10.332197	66.44001	2.489283	0.0
-10.195642	64.20672	2.4139552	0.04
-1.9530652	11.078643	0.5890791	0.63
-2.0018377	10.946779	0.585045	0.59
-1.9995935	10.730782	0.57700914	0.33
-2.0249581	10.675853	0.57599354	0.3
-2.059197	10.671947	0.5759843	0.45
-2.1023066	10.719062	0.5779816	0.36
-2.1125312	10.676091	0.57597166	0.67
-2.1576145	10.733212	0.5779701	0.09
-2.2244515	10.893388	0.5839806	0.56
-2.3107111	10.970623	0.5869721	0.39
-2.362741	11.049762	0.5899725	0.38
-2.360441	10.860766	0.58394057	0.5
-2.3736198	10.835805	0.5829329	0.21
-2.3890834	10.740853	0.5799125	0.64
-2.4361646	10.797982	0.58191025	0.24
-3.3877792	15.018396	0.7293983	0.45
-2.5926604	11.181399	0.59593654	0.41
-2.5992212	11.047426	0.5919115	0.46
-3.53245	15.000807	0.72936034	0.3
-2.6921449	11.212679	0.59791625	0.28
-2.7481613	11.294833	0.6009161	0.41
-2.8061736	11.3799925	0.60391587	0.39
-2.7830536	11.122946	0.59587675	0.0
-2.86771	11.088192	0.5948483	0.0
-2.9827409	11.251513	0.60084677	0.14
-3.037799	11.317667	0.6038438	0.22
-3.0512648	11.223714	0.60082346	0.62
-3.1063359	11.285871	0.6038198	0.16
-3.1316853	11.237948	0.6018044	0.46
-3.1537704	11.249013	0.6028004	0.55
-3.1860495	11.228111	0.6017879	0.21
-3.227239	11.241231	0.6027791	0.32
-3.2387137	11.145275	0.5997586	0.55
-4.464977	15.358496	0.74818915	0.24
-4.5538425	15.488748	0.7541894	0.26
-4.6427255	15.613001	0.7581885	0.18
-4.744504	15.777288	0.7651914	0.47
-4.415785	14.5654335	0.7220605	0.16
-3.4945524	11.3010235	0.6077166	0.16
-3.4564543	11.043939	0.59867984	0.22
-3.480799	10.999017	0.5976647	0.58
-3.4664779	10.827994	0.591637	0.29
-3.2280388	9.941376	0.5605393	0.43
-3.5617557	10.894277	0.59462243	0.42
-4.6231527	14.190109	0.71193737	0.31
-4.651534	14.1262045	0.70991796	0.36
-4.6838856	14.074311	0.7088997	0.39
-4.730127	14.064455	0.70888525	0.45
-4.775368	14.0535965	0.7088708	0.31
-8.335411	24.58217	1.0858407	0.22
-8.348727	24.495224	1.0828218	0.29
-8.398188	24.386396	1.0797896	0.3
-8.453595	24.29758	1.0777596	0.37
-8.500068	24.184746	1.0747273	0.27
-8.542568	24.061895	1.0716941	0.17
-8.533453	23.79691	1.0626487	0.57
-8.580905	23.693075	1.0596175	0.22
-8.642838	23.749262	1.0626115	0.38
-8.7448845	23.795578	1.0645931	0.33
-8.84494	23.837889	1.0675744	0.33
-8.944006	23.876198	1.0695552	0.29
-9.050026	23.931526	1.0725373	0.31
-9.152078	23.974848	1.0755181	0.3
-9.245197	23.993143	1.0774965	0.2
-7.8446474	20.206318	0.9401736	0.36
-7.923789	20.22257	0.941155	0.32
-8.008897	20.251839	0.94313717	0.45
-8.090027	20.272099	0.9451186	0.28
-8.140371	20.214272	0.9440939	0.3
-8.240378	20.279585	0.9470785	0.38
-8.316546	20.285831	0.94805855	0.45
-10.029197	24.423601	1.1003644	0.24
-10.13326	24.460936	1.102343	0.19
-10.261178	24.551336	1.1073248	0.3
-15.224738	36.27522	1.538165	0.23
-15.327067	36.19857	1.5371233	0.13
-15.244606	35.688408	1.5200508	0.41
-15.487004	35.946156	1.5310333	0.2
-16.29026	37.66344	1.5951362	0.13
-14.548565	33.310623	1.4367954	0.0
-15.521236	35.255424	1.5098946	0.1
-3.2508204	6.999936	0.46693936	0.34
-3.2721066	6.98701	0.46692914	0.41
-3.2923903	6.973081	0.46591905	0.38
-3.3194306	7.0031643	0.4679163	0.53
-15.252092	33.067036	1.4385546	0.16
-15.452761	33.229675	1.4465296	0.08
-15.485469	33.025833	1.4404814	0.18
-15.530096	32.851032	1.435435	0.15
-13.364049	27.996914	1.2561121	0.38
-13.433435	27.915173	1.2540761	0.25
-12.732023	26.334194	1.1959693	0.29
-12.808331	26.282469	1.1949372	0.41
-15.931675	32.505493	1.4312539	0.14
-16.014067	32.4148	1.4292126	0.0
-18.815626	37.83694	1.6354666	0.07
-16.969273	33.8267	1.4862136	0.11
-15.674609	30.977032	1.3800285	0.12
-9.297543	18.182627	0.89635974	0.25
-9.3428955	18.1288	0.8953349	0.51
-9.418075	18.135057	0.89631313	0.53
-13.960145	26.816292	1.2287047	0.26
-16.186457	30.900833	1.3858632	0.26
-16.173355	30.639866	1.3778148	0.0
-21.325727	40.182972	1.7452013	0.11
-17.138275	32.113792	1.4368243	0.14
-17.200777	31.98805	1.4337804	0.0
-17.614359	32.519337	1.4567642	0.11
-17.776337	32.57289	1.4607266	0.19
-17.460869	31.75304	1.431655	0.12
-17.993853	32.486687	1.4616438	0.11
-17.666433	31.653801	1.4315729	0.13
-19.074389	34.07299	1.5266411	0.18
-19.049385	33.777004	1.5165883	0.24
-18.16686	31.963478	1.4484844	0.26
-18.310936	31.983984	1.4514447	0.11
-20.800884	36.104454	1.614534	0.16
-20.849522	35.927692	1.6104828	0.16
-18.561117	31.722971	1.4483138	0.29
-20.595148	35.103073	1.5813901	0.18
-20.731333	35.08157	1.5833439	0.0
-20.881441	35.08611	1.5862985	0.13
-20.653456	34.45152	1.5632365	0.12
-19.696081	32.60974	1.4931476	0.14
-20.060102	32.980923	1.5101123	0.16
-19.054886	31.093988	1.4380281	0.0
-23.259624	37.87668	1.7081455	0.11
-21.300104	34.42188	1.5740286	0.18
-21.368622	34.29118	1.5709794	0.25
-21.489882	34.24664	1.5719316	0.14
-21.62408	34.22214	1.573884	0.14
-19.84443	31.166843	1.4537939	0.21
-19.71484	30.747538	1.4397447	0.19
-19.89836	30.929138	1.4477253	0.18
-19.320875	29.81547	1.4056691	0.21
-19.485867	29.866056	1.4106269	0.4
-19.483643	29.658138	1.4045824	0.27
-9.806772	14.6067	0.7984195	0.17
-9.847102	14.567866	0.7983966	0.62
-9.849354	14.520895	0.7973849	0.17
-9.999186	14.645397	0.8033623	0.39
-19.789402	29.018549	1.3913416	0.0
-22.00816	32.08047	1.519294	0.08
-20.523603	29.700989	1.424252	0.15
-20.115183	28.909817	1.3942099	0.14
-21.074678	30.095875	1.4461584	0.35
-21.111895	30.049036	1.4451356	0.11
-14.608861	20.447035	1.0531309	0.17
-14.677166	20.40831	1.0530987	0.54
-21.995096	30.492157	1.4749416	0.19
-22.265703	30.6651	1.4848903	0.21
-14.916259	20.267282	1.0539837	0.4
-14.882999	20.089243	1.0489533	0.34
-14.933387	20.025467	1.0479208	0.28
-17.014233	22.697062	1.1618316	0.41
-17.125408	22.697485	1.1647935	0.24
-17.097166	22.511473	1.1587592	0.32
-18.255007	23.894196	1.2196856	0.2
-15.523622	20.220623	1.0647619	0.24
-15.487367	20.042574	1.059732	0.24
-15.510875	19.941717	1.0566994	0.32
-15.782363	20.163647	1.0686574	0.43
-15.655477	19.870312	1.0576311	0.19
-15.717814	19.822578	1.0575975	0.54
-16.438526	20.605942	1.093533	0.12
-16.076277	20.082823	1.0725341	0.4
-18.508204	23.003645	1.2003841	0.27
-15.988819	19.715687	1.0604752	0.24
-16.341022	20.02588	1.0764259	0.3
-16.394405	19.964123	1.0753915	0.29
-18.632286	22.570368	1.1922346	0.18
-16.609468	20.033922	1.0823319	0.35
-21.094398	25.173492	1.3119977	0.47
-21.160824	25.092798	1.3119541	0.11
-19.271696	22.690798	1.2080357	0.13
-29.063206	34.099506	1.7163566	0.11
-19.477203	22.643631	1.2119502	0.36
-29.091333	33.808792	1.7092756	0.11
-29.202734	33.72428	1.7092154	0.14
-18.283245	20.908972	1.1409463	0.16
-29.29602	33.40584	1.7031035	0.13
-15.610322	17.599434	0.9970803	0.14
-15.667669	17.553688	0.99704736	0.23
-15.617415	17.385592	0.9920224	0.3
-15.771408	17.449165	0.9969818	0.26
-15.725858	17.34205	0.9929708	0.44
-15.775236	17.287281	0.99293816	0.2
-15.977061	17.402012	0.999893	0.58
-18.553427	20.109539	1.126642	0.21
-18.855955	20.311617	1.1385823	0.29
-18.705091	20.021202	1.1275628	0.2
-18.539274	19.717737	1.116545	0.41
-18.59737	19.71797	1.1175233	0.27
-14.082722	14.794138	0.89191335	0.11
-14.112143	14.7312975	0.8908852	0.24
-9.367014	9.65864	0.6563206	0.46
-9.443191	9.676933	0.6592956	0.25
-8.113158	8.236557	0.59241146	0.36
-8.154426	8.227729	0.59339225	0.39
-9.523006	9.607301	0.65924406	0.16
-9.443707	9.466078	0.653235	0.32
-8.201293	8.146973	0.5923495	0.62
-8.240574	8.1351385	0.59333	0.44
-8.283842	8.127319	0.59431016	0.27
-9.264015	9.052638	0.63918674	0.22
-9.247283	9.007602	0.6381802	0.45
-9.347386	9.048978	0.641152	0.38
-9.361767	9.006067	0.6401336	0.32
-9.458876	9.044434	0.64410573	0.52
-9.4772415	9.005536	0.6430868	0.41
-7.194984	6.7538753	0.535342	0.4
-9.542882	8.955839	0.64404535	0.38
-9.336752	8.731163	0.6330619	0.44
-9.426889	8.761508	0.6360343	0.29
-9.462201	8.739669	0.6360133	0.59
-32.005577	29.759241	1.6761553	0.12
-31.17995	28.804577	1.6332093	0.16
-31.377096	28.806385	1.6381345	0.23
-31.339975	28.591398	1.6320895	0.11
-17.313828	15.67463	0.989907	0.36
-16.713211	15.031654	0.9599589	0.16
-16.754622	14.973868	0.9599259	0.17
-16.804007	14.923112	0.9598916	0.58
-20.88315	18.467169	1.141304	0.21
-20.935589	18.396442	1.1412632	0.34
-20.981045	18.32069	1.1412235	0.36
-21.030193	18.305904	1.1412	0.36
-21.132483	18.27935	1.1441519	0.4
-21.327496	18.333115	1.1500903	0.34
-27.535751	23.563644	1.4231529	0.17
-8.785453	7.369939	0.58786863	0.48
-9.078008	7.5719886	0.5998101	0.16
-8.774296	7.266975	0.5858402	0.16
-8.80242	7.2670918	0.58682835	0.61
-39.048584	32.533173	1.914209	0.15
-11.364911	9.3050785	0.69640416	0.36
-11.381298	9.260183	0.69638324	0.36
-8.896761	7.161571	0.5867541	0.27
-8.898162	7.1166143	0.5857388	0.35
-8.863667	7.0425324	0.58272916	0.41
-8.892785	7.043653	0.5837171	0.52
-8.97595	7.0659814	0.58668894	0.16
-8.9155245	6.9718084	0.5826837	0.57
-12.605788	9.850803	0.7400609	0.2
-8.950231	6.910007	0.5826483	0.35
-8.98454	6.892166	0.5826276	0.51
-9.030818	6.883368	0.5836048	0.15
-9.024033	6.8563623	0.5825987	0.52
-12.576905	9.545947	0.73297554	0.33
-12.6701	9.55633	0.73593986	0.44
-7.850338	5.8323236	0.53075826	0.38
-12.7348385	9.480669	0.7358882	0.31
-12.773189	9.447861	0.7358614	0.44
-12.80755	9.412038	0.7368353	0.41
-12.862631	9.422261	0.7378154	0.51
-12.922933	9.404532	0.73978424	0.27
-12.999188	9.398859	0.7417502	0.29
-13.166207	9.459512	0.7466996	0.58
-8.237236	5.8309574	0.54058826	0.36
-27.51057	19.641947	1.3389931	0.19
-27.595007	19.57337	1.3399371	0.32
-27.570398	19.490341	1.3379213	0.2
-27.700726	19.45293	1.3408561	0.15
-26.927954	18.656393	1.3039235	0.39
-11.60989	7.867384	0.6728294	0.19
-11.615307	7.8184533	0.6718103	0.6
-8.107027	5.4018025	0.52849233	0.29
-11.675805	7.7807474	0.6727713	0.19
-27.026236	18.044401	1.2946882	0.14
-27.616455	18.316658	1.3155304	0.13
-27.682943	18.236023	1.3164768	0.15
-8.641875	5.554938	0.5463105	0.48
-8.934588	5.7070413	0.557236	0.11
-8.78632	5.572538	0.5512528	0.55
-8.962306	5.6472178	0.5572019	0.09
-9.030536	5.652505	0.5591736	0.55
-8.962082	5.5702934	0.5551738	0.21
-8.978639	5.5224113	0.5551488	0.46
-9.00497	5.5005465	0.55512893	0.38
-8.981415	5.4474983	0.55411977	0.47
-9.174385	5.5272474	0.5610633	0.19
-29.579418	17.938469	1.3635857	0.11
-9.173562	5.411361	0.55902046	0.48
-11.999603	7.085825	0.6693852	0.34
-12.701508	7.453474	0.69521016	0.35
-11.837816	6.88933	0.661385	0.33
-11.84522	6.8454075	0.66036576	0.24
-9.259147	5.2898555	0.5589363	0.31
-11.978798	6.8240066	0.66429913	0.6
-32.100697	18.32596	1.4426497	0.15
-38.915657	22.157415	1.7060543	0.14
-38.915436	21.996584	1.7030003	0.17
-31.619425	17.723516	1.4186497	0.0
-32.100105	17.863451	1.4344928	0.12
-38.930733	21.526155	1.695835	0.23
-38.923523	21.3633	1.6927828	0.23
-32.444473	17.659166	1.4412761	0.3
-32.220272	17.471395	1.4323072	0.21
-38.909492	20.960678	1.6856514	0.29
-38.905273	20.801832	1.6825987	0.22
-38.891075	20.63795	1.6795485	0.21
-11.17791	5.776653	0.6232626	0.59
-11.193306	5.7397604	0.6222415	0.34
-11.147597	5.6946106	0.6202446	0.32
-11.076148	5.614388	0.61724573	0.51
-11.334068	5.7034125	0.6261645	0.24
-11.193753	5.5879292	0.62018275	0.33
-11.288992	5.59234	0.62314177	0.47
-10.759395	5.2843733	0.60225976	0.26
-10.679748	5.224093	0.599272	0.36
-10.862815	5.2738357	0.60520905	0.38
-11.278466	5.435469	0.6200853	0.45
-11.356747	5.429817	0.6230479	0.36
-15.089399	7.1851416	0.7610578	0.25
-9.849281	4.6231422	0.56540906	0.32
-9.733878	4.531741	0.5604246	0.25
-9.814929	4.5520725	0.56339604	0.45
-9.884207	4.547381	0.5653626	0.38
-9.412435	4.29061	0.54747313	0.29
-9.400841	4.250605	0.54646206	0.61
-15.388891	6.9517207	0.7668353	0.15
-15.407332	6.901859	0.7668078	0.48
-15.426759	6.8539996	0.7667806	0.3
-15.407031	6.8159575	0.7647747	0.57
-15.416947	6.7061296	0.76372755	0.57
-15.422409	6.651218	0.76370364	0.38
-15.1453285	6.475208	0.7527587	0.21
-9.608829	4.0457535	0.54928213	0.41
-9.583266	3.9996955	0.5482745	0.37
-9.600433	3.9897828	0.5482625	0.32
-9.618795	3.9628952	0.5482428	0.64
-9.620186	3.928941	0.54822785	0.11
-9.653526	3.9081123	0.5492039	0.43
-9.834644	3.9468625	0.5551371	0.31
-9.839029	3.9139209	0.5551212	0.55
-9.900333	3.9032037	0.5560885	0.21
-10.846091	4.2629347	0.590807	0.48
-10.770611	4.1946845	0.5868129	0.55
-20.085932	7.8093524	0.9220757	0.16
-9.918098	3.7514644	0.5550158	0.56
-9.922485	3.7185233	0.5549997	0.34
-9.962825	3.6987252	0.5559727	0.25
-9.971007	3.684778	0.5559629	0.62
-10.151151	3.716534	0.56189376	0.15
-10.104611	3.6643922	0.5598928	0.48
-10.117998	3.6334891	0.5598733	0.27
-15.439933	5.523655	0.74924445	0.48
-15.5103	5.4950013	0.7512009	0.38
-15.54149	5.479159	0.75218034	0.57
-15.566927	5.433328	0.75215	0.22
-38.690754	13.456537	1.5720118	0.3
-38.716476	13.329809	1.5719513	0.46
-38.705246	13.190935	1.5699023	0.24
-38.68603	13.050028	1.567856	0.33
-38.710754	12.923298	1.5667955	0.31
-38.65121	12.836144	1.5637878	0.18
-15.658846	5.1141343	0.750976	0.33
-15.692272	5.071336	0.751943	0.3
-15.633812	4.9991684	0.7489393	0.41
-15.640279	4.947263	0.74891454	0.58
-15.616779	4.886236	0.74689955	0.26
-15.622237	4.835325	0.7468756	0.32
-15.681396	4.8275967	0.74884546	0.39
-15.700848	4.779744	0.7488164	0.15
-18.44302	5.560897	0.84390354	0.51
-18.429537	5.4949217	0.84288204	0.23
-17.74784	5.2302394	0.8190792	0.17
-17.856215	5.201757	0.82201815	0.5
-18.268236	5.261507	0.8358569	0.22
-18.428303	5.277197	0.8407911	0.35
-17.97632	5.086438	0.8249151	0.2
-15.076068	4.2077093	0.72285575	0.55
-18.026264	4.9797983	0.8248472	0.2
-15.335709	4.178899	0.7307251	0.32
-14.598967	3.9279552	0.70495164	0.24
-14.447589	3.8384	0.6989815	0.41
-14.501753	3.8296516	0.700953	0.33
-14.506205	3.7827325	0.7009304	0.57
-14.593574	3.757154	0.70287937	0.34
-14.649975	3.7234485	0.7048389	0.29
-14.592484	3.6612744	0.7028377	0.63
-14.626912	3.62148	0.70280445	0.3
-18.535507	4.538637	0.83742726	0.25
-15.687556	3.8099437	0.7394041	0.29
-15.881838	3.8058124	0.7453138	0.58
-26.647995	6.321334	1.11552	0.16
-19.424448	4.534593	0.8660223	0.33
-26.856024	6.194428	1.1213725	0.2
-15.253313	3.4544837	0.7224448	0.44
-15.531527	3.467703	0.73132384	0.19
-17.46802	3.8757706	0.7976229	0.14
-17.451534	3.8147786	0.79660356	0.22
-17.397076	3.7466273	0.7935982	0.21
-18.900272	4.0119586	0.84503204	0.31
-18.993708	3.97043	0.8479713	0.54
-15.348732	3.104375	0.72224444	0.34
-15.300013	3.0692055	0.7202507	0.51
-15.320463	3.0243564	0.72122115	0.32
-15.40187	2.9907641	0.72316885	0.59
-24.00963	4.5989056	1.0159726	0.18
-16.21719	3.0463178	0.7498223	0.2
-16.208672	2.9933512	0.74980223	0.59
-16.265112	2.9516587	0.7507576	0.23
-23.197262	4.181854	0.98715764	0.2
-18.143486	3.2076743	0.81401825	0.45
-18.049059	3.1333547	0.81102765	0.41
-18.088537	3.0825992	0.81198674	0.41
-17.248106	2.8292015	0.7822543	0.47
-17.208874	2.7411463	0.781232	0.5
-17.233355	2.6903248	0.7811976	0.36
-17.277822	2.642588	0.7821555	0.43
-17.654093	2.6442616	0.79498506	0.27
-17.68158	2.5924547	0.7959488	0.48
-17.308298	2.4829419	0.78306836	0.41
-22.138758	3.1435566	0.9451746	0.37
-17.388	2.4123936	0.7849996	0.3
-23.725002	3.2195199	0.9984894	0.41
-23.743568	3.1477015	0.99844855	0.16
-23.89607	3.092457	1.0033544	0.4
-23.80671	3.0051792	1.0003555	0.28
-24.251068	2.985187	1.014145	0.35
-24.154413	2.934826	1.011166	0.3
-24.173996	2.861015	1.0111237	0.45
-24.014656	2.7674341	1.0061533	0.19
-23.55246	2.639551	0.9903045	0.29
-23.326145	2.540679	0.98236203	0.35
-23.27075	2.461542	0.97935086	0.33
-23.400274	2.4022012	0.9842649	0.3
-23.497524	2.3756716	0.98720866	0.0
-63.139313	6.184099	2.316991	0.14
-69.59593	6.5973086	2.5332587	0.0
-69.569145	6.375499	2.5311732	0.11
-30.764277	2.723583	1.2290765	0.27
-30.77695	2.6287713	1.2300277	0.12
-30.185835	2.4833386	1.2092289	0.16
-30.520067	2.4628575	1.2200683	0.27
-30.759674	2.3860326	1.2279248	0.27
-30.280504	2.25408	1.2120813	0.32
-30.348162	2.1645067	1.2140095	0.19
-30.657759	2.0909898	1.2238358	0.0
-61.76898	-2.8410897	2.3397586	0.0
-61.380493	-3.017108	2.3266087	0.0
-62.69091	-3.1807203	2.3722227	0.0
-61.78555	-3.329472	2.3418355	0.0
-56.368366	-3.215474	2.155377	0.0
-60.147858	-3.621755	2.2861378	0.0
-56.308403	-3.5677078	2.1543984	0.0
-56.172955	-3.7368646	2.1503606	0.0
-57.63302	-4.01698	2.201058	0.09
-44.43594	-3.1663253	1.7479854	0.11
-44.58157	-3.3177607	1.7530712	0.14
-44.458282	-3.450024	1.749033	0.0
-44.48695	-3.5929494	1.7500647	0.0
-44.355675	-3.72318	1.7460226	0.0
-44.013485	-3.8344963	1.7348824	0.13
-43.95035	-3.8991237	1.7328622	0.18
-44.002014	-4.043151	1.7349042	0.0
-44.42653	-4.223789	1.7501196	0.07
-40.27773	-4.086479	1.6082244	0.39
-38.589237	-4.0380173	1.5504537	0.24
-38.643974	-4.1670794	1.5524945	0.24
-38.828762	-4.2487884	1.5595884	0.14
-39.46421	-4.445346	1.5819007	0.12
-39.682858	-4.5961084	1.5900185	0.13
-38.25734	-4.5538106	1.5413669	0.11
-38.17815	-4.667298	1.5393449	0.34
-38.807583	-4.867823	1.5616549	0.12
-38.1647	-4.9098973	1.5393683	0.39
-38.50939	-5.0162854	1.5515375	0.0
-38.00445	-5.0729537	1.535315	0.1
-37.891293	-5.1793003	1.5312765	0.18
-37.62223	-5.2639823	1.5231643	0.18
-37.10533	-5.310612	1.5049349	0.18
-36.62742	-5.36141	1.4897236	0.27
-36.684177	-5.487487	1.4917642	0.0
-36.904934	-5.580342	1.4998754	0.12
-36.65589	-5.661119	1.4917716	0.27
-36.543766	-5.761479	1.4887321	0.21
-24.897532	-4.0109935	1.0852269	0.14
-24.869501	-4.087761	1.0842222	0.51
-24.846468	-4.1645513	1.0842197	0.21
-24.894384	-4.25364	1.0862509	0.29
-37.076473	-6.3869843	1.5100467	0.16
-36.840446	-6.465823	1.502948	0.15
-25.023167	-4.4799	1.0913333	0.3
-24.958168	-4.549513	1.0903107	0.47
-25.091017	-4.655957	1.0953825	0.38
-26.202085	-4.9475064	1.1339215	0.2
-25.265776	-4.8544617	1.1024829	0.42
-24.909039	-4.82691	1.0903164	0.21
-24.509323	-4.8301234	1.0761334	0.29
-24.530264	-4.915099	1.0781515	0.52
-24.575186	-5.0051756	1.0801811	0.27
-25.797089	-5.3381624	1.1227757	0.33
-25.589216	-5.3791795	1.1166843	0.16
-25.388342	-5.4212265	1.1105962	0.41
-25.333364	-5.451939	1.1085739	0.33
-25.331316	-5.5358152	1.1085813	0.39
-25.478132	-5.6513114	1.1146604	0.39
-25.558006	-5.754526	1.1177073	0.41
-25.94359	-5.9270077	1.1319017	0.16
-25.808662	-5.9823318	1.127845	0.46
-24.728678	-5.7748046	1.0903273	0.28
-25.284094	-5.9879875	1.1106038	0.3
-24.637684	-5.9182043	1.0882992	0.37
-24.63465	-6.000079	1.0893056	0.27
-24.592653	-6.071795	1.088293	0.36
-24.56864	-6.1485844	1.0882893	0.39
-24.582588	-6.2345304	1.0893039	0.43
-19.051355	-4.872749	0.89361936	0.18
-18.956488	-4.9132714	0.8915787	0.49
-18.871613	-4.9548373	0.8885428	0.41
-18.935577	-5.036012	0.8915794	0.14
-18.464128	-4.9739976	0.8753549	0.48
-18.541084	-5.0582266	0.87839764	0.2
-18.433245	-5.091702	0.87535024	0.58
-18.734924	-5.2058907	0.8865002	0.33
-18.793896	-5.2870445	0.8895344	0.32
-18.954746	-5.396613	0.89561844	0.39
-19.007719	-5.476742	0.89764977	0.23
-18.473381	-5.3874846	0.8793931	0.27
-18.330591	-5.4088216	0.87532824	0.35
-18.334631	-5.473753	0.87533534	0.52
-18.445518	-5.5381603	0.8793923	0.29
-18.381638	-5.582817	0.87836605	0.31
-18.38967	-5.6487656	0.8793751	0.35
-18.325794	-5.693423	0.8773488	0.53
-18.971024	-5.957941	0.90167195	0.29
-18.8602	-5.989408	0.89762264	0.49
-38.458023	-12.292187	1.6033076	0.21
-38.392006	-12.337835	1.6022816	0.34
-38.364834	-12.462553	1.6022813	0.32
-38.279736	-12.569037	1.6012527	0.32
-38.367416	-12.731217	1.6053091	0.35
-38.364212	-12.865031	1.606321	0.38
-37.189598	-12.60316	1.5657512	0.39
-36.992676	-12.667205	1.5596663	0.23
-36.766888	-12.655219	1.5525604	0.16
-38.36848	-13.339442	1.6123693	0.33
-38.359287	-13.471233	1.6133779	0.41
-38.294174	-13.5848	1.6123588	0.25
-38.352882	-13.74186	1.6164013	0.32
-38.34968	-13.876675	1.6174128	0.35
-38.358566	-13.947624	1.6184238	0.35
-38.354362	-14.083435	1.620435	0.34
-38.343174	-14.2172165	1.6214427	0.35
-38.33498	-14.351012	1.6224517	0.35
-38.341763	-14.491865	1.6244684	0.33
-38.328575	-14.624641	1.6254749	0.34
-38.32138	-14.761438	1.6264848	0.34
-38.343243	-14.838439	1.6285022	0.34
-38.327065	-14.971203	1.6295074	0.34
-38.331844	-15.113048	1.631523	0.31
-38.34462	-15.256926	1.6335427	0.46
-30.074442	-12.091316	1.3303932	0.19
-29.871662	-12.119387	1.3243009	0.36
-29.607983	-12.122219	1.3161778	0.31
-29.368319	-12.079214	1.3080618	0.32
-29.103651	-12.078048	1.2989377	0.32
-28.854963	-12.082944	1.2918217	0.32
-28.607283	-12.085848	1.2837058	0.32
-28.37658	-12.093822	1.2765983	0.47
-28.149874	-12.10281	1.2694929	0.13
-10.6162	-4.6515775	0.6166162	0.22
-10.666257	-4.7137218	0.61864346	0.61
-10.780132	-4.7831388	0.6227022	0.17
-10.648495	-4.766578	0.6186373	0.59
-10.636657	-4.802482	0.6186333	0.23
-10.598858	-4.825287	0.617616	0.62
-26.528185	-12.0607195	1.217727	0.13
-10.446404	-4.8375993	0.6135422	0.37
-10.431503	-4.851517	0.6125356	0.3
-10.383731	-4.8702836	0.6115131	0.66
-10.050464	-4.754955	0.59934485	0.37
-10.002695	-4.7717237	0.59832215	0.35
-9.980883	-4.800593	0.59831274	0.36
-9.955077	-4.8274474	0.5973012	0.48
-9.940251	-4.859344	0.5972953	0.55
-9.916368	-4.867229	0.5972839	0.43
-9.941467	-4.9182787	0.5982985	0.34
-9.974555	-4.9743576	0.6003172	0.54
-9.485618	-4.7724476	0.58206785	0.41
-9.460814	-4.797309	0.5820566	0.32
-9.453983	-4.8322377	0.5820547	0.52
-9.439166	-4.8631363	0.5820486	0.39
-9.425265	-4.874062	0.58204216	0.62
-9.281699	-4.839473	0.57696974	0.19
-21.973066	-11.419483	1.0675198	0.16
-21.908188	-11.473138	1.0654931	0.21
-21.879238	-11.545929	1.066485	0.31
-21.800388	-11.593531	1.0644512	0.26
-21.773438	-11.66733	1.0644442	0.18
-17.880278	-9.634617	0.91443115	0.56
-18.649761	-10.12043	0.94583523	0.37
-18.215681	-9.961714	0.9296156	0.28
-17.798578	-9.809065	0.9144045	0.35
-9.773158	-5.4708986	0.60223955	0.3
-9.74736	-5.4977555	0.6012279	0.3
-9.723555	-5.5246215	0.60121727	0.41
-9.711654	-5.5385537	0.60121197	0.57
-9.722778	-5.5855494	0.60221964	0.39
-17.50444	-10.048518	0.9092803	0.45
-17.654165	-10.207994	0.9163637	0.31
-17.415722	-10.145027	0.90824455	0.43
-17.529522	-10.28437	0.91430926	0.4
-17.684229	-10.448864	0.92139554	0.31
-17.67128	-10.479774	0.92239153	0.35
-17.646378	-10.540601	0.9223839	0.56
-17.724247	-10.661809	0.92643017	0.36
-21.058874	-12.739048	1.0611864	0.19
-21.013973	-12.801787	1.0611697	0.31
-20.972063	-12.867537	1.0611548	0.31
-20.950111	-12.900407	1.0611469	0.3
-20.920176	-12.972202	1.061138	0.3
-20.881262	-13.039963	1.0611247	0.31
-20.823393	-13.0956545	1.0601014	0.33
-20.781485	-13.160407	1.0600863	0.32
-20.755545	-13.236217	1.0610796	0.3
-20.707653	-13.2969475	1.0610614	0.28
-20.709646	-13.344906	1.0620662	0.28
-20.624844	-13.382502	1.0600284	0.32
-20.507118	-13.398978	1.0569732	0.35
-20.370443	-13.402387	1.0529078	0.41
-20.24275	-13.410829	1.0498471	0.4
-20.12304	-13.423302	1.0457907	0.29
-20.06618	-13.477003	1.0457675	0.35
-20.065184	-13.521954	1.0467706	0.48
-20.065186	-13.613862	1.0477777	0.36
-20.044239	-13.692695	1.0487736	0.61
-20.01132	-13.762484	1.0497632	0.41
-20.031271	-13.869463	1.0517812	0.3
-19.996359	-13.938246	1.0527697	0.31
-19.91157	-13.97285	1.0507317	0.45
-19.921545	-14.02684	1.0517406	0.43
-19.919552	-14.119741	1.0537469	0.44
-19.909576	-14.2066145	1.054749	0.43
-19.901594	-14.295494	1.0567521	0.44
-19.908575	-14.395429	1.0587633	0.43
-19.90558	-14.4893265	1.0607692	0.36
-19.891615	-14.574186	1.0617691	0.63
-19.88164	-14.615106	1.0627675	0.3
-17.558723	-13.007736	0.96552294	0.32
-17.43408	-13.002211	0.9624622	0.3
-17.311434	-12.996695	0.95840245	0.36
-17.307474	-13.0796	0.9604068	0.36
-17.220736	-13.099214	0.9583663	0.45
-17.168905	-13.144952	0.9573446	0.37
-17.501024	-13.441087	0.9725279	0.37
-17.34248	-13.406446	0.9674485	0.36
-16.525736	-12.865482	0.93401176	0.32
-16.308367	-12.780641	0.92689997	0.23
-16.305416	-12.860556	0.9279045	0.51
-16.47399	-13.077072	0.9370026	0.3
-16.571735	-13.195378	0.942059	0.29
-16.515926	-13.237106	0.9420351	0.46
-16.166939	-13.043807	0.927851	0.31
-16.316555	-13.248256	0.9369391	0.32
-16.98071	-13.870503	0.9673089	0.31
-17.003668	-13.978505	0.9703284	0.34
-16.007547	-13.251953	0.92778933	0.28
-15.988619	-13.27885	0.92878217	0.52
-16.816269	-14.047658	0.96724296	0.3
-16.102365	-13.544099	0.9368577	0.41
-16.190144	-13.704329	0.94291264	0.34
-16.787426	-14.295325	0.9712483	0.22
-16.935015	-14.511759	0.98033684	0.23
-16.90612	-14.579581	0.98132825	0.44
-16.85927	-14.585381	0.979306	0.31
-19.83441	-17.242575	1.1159577	0.29
-19.84236	-17.358511	1.1189711	0.43
-16.779566	-14.795874	0.9822841	0.27
-16.6749	-14.797437	0.97923356	0.34
-19.821339	-17.672167	1.1249875	0.44
-19.80835	-17.77203	1.1269896	0.25
-19.840235	-17.857094	1.1300122	0.39
-19.815279	-17.947918	1.1320078	0.33
-16.48058	-15.047426	0.98015946	0.25
-16.419788	-15.088142	0.9791333	0.45
-16.570333	-15.3205805	0.98922503	0.27
-16.428791	-15.287022	0.9841538	0.38
-16.144705	-15.119981	0.9730027	0.29
-16.07394	-15.101703	0.9709669	0.38
-16.136759	-15.255841	0.97600985	0.52
-16.340126	-15.543457	0.9881318	0.28
-16.315216	-15.617297	0.98912585	0.34
-15.901567	-15.321823	0.97190136	0.41
-16.070038	-15.580318	0.98200417	0.32
-16.10793	-15.714373	0.9860336	0.4
-16.097967	-15.753303	0.987032	0.29
-15.95744	-15.715755	0.9819609	0.25
-11.988564	-11.923342	0.7947248	0.46
-11.921862	-11.932062	0.79269266	0.5
-11.859148	-11.944797	0.79166275	0.5
-11.770521	-11.931444	0.78961813	0.51
-11.704822	-11.94117	0.7875865	0.54
-11.650045	-11.922959	0.7865582	0.58
-11.573383	-11.919649	0.7845202	0.62
-11.502703	-11.92236	0.7824856	0.13
-4.129878	-4.418775	0.4222855	0.4
-4.089228	-4.405618	0.4212628	0.28
-4.070495	-4.4135356	0.42125258	0.32
-4.0636163	-4.419503	0.42124888	0.34
-4.0458875	-4.429423	0.42123923	0.41
-4.040115	-4.451383	0.42123643	0.39
-4.0353293	-4.4733477	0.4222342	0.33
-4.0305505	-4.4963117	0.42223203	0.49
-4.0098267	-4.502223	0.42222068	0.26
-4.008042	-4.5291963	0.42222023	0.36
-4.01312	-4.5482035	0.42322344	0.32
-4.0212913	-4.5852103	0.42422876	0.32
-4.028471	-4.6222134	0.42523357	0.29
-4.0635495	-4.690308	0.42825457	0.43
-4.0517964	-4.707248	0.4282485	0.35
-3.987227	-4.6640177	0.4252118	0.29
-3.932627	-4.6318192	0.4231808	0.29
-3.92675	-4.63979	0.42317772	0.39
-3.912998	-4.652726	0.42317042	0.28
-3.8783286	-4.642594	0.42215097	0.4
-3.874545	-4.667561	0.4231495	0.37
-3.85881	-4.67949	0.4231411	0.29
-3.8689713	-4.720504	0.4241478	0.48
-3.8791356	-4.7625175	0.42515463	0.32
-4.134277	-5.0783315	0.43930483	0.25
-4.0876484	-5.05516	0.4372785	0.36
-4.0450044	-5.0360026	0.4362545	0.21
-4.0262685	-5.0449224	0.43624452	0.33
-4.0005627	-5.0458198	0.43523043	0.4
-3.9868212	-5.062754	0.4352235	0.27
-3.975057	-5.079697	0.43521762	0.51
-3.9651923	-5.083656	0.43521234	0.35
-3.953434	-5.101598	0.43620658	0.29
-3.9396853	-5.1175337	0.4361996	0.42
-3.9338999	-5.142496	0.43619737	0.31
-3.8494313	-5.069207	0.43214825	0.18
-9.475993	-12.253067	0.7445138	0.15
-3.460372	-4.6369333	0.4129179	0.21
-3.4196374	-4.5997953	0.41089398	0.19
-3.388956	-4.588681	0.4098764	0.34
-3.3572905	-4.5775633	0.4088583	0.29
-3.338569	-4.582487	0.40884793	0.32
-3.3288202	-4.6004386	0.40884298	0.38
-3.2941651	-4.5843124	0.407823	0.3
-3.2842953	-4.584274	0.40781745	0.33
-3.2665777	-4.5912004	0.40780768	0.32
-3.249848	-4.5981317	0.40679848	0.32
-3.245074	-4.6220994	0.40779656	0.32
-3.254241	-4.665111	0.40880314	0.4
-3.236516	-4.671039	0.4087934	0.23
-3.2416975	-4.7090387	0.4097976	0.33
-3.234828	-4.7150087	0.40979397	0.17
-3.4232278	-5.009578	0.42191046	0.36
-10.606103	-15.146888	0.8463218	0.18
-10.533453	-15.144612	0.8452866	0.27
-10.462796	-15.145345	0.8432526	0.28
-10.390148	-15.14107	0.8422172	0.27
-10.319493	-15.140803	0.8401832	0.27
-10.271723	-15.122632	0.8391584	0.28
-10.215008	-15.1404085	0.83813286	0.29
-10.139379	-15.132128	0.8370957	0.28
-10.067734	-15.12786	0.83506083	0.29
-10.004054	-15.135617	0.8340309	0.29
-9.921462	-15.115316	0.8319893	0.3
-9.856789	-15.120071	0.83095866	0.12
-7.616364	-11.939122	0.6975731	0.54
-7.491034	-11.827704	0.69250154	0.57
-7.434383	-11.821496	0.6914732	0.59
-7.3817143	-11.8203	0.69044733	0.62
-7.334023	-11.827121	0.6894246	0.62
-7.3012195	-11.815003	0.68840736	0.61
-7.2465625	-11.809804	0.68738014	0.61
-7.1610565	-11.754511	0.6843331	0.55
-6.9929576	-11.56497	0.67523324	0.63
-6.943284	-11.565785	0.675209	0.63
-6.899582	-11.575622	0.67418844	0.63
-6.8657913	-11.561502	0.67317057	0.62
-6.817114	-11.561324	0.67214674	0.61
-6.769434	-11.564149	0.6711237	0.62
-6.7197657	-11.563967	0.6710993	0.63
-6.6700964	-11.561787	0.67007476	0.62
-6.6263995	-11.570624	0.66905427	0.62
-6.573747	-11.562435	0.66802776	0.62
-6.5449347	-11.554335	0.66701293	0.61
-6.4952717	-11.553155	0.66598856	0.61
-6.4436173	-11.54597	0.6649626	0.64
-6.3989277	-11.550807	0.66494125	0.64
-6.355234	-11.557647	0.6639206	0.63
-6.307563	-11.557475	0.66289735	0.64
-6.256908	-11.551295	0.661872	0.63
-6.2330728	-11.551209	0.6618604	0.62
-6.1873927	-11.553046	0.6608383	0.62
-6.1347523	-11.54386	0.6598118	0.63
-6.0920577	-11.550705	0.6597917	0.63
-6.048368	-11.554549	0.65877086	0.64
-5.9977193	-11.547371	0.65774554	0.63
-5.9520445	-11.549209	0.6567235	0.63
-5.9242334	-11.539113	0.656709	0.64
-5.875576	-11.533942	0.6556848	0.63
-5.8348746	-11.543796	0.65466607	0.63
-5.7911916	-11.54864	0.6546454	0.66
-5.737564	-11.531457	0.6526177	0.63
-5.6958704	-11.539308	0.65259826	0.63
-5.6521883	-11.541154	0.6515773	0.62
-5.6174226	-11.517039	0.650558	0.62
-5.5807033	-11.534905	0.6505421	0.63
-5.5400047	-11.541761	0.65052307	0.64
-5.508256	-11.568644	0.65051055	0.65
-5.475514	-11.594522	0.65049744	0.56
-5.445752	-11.624411	0.6514862	0.62
-5.397104	-11.616245	0.6504619	0.72
-5.480631	-11.8384695	0.6585254	0.58
-6.370294	-13.818984	0.73216206	0.24
-6.3673286	-13.926945	0.7351725	0.23
-6.3613777	-14.028896	0.738181	0.21
-6.359399	-14.137861	0.74219215	0.23
-6.3454914	-14.22579	0.7441954	0.2
-6.3683505	-14.33484	0.7482183	0.23
-6.3295946	-14.369699	0.7482041	0.3
-6.274939	-14.367514	0.7481783	0.32
-6.2202845	-14.366328	0.7471526	0.36
-6.168612	-14.370154	0.7461289	0.36
-6.1209145	-14.38199	0.746108	0.28
-6.122894	-14.511966	0.7501238	0.22
-6.138785	-14.609996	0.75314236	0.18
-6.133803	-14.724952	0.7571533	0.21
-6.131798	-14.847917	0.7611666	0.18
-6.1317754	-14.978887	0.7651818	0.21
-6.092016	-15.014746	0.76516753	0.36
-4.601121	-11.629545	0.63908255	0.52
-4.5693574	-11.6044445	0.6380647	0.6
-4.5266886	-11.6023035	0.6370442	0.62
-4.485014	-11.604166	0.63702464	0.62
-4.4373817	-11.591012	0.6360006	0.65
-4.4056387	-11.615902	0.63598835	0.27
-7.2305713	-19.002659	0.90616506	0.39
-7.213564	-19.135578	0.9101739	0.23
-7.235341	-19.28162	0.9152017	0.2
-7.2332172	-19.45758	0.9202226	0.38
-7.2171884	-19.600502	0.92423326	0.19
-7.218028	-19.792467	0.93125767	0.38
-7.207944	-19.956408	0.93627375	0.19
-7.201826	-20.131355	0.941293	0.36
-7.224568	-20.2934	0.9463236	0.2
-7.2015643	-20.429302	0.9513306	0.3
-7.1309223	-20.431076	0.9502996	0.29
-7.055317	-20.421837	0.949265	0.23
-5.080491	-14.965464	0.7506984	0.3
-5.024859	-14.956288	0.74967206	0.29
-4.9851027	-14.993156	0.7506586	0.36
-4.954311	-14.980061	0.749643	0.34
-4.9016576	-14.978895	0.7496191	0.34
-4.8529735	-14.98774	0.7495982	0.34
-3.646717	-11.607466	0.62663144	0.54
-3.6050582	-11.602336	0.6266115	0.62
-3.5405912	-11.524146	0.62257206	0.6
-3.507863	-11.48405	0.62155205	0.64
-3.4691842	-11.486929	0.6215344	0.66
-3.4295144	-11.486806	0.62051606	0.65
-3.3918278	-11.491689	0.6204992	0.65
-3.3501768	-11.483561	0.619479	0.64
-3.310509	-11.481439	0.6194604	0.65
-3.2718334	-11.482319	0.6184427	0.66
-3.2549736	-11.490267	0.6184359	0.67
-3.2162988	-11.491149	0.6184182	0.66
-3.1736605	-11.47802	0.61739695	0.67
-3.1369686	-11.484907	0.6173809	0.66
-3.096314	-11.477784	0.6173614	0.67
-3.0576422	-11.476667	0.61634356	0.67
-3.0397925	-11.481612	0.616336	0.66
-3.00013	-11.478494	0.61631745	0.66
-2.9604697	-11.472375	0.61529857	0.66
-2.9237807	-11.478265	0.6152826	0.65
-2.8841202	-11.476146	0.61526424	0.65
-2.8454525	-11.472031	0.61424613	0.65
-2.8097548	-11.481923	0.6142312	0.66
-2.7889361	-11.474862	0.61422086	0.66
-2.7492795	-11.468746	0.6132021	0.67
-2.7116036	-11.469634	0.6131851	0.67
-2.672937	-11.46952	0.61316764	0.66
-2.6362536	-11.470412	0.6121511	0.67
-2.5995686	-11.475305	0.6121352	0.68
-2.5609038	-11.474192	0.61211765	0.68
-2.5381105	-11.457127	0.61110514	0.62
-2.48857	-11.404986	0.6090761	0.53
-2.4400234	-11.35285	0.6070474	0.56
-2.3914783	-11.303714	0.60501915	0.55
-2.3459034	-11.265585	0.6029936	0.55
-2.2983549	-11.216453	0.6009658	0.57
-2.251799	-11.169323	0.59893876	0.55
-2.2250643	-11.128249	0.59792125	0.59
-2.1775258	-11.075117	0.59589297	0.54
-2.1339462	-11.034996	0.5938681	0.52
-2.091356	-11.000877	0.5928445	0.55
-2.047781	-10.960756	0.5908197	0.55
-2.0022323	-10.912631	0.58879286	0.53
-1.960641	-10.876516	0.5877695	0.55
-1.9329352	-10.824442	0.58575016	0.54
-1.8952944	-10.811337	0.5847316	0.66
-1.8616027	-10.818243	0.5847175	0.66
-1.8269271	-10.816147	0.58470184	0.65
-1.7932379	-10.820052	0.5846875	0.65
-1.7565861	-10.812952	0.58367026	0.65
-1.7377712	-10.801901	0.5836604	0.65
-1.704083	-10.805807	0.5836461	0.65
-1.671375	-10.821717	0.58363384	0.64
-1.6357147	-10.815619	0.5836173	0.65
-1.6010426	-10.812525	0.58360165	0.64
-1.5663705	-10.8104315	0.58258617	0.64
-1.5336672	-10.821342	0.58257335	0.64
-1.514853	-10.812292	0.5825639	0.65
-1.4811641	-10.818201	0.5825499	0.64
-1.4474803	-10.81911	0.5825354	0.65
-1.4108402	-10.806013	0.5815176	0.65
-1.3761687	-10.80492	0.5815024	0.67
-1.3434633	-10.817833	0.58149	0.66
-1.3087991	-10.810741	0.58147395	0.66
-1.2909703	-10.808695	0.58146596	0.66
-1.2582682	-10.818607	0.5814532	0.66
-1.2226193	-10.807514	0.5814363	0.67
-1.187956	-10.801424	0.5804205	0.66
-1.1552529	-10.812338	0.580408	0.66
-1.1196045	-10.802245	0.5803912	0.67
-1.0869026	-10.8121605	0.58037865	0.67
-1.0700601	-10.8141165	0.5803717	0.66
-1.0354009	-10.806027	0.5803557	0.67
-1.000737	-10.801938	0.57934034	0.65
-0.9670483	-10.808851	0.58032703	0.66
-0.9314113	-10.792761	0.57930946	0.65
-0.8987052	-10.805678	0.5792975	0.66
-0.88285077	-10.809637	0.57929134	0.66
-0.84721076	-10.796547	0.57927436	0.66
-0.81353754	-10.793463	0.5792597	0.65
-0.77984643	-10.802378	0.5792468	0.66
-0.74617696	-10.797293	0.5782319	0.66
-0.71248543	-10.806209	0.57921904	0.66
-0.6788132	-10.803124	0.5782045	0.66
-0.66100186	-10.792081	0.5781954	0.65
-0.6273236	-10.792998	0.5781815	0.66
-0.5936339	-10.800915	0.5781686	0.64
-0.5599724	-10.791832	0.57815325	0.64
-0.5272628	-10.805752	0.57814175	0.64
-0.49358636	-10.80567	0.57812774	0.65
-0.45893013	-10.799585	0.5781125	0.65
-0.442101	-10.794545	0.5781048	0.65
-0.40840712	-10.804463	0.5780924	0.65
-0.37377742	-10.78438	0.5770752	0.66
-0.34106454	-10.799302	0.57806396	0.65
-0.3073851	-10.801221	0.57805043	0.65
-0.2737306	-10.79014	0.577035	0.65
-0.24007072	-10.782062	0.57702005	0.66
-0.22322547	-10.786021	0.5770138	0.66
-0.1895563	-10.782942	0.5769996	0.66
-0.1558635	-10.791863	0.57698727	0.66
-0.12219848	-10.786784	0.5769729	0.66
-0.08853785	-10.779706	0.5769582	0.67
-0.054848716	-10.786628	0.57694566	0.67
-0.021176	-10.785549	0.57693195	0.67
-0.0043596625	-10.77551	0.57692367	0.67
0.028358465	-10.791435	0.57691294	0.67
0.06202687	-10.788359	0.576899	0.67
0.09567089	-10.7742815	0.57588345	0.68
0.12934087	-10.772205	0.5758697	0.67
0.16303776	-10.782128	0.5768578	0.67
0.17984341	-10.76809	0.575849	0.68
0.21354513	-10.780015	0.5768374	0.67
0.2472011	-10.77194	0.5758229	0.68
0.27987576	-10.767866	0.57580936	0.68
0.3135524	-10.768792	0.57579625	0.68
0.34724122	-10.774716	0.57678396	0.67
0.38089395	-10.765643	0.57576936	0.68
0.39775547	-10.775606	0.5767643	0.67
0.43143255	-10.776532	0.5767513	0.67
0.46509984	-10.7734585	0.5767377	0.67
0.4977565	-10.762387	0.57572335	0.69
0.5314335	-10.763314	0.5757104	0.67
0.565121	-10.768242	0.5766982	0.66
0.59982216	-10.782167	0.576687	0.66
0.61565125	-10.775133	0.57667977	0.66
0.64930815	-10.768062	0.5766657	0.66
0.68298316	-10.76799	0.5766528	0.67
0.71565455	-10.762921	0.57663953	0.66
0.7493242	-10.76085	0.57662636	0.67
0.7840115	-10.768778	0.5766144	0.66
0.8176924	-10.770707	0.5766019	0.64
0.83352053	-10.763675	0.5765948	0.65
0.86719054	-10.761604	0.5765818	0.65
0.89984494	-10.750537	0.5765677	0.66
0.93452775	-10.756466	0.5765556	0.64
0.96923673	-10.771394	0.57654494	0.59
1.0049806	-10.801322	0.57853633	0.57
1.0248946	-10.83728	0.5795346	0.59
1.0626426	-10.874204	0.5805264	0.6
1.0983647	-10.895131	0.5815165	0.58
1.1207757	-10.769088	0.5774882	0.7
1.1748849	-10.976977	0.58450127	0.5
1.212614	-11.004902	0.58549184	0.71
1.2687336	-11.216787	0.59250504	0.19
1.3477721	-11.796623	0.61256856	0.16
1.3976882	-11.914523	0.61656934	0.3
1.4312837	-11.878458	0.61555153	0.18
1.446592	-11.375438	0.5984661	0.59
1.5514253	-11.941224	0.6185188	0.12
1.6114657	-12.121105	0.6245262	0.14
1.6302972	-12.119069	0.6245193	0.34
1.6507667	-11.69304	0.6104442	0.16
1.6823605	-11.65398	0.60942686	0.48
1.7230805	-11.678904	0.61041653	0.73
1.7861359	-11.865782	0.61642444	0.39
1.8349465	-11.937688	0.6194189	0.18
1.9186789	-12.38052	0.63446075	0.29
1.9674749	-12.443428	0.63645405	0.15
1.9718541	-11.965435	0.6213762	0.55
2.0307746	-12.092323	0.6253764	0.47
2.1291776	-12.459133	0.6384015	0.29
2.1429517	-12.426109	0.6373916	0.28
2.1775546	-12.394048	0.63637483	0.22
2.191936	-12.248028	0.6313467	0.23
2.226541	-12.217967	0.63033026	0.5
2.269247	-12.236891	0.631319	0.54
2.3099363	-12.245818	0.6323068	0.61
2.3475814	-12.234753	0.6322925	0.55
2.367415	-12.234718	0.63228595	0.61
2.4070926	-12.237648	0.63227326	0.55
2.4548423	-12.279564	0.63426423	0.54
2.5025942	-12.32148	0.6352552	0.52
2.5513437	-12.364394	0.6372461	0.43
2.558712	-12.206389	0.6322184	0.62
0.97101957	-4.2415147	0.35646263	0.58
2.9820118	-14.07657	0.69737977	0.1
0.9514186	-4.080556	0.35144168	0.2
0.9701747	-4.1075225	0.3524382	0.09
0.9889412	-4.1354885	0.35343498	0.14
0.99256736	-4.091484	0.35242516	0.21
1.0082768	-4.100457	0.3524198	0.15
3.228006	-13.745181	0.6882501	0.25
3.336189	-14.017986	0.6972597	0.19
3.4604867	-14.351762	0.7092742	0.68
3.5709276	-14.41658	0.71225065	0.7
3.6363683	-14.391478	0.71222687	0.37
3.6810086	-14.380408	0.71221167	0.51
3.6420197	-14.036497	0.7001694	0.52
4.027156	-15.356786	0.74726117	0.27
3.7998116	-14.28623	0.71016127	0.25
3.8786898	-14.4040985	0.71515626	0.71
4.0139565	-14.730861	0.7261673	0.33
4.0085735	-14.617879	0.7231513	0.38
4.0834103	-14.713756	0.72614425	0.14
4.0414624	-14.383851	0.71510506	0.59
4.085094	-14.367787	0.7150898	0.5
4.1085916	-14.27976	0.7130692	0.48
4.127057	-14.174744	0.70904744	0.29
4.204911	-14.279617	0.71304125	0.69
4.1874804	-14.136659	0.70902395	0.32
4.1978984	-14.006657	0.7040007	0.5
4.2848096	-14.141515	0.7099967	0.37
4.286182	-13.98453	0.70497185	0.3
4.3610067	-14.074412	0.7079644	0.3
4.4056473	-14.06335	0.70795	0.47
4.4311833	-13.992321	0.7059318	0.45
4.4590383	-14.00528	0.70692587	0.35
4.490598	-13.9512415	0.7059086	0.38
4.5322304	-13.933186	0.7048941	0.55
4.588944	-13.9611025	0.70688254	0.31
4.63258	-13.947043	0.7068682	0.48
4.6812415	-13.947976	0.7068548	0.23
4.6980333	-13.925956	0.7068468	0.52
4.756749	-13.956871	0.70883536	0.29
4.795363	-13.9288225	0.70782036	0.57
4.8450246	-13.930755	0.7088071	0.27
4.9017334	-13.955674	0.7097955	0.46
4.94034	-13.925628	0.70978034	0.3
4.9598646	-13.844613	0.7067626	0.57
4.991731	-13.865568	0.70775723	0.26
5.04341	-13.874499	0.7087447	0.55
5.0800085	-13.839456	0.7077295	0.32
5.145745	-13.884363	0.7107188	0.51
5.202448	-13.906286	0.71170706	0.4
5.2330246	-13.856255	0.7106914	0.53
5.267619	-13.817218	0.7096764	0.34
5.3185663	-13.886141	0.7126734	0.44
5.3350863	-13.801135	0.70965624	0.56
5.432958	-13.925989	0.71464956	0.37
5.439429	-13.814001	0.71163094	0.32
5.4790545	-13.789956	0.71161705	0.38
5.525697	-13.7809	0.7116037	0.62
5.5743537	-13.777841	0.7115907	0.45
5.606217	-13.795799	0.71258533	0.23
5.636802	-13.748771	0.71157044	0.6
5.6703978	-13.708738	0.7105559	0.36
5.737125	-13.74865	0.713545	0.46
5.8098764	-13.802552	0.7155347	0.17
5.8334327	-13.738537	0.71351933	0.58
5.883367	-13.798465	0.7165157	0.33
5.996265	-13.943302	0.72250915	0.43
5.9415164	-13.695419	0.714486	0.39
5.970099	-13.645396	0.71247154	0.32
6.0217633	-13.647337	0.71345913	0.66
6.014211	-13.515375	0.7094415	0.29
6.1160684	-13.632233	0.71443385	0.43
6.13086	-13.608222	0.71342677	0.46
6.1995845	-13.647135	0.71641576	0.27
6.2271633	-13.595116	0.71440154	0.5
6.276822	-13.592062	0.71538913	0.35
6.3646116	-13.670946	0.7193797	0.35
6.449388	-13.741836	0.7223699	0.52
6.462925	-13.660841	0.7203549	0.42
6.452633	-13.583872	0.71734625	0.44
6.4932566	-13.559834	0.7173332	0.36
6.5649824	-13.600747	0.7193223	0.3
6.6206555	-13.607686	0.72031033	0.64
6.670317	-13.603635	0.72129834	0.29
6.7099304	-13.575601	0.72128516	0.38
6.7806563	-13.613517	0.72327435	0.28
6.821533	-13.642467	0.7242691	0.65
6.942414	-13.7793045	0.730261	0.42
6.922842	-13.632365	0.7262447	0.39
6.9494214	-13.579353	0.7242312	0.26
7.0291705	-13.632257	0.7272208	0.65
7.047729	-13.564259	0.7262071	0.2
7.0083623	-13.436336	0.7211979	0.46
7.1081567	-13.524211	0.725188	0.57
7.1548014	-13.511169	0.72617596	0.3
2.602226	-4.7962503	0.3929606	0.25
2.625951	-4.8062234	0.39395523	0.3
2.6296084	-4.777229	0.39294878	0.38
2.6442988	-4.769216	0.39294288	0.34
2.6681926	-4.796185	0.39394066	0.49
2.682885	-4.7881727	0.3939348	0.31
2.696563	-4.7771635	0.39392868	0.31
2.7122498	-4.7701507	0.39392272	0.32
2.7289612	-4.767135	0.39391723	0.29
2.747663	-4.766118	0.39491153	0.28
2.768365	-4.768098	0.3949058	0.27
2.7802138	-4.771086	0.39490288	0.25
2.8049278	-4.78006	0.39589736	0.29
2.8246288	-4.7800417	0.39589167	0.25
2.8433256	-4.7780256	0.3968859	0.3
2.8610282	-4.77501	0.39688027	0.29
2.8937616	-4.7969737	0.39787495	0.27
2.907445	-4.785965	0.39786908	0.28
2.8932455	-4.7459917	0.3958659	0.16
2.943009	-4.79493	0.39886066	0.46
2.9556975	-4.7829237	0.39885497	0.25
2.9733949	-4.7789097	0.3988493	0.27
2.9941006	-4.7798915	0.39884374	0.27
3.0248275	-4.796859	0.3998383	0.29
3.0346737	-4.795851	0.3998354	0.27
3.059388	-4.8028274	0.4008299	0.29
3.0730753	-4.79182	0.40082425	0.28
3.0867627	-4.7808127	0.4008186	0.34
3.1224904	-4.8037744	0.40181303	0.28
3.1381826	-4.795765	0.4018074	0.29
3.1388464	-4.764776	0.40080178	0.2
8.716174	-13.251898	0.7448237	0.48
8.801893	-13.291815	0.7478127	0.28
8.804439	-13.205851	0.74480146	0.52
8.86611	-13.209802	0.74579054	0.29
8.918757	-13.198767	0.7467795	0.39
8.936334	-13.13578	0.7457685	0.48
9.005248	-13.193705	0.74876314	0.38
9.013806	-13.117732	0.7467522	0.55
9.114552	-13.176632	0.7497413	0.2
9.135137	-13.118643	0.74873054	0.57
9.180781	-13.098619	0.74872	0.31
9.22441	-13.0736	0.74970925	0.35
9.288081	-13.077553	0.7506985	0.55
9.325927	-13.0875225	0.751693	0.24
9.394605	-13.097469	0.75268227	0.48
9.477308	-13.126398	0.7556714	0.3
9.495895	-13.066415	0.7546611	0.62
9.539529	-13.041397	0.75465065	0.3
9.633251	-13.084312	0.75763977	0.49
9.665857	-13.042312	0.7566293	0.33
9.871	-13.27706	0.7676222	0.58
10.040853	-13.418877	0.77461016	0.0
44.112507	-58.03321	2.6721117	0.03
6.9852886	-8.990101	0.59260476	0.58
7.0249605	-8.983079	0.5935968	0.26
7.0806627	-8.997037	0.59558874	0.56
7.0211716	-8.863145	0.5905825	0.0
44.36536	-55.962162	2.6218941	0.0
45.053486	-56.46748	2.6498504	0.0
44.34485	-55.399487	2.6068482	0.0
44.913776	-55.751957	2.6278064	0.0
44.882755	-55.358196	2.616777	0.0
45.190254	-55.38101	2.6237404	0.0
45.238358	-55.08615	2.6177099	0.0
37.210743	-44.87052	2.178847	0.26
36.914467	-44.230057	2.15583	0.19
36.630222	-43.610573	2.1328132	0.16
36.339977	-42.990097	2.1107976	0.13
36.057762	-42.38561	2.0887823	0.17
35.78958	-41.8051	2.0677674	0.21
35.53443	-41.244568	2.0477526	0.19
35.207573	-40.73505	2.0277505	0.22
34.951443	-40.18352	2.0077367	0.18
34.703335	-39.646976	1.9887233	0.34
34.46725	-39.128418	1.97071	0.19
34.224167	-38.606865	1.9516976	0.24
33.976093	-38.086315	1.9326857	0.21
33.795116	-37.644684	1.9176725	0.26
33.813778	-37.547737	1.915663	0.24
33.55972	-37.03119	1.8966525	0.32
33.343723	-36.562595	1.8806416	0.0
33.059643	-36.02308	1.8606329	0.16
32.56631	-35.262806	1.8306314	0.11
32.44546	-34.911095	1.8186188	0.14
24.434742	-26.117603	1.4168588	0.19
24.218178	-25.80491	1.4038595	0.26
31.753895	-33.634262	1.7716016	0.27
24.243053	-25.509098	1.396834	0.16
24.356619	-25.469072	1.3988184	0.42
24.421122	-25.377108	1.3978043	0.22
24.33845	-25.13231	1.3897953	0.15
24.292118	-25.007416	1.3857913	0.32
30.660975	-31.374279	1.6905589	0.21
24.664413	-25.07421	1.3967556	0.18
24.024118	-24.270044	1.361767	0.36
24.096647	-24.192068	1.3617538	0.16
24.30032	-24.243946	1.3677357	0.45
24.978518	-24.766298	1.3967005	0.2
25.255545	-24.963045	1.4076852	0.18
25.257988	-24.810154	1.4046744	0.46
24.567686	-23.981028	1.3676897	0.18
25.6563	-24.887941	1.4156388	0.27
25.081585	-24.026796	1.3816404	0.17
25.253216	-24.04072	1.3856242	0.12
26.896637	-25.526995	1.4605559	0.15
26.96314	-25.430042	1.4605434	0.47
26.953571	-25.262173	1.4565339	0.22
26.827888	-24.987427	1.4465293	0.23
26.705212	-24.716677	1.4375246	0.31
26.55451	-24.422955	1.4265213	0.27
26.460876	-24.185171	1.419516	0.18
26.287436	-23.950415	1.4095185	0.5
26.121738	-23.650703	1.3985164	0.23
25.828926	-23.239126	1.3815198	0.22
25.842403	-23.104227	1.3795108	0.32
25.50056	-22.655695	1.3605167	0.25
25.38193	-22.40893	1.3515136	0.39
25.29559	-22.262075	1.3465133	0.32
25.154942	-21.998333	1.3365114	0.22
25.15843	-21.863441	1.3345037	0.42
25.061829	-21.641651	1.3265002	0.27
24.93721	-21.397888	1.3184981	0.32
24.930698	-21.258005	1.3144914	0.3
24.762049	-20.980284	1.3044915	0.33
24.715755	-20.874388	1.30049	0.28
24.701244	-20.730509	1.2974839	0.34
24.504583	-20.434814	1.2854857	0.32
24.442038	-20.253984	1.280482	0.28
24.41452	-20.102121	1.2764767	0.24
24.387009	-19.952255	1.2724718	0.46
24.125313	-19.61262	1.2584772	0.25
23.823832	-19.304966	1.2434874	0.33
23.828352	-19.185068	1.2414813	0.36
23.692768	-18.954302	1.2334816	0.32
23.733322	-18.86537	1.2324743	0.3
23.694817	-18.713512	1.2284704	0.37
23.586264	-18.50872	1.22047	0.27
23.389883	-18.29596	1.2114761	0.29
23.33037	-18.132116	1.2064736	0.39
23.250845	-17.953297	1.2004721	0.24
23.156315	-17.765488	1.1934714	0.43
23.037771	-17.5607	1.186472	0.3
22.892206	-17.335938	1.1784738	0.23
22.95079	-17.267984	1.1784667	0.36
22.847265	-17.079182	1.171467	0.33
22.886059	-17.051197	1.1724628	0.25
22.951653	-16.989239	1.1724555	0.48
22.991226	-16.907303	1.1724496	0.28
23.04581	-16.836357	1.1724429	0.3
23.15143	-16.803364	1.1744341	0.38
23.22503	-16.7464	1.1754268	0.33
23.341879	-16.775349	1.1794195	0.38
23.433485	-16.729372	1.1804116	0.34
23.518091	-16.679401	1.1824039	0.37
23.684746	-16.686361	1.1863927	0.35
23.710314	-16.593443	1.185388	0.33
23.835941	-16.570438	1.1883788	0.32
23.85251	-16.47253	1.1873746	0.34
23.889309	-16.44255	1.1873713	0.34
24.05196	-16.44352	1.1923606	0.36
24.155579	-16.404535	1.1943529	0.33
24.23318	-16.346579	1.1953461	0.34
24.312782	-16.289618	1.1963396	0.3
24.353363	-16.206692	1.196335	0.34
24.443972	-16.156725	1.197328	0.39
24.610842	-16.211641	1.203319	0.29
24.627415	-16.112736	1.2023156	0.41
24.735031	-16.072758	1.2043082	0.37
24.89268	-16.064737	1.2082984	0.32
24.94527	-15.988806	1.2092937	0.38
24.989855	-15.90688	1.2082894	0.28
25.225758	-16.001745	1.2172774	0.41
25.194307	-15.871882	1.2142768	0.29
25.269909	-15.808935	1.2152712	0.32
25.339506	-15.741992	1.2152661	0.31
25.64022	-15.817867	1.2252505	0.36
25.647795	-15.712974	1.2242485	0.41
25.686378	-15.626059	1.223245	0.24
25.791216	-15.635034	1.2272395	0.45
25.92184	-15.603047	1.2302319	0.31
25.92141	-15.492164	1.2282306	0.32
26.02803	-15.446196	1.2302244	0.32
26.218685	-15.448168	1.2362145	0.42
26.234266	-15.347272	1.2352126	0.33
26.367897	-15.315288	1.2382056	0.32
26.372684	-15.262343	1.2372049	0.31
26.489305	-15.219375	1.2401987	0.29
26.540901	-15.1384535	1.2401956	0.38
26.618513	-15.073514	1.2411913	0.29
26.767149	-15.046524	1.2451841	0.31
26.878769	-14.998562	1.2481784	0.31
27.021402	-14.967579	1.2511715	0.38
27.102228	-14.957581	1.2541677	0.21
27.178833	-14.888646	1.255164	0.35
27.231436	-14.807729	1.2551615	0.29
27.443092	-14.810701	1.2611519	0.35
27.504698	-14.73378	1.2621492	0.3
27.681343	-14.716779	1.2671413	0.34
27.84619	-14.747727	1.2721341	0.27
28.054852	-14.746706	1.2791251	0.43
27.949392	-14.579903	1.2731302	0.26
28.275093	-14.637804	1.2841161	0.34
28.368708	-14.573868	1.2851126	0.31
28.482327	-14.518918	1.2881083	0.3
28.598951	-14.465966	1.291104	0.43
28.624752	-14.423013	1.2911032	0.29
28.778387	-14.387039	1.2950974	0.32
28.940025	-14.35506	1.2990912	0.18
19.766687	-9.73117	0.9524929	0.62
19.61727	-9.581353	0.9454994	0.16
19.779953	-9.584336	0.95049244	0.34
19.777584	-9.506426	0.94949275	0.43
19.7794	-9.469468	0.94849277	0.45
19.774036	-9.391559	0.94749326	0.43
19.772667	-9.314648	0.9464936	0.45
19.772306	-9.239735	0.945494	0.45
19.77194	-9.163823	0.9444944	0.44
19.767576	-9.086914	0.9434951	0.45
19.778215	-9.016995	0.94249517	0.46
19.75903	-8.97105	0.94149625	0.45
19.761671	-8.898136	0.94049674	0.43
19.76331	-8.8242235	0.93949735	0.45
19.76295	-8.750311	0.9384981	0.45
19.75359	-8.672404	0.93649924	0.45
19.764235	-8.603485	0.9364996	0.45
19.753052	-8.561536	0.9355005	0.46
19.748695	-8.486626	0.9345016	0.45
19.752342	-8.41571	0.9335024	0.44
19.748983	-8.340801	0.9325036	0.45
19.743628	-8.265892	0.9315048	0.44
19.756277	-8.198972	0.9305054	0.46
19.759928	-8.1280575	0.9305064	0.43
19.827766	-8.120063	0.9325043	0.65
19.90143	-8.077111	0.9335026	0.25
19.993095	-8.04115	0.93650025	0.53
20.06176	-7.9962015	0.9374989	0.31
20.075413	-7.9292827	0.9374999	0.35
20.07006	-7.854375	0.93650156	0.36
20.072712	-7.7834625	0.935503	0.32
20.047533	-7.73752	0.9345048	0.19
20.082191	-7.6785917	0.9345051	0.5
20.062841	-7.5996904	0.9335075	0.12
23.473137	-8.805037	1.0553784	0.27
23.49078	-8.727133	1.0553803	0.49
20.049799	-7.3799644	0.9305133	0.25
20.063631	-7.3500013	0.93051374	0.3
20.04128	-7.2701025	0.9285165	0.29
20.062946	-7.208179	0.92851764	0.27
20.051601	-7.1332736	0.92752004	0.24
20.041254	-7.058368	0.9265225	0.2
19.732862	-6.8806047	0.91453594	0.32
19.720524	-6.807698	0.9135384	0.48
19.715355	-6.771744	0.91253966	0.49
19.708014	-6.6998353	0.91154206	0.48
19.711674	-6.6319213	0.91054416	0.46
19.722338	-6.567004	0.910546	0.49
19.707003	-6.494097	0.9095488	0.47
19.709665	-6.4261847	0.90855104	0.5
19.708332	-6.358272	0.90755343	0.49
19.693163	-6.319322	0.90755516	0.51
19.703829	-6.2544055	0.90655726	0.57
19.860514	-6.2354255	0.9115544	0.57
20.026201	-6.218443	0.9165513	0.14
19.68383	-6.0456758	0.90456545	0.2
19.697496	-5.981758	0.9035677	0.5
19.689163	-5.91185	0.90257066	0.49
19.686	-5.877894	0.9025721	0.48
19.692673	-5.8129787	0.9025746	0.51
19.685345	-5.7440686	0.9015776	0.52
19.675014	-5.6741605	0.90058076	0.49
19.684687	-5.610244	0.8995833	0.49
19.68236	-5.543332	0.89958626	0.5
19.690031	-5.4784174	0.898589	0.51
19.688871	-5.445461	0.8985905	0.5
19.67454	-5.3745546	0.897594	0.5
19.669216	-5.307643	0.8965972	0.51
19.675896	-5.243727	0.89660007	0.52
19.678568	-5.177815	0.8956032	0.51
19.685247	-5.113899	0.89560616	0.51
19.679089	-5.0799446	0.89560795	0.52
19.671764	-5.0120354	0.8946114	0.5
19.673443	-4.947122	0.89361465	0.51
19.679123	-4.8832073	0.8936178	0.52
19.662798	-4.813301	0.8926217	0.51
19.67548	-4.751384	0.89262474	0.51
19.678165	-4.6874695	0.89162815	0.52
19.668005	-4.6525164	0.8916302	0.54
19.662683	-4.5856066	0.8906338	0.52
19.657366	-4.5196953	0.8906375	0.52
19.65405	-4.454783	0.8896412	0.52
19.670736	-4.393865	0.8896444	0.52
19.666418	-4.3279543	0.8886483	0.51
19.653101	-4.2600465	0.8876524	0.52
[truncated: 121,734 more rows]
