# Supplementary material for: Density-equalized RANDT scan matching with integrated outlier removal and point density uniformity
Source: PLoS One. 2026 Apr 28;21(4):e0345709. doi: 10.1371/journal.pone.0345709 (PMC13124066; doi:10.1371/journal.pone.0345709)
Supplement: S2 Dataset — Processed LiDAR data converted into CSV format, including spatial coordinates and associated attributes such as intensity values, used for analysis in this study. (ZIP) [file pone.0345709.s002.zip › Velodyne_CSV/001123.csv]

X	Y	Z	Intensity
17.26382	0.043623354	0.7929898	0.19
17.1776	0.09716095	0.78997767	0.23
17.161386	0.15069859	0.7889658	0.16
20.876266	0.22110426	0.9149509	0.23
20.889057	0.2865433	0.91593736	0.42
20.917854	0.35198247	0.91692436	0.43
20.928652	0.4174217	0.9169118	0.45
20.95745	0.4838526	0.9178995	0.43
20.977259	0.5492921	0.918888	0.43
20.997066	0.61572313	0.9198767	0.41
21.011972	0.64844304	0.9198713	0.41
21.025785	0.7148743	0.9208607	0.41
21.035604	0.78031415	0.92085075	0.53
21.080425	0.8477376	0.92284095	0.4
21.09725	0.9141694	0.92283183	0.43
21.106077	0.98060125	0.92382324	0.54
21.136908	1.0480251	0.92481494	0.4
21.160824	1.0827287	0.9258108	0.41
21.177662	1.1491612	0.92580336	0.41
21.207502	1.2175772	0.9277961	0.41
21.217346	1.2850015	0.92778957	0.42
21.250193	1.3534181	0.9287834	0.41
21.256044	1.4198513	0.9297779	0.53
21.279972	1.4545556	0.93077517	0.4
21.304829	1.5229727	0.93177015	0.42
21.32769	1.5913901	0.9317657	0.53
21.358553	1.6607994	0.9337616	0.4
21.370419	1.7292172	0.9337582	0.43
21.388288	1.7976353	0.9347552	0.52
21.406164	1.8660538	0.9357527	0.4
21.423101	1.9017507	0.93675154	0.5
21.466984	1.973145	0.9377495	0.39
21.464867	2.0405726	0.9377485	0.59
21.503757	2.1119676	0.93974745	0.34
21.520645	2.181379	0.9407472	0.48
21.537542	2.250791	0.94174737	0.38
21.55144	2.3202035	0.94174814	0.48
21.589394	2.3578854	0.9437484	0.42
21.6043	2.42829	0.94474995	0.38
21.628208	2.4986954	0.94575185	0.39
21.65112	2.570093	0.94675434	0.41
21.665035	2.640499	0.9467574	0.43
21.691956	2.712889	0.9487608	0.39
21.718882	2.784288	0.94976467	0.41
21.751848	2.8229628	0.9507667	0.36
21.760777	2.8933706	0.9517716	0.49
21.796711	2.967746	0.9527768	0.37
21.799646	3.0371628	0.95378274	0.47
21.652561	3.0857515	0.9487905	0.45
21.550484	3.1392999	0.9457982	0.34
21.419405	3.1878896	0.94180655	0.41
21.293352	3.2037537	0.9378115	0.43
21.180277	3.2543278	0.93382037	0.39
21.204233	3.3247392	0.93482864	0.62
21.090162	3.3743222	0.9318384	0.34
20.95909	3.42093	0.9278487	0.3
20.826017	3.4655547	0.9228593	0.3
20.686945	3.508196	0.9188703	0.29
20.5769	3.5230699	0.9148761	0.29
20.445831	3.565712	0.9108875	0.28
19.650593	3.4893308	0.8839011	0.21
19.586536	3.5409	0.88291264	0.14
19.911592	3.6638846	0.89392394	0.38
19.854548	3.717439	0.8929365	0.34
19.728485	3.7580993	0.88894963	0.45
19.62044	3.769007	0.8849562	0.35
19.514383	3.811652	0.8819697	0.47
19.418333	3.8552892	0.8789833	0.35
19.296274	3.8939676	0.87499744	0.46
19.199224	3.936614	0.8720118	0.37
19.075167	3.9733095	0.86802644	0.47
18.988123	4.0169487	0.8660415	0.38
18.878077	4.0238905	0.8620486	0.48
18.797037	4.0675306	0.860064	0.37
18.682985	4.1042275	0.8560797	0.47
18.58194	4.142909	0.85309565	0.36
18.474894	4.1796074	0.8501119	0.47
18.37785	4.2172976	0.8471282	0.39
18.277807	4.224241	0.84413594	0.48
18.207779	4.2678833	0.84215313	0.38
18.085726	4.298632	0.83816993	0.5
17.997692	4.337316	0.8361875	0.38
17.892649	4.3710413	0.833205	0.51
17.797611	4.406751	0.83022285	0.39
17.699574	4.440478	0.8272407	0.52
17.628542	4.4523807	0.8252496	0.39
17.5185	4.4821405	0.82126755	0.52
17.430468	4.5178523	0.8192864	0.39
17.342438	4.5525723	0.8163053	0.41
17.237398	4.5823326	0.81332415	0.5
17.153372	4.6170545	0.8103435	0.39
17.092358	4.6577277	0.8093638	0.43
17.117386	4.6934404	0.8103756	0.51
17.173449	4.766851	0.8123996	0.69
17.074419	4.796614	0.8094198	0.34
17.003407	4.8343143	0.80844116	0.14
17.181564	4.943439	0.8144705	0.43
17.211626	5.009908	0.81649566	0.5
17.228683	5.0734034	0.81752115	0.49
17.252726	5.1101108	0.81853485	0.47
17.274796	5.1755905	0.82056135	0.5
17.294863	5.2400794	0.82158804	0.54
17.323946	5.308538	0.8236161	0.52
17.332014	5.370053	0.82364345	0.52
17.351095	5.4355364	0.825672	0.51
17.368177	5.500029	0.82670057	0.52
17.396236	5.5387244	0.8277161	0.52
17.408325	5.603219	0.82874596	0.51
17.432425	5.67069	0.83077633	0.52
17.458529	5.7391553	0.8318074	0.51
17.474632	5.8056364	0.83383906	0.51
17.499744	5.874103	0.83487105	0.49
17.516857	5.9415793	0.83590394	0.5
17.539927	5.9792852	0.8379209	0.5
17.568054	6.0507317	0.83895516	0.5
17.594185	6.1211863	0.8409896	0.52
17.608307	6.187674	0.84202385	0.52
17.624435	6.2551556	0.8430588	0.5
17.64257	6.323629	0.84509444	0.48
17.660711	6.393097	0.84613115	0.5
17.696812	6.4377522	0.84815156	0.5
17.719963	6.5082135	0.84918875	0.5
17.73311	6.5766926	0.8502266	0.48
17.753267	6.6471562	0.85226506	0.5
17.78244	6.7215896	0.85430497	0.5
17.804607	6.7930484	0.8553446	0.48
17.814768	6.860539	0.8573841	0.49
17.851889	6.907184	0.85840696	0.51
17.881077	6.9826145	0.8604491	0.48
17.88324	7.048125	0.86148965	0.48
17.899422	7.11959	0.86253214	0.49
17.921618	7.1930394	0.8645754	0.49
17.94282	7.2674837	0.86661994	0.47
17.98496	7.317108	0.8686451	0.48
18.007168	7.391555	0.86969006	0.45
18.024372	7.4640174	0.8717351	0.42
18.050598	7.5414433	0.8737822	0.45
18.073822	7.6178784	0.87482977	0.44
18.089039	7.6903453	0.8768764	0.43
18.12129	7.7717447	0.8789265	0.43
18.16245	7.822367	0.88095397	0.42
18.168669	7.8928537	0.88200206	0.43
18.196924	7.973265	0.8840534	0.43
18.217173	8.049707	0.88610387	0.44
18.245438	8.130122	0.8881561	0.43
18.268705	8.209546	0.8892091	0.44
18.295979	8.289964	0.8912624	0.43
18.324144	8.337614	0.8932917	0.43
18.35243	8.420019	0.895347	0.44
18.387732	8.505403	0.8974035	0.44
18.404013	8.583841	0.89945924	0.45
18.433317	8.667244	0.9015164	0.44
18.45261	8.746677	0.9035732	0.42
18.47792	8.830084	0.90563214	0.43
18.507105	8.878733	0.90666354	0.43
18.529419	8.961149	0.9087231	0.43
18.552744	9.0445595	0.91078365	0.44
18.585085	9.131942	0.91284585	0.41
18.608421	9.216349	0.9149081	0.41
18.625748	9.297779	0.9169699	0.41
18.657108	9.38616	0.9190345	0.41
18.698338	9.442753	0.9220709	0.41
18.721693	9.528159	0.9241357	0.41
18.733028	9.607613	0.9251989	0.52
18.769423	9.700962	0.928268	0.38
18.786783	9.7843895	0.92933404	0.5
18.822187	9.877742	0.93240434	0.38
18.834555	9.96018	0.9344717	0.49
18.885832	10.024723	0.93651384	0.37
18.911234	10.114113	0.9385845	0.47
18.945662	10.209458	0.94165844	0.38
18.963057	10.294882	0.9437288	0.48
18.997496	10.390231	0.94580364	0.38
19.02092	10.480621	0.9488777	0.5
19.052368	10.575977	0.95095444	0.39
19.09666	10.639535	0.95299906	0.48
19.128117	10.734893	0.9560765	0.37
19.146553	10.824299	0.9581528	0.48
19.182037	10.923632	0.9612336	0.38
19.195473	11.011058	0.9633105	0.47
19.229973	11.111389	0.96539354	0.36
19.278303	11.179917	0.9684429	0.47
19.315819	11.282237	0.97152764	0.35
19.330282	11.371655	0.9736078	0.55
19.373827	11.478944	0.9766963	0.34
19.396326	11.574323	0.9787806	0.45
19.424849	11.673676	0.9818673	0.43
19.461403	11.778987	0.9849577	0.43
19.505753	11.847526	0.98700994	0.43
19.52828	11.944899	0.98909795	0.42
19.557829	12.046246	0.992188	0.41
19.58539	12.148588	0.99528015	0.41
19.618967	12.25391	0.99837375	0.43
19.661583	12.366186	1.0014718	0.4
19.695183	12.4735	1.0045683	0.41
19.748596	12.550983	1.0076281	0.41
19.77318	12.653339	1.0097235	0.41
19.796772	12.755696	1.0128199	0.4
19.838428	12.870964	1.0159236	0.41
19.872066	12.981271	1.0190256	0.41
19.90772	13.093565	1.0221293	0.39
19.932346	13.198914	1.0252305	0.41
19.98981	13.282365	1.0282965	0.41
20.025492	13.396653	1.0314037	0.41
20.055155	13.506973	1.0345094	0.4
20.09386	13.624247	1.0376197	0.39
20.125551	13.737551	1.0407289	0.4
20.148224	13.845896	1.0438367	0.45
23.89985	16.535542	1.2012585	0.34
23.802895	16.523708	1.1982847	0.43
23.77054	16.61124	1.1993935	0.38
23.82048	16.756357	1.2035328	0.42
23.858404	16.895523	1.2076709	0.35
23.900347	17.03767	1.2118113	0.4
23.950335	17.186773	1.2159568	0.36
23.984264	17.323965	1.2200962	0.41
24.061974	17.438238	1.2241918	0.39
24.108978	17.58735	1.22934	0.39
24.161013	17.74044	1.2334912	0.39
24.201025	17.887579	1.2376416	0.38
24.24305	18.035713	1.2417927	0.39
24.29211	18.18981	1.2469484	0.38
24.367855	18.306084	1.2510487	0.38
24.42498	18.469124	1.256212	0.38
24.474081	18.626211	1.2603725	0.37
24.521189	18.783306	1.2655346	0.39
24.565302	18.939411	1.2696977	0.34
24.615448	19.100487	1.2748646	0.39
24.674652	19.270504	1.2800382	0.31
24.703255	19.355019	1.283125	0.39
24.59073	19.390984	1.2802219	0.38
24.483223	19.42993	1.2783204	0.39
24.379744	19.472853	1.2774224	0.39
24.27023	19.509817	1.2745209	0.4
24.167747	19.551748	1.2736224	0.38
24.062256	19.5917	1.2717237	0.38
23.99042	19.595785	1.2697648	0.39
23.880903	19.630772	1.2678629	0.39
23.776407	19.669733	1.265964	0.39
23.6689	19.705717	1.2640636	0.4
23.57144	19.74965	1.2621685	0.4
23.475986	19.794575	1.2612742	0.41
23.368471	19.828579	1.2593733	0.41
23.291607	19.826712	1.2574116	0.41
23.190125	19.865688	1.2555145	0.41
23.091654	19.90665	1.2536191	0.41
22.98213	19.937681	1.2517174	0.41
22.890701	19.98461	1.250827	0.34
22.797256	20.028557	1.2499342	0.42
22.683704	20.05463	1.2470303	0.41
22.614864	20.056742	1.2460713	0.35
22.508354	20.088778	1.244172	0.43
22.405855	20.1228	1.2422737	0.41
22.318441	20.170734	1.2413856	0.35
22.222984	20.210722	1.239492	0.47
22.24922	20.362963	1.2436763	0.39
22.31468	20.550968	1.2498853	0.34
22.397697	20.69116	1.2560217	0.4
22.44409	20.865273	1.2612245	0.4
22.5096	21.057266	1.2674403	0.38
22.563066	21.240328	1.272652	0.34
22.624592	21.431343	1.2788702	0.53
22.982128	22.043873	1.3024756	0.55
23.04815	22.177143	1.3076149	0.24
23.112776	22.378122	1.3138466	0.23
23.190512	22.59401	1.321091	0.21
23.156569	22.702608	1.32326	0.56
18.62605	18.378183	1.1081988	0.22
23.143053	22.97446	1.3296397	0.29
23.195696	23.170504	1.3358754	0.37
23.290977	23.338573	1.3430458	0.36
23.35675	23.551521	1.3492974	0.38
23.413479	23.756527	1.3565444	0.37
23.464188	23.95657	1.362789	0.39
23.364908	24.0056	1.3609222	0.3
23.358255	24.149021	1.3651268	0.34
23.28445	24.148201	1.3631746	0.34
23.181145	24.192266	1.362305	0.33
23.065748	24.222425	1.3604246	0.34
22.96445	24.267492	1.3585565	0.33
22.863152	24.311567	1.3576875	0.39
22.872663	24.47489	1.3619128	0.33
22.949686	24.711754	1.3701969	0.33
23.058214	24.905712	1.3773988	0.33
23.111107	25.120731	1.3846695	0.31
23.192219	25.366562	1.3929653	0.29
23.272362	25.614391	1.4012654	0.29
23.34347	25.855274	1.4095623	0.31
23.427687	26.11107	1.4178722	0.3
23.499853	26.356941	1.426177	0.32
23.573044	26.604807	1.4344846	0.31
23.701887	26.83459	1.4427261	0.3
23.73885	27.046698	1.4500087	0.23
25.097534	28.774471	1.5255446	0.34
25.18707	29.059172	1.5348966	0.32
25.276644	29.346865	1.5442536	0.29
25.369284	29.64153	1.5546193	0.33
25.507374	29.896208	1.5648925	0.31
25.59906	30.193874	1.5742645	0.31
25.694818	30.499504	1.5846459	0.32
25.606018	30.587463	1.5858442	0.0
30.269655	36.38296	1.8419294	0.0
30.42846	36.807003	1.8574419	0.0
30.592356	37.241005	1.8719661	0.0
30.720745	37.51666	1.8822807	0.0
30.797937	37.850285	1.8937227	0.05
30.961983	38.296257	1.9092671	0.12
30.821264	38.366478	1.9084842	0.29
30.671463	38.42478	1.9066914	0.3
30.515602	38.475132	1.9048922	0.31
30.357725	38.522507	1.9030908	0.27
30.274246	38.540726	1.9021859	0.27
30.129482	38.60302	1.9013981	0.29
29.972622	38.6514	1.8995997	0.31
29.815733	38.6968	1.8977975	0.28
29.664932	38.752155	1.8960063	0.29
29.517143	38.809498	1.8942168	0.32
29.363298	38.85889	1.8934208	0.29
29.222576	38.924194	1.8926393	0.29
29.127956	38.92354	1.8907175	0.3
28.979166	38.978912	1.8889287	0.29
28.831377	39.034286	1.8881397	0.3
28.674477	39.075745	1.8863376	0.29
28.573177	39.193775	1.8876085	0.0
28.634642	39.536537	1.8980925	0.12
28.91408	40.05298	1.9186621	0.21
29.078766	40.54692	1.9362956	0.23
29.221275	41.01503	1.9529086	0.18
29.370926	41.49808	1.9695398	0.32
29.523682	41.991093	1.9861848	0.21
29.671434	42.481144	2.0038307	0.17
29.73935	42.862816	2.016376	0.3
29.640816	42.865208	2.0144675	0.28
29.482138	42.920696	2.0126972	0.29
29.329535	42.98515	2.011937	0.32
29.167835	43.036674	2.011165	0.28
29.19844	43.37266	2.0216746	0.13
29.654251	44.34719	2.0588222	0.13
29.884432	44.993534	2.0816493	0.26
29.82643	45.058613	2.0828073	0.0
29.919031	45.50607	2.0974424	0.12
31.789015	48.676945	2.225827	0.1
31.999462	49.334377	2.2486935	0.0
31.91017	49.53527	2.2531023	0.04
40.11319	62.681522	2.7907233	0.15
39.889248	62.76233	2.7890656	0.17
39.76308	62.778862	2.788212	0.0
26.718042	42.49565	1.9515615	0.14
39.32635	62.956432	2.7859173	0.27
39.093277	63.01936	2.7832434	0.27
38.871353	63.100204	2.7825892	0.27
38.64944	63.18106	2.7809362	0.27
38.424488	63.256954	2.7792792	0.27
38.300323	63.273506	2.7784274	0.26
38.080425	63.355377	2.776777	0.26
37.85749	63.43228	2.7761226	0.27
37.6305	63.502235	2.7744617	0.26
37.407543	63.576164	2.7728045	0.26
37.179535	63.64315	2.771142	0.12
4.5319996	7.9030976	0.5272845	0.58
4.4979734	7.9022527	0.5263164	0.25
4.384737	7.7620993	0.52019644	0.52
4.2318606	7.549299	0.5109956	0.3
4.1987996	7.5454583	0.511022	0.55
4.1139274	7.4490743	0.5059466	0.3
4.006683	7.310891	0.49982432	0.42
3.9815087	7.293048	0.49981982	0.5
3.961634	7.3111	0.49986967	0.26
3.9173634	7.28437	0.4978697	0.49
3.9066477	7.3203397	0.49894038	0.29
3.8786256	7.3214707	0.49897066	0.53
3.8892684	7.397254	0.50108635	0.31
3.85822	7.395408	0.50111496	0.5
3.8452487	7.4004607	0.5011367	0.38
3.8284335	7.4244933	0.50119424	0.41
3.9429173	7.7033367	0.511544	0.49
3.9658232	7.8060083	0.51569283	0.24
3.937866	7.8131366	0.51473385	0.5
3.9129462	7.824242	0.51477855	0.32
3.8371096	7.734812	0.51070714	0.54
3.819053	7.7299147	0.51071787	0.36
3.7900412	7.731063	0.51075035	0.36
3.7508636	7.714301	0.5097634	0.57
3.7381713	7.7503	0.50983787	0.32
3.709151	7.7504535	0.50986904	0.57
3.7392917	7.876056	0.51405007	0.19
21.889706	47.706505	2.0423253	0.1
21.799572	47.903778	2.0477664	0.08
10.450558	23.309486	1.1021115	0.25
10.346589	23.273184	1.100166	0.15
10.094417	22.901299	1.0848086	0.38
4.1389503	9.537932	0.5734562	0.12
4.126501	9.59292	0.5755649	0.52
9.524527	22.174934	1.0541995	0.24
4.0432653	9.563468	0.5736078	0.34
4.158285	9.875296	0.58501655	0.32
4.049662	9.704219	0.57784384	0.5
3.9348667	9.516205	0.570649	0.38
4.042222	9.859038	0.5831204	0.37
4.0431495	9.950901	0.5862787	0.46
4.085044	10.141369	0.5925612	0.33
3.8123846	9.559912	0.56986517	0.31
3.7298143	9.398662	0.5636801	0.38
3.6988943	9.404851	0.56372666	0.32
3.9162147	10.043587	0.58758646	0.53
3.7222629	9.640384	0.5721097	0.44
3.9243355	10.250262	0.59493744	0.43
3.625605	9.56911	0.56809837	0.3
3.5793338	9.539454	0.5671009	0.38
3.5520883	9.513667	0.5660879	0.42
3.6372924	9.831702	0.5775436	0.45
3.6393037	9.929568	0.5807126	0.2
3.6423912	10.034423	0.58389264	0.54
3.9098191	10.866609	0.61503345	0.41
3.599253	10.112626	0.5860813	0.34
3.3296702	9.459245	0.56125677	0.19
3.3034294	9.434454	0.5602446	0.62
3.4413872	9.919945	0.57793224	0.27
3.3013332	9.617264	0.5665687	0.31
3.7362154	10.972714	0.6164292	0.42
3.7436574	11.107519	0.62165785	0.3
3.639768	10.917467	0.6134492	0.41
3.599746	10.909764	0.6134845	0.64
3.633422	11.069359	0.6187252	0.21
3.5975585	11.076615	0.61878204	0.46
3.5586245	11.076902	0.6188305	0.43
5.015767	15.701669	0.7892167	0.57
8.8559675	27.881573	1.2380346	0.28
8.765645	27.89927	1.2371795	0.14
3.814557	12.383777	0.66482866	0.35
3.7780948	12.335097	0.66378784	0.66
3.0818498	10.209286	0.5848846	0.23
3.0407152	10.192615	0.5839064	0.45
2.991231	10.143038	0.5818804	0.3
2.7084224	9.306931	0.5507496	0.64
2.9109113	10.105692	0.579915	0.19
2.9226258	10.263473	0.58518094	0.63
2.9094777	10.339515	0.58733296	0.24
2.4157274	8.673728	0.5269921	0.35
2.3721974	8.624108	0.52495885	0.33
2.3328037	8.587448	0.52294344	0.47
2.8459218	10.55286	0.5947942	0.37
2.807899	10.546173	0.59383094	0.43
2.2551615	8.62104	0.52410233	0.16
1.7800276	6.9440947	0.46271703	0.52
1.7648457	6.9292264	0.46170983	0.3
1.7438905	6.937387	0.4617511	0.35
1.7208803	6.9405684	0.4617862	0.51
1.6957728	6.934774	0.46180803	0.32
1.6758411	6.944928	0.46185178	0.5
1.999156	8.347323	0.5119426	0.28
1.9617018	8.306661	0.51091844	0.5
1.9508628	8.321743	0.51095957	0.32
1.9228349	8.319979	0.5109929	0.5
1.8958291	8.320207	0.5110285	0.34
2.880069	12.674255	0.6685494	0.5
2.8213208	12.597813	0.6654898	0.38
1.8506749	8.488495	0.5163896	0.2
1.8089613	8.424892	0.5133303	0.46
1.7897259	8.404069	0.51331824	0.36
1.7648337	8.414281	0.51336944	0.34
1.7431545	8.443456	0.51445055	0.63
2.1745956	10.617551	0.59278786	0.31
1.6723173	8.370119	0.51141274	0.25
1.267521	6.527616	0.44463614	0.33
1.6183641	8.3756	0.5104945	0.24
1.601136	8.355763	0.5104818	0.59
1.5921732	8.447803	0.5136595	0.39
1.5397284	8.321334	0.50850195	0.34
1.1946388	6.647201	0.44794804	0.25
1.1608713	6.584532	0.44588026	0.42
1.1302824	6.537829	0.44383705	0.33
1.1124479	6.556981	0.44489548	0.39
1.1334499	6.733715	0.45118588	0.43
1.3425231	8.047262	0.49827343	0.13
1.0636065	6.582418	0.445007	0.4
1.0447062	6.595586	0.44605622	0.33
1.0870951	6.979047	0.45969105	0.36
1.0748073	7.044139	0.46182525	0.41
1.0549886	7.0633206	0.46188685	0.26
1.0450629	7.07141	0.46291497	0.52
1.0252689	7.0925927	0.4629802	0.2
1.3208021	9.191098	0.5383705	0.68
1.2842325	9.141472	0.53633106	0.43
0.9941486	7.347813	0.47248435	0.28
1.0671052	8.025911	0.49661112	0.29
0.9339437	7.2514286	0.46839267	0.36
1.0401354	8.115154	0.49980992	0.41
0.911004	7.34563	0.47159484	0.23
0.8791913	7.2799616	0.46951985	0.49
0.7999691	6.843855	0.45383948	0.38
0.78569746	6.908982	0.45597717	0.32
0.86009157	7.6990566	0.48430574	0.38
0.85055274	7.823128	0.48854396	0.37
0.7182298	6.795684	0.45186543	0.35
0.68833286	6.725002	0.44877884	0.32
0.66623724	6.721226	0.44880274	0.37
0.6463352	6.733426	0.44985262	0.34
0.6253721	6.7406397	0.44989493	0.43
0.6385088	7.086446	0.46150398	0.29
0.6211254	7.1406174	0.46362665	0.36
0.63297194	7.376457	0.47203815	0.3
1.3141279	14.937213	0.74180794	0.43
1.1690437	13.853914	0.703046	0.23
0.5013324	6.677942	0.44695503	0.34
0.48030856	6.680164	0.44698864	0.26
0.45922434	6.6773877	0.44701332	0.36
0.43812785	6.673613	0.44703627	0.42
0.42712688	6.6757307	0.44705564	0.36
0.40842456	6.7039285	0.44813335	0.36
0.7681427	12.178517	0.6425743	0.37
0.44516236	7.901421	0.490258	0.46
0.6998466	12.301286	0.6468961	0.15
0.39137042	7.841021	0.48822498	0.52
0.3072948	6.7940235	0.45144078	0.27
0.29348737	6.7311816	0.44834617	0.31
0.27255288	6.7404118	0.44939283	0.55
0.22820678	6.720908	0.4484207	0.55
0.20286545	6.618198	0.44427007	0.26
0.16862199	6.2855964	0.4327138	0.26
0.14705831	6.24584	0.43167233	0.45
0.13658854	6.2109594	0.43062383	0.38
0.11645101	6.2051888	0.42964217	0.34
0.09751871	6.215403	0.43068793	0.31
0.122636184	7.959083	0.49282664	0.52
0.09751909	7.9513783	0.49184898	0.22
0.03812048	6.1990848	0.4297436	0.41
0.018173188	6.208316	0.42978913	0.46
0.008557238	6.162427	0.42871943	0.18
0.009837624	7.9034147	0.49088892	0.34
-0.014741256	7.937709	0.49198717	0.54
-0.03967937	7.944009	0.49203497	0.28
-0.06943725	6.10534	0.42672804	0.33
-0.09093667	9.934667	0.56273746	0.25
-0.10782003	6.008793	0.42360762	0.18
-0.1376351	9.954243	0.5638417	0.45
-0.17056635	10.110656	0.56917524	0.49
-0.1572936	6.1393886	0.42791742	0.23
-0.17578478	6.1066103	0.42688453	0.26
-0.19513683	6.0848446	0.42587298	0.26
-0.2142394	6.082077	0.42589572	0.29
-0.23401435	6.1043186	0.4269651	0.41
-0.23780188	5.8943563	0.41958776	0.0
-0.30473933	6.218196	0.43127596	0.46
-0.31964126	6.0793757	0.42604455	0.31
-0.33488414	5.9905615	0.42290482	0.33
-0.35077265	5.9287567	0.42081532	0.19
-0.36901337	5.9159846	0.4208187	0.48
-0.38047442	5.959132	0.4219142	0.2
-0.393943	5.8542957	0.41874263	0.41
-0.40972203	5.801493	0.41666937	0.25
-0.42788723	5.794723	0.41668364	0.39
-0.44445708	5.7579336	0.4146408	0.3
-0.45994294	5.72713	0.41360727	0.27
-0.47242966	5.7682915	0.41570073	0.47
-0.48716184	5.719479	0.41363326	0.24
-0.506965	5.739736	0.41469932	0.38
-0.52846897	5.7820187	0.41580808	0.31
-0.55167043	5.846324	0.41895962	0.32
-0.57832426	5.950681	0.42218938	0.32
-0.5940061	5.9058843	0.4211307	0.33
-0.57708746	5.6086426	0.41056305	0.22
-0.5934376	5.588857	0.40955094	0.45
-0.61234933	5.6011076	0.41060117	0.37
-0.63738286	5.677446	0.41277748	0.29
-0.6466936	5.587565	0.40962702	0.3
-0.66208565	5.564768	0.40960804	0.22
-0.68277615	5.593047	0.41069022	0.38
-0.7150575	5.7234917	0.41497618	0.34
-0.71431	5.6354766	0.41181424	0.23
-0.93553317	7.430586	0.47642082	0.15
-1.1275024	8.875293	0.5293447	0.61
-1.1519529	8.842639	0.5283217	0.24
-1.0111573	7.4646425	0.47859573	0.3
-1.0396813	7.5010457	0.4797048	0.37
-1.2423106	8.887926	0.52953976	0.39
-1.2554737	8.876114	0.529538	0.45
-1.2880145	8.908582	0.530646	0.55
-1.3114831	8.87492	0.5296198	0.18
-1.6539392	11.113824	0.61122066	0.42
-1.696553	10.920459	0.6049321	0.27
-1.7214975	10.849833	0.60184085	0.44
-1.7339498	10.81602	0.60079795	0.38
-1.7698038	10.82255	0.6018639	0.55
-1.8147609	10.892216	0.6040589	0.3
-1.8497828	10.886739	0.6041018	0.66
-1.8865216	10.901287	0.6051837	0.2
-1.9150466	10.860721	0.60415274	0.6
-1.9329872	10.86299	0.604184	0.3
-2.0316615	11.230446	0.6180036	0.27
-2.0666635	11.225978	0.6180483	0.55
-2.975224	16.113258	0.79634064	0.14
-2.3127558	12.181621	0.65316427	0.52
-4.920885	26.07183	1.1604583	0.44
-2.198189	10.961028	0.60976326	0.36
-2.4579532	12.215859	0.65544635	0.52
-2.253933	10.972891	0.60986906	0.18
-2.4716218	11.883129	0.6438597	0.59
-2.3687165	11.185643	0.6184308	0.2
-2.3748157	11.0377655	0.61316997	0.57
-2.551897	11.71142	0.6386675	0.23
-2.443904	11.023854	0.6132488	0.14
-2.4572377	10.999069	0.6132237	0.35
-2.4875562	10.973555	0.61222285	0.29
-2.5197716	10.955069	0.61223763	0.61
-3.7959607	16.496153	0.8162854	0.38
-7.0973754	30.792587	1.3433846	0.19
-7.180952	30.715988	1.3413725	0.28
-5.3397202	22.404514	1.0354106	0.17
-5.3652406	22.357948	1.0343646	0.46
-5.439876	22.359177	1.0354803	0.3
-5.498458	22.297165	1.0334563	0.53
-3.0329862	11.77913	0.64551735	0.23
-3.0728705	11.781783	0.6455823	0.49
-3.1117857	11.782423	0.6456421	0.28
-3.144974	11.833952	0.64778626	0.29
-3.1082778	11.542444	0.638198	0.45
-3.1490922	11.550118	0.6382735	0.39
-3.2097712	11.633095	0.64151657	0.44
-3.2392495	11.5966	0.64049417	0.3
-3.2516716	11.497845	0.63733214	0.56
-3.3939307	11.872077	0.6522307	0.35
-3.4404252	11.968819	0.6554776	0.42
-3.4158876	11.735501	0.6480138	0.41
-3.5117922	11.934035	0.65552115	0.41
-3.504244	11.767982	0.64920586	0.46
-3.6848254	12.248828	0.6683571	0.0
-3.717204	12.218394	0.66734993	0.09
-3.8580823	12.478677	0.6780378	0.48
-3.9029286	12.346514	0.67386305	0.48
-3.9563148	12.380417	0.67600507	0.22
-4.019235	12.444473	0.6782166	0.6
-4.053566	12.417082	0.6782177	0.23
-4.107888	12.455006	0.6803685	0.43
-4.146027	12.507641	0.68252194	0.36
-7.830575	23.671497	1.1054957	0.32
-7.9189234	23.689054	1.1076607	0.33
-4.335031	12.681849	0.6901236	0.3
-12.29388	36.201336	1.5851426	0.22
-12.47467	36.362473	1.5927094	0.18
-4.398819	12.418147	0.68173474	0.29
-4.415914	12.342501	0.6796213	0.48
-7.511635	21.007711	1.0111377	0.27
-4.571703	12.535146	0.68820655	0.58
-13.154733	36.30687	1.5996286	0.25
-13.105743	35.819393	1.5826617	0.12
-13.190899	35.703056	1.5795758	0.16
-12.955412	34.891445	1.5497354	0.23
-13.030811	34.76195	1.5456107	0.18
-13.133051	34.705887	1.5456605	0.44
-13.287144	34.784668	1.5500349	0.19
-13.383641	34.71253	1.5490462	0.21
-13.572321	34.879875	1.5566345	0.0
-16.663881	42.498066	1.8532265	0.0
-14.9952545	37.862495	1.6762297	0.09
-14.036572	35.26117	1.5760254	0.18
-14.110067	35.126682	1.5728873	0.25
-14.05376	34.6691	1.5569625	0.23
-14.145465	34.58492	1.5549434	0.27
-14.546016	35.25477	1.5827688	0.16
-14.628152	35.14344	1.5806855	0.38
-14.642769	35.022854	1.5764852	0.18
-16.422947	38.63166	1.7217591	0.42
-16.612402	38.742153	1.728242	0.11
-15.878839	36.701508	1.6504004	0.14
-18.193224	41.730915	1.8500788	0.12
-13.38247	30.10747	1.3965688	0.0
-18.779808	42.180668	1.8737705	0.09
-13.458082	29.899187	1.3902948	0.0
-12.808662	27.973047	1.3177857	0.35
-12.886192	27.911633	1.3167852	0.14
-13.048673	28.035631	1.3232514	0.48
-13.161957	28.04982	1.3254426	0.14
-11.74182	24.89431	1.2005342	0.29
-11.789102	24.792372	1.198414	0.43
-11.865326	24.754911	1.1984551	0.26
-13.611675	28.206415	1.3383855	0.21
-13.816856	28.407173	1.348055	0.27
-12.191744	24.838213	1.2060817	0.21
-13.743817	27.810589	1.3268421	0.19
-13.726969	27.667463	1.3225518	0.17
-12.511117	24.995298	1.2168341	0.39
-13.217309	26.215504	1.267119	0.18
-9.178745	17.850761	0.9317536	0.31
-9.28341	17.916742	0.9360262	0.58
-13.500777	25.965546	1.2640603	0.12
-12.956929	24.815464	1.2181387	0.17
-13.508864	25.685154	1.255549	0.14
-13.002989	24.527847	1.2096678	0.12
-13.079297	24.486454	1.2096993	0.42
-13.4444275	24.986998	1.2321537	0.32
-13.697201	25.271637	1.2450448	0.26
-21.252808	39.045467	1.8125244	0.11
-22.75584	41.668503	1.9225626	0.16
-21.390745	38.865604	1.8093837	0.15
-21.623684	39.001125	1.8179674	0.14
-21.739258	38.923634	1.8179858	0.0
-23.213322	41.273594	1.917471	0.12
-23.37765	41.265987	1.9206886	0.29
-23.73129	41.589672	1.9367939	0.13
-22.677225	39.588703	1.8555553	0.16
-23.716257	41.113274	1.9218785	0.0
-24.038954	41.374454	1.935822	0.09
-24.180075	41.320488	1.9369181	0.0
-15.513308	26.05747	1.3020735	0.27
-15.585011	25.99209	1.3020499	0.38
-15.829299	26.309546	1.3159884	0.13
-13.69178	22.567495	1.1609558	0.29
-13.64941	22.339071	1.1524652	0.39
-13.790758	22.41487	1.157804	0.38
-14.034248	22.654474	1.1695937	0.0
-25.81415	41.55423	1.9746311	0.0
-25.1296	40.165783	1.9190577	0.13
-5.5147185	8.562079	0.5741548	0.25
-5.5381026	8.540604	0.5741455	0.34
-5.5858502	8.555566	0.57523865	0.62
-5.514813	8.387418	0.5688212	0.0
-25.534643	39.29633	1.9009628	0.0
-25.698196	39.278866	1.9031526	0.0
-24.905588	37.93206	1.8465077	0.12
-24.487633	37.040203	1.8112391	0.23
-13.150491	19.531607	1.0574447	0.34
-13.235305	19.52743	1.058551	0.18
-13.266554	19.442297	1.05743	0.18
-13.337763	19.415888	1.057475	0.32
-13.500535	19.589968	1.0660274	0.0
-2.4096708	3.292714	0.3528786	0.0
-13.445045	19.378284	1.0585464	0.0
-2.424801	3.2930183	0.35389864	0.1
-2.4087474	3.2477646	0.35178939	0.13
-2.3721993	3.1741388	0.3485982	0.18
-2.435123	3.2423077	0.35281247	0.0
-14.032418	19.250319	1.0670801	0.58
-15.452186	21.078506	1.1504903	0.23
-15.479696	20.97837	1.1483326	0.2
-18.561163	25.027021	1.3322304	0.0
-16.160654	21.48294	1.1772045	0.26
-15.604241	20.670929	1.1418988	0.14
-15.606344	20.539335	1.1386454	0.14
-15.613324	20.414835	1.134412	0.56
-34.915367	45.580452	2.2815611	0.27
-35.183468	45.635254	2.2890167	0.2
-23.724873	30.516642	1.602648	0.09
-35.726353	45.895576	2.3082292	0.0
-26.495434	33.773735	1.7575974	0.0
-27.082098	34.304245	1.7853926	0.13
-10.489313	13.011445	0.80931216	0.16
-10.51027	12.954073	0.8082258	0.43
-10.549801	12.920049	0.80820894	0.54
-24.597967	30.25692	1.6152611	0.17
-24.660574	30.141682	1.6131139	0.16
-10.794803	13.015223	0.8167073	0.58
-10.65284	12.679056	0.8038623	0.32
-10.721703	12.681587	0.80595386	0.39
-10.587098	12.440309	0.7953056	0.28
-10.585799	12.400401	0.7942246	0.52
-10.7897	12.562478	0.80380195	0.22
-10.668753	12.340446	0.79520863	0.6
-10.725265	12.251	0.7931001	0.59
-10.576821	12.003433	0.783421	0.38
-10.886881	12.205794	0.7962091	0.19
-24.818247	27.93943	1.5559376	0.0
-10.4164915	11.416698	0.76304483	0.58
-24.538332	26.937487	1.5215814	0.13
-13.383524	14.529877	0.9189442	0.31
-12.3044	13.261539	0.8580687	0.19
-10.365053	11.112537	0.7543674	0.57
-12.3114395	13.146094	0.85584337	0.22
-13.417381	14.249619	0.9124177	0.26
-13.444401	14.18945	0.911328	0.46
-13.490999	14.151656	0.9113072	0.46
-13.523907	14.097606	0.9102366	0.27
-9.258701	9.543595	0.6848455	0.33
-9.26219	9.517763	0.6847968	0.61
-9.407573	9.548993	0.68903327	0.59
-10.833712	10.94986	0.76059586	0.24
-13.907875	14.012788	0.9175199	0.53
-10.873708	10.7873745	0.75730854	0.33
-10.765442	10.644392	0.75088656	0.51
-11.033521	10.8458605	0.7636164	0.3
-11.054646	10.731779	0.7604049	0.58
-28.86782	28.078825	1.658085	0.26
-10.929509	10.476829	0.75073034	0.19
-34.576683	33.243298	1.9354322	0.25
-29.392305	28.149878	1.6738425	0.13
-34.63378	32.98769	1.9309675	0.15
-29.184053	27.602207	1.6544626	0.08
-29.533539	27.759811	1.6671938	0.14
-13.181436	12.159962	0.8518314	0.35
-13.139624	12.044444	0.8475412	0.5
-13.110832	11.981022	0.8453751	0.25
-13.135789	11.9288225	0.84429353	0.47
-13.219686	11.930793	0.84639245	0.52
-35.078552	31.683731	1.9097476	0.22
-35.12609	31.527542	1.906472	0.21
-23.620718	20.893612	1.342044	0.19
-22.509333	19.8417	1.2865691	0.13
-35.286953	30.984764	1.897504	0.31
-35.349197	30.844872	1.8962764	0.28
-10.254318	8.742874	0.6903099	0.52
-13.771408	11.71279	0.8555436	0.2
-10.169944	8.561635	0.68382823	0.21
-14.06651	11.854207	0.8671711	0.42
-13.604724	11.388226	0.8436639	0.18
-13.628715	11.33603	0.84257764	0.44
-13.775645	11.387314	0.8478481	0.55
-13.79766	11.334075	0.8477569	0.24
-11.527516	9.3884	0.74008834	0.3
-10.584186	8.555527	0.6942641	0.25
-21.342567	17.32204	1.193884	0.13
-11.330697	9.080058	0.72720647	0.49
-11.279687	8.981279	0.7229365	0.12
-16.879574	13.414635	0.98059255	0.47
-11.592991	9.116186	0.7345651	0.24
-17.056019	13.383038	0.98471147	0.21
-11.629361	8.99959	0.73334765	0.62
-16.634714	12.842408	0.9600791	0.34
-16.869644	12.940622	0.9695427	0.14
-16.916508	12.89398	0.96948904	0.53
-16.955517	12.840184	0.969411	0.2
-17.261398	12.989881	0.9810617	0.0
-16.827663	12.579344	0.9596998	0.0
-16.961035	12.555698	0.96278554	0.27
-13.561065	9.950792	0.80846846	0.28
-13.7567425	9.965472	0.8147023	0.58
-13.668382	9.835958	0.80932146	0.16
-16.507658	11.824273	0.9336842	0.23
-16.538961	11.808116	0.9346798	0.39
-17.463917	12.39276	0.9739363	0.45
-17.414246	12.276136	0.96962297	0.15
-12.984217	9.064109	0.7728875	0.27
-12.660124	8.777634	0.75691223	0.42
-12.739225	8.773584	0.7589823	0.24
-12.829159	8.777759	0.76208174	0.57
-12.622916	8.548874	0.7513543	0.46
-12.816381	8.624223	0.7587185	0.37
-12.852108	8.590272	0.75867605	0.35
-12.901623	8.5666065	0.75967056	0.49
-17.0849	11.301095	0.9390736	0.26
-17.13179	11.256485	0.93901706	0.49
-17.402842	11.397409	0.95060754	0.35
-17.417225	11.329126	0.9494641	0.17
-13.181315	8.490867	0.76576954	0.57
-12.703013	8.123034	0.744452	0.16
-12.578875	7.987691	0.7380173	0.4
-12.612604	7.954696	0.737973	0.28
-12.623638	7.9072175	0.7378728	0.61
-13.328908	8.325374	0.7675268	0.33
-12.729045	7.8909016	0.74093556	0.26
-12.782518	7.8703313	0.74193835	0.66
-12.751299	7.742249	0.7386073	0.54
-26.549145	16.112932	1.3164105	0.14
-20.354546	12.243801	1.0544212	0.36
-20.374182	12.212466	1.0543658	0.24
-12.934135	7.6632032	0.7415926	0.29
-12.958012	7.624009	0.7415218	0.38
-12.976978	7.5807176	0.7414364	0.46
-13.023597	7.554021	0.742416	0.29
-13.060326	7.5221076	0.7433738	0.59
-27.384583	15.760773	1.3343583	0.36
-29.261734	16.786667	1.4115523	0.21
-17.66432	10.023469	0.9306237	0.3
-22.318558	12.5976925	1.1210947	0.24
-25.450779	14.275144	1.2480091	0.18
-17.746477	9.781914	0.92811626	0.41
-17.32797	9.478229	0.9099996	0.35
-17.199234	9.372629	0.9036265	0.21
-17.194763	9.301929	0.90245044	0.58
-17.33662	9.309433	0.90659666	0.18
-17.365774	9.256474	0.9064935	0.54
-18.00002	9.525758	0.93072104	0.19
-23.078743	12.146395	1.1356872	0.26
-18.676273	9.7016535	0.9547561	0.58
-21.188725	10.9352665	1.0550262	0.2
-19.757427	10.113302	0.9957296	0.17
-18.11921	9.19671	0.9290158	0.29
-18.137556	9.135541	0.92788017	0.52
-18.17668	9.08483	0.92878836	0.29
-18.165117	8.974213	0.92650247	0.57
-18.299227	8.970606	0.93061006	0.3
-18.265154	8.8832855	0.9273617	0.32
-18.192493	8.777107	0.9240324	0.38
-18.507719	8.860532	0.9345139	0.21
-18.383568	8.731202	0.92908114	0.36
-19.577787	9.228213	0.97436017	0.43
-22.90329	10.766473	1.1050963	0.27
-20.20185	9.410811	0.9973556	0.27
-20.247091	9.3553	0.9982531	0.31
-20.086397	9.205188	0.99073464	0.56
-20.275198	9.215888	0.99692166	0.19
-20.425388	9.20873	1.00103	0.3
-20.527084	9.178492	1.004038	0.3
-20.238768	9.011265	0.992367	0.2
-20.475155	9.041056	0.9996414	0.58
-26.155787	11.473212	1.2196472	0.2
-26.393623	11.480191	1.2278633	0.25
-26.640392	11.490383	1.2350945	0.31
-26.196758	11.201017	1.2169776	0.3
-26.291975	11.145795	1.2189127	0.0
-28.218979	11.9166355	1.292505	0.0
-32.946915	13.684024	1.4719955	0.2
-32.95148	13.5659275	1.4696903	0.1
-32.68649	13.337709	1.4578761	0.14
-30.495802	12.32874	1.3724444	0.12
-30.554691	12.242815	1.3722658	0.17
-29.294449	11.577214	1.3214905	0.5
-29.299746	11.47404	1.3202214	0.0
-63.877697	18.653881	2.5525014	0.0
-63.609318	18.36112	2.5404735	0.0
-63.559063	18.239714	2.5370922	0.0
-64.49982	18.29346	2.5689416	0.0
-59.17277	16.580252	2.3711324	0.0
-59.126575	16.369606	2.3664978	0.0
-59.129093	16.17211	2.3649352	0.0
-59.411877	16.051254	2.3727963	0.0
-62.68248	16.728262	2.4891326	0.03
-48.000874	12.719709	1.9528831	0.11
-47.856453	12.522447	1.9452095	0.0
-47.984386	12.397646	1.9479421	0.0
-49.56487	12.643424	2.0038002	0.0
-47.606026	11.983964	1.9314693	0.1
-47.717083	11.854769	1.9331739	0.18
-47.64021	11.679089	1.9286064	0.0
-48.1204	11.717144	1.945063	0.0
-44.08437	10.586798	1.7978595	0.11
-44.193237	10.467477	1.7995878	0.29
-42.59128	9.947164	1.7399142	0.21
-42.719948	9.837279	1.7436824	0.13
-42.985905	9.758696	1.7516398	0.08
-43.753323	9.791177	1.778281	0.0
-43.811733	9.73311	1.7791505	0.0
-42.382385	9.275765	1.7267811	0.0
-43.118065	9.297518	1.7513657	0.12
-42.561172	9.039123	1.7302027	0.0
-42.73767	8.938412	1.735026	0.0
-42.607674	8.77231	1.7284373	0.12
-42.4428	8.601346	1.7218087	0.23
-41.61033	8.364704	1.6915146	0.14
-41.232338	8.155547	1.6766205	0.3
-41.24556	8.024867	1.6752353	0.0
-41.69882	7.9798627	1.6904148	0.04
-41.350647	7.7794104	1.676565	0.0
-41.247364	7.627889	1.6720331	0.0
-41.96365	7.6263337	1.6955243	0.12
-29.694357	5.2931795	1.2579217	0.22
-41.64895	7.368179	1.6825184	0.18
-30.552576	5.3002005	1.2875348	0.14
-30.289104	5.1574907	1.2769153	0.54
-30.494772	5.0962386	1.2838681	0.25
-30.014097	4.9191966	1.2659923	0.2
-30.05839	4.8309975	1.2667499	0.23
-30.014782	4.776286	1.2645507	0.43
-29.95546	4.671547	1.2611852	0.27
-29.509478	4.5082927	1.2453735	0.34
-29.559738	4.4222326	1.2461396	0.29
-29.703676	4.350478	1.2500134	0.41
-30.295187	4.341768	1.2703875	0.26
-30.356504	4.254006	1.2721537	0.35
-30.60495	4.2414966	1.2802827	0.32
-30.695215	4.156464	1.2820761	0.27
-30.624958	4.050452	1.2796943	0.35
-30.853813	3.983849	1.286638	0.17
-30.800512	3.880259	1.284274	0.1
-29.968391	3.6803446	1.2540795	0.29
-29.92	3.5808506	1.2517302	0.26
-24.33218	2.8703334	1.0547143	0.31
-24.347195	2.796273	1.0554879	0.37
-24.273468	2.711016	1.0521655	0.39
-24.16878	2.623975	1.0478162	0.25
-23.838623	2.5133038	1.0362396	0.33
-23.876572	2.4428108	1.0370378	0.52
-24.371517	2.417747	1.0532868	0.28
-24.10915	2.3167498	1.0437852	0.36
-24.263857	2.2939067	1.048814	0.29
-24.559355	2.244886	1.0588515	0.32
-23.951645	2.1142185	1.0370224	0.38
-24.872978	2.118915	1.0686493	0.33
-24.066547	1.9752274	1.0396447	0.2
-23.881952	1.8851496	1.0332272	0.45
-23.891993	1.8119607	1.0329936	0.36
-23.961916	1.7800041	1.0349349	0.28
-23.969963	1.7067643	1.0346988	0.55
-23.95807	1.6310273	1.034441	0.28
-24.187847	1.5714002	1.0413954	0.23
-24.02814	1.486921	1.03601	0.47
-24.575584	1.4443505	1.0542296	0.3
-46.65396	2.6015525	1.8206369	0.34
-46.171417	2.5028763	1.8029902	0.24
-45.690742	2.3347797	1.7861125	0.24
-45.204006	2.1695073	1.7682394	0.24
-45.187805	2.0281804	1.7667551	0.32
-45.163612	1.8866479	1.7652639	0.32
-45.255337	1.7500658	1.7678646	0.27
-45.242245	1.6792723	1.7676172	0.35
-44.12868	1.5009384	1.7282834	0.2
-45.284847	1.3995287	1.7676996	0.3
-45.430603	1.2633365	1.7723335	0.19
-45.063847	-1.1562427	1.7122765	0.23
-45.100414	-1.2990736	1.713794	0.37
-45.11402	-1.4403217	1.7153219	0.27
-45.165577	-1.5845263	1.7178315	0.34
-45.20688	-1.6560355	1.7190721	0.37
-45.240448	-1.799778	1.7215918	0.21
-15.91051	-0.66035736	0.74620575	0.29
-15.944413	-0.7128316	0.7473783	0.56
-15.452826	-0.73796576	0.7318399	0.31
-15.3189335	-0.7801946	0.7270984	0.32
-16.31285	-0.88501346	0.7607501	0.37
-16.373703	-0.94016147	0.76291114	0.43
-16.570389	-1.0037447	0.77000207	0.39
-31.744326	-2.05084	1.2766092	0.17
-31.745169	-2.1014698	1.2767972	0.0
-30.939058	-2.144355	1.2505563	0.13
-15.89554	-1.1889383	0.7491918	0.23
-15.876535	-1.2380759	0.74838746	0.42
-16.085138	-1.3059351	0.75548303	0.58
-15.886465	-1.3395576	0.7497539	0.13
-15.945846	-1.3698574	0.75182134	0.25
-25.117025	-2.2524438	1.059275	0.16
-16.01165	-1.4777339	0.75416803	0.64
-15.968694	-1.5252646	0.75337344	0.26
-15.981626	-1.6278176	0.75473756	0.63
-25.002638	-2.6385243	1.0587687	0.2
-24.948898	-2.6728766	1.0569329	0.3
-24.944212	-2.7511554	1.0572201	0.46
-24.911589	-2.8267355	1.0565175	0.36
-24.896917	-2.9047582	1.0568099	0.35
-24.94808	-2.9904199	1.059081	0.43
-24.692083	-3.0384548	1.051441	0.37
-24.85879	-3.0982945	1.0565339	0.23
-24.785318	-3.1678686	1.054837	0.4
-24.910276	-3.2633557	1.0600873	0.41
-25.355234	-3.4037468	1.0752643	0.21
-25.420319	-3.4937341	1.0785377	0.45
-27.218918	-3.8285053	1.1404214	0.1
-27.241983	-3.9194055	1.1417271	0.17
-27.277945	-3.9679625	1.142873	0.3
-27.304993	-4.0599546	1.1451789	0.2
-27.33204	-4.1519504	1.1464841	0.18
-27.360094	-4.2439694	1.1487881	0.21
-27.373201	-4.333627	1.1490939	0.18
-27.40524	-4.426742	1.1513975	0.21
-27.430285	-4.519681	1.1527048	0.18
-27.469278	-4.6149607	1.1550097	0.34
-27.49824	-4.6643324	1.1561613	0.17
-27.524294	-4.7572956	1.1584665	0.36
-27.535385	-4.848886	1.1597768	0.19
-27.575373	-4.9451857	1.1620824	0.38
-27.591467	-5.036906	1.1633884	0.21
-10.18039	-1.9223125	0.5669888	0.32
-10.116393	-1.9266397	0.56404895	0.48
-10.102911	-1.9570702	0.56416273	0.36
-10.090413	-1.9885191	0.5642791	0.41
-10.106804	-2.0246758	0.565391	0.41
-10.127156	-2.0629199	0.566507	0.36
-10.119655	-2.0944972	0.5666196	0.48
-10.136031	-2.1316507	0.5667342	0.3
-10.136759	-2.1485436	0.56779087	0.63
-23.314938	-5.0170264	1.0243297	0.2
-23.268658	-5.083342	1.023586	0.53
-23.274105	-5.1618996	1.0238472	0.14
-10.687797	-2.406816	0.58827966	0.29
-10.042535	-2.2960615	0.5653527	0.42
-10.01741	-2.3063405	0.56540436	0.33
-9.998977	-2.3356586	0.564515	0.49
-9.999443	-2.369425	0.5656272	0.39
-10.013836	-2.4065304	0.5657408	0.54
-28.718342	-6.985301	1.2192076	0.46
-28.712473	-7.079452	1.2205242	0.28
-25.899488	-6.4726605	1.1234242	0.18
-28.801117	-7.2455034	1.225014	0.45
-28.802208	-7.3418202	1.2263314	0.17
-9.480047	-2.4545052	0.54926056	0.24
-9.422895	-2.4719186	0.547356	0.29
-9.360789	-2.4872165	0.54644763	0.45
-9.351366	-2.5167694	0.54555035	0.38
-9.335989	-2.5441816	0.5456499	0.41
-9.308923	-2.552431	0.54469466	0.56
-9.345215	-2.5950582	0.54680914	0.29
-9.327861	-2.6214278	0.546906	0.57
-9.738768	-2.7699018	0.5611158	0.32
-9.785963	-2.81678	0.5632361	0.34
-9.765583	-2.845059	0.5633405	0.52
-9.765095	-2.877818	0.56344604	0.38
-9.750924	-2.8913598	0.5634987	0.57
-9.780225	-2.9338138	0.5646156	0.26
-9.768797	-2.9643085	0.56472045	0.49
-29.330198	-8.963551	1.2632455	0.41
-29.360065	-9.073525	1.2655768	0.35
-29.382982	-9.181337	1.2679052	0.41
-29.43469	-9.2988205	1.2712452	0.4
-29.493334	-9.41946	1.27459	0.22
-20.097885	-6.4599466	0.9382069	0.46
-20.011267	-6.5014386	0.93539274	0.37
-19.903801	-6.5364413	0.9325709	0.48
-19.80926	-6.5747504	0.93075067	0.39
-19.709787	-6.609959	0.92792344	0.52
-19.61725	-6.648325	0.9251012	0.4
-19.51343	-6.647674	0.92216384	0.53
-19.436817	-6.6894236	0.9203416	0.4
-19.338375	-6.7236695	0.91750896	0.42
-19.239958	-6.7569237	0.9146728	0.41
-19.15345	-6.7944517	0.91284215	0.42
-19.059015	-6.828803	0.910006	0.41
-18.961628	-6.8610907	0.9081648	0.41
-18.877712	-6.864923	0.90522754	0.41
-18.785305	-6.898336	0.9023861	0.43
-18.686966	-6.9286156	0.90053815	0.41
-18.615416	-6.968517	0.89870316	0.44
-18.519062	-6.999846	0.89585626	0.44
-18.425726	-7.0302596	0.8930044	0.43
-18.340307	-7.0648456	0.89116	0.44
-18.25548	-7.064686	0.8882096	0.43
-18.162172	-7.0941067	0.88635355	0.42
-18.084728	-7.1298914	0.884507	0.45
-18.001354	-7.1625466	0.882654	0.44
-17.92294	-7.197316	0.88080406	0.45
-17.83364	-7.2268467	0.8779442	0.45
-17.735432	-7.2521787	0.8750764	0.45
-17.665533	-7.2553787	0.87312603	0.46
-17.581217	-7.286029	0.8712656	0.64
-17.614847	-7.364362	0.87347966	0.27
-17.556305	-7.4055986	0.8726352	0.51
-17.473028	-7.434292	0.870767	0.38
-17.383787	-7.4618444	0.8678984	0.49
-17.305473	-7.4926524	0.8660328	0.38
-17.23363	-7.4938207	0.864076	0.49
-17.151363	-7.522543	0.86220586	0.44
-17.096848	-7.5628953	0.8613542	0.38
-17.02749	-7.5959215	0.85948867	0.41
-16.9403	-7.621546	0.85661083	0.52
-16.836294	-7.638795	0.85471725	0.39
-16.781824	-7.6771693	0.852858	0.54
-16.727848	-7.684751	0.8519089	0.39
-16.645658	-7.710503	0.85002726	0.42
-16.569424	-7.7383947	0.8481482	0.42
-16.49517	-7.76733	0.8462708	0.44
-16.400145	-7.78581	0.84337366	0.52
-16.323938	-7.8127117	0.8414905	0.4
-16.239822	-7.8354406	0.8395991	0.53
-16.178963	-7.837888	0.8376374	0.39
-16.106737	-7.865887	0.8357543	0.52
-15.991983	-7.8719506	0.83283	0.39
-15.843595	-7.861274	0.8278748	0.47
-15.782299	-7.8925304	0.8269941	0.48
-15.702195	-7.9153676	0.82509875	0.48
-15.390645	-7.819115	0.8139817	0.43
-15.263552	-7.7861166	0.8099515	0.52
-15.189458	-7.8081145	0.80804974	0.51
-15.123277	-7.8342876	0.8061555	0.52
-15.061056	-7.862547	0.8052648	0.52
-14.98895	-7.885592	0.8033638	0.52
-14.91884	-7.908689	0.8014617	0.53
-14.8497305	-7.9318123	0.79955876	0.53
-14.796888	-7.933473	0.79858834	0.52
-14.735695	-7.960773	0.7966927	0.55
-14.682415	-7.992245	0.79580456	0.54
-14.608397	-8.011273	0.7938913	0.52
-14.538337	-8.032388	0.7929816	0.52
-14.473218	-8.056612	0.7910778	0.53
-14.4041605	-8.077757	0.789167	0.53
-14.353339	-8.078478	0.78819185	0.53
-14.302071	-8.110008	0.7873009	0.55
-14.23897	-8.133293	0.7853923	0.54
-14.166983	-8.151384	0.7844731	0.53
-14.099948	-8.171591	0.7825572	0.55
-14.039831	-8.195946	0.7816491	0.54
-13.976759	-8.218244	0.77973646	0.53
-13.9348545	-8.223168	0.7787676	0.54
-13.909326	-8.267276	0.7788971	0.59
-13.883799	-8.311385	0.77902627	0.57
-13.84543	-8.348219	0.7781409	0.62
-13.783382	-8.36955	0.7772236	0.25
-5.146398	-3.189086	0.4259462	0.14
-5.15708	-3.2181935	0.427019	0.39
-5.2063546	-3.2601857	0.42911053	0.52
-5.2357936	-3.3006947	0.4312059	0.23
-5.2425117	-3.3287106	0.43227708	0.19
-5.259108	-3.361944	0.43335798	0.12
-5.274711	-3.3951533	0.4344391	0.16
-5.2458963	-3.4004176	0.43346375	0.09
-5.2338643	-3.4160402	0.43350902	0.16
-5.2387023	-3.431082	0.43354642	0.61
-5.2424517	-3.4580328	0.43461514	0.31
-5.3961926	-3.5811687	0.4418787	0.19
-5.408811	-3.6143072	0.44296002	0.12
-12.980292	-8.629182	0.7602181	0.23
-12.926238	-8.651724	0.75929594	0.66
-12.861336	-8.667041	0.75735873	0.59
-12.882633	-8.711329	0.75846547	0.15
-15.637459	-10.628984	0.8764381	0.45
-15.578272	-10.660356	0.8755394	0.23
-15.518094	-10.691705	0.8746406	0.2
-15.465838	-10.726234	0.8737468	0.27
-15.419486	-10.765885	0.8728637	0.21
-15.455938	-10.864262	0.8761023	0.21
-15.492907	-10.925844	0.87924695	0.19
-15.529359	-11.024227	0.881485	0.21
-15.551024	-11.112297	0.8847013	0.18
-14.8995	-10.721341	0.85792	0.25
-12.2210865	-8.924957	0.74522835	0.36
-12.162181	-8.941431	0.7442877	0.52
-12.060313	-8.896172	0.7402051	0.52
-11.964985	-8.883905	0.73720294	0.58
-11.910053	-8.901476	0.73626304	0.55
-11.855124	-8.919047	0.7353229	0.6
-11.803155	-8.9386835	0.7343866	0.6
-11.747264	-8.954244	0.7334411	0.6
-11.693338	-8.971844	0.7324998	0.6
-11.671302	-8.984249	0.7315365	0.59
-11.616399	-9.0008335	0.7305925	0.6
-11.563487	-9.0174675	0.72964764	0.62
-11.507621	-9.032041	0.72869825	0.61
-11.456665	-9.05171	0.7277598	0.59
-11.403761	-9.068348	0.7268141	0.58
-11.361692	-9.093211	0.7258854	0.61
-11.328845	-9.096403	0.7249014	0.61
-11.2651415	-9.10283	0.72393274	0.62
-11.219143	-9.124617	0.7229968	0.62
-11.166264	-9.140267	0.7220473	0.6
-11.117326	-9.159	0.721104	0.61
-11.072327	-9.180816	0.720167	0.62
-10.923048	-9.116518	0.71504575	0.46
-10.76038	-9.010093	0.70882595	0.48
-10.594431	-8.928479	0.70166624	0.44
-10.444239	-8.859186	0.6965324	0.47
-10.297008	-8.791957	0.6914027	0.45
-10.23143	-8.792384	0.6894172	0.64
-10.175703	-8.8000145	0.6884466	0.64
-10.144892	-8.801272	0.68745565	0.62
-10.100967	-8.819143	0.6865066	0.63
-10.054102	-8.833959	0.68555063	0.63
-10.013138	-8.853892	0.6856054	0.61
-9.968251	-8.869753	0.684651	0.62
-9.921393	-8.884573	0.6836942	0.62
-9.873557	-8.8983755	0.6827349	0.63
-9.854563	-8.908878	0.68276274	0.63
-9.805749	-8.921664	0.68180084	0.62
-9.756949	-8.933455	0.6808363	0.61
-9.718955	-8.95546	0.68089366	0.62
-9.679995	-8.975454	0.6799462	0.62
-9.631201	-8.98725	0.6789808	0.64
-9.587339	-9.0021515	0.6780218	0.65
-9.558519	-9.00446	0.6780312	0.62
-9.514661	-9.019363	0.67707175	0.62
-9.479646	-9.042442	0.6771296	0.63
-9.4328375	-9.055288	0.6761653	0.63
-9.384081	-9.065101	0.6751939	0.62
-9.343174	-9.083068	0.67424005	0.64
-9.303263	-9.101058	0.6742859	0.66
-9.273494	-9.100363	0.6732877	0.64
-9.23947	-9.12447	0.6733464	0.64
-9.198581	-9.141446	0.6723894	0.63
-9.1488695	-9.149252	0.67141217	0.62
-9.098178	-9.156041	0.6704324	0.63
-9.062212	-9.177119	0.6704834	0.64
-9.018392	-9.191045	0.66951877	0.65
-8.995506	-9.196492	0.66853297	0.65
-8.961507	-9.219612	0.6685878	0.65
-8.9118185	-9.226432	0.66760695	0.65
-8.870971	-9.2414255	0.66764355	0.63
-8.832072	-9.259458	0.6666866	0.64
-8.785334	-9.269338	0.6657116	0.64
-8.745471	-9.285356	0.66574967	0.64
-8.727508	-9.294908	0.6647719	0.65
-8.676864	-9.29972	0.6637853	0.65
-8.635045	-9.313703	0.6638183	0.66
-8.593241	-9.326694	0.66284895	0.65
-8.550457	-9.338668	0.66187704	0.66
-8.517469	-9.361826	0.6619293	0.65
-8.489385	-9.390082	0.6619924	0.65
-8.443989	-9.37011	0.66094965	0.64
-8.404154	-9.385145	0.6599836	0.66
-8.366293	-9.401222	0.6600196	0.66
-8.323521	-9.413204	0.6590464	0.66
-8.285652	-9.430281	0.6590841	0.64
-8.248777	-9.447383	0.6581216	0.66
-8.207983	-9.460409	0.65814996	0.66
-8.184161	-9.46286	0.65715516	0.64
-8.14435	-9.476908	0.65718544	0.64
-8.096711	-9.48181	0.6561955	0.65
-8.064745	-9.504013	0.6562431	0.65
-8.030808	-9.525178	0.65528816	0.62
-7.9841557	-9.531104	0.6542998	0.66
-7.9345865	-9.531981	0.6533003	0.71
-7.9019732	-9.523274	0.65228045	0.48
-3.8587286	-4.75118	0.43088713	0.36
-3.802744	-4.7150393	0.4288071	0.23
-7.81784	-9.604127	0.65345037	0.62
-3.6702883	-4.612395	0.42258078	0.14
-3.6632342	-4.6341753	0.4236265	0.39
-3.6503181	-4.6478515	0.42365456	0.41
-3.7059557	-4.7308497	0.42683434	0.25
-3.743873	-4.8084707	0.43000135	0.45
-3.7280145	-4.819092	0.43002248	0.35
-3.6935842	-4.8063684	0.4289927	0.38
-3.6366763	-4.765231	0.42590094	0.38
-3.6139786	-4.767725	0.42590398	0.43
-3.5961835	-4.774317	0.42591602	0.28
-3.6058447	-4.802454	0.42697594	0.38
-3.6144192	-4.8445315	0.42806482	0.51
-3.6757412	-4.9555807	0.43230352	0.16
-3.523133	-4.787687	0.4249358	0.32
-3.5112002	-4.80239	0.42496493	0.38
-3.516838	-4.8414145	0.4260467	0.55
-3.5038126	-4.871056	0.42710644	0.37
-7.3360634	-9.995296	0.65423554	0.16
-3.439161	-4.814797	0.42398113	0.28
-3.4086788	-4.8051624	0.4229569	0.55
-7.6136804	-10.6077385	0.67754275	0.18
-3.404108	-4.8938513	0.42513883	0.44
-7.5314198	-10.7027	0.6787274	0.14
-7.27376	-10.44476	0.6661571	0.66
-7.3305492	-10.595612	0.6714761	0.48
-7.493611	-10.899382	0.6841261	0.18
-7.44603	-10.903344	0.6831262	0.2
-7.433548	-10.957942	0.68423593	0.12
-7.424972	-11.0176115	0.6863563	0.17
-7.4070306	-11.028199	0.6863747	0.13
-7.2269197	-10.836789	0.67695177	0.11
-7.1325946	-10.769926	0.67279804	0.6
-7.112332	-10.812391	0.6738805	0.62
-7.074534	-10.828546	0.6739059	0.71
-7.165308	-11.039	0.6813507	0.39
-7.3187847	-11.309651	0.6929299	0.18
-7.2614684	-11.299453	0.6918975	0.3
-7.250913	-11.359096	0.6930158	0.11
-7.252984	-11.440957	0.6951815	0.16
-7.1859384	-11.415594	0.69311565	0.12
-6.995318	-11.194044	0.68362725	0.17
-6.9351335	-11.175815	0.68157697	0.58
-7.1526656	-11.5605755	0.69739956	0.3
-7.1352696	-11.612101	0.6984988	0.19
-7.106184	-11.646415	0.69956064	0.32
-7.0936375	-11.7070265	0.70067877	0.25
-7.074262	-11.758515	0.7017768	0.14
-6.874066	-11.510833	0.6912323	0.14
-6.8041697	-11.476445	0.6881459	0.59
-6.7920895	-11.495154	0.68918	0.57
-6.7698298	-11.539606	0.6892625	0.57
-6.714531	-11.528478	0.6882256	0.65
-6.665061	-11.527454	0.6872102	0.57
-6.637967	-11.561828	0.68827075	0.62
-6.613754	-11.604246	0.68934786	0.62
-6.5769315	-11.623451	0.68937534	0.71
-6.537633	-11.597692	0.6873132	0.33
-6.558098	-11.716891	0.69155425	0.4
-6.5416574	-11.772453	0.69265884	0.56
-6.5746937	-11.917868	0.6979548	0.45
-6.936663	-12.653954	0.7275113	0.69
-6.9443674	-12.761921	0.73072565	0.34
-7.0878673	-13.117223	0.7444671	0.59
-7.1901407	-13.352895	0.753961	0.18
-7.2045584	-13.47897	0.7582124	0.61
-7.1811557	-13.535399	0.75931525	0.55
-7.1460924	-13.572625	0.7603765	0.58
-7.148845	-13.679503	0.763586	0.62
-11.054678	-21.196936	1.0655429	0.41
-11.189375	-21.61596	1.0814047	0.29
-11.347282	-22.000511	1.0962069	0.58
-8.921067	-17.475018	0.912575	0.34
-6.4977	-12.884692	0.7278175	0.3
-6.9439096	-13.860098	0.7658667	0.32
-6.6068373	-13.300232	0.7426616	0.24
-6.3860264	-12.962349	0.72792786	0.32
-6.3307157	-12.954262	0.726892	0.53
-6.3176136	-12.975968	0.72792906	0.31
-6.903617	-14.271678	0.77864796	0.58
-6.795032	-14.160691	0.7733931	0.15
-6.3345075	-13.322804	0.73860407	0.2
-6.4938145	-13.7603245	0.75550723	0.43
-6.538016	-13.963909	0.76291573	0.33
-6.425662	-13.837881	0.75662965	0.35
-6.3216662	-13.673068	0.7502722	0.36
-6.6913433	-14.577078	0.7851532	0.28
-6.31631	-13.884683	0.75667566	0.47
-6.4531	-14.297804	0.77252203	0.27
-6.3591323	-14.209094	0.7683138	0.48
-6.1985893	-13.972285	0.75779486	0.27
-5.8962955	-13.413141	0.73560107	0.3
-6.090539	-13.905281	0.7546217	0.4
-6.0236664	-13.871036	0.75252795	0.48
-6.3665996	-14.769546	0.7863861	0.31
-6.36615	-14.895387	0.7906254	0.38
-5.923965	-14.115839	0.7589502	0.5
-6.416721	-15.402765	0.8086115	0.14
-6.0933466	-14.7024	0.7811386	0.36
-6.023543	-14.665118	0.7780365	0.27
-5.6938977	-13.996604	0.75162077	0.43
-5.62611	-13.957365	0.7495155	0.31
-5.5939636	-14.001713	0.7505844	0.4
-5.5791025	-14.09134	0.75374675	0.35
-5.521671	-14.011343	0.75056887	0.57
-5.5106497	-14.111036	0.7537517	0.26
-5.3689194	-13.87962	0.743248	0.41
-5.3242793	-13.892775	0.7432514	0.44
-5.3324733	-14.041784	0.7485358	0.45
-5.302216	-14.094173	0.74961966	0.41
-5.271005	-14.143549	0.7516971	0.36
-5.246282	-14.1440935	0.75068593	0.5
-5.1689935	-14.072732	0.74751353	0.4
-5.140658	-14.130159	0.74960715	0.23
-5.0260134	-13.954209	0.74221945	0.56
-5.0053363	-14.033763	0.74435794	0.27
-4.9913826	-14.130427	0.7475318	0.45
-4.9074626	-14.034977	0.74331	0.39
-4.8616877	-13.975195	0.7401745	0.59
-4.8438845	-14.062801	0.7433289	0.24
-4.7629027	-13.970409	0.73911387	0.58
-4.7517643	-14.080125	0.7423128	0.34
-4.6602845	-13.955572	0.73703176	0.35
-4.5984807	-13.91549	0.735924	0.65
-4.6246066	-14.136799	0.7433503	0.28
-4.620932	-14.1986885	0.7454636	0.51
-4.5629086	-14.173673	0.74338543	0.3
-4.4877563	-14.091391	0.7401912	0.59
-4.466997	-14.177963	0.7433407	0.24
-4.3651505	-14.011271	0.7359745	0.55
-4.3596706	-14.144091	0.74021804	0.33
-4.3455496	-14.254771	0.74441546	0.55
-4.3180013	-14.244294	0.7433805	0.33
-4.2372103	-14.137942	0.7391374	0.51
-4.226901	-14.260689	0.743359	0.29
-4.139466	-14.131239	0.73806906	0.54
-4.1547766	-14.345383	0.7454744	0.36
-4.0569305	-14.176782	0.73810554	0.41
-3.9847794	-14.093578	0.7349095	0.45
-3.9211922	-13.953555	0.72961324	0.45
-3.9383576	-14.177734	0.7370377	0.25
-3.8890388	-14.170889	0.7369958	0.51
-3.8036697	-14.035496	0.73069495	0.36
-3.77425	-14.101962	0.73279995	0.45
-3.724993	-14.090128	0.73174846	0.38
-3.6766443	-14.085308	0.73171026	0.37
-3.6708925	-14.15518	0.7338355	0.46
-3.6329777	-14.187524	0.7348719	0.38
-3.5912402	-14.208812	0.73488545	0.46
-3.5485735	-14.225088	0.7348891	0.43
-3.49457	-14.197193	0.7338042	0.46
-3.4632306	-14.258644	0.7358978	0.43
-3.4442322	-14.27832	0.73592204	0.22
-3.3855157	-14.231361	0.7337988	0.53
-3.3645232	-14.336975	0.7369796	0.32
-3.31431	-14.323147	0.7369223	0.45
-3.2838502	-14.39362	0.7390323	0.37
-3.2298524	-14.365743	0.7369465	0.4
-3.1796653	-14.349925	0.7358852	0.32
-3.1541083	-14.339509	0.7358496	0.57
-3.1198506	-14.396932	0.7379327	0.31
-3.0537043	-14.310882	0.7337318	0.48
-2.9988563	-14.272001	0.73262465	0.34
-2.9664679	-14.338459	0.73472506	0.44
-2.9294133	-14.38185	0.7357801	0.39
-2.8922987	-14.430241	0.73684406	0.32
-2.8244252	-14.324181	0.7326047	0.41
-2.7876878	-14.257608	0.7304583	0.62
-2.775774	-14.4293785	0.7357646	0.23
-2.7275002	-14.419611	0.73571426	0.62
-2.6801667	-14.413863	0.73467165	0.27
-2.6430044	-14.466264	0.73674226	0.52
-2.5761898	-14.355236	0.7314938	0.26
-2.58871	-14.547393	0.7388534	0.52
-2.5339568	-14.501543	0.7367321	0.36
-2.4875176	-14.503817	0.7367043	0.41
-2.4475467	-14.543187	0.7377485	0.4
-2.3873177	-14.460265	0.73455524	0.23
-2.3529112	-14.529721	0.7366581	0.5
-2.3111103	-14.557072	0.7376787	0.38
-2.2874398	-14.554709	0.7366578	0.49
-2.2456384	-14.582063	0.7376783	0.33
-2.1863441	-14.504167	0.7344943	0.39
-2.146386	-14.542553	0.73553604	0.43
-2.0963643	-14.514794	0.73444974	0.49
-2.0563087	-14.561183	0.73550576	0.27
-2.0191057	-14.616614	0.7375801	0.54
-1.3408921	-10.039868	0.5727521	0.33
-1.2966164	-9.951218	0.56855845	0.99
-1.2641953	-9.943736	0.56852114	0.99
-1.2336265	-9.946284	0.5685033	0.99
-1.2057408	-9.971871	0.56952935	0.99
-1.1742342	-9.970409	0.56850344	0.99
-1.1435593	-9.981958	0.5695017	0.99
-1.1305649	-9.997769	0.56952083	0.99
-1.0989639	-10.004309	0.5695092	0.99
-1.0665809	-9.993839	0.56946594	0.99
-1.0395106	-10.033447	0.5705177	0.99
-1.5142738	-14.64214	0.7362573	0.6
-1.4581386	-14.550333	0.7320484	0.34
-1.4092159	-14.514627	0.73094684	0.59
-1.3873416	-14.527312	0.7309535	0.32
-1.3428391	-14.533672	0.73093164	0.54
-1.3245376	-14.817403	0.741434	0.41
-1.2876942	-14.922875	0.744598	0.32
-1.2403738	-14.917202	0.74455184	0.5
-1.2008127	-15.00264	0.7476771	0.38
-1.143194	-14.871829	0.74239534	0.32
-1.1230805	-14.901546	0.743434	0.56
-1.0680931	-14.797775	0.7392033	0.33
-1.0336089	-14.95129	0.7454559	0.54
-0.98120034	-14.878561	0.74228334	0.27
-0.9339206	-14.869904	0.74223113	0.55
-0.9000547	-15.052437	0.7485368	0.23
-0.84037435	-14.850613	0.7411237	0.54
-0.82588285	-14.983416	0.7453538	0.25
-0.767258	-14.77661	0.7379322	0.5
-0.7320975	-14.983132	0.7452802	0.41
-0.69046247	-15.075568	0.7484157	0.41
-0.63994867	-15.009881	0.74625665	0.31
-0.5951411	-15.0402775	0.7472767	0.52
-0.54323405	-14.928577	0.7430328	0.26
-0.5197209	-14.914263	0.74198824	0.55
-0.4777416	-15.033704	0.74617213	0.29
-0.4335037	-15.097116	0.7482524	0.51
-0.38825163	-15.162518	0.75033534	0.35
-0.33964214	-15.102874	0.74818826	0.39
-0.29357857	-15.154268	0.7502449	0.44
-0.2490951	-15.236687	0.7533592	0.39
-0.2187288	-14.906281	0.7417343	0.47
-0.17275503	-14.950685	0.7427782	0.3
-0.12619986	-14.9630785	0.7437634	0.52
-0.082353756	-15.1505165	0.7500687	0.42
-0.03501183	-15.146907	0.750024	0.28
0.012501468	-15.079297	0.7468627	0.64
0.034238104	-15.54503	0.7636918	0.42
0.12974186	-15.137805	0.74887407	0.59
0.18725027	-17.008112	0.81622744	0.27
0.24096479	-17.037434	0.8172371	0.41
0.31277224	-18.63056	0.873075	0.24
0.37260243	-18.749807	0.8782431	0.19
0.36398017	-16.540884	0.799234	0.5
0.42469454	-16.961136	0.81394845	0.38
0.49923497	-17.917221	0.84762585	0.56
0.55835766	-18.058493	0.8528343	0.0
3.722039	-73.30793	2.8217187	0.0
6.4725294	-70.7405	2.7347822	0.0
6.687689	-70.67305	2.7334807	0.0
6.815751	-69.69364	2.698592	0.0
6.8631616	-69.068146	2.6764143	0.0
7.10174	-69.279434	2.6846	0.0
7.366031	-69.71642	2.7011752	0.0
7.5816054	-69.68101	2.699931	0.0
7.7646704	-69.354	2.689183	0.0
7.9915385	-69.42546	2.6921237	0.0
8.402866	-70.11985	2.7180433	0.0
8.522945	-69.29062	2.6894333	0.0
8.809397	-69.83042	2.7091763	0.0
10.562285	-68.969795	2.6851366	0.0
10.802901	-69.106255	2.6911824	0.0
11.20192	-69.53502	2.7086272	0.0
11.279615	-68.64841	2.6769469	0.0
11.454536	-68.38065	2.6683116	0.0
11.676758	-68.397385	2.6701546	0.0
11.927996	-68.58778	2.6782894	0.0
12.245402	-69.14143	2.69903	0.0
12.25261	-68.5515	2.678949	0.0
12.635003	-69.45344	2.7122693	0.0
12.702274	-68.60398	2.682665	0.0
12.862615	-68.28147	2.6719422	0.0
13.036891	-68.03981	2.6643548	0.0
13.384408	-68.6972	2.6902587	0.0
13.601136	-68.67108	2.690028	0.0
17.322233	-68.73617	2.7170043	0.0
18.382463	-68.00618	2.6997824	0.0
8.708503	-31.690628	1.3707786	0.0
18.684612	-67.45388	2.6825228	0.12
8.942272	-31.768585	1.3757232	0.11
8.928203	-31.529852	1.3673002	0.15
8.992582	-31.381403	1.3619753	0.21
9.09549	-31.374546	1.362876	0.25
9.230523	-31.474352	1.3679441	0.22
9.154958	-30.857395	1.345884	0.18
9.503597	-31.675957	1.3770816	0.25
9.617822	-31.700003	1.3790294	0.29
9.657828	-31.654709	1.3779132	0.21
9.733721	-31.552164	1.3746629	0.15
9.843748	-31.558271	1.3755816	0.17
9.493466	-30.099188	1.3232187	0.18
9.544769	-29.935905	1.3178785	0.28
9.662244	-29.980936	1.320862	0.15
9.828299	-30.17747	1.3290808	0.16
9.915944	-30.287691	1.3332083	0.48
10.203708	-30.844982	1.3549821	0.16
10.248783	-30.659784	1.3496076	0.28
10.359943	-30.675913	1.3505442	0.39
10.295658	-29.868116	1.3231285	0.33
10.709836	-30.765162	1.3574157	0.12
13.600541	-38.920826	1.6628458	0.35
13.7239685	-38.88593	1.6626804	0.22
10.934996	-30.340876	1.3454579	0.39
11.29921	-31.054485	1.3734536	0.21
14.243363	-38.813133	1.6651196	0.17
14.374994	-38.798183	1.6669843	0.36
14.44543	-38.802666	1.6669346	0.38
12.046375	-32.026054	1.4136028	0.16
11.921005	-31.392622	1.3915559	0.42
11.959069	-31.200558	1.3851762	0.23
11.965338	-30.92781	1.3766761	0.22
11.844398	-30.330328	1.354691	0.3
11.8343935	-30.02674	1.3451484	0.36
11.617113	-29.339039	1.3190786	0.2
11.639088	-29.130129	1.3126819	0.35
11.603663	-28.778788	1.3010738	0.3
11.568345	-28.43544	1.2884803	0.18
11.586365	-28.22757	1.282089	0.5
11.4723	-27.701988	1.2632293	0.18
11.4115715	-27.311886	1.2495719	0.23
11.412986	-27.19602	1.246361	0.39
11.383117	-26.890612	1.2358322	0.24
11.408546	-26.718668	1.2305005	0.33
11.405348	-26.481005	1.2220731	0.37
11.469702	-26.40369	1.2208815	0.34
11.278468	-25.741825	1.1968381	0.3
11.230948	-25.524431	1.1884831	0.28
11.200369	-25.24102	1.1789954	0.36
11.169843	-24.961607	1.1695149	0.3
11.115865	-24.633419	1.1579651	0.29
11.08445	-24.36201	1.1485001	0.46
11.055095	-24.096584	1.1400442	0.23
11.088079	-23.97157	1.1357924	0.34
11.033651	-23.757227	1.1284488	0.37
10.965613	-23.41616	1.1168875	0.25
10.953811	-23.203562	1.1095135	0.46
10.956309	-23.022833	1.1031859	0.36
11.04348	-23.021313	1.1051145	0.3
11.080709	-22.917261	1.1018978	0.33
11.151557	-22.880903	1.1017768	0.36
11.188013	-22.865717	1.101721	0.36
11.236442	-22.783571	1.0995355	0.38
11.326675	-22.788042	1.1014731	0.38
11.410804	-22.780573	1.1023943	0.36
11.525475	-22.83283	1.1053991	0.45
11.612622	-22.828346	1.1063236	0.3
11.6865635	-22.79998	1.1072156	0.37
11.696544	-22.732046	1.105086	0.4
11.7582445	-22.677803	1.1039412	0.27
11.872874	-22.726084	1.1069398	0.3
11.986489	-22.772375	1.1099356	0.39
12.039033	-22.700224	1.1087663	0.36
12.133308	-22.7087	1.1107095	0.34
12.228579	-22.717176	1.1126523	0.33
12.324999	-22.810484	1.116746	0.43
12.363322	-22.71247	1.1145416	0.37
12.446381	-22.697065	1.1144514	0.43
12.531465	-22.684649	1.1153651	0.28
12.673451	-22.774733	1.1204191	0.27
12.700635	-22.658827	1.117192	0.38
12.748244	-22.660582	1.1181595	0.46
12.863791	-22.700912	1.1211451	0.35
12.955975	-22.699451	1.1230738	0.35
13.093838	-22.7766	1.1271087	0.39
13.076369	-22.584095	1.1217793	0.29
13.144188	-22.53986	1.1206506	0.34
13.254631	-22.568256	1.1236198	0.39
13.315311	-22.509094	1.1224701	0.3
13.444119	-22.649162	1.1296242	0.36
13.59512	-22.743229	1.1346805	0.34
13.617243	-22.618406	1.1314433	0.39
13.662749	-22.53638	1.129265	0.37
13.738664	-22.503101	1.130151	0.3
13.847036	-22.523552	1.1321089	0.35
13.958443	-22.547981	1.1350718	0.32
14.016163	-22.562685	1.1360562	0.37
14.139716	-22.60502	1.1400424	0.41
14.20854	-22.55982	1.1399134	0.32
14.242884	-22.457916	1.1367095	0.36
14.361366	-22.491308	1.1396841	0.4
14.468662	-22.503805	1.1426301	0.3
14.470665	-22.430979	1.1405005	0.38
14.640757	-22.539965	1.1465722	0.33
14.68933	-22.462952	1.145403	0.34
14.769282	-22.432688	1.145294	0.37
14.876566	-22.443207	1.1482373	0.38
15.007134	-22.488539	1.151226	0.31
15.122509	-22.510004	1.1541836	0.34
15.093166	-22.392437	1.1499984	0.35
15.208531	-22.412909	1.1529546	0.34
15.424057	-22.57858	1.1620958	0.41
15.385601	-22.3723	1.1547624	0.33
15.455441	-22.326147	1.1546342	0.25
15.724547	-22.565413	1.1668679	0.53
15.697263	-22.378046	1.1605604	0.26
10.431887	-14.803012	0.8389522	0.26
10.604057	-14.851218	0.84391946	0.52
10.622898	-14.780358	0.8417837	0.53
10.64883	-14.72044	0.8406624	0.51
10.676775	-14.662511	0.8395433	0.53
10.6966505	-14.594643	0.8384125	0.53
10.694951	-14.543804	0.83632576	0.54
10.71889	-14.482905	0.83520454	0.54
10.740791	-14.418027	0.8340781	0.55
10.769787	-14.364093	0.832966	0.54
10.793728	-14.303201	0.8318454	0.52
10.810604	-14.233364	0.8297142	0.54
10.831532	-14.169497	0.82859075	0.53
10.836954	-14.131599	0.82752216	0.54
10.85284	-14.061771	0.826392	0.53
10.879829	-14.005864	0.8252788	0.56
10.905828	-13.949961	0.82416636	0.55
10.921745	-13.882134	0.8220402	0.55
10.94473	-13.823256	0.820925	0.55
10.966695	-13.76239	0.8198072	0.55
10.959019	-13.709593	0.81772196	0.56
10.994114	-13.665632	0.817625	0.56
11.015103	-13.605772	0.81651	0.56
11.030018	-13.536963	0.81438375	0.56
11.047978	-13.47313	0.81326425	0.57
11.114393	-13.46994	0.81421775	0.48
11.153147	-13.474807	0.8152022	0.72
11.221563	-13.4726095	0.81715643	0.47
12.593219	-15.027988	0.888947	0.27
11.349284	-13.454299	0.81904763	0.46
11.4187155	-13.453101	0.8210036	0.32
11.429632	-13.381332	0.8188762	0.39
11.450635	-13.321492	0.81776303	0.34
11.458119	-13.288593	0.8167033	0.39
11.488219	-13.240686	0.81660503	0.31
11.497128	-13.166939	0.81447625	0.35
11.536309	-13.129971	0.8143913	0.29
11.549284	-13.0631895	0.81327206	0.37
13.676873	-15.378625	0.9218905	0.29
13.723971	-15.336659	0.9217934	0.38
11.5686245	-12.881836	0.8079586	0.29
11.614882	-12.853824	0.8088854	0.33
11.617787	-12.776121	0.8067547	0.31
11.66606	-12.750101	0.806684	0.36
11.655889	-12.659487	0.8045399	0.26
11.6961155	-12.625523	0.804461	0.21
11.468364	-12.30139	0.79105467	0.3
11.450712	-12.244663	0.7889711	0.59
11.473821	-12.192819	0.78787285	0.6
11.4838505	-12.12806	0.78676087	0.59
11.507981	-12.078209	0.78566575	0.6
11.53112	-12.028362	0.78457135	0.61
11.546198	-11.969573	0.7834669	0.62
11.571339	-11.920721	0.7833734	0.62
11.568808	-11.880895	0.7823099	0.61
11.583916	-11.824102	0.78120923	0.61
11.604028	-11.770288	0.78011096	0.62
11.6292	-11.723435	0.7790214	0.63
11.65436	-11.675587	0.7789305	0.55
11.7459545	-11.69431	0.78091234	0.49
11.770626	-11.683305	0.7818816	0.59
11.693172	-11.463438	0.7745678	0.58
11.717345	-11.415601	0.7734783	0.63
11.739521	-11.3667755	0.7723885	0.64
11.76069	-11.316957	0.7722979	0.62
11.773809	-11.259193	0.77119887	0.63
11.772331	-11.223359	0.77014244	0.61
11.793517	-11.174542	0.76905394	0.63
11.816705	-11.126717	0.7689662	0.64
11.833868	-11.07393	0.76787376	0.65
11.849019	-11.019156	0.7667794	0.63
11.871217	-10.971338	0.7666929	0.64
11.890411	-10.921538	0.76560485	0.63
11.884922	-10.882732	0.76454633	0.61
11.912144	-10.838893	0.7634641	0.62
11.929327	-10.787109	0.76337445	0.63
11.9455185	-10.73533	0.76228553	0.63
11.960704	-10.682559	0.7611957	0.64
11.975878	-10.628795	0.7601046	0.64
12.003134	-10.586953	0.7600266	0.64
12.005701	-10.5561	0.7599774	0.64
12.021899	-10.504329	0.7588895	0.63
12.035077	-10.449578	0.7577985	0.64
12.061345	-10.407744	0.7577217	0.64
12.076553	-10.35598	0.7566349	0.64
12.088741	-10.301237	0.7555451	0.64
12.118021	-10.2613945	0.7554707	0.63
12.110551	-10.222602	0.75441456	0.64
12.12979	-10.174817	0.75333273	0.65
12.152052	-10.130014	0.7532545	0.65
12.1602335	-10.0723	0.75216293	0.67
12.179477	-10.02452	0.7510819	0.66
12.205771	-9.983695	0.7510085	0.65
12.224011	-9.934925	0.7509268	0.66
12.223606	-9.904088	0.74988043	0.65
12.241848	-9.855321	0.74879915	0.66
12.261112	-9.808541	0.7487206	0.65
12.26832	-9.751835	0.74763244	0.64
12.292609	-9.709032	0.7475582	0.64
12.320914	-9.6692095	0.74748695	0.64
12.30746	-9.628447	0.74543184	0.65
12.320714	-9.577705	0.7453509	0.66
12.343008	-9.5339155	0.7442768	0.66
12.356265	-9.483177	0.7441964	0.67
12.379556	-9.439391	0.7431224	0.67
12.398846	-9.39362	0.74304736	0.66
12.404089	-9.337923	0.74196345	0.65
12.413736	-9.31504	0.7419261	0.65
12.490256	-9.31197	0.74389166	0.5
12.570782	-9.310885	0.7458587	0.49
12.59912	-9.272073	0.7457914	0.38
12.613399	-9.22234	0.7447138	0.48
12.631706	-9.17658	0.74464065	0.38
12.632933	-9.1169195	0.7435541	0.5
12.646602	-9.09702	0.7435204	0.39
12.651871	-9.042329	0.74243987	0.49
12.691247	-9.010474	0.74237967	0.36
12.690489	-8.95082	0.74129474	0.47
12.714825	-8.90904	0.7412264	0.36
12.729127	-8.860312	0.74015206	0.47
12.754474	-8.819528	0.74008524	0.37
12.740058	-8.780769	0.7390356	0.5
12.765407	-8.739988	0.7389692	0.38
12.779716	-8.691265	0.7388957	0.5
12.811086	-8.654456	0.73883325	0.39
12.806347	-8.593823	0.73775023	0.51
12.830708	-8.553049	0.7366851	0.38
12.835995	-8.498375	0.7366074	0.48
12.86573	-8.489405	0.73658496	0.38
12.86301	-8.430764	0.73550487	0.5
12.884368	-8.388007	0.73543894	0.37
12.893689	-8.337312	0.7343663	0.5
12.916046	-8.294557	0.7343005	0.4
12.916341	-8.237906	0.73322314	0.5
12.95477	-8.207069	0.73416895	0.38
12.945397	-8.173286	0.7331261	0.5
12.967761	-8.130537	0.73306125	0.39
12.9751005	-8.079849	0.73199064	0.51
13.003488	-8.041074	0.7319297	0.38
13.011826	-7.990389	0.7308593	0.5
13.041236	-7.953601	0.7318013	0.38
13.043557	-7.8989477	0.73072785	0.48
13.050247	-7.876089	0.73069555	0.37
13.066614	-7.830372	0.72963023	0.46
13.081988	-7.7846556	0.72956544	0.35
13.088345	-7.7339783	0.728497	0.45
13.1227665	-7.6991825	0.7294415	0.34
13.121103	-7.6435447	0.7283695	0.55
13.14784	-7.631607	0.7283464	0.34
13.142172	-7.5739865	0.7272732	0.52
13.1675825	-7.5342326	0.7272148	0.33
13.174956	-7.484556	0.72614884	0.5
13.209391	-7.4497666	0.7270948	0.31
13.204737	-7.393144	0.72602373	0.51
13.233167	-7.3553805	0.7259681	0.33
13.224836	-7.3245897	0.7249312	0.45
13.244237	-7.280873	0.72487074	0.36
13.250624	-7.2312016	0.7248065	0.46
13.276062	-7.1924505	0.7247513	0.36
13.284444	-7.1427817	0.72368705	0.48
13.309885	-7.104033	0.7236324	0.38
13.307258	-7.049405	0.72256523	0.49
13.324988	-7.0325127	0.72354	0.37
13.208129	-6.918341	0.71742773	0.57
10.544082	-5.4832644	0.6143085	0.96
10.598658	-5.469342	0.6152782	0.77
10.61116	-5.434581	0.6152327	0.77
10.638699	-5.4077587	0.61619353	0.83
10.62114	-5.3571205	0.6141363	0.9
10.639919	-5.346191	0.6151187	0.88
10.617356	-5.2935696	0.61306053	0.95
10.642884	-5.2647657	0.61402017	0.9
10.662415	-5.2339787	0.61397904	0.9
10.722	-5.221054	0.6149505	0.85
10.69445	-5.167444	0.6138931	0.9
10.698952	-5.1287208	0.6128465	0.9
10.743777	-5.1297016	0.614838	0.77
10.759296	-5.0959406	0.6147952	0.77
10.768818	-5.0601964	0.6147516	0.77
10.810381	-5.0383444	0.61571765	0.85
10.806886	-4.996648	0.6146703	0.75
13.456649	-6.1675305	0.71348184	0.46
13.475123	-6.125827	0.7134307	0.5
13.475845	-6.101006	0.7124024	0.54
13.492319	-6.058311	0.71235096	0.6
13.490767	-6.007679	0.7122943	0.68
10.82622	-4.7832074	0.61142385	0.23
10.820726	-4.740524	0.6113771	0.55
10.89235	-4.7315774	0.6133539	0.14
13.576709	-5.844851	0.71209747	0.66
13.574437	-5.8190413	0.71206945	0.65
13.5819	-5.771391	0.711016	0.65
13.608409	-5.7336645	0.71197027	0.66
13.625897	-5.6909776	0.71192104	0.67
13.641394	-5.648292	0.7118724	0.66
13.653879	-5.603623	0.7108224	0.66
13.658623	-5.580792	0.71079725	0.65
13.668111	-5.535132	0.7107471	0.65
13.6796055	-5.4904647	0.710698	0.66
13.693106	-5.4467907	0.7106499	0.65
13.718616	-5.4070864	0.71060437	0.65
13.728112	-5.3614297	0.7105554	0.65
13.736623	-5.3167667	0.7095078	0.65
13.741373	-5.293939	0.70948356	0.64
13.738855	-5.243324	0.709432	0.72
14.307996	-5.4099884	0.729519	0.42
15.541831	-5.819723	0.7737574	0.44
16.780626	-6.222509	0.81798863	0.38
18.139507	-6.661006	0.86623937	0.37
18.26306	-6.642133	0.8702039	0.41
18.277784	-6.615335	0.8701755	0.35
18.282215	-6.5528107	0.86911345	0.42
18.319681	-6.502193	0.8700591	0.37
18.332127	-6.442647	0.86899966	0.38
18.351576	-6.385087	0.86894166	0.33
18.35802	-6.323559	0.8688818	0.34
18.387491	-6.2699685	0.86882716	0.34
18.39322	-6.2401977	0.86879826	0.34
18.430704	-6.189585	0.86974597	0.36
18.444162	-6.130045	0.8696886	0.36
18.449621	-6.0685215	0.8686306	0.36
18.472094	-6.0119596	0.8685757	0.36
18.486567	-5.9534144	0.86852026	0.36
18.513046	-5.897846	0.8684666	0.34
18.52379	-5.870063	0.86944026	0.43
18.54327	-5.812512	0.86938614	0.36
18.549753	-5.7519865	0.86833113	0.32
18.575245	-5.696421	0.868279	0.34
18.601736	-5.640857	0.8692271	0.37
18.604218	-5.57835	0.8681719	0.38
18.626724	-5.522788	0.8681212	0.34
18.650482	-5.4979835	0.8690975	0.34
18.667984	-5.4404383	0.8690461	0.37
18.678478	-5.3799186	0.8689933	0.32
18.692984	-5.3213835	0.86894214	0.34
18.707493	-5.262849	0.8688914	0.36
18.727003	-5.2053075	0.8688415	0.33
18.758532	-5.1517353	0.8687943	0.41
18.751278	-5.118005	0.86876696	0.35
18.778801	-5.0624495	0.86871904	0.35
18.803331	-5.0068946	0.86967176	0.39
18.810852	-4.946381	0.8686222	0.3
18.837385	-4.890828	0.86957556	0.35
18.854912	-4.8322997	0.86952764	0.33
18.871452	-4.7747645	0.86948097	0.34
18.87622	-4.7450047	0.86945724	0.34
18.900763	-4.6884627	0.8694114	0.36
18.907299	-4.627953	0.8693641	0.34
18.948854	-4.57538	0.870321	0.34
18.956396	-4.514872	0.8702744	0.32
18.964941	-4.4543653	0.86922824	0.37
18.97772	-4.4265914	0.8702066	0.34
19.004278	-4.370053	0.87016284	0.35
19.013836	-4.3105392	0.8701184	0.32
19.042402	-4.2549944	0.87007606	0.37
19.064966	-4.1974654	0.87103313	0.33
19.068527	-4.1359706	0.86998874	0.35
19.095098	-4.0794353	0.8709471	0.32
19.108889	-4.0516644	0.8709268	0.36
19.128462	-3.9931462	0.8708847	0.32
19.155043	-3.9366126	0.8718441	0.32
19.164621	-3.877104	0.8718026	0.28
19.184204	-3.818588	0.87176186	0.35
19.197786	-3.7590806	0.871721	0.34
19.227379	-3.7025495	0.872682	0.34
19.226175	-3.6718044	0.87266165	0.35
19.259771	-3.6162663	0.8726237	0.32
19.27837	-3.5577526	0.87358475	0.37
19.280966	-3.4962642	0.872545	0.31
19.309565	-3.4387436	0.87350726	0.36
19.320171	-3.37924	0.8734693	0.31
19.34778	-3.3217206	0.87443244	0.32
19.366589	-3.293953	0.87441456	0.36
19.380201	-3.2344508	0.8743776	0.34
19.397821	-3.1759408	0.8743415	0.3
19.409433	-3.1154475	0.8743048	0.36
19.433056	-3.0569386	0.8752693	0.34
19.447681	-2.9974382	0.87523395	0.34
19.481312	-2.940914	0.87620026	0.33
19.481121	-2.9091806	0.876182	0.34
19.493757	-2.8496814	0.8761478	0.29
19.52239	-2.7911744	0.8771141	0.36
19.531027	-2.7306843	0.8770803	0.3
19.562672	-2.6731703	0.877048	0.35
19.578318	-2.6136725	0.8780154	0.34
19.597965	-2.5541756	0.87798315	0.34
19.61779	-2.525419	0.8789675	0.32
19.641438	-2.4659228	0.8789359	0.33
19.64709	-2.4044433	0.8789039	0.34
19.66575	-2.3449476	0.8798732	0.33
19.68841	-2.2854524	0.8798429	0.33
19.702074	-2.2249656	0.8798126	0.32
19.72091	-2.19621	0.88079816	0.32
19.723577	-2.134732	0.88076824	0.32
19.745245	-2.0742462	0.880739	0.32
19.77192	-2.0147526	0.88171047	0.32
19.783598	-1.9542671	0.8816822	0.34
19.809282	-1.894774	0.8826547	0.33
19.832962	-1.8342896	0.8826272	0.34
19.843807	-1.8045431	0.88361377	0.34
19.856493	-1.7430673	0.8835866	0.34
19.882183	-1.6825835	0.8845601	0.33
19.906876	-1.6220999	0.8845341	0.33
19.923576	-1.5616164	0.88550866	0.32
19.944273	-1.5001416	0.88548315	0.35
19.947979	-1.4386667	0.88545823	0.29
19.983833	-1.4099132	0.88644654	0.34
19.988539	-1.347447	0.88642186	0.29
20.02225	-1.2869648	0.8873983	0.33
20.037966	-1.2254907	0.88837487	0.3
20.055683	-1.1640171	0.88835186	0.32
20.078402	-1.1025435	0.8893293	0.32
20.081125	-1.0400783	0.8893069	0.32
20.124987	-1.0103337	0.8902962	0.35
20.095716	-0.9468767	0.8892743	0.32
19.870447	-0.874494	0.8822503	0.19
19.671177	-0.8040952	0.87522733	0.18
19.497917	-0.7366717	0.8692057	0.29
[truncated: 119,826 more rows]
