# Supplementary material for: Density-equalized RANDT scan matching with integrated outlier removal and point density uniformity
Source: PLoS One. 2026 Apr 28;21(4):e0345709. doi: 10.1371/journal.pone.0345709 (PMC13124066; doi:10.1371/journal.pone.0345709)
Supplement: S2 Dataset — Processed LiDAR data converted into CSV format, including spatial coordinates and associated attributes such as intensity values, used for analysis in this study. (ZIP) [file pone.0345709.s002.zip › Velodyne_CSV/001134.csv]

X	Y	Z	Intensity
18.045784	0.047544528	0.81898564	0.42
18.105536	0.10400375	0.8209686	0.55
18.190289	0.16046317	0.82395184	0.4
18.242043	0.21791315	0.82593477	0.56
18.3248	0.27635393	0.8289176	0.4
18.401682	0.30606976	0.8319089	0.54
18.474443	0.3655013	0.8338915	0.39
18.54921	0.42493308	0.83687437	0.41
18.634983	0.4843651	0.8398572	0.42
18.705757	0.5447878	0.84184	0.43
18.775536	0.6052107	0.8438229	0.42
18.867317	0.6676151	0.8478053	0.43
18.93121	0.6993128	0.8497964	0.43
19.014996	0.76171756	0.852779	0.43
19.09379	0.8241225	0.85576177	0.43
19.168585	0.8875183	0.85774434	0.42
19.255384	0.951905	0.86072683	0.41
19.334185	1.016292	0.86370945	0.41
19.400993	1.0806789	0.8656922	0.51
24.08403	1.3848445	1.0245857	0.39
24.18086	1.4660759	1.0275631	0.4
24.277695	1.5482981	1.0315404	0.47
24.398537	1.6325024	1.0355172	0.31
24.498384	1.7157162	1.0394945	0.48
24.608236	1.8009119	1.0434716	0.38
24.725166	1.8474733	1.0474585	0.39
24.833027	1.9336603	1.0514356	0.38
24.929892	2.0198476	1.0544127	0.45
25.042765	2.1070263	1.0583898	0.36
25.156643	2.196187	1.0623665	0.43
25.279526	2.2863388	1.0673431	0.34
25.383415	2.3755004	1.0703202	0.43
25.506367	2.427017	1.0753065	0.41
25.626266	2.5191517	1.0792831	0.42
25.737171	2.6112869	1.0832599	0.41
25.864084	2.7054043	1.0882363	0.41
25.980001	2.7995222	1.0922132	0.45
26.105925	2.8956223	1.0971894	0.32
26.231857	2.9927137	1.1011658	0.44
26.264822	3.0372965	1.1021552	0.34
26.201738	3.1125908	1.1011392	0.53
26.169662	3.1918488	1.100122	0.34
26.095585	3.2651625	1.0981071	0.45
26.031513	3.3394675	1.0960921	0.43
26.00245	3.4177368	1.0950758	0.34
25.936386	3.4920428	1.0930614	0.54
25.87935	3.5247374	1.0920557	0.32
25.826296	3.6000354	1.0900412	0.52
25.797249	3.6773155	1.090026	0.34
25.730196	3.7496424	1.0880129	0.55
25.688154	3.824942	1.086999	0.34
25.62211	3.8972702	1.0849863	0.46
25.578075	3.9715803	1.0839733	0.36
25.533056	4.005268	1.0819678	0.46
25.498028	4.0815606	1.0819545	0.35
25.436	4.1529	1.079943	0.46
25.392979	4.2272134	1.0789307	0.36
25.323956	4.296572	1.07692	0.46
25.282944	4.370887	1.0759083	0.34
25.245934	4.4045763	1.0749035	0.47
25.192924	4.475919	1.0738928	0.36
25.132915	4.546272	1.0718827	0.46
25.086916	4.6186066	1.0708723	0.36
25.030916	4.6889606	1.0698627	0.47
24.984924	4.7612977	1.0688529	0.37
24.939936	4.8336353	1.0678431	0.48
24.902937	4.866336	1.0668392	0.36
24.840946	4.934711	1.064831	0.49
24.796968	5.0060596	1.0638222	0.38
24.735987	5.074437	1.0628144	0.48
24.712023	5.1497507	1.0618048	0.41
24.856134	5.260739	1.067785	0.42
24.99425	5.3717284	1.0727657	0.36
25.135344	5.443078	1.0777516	0.43
25.290482	5.5590243	1.0837314	0.36
25.42862	5.6729894	1.089712	0.42
25.583775	5.79092	1.095692	0.36
25.709925	5.9038973	1.1006737	0.49
26.364351	6.1417346	1.1236209	0.35
26.560505	6.230926	1.130603	0.19
26.930943	6.4955378	1.1455584	0.19
26.864035	6.5678926	1.1435533	0.42
26.895191	6.665023	1.1455415	0.3
26.85531	6.7433257	1.1445353	0.52
26.998543	6.8691964	1.1505164	0.4
27.182732	6.9613667	1.1574993	0.4
27.356	7.0971503	1.1634785	0.36
27.515268	7.2299623	1.1704589	0.43
27.70657	7.3726864	1.1774371	0.35
27.872868	7.510457	1.184417	0.54
20.721188	5.647393	0.93492067	0.21
20.707262	5.7128134	0.93491715	0.21
27.84935	7.737458	1.1853994	0.37
27.782509	7.8118095	1.184397	0.37
27.751701	7.897064	1.1843923	0.38
27.682867	7.9704275	1.1823907	0.36
27.638058	8.051722	1.1813875	0.37
27.578238	8.127069	1.1803861	0.45
27.55045	8.21233	1.1803824	0.39
27.767744	8.324333	1.1883633	0.3
27.997185	8.488881	1.1973406	0.32
28.186604	8.642529	1.2053211	0.32
28.37303	8.796178	1.212302	0.38
28.566479	8.9537945	1.2202824	0.33
28.796974	9.125289	1.2292602	0.3
29.028334	9.248202	1.2382404	0.35
29.233833	9.414746	1.2462202	0.29
29.45836	9.588228	1.2561989	0.35
29.682909	9.7646885	1.2651776	0.34
29.858418	9.925292	1.2721605	0.16
32.579548	10.945192	1.3699447	0.5
32.61899	11.071118	1.3729379	0.38
32.896492	11.222788	1.3829144	0.29
33.1622	11.428999	1.3938904	0.38
33.404907	11.629267	1.4038683	0.28
33.385338	11.739345	1.4048672	0.0
42.152424	15.123268	1.7211654	0.29
42.077	15.244276	1.7201684	0.34
42.00425	15.291897	1.7191727	0.29
41.937843	15.415883	1.7181755	0.34
41.8304	15.525004	1.7161821	0.29
41.746986	15.642056	1.7151873	0.31
41.65657	15.756139	1.7131935	0.31
41.592197	15.8801365	1.7131981	0.31
41.509804	15.997198	1.7112046	0.32
41.45309	16.049782	1.7102094	0.31
41.360687	16.16189	1.7092174	0.32
41.279312	16.278957	1.708225	0.32
41.196938	16.395039	1.7062331	0.32
41.11758	16.512112	1.7052416	0.32
41.038223	16.629189	1.7042506	0.32
40.9695	16.674839	1.7032574	0.32
40.889156	16.791922	1.7022673	0.32
40.799797	16.903057	1.700278	0.32
40.72647	17.022125	1.7002882	0.34
40.8094	17.206623	1.705286	0.14
41.320023	17.573519	1.7262496	0.12
41.93285	17.988997	1.7502054	0.34
42.22476	18.192278	1.7621847	0.21
42.69341	18.552252	1.7811531	0.23
43.1621	18.9162	1.8011218	0.2
43.652866	19.294037	1.8210895	0.18
43.75298	19.501368	1.8270894	0.31
43.660778	19.624443	1.8261052	0.34
43.597145	19.677057	1.8251148	0.3
43.51797	19.805092	1.8241305	0.34
43.428776	19.927183	1.8231474	0.33
43.563023	20.154362	1.8301469	0.35
45.099957	21.036848	1.8900344	0.16
45.08298	21.1996	1.8920474	0.41
45.22333	21.4387	1.9000484	0.22
49.355053	23.492966	2.0557246	0.0
63.214123	30.334877	2.5766342	0.0
50.32447	24.340023	2.097676	0.0
50.545204	24.641623	2.1086738	0.12
62.834324	30.878956	2.5737183	0.09
62.706734	31.058672	2.5727477	0.2
62.569134	31.233437	2.570779	0.2
62.478798	31.31091	2.5687966	0.18
62.388313	31.508484	2.569825	0.0
41.07826	20.902927	1.766507	0.06
62.087112	31.843176	2.565894	0.16
61.973614	32.02986	2.5649266	0.3
61.84308	32.206642	2.5639613	0.2
61.70454	32.37946	2.5629973	0.18
61.631264	32.463886	2.562016	0.31
61.50176	32.640682	2.5610526	0.0
61.676	32.9791	2.5710666	0.0
63.19864	34.047306	2.6339803	0.0
64.31438	34.908302	2.6809266	0.0
66.35757	36.28493	2.7638052	0.0
66.74464	36.767185	2.7828095	0.0
68.11628	37.661774	2.8377252	0.0
69.405846	38.6577	2.8926656	0.0
59.965435	35.25917	2.559622	0.0
56.319702	39.317135	2.5310647	0.0
49.764717	34.97278	2.2654498	0.0
49.636276	35.113068	2.26551	0.0
49.66149	35.36447	2.2705643	0.0
55.500732	39.65211	2.5153172	0.0
50.0694	36.008934	2.29463	0.0
55.15815	39.92987	2.5114594	0.05
49.69215	36.20922	2.288763	0.0
38.65549	28.352621	1.8312943	0.1
38.56075	28.469048	1.8303462	0.0
49.29594	36.511948	2.2839298	0.0
38.544193	28.735458	1.8354199	0.0
37.28823	27.980833	1.7865183	0.11
37.09401	28.016905	1.7825748	0.2
26.379217	20.054472	1.3310132	0.29
26.254757	20.08945	1.3290546	0.28
26.35636	20.298056	1.3360887	0.33
26.460423	20.44403	1.3411041	0.22
26.410336	20.537558	1.3421444	0.38
23.503395	18.395697	1.2202724	0.23
23.396889	18.43066	1.2183113	0.26
22.201982	17.6024	1.1693807	0.29
22.151693	17.675058	1.1694168	0.44
23.071337	18.527624	1.2114291	0.17
22.043608	17.758753	1.1684726	0.25
22.027512	17.860199	1.1705091	0.45
22.120985	18.049957	1.1765432	0.21
22.169247	18.204994	1.1815792	0.37
22.134075	18.291567	1.1826172	0.32
22.00743	18.30372	1.1796576	0.27
21.85664	18.294044	1.1746982	0.27
21.670128	18.194935	1.16872	0.54
21.729486	18.360905	1.1737577	0.2
21.764723	18.507032	1.1777964	0.22
21.792944	18.649199	1.1818359	0.23
21.563704	18.570066	1.173878	0.5
21.481289	18.615974	1.1729189	0.18
24.250898	21.081272	1.2979226	0.43
23.52288	20.578407	1.2689716	0.21
22.961767	20.21447	1.2460179	0.16
15.420803	13.666494	0.90806913	0.29
15.393362	13.728219	0.90910095	0.41
15.351835	13.777042	0.90913284	0.29
15.313333	13.828846	0.9091651	0.57
21.642033	19.600422	1.1992162	0.36
15.360512	14.091372	0.9172486	0.53
21.249025	19.60922	1.1893476	0.2
21.201895	19.688917	1.1903929	0.34
21.169865	19.782513	1.1914386	0.45
15.622374	14.695696	0.9373915	0.16
15.585534	14.706721	0.93640876	0.22
15.620591	14.83201	0.9404456	0.37
15.502633	14.813372	0.9374801	0.31
15.419899	14.826497	0.935515	0.29
15.373424	14.875363	0.9355513	0.32
15.364199	14.958972	0.9375883	0.54
15.351966	15.040601	0.9386258	0.24
24.481289	24.046665	1.3729334	0.2
15.221332	15.053853	0.9366795	0.34
14.967353	14.895243	0.9267089	0.45
14.91785	14.939155	0.92674565	0.25
14.632603	14.745794	0.91477305	0.32
14.542791	14.748011	0.91280836	0.33
14.509964	14.760038	0.912826	0.39
14.430219	14.771191	0.91086155	0.32
14.375667	14.80816	0.9108985	0.57
13.914964	14.424158	0.8899146	0.21
13.727336	14.319142	0.88394356	0.32
13.66267	14.342211	0.8829794	0.58
18.002155	19.006142	1.098274	0.14
13.467368	14.271067	0.876027	0.34
13.357306	14.242499	0.87305915	0.55
13.336989	14.311248	0.874098	0.24
13.419521	14.490216	0.8811438	0.39
13.458711	14.623514	0.8851873	0.45
13.483801	14.742917	0.8882305	0.28
13.434265	14.780895	0.88826853	0.4
13.549704	14.954801	0.8952987	0.39
23.268707	25.819021	1.3891225	0.18
23.130266	25.827414	1.3861821	0.15
23.190575	26.05826	1.393259	0.32
22.13496	25.030851	1.3442378	0.18
22.010557	25.04718	1.3412966	0.17
22.099092	25.306831	1.3503759	0.13
19.281214	22.1548	1.2071401	0.42
19.19794	22.197893	1.206195	0.33
19.080353	22.201265	1.204247	0.31
19.045553	22.301975	1.2063081	0.27
19.056189	22.456326	1.2103748	0.32
19.222322	22.794428	1.2224591	0.18
15.29785	18.264582	1.0190737	0.38
15.238881	18.251831	1.0180942	0.38
15.173476	18.290903	1.0171424	0.35
15.118139	18.338907	1.0171906	0.32
15.09314	18.426659	1.0192442	0.52
15.1024885	18.55613	1.0233024	0.24
18.632898	23.029587	1.2168334	0.32
18.736614	23.306177	1.2259185	0.2
18.973907	23.675936	1.2409873	0.19
18.951372	23.799562	1.2440573	0.14
8.551547	10.90348	0.68164134	0.39
19.171967	24.544031	1.2683161	0.18
18.777466	24.195787	1.2503318	0.16
18.513332	24.010466	1.240366	0.43
18.461637	24.02063	1.2393957	0.19
12.955809	16.98087	0.9365496	0.14
12.8852005	16.99908	0.9355941	0.54
3.9629683	5.3338885	0.43710178	0.48
3.9318085	5.3270245	0.43711713	0.41
3.877277	5.271428	0.43411767	0.36
4.083897	5.5855103	0.44717807	0.34
4.1924176	5.771428	0.4542222	0.37
3.8617043	5.356169	0.4361792	0.34
3.8467288	5.3701735	0.43619737	0.45
3.8570728	5.420951	0.43822184	0.5
3.9150014	5.5373144	0.44225588	0.21
3.9049964	5.542334	0.44226542	0.23
3.8951044	5.5652914	0.44228593	0.37
3.8477452	5.5355787	0.44129845	0.26
3.8206396	5.5346885	0.44031563	0.57
3.775289	5.5059667	0.43932772	0.26
3.6660993	5.38382	0.43332416	0.33
3.6581173	5.3918242	0.43333453	0.36
3.6320014	5.3899355	0.4333509	0.34
3.6099317	5.3930154	0.43236774	0.39
3.5990276	5.414986	0.43338898	0.28
3.7330844	5.6516485	0.4424469	0.31
3.5843103	5.467873	0.43443248	0.3
3.569343	5.4818907	0.43445164	0.56
3.6445167	5.615141	0.43948427	0.28
3.6397088	5.646063	0.4405071	0.37
3.5760746	5.587524	0.43751404	0.28
3.5611207	5.602542	0.437534	0.38
3.547192	5.6205473	0.43755525	0.36
3.536297	5.6415305	0.43857628	0.46
3.618795	5.8116407	0.44462687	0.3
3.6219926	5.8375483	0.44564113	0.31
3.6070654	5.854565	0.4456625	0.53
3.7546127	6.1340556	0.45673665	0.31
3.5264423	5.807079	0.44268942	0.29
3.5023665	5.8081875	0.4427074	0.31
3.476269	5.807313	0.44272563	0.38
3.4562578	5.8153853	0.44174534	0.55
3.4464173	5.8413587	0.4427693	0.29
3.4465752	5.8622985	0.44378278	0.31
3.429615	5.8753448	0.44380364	0.47
3.9311714	6.771406	0.47901708	0.22
3.8583806	6.695976	0.47502106	0.55
3.8048863	6.6513653	0.47303104	0.18
2.6833663	4.7531037	0.39762568	0.26
2.6834805	4.771054	0.39863777	0.46
2.6440263	4.736343	0.39664546	0.23
3.733107	6.696618	0.47311246	0.31
3.7192993	6.7226243	0.4741394	0.54
2.5785568	4.724701	0.39569	0.21
2.572676	4.7486677	0.39571118	0.25
2.5820863	4.8024783	0.39774045	0.49
2.554706	4.7697043	0.39674023	0.18
3.7223494	6.9560328	0.48028833	0.32
3.711624	6.989013	0.48131776	0.29
2.536106	4.8456078	0.39880764	0.37
2.5190337	4.849689	0.39782456	0.41
2.6110477	5.0616736	0.40589455	0.41
2.560357	5.0040884	0.40389672	0.16
2.5594819	5.0220504	0.4039098	0.31
2.560787	5.0629454	0.40593687	0.53
2.5345578	5.0511193	0.40495056	0.27
2.4970963	5.016409	0.40295792	0.2
2.48821	5.0384083	0.40398058	0.3
2.475243	5.0524497	0.40400124	0.38
2.4663596	5.0744514	0.40402398	0.37
2.466527	5.0964007	0.40503907	0.45
2.4484603	5.100497	0.40505725	0.26
2.4416232	5.1264796	0.4060811	0.17
3.292197	6.924601	0.47360057	0.39
3.2702653	6.936712	0.47362626	0.46
4.6225176	9.830556	0.582469	0.36
4.5947785	9.852694	0.5825044	0.48
4.581908	9.863757	0.5825214	0.2
3.1238716	6.8228517	0.4676687	0.43
3.1141827	6.8578463	0.46870023	0.3
3.210962	7.1257205	0.4788009	0.31
3.0856202	6.9099317	0.4707589	0.26
3.0718713	6.9389687	0.47078985	0.59
3.0458179	6.9391384	0.47081164	0.17
4.44466	10.103247	0.588783	0.46
4.532734	10.38617	0.5988987	0.0
20.303368	46.41493	1.9400302	0.0
20.244247	46.67398	1.9472307	0.09
3.2964823	7.858867	0.50322276	0.33
3.3266246	7.965485	0.5062693	0.34
3.308894	7.992564	0.5073023	0.3
3.210077	7.828518	0.50127465	0.54
3.3268745	8.178144	0.51341206	0.41
3.3050752	8.19827	0.5134439	0.23
3.2853322	8.223372	0.51447743	0.45
3.2686892	8.257442	0.5155145	0.3
3.2495604	8.246597	0.5145234	0.56
3.2370298	8.290625	0.5155638	0.27
3.238933	8.373491	0.51861817	0.56
3.8573804	10.030568	0.5792093	0.18
3.8162832	10.018895	0.5782358	0.52
3.962629	10.49315	0.59543	0.35
3.1714609	8.514801	0.5227718	0.45
3.1688042	8.54578	0.52379507	0.36
3.1522236	8.583857	0.5248353	0.46
3.091295	8.50243	0.520833	0.38
3.1335423	8.70185	0.5279317	0.38
2.5864778	7.2868824	0.4764486	0.39
2.5635035	7.2930517	0.47647366	0.35
2.593242	7.449625	0.48155478	0.29
2.530642	7.3112855	0.47651613	0.59
2.4994278	7.2965484	0.4755344	0.3
3.7483475	10.9502945	0.60791796	0.48
2.8766346	8.539082	0.52004796	0.34
3.731487	11.125244	0.6130502	0.32
3.6853013	11.10365	0.6120758	0.5
3.474402	10.589945	0.5929131	0.33
3.4999685	10.722594	0.59798044	0.28
3.4298522	10.622285	0.59397423	0.54
3.7786956	11.803158	0.635466	0.23
3.1235147	9.901595	0.5667571	0.41
3.6906507	11.784931	0.6345309	0.38
3.7120235	11.979566	0.6406436	0.17
3.7137396	12.117427	0.6457352	0.65
3.710472	12.175404	0.64777726	0.27
3.6456864	12.101039	0.64478445	0.46
3.582968	12.032654	0.64179397	0.34
3.5482986	12.052946	0.6418387	0.46
3.578222	12.290482	0.64997303	0.26
3.5394812	12.303821	0.65001684	0.52
3.5361476	12.434749	0.6541087	0.24
1.9565132	7.0403333	0.46187052	0.46
1.917818	6.9867206	0.45987096	0.2
1.8687092	6.899229	0.45685795	0.3
1.8467146	6.904421	0.4568835	0.42
1.8215991	6.899649	0.4569052	0.34
1.7849067	6.8470216	0.4549048	0.38
1.7566202	6.8282924	0.45392004	0.5
1.7498095	6.8463407	0.45393965	0.38
1.7141815	6.799701	0.4519427	0.25
1.6984531	6.826825	0.45297784	0.22
1.6785539	6.8399997	0.45300737	0.43
1.659682	6.8551636	0.45403734	0.35
1.6397614	6.866342	0.4540656	0.39
1.6298189	6.8734307	0.4540808	0.4
1.6067516	6.8726482	0.45410392	0.45
1.5415723	6.7013774	0.44805005	0.38
1.5163515	6.6886253	0.4470672	0.29
1.493206	6.681851	0.4470865	0.43
1.4743544	6.6990213	0.44711837	0.41
1.4501822	6.69026	0.44713748	0.39
1.4249586	6.6775126	0.44615498	0.41
1.4149784	6.6816077	0.4461684	0.39
1.3971438	6.699772	0.4472001	0.32
1.3772447	6.712961	0.4472305	0.47
1.3679516	6.7740207	0.4492836	0.27
1.5746105	7.858408	0.4868315	0.31
1.5400397	7.8157787	0.48483744	0.55
1.3326797	6.9243	0.45442745	0.18
1.5030992	7.824152	0.48488188	0.57
1.409683	7.4802623	0.47273812	0.23
1.4541341	7.831653	0.48493847	0.29
1.4238123	7.8089776	0.48395443	0.55
1.3869903	7.747386	0.48195007	0.39
1.238487	7.0891976	0.45864496	0.42
1.2382717	7.152175	0.46168965	0.25
1.2098258	7.1214857	0.4596987	0.29
1.1857005	7.115742	0.4597208	0.47
1.1475775	7.0331764	0.45670393	0.49
1.1266189	7.040397	0.45673192	0.27
1.1024901	7.0346575	0.45675427	0.55
1.7838548	11.275971	0.6039982	0.21
1.067348	7.030038	0.45578957	0.5
1.0475583	7.050246	0.45682567	0.38
1.0266012	7.057472	0.4568539	0.41
1.6953998	11.526904	0.6122632	0.21
1.6563094	11.51435	0.61129504	0.6
0.9870348	7.2538567	0.4630361	0.15
1.5703715	11.43235	0.60832757	0.6
1.5392042	11.341724	0.60529727	0.17
0.89688885	7.025918	0.45497614	0.45
0.87485224	7.027166	0.45500177	0.31
0.8518134	7.028426	0.45502862	0.49
0.82982904	7.033675	0.45505714	0.3
0.8056048	7.020954	0.45507562	0.45
0.7825001	7.0172195	0.45509923	0.38
0.7737294	7.036318	0.45512262	0.51
0.7517196	7.0395722	0.45514998	0.32
1.0372614	9.67485	0.5466744	0.19
1.0096262	9.700177	0.5477222	0.58
0.68793553	7.067313	0.45624244	0.3
0.6672099	7.0915546	0.45728326	0.39
0.6440793	7.0858297	0.45630586	0.41
0.609992	7.0852365	0.45634484	0.39
0.5879441	7.0855007	0.45637056	0.29
0.564759	7.075781	0.45639068	0.54
0.54279196	7.082046	0.45642063	0.22
0.5208661	7.0913124	0.4564527	0.36
0.49773452	7.085595	0.45647573	0.38
0.49030367	7.128684	0.45751455	0.36
0.46965635	7.1579366	0.45855916	0.5
0.44536	7.140238	0.45857534	0.23
0.4234376	7.14951	0.4586076	0.43
0.40258682	7.16377	0.45864215	0.32
0.37949803	7.16106	0.45866755	0.5
0.35905153	7.204316	0.46072185	0.31
0.34795964	7.1994567	0.45973164	0.44
0.3276003	7.248715	0.46179006	0.5
0.2976328	7.1120973	0.45673075	0.22
0.27590767	7.1353745	0.45777288	0.39
0.2527612	7.128672	0.45779595	0.44
0.21221632	6.7401886	0.4445752	0.18
0.17152151	6.271705	0.42829964	0.4
0.16158308	6.278834	0.42831683	0.37
0.14159442	6.2850924	0.42834577	0.42
0.12116771	6.260357	0.42735386	0.32
0.10100873	6.254619	0.42737484	0.32
0.08215193	6.269867	0.42840877	0.4
0.062163822	6.2761297	0.42843792	0.42
0.041861273	6.260398	0.42745236	0.35
0.033143356	6.282514	0.42847845	0.33
0.013170744	6.28978	0.4285084	0.34
-0.006815671	6.2960477	0.4285377	0.41
-0.027090231	6.2823186	0.42855364	0.38
-0.046478618	6.2605786	0.42756304	0.31
-0.06661063	6.2568502	0.4275858	0.45
-0.07670582	6.252987	0.42759588	0.39
-0.095834665	6.249247	0.42761746	0.36
-0.115835994	6.254521	0.42764637	0.27
-0.13567567	6.2707944	0.42768267	0.32
-0.15625189	6.3050804	0.4297322	0.55
-0.17462641	6.216327	0.4266949	0.27
-0.1923473	6.0365567	0.42059487	0.22
-0.19738545	5.764601	0.41041592	0.34
-0.21535249	5.7728515	0.4114448	0.34
-0.23407066	5.7981157	0.4114863	0.23
-0.25173488	5.759359	0.41048294	0.33
-0.27257875	5.843661	0.41356727	0.45
-0.29422405	5.9409776	0.4166614	0.14
-0.30758145	5.7881513	0.41157532	0.38
-0.32860953	5.8594575	0.414651	0.34
-0.3361268	5.8275614	0.4136393	0.31
-0.354256	5.8248215	0.4136612	0.21
-0.38995203	6.1853757	0.42595106	0.34
-0.3952581	5.903422	0.415768	0.27
-0.4150098	5.925711	0.4168089	0.3
-0.44278932	6.0791335	0.4219485	0.19
-0.47287437	6.2775974	0.42912114	0.39
-0.48453325	6.3027716	0.43015325	0.47
-0.50304514	6.2740426	0.42915818	0.21
-0.52714604	6.338408	0.43123284	0.23
-0.54630566	6.3326926	0.4312541	0.49
-0.56394035	6.2959523	0.4302527	0.29
-0.5849223	6.3022685	0.4302845	0.3
-0.59236884	6.2753778	0.42927638	0.34
-0.6107312	6.256653	0.42928812	0.36
-0.63086724	6.2529573	0.4293123	0.39
-0.65006334	6.2452493	0.42833257	0.38
-0.673457	6.289611	0.430393	0.46
-0.6909609	6.2618766	0.42939785	0.23
-0.9831404	9.103657	0.52866477	0.3
-1.0014844	9.14595	0.52971613	0.43
-1.0331458	9.167452	0.53077054	0.48
-1.0629468	9.179926	0.53081656	0.23
-0.78913635	6.3374047	0.43257844	0.36
-0.8101294	6.342734	0.43261	0.34
-0.82925934	6.339034	0.43263313	0.48
-0.8511587	6.350381	0.4326699	0.33
-0.8514928	6.2673793	0.43061596	0.37
-0.9182892	6.4814568	0.4378457	0.29
-0.94464535	6.5268803	0.4399107	0.5
-0.98499644	6.513529	0.43995616	0.56
-1.0176988	6.600062	0.44305646	0.17
-1.0223798	6.5591364	0.44103613	0.48
-1.0471277	6.57954	0.4420827	0.0
-6.376889	43.2851	1.7270491	0.07
-4.872256	32.168148	1.3388025	0.09
-4.9592495	32.06466	1.3358363	0.17
-6.2673664	39.88653	1.6106354	0.12
-6.383625	39.815563	1.6087253	0.19
-2.251031	13.151622	0.67394304	0.43
-2.3311293	13.131002	0.6740302	0.58
-2.3539093	13.013408	0.66998154	0.19
-1.2368277	6.2756834	0.43314546	0.45
-1.2505552	6.294915	0.4341766	0.45
-1.3745339	6.856004	0.45370406	0.27
-1.2880068	6.276552	0.43321654	0.31
-1.2970744	6.215709	0.4311905	0.36
-1.3199861	6.226101	0.43222874	0.32
-1.3336328	6.1913366	0.43122572	0.34
-1.3564936	6.20473	0.4312659	0.33
-1.3683989	6.212935	0.43228757	0.54
-1.382967	6.1831894	0.43128914	0.29
-1.4197212	6.263821	0.4343909	0.33
-1.4806212	6.4568663	0.44059673	0.32
-1.4589787	6.257507	0.4344416	0.23
-1.4707307	6.216718	0.43243244	0.35
-1.4936901	6.2241206	0.43346915	0.52
-1.6582054	6.919939	0.45813283	0.2
-1.6924248	6.97054	0.46021172	0.53
-1.7108266	6.949872	0.4592241	0.15
-1.6937878	6.7755966	0.4530916	0.36
-1.7148927	6.7729754	0.45311922	0.21
-1.7846615	6.970194	0.46133873	0.48
-1.7647392	6.78987	0.45419887	0.29
-1.6653845	6.335164	0.4387785	0.18
-1.6724316	6.277303	0.43675268	0.5
-1.699132	6.299782	0.43780404	0.32
-1.7436299	6.3935704	0.44092435	0.37
-1.7506634	6.3367114	0.43889928	0.3
-1.795187	6.4285035	0.44301823	0.18
-1.8097483	6.399778	0.44202113	0.54
-1.8057168	6.344718	0.43998176	0.36
-1.8381225	6.384304	0.44205168	0.14
-1.9344959	6.661009	0.4523564	0.0
-10.361904	37.248543	1.5548604	0.0
-10.764108	38.242832	1.5920115	0.0
-1.9087294	6.253655	0.43807223	0.0
-10.7857895	37.86246	1.57979	0.0
-1.9292352	6.2850285	0.43912032	0.0
-1.9503046	6.2854238	0.4391505	0.0
-1.9726379	6.216869	0.43714103	0.19
-1.9890232	6.1991854	0.4371538	0.3
-2.003496	6.1764684	0.43616083	0.36
-2.0179327	6.1557508	0.4361691	0.41
-2.0498066	6.223331	0.438255	0.32
-2.0623841	6.194583	0.43825588	0.34
-2.0673647	6.1427007	0.43623212	0.27
-2.0903523	6.1481404	0.4362683	0.47
-2.111481	6.1455474	0.4372971	0.41
-2.1306224	6.1419187	0.43732244	0.31
-2.1426268	6.1441503	0.437341	0.39
-2.167526	6.154628	0.43738297	0.3
-2.1990898	6.1842265	0.4394458	0.33
-16.02094	47.039806	1.9413289	0.18
-16.1506	46.94154	1.9394293	0.33
-16.273617	46.823162	1.9375085	0.19
-2.2641253	6.089552	0.43648398	0.22
-6.324695	17.780865	0.8681709	0.28
-2.2900069	6.1010556	0.43752807	0.52
-2.312065	6.1024914	0.4375608	0.27
-2.3226748	6.0727205	0.4365588	0.26
-2.353303	6.0983124	0.438618	0.5
-2.3763447	6.1007705	0.43865278	0.23
-6.669159	17.609077	0.86651593	0.24
-6.690496	17.583542	0.8665281	0.29
-6.6835647	17.39857	0.8604034	0.41
-6.73963	17.38175	0.860467	0.38
-6.901694	17.643875	0.87084466	0.22
-6.8335643	17.303785	0.8595427	0.49
-6.8982344	17.309132	0.8606317	0.29
-7.6370635	19.024895	0.9256768	0.36
-7.6604033	18.998415	0.9246911	0.52
-4.710433	11.341273	0.6390284	0.3
-4.7361007	11.300852	0.63803893	0.64
-4.78275	11.316816	0.63911235	0.39
-8.03358	18.896442	0.9271216	0.58
-7.022846	16.405739	0.8332389	0.25
-7.171826	16.61468	0.84156644	0.21
-19.24704	44.750095	1.9109882	0.23
-7.301131	16.629435	0.84374833	0.16
-7.3830624	16.676142	0.84688663	0.0
-7.811487	17.512342	0.87997246	0.0
-19.18523	43.108932	1.857871	0.1
-7.42937	16.293625	0.83571476	0.16
-7.4623513	16.229425	0.83371985	0.61
-7.535642	16.256985	0.8358352	0.4
-7.601284	16.265408	0.83692855	0.21
-7.6726837	16.28694	0.8390377	0.49
-7.7894244	16.338428	0.8422261	0.53
-9.074941	18.931013	0.94353	0.21
-7.7927675	16.083866	0.8340763	0.46
-7.8295617	16.030756	0.8330938	0.25
-7.866325	15.979646	0.83211255	0.41
-7.8790336	15.87808	0.8290684	0.34
-7.990906	15.981408	0.8342819	0.56
-9.31072	18.595755	0.93664175	0.26
-21.452566	42.88662	1.885686	0.16
-7.294472	14.279532	0.7703158	0.21
-7.478525	14.534243	0.78171843	0.58
-9.54863	18.491257	0.93789804	0.17
-11.309066	21.784418	1.0682576	0.23
-9.580276	18.271341	0.9308077	0.37
-9.610395	18.258045	0.93184024	0.16
-9.63874	18.173832	0.9288277	0.51
-9.719187	18.189629	0.93094563	0.34
-9.810284	18.22364	0.934089	0.34
-9.833775	18.13234	0.9310658	0.37
-9.996378	18.296751	0.93938404	0.48
-14.463151	26.397999	1.2632782	0.21
-22.901031	41.799656	1.8769132	0.23
-11.767294	21.188944	1.0575104	0.2
-11.794961	21.08478	1.0554847	0.54
-23.263357	41.536568	1.8762285	0.22
-12.055294	21.240488	1.0639284	0.17
-12.076219	21.123207	1.0608859	0.43
-12.160978	21.118183	1.0629969	0.36
-12.159337	21.039305	1.0599473	0.27
-8.711859	14.785921	0.8105506	0.58
-12.074886	20.44457	1.0404764	0.2
-9.1966305	15.398945	0.8375738	0.26
-12.544451	20.948492	1.0644114	0.27
-8.544842	14.087474	0.78691226	0.19
-8.535063	14.021386	0.7838602	0.4
-8.709223	14.21106	0.79320997	0.58
-8.6441145	14.004977	0.78600043	0.24
-10.622485	17.144632	0.91554636	0.3
-17.419817	28.075598	1.3672439	0.11
-10.6672945	16.979067	0.91150963	0.32
-8.909843	14.042159	0.79238707	0.43
-12.941895	20.437038	1.0566427	0.31
-13.044178	20.457426	1.059793	0.15
-10.669511	16.57506	0.90027505	0.19
-19.609882	30.455175	1.4786094	0.13
-13.234658	20.335276	1.059978	0.23
-10.624004	16.165956	0.8869732	0.16
-10.588073	15.946635	0.8797959	0.33
-10.403612	15.558172	0.86531717	0.2
-9.889968	14.678025	0.83010197	0.57
-10.611232	15.659912	0.8726605	0.21
-10.65389	15.618051	0.87169456	0.27
-10.718899	15.608645	0.87277806	0.45
-10.772255	15.582006	0.87383556	0.48
-14.410515	20.852346	1.0978755	0.12
-10.948945	15.684025	0.8801366	0.34
-10.995505	15.647256	0.880179	0.48
-11.422121	16.154276	0.9030569	0.14
-11.654432	16.377335	0.914504	0.57
-11.747729	16.402546	0.9166461	0.27
-10.896909	15.097356	0.8617257	0.23
-10.925996	15.08909	0.86276084	0.45
-13.529462	18.613016	1.0163633	0.21
-13.563723	18.538076	1.015366	0.45
-13.64467	18.528101	1.0164702	0.29
-13.914391	18.775038	1.0289812	0.43
-11.1227	14.867565	0.8609029	0.17
-14.050099	18.714577	1.0301303	0.26
-14.005433	18.593834	1.0259991	0.37
-14.712667	19.290289	1.0603669	0.43
-11.385691	14.785326	0.86421645	0.2
-11.426417	14.742472	0.86324775	0.29
-11.566494	14.828694	0.8694893	0.43
-14.729256	18.819176	1.0481144	0.31
-14.823884	18.879356	1.0512779	0.46
-15.033556	19.028137	1.0606495	0.2
-15.0104265	18.876049	1.0555295	0.2
-15.049626	18.805265	1.0545415	0.47
-15.283033	18.856976	1.0608886	0.19
-20.337852	25.079813	1.3423761	0.12
-16.574278	20.27086	1.1284649	0.25
-16.567802	20.135157	1.1243769	0.32
-16.71445	20.185703	1.129605	0.38
-22.664513	27.267336	1.4538013	0.0
-46.998734	52.618935	2.6884818	0.0
-46.933083	52.216812	2.6761513	0.0
-47.385197	52.39187	2.6918576	0.0
-47.817825	52.542526	2.7065232	0.0
-44.281128	48.339252	2.5132844	0.0
-44.363888	48.278652	2.5133579	0.0
-44.493244	48.118675	2.512433	0.0
-44.676388	48.015884	2.5146143	0.0
-46.874336	50.07393	2.619777	0.0
-46.301987	49.15076	2.5824587	0.0
-45.496723	47.99346	2.53369	0.06
-5.1201043	5.195955	0.465214	0.2
-5.1620083	5.205993	0.46627977	0.58
-5.17941	5.192488	0.4662985	0.0
-37.61656	38.55222	2.102524	0.0
-37.406586	38.09764	2.085971	0.0
-37.44801	37.903572	2.0829096	0.0
-37.609806	37.831165	2.0850813	0.0
-38.21379	38.321987	2.1121798	0.0
-35.22015	35.086983	1.9572527	0.06
-35.31904	34.96813	1.9563129	0.17
-35.419914	34.850327	1.9563763	0.12
-34.351772	33.584637	1.8981951	0.2
-34.492687	33.512703	1.9003395	0.0
-34.596436	33.509476	1.9024755	0.06
-35.439545	34.11616	1.9389613	0.16
-35.391525	33.858063	1.9317422	0.29
-35.307217	33.568146	1.9224559	0.0
-35.66277	33.696045	1.9350052	0.0
-35.051373	32.90937	1.8997197	0.0
-35.031654	32.68589	1.8945591	0.09
-34.822876	32.388695	1.882103	0.0
-36.893368	34.11103	1.9768893	0.06
-34.56475	31.74881	1.8603752	0.2
-34.296947	31.304743	1.8427522	0.0
-34.36405	30.97613	1.8366436	0.0
-35.85701	32.126724	1.9023176	0.0
-36.134415	32.27547	1.9137752	0.09
-35.01443	31.075165	1.856566	0.27
-35.210316	31.054552	1.8608133	0.0
-35.442535	31.063778	1.8671266	0.0
-35.168613	30.630533	1.849502	0.13
-35.421432	30.658236	1.8568535	0.0
-36.24921	31.181019	1.8912656	0.07
-36.544437	31.33723	1.902751	0.14
-27.658297	23.531904	1.4862672	0.13
-27.65236	23.378521	1.4831674	0.29
-27.636574	23.218906	1.4790508	0.29
-26.838547	22.401424	1.4385011	0.17
-26.838404	22.259151	1.4354157	0.52
-27.384033	22.572372	1.457328	0.21
-27.362886	22.482265	1.4552457	0.17
-27.35685	22.335867	1.45115	0.47
-26.751856	21.699707	1.4209654	0.19
-26.693707	21.515095	1.4147776	0.33
-26.870287	21.51989	1.4200146	0.25
-27.024267	21.507166	1.424211	0.3
-27.0113	21.3596	1.421105	0.35
-27.844694	21.95322	1.4565662	0.2
-28.131435	22.038614	1.4659971	0.34
-28.271818	22.007631	1.469164	0.33
-28.315914	21.901419	1.4681582	0.18
-27.447094	21.089014	1.4265187	0.26
-27.549095	21.03213	1.4286193	0.33
-28.43842	21.574583	1.4651222	0.21
-28.602007	21.629778	1.4713717	0.25
-27.813517	20.894169	1.4328849	0.18
-23.435574	17.470716	1.237032	0.24
-23.408422	17.337711	1.2339162	0.44
-23.387182	17.208849	1.2308106	0.2
-23.323639	17.04999	1.225631	0.4
-23.39973	16.994406	1.2266982	0.34
-23.514973	17.023424	1.2298679	0.37
-23.728783	17.067083	1.2371768	0.22
-23.470453	16.769644	1.2236562	0.29
-23.439325	16.637543	1.2205353	0.4
-23.608904	16.648174	1.2257655	0.26
-23.510866	16.469498	1.218528	0.2
-23.491522	16.347672	1.2154288	0.37
-23.529102	16.31888	1.216461	0.26
-23.517624	16.203241	1.2133757	0.36
-23.704952	16.225313	1.2196357	0.32
-23.985834	16.309624	1.2290566	0.17
-23.84741	16.105984	1.2217506	0.41
-23.922571	16.049414	1.2228149	0.21
-23.647228	15.757495	1.2082751	0.41
-23.696634	15.736995	1.2093273	0.24
-23.734367	15.656531	1.2093278	0.53
-23.873554	15.642499	1.213502	0.19
-42.26056	27.596004	1.9859424	0.31
-42.39643	27.49742	1.9880567	0.31
-42.53133	27.397818	1.990169	0.3
-42.607155	27.353222	1.9922392	0.3
-42.740112	27.251587	1.9933474	0.3
-42.875046	27.151005	1.9954586	0.3
-43.00016	27.043196	1.9975523	0.29
-43.141033	26.945772	1.9996729	0.29
-43.270115	26.84007	2.0017726	0.29
-43.381462	26.722952	2.0028422	0.22
-43.494812	26.699293	2.0059738	0.32
-35.98458	21.916704	1.6922033	0.2
-35.853813	21.683523	1.6838857	0.27
-35.677635	21.426224	1.673494	0.27
-35.48764	21.161587	1.6630795	0.28
-35.304516	20.903103	1.6536777	0.28
-35.12233	20.647633	1.6432791	0.28
-34.899082	20.442675	1.6328596	0.3
-34.7129	20.18809	1.6224562	0.25
-18.378218	10.561233	0.95419	0.24
-18.431292	10.516019	0.95523167	0.36
-18.488321	10.472904	0.9562797	0.54
-18.757479	10.549993	0.96567863	0.26
-18.278765	10.203749	0.9448405	0.24
-18.214525	10.130415	0.9417115	0.22
-18.227125	10.064205	0.9406871	0.55
-18.265398	10.011632	0.9407046	0.38
-18.030272	9.809323	0.9302731	0.3
-17.926394	9.680242	0.925058	0.3
-17.930113	9.609814	0.92401916	0.54
-18.035473	9.595887	0.9271477	0.31
-17.857674	9.463739	0.9188343	0.27
-17.881077	9.406782	0.9188294	0.39
-17.817648	9.301691	0.9146816	0.43
-17.812439	9.2290325	0.91362953	0.37
-17.850676	9.179451	0.9146483	0.52
-18.01831	9.196093	0.9198761	0.26
-18.545511	9.395693	0.9396845	0.48
-18.633326	9.404129	0.9418035	0.2
-18.660788	9.345311	0.94180197	0.54
-18.823568	9.355863	0.9470191	0.32
-18.934038	9.338124	0.9511506	0.43
-18.82715	9.211958	0.9449325	0.28
-18.853628	9.153119	0.9449293	0.31
-18.903929	9.141629	0.94698685	0.57
-18.92054	9.077549	0.9459675	0.18
-24.927765	11.89393	1.1805047	0.34
-25.150473	11.905203	1.1877973	0.36
-25.19625	11.83203	1.1878079	0.33
-25.06705	11.676451	1.1815404	0.3
-25.152397	11.621283	1.1826131	0.26
-19.227863	8.791323	0.951179	0.37
-19.297989	8.787352	0.9542665	0.21
-29.709074	13.464254	1.3556472	0.1
-29.793827	13.391209	1.3577062	0.15
-29.889456	13.323439	1.3597822	0.23
-29.975216	13.250425	1.361842	0.11
-30.063934	13.179487	1.3629068	0.16
-30.151703	13.106537	1.3649688	0.1
-30.221325	13.080721	1.3670397	0.15
-30.308102	13.007746	1.3691001	0.1
-30.549276	12.999721	1.3764002	0.14
-31.157625	13.146085	1.39827	0.18
-30.886257	12.9179945	1.3857709	0.18
-30.813763	12.775971	1.381582	0.18
-30.951105	12.721322	1.3857181	0.35
-31.008923	12.6882305	1.3867685	0.49
-26.633093	10.790769	1.2189382	0.21
-26.87013	10.790578	1.2262378	0.37
-26.900269	10.706078	1.226218	0.28
-26.920515	10.617326	1.2261826	0.27
-26.906092	10.515677	1.2240944	0.35
-26.85878	10.448822	1.2219887	0.27
-26.843367	10.347148	1.219899	0.46
-27.808498	10.623809	1.2553066	0.18
-14.455292	5.436068	0.7498938	0.35
-14.466599	5.389735	0.7498779	0.31
-14.485856	5.345615	0.7498735	0.43
-14.482304	5.2938986	0.748835	0.45
-14.50184	5.2755947	0.7498478	0.39
-14.557753	5.245426	0.750899	0.53
-32.669643	11.745205	1.429197	0.3
-32.760735	11.663465	1.4312527	0.3
-15.346987	5.374144	0.7789857	0.34
-15.356413	5.323795	0.77896386	0.54
-33.0475	11.478179	1.4384788	0.16
-14.584354	4.978199	0.7487551	0.2
-14.559016	4.9189177	0.74768335	0.55
-14.591163	4.8801374	0.747698	0.59
-33.45281	11.1573925	1.4477533	0.23
-33.541042	11.071617	1.4498011	0.34
-33.64517	10.990267	1.4528716	0.39
-33.74235	10.906734	1.4549316	0.38
-33.8341	10.878609	1.4580252	0.41
-15.283423	4.8284707	0.77053595	0.15
-14.13811	4.413648	0.72781104	0.57
-14.098806	4.3539734	0.7257209	0.31
-14.076369	4.2997446	0.7236557	0.5
-14.126381	4.2674346	0.7256965	0.32
-14.1208105	4.218651	0.72465605	0.61
-14.194956	4.2168045	0.726748	0.18
-14.677707	4.312986	0.7444201	0.48
-14.694996	4.2698207	0.7444118	0.38
-14.710344	4.2246156	0.74439967	0.59
-14.768358	4.19254	0.74644995	0.27
-25.128757	7.089088	1.1254332	0.37
-25.044664	6.981518	1.1212494	0.46
-24.988209	6.924344	1.1181372	0.37
-24.885237	6.812265	1.1139266	0.38
-24.836851	6.7166333	1.1117958	0.39
-24.767616	6.615446	1.1076348	0.39
-24.68544	6.5119023	1.104456	0.4
-24.625103	6.41494	1.1013088	0.4
-24.544777	6.3531137	1.0981632	0.41
-24.473509	6.253854	1.0950007	0.41
-24.406216	6.1557007	1.0918438	0.39
-24.349817	6.06183	1.0887034	0.41
-24.261625	5.960103	1.0845178	0.41
-24.19924	5.8660617	1.0813696	0.42
-24.133886	5.770942	1.079217	0.42
-24.059471	5.713257	1.0760814	0.42
-24.000046	5.6212864	1.0729382	0.44
-23.933681	5.527133	1.0697845	0.42
-23.87324	5.436126	1.0666406	0.34
-23.786974	5.338426	1.0634596	0.51
-23.733486	5.2496047	1.0603255	0.34
-23.65612	5.156129	1.0571584	0.52
-23.61544	5.1093345	1.0550723	0.34
-23.546024	5.0180726	1.0519165	0.44
-23.473616	4.9267254	1.0487567	0.35
-23.409153	4.8375897	1.0466084	0.45
-23.359612	4.7518616	1.0434808	0.44
-23.308044	4.667066	1.0413513	0.34
-23.228632	4.576511	1.0381832	0.53
-23.182972	4.529575	1.0360905	0.34
-23.104511	4.4410315	1.0329248	0.44
-23.051966	4.3562107	1.0297937	0.44
-22.991398	4.27215	1.0276532	0.43
-22.923895	4.185908	1.0245024	0.36
-22.870308	4.103041	1.022371	0.46
-22.832634	4.023609	1.0202618	0.35
-22.74412	3.9714727	1.0171121	0.45
-22.691488	3.8906186	1.0149833	0.36
-22.630892	3.8085442	1.0118437	0.46
-22.590212	3.730019	1.0097309	0.35
-22.50272	3.6441946	1.0065552	0.57
-22.398296	3.5558996	1.0023568	0.3
-22.049812	3.4308214	0.98983145	0.47
-22.004047	3.3888433	0.98774177	0.38
-21.9354	3.3095136	0.9845938	0.49
-21.884693	3.2326844	0.9824696	0.4
-21.831993	3.1557977	0.9803428	0.51
-21.794235	3.0813262	0.97823596	0.39
-21.697645	3.0001996	0.97505206	0.66
-21.672836	2.9280856	0.9729626	0.42
-11.139681	1.4771099	0.5999894	0.29
-11.19568	1.4499546	0.60203713	0.33
-11.2616825	1.4230881	0.60409707	0.34
-11.298746	1.3934047	0.60511947	0.2
-11.374714	1.3678186	0.6071923	0.09
-11.356975	1.3306047	0.6071418	0.67
-11.349241	1.2936807	0.6061037	0.37
-11.520362	1.2956343	0.6123134	0.23
-11.638261	1.2732408	0.6164393	0.12
-21.161047	2.2638042	0.9517888	0.53
-21.111263	2.1919618	0.95066786	0.39
-21.056454	2.1209688	0.9475415	0.41
-21.013617	2.051311	0.9464305	0.42
-20.958788	1.981308	0.94430465	0.42
-20.915926	1.9443741	0.9422214	0.42
-20.86807	1.8755646	0.9401047	0.54
-20.812254	1.8055333	0.9379774	0.4
-20.784374	1.7382913	0.9368859	0.41
-20.71654	1.6689059	0.93374425	0.41
-20.67967	1.6014043	0.93264145	0.42
-20.643774	1.5349225	0.93154055	0.41
-20.59387	1.4997686	0.92944986	0.41
-20.541018	1.4318066	0.92732704	0.42
-20.496105	1.3660573	0.92521554	0.41
-20.44823	1.2992308	0.9230994	0.41
-20.391333	1.2331351	0.9209729	0.44
-20.363426	1.1678761	0.9198819	0.43
-20.315502	1.1030301	0.91876704	0.44
-20.244623	1.0672711	0.9156502	0.53
-20.21067	1.0038204	0.91455317	0.4
-20.167757	0.9391205	0.9124441	0.42
-20.120817	0.8752943	0.9113308	0.42
-20.081879	0.8117008	0.9092272	0.43
-20.038946	0.7479904	0.90811855	0.43
-19.993977	0.7159535	0.9060358	0.43
-19.947052	0.65212893	0.9039221	0.45
-19.897102	0.589207	0.9028054	0.43
-19.34069	-0.5730827	0.8440861	0.46
-19.307188	-0.63357943	0.84323627	0.49
-19.253723	-0.692509	0.84140825	0.47
-19.201286	-0.75047565	0.840577	0.46
-19.15458	-0.7788686	0.8386857	0.48
-19.106125	-0.83794326	0.8368514	0.46
-19.065693	-0.8962573	0.83600557	0.48
-19.023294	-0.95352316	0.8351602	0.48
-10.667446	-0.53981996	0.5617778	0.37
-10.662743	-0.5733938	0.5618455	0.57
-17.886066	-1.0366852	0.7987178	0.31
-10.870042	-0.6547285	0.5687373	0.32
-10.918245	-0.69280344	0.57074714	0.66
-11.12659	-0.72360325	0.5775444	0.23
-10.959099	-0.74752223	0.5717963	0.62
-10.991312	-0.78513634	0.57282484	0.21
-10.724031	-0.80022675	0.5641849	0.51
-10.759272	-0.8369358	0.5662079	0.33
-10.710657	-0.8672608	0.56432354	0.6
-10.787784	-0.9091453	0.56730354	0.29
-10.494026	-0.9006688	0.55765396	0.57
-10.50933	-0.93482184	0.5576969	0.34
-10.494663	-0.96810895	0.55777544	0.61
-10.736444	-1.0246601	0.5655764	0.25
-10.790613	-1.0648912	0.56758136	0.45
-17.349741	-1.7766465	0.78368646	0.44
-17.316542	-1.8292251	0.7828192	0.54
-17.284002	-1.8530716	0.78190106	0.53
-17.24386	-1.903467	0.7810384	0.56
-17.204699	-1.9548826	0.7801761	0.52
-17.174553	-2.0055676	0.7793013	0.54
-17.145391	-2.0572727	0.7784269	0.55
-17.103289	-2.1066213	0.7775643	0.54
-17.069162	-2.1571922	0.7766938	0.55
-17.037636	-2.181069	0.77577394	0.54
-17.003534	-2.2306495	0.7749015	0.55
-16.972416	-2.281307	0.77502704	0.55
-16.936327	-2.3308308	0.7741567	0.56
-16.895245	-2.380212	0.77229214	0.54
-16.862162	-2.4298222	0.7724179	0.54
-16.822721	-2.450498	0.77050203	0.54
-16.79961	-2.5013885	0.77061737	0.57
-16.81735	-2.5584152	0.7716924	0.57
-16.829098	-2.6152706	0.77177435	0.57
-16.732296	-2.6541224	0.7689602	0.43
-16.83471	-2.7244987	0.7729524	0.54
-16.842493	-2.780248	0.7740368	0.57
-16.845884	-2.8081088	0.7740796	0.57
-16.870586	-2.867322	0.7751487	0.59
-16.96499	-2.9384596	0.7791513	0.55
-16.967787	-2.9940677	0.7792411	0.55
-16.997465	-3.0544174	0.7803054	0.57
-17.00424	-3.1111312	0.78139174	0.57
-17.025955	-3.1702602	0.78246343	0.56
-17.025362	-3.1980073	0.7825104	0.68
-17.03312	-3.2557425	0.7835968	0.28
-17.251873	-3.3532739	0.7914881	0.39
-17.41285	-3.4422007	0.7964363	0.1
-17.462385	-3.5090733	0.79948556	0.15
-17.432327	-3.5597715	0.7986063	0.16
-17.437077	-3.6184154	0.7986969	0.11
-17.118958	-3.637015	0.78912014	0.55
-17.075003	-3.6843398	0.78825194	0.69
-17.293627	-3.7878206	0.7961514	0.39
-17.514181	-3.8943324	0.8040532	0.16
-17.53386	-3.9563832	0.8051299	0.16
-17.473001	-4.000249	0.8032761	0.11
-17.175926	-4.01847	0.7946716	0.36
-17.190647	-4.0793886	0.79575205	0.51
-17.19345	-4.1369905	0.7958416	0.53
-17.204205	-4.196804	0.7969247	0.54
-17.206995	-4.2553988	0.79701555	0.48
-17.201841	-4.31178	0.79811233	0.52
-17.220139	-4.345035	0.7991432	0.51
-17.203072	-4.3981013	0.798249	0.69
-17.194933	-4.4543986	0.79934895	0.31
-17.144096	-4.49856	0.7974817	0.52
-17.159819	-4.560505	0.798561	0.54
-17.143763	-4.613602	0.798665	0.64
-17.138212	-4.641214	0.79871553	0.4
-17.156914	-4.704237	0.8007924	0.38
-17.173622	-4.767205	0.80187136	0.52
-17.250912	-4.846794	0.8049022	0.41
-17.338099	-4.930636	0.80792725	0.61
-17.645706	-5.0773506	0.8197812	0.38
-17.845045	-5.1951666	0.82672185	0.37
-17.998295	-5.2709885	0.83265305	0.34
-18.073503	-5.354488	0.8356912	0.46
-18.204279	-5.455456	0.84068865	0.39
-18.322142	-5.553077	0.84569633	0.34
-18.429066	-5.648401	0.85071343	0.5
-18.468472	-5.724923	0.8527835	0.14
-18.487064	-5.7939053	0.85386705	0.43
-18.608473	-5.863855	0.85882694	0.43
-18.681612	-5.951268	0.86187214	0.57
-18.738865	-6.034259	0.8639296	0.24
-17.665268	-5.7524605	0.8278022	0.36
-18.759102	-6.1717415	0.86711466	0.27
-18.852043	-6.267665	0.8701479	0.52
-18.9291	-6.3591623	0.8741933	0.28
-19.192234	-6.4808006	0.88405895	0.32
-18.162626	-6.1992784	0.84887886	0.4
-18.656166	-6.431698	0.86663294	0.3
-18.623161	-6.4863124	0.8657551	0.2
-18.593151	-6.5410132	0.86587346	0.54
-18.63153	-6.620495	0.8679463	0.23
-24.855919	-8.906232	1.087861	0.49
-18.192526	-6.5622773	0.8543885	0.34
-25.311132	-9.20304	1.1057528	0.29
-25.477795	-9.353668	1.1127745	0.27
-25.674147	-9.517054	1.120779	0.39
-25.93092	-9.7039995	1.1317456	0.21
-26.158897	-9.88318	1.1407346	0.46
-18.475393	-7.059561	0.8687862	0.39
-26.673199	-10.219395	1.1606102	0.32
-18.763744	-7.2702413	0.88075054	0.24
-27.116043	-10.584331	1.179611	0.45
-17.800486	-7.0293465	0.8485503	0.34
-27.60234	-10.972348	1.1995919	0.21
-18.122894	-7.286658	0.8615407	0.41
-17.998499	-7.270203	0.8576653	0.27
-18.266586	-7.444588	0.86759883	0.34
-18.183182	-7.4769425	0.8657451	0.27
-17.476099	-7.2533035	0.8412638	0.5
-17.567982	-7.3551745	0.8453016	0.31
-18.306149	-7.730558	0.87296474	0.19
-27.001467	-11.525834	1.1890876	0.15
-17.88444	-7.719525	0.8604493	0.54
-36.64027	-15.891916	1.5418977	0.23
-16.891468	-7.4827886	0.82728785	0.55
-38.93901	-17.321217	1.6311948	0.11
-16.824335	-7.611907	0.8275507	0.41
-37.2028	-16.901518	1.5736355	0.18
-17.200851	-7.9114933	0.84252983	0.18
-17.373741	-8.056382	0.8505301	0.0
-16.702995	-7.8755	0.8280651	0.25
-16.684078	-7.930559	0.82816434	0.29
-16.590576	-7.918968	0.8252579	0.18
-39.21116	-18.779251	1.6618658	0.14
-39.54724	-19.091595	1.6768997	0.21
-17.08718	-8.418564	0.84737027	0.34
-17.746136	-8.810575	0.873142	0.15
-17.708746	-8.8959	0.8733025	0.39
-17.96739	-9.094866	0.8842742	0.19
-17.40895	-8.883436	0.86463374	0.18
-17.107452	-8.798443	0.8538676	0.17
-11.997503	-6.2398443	0.6633093	0.34
-11.852564	-6.211915	0.65844065	0.99
-11.837014	-6.251199	0.65951335	0.99
-11.810952	-6.262381	0.6585593	0.99
-11.786527	-6.296451	0.658635	0.99
-11.760112	-6.330467	0.6577128	0.99
-11.733717	-6.36349	0.65778905	0.99
-11.7102785	-6.398585	0.6578645	0.99
-11.685846	-6.4336524	0.65794104	0.99
-11.662778	-6.444922	0.6569833	0.99
-11.64034	-6.4800477	0.6570573	0.99
-11.61789	-6.516167	0.65713257	0.99
-11.5757265	-6.5398135	0.65621364	0.99
-11.555254	-6.5769844	0.6562877	0.99
-11.430199	-6.554595	0.65240234	0.86
-15.712448	-9.04512	0.8188032	0.29
-15.47118	-8.939997	0.8099398	0.45
-15.766077	-9.174772	0.8219127	0.37
-15.732441	-9.221511	0.82201225	0.47
-15.998657	-9.4435625	0.83400035	0.3
-15.454118	-9.190848	0.81428814	0.27
-15.441234	-9.24811	0.8143773	0.45
-15.880943	-9.577359	0.83330756	0.53
-16.280731	-9.850848	0.8492104	0.12
-16.521166	-10.065229	0.8602161	0.23
-15.263999	-9.371308	0.8117372	0.35
-15.391084	-9.515953	0.8177805	0.56
-15.3535595	-9.55862	0.81787753	0.25
-15.249	-9.560666	0.8149975	0.39
-15.3750725	-9.706281	0.82104236	0.18
-15.156727	-9.603798	0.81315607	0.48
-15.089653	-9.627761	0.8122616	0.27
-15.04131	-9.663179	0.81136066	0.59
-15.170309	-9.812856	0.81740654	0.28
-15.270722	-9.944842	0.82346165	0.2
-15.015495	-9.847299	0.81462234	0.33
-15.191737	-10.030096	0.8226567	0.53
-15.126193	-10.021316	0.8207183	0.32
-15.322105	-10.218576	0.8297486	0.22
-14.69666	-9.872222	0.806007	0.42
-15.430226	-10.429303	0.836892	0.36
-15.2863455	-10.403441	0.8330183	0.43
-15.231109	-10.435703	0.8321189	0.35
-15.497778	-10.688608	0.84413886	0.19
-32.778286	-22.570587	1.5488546	0.17
-32.854397	-22.774471	1.5550165	0.3
-32.813377	-22.897581	1.5562067	0.19
-16.345144	-11.533136	0.8842495	0.18
-16.264236	-11.552768	0.8823612	0.3
-16.337828	-11.681054	0.8864371	0.39
-32.362312	-23.113722	1.5489415	0.18
-32.149147	-23.113794	1.5431671	0.32
-32.12095	-23.246225	1.5453522	0.19
-32.21867	-23.469624	1.5525107	0.25
-32.378323	-23.740467	1.5626589	0.2
-32.262566	-23.810846	1.5608624	0.22
-32.136982	-23.873999	1.5590672	0.15
-14.791337	-11.082667	0.8333837	0.28
-31.613844	-23.717422	1.5414327	0.16
-15.324985	-11.628301	0.8584627	0.17
-15.322846	-11.702819	0.86055326	0.49
-15.162289	-11.732227	0.8567587	0.39
-15.059925	-11.72843	0.8538629	0.2
-15.288335	-11.943519	0.8648735	0.58
-14.804676	-11.643876	0.8460338	0.2
-14.483131	-11.539617	0.8352514	0.58
-35.688316	-28.44814	1.7496172	0.19
-29.877794	-23.988054	1.502535	0.18
-29.787844	-24.069143	1.5027181	0.11
-35.34275	-28.62767	1.7451699	0.3
-35.209084	-28.701607	1.7433878	0.29
-35.081306	-28.780682	1.7416049	0.32
-34.97614	-28.877287	1.7408183	0.38
-34.857235	-28.96258	1.7400323	0.34
-13.926841	-11.718443	0.82503974	0.18
-34.71521	-29.12086	1.7403495	0.19
-34.516827	-29.138357	1.7355675	0.16
-34.418587	-29.23915	1.7357762	0.29
-29.204346	-24.985329	1.5083244	0.18
-34.149487	-29.38009	1.7321982	0.23
-34.042427	-29.473698	1.7314063	0.45
-33.919693	-29.552958	1.7306138	0.14
-32.296474	-28.233639	1.6597899	0.47
-28.830755	-25.37717	1.5081234	0.18
-32.0739	-28.394787	1.6581838	0.36
-28.464699	-25.37228	1.4994795	0.2
-31.818033	-28.524214	1.6545744	0.24
-31.7004	-28.598663	1.6537693	0.33
-31.602404	-28.689568	1.6539621	0.39
-31.495096	-28.680716	1.6510572	0.14
-15.318509	-14.106102	0.91528875	0.42
-31.286377	-28.851257	1.6494415	0.19
-15.389441	-14.348838	0.9224824	0.42
-31.04832	-28.992172	1.6478207	0.27
-30.938618	-29.070848	1.6470093	0.33
-30.824032	-29.144423	1.6461968	0.32
-30.754961	-29.171444	1.6452913	0.32
-30.648222	-29.252203	1.6444781	0.32
-30.523851	-29.316572	1.6426641	0.32
-30.408323	-29.38815	1.6418488	0.33
-30.293777	-29.460754	1.641033	0.34
-30.174349	-29.528255	1.6402162	0.34
-30.074505	-29.615196	1.6394005	0.33
-30.003546	-29.637205	1.6384901	0.31
-29.885109	-29.705744	1.6376723	0.31
-29.767673	-29.774311	1.636853	0.34
-29.65906	-29.851084	1.6360333	0.34
-29.535767	-29.913534	1.6352124	0.34
-29.435986	-29.998514	1.634392	0.33
-29.324457	-30.072237	1.6335706	0.32
-29.250599	-30.090206	1.6326573	0.32
-29.13223	-30.156788	1.6318343	0.24
-28.978672	-30.18561	1.6290052	0.53
-29.096062	-30.497364	1.639211	0.0
-29.376772	-30.981688	1.6584396	0.0
-29.698463	-31.514887	1.678679	0.0
-30.049955	-31.986134	1.6988287	0.0
-30.354877	-32.510937	1.7190741	0.11
-30.785831	-33.17646	1.7453442	0.19
-31.18539	-33.81528	1.7706157	0.41
-31.557465	-34.43148	1.7948887	0.25
-31.802391	-34.914906	1.8131448	0.27
-32.307186	-35.68894	1.8444527	0.21
-32.568317	-36.08913	1.8606116	0.0
-32.900955	-36.684406	1.882897	0.04
-33.961315	-38.099358	1.9433346	0.16
-33.933216	-38.306805	1.947561	0.09
-30.531496	-34.69967	1.780066	0.16
-32.373962	-37.015404	1.8796847	0.22
-32.192688	-37.040607	1.8768681	0.31
-32.04053	-36.982895	1.8719459	0.35
-31.982323	-37.147755	1.8751552	0.22
-31.932875	-37.3248	1.8793681	0.23
-31.880482	-37.49979	1.882581	0.29
-32.132603	-38.03328	1.9018716	0.2
-29.61318	-35.287704	1.7754333	0.0
-31.184824	-37.504875	1.8681859	0.0
-30.952948	-37.46408	1.8623458	0.0
-35.820698	-43.603443	2.1289816	0.0
-37.439434	-45.854725	2.2227216	0.0
-37.37843	-46.072388	2.2279766	0.0
-37.438316	-46.440605	2.2392697	0.0
-35.284218	-43.918613	2.1257293	0.0
-36.545834	-46.0662	2.2106683	0.0
-43.83864	-61.246136	2.776518	0.0
-39.895638	-60.801464	2.6911469	0.0
-38.858818	-59.427937	2.6327393	0.0
-38.71991	-59.620056	2.6360075	0.0
-38.84592	-60.22152	2.6554294	0.0
-38.332264	-60.246033	2.6468287	0.0
-38.078857	-60.26288	2.6430285	0.0
-38.255108	-60.95836	2.66649	0.0
-36.063496	-62.093414	2.664	0.0
-35.625496	-62.4533	2.6675997	0.0
-34.806484	-61.46622	2.6243508	0.0
-34.596024	-61.54013	2.6235552	0.0
-34.642757	-62.073093	2.6399596	0.0
-34.459316	-62.199547	2.6411872	0.0
-34.531036	-62.787994	2.6596181	0.0
-34.440742	-62.855755	2.660734	0.0
-34.318146	-63.096416	2.6660116	0.0
-33.72121	-62.46385	2.637897	0.0
-33.554234	-62.619675	2.639134	0.04
-16.036758	-30.512135	1.3888029	0.4
-15.530725	-29.780897	1.3585491	0.2
-15.216467	-29.2956	1.338366	0.23
-15.080277	-29.256556	1.3354261	0.17
-15.312648	-29.92863	1.3598156	0.36
-15.382816	-30.295567	1.3720658	0.25
-15.180044	-30.129246	1.3640661	0.22
-14.951275	-29.909437	1.3540401	0.38
-14.794856	-29.830029	1.3490791	0.2
-14.377897	-29.110832	1.3207748	0.18
-14.291951	-29.164799	1.3208743	0.43
-14.231049	-29.270245	1.3229986	0.2
-14.212524	-29.462507	1.3291643	0.19
-14.550187	-30.396557	1.3626912	0.21
-13.898092	-29.279749	1.3192211	0.17
-13.798699	-29.304487	1.3183044	0.2
-13.680678	-29.17306	1.3122754	0.28
-13.663069	-29.371355	1.3184438	0.2
-14.0339775	-30.40601	1.356027	0.4
-14.098877	-30.795856	1.3692936	0.0
-13.622501	-30.01048	1.3379734	0.07
-13.603818	-30.214766	1.3441455	0.17
-13.469751	-30.169872	1.3411934	0.18
-13.597752	-30.5801	1.3554356	0.29
-13.469461	-30.547325	1.3534887	0.0
-20.61207	-46.984955	1.9679409	0.13
-19.623705	-45.124886	1.8960919	0.13
-19.343973	-44.865124	1.884057	0.26
-18.128042	-42.42489	1.790895	0.23
-17.407154	-40.923195	1.733164	0.14
-13.542798	-32.181705	1.4057132	0.41
-12.289004	-29.48501	1.3043776	0.23
-12.27116	-29.70135	1.3105549	0.23
-11.743632	-28.687233	1.2720859	0.32
-11.2920065	-27.841553	1.2387017	0.23
-10.519892	-26.189968	1.1768868	0.29
-10.435996	-26.101276	1.172868	0.21
-10.334326	-26.082125	1.170913	0.3
-9.960024	-25.37595	1.1435906	0.46
-9.648033	-24.817942	1.1223451	0.26
-9.31617	-24.19459	1.0980613	0.22
-9.148853	-23.985273	1.0889983	0.32
-9.087659	-24.047915	1.0910814	0.37
-9.011673	-23.961403	1.0870591	0.32
-8.935172	-23.985767	1.0871215	0.34
-8.857753	-24.00512	1.0871804	0.38
-8.803227	-24.086895	1.0882732	0.33
-8.691434	-24.015629	1.0852823	0.39
-8.635976	-24.093397	1.0873722	0.47
-8.547091	-24.083557	1.0854143	0.27
-8.5112505	-24.100796	1.0864471	0.32
-8.47672	-24.239952	1.090571	0.39
-8.397373	-24.256296	1.0896269	0.42
-8.321848	-24.282715	1.0896881	0.34
-8.256793	-24.339329	1.0907658	0.35
-8.184142	-24.372808	1.0918301	0.28
-8.154925	-24.412176	1.0918752	0.44
-8.091783	-24.473833	1.093955	0.38
-8.007706	-24.475119	1.0930009	0.33
-7.9615974	-24.593088	1.0961131	0.4
-7.8870416	-24.621553	1.0961735	0.21
-7.8741055	-24.845121	1.1033458	0.45
-7.7852664	-24.833336	1.1023834	0.39
-7.6849318	-24.64945	1.0952996	0.41
-7.610327	-24.681927	1.0953622	0.33
-7.567958	-24.815983	1.0994828	0.39
-7.5009346	-24.872604	1.1005585	0.29
-7.38472	-24.766357	1.0965396	0.38
-7.3498354	-24.931555	1.1016784	0.53
-4.906587	-16.973204	0.8150784	0.18
-4.8613453	-17.109228	0.8192026	0.45
-4.7908063	-17.067865	0.81720895	0.47
-4.723204	-17.028563	0.8152151	0.45
-4.649922	-16.971163	0.81321067	0.46
-4.5794973	-16.921816	0.81121063	0.46
-4.5081277	-16.86946	0.8082087	0.49
-4.4654202	-16.814657	0.8061903	0.5
-4.394096	-16.759304	0.804186	0.5
-4.331297	-16.731108	0.8021971	0.52
-4.261899	-16.679796	0.80019444	0.5
-4.192542	-16.625492	0.7971896	0.52
-4.1250825	-16.57722	0.79518795	0.5
-4.081519	-16.513418	0.7931631	0.51
-4.0178647	-16.476221	0.7911675	0.51
-3.9533057	-16.433014	0.7891678	0.52
-3.8887227	-16.391806	0.78716946	0.53
-3.825142	-16.349623	0.78516984	0.52
-3.7587636	-16.295393	0.7831627	0.52
-3.6933217	-16.245182	0.7811579	0.51
-3.6610618	-16.222588	0.780157	0.55
-3.619018	-16.267784	0.78120965	0.58
-3.596488	-16.403318	0.78531784	0.72
-3.5273988	-16.33106	0.7822984	0.2
-3.4898992	-16.40534	0.7853692	0.55
-3.4384987	-16.41239	0.7853981	0.42
-3.3768647	-16.373266	0.7833986	0.34
-3.35952	-16.415936	0.78443706	0.35
-3.2932658	-16.353737	0.7824229	0.38
-3.2307444	-16.307608	0.78041846	0.36
-3.169158	-16.265495	0.77841634	0.43
-3.1085467	-16.224403	0.77641433	0.31
-3.0489237	-16.183334	0.7744118	0.32
-2.9966142	-16.18539	0.77443653	0.42
-3.3947942	-18.407091	0.85183674	0.32
-2.890182	-16.031507	0.7683743	0.3
-2.8379445	-16.028572	0.7683952	0.31
-2.773833	-15.955441	0.76537144	0.15
-2.6299322	-15.436972	0.7470674	0.58
-2.5751805	-15.402006	0.7450664	0.55
-2.543187	-15.361446	0.74405164	0.57
-2.4866023	-15.316455	0.74204427	0.57
-2.4318829	-15.279498	0.7400416	0.57
-2.3762753	-15.235528	0.7390343	0.57
-2.3215601	-15.198578	0.7370315	0.59
-2.268697	-15.170659	0.7360341	0.58
-2.2149303	-15.13673	0.73403275	0.57
-2.1840131	-15.090199	0.73301303	0.6
-2.13936	-15.111425	0.73304635	0.6
-2.094707	-15.132655	0.7340796	0.72
-2.0527794	-15.170933	0.7351235	0.28
-1.9721476	-14.93857	0.7269939	0.6
-1.9203767	-14.90369	0.7249905	0.6
-1.866787	-14.857783	0.7229801	0.61
-1.8387264	-14.819309	0.7219644	0.59
-1.7887814	-14.795466	0.72096777	0.61
-1.7361687	-14.750582	0.71895736	0.58
-1.6862818	-14.722746	0.7179577	0.59
-1.6373132	-14.699927	0.71696097	0.61
-1.5848572	-14.644054	0.7149426	0.61
-1.5360019	-14.613243	0.71394014	0.61
-1.5088248	-14.582793	0.7129294	0.61
-1.4591514	-14.539973	0.71091884	0.62
-1.4111753	-14.517183	0.70992136	0.62
-1.3622981	-14.488381	0.70891994	0.6
-1.3117965	-14.434555	0.70690167	0.61
-1.2648102	-14.41179	0.70590353	0.61
-1.2396096	-14.381379	0.7048919	0.62
-1.189974	-14.336575	0.70287937	0.61
-1.1439626	-14.314832	0.7018813	0.62
-1.0970366	-14.288076	0.70088005	0.64
-1.0483502	-14.246294	0.699869	0.62
-1.0015519	-14.210546	0.69786125	0.61
-0.954686	-14.179799	0.6968569	0.62
-0.92963165	-14.1394	0.69583815	0.62
-0.8846268	-14.116686	0.6948385	0.63
-0.83869386	-14.089961	0.69383633	0.62
-0.7920005	-14.047226	0.6918234	0.63
-0.74615455	-14.014506	0.690817	0.63
-0.7012248	-13.986804	0.68981355	0.63
-0.6554658	-13.948091	0.6888027	0.62
-0.6331072	-13.9267435	0.6877958	0.65
-0.5882653	-13.893049	0.686788	0.64
-0.5434806	-13.855358	0.6847774	0.64
-0.49866986	-13.819669	0.6837681	0.64
-0.4547044	-13.793996	0.68276525	0.64
-0.40993893	-13.755312	0.6817537	0.65
-0.36694655	-13.730659	0.680751	0.67
-0.34463558	-13.706321	0.6797417	0.66
-0.30083036	-13.669658	0.678731	0.63
-0.2579547	-13.637012	0.67772263	0.65
-0.21496657	-13.612369	0.6767197	0.65
-0.17227778	-13.56673	0.6747023	0.66
-0.1298215	-13.5741005	0.67472064	0.64
-0.10947271	-13.619804	0.67675805	0.61
-0.06777218	-13.643191	0.6777869	0.73
-0.02611315	-13.663583	0.67781353	0.34
0.016543206	-13.615954	0.67679435	0.46
0.058499686	-13.588341	0.67578846	0.36
0.10143985	-13.560717	0.6747827	0.45
0.14253888	-13.542122	0.67378247	0.35
0.16358419	-13.498815	0.6727595	0.45
0.20563743	-13.47821	0.67175806	0.36
0.24664757	-13.453622	0.6707535	0.45
0.28758463	-13.424037	0.66974545	0.34
0.3295197	-13.39544	0.66873837	0.45
0.37055537	-13.37286	0.6687349	0.34
0.41033143	-13.331298	0.6667183	0.45
0.43077588	-13.31501	0.6667131	0.36
0.47041905	-13.264452	0.66469026	0.45
0.51143706	-13.240881	0.6636859	0.44
0.55154186	-13.222323	0.66368455	0.43
0.5914571	-13.190771	0.66267437	0.43
0.6314881	-13.16722	0.66166943	0.43
0.6715476	-13.145671	0.66066587	0.43
0.6897129	-13.108421	0.65964574	0.4
0.72869843	-13.080891	0.65863776	0.45
0.768843	-13.065347	0.658638	0.36
0.8077535	-13.032821	0.65762645	0.44
0.8466482	-12.999298	0.6566141	0.36
0.88451385	-12.962791	0.6545995	0.45
0.904041	-12.951531	0.654597	0.32
0.94077224	-12.905044	0.6535753	0.49
0.9811641	-12.90651	0.65358657	0.32
1.0190552	-12.87201	0.65257305	0.44
1.0559608	-12.837528	0.6515592	0.35
1.0938793	-12.805033	0.6505469	0.47
1.1320496	-12.789538	0.64954597	0.36
1.1493087	-12.758316	0.6485293	0.46
1.1885809	-12.75081	0.6485339	0.36
1.2243339	-12.705352	0.6475121	0.47
1.2624723	-12.687865	0.6465095	0.36
1.2983724	-12.65241	0.64549434	0.47
1.336539	-12.636927	0.64549303	0.36
1.3526305	-12.593726	0.64346796	0.47
1.3909911	-12.591244	0.64347523	0.36
1.426918	-12.5577965	0.6424611	0.46
1.4639933	-12.5353365	0.6424546	0.38
1.4999487	-12.503893	0.6414418	0.63
1.1249211	-8.915757	0.51696604	0.21
1.1501869	-8.898452	0.51596147	0.34
1.1660793	-8.910257	0.51697356	0.5
1.1991099	-8.950855	0.5180092	0.14
1.6594505	-12.373954	0.63739043	0.51
1.6976886	-12.363493	0.63739175	0.32
1.7305493	-12.323103	0.63637185	0.5
1.7688323	-12.315646	0.636375	0.29
1.8017225	-12.277261	0.6343564	0.48
1.820288	-12.268042	0.6343541	0.38
1.8432487	-12.159786	0.6312868	0.36
1.8650994	-12.043547	0.627214	0.64
1.8992424	-12.023152	0.6262075	0.65
1.9333079	-11.997759	0.6261975	0.67
1.969511	-11.983343	0.6251952	0.69
2.004683	-11.965941	0.6251906	0.69
2.0189855	-11.935783	0.6241734	0.68
2.0530653	-11.911399	0.6231639	0.68
2.0861135	-11.884029	0.62315214	0.67
2.120223	-11.861649	0.62214386	0.66
2.1554556	-11.848254	0.6221417	0.67
2.1885183	-11.821891	0.62113047	0.67
2.2028642	-11.794739	0.6201151	0.68
2.237034	-11.776364	0.6201093	0.68
2.2700956	-11.750006	0.6190978	0.69
2.3021407	-11.721661	0.6190849	0.68
2.338497	-11.717264	0.61908853	0.67
2.370511	-11.686926	0.6180742	0.67
2.4026024	-11.661586	0.61706305	0.66
2.4170067	-11.638438	0.61705023	0.67
2.4480662	-11.610114	0.6160369	0.67
2.4812033	-11.588768	0.6150285	0.68
2.5164344	-11.575398	0.61502564	0.68
2.5485866	-11.554066	0.61501694	0.69
2.5795817	-11.521753	0.6140007	0.67
2.6127813	-11.504413	0.6129947	0.68
2.6283097	-11.490256	0.6129879	0.67
2.6572556	-11.452972	0.61196786	0.67
2.6904545	-11.435637	0.6119618	0.66
2.7247167	-11.423291	0.61195904	0.66
2.7536612	-11.386013	0.61093897	0.68
2.7847643	-11.360709	0.609927	0.68
2.8190267	-11.348369	0.60992414	0.68
2.830362	-11.318271	0.608906	0.68
2.8625758	-11.300957	0.6088994	0.69
2.8978705	-11.29161	0.6088985	0.68
2.92586	-11.256352	0.60787934	0.68
2.957042	-11.236057	0.60687053	0.68
2.99024	-11.218742	0.6068639	0.67
3.0005724	-11.187659	0.6058448	0.68
3.0338347	-11.174344	0.60584074	0.68
3.0649843	-11.152058	0.6048304	0.68
3.0951004	-11.126783	0.60481787	0.69
3.125233	-11.102512	0.60380596	0.69
3.1563656	-11.079231	0.6037948	0.68
3.1855135	-11.054973	0.6027827	0.69
3.2010553	-11.041837	0.6027761	0.67
3.2333016	-11.026546	0.60277027	0.66
3.2613516	-10.995307	0.6017533	0.67
3.3040435	-11.016896	0.6027732	0.53
3.3685496	-11.108234	0.606842	0.52
3.4247458	-11.172671	0.6088918	0.53
3.4891965	-11.260016	0.6129577	0.56
3.5328894	-11.342555	0.6160178	0.53
3.5931172	-11.411955	0.619071	0.54
3.656467	-11.491322	0.62213117	0.54
3.7250056	-11.586631	0.62620234	0.56
3.785134	-11.649044	0.6282505	0.55
3.8577852	-11.754311	0.63332844	0.55
3.9085555	-11.846784	0.63639545	0.52
3.9738655	-11.924143	0.6394539	0.55
4.0474358	-12.024411	0.6435282	0.55
4.118879	-12.114709	0.6475955	0.54
4.191296	-12.204001	0.6516621	0.54
4.2678876	-12.307247	0.65573835	0.52
4.3454223	-12.407489	0.6598125	0.57
4.3992214	-12.502938	0.6628812	0.51
4.474664	-12.59521	0.66694957	0.53
4.558322	-12.707394	0.6720318	0.53
4.6357317	-12.798654	0.6750994	0.52
4.7234745	-12.918799	0.680187	0.54
4.8049846	-13.01902	0.68426067	0.52
4.88852	-13.122223	0.68933624	0.53
4.950426	-13.229598	0.693413	0.5
5.04212	-13.34872	0.6984997	0.52
5.1296973	-13.45689	0.7025786	0.53
5.222422	-13.578006	0.7076664	0.5
5.320183	-13.705076	0.71275836	0.48
5.412807	-13.819205	0.7178411	0.5
5.508494	-13.939305	0.7229279	0.52
5.5835743	-14.06656	0.72801834	0.5
5.6863885	-14.199591	0.73311406	0.51
5.791247	-14.336603	0.7392124	0.48
5.894997	-14.465637	0.74430513	0.47
5.999756	-14.595665	0.7503984	0.49
6.1003485	-14.711745	0.75548184	0.65
6.15675	-14.71931	0.7564895	0.33
6.17108	-14.689242	0.7554697	0.32
6.216192	-14.669932	0.7554584	0.34
6.2581987	-14.641662	0.7544409	0.34
6.297164	-14.608422	0.7544198	0.34
6.3402076	-14.583144	0.7544043	0.34
6.375097	-14.541951	0.75337756	0.33
6.3904786	-14.515879	0.75236034	0.32
6.4376183	-14.499565	0.7523509	0.32
6.475583	-14.465345	0.75232893	0.32
6.5186467	-14.441078	0.75231385	0.37
6.553538	-14.399897	0.75128686	0.31
6.5966034	-14.375634	0.75127167	0.36
6.632532	-14.337446	0.7502467	0.31
6.6581607	-14.334275	0.7502453	0.32
6.7033005	-14.315994	0.75023407	0.35
6.739214	-14.276815	0.7502083	0.3
6.7802444	-14.248585	0.75019014	0.37
6.816192	-14.211407	0.74916565	0.31
6.8603163	-14.191148	0.7491529	0.37
6.900361	-14.162932	0.74913454	0.32
6.918806	-14.142846	0.74812126	0.34
6.955793	-14.108665	0.74809873	0.35
6.99482	-14.078465	0.7480789	0.35
7.0358887	-14.052249	0.7470618	0.36
7.072878	-14.018076	0.7470391	0.34
7.115957	-13.993847	0.7470233	0.36
7.134468	-13.97776	0.7470126	0.35
7.1704392	-13.941604	0.7459884	0.35
7.209456	-13.91042	0.7459677	0.32
7.247485	-13.879247	0.7449469	0.33
7.2916217	-13.859015	0.7449336	0.34
7.3316784	-13.830828	0.7449148	0.34
7.3727555	-13.804631	0.74489737	0.34
7.386184	-13.779602	0.7448803	0.35
7.423198	-13.746449	0.74385804	0.33
7.463258	-13.71827	0.7438391	0.32
7.50131	-13.68811	0.74381876	0.37
7.540352	-13.657948	0.7427984	0.35
7.582473	-13.634752	0.7427828	0.34
7.5979276	-13.612712	0.74276775	0.36
7.6420755	-13.592503	0.7427541	0.32
7.6689377	-13.542462	0.7417199	0.34
7.7110624	-13.519277	0.74170417	0.38
7.755246	-13.501071	0.7416918	0.37
7.79227	-13.467941	0.7416691	0.36
7.832357	-13.4407835	0.7416505	0.36
7.8478317	-13.419748	0.7416361	0.37
7.884891	-13.38862	0.7406147	0.37
7.92396	-13.359479	0.7405947	0.37
7.9711823	-13.34526	0.74058485	0.36
8.003156	-13.305188	0.74055725	0.36
8.0412245	-13.275063	0.74053645	0.39
8.081336	-13.248918	0.74051833	0.36
8.095794	-13.225902	0.73950243	0.34
8.131855	-13.193797	0.7394802	0.34
8.182133	-13.184562	0.7394736	0.35
8.220207	-13.154447	0.73945266	0.35
8.2481365	-13.108428	0.73842084	0.32
8.291319	-13.088264	0.7394066	0.37
8.328392	-13.057165	0.7383849	0.36
8.342852	-13.034156	0.738369	0.37
8.388065	-13.016981	0.7383567	0.38
8.432226	-12.995824	0.73934174	0.32
8.46324	-12.956783	0.73831457	0.36
8.498277	-12.921715	0.73829	0.37
8.538438	-12.897593	0.73827296	0.35
8.552917	-12.875588	0.73725766	0.35
8.600133	-12.859414	0.7382459	0.39
8.635207	-12.826347	0.73822266	0.38
8.663196	-12.783346	0.7371927	0.37
8.709412	-12.766186	0.7371802	0.37
8.750554	-12.741075	0.7371623	0.37
8.7795515	-12.699072	0.7371329	0.34
8.8021755	-12.690996	0.73712695	0.39
8.845333	-12.667876	0.7371103	0.37
8.878404	-12.632839	0.73708564	0.36
8.917542	-12.605754	0.7370663	0.34
8.953616	-12.572703	0.7370429	0.36
8.991769	-12.545626	0.73702353	0.39
9.031919	-12.51954	0.73700476	0.34
9.054531	-12.510474	0.7369981	0.34
9.082534	-12.467498	0.7359679	0.37
9.124713	-12.444399	0.7369512	0.37
9.164852	-12.417325	0.7369317	0.32
9.204019	-12.3912525	0.73691285	0.4
9.242148	-12.362197	0.73689204	0.38
9.280297	-12.334141	0.73687184	0.34
9.291756	-12.308185	0.7358537	0.41
9.3339615	-12.286095	0.73583746	0.33
9.374125	-12.260028	0.7368186	0.38
9.406195	-12.223035	0.73579234	0.39
9.4564705	-12.2098875	0.7367821	0.34
9.4865465	-12.171909	0.7367552	0.39
9.503087	-12.153913	0.7357424	0.34
9.543259	-12.127856	0.7367234	0.32
9.584438	-12.102796	0.7367051	0.38
9.623609	-12.07575	0.73668545	0.38
9.657717	-12.041754	0.7366612	0.42
9.700931	-12.01968	0.7366448	0.34
9.7340355	-11.984694	0.73661983	0.37
9.766745	-11.98657	0.7376202	0.33
9.793799	-11.944636	0.7365906	0.43
9.826909	-11.909656	0.7365656	0.33
9.876186	-11.894544	0.7365538	0.45
9.914347	-11.865526	0.73753273	0.39
9.939379	-11.820619	0.73650116	0.38
9.978565	-11.793595	0.7364814	0.42
10.00018	-11.782567	0.7364732	0.39
10.035313	-11.749583	0.7364495	0.34
10.077507	-11.724547	0.73643094	0.43
10.126781	-11.708453	0.73741835	0.39
10.150832	-11.663561	0.7373868	0.38
10.189022	-11.635555	0.7373664	0.34
10.20962	-11.622544	0.7373568	0.41
10.246792	-11.592554	0.737335	0.38
10.290005	-11.568522	0.73731714	0.38
10.325167	-11.5365505	0.7372941	0.38
10.365348	-11.508549	0.7372736	0.41
10.407576	-11.484526	0.73825574	0.35
10.441722	-11.450571	0.7382313	0.39
10.478919	-11.421588	0.7382102	0.4
10.506574	-11.415535	0.73820513	0.36
10.550823	-11.393504	0.73918855	0.34
10.587979	-11.361541	0.7391654	0.43
10.629213	-11.336535	0.7391469	0.37
10.662347	-11.300605	0.73912114	0.43
10.711639	-11.283546	0.74010783	0.31
10.728209	-11.265583	0.74009496	0.51
10.780525	-11.251506	0.7410835	0.34
10.79754	-11.198702	0.74004686	0.61
10.845818	-11.179663	0.74003214	0.26
10.874949	-11.140767	0.74000454	0.57
10.927261	-11.125702	0.74099237	0.33
10.911048	-11.040147	0.73893464	0.52
10.875239	-10.969573	0.7358879	0.18
10.689817	-10.716247	0.7257221	0.17
10.511453	-10.470867	0.7145616	0.15
10.338179	-10.234434	0.70540726	0.13
10.176005	-10.010915	0.6952614	0.17
10.029988	-9.806267	0.687128	0.21
9.869366	-9.61857	0.67900664	0.16
9.725412	-9.419891	0.67087746	0.16
9.590534	-9.231144	0.6627549	0.16
9.452675	-9.042405	0.6546325	0.16
9.311803	-8.851685	0.6465092	0.1
9.18808	-8.679834	0.63939804	0.13
9.104646	-8.547693	0.6343125	0.26
9.101199	-8.518849	0.63329357	0.28
9.308791	-8.605956	0.64034665	0.61
11.797762	-10.8460455	0.75576955	0.2
11.846032	-10.823064	0.7557521	0.59
11.889283	-10.796114	0.75673217	0.59
11.922462	-10.75924	0.7567059	0.61
11.947089	-10.747253	0.7566968	0.57
11.987309	-10.716336	0.75667435	0.57
12.028539	-10.686414	0.7576525	0.55
12.068764	-10.6555	0.7576301	0.57
12.112014	-10.627567	0.7586096	0.59
12.1502285	-10.594672	0.75858593	0.57
12.174863	-10.582691	0.7585769	0.55
12.206043	-10.543845	0.7585495	0.55
12.258341	-10.522863	0.75953335	0.55
12.294563	-10.488984	0.75950915	0.55
12.337813	-10.460066	0.76048803	0.57
12.373017	-10.424205	0.7604626	0.57
12.422289	-10.399258	0.7614439	0.57
12.434885	-10.378354	0.7604294	0.57
12.476128	-10.347457	0.7614071	0.59
12.526413	-10.323507	0.7623891	0.58
12.56163	-10.287654	0.7623638	0.57
12.600865	-10.254778	0.7623403	0.55
12.640103	-10.221905	0.7623168	0.57
12.680337	-10.189031	0.7632933	0.55
12.704989	-10.177061	0.7632844	0.55
12.753275	-10.151136	0.76426524	0.54
12.797532	-10.1212435	0.7642436	0.57
12.826733	-10.08044	0.76421535	0.59
12.875028	-10.054521	0.76519626	0.58
12.922301	-10.026616	0.7661759	0.58
12.941937	-10.010683	0.7661646	0.57
12.984192	-9.978812	0.76614183	0.55
13.034483	-9.952896	0.7671228	0.56
13.064692	-9.912102	0.7670947	0.57
13.104952	-9.879246	0.7680714	0.56
13.146224	-9.8473835	0.7680488	0.56
13.186475	-9.813538	0.76902497	0.55
13.218144	-9.80455	0.7690178	0.55
13.264435	-9.775668	0.76999706	0.57
13.297666	-9.736866	0.7699703	0.58
13.341946	-9.706002	0.77094835	0.57
13.384227	-9.6741495	0.7709259	0.55
13.419469	-9.636344	0.7708998	0.55
13.466767	-9.607469	0.7718792	0.54
13.501457	-9.600471	0.77287334	0.54
13.537701	-9.562668	0.7728473	0.53
13.574968	-9.5268545	0.7738225	0.51
13.616242	-9.493024	0.77379894	0.52
13.656512	-9.458202	0.7747748	0.52
13.713852	-9.435287	0.77575785	0.52
13.754128	-9.400469	0.77573377	0.53
13.76875	-9.379589	0.7757197	0.48
13.821058	-9.351716	0.7766997	0.49
13.864351	-9.318886	0.77767694	0.5
13.901628	-9.282091	0.7776518	0.5
13.954953	-9.255214	0.7786326	0.52
13.990218	-9.216437	0.7786063	0.42
14.0158825	-9.202505	0.7795964	0.41
14.058168	-9.167697	0.77957255	0.5
14.102472	-9.134875	0.78054994	0.39
14.145773	-9.101063	0.78152674	0.42
14.191065	-9.06725	0.7815035	0.54
14.240393	-9.037408	0.7824827	0.4
14.278675	-8.999632	0.7834572	0.52
14.308342	-8.986694	0.783448	0.38
14.350648	-8.951897	0.78442436	0.41
14.396962	-8.919084	0.78540194	0.42
14.445284	-8.887263	0.7853801	0.43
14.484574	-8.849493	0.7863548	0.46
14.52989	-8.815693	0.7873319	0.47
14.574202	-8.780902	0.7873084	0.44
14.587829	-8.758051	0.7872935	0.58
14.516807	-8.654835	0.78323025	0.38
14.452802	-8.555589	0.7801694	0.43
14.378793	-8.452378	0.7761065	0.41
14.2997675	-8.346195	0.7720419	0.53
14.233796	-8.24894	0.7679828	0.4
14.206323	-8.203288	0.76695496	0.56
14.221589	-8.153636	0.7659235	0.65
14.164653	-8.062336	0.76286805	0.45
14.212017	-8.031528	0.76384765	0.0
14.384707	-8.070132	0.7698671	0.0
14.452118	-8.049242	0.77085245	0.0
13.093481	-7.2132406	0.7163695	0.32
13.031616	-7.126917	0.71331817	0.18
13.067004	-7.0941396	0.71429753	0.2
13.085342	-7.0514474	0.7142713	0.18
13.377643	-7.101907	0.7232961	0.42
13.319805	-7.018565	0.7202468	0.42
13.26333	-6.963014	0.71821433	0.41
13.204509	-6.880668	0.7141659	0.44
13.145688	-6.798323	0.71111757	0.46
13.084861	-6.714988	0.7080688	0.46
13.031069	-6.6366134	0.705023	0.43
12.978283	-6.5592318	0.70297784	0.47
12.927841	-6.508644	0.69994867	0.47
12.869055	-6.4292827	0.6969026	0.47
12.818298	-6.3548803	0.69485945	0.46
12.762523	-6.277505	0.6918148	0.48
12.711778	-6.2040977	0.68877244	0.46
12.657023	-6.128709	0.68672913	0.48
12.614308	-6.060262	0.68368983	0.48
12.563887	-6.0116634	0.68166226	0.5
12.510165	-5.9392543	0.67862093	0.47
12.465443	-5.869819	0.6765814	0.47
12.403715	-5.794439	0.6735386	0.48
12.367037	-5.730956	0.67150265	0.48
12.324345	-5.6645007	0.66946507	0.45
12.2676325	-5.5920987	0.66642433	0.48
12.20823	-5.5425153	0.6633967	0.5
12.166571	-5.4790382	0.6613611	0.48
12.113891	-5.410606	0.6593229	0.48
12.067213	-5.3441567	0.6562859	0.5
12.033571	-5.284649	0.6552528	0.48
11.978899	-5.2162204	0.65221494	0.49
11.937263	-5.154733	0.650181	0.52
11.886894	-5.1111026	0.6481571	0.5
11.836256	-5.0466437	0.6451217	0.49
11.792613	-4.9841676	0.64308745	0.48
11.756007	-4.92665	0.6410561	0.49
11.719389	-4.868142	0.63902426	0.49
11.656742	-4.799722	0.6359872	0.47
11.626433	-4.767	0.63496953	0.5
11.65292	-4.735259	0.6349523	0.59
11.689434	-4.708475	0.6359378	0.64
11.729938	-4.681691	0.6369233	0.69
11.779474	-4.659865	0.63891155	0.69
11.627737	-4.5587416	0.63185763	0.27
11.673265	-4.5349345	0.633845	0.16
11.853235	-4.5834947	0.63987064	0.43
11.889741	-4.554732	0.6408553	0.64
11.926263	-4.526961	0.6418406	0.62
11.975794	-4.503156	0.642828	0.61
12.004301	-4.4714217	0.64281124	0.61
12.036809	-4.440679	0.6437951	0.62
12.074328	-4.41192	0.64478004	0.64
12.106113	-4.4029922	0.6457753	0.64
12.154651	-4.378199	0.6467624	0.64
12.187159	-4.3464675	0.6477459	0.64
12.222683	-4.316719	0.6487305	0.62
12.255197	-4.2849894	0.6487141	0.62
12.288723	-4.254252	0.64969826	0.64
12.325502	-4.2453256	0.6506937	0.65
12.365038	-4.216571	0.6516789	0.63
12.4095745	-4.1888084	0.65266484	0.62
12.440098	-4.1560903	0.65364814	0.63
12.476628	-4.1253552	0.65463257	0.65
12.516166	-4.095612	0.65561754	0.66
12.541689	-4.060914	0.6556	0.64
12.586483	-4.053972	0.6565966	0.64
12.627015	-4.023239	0.65758127	0.61
12.663561	-3.9925075	0.6585659	0.62
12.69109	-3.9578114	0.6595486	0.64
12.726623	-3.9250982	0.66053236	0.64
12.7651615	-3.893377	0.6615168	0.64
12.818723	-3.8666117	0.66250366	0.62
12.849509	-3.8547158	0.66349787	0.63
12.871035	-3.8170497	0.6634793	0.63
12.920592	-3.7883034	0.66546535	0.64
12.963138	-3.7565851	0.66645	0.64
12.9976845	-3.7228847	0.66743374	0.62
13.0412445	-3.6921585	0.66841894	0.61
13.090806	-3.6624238	0.6694047	0.63
13.115588	-3.6475565	0.67039764	0.63
13.154138	-3.6138585	0.67138153	0.62
13.193699	-3.581152	0.67236596	0.62
13.2332535	-3.5474553	0.67335004	0.61
13.286822	-3.5177228	0.6743361	0.63
13.334388	-3.4860091	0.6753213	0.63
13.352935	-3.446368	0.6763026	0.61
13.394734	-3.4354663	0.6772976	0.62
13.438297	-3.401772	0.67828196	0.62
13.46786	-3.3651052	0.6792649	0.63
13.520432	-3.3333938	0.6802504	0.64
13.568008	-3.3006918	0.6822354	0.64
13.592571	-3.2620447	0.6822176	0.62
13.635362	-3.2491627	0.68321186	0.62
13.657934	-3.2105162	0.68419427	0.71
13.722521	-3.180789	0.68618095	0.52
13.808115	-3.1550262	0.6881696	0.37
13.8567	-3.121336	0.69015455	0.37
13.878269	-3.08071	0.69013625	0.36
13.925855	-3.0460298	0.6921208	0.36
13.963649	-3.0311673	0.69311434	0.34
14.000231	-2.9935153	0.6940977	0.32
14.056821	-2.9598274	0.69508296	0.34
14.094407	-2.9221764	0.6960664	0.31
14.1249895	-2.882544	0.697049	0.36
14.166588	-2.8458846	0.69803315	0.36
14.211174	-2.808235	0.69901687	0.4
14.25798	-2.794365	0.70101106	0.31
14.295574	-2.755725	0.7019944	0.43
14.353181	-2.7210488	0.70397973	0.29
14.38077	-2.6794372	0.7039619	0.45
14.4483795	-2.6457531	0.7059478	0.35
14.475976	-2.6041424	0.70693016	0.48
14.522586	-2.5664957	0.7079144	0.39
14.580394	-2.5526266	0.70990884	0.52
14.613002	-2.5120077	0.71089184	0.59
14.656609	-2.4723804	0.7118755	0.58
14.697224	-2.432753	0.7128591	0.57
14.749837	-2.394117	0.7148433	0.58
14.810453	-2.3564725	0.71682805	0.58
14.863273	-2.3416138	0.7178222	0.56
14.901887	-2.3000062	0.7198053	0.58
14.95151	-2.2603807	0.7207894	0.59
15.0041275	-2.219765	0.7227731	0.55
15.050755	-2.1791494	0.72375685	0.58
15.100383	-2.138534	0.72474074	0.57
15.162011	-2.0989103	0.7267252	0.57
15.20683	-2.0810802	0.72871834	0.55
15.26646	-2.0404658	0.7307025	0.58
15.302093	-1.9968793	0.7316854	0.57
15.343732	-1.954284	0.7326688	0.57
15.4073715	-1.9136707	0.7346533	0.57
15.46001	-1.8710761	0.73563695	0.57
15.510838	-1.8532466	0.7376303	0.54
15.550477	-1.8086708	0.73861325	0.53
15.611122	-1.7660769	0.7405972	0.54
15.665773	-1.7234832	0.7425812	0.53
15.712421	-1.6789083	0.7435644	0.53
15.777077	-1.6363151	0.74554867	0.53
15.829729	-1.5917408	0.7475321	0.51
15.885558	-1.5719309	0.74952507	0.52
15.936219	-1.5273569	0.75050867	0.52
15.98188	-1.4817922	0.75249195	0.51
[truncated: 121,787 more rows]
