# Supplementary material for: Density-equalized RANDT scan matching with integrated outlier removal and point density uniformity
Source: PLoS One. 2026 Apr 28;21(4):e0345709. doi: 10.1371/journal.pone.0345709 (PMC13124066; doi:10.1371/journal.pone.0345709)
Supplement: S2 Dataset — Processed LiDAR data converted into CSV format, including spatial coordinates and associated attributes such as intensity values, used for analysis in this study. (ZIP) [file pone.0345709.s002.zip › Velodyne_CSV/001149.csv]

X	Y	Z	Intensity
72.25493	0.04196004	2.6520374	0.15
72.266754	0.15485252	2.653138	0.29
72.2494	0.38163656	2.6523395	0.2
72.226036	0.6084206	2.652541	0.18
72.22468	0.83520466	2.6527421	0.31
72.20932	1.0619887	2.6519432	0.2
72.19197	1.2877738	2.652143	0.18
72.1868	1.4016653	2.6522439	0.31
72.17044	1.6274503	2.6514432	0.2
72.146095	1.8532356	2.6516426	0.19
72.14774	2.0800197	2.6518424	0.21
72.126396	2.305805	2.6510408	0.18
72.11505	2.5325894	2.65124	0.21
72.093704	2.7583745	2.6514382	0.19
72.08953	2.8712673	2.6515374	0.21
72.07719	3.0980518	2.651736	0.18
72.05885	3.323837	2.6519334	0.32
72.0565	3.5496225	2.6521306	0.21
72.04017	3.7764072	2.6523283	0.17
72.01984	4.001194	2.651524	0.32
72.01467	4.1150856	2.6516232	0.21
71.989334	4.3398724	2.6518185	0.18
71.987	4.5666575	2.6520152	0.21
71.96566	4.7924433	2.6522107	0.18
71.946335	5.018229	2.652406	0.21
71.93001	5.2440157	2.6526008	0.18
71.924675	5.470801	2.6537962	0.21
71.91952	5.583694	2.6538932	0.18
71.90719	5.80948	2.6540875	0.13
71.91086	6.0372653	2.6552832	0.0
71.84954	6.259055	2.653473	0.0
61.35917	5.53577	2.297816	0.0
61.281845	5.722595	2.2959745	0.13
51.990635	4.9333706	1.9792643	0.0
71.812416	7.0523067	2.65515	0.0
71.76411	7.275097	2.655339	0.05
51.73965	5.4019346	1.9736574	0.14
51.459324	5.5358114	1.964768	0.0
71.72916	7.9544573	2.6569145	0.07
51.96884	5.839526	1.9830253	0.23
71.693695	8.2931385	2.6571999	0.0
52.526203	6.236155	2.0033598	0.07
44.469807	5.417961	1.7286233	0.0
44.49848	5.5628276	1.7307429	0.0
61.35935	7.8755803	2.3077855	0.0
51.16991	6.727708	1.9607573	0.0
53.758785	7.1552954	2.0491312	0.0
53.52147	7.2941685	2.0422437	0.0
43.311695	6.175275	1.694234	0.0
43.32938	6.317145	1.6953496	0.0
52.83921	7.8786335	2.022717	0.09
42.412888	6.3870893	1.6653963	0.0
57.409824	8.838713	2.1815462	0.14
38.185177	5.993489	1.52203	0.12
38.058853	6.0963974	1.5181108	0.17
38.163536	6.2362695	1.5222237	0.0
43.441322	7.242301	1.7050967	0.07
37.206875	6.320205	1.4912772	0.0
37.062717	6.3551755	1.4863029	0.0
43.72455	7.6429343	1.7174203	0.0
44.737263	7.9656305	1.7526914	0.0
43.316917	7.8527493	1.704581	0.0
39.87421	7.4861236	1.588238	0.22
30.209795	5.7148438	1.2536882	0.18
29.952465	5.763805	1.245721	0.3
29.959145	5.862718	1.2467971	0.3
29.979826	5.9646277	1.2478757	0.18
23.584318	4.764797	1.0268238	0.24
23.63299	4.8527203	1.0298908	0.39
23.40582	4.8437333	1.0218785	0.34
22.553469	4.740841	0.9927801	0.35
22.50314	4.803789	0.99182534	0.43
22.280807	4.8297725	0.98483855	0.22
18.987368	4.1754117	0.8702644	0.45
18.843037	4.2053914	0.8662815	0.21
18.679703	4.230376	0.86129427	0.46
19.070549	4.351263	0.8743938	0.52
19.095222	4.420205	0.87644416	0.21
20.535948	4.8238254	0.92678165	0.48
18.535543	4.4132285	0.85741997	0.23
20.464294	4.9427285	0.92586464	0.23
18.60989	4.5551095	0.86152315	0.6
18.715403	4.6750073	0.8656116	0.57
19.79113	5.010694	0.90388876	0.42
19.555792	5.0166974	0.896884	0.21
19.43346	5.050674	0.89290303	0.24
19.384136	5.102633	0.8919374	0.59
28.955341	7.7291274	1.2291595	0.26
29.006193	7.7910733	1.2322057	0.39
28.95988	7.877002	1.2312659	0.21
28.907572	7.9599333	1.2303232	0.28
21.584814	6.011806	0.9726615	0.18
21.426483	6.040788	0.9676748	0.45
19.935072	5.687135	0.9153651	0.23
19.90091	5.7111173	0.91437995	0.32
19.717579	5.7251134	0.9083809	0.36
19.655256	5.7740765	0.9074112	0.33
19.590933	5.822041	0.90544057	0.44
19.558609	5.879996	0.90547806	0.38
19.499289	5.928959	0.9035079	0.28
19.443966	5.978922	0.9025385	0.54
19.331797	5.977927	0.8985319	0.24
19.352482	6.0508685	0.9005816	0.47
19.491177	6.161773	0.90566266	0.3
19.223837	6.143801	0.897636	0.49
19.182514	6.19776	0.89666915	0.38
19.195198	6.2687035	0.89771634	0.23
19.13804	6.2826953	0.8957221	0.54
19.206728	6.3726206	0.89978474	0.25
19.220413	6.4445634	0.9008323	0.59
21.683325	7.3487206	0.9895681	0.24
21.699015	7.4306545	0.9916225	0.36
21.677708	7.498602	0.99166536	0.4
21.615393	7.5535617	0.9906971	0.37
29.745068	10.452835	1.2840778	0.11
25.380322	9.006211	1.1278713	0.23
25.376022	9.09514	1.1289288	0.48
25.305714	9.160093	1.1269664	0.14
25.388424	9.280992	1.1310496	0.27
25.453136	9.394898	1.1351271	0.48
25.058945	9.294	1.1210365	0.21
25.274672	9.464852	1.13016	0.18
24.319263	9.19412	1.0969231	0.52
25.291084	9.652704	1.1332803	0.27
25.142769	9.687686	1.1292918	0.21
25.081469	9.754637	1.1273295	0.31
25.000164	9.813596	1.1263603	0.18
25.067026	9.885536	1.12941	0.3
25.463785	10.135317	1.1445947	0.31
25.022436	10.050411	1.1295089	0.16
24.570084	9.958511	1.1144173	0.25
24.48078	10.0114765	1.1124427	0.38
21.705095	8.955472	1.0105771	0.22
21.601929	8.953482	1.0075673	0.41
21.542625	9.007444	1.0065944	0.4
21.488321	9.064405	1.0056236	0.45
21.47202	9.137353	1.0066653	0.2
19.038351	8.172259	0.9168792	0.38
18.996042	8.2252245	0.9169058	0.48
19.041899	8.280179	0.9189418	0.4
24.484467	10.740921	1.1228799	0.22
23.224974	10.275367	1.0764918	0.49
24.112831	10.759935	1.1108568	0.21
22.993355	10.347331	1.0705116	0.38
22.90105	10.392306	1.0685284	0.17
22.898909	10.434275	1.0695523	0.55
22.914621	10.529204	1.0706079	0.25
23.465433	10.871905	1.0928581	0.28
18.98134	8.865761	0.9252658	0.17
18.832014	8.8687725	0.92125106	0.47
21.91429	10.405381	1.0384346	0.25
21.810982	10.441365	1.0354433	0.55
23.381138	11.238646	1.096055	0.22
23.088799	11.187708	1.0859948	0.28
23.036509	11.251667	1.0860242	0.27
23.815382	11.725253	1.1163707	0.18
23.642069	11.7322645	1.1113548	0.38
19.92602	9.9668865	0.97096986	0.21
23.845554	12.021039	1.1225345	0.52
24.090467	12.192892	1.1326556	0.18
23.960163	12.221885	1.1286558	0.43
24.09792	12.3877535	1.1357607	0.2
23.996622	12.431733	1.1337715	0.14
19.713383	10.291684	0.9701128	0.38
19.671085	10.34865	0.9691365	0.38
19.652937	10.378631	0.96914935	0.5
23.2835	12.389837	1.1116594	0.3
23.34424	12.516743	1.1147325	0.4
23.688051	12.79751	1.129922	0.13
23.461725	12.770555	1.1228778	0.41
23.533474	12.905454	1.1269559	0.36
23.487192	12.976411	1.1269852	0.23
23.114964	12.818562	1.1138542	0.35
23.40577	13.076351	1.1260237	0.19
23.11142	13.008433	1.1169479	0.09
24.20418	13.824748	1.162508	0.39
18.81631	10.866408	0.9532671	0.44
18.805023	10.939363	0.9532996	0.22
18.667704	10.938381	0.94927704	0.56
18.851194	11.206183	0.9594309	0.19
18.86978	11.338096	0.96249425	0.0
18.653435	11.289159	0.9554354	0.0
50.20982	30.588202	2.220552	0.0
52.045242	31.931065	2.2984803	0.0
49.73537	30.730162	2.2095482	0.0
49.72722	30.94102	2.2126477	0.0
13.405945	8.496725	0.7532652	0.29
13.340631	8.513727	0.75125897	0.41
13.285316	8.537723	0.75025743	0.44
13.259008	8.580703	0.75026923	0.3
13.206697	8.605699	0.7492683	0.45
13.214551	8.6406765	0.7502838	0.34
13.187245	8.682657	0.75029445	0.63
13.358008	8.855525	0.75839835	0.0
50.957287	33.973846	2.3052485	0.0
50.89114	34.161736	2.3073196	0.0
50.992058	34.46253	2.3154702	0.0
53.041714	36.091175	2.4045572	0.0
51.441048	35.120037	2.3408391	0.0
52.799458	36.292084	2.402599	0.0
58.042397	40.162823	2.62525	0.0
50.728436	35.340008	2.3257983	0.0
50.548256	35.450966	2.32281	0.0
52.276844	36.908775	2.3997595	0.0
50.980267	36.114483	2.348172	0.0
50.428936	35.961666	2.3289986	0.0
50.115704	35.976707	2.320941	0.0
49.803112	36.832237	2.330218	0.0
37.79269	28.139614	1.8222115	0.04
37.637466	28.208603	1.8202032	0.0
50.336075	37.96546	2.367775	0.0
37.814236	28.71427	1.8354341	0.0
50.45596	38.55609	2.3830266	0.06
36.9346	28.322668	1.8030841	0.23
58.561672	45.184654	2.741374	0.11
58.551632	45.47149	2.7474787	0.0
36.03971	28.180927	1.7758188	0.0
49.820297	39.199837	2.3801155	0.03
35.60119	28.201006	1.764718	0.14
35.527073	28.234005	1.7637112	0.11
35.171745	28.133137	1.7515866	0.16
35.193604	28.33202	1.7566606	0.0
35.30051	28.601847	1.7647802	0.0
35.14828	28.661846	1.7627608	0.06
36.824013	30.220617	1.8407228	0.0
35.332085	29.18352	1.778983	0.09
35.51511	29.429344	1.7891128	0.16
35.526974	29.628233	1.793181	0.18
34.090054	28.613111	1.733461	0.0
36.549267	30.871328	1.847861	0.0
34.44996	29.286667	1.7577747	0.03
34.809025	29.78032	1.7780303	0.0
34.705894	29.78734	1.7760032	0.0
34.657734	29.935274	1.7780349	0.12
34.555542	30.037245	1.7770364	0.0
34.194195	29.9134	1.7648935	0.11
33.28852	29.30794	1.7284456	0.0
33.427467	29.616747	1.7385778	0.13
33.30926	29.700733	1.7375667	0.23
33.35122	29.831656	1.7416171	0.11
19.578392	17.75237	1.11494	0.0
33.087666	30.163559	1.7426293	0.0
17.187437	15.787999	1.0086392	0.0
17.184196	15.885955	1.0116626	0.0
17.136051	15.890967	1.0096474	0.0
17.196854	16.048876	1.0157069	0.0
17.202625	16.155825	1.0177348	0.0
17.158363	16.216812	1.0187339	0.05
17.160133	16.320765	1.020759	0.17
17.1519	16.415722	1.0227783	0.11
17.158672	16.52667	1.0258061	0.0
17.145548	16.566656	1.0258104	0.0
17.129313	16.654625	1.0278243	0.0
17.143093	16.774565	1.0308559	0.0
17.142868	16.88052	1.033879	0.0
17.120626	16.96549	1.034889	0.0
17.095385	17.047464	1.0368968	0.12
17.14631	17.152401	1.0399383	0.0
17.101057	17.21439	1.0409337	0.0
17.104836	17.32834	1.0439585	0.0
17.071594	17.40332	1.0449607	0.0
17.069374	17.511276	1.0469813	0.0
17.06315	17.615234	1.0499991	0.05
17.075052	17.6842	1.0510173	0.16
17.063828	17.784164	1.0540317	0.24
17.062613	17.895119	1.0560522	0.0
17.048176	18.107038	1.0610851	0.23
17.008934	18.180023	1.0620817	0.0
16.930658	18.212042	1.0610545	0.1
19.421616	20.948017	1.187582	0.0
16.999403	18.458918	1.0691259	0.0
16.992191	18.567877	1.0711412	0.0
16.982977	18.676836	1.0741552	0.0
16.961756	18.77181	1.0761613	0.0
16.953547	18.88177	1.0781751	0.0
16.93733	18.983738	1.0811838	0.0
16.978268	19.08968	1.0842184	0.0
16.971062	19.202642	1.0872321	0.0
16.96686	19.320599	1.0902478	0.1
16.926626	19.398586	1.0912408	0.1
16.924427	19.519543	1.0942569	0.0
16.911224	19.62851	1.0962659	0.0
16.921137	19.702478	1.0982807	0.0
16.908932	19.815441	1.1012901	0.0
16.877712	19.904423	1.1032871	0.07
16.910557	20.071348	1.1083242	0.0
16.868328	20.15034	1.1093138	0.0
28.087217	33.713703	1.711418	0.0
16.862953	20.402254	1.1153418	0.0
16.891891	20.503206	1.119368	0.0
16.868685	20.607182	1.1213684	0.0
27.178047	33.36521	1.6819395	0.0
16.766222	20.747179	1.1223328	0.0
26.722431	33.232456	1.668701	0.0
23.742216	29.726988	1.5118209	0.0
26.459047	33.225574	1.6625699	0.12
16.815659	21.283978	1.1374131	0.0
16.797468	21.399948	1.140415	0.0
16.740902	21.747862	1.1484166	0.0
16.761679	21.988777	1.155448	0.0
16.725475	22.084764	1.157436	0.0
47.957413	63.559555	2.9337003	0.0
47.640247	63.5557	2.9265342	0.05
10.926204	14.747894	0.8376981	0.14
10.865909	14.764922	0.83666396	0.23
10.805725	14.731963	0.8346272	0.22
10.83854	14.874907	0.8396534	0.0
20.840485	28.695692	1.4221915	0.1
10.497462	14.699141	0.8274428	0.49
10.7866	15.202847	0.8476359	0.26
10.704283	15.187897	0.8445854	0.23
10.750229	15.30484	0.84961724	0.0
44.54259	63.490215	2.861839	0.05
10.548329	15.32395	0.84549296	0.0
16.564074	24.162245	1.2114624	0.0
43.315895	63.42586	2.8351288	0.0
41.419445	60.859596	2.726887	0.0
41.13828	60.856747	2.7207208	0.0
40.856102	60.8499	2.7155528	0.0
40.571926	60.841053	2.7093823	0.0
40.34883	60.92015	2.7072506	0.0
40.192833	61.101185	2.7091625	0.0
16.478037	25.295996	1.2414389	0.0
16.498009	25.413954	1.2454534	0.0
16.472862	25.550936	1.2484392	0.0
16.454727	25.69891	1.2524291	0.0
16.419567	25.823898	1.2554073	0.0
10.063765	16.102062	0.8581784	0.21
10.042634	16.125069	0.8581635	0.39
9.99837	16.167088	0.8591322	0.16
11.564595	18.810513	0.96417344	0.32
11.582455	18.972467	0.9691832	0.54
11.710492	19.31631	0.9812661	0.24
11.274635	18.734716	0.9559726	0.16
11.1933365	18.734768	0.95491517	0.34
11.158195	18.743792	0.95488995	0.55
11.117966	18.809803	0.9558593	0.25
11.946173	20.344938	1.0154076	0.27
11.864888	20.354992	1.0143489	0.46
11.765574	20.332062	1.0112777	0.36
21.251667	36.868366	1.6625998	0.17
20.933142	36.583633	1.6483808	0.23
20.850008	36.57269	1.6473216	0.19
35.67213	62.916416	2.6791968	0.0
20.44234	36.388996	1.6340334	0.0
17.778566	32.13864	1.4632399	0.3
21.054562	38.315193	1.701411	0.3
20.962418	38.290264	1.6993439	0.2
4.0549107	7.6568303	0.50508046	0.27
4.0065465	7.625874	0.5030418	0.34
3.9872434	7.6468887	0.5040226	0.29
3.9509048	7.6369205	0.50299174	0.5
3.9325953	7.661934	0.5029726	0.38
3.9364676	7.698927	0.50397164	0.55
3.9181597	7.72394	0.5049523	0.23
10.719423	20.973692	1.0124394	0.33
10.608075	20.920784	1.0093533	0.36
10.553844	20.977816	1.0103046	0.44
10.7842045	21.599543	1.0324428	0.26
11.438514	22.988827	1.0848666	0.31
11.377293	23.046864	1.0858115	0.25
11.611702	23.704582	1.1089498	0.28
11.612623	23.895554	1.114934	0.39
11.537379	23.934607	1.1148676	0.3
11.461137	23.96866	1.1148002	0.39
11.3889	24.012712	1.1157349	0.3
9.243063	19.606047	0.94832784	0.3
9.16276	19.595114	0.9462594	0.47
9.113525	19.651146	0.9472107	0.53
9.740853	21.165432	1.0035994	0.0
18.235664	39.75901	1.70007	0.07
18.010258	39.598213	1.6918926	0.0
9.160125	20.505	0.9741583	0.29
8.907408	20.11326	0.95897657	0.26
15.537633	35.211815	1.5201926	0.18
15.540725	35.52077	1.5301619	0.17
22.151505	50.96429	2.1023283	0.22
21.965317	50.97344	2.100163	0.29
16.947575	39.55408	1.6749654	0.21
16.934689	39.870052	1.6849177	0.27
16.752367	39.789215	1.6797625	0.17
16.506874	39.556454	1.6685671	0.37
16.44988	39.770473	1.6744891	0.14
16.386875	39.972504	1.6804065	0.39
16.360888	40.088512	1.683368	0.16
16.220675	40.105637	1.682236	0.15
16.330162	40.742466	1.7032566	0.13
16.372473	41.220375	1.7192342	0.32
16.18213	41.119556	1.7130682	0.2
16.078032	41.233635	1.7149544	0.25
14.698192	38.071198	1.5980687	0.23
14.600988	37.997295	1.5939857	0.2
14.461745	37.99342	1.5918522	0.0
15.786929	41.841835	1.7305913	0.0
17.465303	46.700825	1.9055295	0.0
17.48467	47.203754	1.9214765	0.0
17.215145	46.93003	1.9092524	0.06
17.010818	46.831226	1.9030658	0.0
16.99894	47.02622	1.9100251	0.0
16.78558	46.89943	1.9028325	0.0
16.680569	47.071514	1.9067017	0.0
17.055155	48.603024	1.9598426	0.05
17.039474	49.05	1.9737575	0.0
16.901388	49.15212	1.9756017	0.09
11.20507	32.86393	1.3893825	0.3
11.034624	32.70211	1.3822328	0.22
10.836076	32.455322	1.3720673	0.14
10.825187	32.76031	1.3810048	0.47
10.718122	33.13439	1.3918287	0.0
10.533613	32.921593	1.3826694	0.11
13.256848	41.563263	1.691072	0.12
13.103586	41.53442	1.6879143	0.2
12.911172	41.379627	1.6807358	0.23
12.768946	41.38177	1.6795828	0.13
15.443805	50.530453	2.0028474	0.42
15.264583	50.512638	2.0006573	0.25
15.167441	50.479736	1.9985582	0.25
14.995245	50.482914	1.9963704	0.2
14.823047	50.48609	1.9951818	0.38
14.645827	50.470276	1.9919901	0.22
14.468602	50.450462	1.9897983	0.2
14.298407	50.455643	1.9886085	0.37
14.120177	50.43183	1.9854144	0.19
14.031063	50.421925	1.9843166	0.38
13.858856	50.41711	1.9821241	0.24
13.679613	50.3843	1.979928	0.19
13.50841	50.38249	1.9777342	0.41
13.336197	50.373672	1.9755397	0.25
13.163981	50.36286	1.9743445	0.2
12.995788	50.368046	1.9721498	0.38
12.90164	50.33015	1.9700487	0.23
12.72741	50.309345	1.9678508	0.18
12.564236	50.330524	1.9666563	0.41
12.392014	50.313717	1.9644581	0.23
12.219789	50.294907	1.9622593	0.18
12.055607	50.312096	1.9620618	0.39
11.962453	50.270203	1.9599597	0.25
11.7922325	50.255394	1.9577601	0.26
11.622016	50.244587	1.9555588	0.21
11.458832	50.257774	1.9543598	0.41
11.288609	50.24097	1.9521577	0.24
11.121397	50.234165	1.9509563	0.18
10.958214	50.249355	1.9497541	0.42
10.865052	50.202465	1.9476502	0.25
10.699847	50.199657	1.9464478	0.23
1.8365338	9.395186	0.5322795	0.5
1.8122505	9.428219	0.53323853	0.38
1.7526824	9.363298	0.5301728	0.55
1.7183368	9.343346	0.5291305	0.18
1.6819717	9.318395	0.52808636	0.61
1.6546683	9.335432	0.5290444	0.3
1.6384413	9.414454	0.5310024	0.23
1.5950317	9.342514	0.5279594	0.35
1.5747803	9.399544	0.529917	0.64
1.567676	9.447554	0.5318951	0.16
1.5303025	9.413606	0.5298508	0.54
1.4848672	9.328669	0.5268074	0.58
1.4172566	9.108761	0.51976573	0.13
1.2710211	8.409958	0.49473035	0.15
1.2457083	8.423995	0.49569008	0.57
1.2748916	8.686957	0.50466627	0.16
1.2465637	8.686998	0.504625	0.35
1.216219	8.674043	0.5035839	0.55
1.2342913	8.980021	0.5135332	0.25
1.1565341	8.65313	0.5025015	0.25
1.1160932	8.572187	0.4994622	0.18
1.1109779	8.726198	0.5044155	0.58
1.223003	9.625049	0.53535396	0.35
1.064446	8.698266	0.5033532	0.39
1.0361165	8.696309	0.5033113	0.34
1.006775	8.692353	0.5032681	0.34
0.9693509	8.616407	0.500231	0.46
0.9460721	8.649444	0.5011872	0.4
0.91875076	8.656486	0.5011438	0.38
0.89851665	8.607515	0.49912545	0.44
0.87422836	8.632552	0.50008184	0.25
0.8448814	8.621597	0.5000396	0.53
0.89754003	9.347531	0.5239348	0.19
0.78415936	8.571691	0.49795842	0.6
0.838906	9.356622	0.52384216	0.18
0.76597494	8.798723	0.50487185	0.57
0.73156154	8.732776	0.50283504	0.36
0.6930874	8.629834	0.49880114	0.16
0.71041924	9.103817	0.51470673	0.25
0.6841388	9.140859	0.5156559	0.16
0.66090834	9.212897	0.51860076	0.56
0.6386999	9.292933	0.5205451	0.18
0.61437666	9.17897	0.51753575	0.61
0.5850515	9.181017	0.51748854	0.23
0.5577662	9.212061	0.517437	0.43
0.5345573	9.295099	0.5203785	0.5
0.75938135	12.950806	0.64380455	0.37
0.4544717	8.990223	0.5103275	0.25
0.43928936	8.975246	0.5093067	0.41
0.42938334	9.271269	0.51921475	0.25
0.40211928	9.320314	0.5211578	0.18
0.37895995	9.4383545	0.5250898	0.57
0.36917394	9.813376	0.53697807	0.17
0.31828967	9.423453	0.52399415	0.32
0.29001704	9.460501	0.52493805	0.4
0.26142153	9.157543	0.51496804	0.34
0.22586595	8.9936	0.5089508	0.42
0.212102	9.390629	0.5228267	0.34
0.1869727	9.527673	0.52674985	0.39
0.16395074	9.733715	0.533659	0.58
0.13998926	9.988759	0.54255414	0.18
0.09385069	9.424829	0.5236196	0.16
0.077631325	9.388856	0.5226013	0.27
0.04833784	9.409905	0.5225463	0.47
0.020092268	9.459955	0.5244856	0.58
-0.0091090305	9.5490055	0.52741337	0.16
-0.041673858	9.38706	0.5213985	0.29
-0.07104593	9.350111	0.52035725	0.48
-0.0863139	9.278135	0.5183491	0.53
0.032156363	49.399345	1.8644956	0.12
-0.14496931	9.958245	0.54107714	0.27
-0.17713952	10.0643015	0.543995	0.27
-0.20940793	10.103359	0.5459293	0.55
-0.24175262	10.091415	0.54487604	0.29
-0.27305743	10.09947	0.5458194	0.38
-0.28926656	10.071498	0.544798	0.5
-0.32149887	10.128555	0.5467273	0.41
-0.35662526	10.262618	0.55063236	0.22
-0.38615385	10.1256695	0.5456142	0.59
-0.42033935	10.216732	0.5495312	0.26
-0.454607	10.257792	0.55046034	0.46
-0.4688345	10.209818	0.54844683	0.34
-0.49925438	10.146872	0.546408	0.49
-0.5258285	9.983919	0.54140025	0.23
-0.46748218	7.761811	0.46704695	0.55
-0.49568594	7.8448634	0.46897498	0.19
-0.40955162	5.4537067	0.3897106	0.22
-0.42592785	5.4287395	0.38868505	0.2
-0.43120548	5.3567505	0.38569188	0.54
-0.44562903	5.3017797	0.38467693	0.12
-0.46291953	5.3218136	0.38463867	0.3
-0.47928378	5.306847	0.3846103	0.21
-0.49760544	5.321883	0.38457102	0.13
-0.5207972	5.4179287	0.38850343	0.31
-0.539121	5.4289656	0.388465	0.4
-0.5492856	5.4399858	0.38844252	0.32
-0.5666065	5.4450207	0.38940728	0.24
-0.76350224	7.7353735	0.46549943	0.16
-0.7976552	7.8514385	0.46940747	0.61
-4.3050694	49.11759	1.8542213	0.36
-0.81782293	7.515483	0.45844606	0.17
-0.84966385	7.7315416	0.4653354	0.11
-0.8779397	7.768596	0.46727252	0.52
-4.8615932	49.24458	1.859199	0.22
-5.0158467	49.21585	1.8579291	0.28
-5.1700764	49.201126	1.857655	0.29
-5.3272834	49.202408	1.8583708	0.38
-5.4834895	49.20269	1.8580879	0.39
-5.55962	49.18583	1.8579537	0.52
-5.701039	49.054085	1.8537276	0.55
-5.852321	49.008358	1.8524622	0.2
-0.7832463	5.0624833	0.3760539	0.26
-6.004588	48.972637	1.8521918	0.12
-0.7986124	5.0505166	0.37602457	0.28
-0.81892306	5.076559	0.37697712	0.39
-0.8280725	5.085578	0.37695625	0.26
-0.84244394	5.0676103	0.37693	0.32
-0.8597464	5.0796466	0.37689146	0.3
-0.87809193	5.0866857	0.37785167	0.21
-0.88948333	5.0507126	0.37583494	0.2
-0.90681314	5.0567503	0.3767973	0.14
-1.3840148	8.2216	0.48317623	0.4
-1.4152824	8.255662	0.48410615	0.49
-0.9585669	5.121859	0.37867543	0.31
-0.9748964	5.121895	0.37864086	0.34
-0.98728997	5.091924	0.3776202	0.31
-0.997676	5.0559497	0.37660483	0.19
-1.0140346	5.0509863	0.37657082	0.39
-1.0221857	5.0540037	0.37655282	0.33
-1.0231534	4.86902	0.37058437	0.52
-1.0742089	5.0611196	0.3774397	0.27
-1.7586294	8.736352	0.50130975	0.25
-1.1366323	5.2192464	0.38227686	0.3
-1.1100852	5.033202	0.37636706	0.15
-1.1085706	4.938207	0.37338686	0.3
-1.8260757	8.561506	0.496204	0.16
-1.7710904	8.140416	0.48139802	0.34
-1.7994019	8.149476	0.48233706	0.58
-1.2166191	5.143433	0.38011602	0.3
-1.2319624	5.136469	0.38008353	0.35
-1.2133297	5.0074387	0.37614566	0.17
-1.8915886	8.135676	0.48214552	0.45
-1.9139438	8.116726	0.48210162	0.21
-1.9244174	8.036755	0.47909355	0.36
-1.9507331	8.038812	0.4790372	0.52
-1.3010057	5.023639	0.3769489	0.31
-1.3161252	5.0536704	0.37791064	0.37
-2.0205388	8.050964	0.47988594	0.3
-1.3974904	5.2548366	0.38469872	0.25
-1.3572091	5.011771	0.37682506	0.23
-1.3715811	4.998806	0.37679467	0.33
-1.3948866	5.023858	0.3777386	0.41
-1.4062629	5.000887	0.3767162	0.31
-1.4223813	5.0319214	0.3776754	0.23
-1.4456651	5.0589724	0.378619	0.32
-1.505733	5.2270923	0.38445982	0.23
-1.5260555	5.2371387	0.38541245	0.28
-1.5364503	5.2071676	0.38439295	0.42
-1.581628	5.30926	0.38727668	0.21
-1.5480465	5.151202	0.382374	0.32
-1.5564469	5.116227	0.38135937	0.3
-1.5817276	5.1462827	0.3822977	0.35
-1.6080302	5.1753416	0.38323376	0.31
-1.6651328	5.3164573	0.3880853	0.43
-1.6814764	5.310497	0.38804856	0.14
-1.706791	5.3325543	0.3889877	0.29
-1.7219088	5.355587	0.38995016	0.47
-1.7293246	5.315611	0.3889378	0.22
-1.7496476	5.3226585	0.38889006	0.4
-1.7510955	5.2636714	0.38689342	0.21
-1.8022295	5.3757772	0.3917623	0.4
-1.810626	5.341803	0.39074656	0.3
-1.8060893	5.2668047	0.38776523	0.25
-1.8023388	5.2238026	0.3867785	0.19
-1.8137139	5.201834	0.38575417	0.39
-1.8240879	5.177863	0.38473228	0.33
-1.8334928	5.1478915	0.38371313	0.28
-1.8547986	5.1599417	0.3846618	0.3
-1.8701549	5.1509814	0.38462642	0.33
-1.8763328	5.142998	0.3846126	0.25
-1.9066275	5.1770663	0.38553786	0.33
-1.9697237	5.3121967	0.3903765	0.32
-2.0248852	5.4183125	0.39423662	0.44
-2.0651274	5.478401	0.39713612	0.32
-2.02377	5.3023324	0.3902492	0.25
-2.0819077	5.415455	0.39510164	0.33
-2.0522718	5.3034034	0.3911812	0.29
-1.99996	5.102313	0.3843217	0.21
-2.0083401	5.07534	0.38330355	0.39
-2.022717	5.062379	0.3832699	0.35
-2.0410395	5.0644245	0.38322562	0.27
-2.2713828	5.6378813	0.40363246	0.22
-2.0847082	5.080531	0.3841191	0.39
-2.0998487	5.096566	0.3850815	0.36
-2.108218	5.071593	0.3840627	0.19
-2.0857506	4.96356	0.3801234	0.29
-2.1110628	4.981621	0.38106078	0.35
-2.1343796	4.994677	0.38200322	0.35
-2.1517274	4.9917226	0.381961	0.38
-2.1489382	4.962722	0.3809692	0.23
-2.1752617	4.9807854	0.38190386	0.3
-2.1925807	4.9808297	0.38186136	0.48
-2.2009838	4.953858	0.38084182	0.31
-2.2302737	4.980927	0.3827687	0.33
-2.2396595	4.957957	0.38174632	0.29
-2.2370725	4.9089627	0.37975433	0.3
-2.2582078	4.936011	0.3817012	0.41
-2.2626028	4.903031	0.38069126	0.32
-2.2988653	4.9451137	0.38160014	0.32
-2.2923028	4.8871126	0.37961787	0.27
-2.316634	4.8991723	0.380557	0.34
-2.3270006	4.881205	0.38053146	0.3
-2.3483315	4.887259	0.38047808	0.37
-2.345547	4.8602595	0.37948543	0.22
-2.3768425	4.888334	0.3814067	0.3
-2.410117	4.921412	0.38232297	0.45
-2.4304624	4.923465	0.3822719	0.36
-2.4378467	4.898492	0.38225344	0.29
-2.454191	4.8935366	0.38221228	0.35
-2.4454381	4.8535247	0.38023433	0.29
-2.45979	4.844566	0.38019806	0.37
-2.477136	4.8416133	0.38115415	0.34
-2.4905105	4.8286524	0.3801202	0.32
-2.5028586	4.816689	0.38008872	0.29
-2.4983144	4.765693	0.37909958	0.31
-2.5315871	4.7967725	0.3800153	0.47
-2.529799	4.7737746	0.37901947	0.23
-2.6288507	4.935989	0.38577005	0.33
-2.553529	4.7458477	0.37895823	0.25
-2.5758548	4.7529054	0.37890124	0.41
-2.581247	4.7259293	0.3788866	0.27
-2.6025867	4.7299857	0.37883195	0.45
-2.6279092	4.7420497	0.3797672	0.25
-2.6520083	4.772105	0.38070628	0.27
-2.6703656	4.769156	0.3806589	0.34
-2.6677742	4.728163	0.3796639	0.21
-5.218996	9.539418	0.5572869	0.29
-3.159872	5.583202	0.41143087	0.19
-3.0845497	5.4000607	0.4046176	0.11
-3.0748053	5.3600483	0.40364113	0.3
-3.078205	5.326069	0.402631	0.34
-3.047724	5.23002	0.39970535	0.2
-2.8767228	4.8786798	0.3871302	0.34
-2.9050314	4.8937516	0.38805747	0.41
-2.7449887	4.568433	0.37545437	0.25
-2.7393887	4.526434	0.37446612	0.39
-2.7176824	4.4693956	0.3725189	0.3
-2.7130864	4.4293985	0.37152794	0.33
-2.7204669	4.4094267	0.37050688	0.23
-2.7637382	4.4515305	0.3723963	0.51
-2.8508554	4.569726	0.3771765	0.22
-2.9270146	4.666899	0.380984	0.2
-2.7846885	4.4056077	0.37133697	0.29
-2.8189821	4.4316926	0.37224856	0.4
-2.8203597	4.4037085	0.37224227	0.29
-2.8417046	4.406767	0.37218592	0.32
-2.820183	4.338735	0.37023625	0.21
-2.878387	4.404871	0.3730882	0.46
-3.176877	4.860517	0.3903419	0.22
-4.033383	6.2393384	0.4432093	0.34
-3.1495748	4.764481	0.38740477	0.16
-3.1758826	4.7745504	0.38833594	0.37
-3.196247	4.771609	0.38828152	0.31
-2.9593625	4.363118	0.37286732	0.26
-3.0016484	4.3982224	0.37475827	0.39
-4.103702	6.0905905	0.44001335	0.31
-2.9703178	4.3051753	0.3708307	0.23
-4.1960554	6.169814	0.4437778	0.25
-4.218395	6.1628785	0.44371837	0.38
-4.267674	6.1950026	0.4455917	0.51
-3.036728	4.287373	0.37164938	0.18
-3.045105	4.270406	0.37162438	0.37
-3.0283542	4.230376	0.3696639	0.22
-4.993992	7.12963	0.48377022	0.3
-5.0193477	7.1187053	0.48370254	0.3
-4.9789014	7.0106373	0.47979835	0.48
-3.0748215	4.1835327	0.3695307	0.3
-3.078202	4.160554	0.36851788	0.33
-3.0925665	4.1525993	0.36847743	0.31
-3.0857868	4.1285915	0.36749193	0.19
-3.1180847	4.147676	0.369407	0.38
-3.1075113	4.1046667	0.36742854	0.23
-2.9652865	3.8773704	0.358778	0.38
-2.9726815	3.860401	0.35875455	0.28
-3.1346366	4.0597687	0.3663463	0.27
-3.19288	4.1129117	0.3691962	0.39
-3.1402345	4.0258036	0.36632466	0.18
-3.007976	3.818527	0.35764918	0.4
-3.0203273	3.8105676	0.35761347	0.31
-3.0107434	3.7725604	0.3566323	0.21
-3.1268399	3.9028306	0.36233762	0.36
-3.057397	3.7856908	0.3575057	0.21
-3.075556	3.7967381	0.35845768	0.36
-3.0998876	3.8038063	0.3593917	0.22
-3.1332042	3.8218946	0.36030307	0.35
-3.134589	3.7989116	0.35929427	0.36
-5.8827896	7.325032	0.5034329	0.21
-5.917136	7.321131	0.5043402	0.18
-3.2365108	3.8551817	0.36302328	0.14
-3.2436821	3.8522046	0.36300263	0.34
-3.3149107	3.9163785	0.36581886	0.29
-3.298344	3.8703563	0.36485448	0.25
-3.265823	3.8042982	0.36192983	0.27
-3.300145	3.8213902	0.36283803	0.17
-3.366372	3.8785536	0.36566663	0.11
-3.497232	4.0278544	0.37233675	0.18
-6.914035	8.167554	0.54478914	0.39
-6.2362013	7.2940536	0.5094753	0.16
-7.0565577	8.234927	0.5494157	0.5
-7.0629764	8.190967	0.5483911	0.3
-6.2404976	7.159135	0.50643986	0.48
-6.5840564	7.520935	0.521572	0.33
-5.8441124	6.625272	0.48441985	0.36
-5.909376	6.6594424	0.4862483	0.24
-5.963676	6.679589	0.4881039	0.55
-6.084808	6.776887	0.49279198	0.35
-6.0991955	6.7509427	0.49274752	0.45
-6.3789525	7.026604	0.5050374	0.23
-6.375396	6.9776206	0.5040373	0.4
-6.398554	6.981685	0.5039748	0.43
-6.4618287	7.008854	0.50580704	0.41
-6.545057	7.058069	0.50958914	0.55
-6.5834026	7.0551815	0.5094834	0.09
-7.413881	7.925114	0.5483881	0.29
-7.405338	7.8661213	0.54639953	0.5
-7.326955	7.731968	0.54158646	0.27
-6.2646422	6.555534	0.49125174	0.43
-6.3169556	6.569679	0.49211064	0.39
-6.36028	6.574803	0.49299228	0.33
-6.387641	6.56289	0.49391398	0.33
-6.3990474	6.532941	0.49287546	0.47
-6.3924885	6.48495	0.49188226	0.38
-6.470526	6.546143	0.4946808	0.28
-6.510869	6.546262	0.4955691	0.59
-6.467381	6.461184	0.49266908	0.21
-6.4797783	6.4332376	0.49162778	0.46
-7.8621464	7.8044877	0.5541305	0.24
-8.027225	7.9229026	0.5607024	0.38
-4.558411	4.3598247	0.40144464	0.2
-8.087534	7.9340725	0.5625385	0.55
-4.547835	4.321819	0.40046307	0.32
-4.522281	4.269777	0.39851952	0.26
-4.5606146	4.279886	0.399414	0.48
-29.811226	29.02231	1.5305514	0.34
-8.205924	7.755527	0.56016725	0.33
-29.944626	28.96972	1.5321792	0.19
-20.275482	19.361044	1.095602	0.4
-20.513124	19.34574	1.1009496	0.51
-28.174448	26.48396	1.4355065	0.16
-20.690897	19.271297	1.1024474	0.35
-28.573927	26.52609	1.4454247	0.0
-4.541655	4.0000267	0.3923766	0.12
-4.5490484	3.9810634	0.39234895	0.36
-4.535463	3.9440486	0.39037493	0.36
-28.418203	25.643131	1.4206617	0.2
-28.343012	25.413044	1.4138169	0.3
-28.356312	25.345121	1.4127654	0.22
-32.45066	28.852026	1.5843118	0.21
-32.621014	28.821539	1.5878375	0.36
-29.635693	26.00047	1.4563991	0.19
-32.971703	28.766592	1.5948614	0.26
-33.15703	28.747143	1.5983471	0.16
-33.362316	28.742746	1.602781	0.5
-33.481426	28.755085	1.6054559	0.25
-30.388187	25.914717	1.4713067	0.22
-30.394836	25.756832	1.4682502	0.18
-30.468357	25.656105	1.4680227	0.22
-30.519918	25.53633	1.4658508	0.29
-30.738163	25.55696	1.4722526	0.15
-31.542294	26.063013	1.5011549	0.37
-30.975704	25.510683	1.4765838	0.25
-31.030272	25.391918	1.4754026	0.21
-35.189102	28.637163	1.6427107	0.37
-31.65742	25.579647	1.4937128	0.13
-10.936057	8.602107	0.6407712	0.62
-26.722206	21.21881	1.2832662	0.32
-26.719826	21.080889	1.2802355	0.34
-26.717447	20.94297	1.2772045	0.37
-26.708078	20.801035	1.2741916	0.36
-26.702702	20.663107	1.2711685	0.37
-26.705309	20.5322	1.2691245	0.36
-26.70393	20.397284	1.2660904	0.38
-26.660313	20.297218	1.2621837	0.37
-26.651934	20.160284	1.259168	0.38
-26.650555	20.027369	1.2571337	0.43
-26.64517	19.89344	1.2541099	0.37
-18.699625	13.818801	0.9365601	0.24
-18.72611	13.747929	0.93546396	0.51
-18.760317	13.7280445	0.9353617	0.43
-18.842705	13.699311	0.9371213	0.23
-26.586006	19.27168	1.2400916	0.34
-26.57663	19.137743	1.2370774	0.44
-26.592209	19.02287	1.2349987	0.33
-19.024527	13.472016	0.9365378	0.37
-19.080965	13.423222	0.93736315	0.47
-26.542799	18.67496	1.2260302	0.22
-19.647825	13.689738	0.95685166	0.26
-19.69329	13.629918	0.956704	0.46
-19.768698	13.592173	0.9574788	0.2
-26.570162	18.201372	1.217804	0.38
-26.581741	18.08749	1.2157348	0.34
-18.94264	12.757282	0.920534	0.4
-18.932922	12.707289	0.91954464	0.39
-18.989363	12.659495	0.9203688	0.49
-19.078743	12.634783	0.9221075	0.18
-26.531519	17.51175	1.2036885	0.4
-26.481194	17.359707	1.19978	0.34
-26.460823	17.227741	1.1957934	0.37
-26.425182	17.144693	1.1938663	0.43
-26.413792	17.02075	1.1908566	0.36
-26.415384	16.90484	1.1888127	0.43
-26.403994	16.781897	1.1868029	0.36
-26.38961	16.656944	1.1838007	0.37
-26.388205	16.541027	1.1817646	0.43
-26.151157	16.276506	1.1703439	0.36
-26.09853	16.187412	1.1674618	0.38
-26.097122	16.073496	1.1654258	0.39
-26.09471	15.960572	1.1633928	0.39
-26.077326	15.837612	1.1603984	0.4
-26.080908	15.728706	1.1583494	0.39
-26.075506	15.613778	1.1563234	0.39
-26.041845	15.5387335	1.1543919	0.39
-26.043436	15.4288225	1.1523477	0.38
-26.047012	15.321916	1.1502986	0.39
-26.029625	15.201956	1.1483042	0.4
-26.027212	15.092034	1.1462706	0.4
-26.023806	14.98111	1.1442393	0.4
-26.0174	14.869178	1.142216	0.39
-25.988731	14.799146	1.1402714	0.41
-25.993309	14.694242	1.1382191	0.4
-25.981909	14.581296	1.136209	0.39
-25.993473	14.481411	1.1341385	0.4
-25.980078	14.36746	1.1321334	0.4
-25.977663	14.260537	1.1300994	0.44
-25.982948	14.210594	1.1300653	0.35
-26.003504	14.116733	1.1289706	0.39
-26.002089	14.010813	1.1269338	0.42
-25.991682	13.90087	1.1249208	0.39
-25.989265	13.795947	1.1228869	0.39
-25.983854	13.689018	1.1208605	0.41
-25.988436	13.587115	1.1198075	0.41
-25.936789	13.509021	1.116924	0.38
-25.90641	13.390026	1.1139637	0.41
-25.896004	13.282082	1.1119506	0.41
-25.900576	13.183178	1.110898	0.34
-25.885174	13.073222	1.107898	0.42
-25.89774	12.978339	1.106824	0.35
-25.866066	12.912296	1.104888	0.43
-25.860651	12.809366	1.1038617	0.36
-25.856236	12.70644	1.1018325	0.39
-25.87679	12.616578	1.1007371	0.59
-25.853395	12.5056	1.0987586	0.25
-18.257496	8.658463	0.8309137	0.2
-25.808891	12.2366905	1.0937752	0.45
-25.819458	12.142803	1.0917059	0.36
-25.805054	12.037848	1.0907035	0.43
-25.793642	11.934902	1.0886931	0.37
-25.781229	11.831952	1.0866855	0.47
-25.566051	11.635458	1.0772194	0.38
-25.342594	11.484898	1.0687962	0.38
-25.14039	11.298435	1.0612968	0.32
-25.090014	11.18238	1.0573919	0.39
-25.099575	11.092489	1.056326	0.39
-25.098148	10.998567	1.05529	0.39
-25.087729	10.90062	1.0532776	0.48
-25.092295	10.809715	1.0522254	0.38
-25.070599	10.754696	1.0512638	0.38
-25.059185	10.656747	1.0492542	0.38
-25.05775	10.564824	1.0482183	0.47
-25.083292	10.483976	1.0481097	0.3
-25.051895	10.378971	1.045154	0.48
-25.061457	10.29108	1.0440879	0.31
-25.047035	10.195122	1.0430871	0.49
-25.035337	10.144132	1.0420983	0.31
-25.021917	10.048176	1.0400944	0.54
-18.62585	7.388747	0.82328945	0.23
-18.66432	7.337913	0.82315534	0.57
-18.642862	7.261917	0.8221822	0.2
-18.786228	7.252372	0.8257649	0.54
-18.772762	7.179398	0.8247699	0.32
-18.61417	7.084993	0.81918293	0.4
-18.615675	7.0200586	0.8181483	0.41
-18.700113	6.9853535	0.81988895	0.31
-24.981783	9.2727585	1.0288627	0.36
-24.968369	9.1788025	1.0278586	0.55
-18.948427	6.8792267	0.82612395	0.33
-18.934694	6.84122	0.82514566	0.16
-18.979176	6.790406	0.8259936	0.5
-19.011656	6.7365584	0.8258746	0.33
-19.26695	6.760331	0.8331503	0.39
-19.212519	6.674244	0.8312665	0.51
-24.9201	8.593198	1.0187298	0.31
-19.070415	6.5249434	0.82460517	0.33
-19.077923	6.462027	0.8245536	0.38
-24.902533	8.371351	1.0156779	0.21
-18.897108	6.269648	0.81698287	0.4
-24.945631	8.2136345	1.0154808	0.21
-25.078093	8.171086	1.0190797	0.43
-25.121342	8.142249	1.0199419	0.41
-25.187857	8.0775175	1.0207204	0.41
-25.268364	8.016826	1.0224603	0.42
-25.302902	7.9420047	1.022326	0.41
-25.370426	7.876278	1.0241009	0.42
-25.431946	7.8095326	1.0248926	0.41
-25.48848	7.739776	1.025697	0.4
-25.53573	7.710951	1.0275475	0.41
-25.598257	7.643211	1.0283357	0.4
-25.650791	7.5724425	1.0291512	0.39
-25.713318	7.5047026	1.0299392	0.41
-25.77585	7.435964	1.0317267	0.4
-25.826387	7.364191	1.0325474	0.4
-25.885921	7.2944446	1.033343	0.4
-25.94517	7.2676554	1.0351597	0.4
-25.995714	7.194884	1.0359797	0.39
-26.05925	7.1251493	1.0367638	0.38
-26.115786	7.0543942	1.0375675	0.48
-26.17533	6.98265	1.0383619	0.3
-26.22587	6.9098787	1.0391818	0.48
-26.315395	6.8462205	1.0418938	0.29
-26.330677	6.8063073	1.0418308	0.57
-26.33226	6.7193975	1.0407847	0.24
-26.456764	6.663841	1.0443999	0.5
-26.654222	6.626493	1.0498136	0.36
-26.908653	6.601311	1.0570694	0.41
-27.166088	6.57514	1.0643162	0.38
-27.41124	6.5898905	1.0726178	0.39
-27.677671	6.563747	1.0798388	0.32
-27.957108	6.5386434	1.0880228	0.52
-27.092197	6.2462354	1.0593712	0.21
-28.499	6.479392	1.1034354	0.34
-30.188667	6.767376	1.1567125	0.32
-30.23526	6.679608	1.1575367	0.35
-30.545404	6.698557	1.1676539	0.13
-34.79876	7.5240016	1.3018147	0.16
-34.85839	7.4232864	1.3025959	0.46
-35.043953	7.3489385	1.3080274	0.32
-35.454407	7.320246	1.319834	0.41
-28.254644	5.7353716	1.0907818	0.18
-36.18105	7.2955356	1.3417337	0.36
-36.607517	7.2628975	1.3544927	0.27
-36.99801	7.221156	1.3663508	0.35
-37.405502	7.180467	1.3781604	0.29
-37.853977	7.1449003	1.391855	0.38
-38.224503	7.0921073	1.4017653	0.23
-27.943707	5.0860553	1.0763636	0.3
-27.984985	5.049221	1.0772271	0.16
-28.032566	4.968452	1.0790514	0.23
-40.434013	7.048039	1.4693965	0.17
-40.879543	6.99548	1.482092	0.0
-41.221127	6.9216185	1.4920762	0.0
-50.23633	8.279365	1.7748156	0.0
-52.666798	8.596623	1.8509833	0.12
-49.756718	7.961186	1.7590456	0.0
-49.751522	7.801329	1.7579867	0.0
-49.632366	7.6241336	1.7532469	0.0
-49.61517	7.4632397	1.7512219	0.05
-50.245754	7.3982697	1.7703813	0.09
-50.08262	7.2149444	1.7647651	0.16
-50.148	7.144218	1.7655447	0.0
-49.94887	6.956785	1.7590299	0.07
-52.949745	7.207886	1.8525312	0.09
-54.927986	7.302955	1.9128965	0.0
-54.89885	7.125042	1.9118984	0.0
-50.06906	6.3387785	1.7593999	0.0
-52.99666	6.625614	1.8511288	0.0
-53.41038	6.5080214	1.8628875	0.04
-22.787228	2.5565636	0.90495706	0.99
-22.780788	2.4846187	0.9039404	0.99
-22.773352	2.412671	0.90392655	0.99
-22.767633	2.376691	0.90392536	0.99
-22.76919	2.30577	0.9028862	0.99
-22.746756	2.2327764	0.9019151	0.99
-22.638336	2.1515236	0.8981868	0.89
-23.007835	2.1147153	0.9101076	0.39
-49.41993	4.385723	1.7313666	0.09
-48.4399	4.1469107	1.7000692	0.09
-48.307327	4.0595865	1.6964097	0.14
-48.28813	3.9066818	1.695395	0.12
-48.491905	3.7704546	1.7007484	0.09
-48.443714	3.6154618	1.6988162	0.17
-48.435524	3.4625912	1.6977702	0.21
-48.785294	3.334811	1.708709	0.1
-48.517723	3.241073	1.700434	0.14
-49.20247	3.132316	1.7204208	0.32
-27.261763	1.5705508	1.039637	0.34
-48.439976	2.6294525	1.6963806	0.09
-48.50678	2.4818108	1.6981226	0.0
-50.616493	2.4304352	1.7630501	0.0
-50.626904	2.3525465	1.7629853	0.0
-50.446747	2.1861548	1.7574275	0.0
-50.325584	2.0239422	1.7527024	0.0
-49.624428	1.8409446	1.730631	0.12
-50.522247	1.7168673	1.7580018	0.09
-50.351086	1.5535011	1.7534199	0.15
-50.391502	1.4767052	1.75427	0.12
-50.474342	1.3211213	1.7559637	0.09
-49.71916	1.1469473	1.7330513	0.13
-49.660988	0.9909254	1.7311492	0.14
-49.765827	0.8374082	1.733781	0.17
-49.90267	0.683991	1.7383213	0.12
-49.841503	0.52795935	1.7354281	0.17
-49.949924	0.45137525	1.7390839	0.28
-49.55973	0.29432064	1.7271335	0.11
-48.524677	-0.17850362	2.0068965	0.0
-48.56856	-0.33248106	2.0088	0.0
-47.974518	-0.47947797	1.9868842	0.0
-49.270237	-0.6483398	2.033357	0.07
-48.873234	-0.72002876	2.019115	0.08
-48.823124	-0.8737133	2.0167499	0.11
-48.423077	-1.0203152	2.0023913	0.33
-48.891884	-1.1846061	2.0194998	0.11
-50.294456	-1.4576949	2.071131	0.0
-56.087215	-1.8033923	2.283253	0.0
-49.1525	-1.6579285	2.028568	0.0
-49.29936	-1.8182206	2.0337596	0.12
-55.528893	-2.224219	2.2620502	0.0
-55.339764	-2.3924568	2.2552679	0.0
-55.650524	-2.5822306	2.2668889	0.0
-55.626358	-2.7569757	2.2655706	0.0
-55.39225	-2.9200788	2.2576668	0.0
-55.366173	-3.006908	2.2564688	0.0
-55.409992	-3.1848621	2.2583416	0.0
-55.310856	-3.3543792	2.2548165	0.0
-55.242714	-3.5249918	2.252379	0.0
-54.790684	-3.6704333	2.235876	0.11
-54.62758	-3.8327582	2.2301784	0.24
-54.554523	-3.9144464	2.2268531	0.29
-54.478394	-4.0820374	2.224398	0.29
-54.413265	-4.2496634	2.222974	0.29
-54.343136	-4.4172726	2.2205365	0.29
-54.257015	-4.5828342	2.217056	0.29
-54.1769	-4.7484155	2.2145927	0.29
-54.11078	-4.91404	2.2121701	0.3
-54.04773	-4.9947605	2.2098758	0.34
-53.974613	-5.160363	2.2074332	0.0
-53.84852	-5.319808	2.203848	0.06
-53.757275	-5.6531835	2.2011192	0.46
-53.881084	-5.838381	2.2052152	0.0
-54.831615	-6.029151	2.2406757	0.0
-54.798485	-6.2008734	2.240341	0.12
-54.72537	-6.367476	2.237899	0.0
-54.676247	-6.5361514	2.2365232	0.0
-54.683098	-6.7129936	2.237297	0.0
-54.858875	-6.9103413	2.243527	0.0
-54.78976	-7.0769577	2.2420976	0.0
-54.726723	-7.15668	2.2398062	0.0
-54.65761	-7.3232956	2.2373774	0.0
-50.862362	-6.9798045	2.0989673	0.0
-50.785294	-7.133408	2.0965338	0.0
-50.790184	-7.2972574	2.0973213	0.0
-50.651154	-7.4406786	2.0927246	0.0
-53.990337	-8.016515	2.215507	0.0
-50.493084	-7.661962	2.0879662	0.0
-50.463	-7.820708	2.0866616	0.0
-50.371952	-7.969274	2.0841966	0.0
-50.33088	-8.125988	2.0828636	0.0
-53.571922	-8.8204	2.2032046	0.0
-51.807823	-8.700019	2.139312	0.0
-50.33163	-8.534579	2.0853064	0.0
-51.632763	-8.922249	2.1335068	0.0
-51.7196	-9.105337	2.1375062	0.0
-53.06955	-9.687966	2.189583	0.31
-53.015465	-9.850636	2.1882074	0.29
-53.47605	-10.110813	2.206175	0.33
-54.05562	-10.308424	2.2275681	0.21
-54.64111	-10.597962	2.2498543	0.18
-55.208603	-10.888445	2.2720883	0.12
-55.78408	-11.183947	2.294339	0.17
-56.38953	-11.490533	2.3176608	0.0
-56.897038	-11.780828	2.3377247	0.07
-58.724693	-12.254061	2.4063237	0.18
-58.660576	-12.433684	2.4048998	0.11
-58.799313	-12.6568985	2.4109993	0.18
-58.717205	-12.833469	2.4095292	0.0
-58.643097	-13.011064	2.407081	0.11
-58.584976	-13.192705	2.4066737	0.0
-58.479893	-13.362213	2.4041486	0.0
-53.362648	-12.286314	2.213936	0.0
-63.252033	-14.7637205	2.5829434	0.0
-63.990257	-15.147648	2.6125484	0.0
-55.935307	-13.435212	2.3127751	0.0
-55.740322	-13.574469	2.3070345	0.0
-55.643265	-13.737009	2.3045433	0.0
-55.54028	-13.804622	2.30116	0.0
-55.52816	-13.987408	2.3018856	0.0
-55.44609	-14.152993	2.3004346	0.0
-65.5866	-16.950884	2.6817503	0.0
-65.49446	-17.147408	2.679232	0.0
-62.899426	-16.682774	2.5834265	0.0
-65.2822	-17.532381	2.6751273	0.0
-65.224144	-17.62711	2.6738393	0.0
-65.12401	-17.820614	2.6713035	0.0
-38.07202	-14.507597	1.6924806	0.0
-37.456768	-14.546651	1.671688	0.14
-37.60462	-14.740932	1.6788698	0.14
-37.62363	-14.884861	1.6807482	0.3
-37.83839	-15.038389	1.6901698	0.11
-37.57772	-15.073548	1.681389	0.14
-37.385975	-15.133899	1.6757729	0.14
-37.507854	-15.32011	1.6818929	0.36
-37.41899	-15.422742	1.6795177	0.11
-37.090412	-15.424723	1.6685861	0.17
-37.182327	-15.600849	1.6736346	0.0
-37.30519	-15.721123	1.679838	0.11
-37.307213	-15.861005	1.6816764	0.23
-38.52274	-16.517187	1.7303271	0.27
-38.395912	-16.606714	1.7268627	0.0
-38.14624	-16.642912	1.7191154	0.13
-37.602947	-16.548313	1.6996949	0.21
-37.209473	-16.517122	1.6856222	0.0
-22.727142	-10.261813	1.1191654	0.14
-22.813185	-10.386967	1.1232586	0.24
-22.67352	-10.410512	1.1188356	0.39
-22.455957	-10.397848	1.1112356	0.4
-22.236404	-10.38318	1.1036327	0.41
-22.04074	-10.335615	1.0971366	0.41
-21.849154	-10.331024	1.0906008	0.35
-21.623617	-10.309343	1.0819896	0.45
-21.449015	-10.309802	1.0764964	0.36
-21.238464	-10.293162	1.0689218	0.43
-21.049883	-10.284587	1.0634	0.37
-20.86622	-10.237059	1.0559379	0.45
-20.69962	-10.237541	1.0504676	0.3
-20.489082	-10.215908	1.0428995	0.61
-20.33347	-10.219423	1.0384569	0.26
-13.26556	-6.7645626	0.7565782	0.52
-13.237835	-6.8034396	0.75545293	0.29
-19.78876	-10.184767	1.0199637	0.28
-19.625084	-10.141297	1.0135535	0.48
-19.463493	-10.136801	1.0081042	0.3
-19.28094	-10.121249	1.0016088	0.49
-19.12734	-10.118776	0.9971799	0.33
-18.9368	-10.095206	0.9906717	0.52
-18.799187	-10.099776	0.98627996	0.34
-18.648594	-10.095315	0.98086226	0.44
-18.498909	-10.053887	0.97548944	0.34
-18.353312	-10.050441	0.97108483	0.45
-18.216707	-10.052016	0.9656999	0.35
-18.041162	-10.031491	0.96023107	0.45
-17.90356	-10.030067	0.9558471	0.37
-17.74799	-10.017597	0.9504254	0.48
-17.623278	-9.985239	0.94611263	0.39
-17.48169	-9.978807	0.9407235	0.48
-17.34809	-9.9763975	0.93735236	0.35
-17.197521	-9.9639435	0.9319452	0.41
-17.055937	-9.9545145	0.9275599	0.49
-16.928337	-9.953122	0.92320496	0.39
-16.782768	-9.940683	0.91781217	0.51
-16.683027	-9.918395	0.9145584	0.39
-16.550438	-9.910993	0.91019654	0.51
-16.423843	-9.906605	0.9058482	0.39
-16.290264	-9.898201	0.90148497	0.41
-16.159678	-9.889806	0.8971302	0.5
-16.047066	-9.891458	0.89381474	0.36
-15.949328	-9.867176	0.8905691	0.41
-15.811765	-9.852764	0.8852019	0.53
-15.69616	-9.850411	0.8818828	0.37
-15.570577	-9.841032	0.87754375	0.49
-15.466961	-9.84571	0.8742507	0.39
-15.355356	-9.8433695	0.87094325	0.46
-15.282692	-9.866127	0.8687171	0.41
-15.233877	-9.868976	0.8675785	0.41
-15.176188	-9.900772	0.86638445	0.4
-15.126484	-9.936591	0.86520845	0.46
-15.045834	-9.952331	0.8629683	0.41
-14.952208	-9.960038	0.8607009	0.37
-14.8496	-9.960722	0.85741633	0.36
-14.764855	-9.938481	0.85420537	0.23
-14.384736	-9.752463	0.8393504	0.4
-14.276145	-9.746136	0.8360568	0.45
-14.172548	-9.742821	0.8327742	0.45
-14.071944	-9.739515	0.8294999	0.46
-13.98033	-9.743231	0.8262432	0.47
-13.869747	-9.731902	0.8229501	0.48
-13.782015	-9.703656	0.81973755	0.45
-13.678423	-9.696345	0.8164597	0.48
-13.585817	-9.697061	0.81320405	0.5
-13.483229	-9.689753	0.80992925	0.48
-13.398605	-9.693493	0.80769277	0.52
-13.301014	-9.689198	0.80442894	0.49
-13.211293	-9.656948	0.8012154	0.5
-13.123676	-9.656681	0.79897517	0.5
-13.029079	-9.651397	0.79572093	0.51
-12.935485	-9.647115	0.79246867	0.51
-12.852868	-9.649861	0.7902395	0.55
-12.76027	-9.644584	0.7879913	0.52
-12.665679	-9.637301	0.78473973	0.52
-12.62687	-9.640181	0.7836308	0.6
-12.621107	-9.69812	0.7845572	0.6
-12.608359	-9.752042	0.7854688	0.61
-12.611581	-9.818003	0.78641236	0.6
-12.599831	-9.872927	0.78732616	0.59
-12.58808	-9.927851	0.7882402	0.59
-12.601167	-9.969859	0.78923464	0.61
-12.5954075	-10.030798	0.79015946	0.6
-12.587649	-10.089732	0.79108113	0.59
-12.589869	-10.155691	0.79202324	0.6
-12.577117	-10.210613	0.79293567	0.6
-12.570358	-10.271549	0.79385877	0.59
-12.564593	-10.332488	0.7947848	0.59
-12.573687	-10.373487	0.79677033	0.57
-12.570915	-10.437434	0.79770195	0.58
-12.564155	-10.499372	0.798625	0.57
-12.559387	-10.562313	0.7995528	0.57
-12.552624	-10.624249	0.8004763	0.59
-12.542868	-10.684178	0.8013939	0.58
-12.548965	-10.723171	0.80237395	0.59
-12.543196	-10.786111	0.8042999	0.6
-12.544416	-10.856066	0.80523837	0.57
-12.541645	-10.923013	0.80616915	0.59
-12.523902	-10.976924	0.80707204	0.59
-12.514142	-11.037853	0.80799013	0.58
-12.517355	-11.110815	0.8099323	0.57
-12.522455	-11.150804	0.81090957	0.57
-12.52267	-11.220759	0.81284684	0.57
-12.515906	-11.2866955	0.81376934	0.58
-12.497166	-11.341603	0.81467015	0.56
-12.487402	-11.403534	0.8155888	0.56
-12.49161	-11.479498	0.81753236	0.58
-12.496707	-11.520487	0.8185095	0.57
-12.494928	-11.591435	0.81944203	0.56
-12.4941435	-11.663388	0.8213767	0.56
-12.478394	-11.722304	0.8222833	0.55
-12.466636	-11.78523	0.82319725	0.56
-12.461863	-11.855172	0.82412386	0.55
-12.448109	-11.917093	0.825034	0.55
-12.4631815	-11.969106	0.82702893	0.55
-12.463391	-12.04406	0.82896507	0.55
-12.444648	-12.10197	0.8298662	0.55
-12.438875	-12.172909	0.83079064	0.55
-12.433096	-12.24285	0.83271617	0.55
-12.420339	-12.307774	0.8336279	0.54
-12.419549	-12.383726	0.83556205	0.53
-12.434621	-12.437738	0.8365562	0.55
-12.418865	-12.499656	0.8374634	0.54
-12.412089	-12.571593	0.839386	0.53
-12.402325	-12.641524	0.8403027	0.53
-12.387567	-12.705443	0.8412116	0.53
-12.386774	-12.784396	0.8431449	0.53
-12.397849	-12.835399	0.845132	0.5
-12.387083	-12.905328	0.84604716	0.53
-12.372326	-12.971248	0.84695554	0.53
-12.373525	-13.053205	0.8488926	0.5
-12.355775	-13.118116	0.8507947	0.5
-12.348993	-13.192056	0.8517181	0.52
-12.346202	-13.272003	0.8536474	0.5
-12.354283	-13.322	0.8546286	0.52
-12.344507	-13.394932	0.8565459	0.51
-12.337728	-13.47287	0.85846734	0.48
-12.325958	-13.544796	0.85938096	0.5
-12.324162	-13.627747	0.86131185	0.51
-12.3163805	-13.705683	0.8632316	0.49
-12.319473	-13.752667	0.8642033	0.49
-12.31069	-13.828602	0.86612254	0.5
-12.305902	-13.911545	0.86804694	0.48
-12.292133	-13.983468	0.86895716	0.47
-12.291327	-14.070421	0.8718893	0.48
-12.281549	-14.148353	0.8728058	0.47
-12.267779	-14.222277	0.8747155	0.46
-12.278844	-14.27928	0.8767009	0.48
-12.280033	-14.371237	0.87863547	0.46
-12.265265	-14.4461565	0.88054276	0.46
-12.256481	-14.527092	0.881461	0.47
-12.250685	-14.612034	0.88338417	0.47
-12.236911	-14.688956	0.8852935	0.46
-12.246976	-14.746957	0.8872766	0.46
-12.239184	-14.831894	0.8891956	0.45
-12.228403	-14.914824	0.8911089	0.46
-12.224597	-15.003771	0.8930357	0.46
-12.214808	-15.087704	0.89495146	0.45
-12.198039	-15.16462	0.8968552	0.46
-12.19124	-15.252561	0.89877623	0.46
-12.200307	-15.312557	0.89975655	0.45
-12.188521	-15.396486	0.9016686	0.43
-12.186706	-15.493438	0.90459657	0.46
-12.176914	-15.581369	0.9065115	0.45
-12.161134	-15.660291	0.9084182	0.43
-12.149345	-15.746219	0.91033024	0.44
-12.1614	-15.813224	0.9123141	0.44
-12.1496105	-15.901153	0.91422534	0.45
-12.14779	-16.002104	0.91715264	0.42
-12.134998	-16.08803	0.9190635	0.43
-12.123207	-16.17796	0.92097443	0.43
-12.111411	-16.26689	0.92288643	0.42
-12.093633	-16.348804	0.9247889	0.43
-12.114656	-16.430828	0.92678595	0.41
-12.109838	-16.531773	0.92970794	0.43
-12.096048	-16.622698	0.93161505	0.43
-12.082254	-16.712622	0.9335233	0.42
-12.072448	-16.809557	0.9364369	0.41
-12.056658	-16.897476	0.9383423	0.52
-12.077672	-16.981503	0.9413392	0.4
-12.067863	-17.080435	0.9432525	0.5
-12.058053	-17.18037	0.9461656	0.4
-12.050237	-17.283308	0.948082	0.41
-12.029458	-17.369217	0.9499783	0.52
-12.019645	-17.471153	0.95289135	0.39
-12.005842	-17.567078	0.95479894	0.5
-12.028846	-17.660105	0.9577963	0.39
-12.013044	-17.754028	0.960701	0.5
-12.006219	-17.863968	0.9626175	0.39
-11.987427	-17.956884	0.9655165	0.48
-11.981592	-18.069826	0.96843445	0.37
-11.961803	-18.16274	0.97033185	0.48
-11.989784	-18.266779	0.9733355	0.38
-11.976969	-18.371706	0.9762428	0.47
-11.969135	-18.484646	0.97915745	0.37
-11.944357	-18.573547	0.9810469	0.62
-12.908249	-20.183569	1.0463597	0.41
-12.947236	-20.382607	1.0523351	0.0
-12.931405	-20.497526	1.0552322	0.0
-12.931461	-20.5685	1.0571916	0.0
-12.900681	-20.662388	1.0590667	0.11
-18.160627	-29.151539	1.4044206	0.16
-18.105827	-29.26636	1.4062316	0.32
-18.002197	-29.305077	1.4049735	0.2
-6.385904	-10.689396	0.64664483	0.21
-6.360109	-10.685328	0.64658636	0.34
-6.307526	-10.675189	0.6444685	0.29
-6.2659016	-10.682074	0.64436644	0.33
-6.212317	-10.667934	0.64324886	0.32
-6.1726894	-10.677824	0.64215016	0.33
-6.134052	-10.687717	0.642054	0.31
-6.082465	-10.676583	0.64093995	0.32
-6.047706	-10.655496	0.6388709	0.28
-6.0070806	-10.662386	0.6387723	0.34
-5.959479	-10.6562605	0.6376651	0.3
-5.911883	-10.6511345	0.6365575	0.32
-5.8702626	-10.655022	0.6354589	0.33
-5.8266473	-10.654906	0.63535804	0.3
-5.795877	-10.63983	0.6342954	0.32
-5.751269	-10.637712	0.6331936	0.32
-5.7116446	-10.644604	0.6320986	0.33
-5.6590695	-10.62847	0.63098663	0.3
-5.6174545	-10.631358	0.6298896	0.29
-5.5768323	-10.635251	0.6297945	0.32
-5.5282445	-10.625126	0.62868893	0.39
-5.503451	-10.618063	0.62763613	0.36
-5.4588504	-10.614946	0.6265362	0.35
-5.4172335	-10.615837	0.6264411	0.34
-5.3746257	-10.6157255	0.62534446	0.29
-5.3360004	-10.6226225	0.6252533	0.43
-5.287416	-10.609498	0.62315035	0.32
-5.258643	-10.5954275	0.6230928	0.36
-5.2150393	-10.591315	0.6219966	0.26
-5.173426	-10.590207	0.62090355	0.37
-5.1308184	-10.587097	0.6198095	0.29
-5.099172	-10.608009	0.61972785	0.42
-5.0545726	-10.600897	0.61963177	0.4
-5.1264925	-10.831018	0.62767553	0.14
-5.3158097	-11.259391	0.642881	0.24
-5.279172	-11.2732935	0.6427929	0.35
-5.242534	-11.287196	0.64270496	0.41
-5.2019143	-11.29309	0.6426124	0.41
-5.1513376	-11.277965	0.64150846	0.38
-5.110717	-11.28186	0.6404173	0.39
-5.082941	-11.268793	0.6393627	0.39
-5.039334	-11.266683	0.6392682	0.39
-4.996725	-11.266575	0.63817513	0.39
-4.954118	-11.266467	0.6370823	0.38
-4.906533	-11.255349	0.635984	0.39
-4.863921	-11.2532425	0.63589245	0.41
-4.823308	-11.257139	0.63480264	0.47
-4.794537	-11.239071	0.6337489	0.38
-4.7549167	-11.24397	0.63366103	0.44
-4.720277	-11.2608795	0.63357854	0.52
-4.7851787	-11.507987	0.6416042	0.17
-4.9127774	-11.903217	0.65569687	0.29
-4.881113	-11.932133	0.6566162	0.37
-4.853337	-11.918067	0.6555635	0.34
-4.810726	-11.921961	0.65547115	0.44
-4.7671175	-11.920853	0.65437925	0.42
-4.7185354	-11.908736	0.6532818	0.41
-4.6729403	-11.903625	0.6521878	0.42
-4.6313205	-11.905522	0.6520994	0.41
-4.5837374	-11.895408	0.65100384	0.42
-4.5629306	-11.897356	0.6509594	0.42
-4.5213184	-11.901253	0.6498706	0.42
-4.472739	-11.886138	0.64877564	0.43
-4.4301305	-11.886035	0.6486869	0.42
-4.3825502	-11.873921	0.6475932	0.44
-4.343923	-11.882826	0.64650935	0.49
-4.4594183	-12.243039	0.6595968	0.19
-4.530217	-12.546156	0.6706162	0.31
-4.4925756	-12.564062	0.6705315	0.36
-4.4420037	-12.548944	0.66943413	0.49
-4.40337	-12.565849	0.6693483	0.37
-4.3508096	-12.5427265	0.66725063	0.48
-4.330993	-12.547679	0.6672083	0.36
-4.285395	-12.543571	0.6671174	0.55
-4.2407947	-12.542465	0.6660275	0.34
-4.1932096	-12.531355	0.66493577	0.55
-4.152588	-12.541258	0.66485	0.34
-4.1030164	-12.525143	0.6637567	0.44
-4.063387	-12.5350485	0.66367346	0.34
-4.0326357	-12.50898	0.6626221	0.55
-3.9959936	-12.529891	0.6625408	0.43
-4.1233997	-13.044114	0.6805959	0.21
-4.125523	-13.189099	0.68454456	0.29
-4.0779305	-13.180989	0.68445367	0.47
-4.040285	-13.207899	0.6843694	0.36
-4.009532	-13.182831	0.6833184	0.48
-3.9659169	-13.18573	0.6832318	0.36
-3.9163418	-13.172618	0.6821397	0.48
-3.871737	-13.173514	0.6810523	0.36
-3.823157	-13.161405	0.6799623	0.5
-3.7855086	-13.185316	0.6808805	0.38
-3.7359343	-13.167206	0.67979115	0.5
-3.7131357	-13.166154	0.6797475	0.38
-3.6645586	-13.153046	0.6786586	0.59
-3.655726	-13.277011	0.6825971	0.26
-3.7720706	-13.840211	0.70161897	0.23
-3.7274559	-13.84711	0.7015315	0.45
-3.6868153	-13.867016	0.70144737	0.39
-3.653085	-13.830944	0.7003961	0.62
-3.609465	-13.840846	0.7003102	0.34
-2.212074	-8.846241	0.5234073	0.46
-2.186429	-8.8591795	0.52335256	0.55
-2.1558197	-8.85511	0.52329445	0.66
-2.1252148	-8.85304	0.52323586	0.67
-2.048926	-8.667886	0.5161545	0.23
-2.0361066	-8.673857	0.5161276	0.34
-2.0124586	-8.696799	0.5160737	0.16
-2.0165966	-8.825794	0.5210361	0.39
-1.9919504	-8.8457365	0.52098185	0.56
-1.961344	-8.839666	0.52092546	0.58
-1.9317315	-8.8366	0.51987004	0.6
-1.917918	-8.839568	0.51984274	0.62
-1.8863202	-8.828499	0.5197866	0.61
-1.8586926	-8.833436	0.51973265	0.62
-1.8320533	-8.8393755	0.5196804	0.62
-1.8014544	-8.834307	0.51862454	0.61
-1.7718419	-8.829241	0.51857066	0.6
-1.7452083	-8.839181	0.51851755	0.61
-1.7264379	-8.820141	0.51748884	0.6
-1.6978201	-8.820077	0.5174356	0.6
-1.672174	-8.83002	0.51738465	0.61
-1.6435589	-8.831956	0.51733106	0.61
-1.6129591	-8.82089	0.5162782	0.61
-1.5833538	-8.817825	0.5162247	0.63
-1.5685462	-8.810793	0.51619977	0.65
-1.5409218	-8.814732	0.5161479	0.63
-1.5152806	-8.829675	0.51609623	0.64
-1.4827043	-8.809607	0.5150433	0.63
-1.4550785	-8.810546	0.5149929	0.65
-1.427457	-8.816485	0.514941	0.63
-1.3968604	-8.79942	0.5138911	0.62
-1.38305	-8.80239	0.5138653	0.62
-1.3554286	-8.80733	0.51381415	0.65
-1.3268144	-8.802269	0.51376444	0.63
-1.2972143	-8.797207	0.5137132	0.62
-1.2705786	-8.7991495	0.51366514	0.64
-1.2409796	-8.790088	0.5126154	0.65
-1.2261794	-8.785056	0.5125907	0.63
-1.1995494	-8.796999	0.5125401	0.64
-1.1719284	-8.798941	0.51249087	0.63
-1.1423287	-8.785878	0.5124428	0.62
-1.1147102	-8.78782	0.51139396	0.62
-1.0870904	-8.7897625	0.5113452	0.6
-1.058481	-8.779703	0.5112985	0.62
-1.0446723	-8.783673	0.5112734	0.62
-1.0170528	-8.783616	0.5112256	0.63
-0.98745996	-8.769555	0.5101787	0.64
-0.9608286	-8.7734995	0.5101318	0.64
-0.93321127	-8.781443	0.5100822	0.64
-0.90263414	-8.756381	0.5090372	0.63
-0.8907974	-8.768355	0.5100136	0.64
-0.8641666	-8.775302	0.5099664	0.64
-0.83457875	-8.763241	0.5089197	0.64
-0.80696297	-8.756186	0.5088751	0.64
-0.77934736	-8.755129	0.50882894	0.64
-0.75173223	-8.752072	0.5087835	0.63
-0.72510135	-8.76302	0.50873595	0.63
-0.7112941	-8.76099	0.50871354	0.64
-0.682697	-8.749933	0.50766903	0.64
-0.6550844	-8.743878	0.5076249	0.66
-0.6274695	-8.746823	0.50757855	0.64
-0.5998568	-8.743769	0.50753397	0.66
-0.5732303	-8.741716	0.5074909	0.63
-0.5594216	-8.746688	0.5074669	0.63
-0.531815	-8.735633	0.5064249	0.62
-0.50420344	-8.733579	0.50638056	0.62
-0.47659	-8.735524	0.5063353	0.64
-0.44898605	-8.721471	0.50629455	0.64
-0.42235693	-8.727418	0.50625014	0.64
-0.3957262	-8.735367	0.5062053	0.64
-0.38094175	-8.724339	0.50618464	0.61
-0.3533379	-8.716285	0.50514275	0.62
-0.3267087	-8.722234	0.50509894	0.64
-0.29910848	-8.70918	0.50505865	0.62
-0.27247423	-8.721128	0.5050135	0.62
-0.24584895	-8.722078	0.50497144	0.63
-0.23107316	-8.7050495	0.5049527	0.63
-0.20445581	-8.699999	0.50391245	0.63
-0.17782019	-8.710948	0.50486815	0.63
-0.15022849	-8.694896	0.5038295	0.63
-0.12359599	-8.703846	0.503786	0.64
-0.09598201	-8.706794	0.50474274	0.64
-0.082190186	-8.696768	0.50372416	0.62
-0.055575646	-8.689718	0.5036852	0.64
-0.028949618	-8.692669	0.5036438	0.64
-0.0013461548	-8.688618	0.5036029	0.65
0.025277376	-8.689568	0.5035624	0.65
0.05190228	-8.691519	0.50352174	0.63
0.07949122	-8.678468	0.5024835	0.64
0.09231332	-8.680445	0.50346386	0.64
0.11991391	-8.676394	0.5024236	0.65
0.14652072	-8.666346	0.5023865	0.64
0.17315409	-8.674296	0.502345	0.65
0.19977872	-8.676249	0.50230527	0.66
0.22736707	-8.664199	0.50226766	0.65
0.2401814	-8.662176	0.50224936	0.66
0.26679912	-8.660128	0.5022109	0.67
0.29340988	-8.65408	0.50217366	0.65
0.32102883	-8.661031	0.5021319	0.64
0.34764636	-8.658983	0.5020939	0.62
0.3742473	-8.647937	0.5020583	0.63
0.40087917	-8.653889	0.5020187	0.63
0.41467696	-8.650865	0.50199974	0.62
0.44028345	-8.636819	0.50096667	0.65
0.46791682	-8.649772	0.5019243	0.61
0.4945223	-8.642725	0.5008884	0.62
0.52114105	-8.641679	0.5008512	0.63
0.5477514	-8.636632	0.5008151	0.63
0.56154835	-8.633608	0.50079656	0.61
0.58817554	-8.636562	0.50075877	0.62
0.6148088	-8.641517	0.5017206	0.62
0.6414211	-8.637472	0.50168484	0.63
0.6680249	-8.630426	0.5006499	0.63
0.69463664	-8.62638	0.5006144	0.61
0.70844716	-8.629357	0.50059485	0.62
0.7350612	-8.626312	0.50055933	0.62
0.7616776	-8.624268	0.50052375	0.61
0.78831017	-8.628223	0.50148684	0.61
0.8149104	-8.620178	0.500453	0.59
0.841537	-8.622134	0.50041693	0.61
0.86812764	-8.61009	0.50038433	0.6
0.8819392	-8.613068	0.5003653	0.61
0.90958	-8.625023	0.50132585	0.61
0.93516934	-8.60798	0.5002962	0.62
0.9618021	-8.611936	0.5002603	0.63
0.98840505	-8.604893	0.5002272	0.61
1.0150216	-8.60285	0.50019306	0.62
1.0288286	-8.603827	0.5001749	0.61
1.0564586	-8.610784	0.50113755	0.62
1.0830903	-8.613741	0.50110257	0.61
1.109693	-8.606697	0.50107014	0.61
1.1353035	-8.597656	0.5010396	0.61
1.1619042	-8.590614	0.50000757	0.61
1.1885182	-8.587573	0.49997464	0.6
1.2033474	-8.599549	0.50095314	0.64
1.2299621	-8.596508	0.5009204	0.64
1.2565705	-8.591466	0.5008884	0.62
1.2831755	-8.585423	0.5008567	0.63
1.3098031	-8.586383	0.5008235	0.61
1.3364211	-8.584342	0.5007912	0.63
1.3512261	-8.588319	0.50077206	0.61
1.3768451	-8.58228	0.50074214	0.62
1.4034536	-8.577239	0.50071096	0.62
1.4320787	-8.585195	0.50067437	0.63
1.4566841	-8.571157	0.500648	0.63
1.483303	-8.569118	0.5006165	0.63
1.4981213	-8.576096	0.50159717	0.63
1.5257413	-8.578053	0.5015637	0.62
1.5513462	-8.568016	0.5015358	0.64
1.577966	-8.565975	0.5015048	0.63
1.6055685	-8.562935	0.50147307	0.65
1.6321776	-8.557896	0.50144315	0.64
1.661817	-8.571853	0.5014053	0.65
1.6746345	-8.570833	0.50139064	0.63
1.7022383	-8.567794	0.5013595	0.62
1.7298745	-8.572753	0.5023265	0.62
1.7564772	-8.565714	0.50229776	0.61
1.7820854	-8.556678	0.50227076	0.63
1.8117105	-8.565635	0.50223505	0.61
1.841346	-8.576593	0.503199	0.61
1.8511235	-8.555579	0.5021931	0.61
1.8777506	-8.554541	0.5021635	0.62
1.9073675	-8.5605	0.5031291	0.6
1.9309688	-8.543467	0.50210714	0.62
1.9615982	-8.555424	0.5030704	0.58
1.9882144	-8.551386	0.5030422	0.56
2.0030236	-8.554366	0.5030253	0.62
2.0286365	-8.5463295	0.5029994	0.63
2.0582647	-8.55429	0.5029654	0.62
2.083878	-8.546254	0.50293976	0.63
2.1135004	-8.552215	0.50390655	0.62
2.1411228	-8.552176	0.5038771	0.66
2.1519165	-8.539162	0.5038689	0.63
2.1795347	-8.538125	0.5038399	0.63
2.2081444	-8.538086	0.5038098	0.63
2.233754	-8.529052	0.50378525	0.62
2.2633739	-8.534013	0.5037532	0.63
2.2930057	-8.540974	0.50472075	0.64
2.3166084	-8.524941	0.5037005	0.62
2.3283963	-8.5139265	0.5036912	0.61
2.3590395	-8.525887	0.50465685	0.64
2.3856366	-8.516852	0.5046321	0.63
2.4162667	-8.525812	0.5045988	0.62
2.442888	-8.521778	0.5045731	0.62
2.4664915	-8.505747	0.5045536	0.61
2.4802954	-8.50373	0.5045404	0.64
2.5119314	-8.51569	0.50550586	0.62
2.539531	-8.509655	0.5054802	0.64
2.567156	-8.508619	0.50545335	0.64
2.5967703	-8.510582	0.5054239	0.64
2.6193657	-8.490555	0.5054072	0.62
2.6479838	-8.49052	0.5053796	0.61
2.6648126	-8.500499	0.50636077	0.59
2.6884034	-8.482469	0.50534296	0.63
2.7210393	-8.495429	0.50630844	0.61
2.7506585	-8.497394	0.5072799	0.59
2.7752573	-8.483363	0.5062605	0.58
2.8018794	-8.478332	0.5072369	0.59
2.8196929	-8.487309	0.5072179	0.61
2.846299	-8.479278	0.50719535	0.6
2.8769352	-8.486241	0.5081652	0.63
2.9075558	-8.490205	0.508136	0.61
2.931147	-8.472177	0.5081194	0.58
2.9577596	-8.465145	0.50809723	0.6
2.9755769	-8.474125	0.50807863	0.6
3.0011811	-8.463095	0.50805867	0.64
3.0328155	-8.471059	0.50902826	0.64
3.061438	-8.470025	0.5090031	0.62
3.0890398	-8.462994	0.5089807	0.62
3.116648	-8.456963	0.50895816	0.62
3.143269	-8.450932	0.5089366	0.62
3.1570675	-8.446917	0.50892574	0.63
3.190711	-8.459879	0.50989294	0.6
3.2203305	-8.459846	0.5098674	0.63
3.2439158	-8.44082	0.50985277	0.62
3.2735302	-8.439787	0.5098279	0.6
3.3001552	-8.433758	0.5108071	0.61
3.3307703	-8.434724	0.5107811	0.59
3.3516026	-8.450701	0.51175904	0.61
3.3772047	-8.438673	0.5117413	0.59
3.406811	-8.435641	0.5117177	0.59
3.4354305	-8.4326105	0.5116951	0.61
3.4640386	-8.42758	0.5116732	0.6
3.4916544	-8.421552	0.5126526	0.62
3.5114856	-8.434529	0.51263267	0.61
3.5380957	-8.425502	0.512614	0.61
3.5667071	-8.420472	0.51359266	0.61
3.5953178	-8.415442	0.5135715	0.61
3.6239228	-8.409413	0.51355076	0.63
3.6555421	-8.411381	0.51352537	0.62
3.675367	-8.422359	0.5145065	0.63
3.703981	-8.417331	0.51448584	0.62
3.7305877	-8.407305	0.51446843	0.61
3.763225	-8.413271	0.51544154	0.6
3.7928286	-8.408241	0.51542056	0.62
3.8224392	-8.404212	0.51539946	0.6
3.8530655	-8.4041815	0.51637644	0.61
3.8718817	-8.411162	0.5163601	0.63
3.8984919	-8.401137	0.51634353	0.61
3.9280999	-8.396109	0.51732326	0.6
3.960724	-8.399076	0.51729834	0.59
3.987329	-8.388052	0.5172825	0.63
4.0209575	-8.39302	0.5182565	0.61
4.0397716	-8.399	0.518241	0.62
4.064382	-8.384978	0.5182279	0.61
4.101005	-8.393943	0.51919883	0.62
4.1276193	-8.383918	0.5191833	0.62
4.156224	-8.375893	0.5191659	0.62
4.1918564	-8.383858	0.52013826	0.62
4.2244644	-8.382829	0.521116	0.61
4.2402844	-8.383814	0.52110475	0.58
4.268892	-8.375789	0.5210878	0.59
4.299504	-8.37176	0.52106833	0.6
4.3311205	-8.369732	0.52204764	0.58
4.3637457	-8.370703	0.52202535	0.6
4.392357	-8.362678	0.523009	0.6
4.410164	-8.364662	0.5229965	0.61
4.443781	-8.365632	0.52297395	0.64
4.4723945	-8.357608	0.52395797	0.61
4.5020027	-8.350582	0.5239411	0.61
4.535631	-8.352553	0.5249187	0.6
4.5712514	-8.356523	0.52489436	0.6
4.589063	-8.358507	0.52588224	0.59
4.621677	-8.35648	0.5258623	0.59
4.647285	-8.342459	0.52585113	0.58
4.6819005	-8.34343	0.5268292	0.59
4.716523	-8.3454	0.5268069	0.59
4.746132	-8.337377	0.5267916	0.59
4.780751	-8.338347	0.52777	0.59
4.797563	-8.338334	0.52775973	0.59
4.831181	-8.337307	0.52873975	0.59
4.8627996	-8.3332815	0.5287222	0.58
4.901424	-8.34025	0.5296965	0.58
4.926033	-8.324231	0.52968794	0.6
4.963649	-8.328201	0.5306644	0.58
4.9814606	-8.329186	0.53065354	0.6
5.012074	-8.322164	0.5316384	0.61
5.0476995	-8.324135	0.5316171	0.61
5.0843096	-8.325107	0.53259575	0.62
5.116933	-8.322082	0.53257835	0.61
5.1445365	-8.309063	0.5325678	0.62
5.179149	-8.307037	0.5335492	0.61
5.2009764	-8.315019	0.5345339	0.59
5.231572	-8.304997	0.5345209	0.58
5.2692094	-8.309968	0.5354983	0.59
5.3048234	-8.308943	0.5354793	0.58
5.3334293	-8.296923	0.5364686	0.59
5.3690457	-8.295897	0.53644997	0.6
5.3868575	-8.295883	0.53644043	0.61
5.4224772	-8.294859	0.53742194	0.61
5.4590945	-8.294832	0.5384027	0.6
5.4967194	-8.296804	0.5393823	0.62
5.5223217	-8.279789	0.539376	0.61
5.561943	-8.28376	0.539354	0.58
5.5827603	-8.287745	0.54034173	0.59
5.610368	-8.273729	0.54033357	0.59
5.6539917	-8.282697	0.5413078	0.61
5.6936045	-8.284669	0.54228723	0.62
5.724223	-8.27565	0.54227585	0.62
5.7558336	-8.26663	0.54326415	0.59
5.7964478	-8.269602	0.5432431	0.59
5.8142695	-8.26959	0.5442345	0.59
5.8478775	-8.262569	0.54422134	0.57
5.888497	-8.265542	0.5452007	0.57
5.9201035	-8.255523	0.5451901	0.6
5.9597282	-8.257497	0.5461706	0.59
5.9973507	-8.256474	0.54715353	0.59
6.026949	-8.242457	0.547146	0.61
6.0537753	-8.253437	0.5481289	0.58
6.09339	-8.253412	0.5491109	0.6
6.122	-8.239397	0.5491042	0.59
6.161626	-8.240373	0.550086	0.57
6.196229	-8.232352	0.5500743	0.6
6.229843	-8.224334	0.55106306	0.6
6.2606616	-8.238312	0.55204326	0.59
6.3012924	-8.240287	0.5530247	0.58
6.3298845	-8.223273	0.55302024	0.61
6.367506	-8.220252	0.5540055	0.6
6.409131	-8.222226	0.55398697	0.6
6.4457493	-8.217206	0.55497396	0.58
6.474562	-8.227187	0.55595726	0.62
6.5121818	-8.223166	0.5569436	0.61
6.547788	-8.215147	0.55693275	0.62
6.589406	-8.215123	0.55791587	0.62
6.6280293	-8.212102	0.5589017	0.61
6.6596355	-8.199088	0.55889535	0.61
6.690454	-8.211068	0.5598774	0.61
6.7370825	-8.21704	0.56085616	0.62
6.7696924	-8.205025	0.5618492	0.62
6.812303	-8.204002	0.56283325	0.64
6.8459215	-8.193987	0.56282526	0.63
6.882532	-8.185968	0.5638153	0.63
6.9261475	-8.1859455	0.5647989	0.63
6.9569664	-8.196927	0.56478196	0.61
6.9935813	-8.18891	0.56577235	0.63
7.0331955	-8.183889	0.5667603	0.62
7.071812	-8.177872	0.56774926	0.64
7.107422	-8.167856	0.56774145	0.61
7.158046	-8.174829	0.56871986	0.61
7.19366	-8.164813	0.56971234	0.61
7.220474	-8.169799	0.57070035	0.61
7.2670956	-8.171775	0.57168317	0.61
7.3037047	-8.16176	0.57167566	0.62
7.3413153	-8.152743	0.5726674	0.63
7.3879347	-8.153721	0.57365113	0.61
7.4295487	-8.148703	0.57463974	0.61
7.4583607	-8.154687	0.575627	0.6
7.497977	-8.147671	0.5756176	0.6
11.498168	-12.450447	0.77105165	0.5
11.49771	-12.372476	0.76909566	0.5
11.497256	-12.295505	0.76713926	0.53
11.491792	-12.212537	0.76518774	0.5
11.468543	-12.149569	0.76323	0.5
11.462086	-12.067601	0.7612784	0.51
11.459628	-11.989632	0.7593236	0.52
11.457169	-11.911661	0.7573689	0.52
11.457721	-11.838689	0.7554108	0.52
11.451265	-11.758721	0.7534586	0.52
11.450812	-11.684751	0.75150156	0.55
11.430572	-11.62778	0.74954	0.54
11.422115	-11.546814	0.74758923	0.53
11.416664	-11.469847	0.74563557	0.54
11.430226	-11.411863	0.74466604	0.54
11.419774	-11.330899	0.7427162	0.54
11.417319	-11.256929	0.74076045	0.54
11.382069	-11.186971	0.73881054	0.58
11.384634	-11.1209955	0.73684895	0.34
11.378181	-11.045029	0.73489565	0.66
11.380743	-10.979054	0.73393434	0.34
11.389307	-10.919075	0.73196816	0.57
11.38686	-10.8481045	0.73101133	0.55
11.385425	-10.780133	0.7290525	0.54
11.364187	-10.726163	0.72709006	0.56
11.3637495	-10.659192	0.7261306	0.56
11.371312	-10.599214	0.7251652	0.55
11.36587	-10.528245	0.7232096	0.56
11.36444	-10.462274	0.7212502	0.57
11.382016	-10.413289	0.72127616	0.61
11.426826	-10.421271	0.72226137	0.59
11.489431	-10.413253	0.7232525	0.58
11.565044	-10.416227	0.72523415	0.57
11.626656	-10.40721	0.7272265	0.58
11.683254	-10.3921995	0.72822374	0.57
11.750863	-10.38718	0.72921264	0.55
11.798678	-10.397161	0.73119646	0.58
11.865284	-10.390143	0.7321871	0.58
11.93589	-10.386122	0.7341752	0.58
11.9994955	-10.376108	0.7351687	0.57
12.068104	-10.37009	0.7371589	0.57
12.140722	-10.368069	0.7391459	0.55
12.202317	-10.354057	0.7401429	0.54
12.261141	-10.372031	0.74212	0.56
12.33275	-10.367012	0.7441096	0.55
12.404362	-10.361995	0.74609935	0.57
12.472971	-10.353978	0.74709177	0.59
12.533568	-10.337969	0.74809104	0.55
12.604173	-10.329953	0.75008345	0.54
12.659994	-10.34393	0.7520643	0.55
12.740601	-10.34291	0.7540506	0.54
12.817216	-10.3398905	0.75603914	0.54
12.8778105	-10.321883	0.7570405	0.54
12.951426	-10.3158655	0.75903195	0.52
13.032037	-10.313846	0.76101965	0.53
13.099645	-10.301834	0.7630164	0.53
13.163455	-10.317809	0.76499516	0.52
13.242069	-10.313792	0.76698494	0.54
13.310673	-10.30078	0.7679827	0.53
13.388285	-10.2947645	0.76997435	0.51
13.472893	-10.292745	0.7719624	0.51
13.538491	-10.275738	0.77396387	0.52
13.603314	-10.292713	0.7759423	0.52
13.689922	-10.290694	0.77793056	0.52
13.753524	-10.271689	0.77993405	0.5
13.836135	-10.266672	0.7819253	0.51
13.922744	-10.263654	0.78391474	0.49
13.996355	-10.251643	0.7859125	0.48
14.081961	-10.246627	0.78790385	0.51
14.150782	-10.263602	0.78988236	0.5
14.216381	-10.243599	0.7918872	0.52
14.300987	-10.236585	0.7938806	0.61
14.304558	-10.171618	0.79292566	0.54
14.303129	-10.103657	0.7909737	0.55
14.309706	-10.041689	0.7900165	0.54
14.289486	-9.9947195	0.7890523	0.54
14.275048	-9.917766	0.78710866	0.55
14.277624	-9.853801	0.78615373	0.55
14.283199	-9.791835	0.785197	0.55
14.265769	-9.714882	0.7832541	0.55
14.28235	-9.66091	0.78229064	0.55
14.273926	-9.59095	0.7813417	0.53
14.245705	-9.539985	0.7793817	0.55
14.243279	-9.474024	0.7784294	0.56
14.244858	-9.411059	0.7774745	0.55
14.235431	-9.341102	0.7755261	0.55
14.248016	-9.286132	0.7745644	0.56
14.242592	-9.219172	0.7736136	0.58
14.218373	-9.172203	0.7716504	0.55
14.217954	-9.109241	0.7706962	0.57
14.222539	-9.050274	0.7697387	0.55
14.212109	-8.980318	0.76879096	0.59
14.219695	-8.92335	0.76783174	0.59
14.219284	-8.862387	0.7668765	0.58
14.196062	-8.816418	0.7649128	0.59
14.197647	-8.756453	0.7639567	0.59
14.191229	-8.691494	0.76300526	0.6
14.184816	-8.627533	0.76205313	0.58
14.187402	-8.568568	0.76109654	0.58
14.186984	-8.507606	0.7601418	0.6
14.180566	-8.4436455	0.7581899	0.6
14.162353	-8.402675	0.75722224	0.59
14.165943	-8.345709	0.7562643	0.59
14.160526	-8.282747	0.7553119	0.59
14.162116	-8.224784	0.7543551	0.61
14.170708	-8.170816	0.7533947	0.61
14.157289	-8.10386	0.7524463	0.6
14.146078	-8.067884	0.7514744	0.6
14.142669	-8.007922	0.7505198	0.61
14.129252	-7.9419656	0.74857074	0.63
14.118846	-7.8790073	0.7476193	0.6
14.099427	-7.8100533	0.7456731	0.54
14.1320305	-7.7710733	0.7466999	0.61
14.122617	-7.708115	0.74474853	0.61
14.113415	-7.675138	0.7447744	0.62
14.111001	-7.616176	0.74381953	0.62
14.176615	-7.59518	0.7448302	0.54
14.258233	-7.5821776	0.7478336	0.51
14.3538475	-7.575169	0.7498314	0.51
14.450462	-7.568161	0.75282925	0.55
14.513281	-7.5731497	0.7548206	0.54
14.607895	-7.5641437	0.75782037	0.52
14.716515	-7.562131	0.7608139	0.51
14.807128	-7.5501285	0.7638165	0.51
14.892749	-7.5361266	0.7658213	0.49
14.992367	-7.52812	0.7688204	0.5
15.074178	-7.539103	0.7708062	0.48
15.170794	-7.528099	0.7738081	0.51
15.283417	-7.5250883	0.7778029	0.52
15.35903	-7.503094	0.7798152	0.71
15.488649	-7.5060782	0.7838044	0.51
16.253408	-7.813783	0.8105128	0.18
16.052753	-7.624935	0.802675	0.46
16.167374	-7.617928	0.80567366	0.67
16.622063	-7.768776	0.82152665	0.39
17.689873	-8.200366	0.8601203	0.19
16.832289	-7.738776	0.8275388	0.26
16.763866	-7.6438503	0.8246188	0.26
11.048581	-5.020259	0.6140408	0.13
11.050191	-4.9792852	0.613072	0.58
11.090804	-4.9552965	0.6140874	0.16
16.788456	-7.434996	0.8227858	0.51
16.857065	-7.4030128	0.8238081	0.44
16.973677	-7.390012	0.82781273	0.43
17.090298	-7.37801	0.8308167	0.41
17.212112	-7.397985	0.8347945	0.45
17.32873	-7.383985	0.8388003	0.43
17.445347	-7.3699856	0.8418062	0.45
17.559958	-7.3529887	0.8448148	0.45
17.69158	-7.3439846	0.8488162	0.43
17.814194	-7.3289857	0.8528231	0.41
17.93101	-7.3439655	0.8568057	0.42
18.051626	-7.327968	0.8608137	0.46
18.005219	-7.244034	0.8578848	0.55
18.092825	-7.2130504	0.85990673	0.21
18.178438	-7.1820674	0.86292887	0.44
18.189034	-7.120113	0.86197966	0.35
18.184835	-7.0861387	0.862008	0.47
18.175434	-7.0171914	0.86106545	0.36
18.163029	-6.947245	0.859124	0.47
18.178633	-6.8882885	0.85917234	0.34
18.16223	-6.817343	0.85823196	0.44
18.170828	-6.75539	0.8572832	0.34
18.172428	-6.6914387	0.8573364	0.45
18.15823	-6.6544676	0.8563677	0.36
18.138826	-6.582524	0.8544284	0.64
18.293446	-6.573521	0.8594306	0.4
18.413061	-6.551531	0.863445	0.23
18.553682	-6.5365334	0.8674529	0.48
18.736303	-6.5345244	0.87344867	0.43
18.84112	-6.538515	0.876442	0.32
18.994741	-6.5255165	0.8814482	0.29
19.153358	-6.512518	0.88645434	0.52
19.320982	-6.5025163	0.8914578	0.37
19.428593	-6.4705353	0.89448166	0.35
19.606215	-6.4615335	0.9004843	0.38
19.803843	-6.4585257	0.9064814	0.48
19.939653	-6.4675117	0.9114701	0.36
20.068272	-6.4405265	0.9154896	0.37
20.234888	-6.423532	0.9204998	0.36
20.416506	-6.4105334	0.9265063	0.34
20.621132	-6.404529	0.9325064	0.48
20.78775	-6.384537	0.9375195	0.41
20.918562	-6.3885283	0.942513	0.41
21.037182	-6.353552	0.94554013	0.34
23.584007	-7.039887	1.0338943	0.3
23.812628	-7.026889	1.0419011	0.18
23.89323	-6.968933	1.0439497	0.5
23.935833	-6.8999887	1.0440087	0.45
24.132452	-6.875002	1.0510268	0.37
[truncated: 122,115 more rows]
